# Supplementary material for: detectIR: A Novel Program for Detecting Perfect and Imperfect Inverted Repeats Using Complex Numbers and Vector Calculation
Source: PLoS One. 2014 Nov 19;9(11):e113349. doi: 10.1371/journal.pone.0113349 (PMC4237412; doi:10.1371/journal.pone.0113349)
Supplement: File S1 — Source codes, test and comparison scripts, and user documents of detectIR . (TGZ) [file pone.0113349.s004.tgz]

Archive with 16 entries (15 files):
- ./detectIR
- ./detectIR/MATLAB_palindromes_Demo.m
- ./detectIR/EMBOSS_palindrome_Demo.sh
- ./detectIR/findIR.m
- ./detectIR/ReadMe.txt
- ./detectIR/formatConvert_Demo.m
- ./detectIR/formatConvert.m
- ./detectIR/findIR_Demo.m
- ./detectIR/detectIR_Demo.m
- ./detectIR/timecomplexity_estimation.m
- ./detectIR/detectImperfectIR.m
- ./detectIR/OutputCompare_EMBOSS.m
- ./detectIR/code.php
- ./detectIR/TestInfo.txt
- ./detectIR/detectPerfectIR.m
- ./detectIR/OutputCompare.m
