# Supplementary material for: detectIR: A Novel Program for Detecting Perfect and Imperfect Inverted Repeats Using Complex Numbers and Vector Calculation
Source: PLoS One. 2014 Nov 19;9(11):e113349. doi: 10.1371/journal.pone.0113349 (PMC4237412; doi:10.1371/journal.pone.0113349)
Supplement: File S1 — Source codes, test and comparison scripts, and user documents of detectIR . (TGZ) [file pone.0113349.s004.tgz › ./detectIR/MATLAB_palindromes_Demo.m]

% Usage example for MATLAB built-in function palindromes.
clear;clc;

% Specify Input File
inputFile	= './Data/HIV1.fasta';							%inputFile   = './Data/TAIR10_chr1.fas';               
% Specify Output File
outputFile	 = './Result/MATLAB.HIV1.perfect.fasta';		%outputFile  = './Result/MATLAB.TAIR10.perfect.fasta' ;  
runtimeFile  = './Result/MATLAB.HIV1.perfect.runtime';		%runtimeFile = './Result/MATLAB.TAIR10.perfect.runtime';
%outputFile	 = './Result/MATLAB.HIV1.imperfect.fasta';		%outputFile  = './Result/MATLAB.TAIR10.imperfect.fasta' ;  
%runtimeFile = './Result/MATLAB.HIV1.imperfect.runtime';	%runtimeFile = './Result/MATLAB.TAIR10.imperfect.runtime';

irNumber = 0;
runtime = 0;

Data = fastaread(inputFile);
seq = Data.Sequence;

%% Detection.
tic;
% For detecting perfect inverted repeats.
[POS,PLENGTH,PAL] = palindromes(seq,'complement',true,'length',10);
% For detecting imperfect inverted repeats.
% [POS,PLENGTH,PAL] = palindromes(seq,'complement',true,'length',20,'gap',6);
runtime = toc;
irNumber = length(POS);

%% Output results.
% Output the runtime and the total number of IRs.
fid = fopen(runtimeFile,'a');
fprintf(fid,'-------%s-------\n',outputFile);
fprintf(fid,'IR Numbers: %d\n',irNumber);
fprintf(fid,'runtime: %f s\n',runtime);

% Output IRs.
fid = fopen(outputFile,'w');
for i = 1:length(POS)
	fprintf(fid,'>%d|%d\n',POS(i),PLENGTH(i));
	fprintf(fid,'%s\n',PAL{i});
end
fclose(fid);
%exit;
