# Supplementary material for: detectIR: A Novel Program for Detecting Perfect and Imperfect Inverted Repeats Using Complex Numbers and Vector Calculation
Source: PLoS One. 2014 Nov 19;9(11):e113349. doi: 10.1371/journal.pone.0113349 (PMC4237412; doi:10.1371/journal.pone.0113349)
Supplement: File S1 — Source codes, test and comparison scripts, and user documents of detectIR . (TGZ) [file pone.0113349.s004.tgz › ./detectIR/EMBOSS_palindrome_Demo.sh]

#! /bin/bash
# Usage example for EMBOSS.

# Specify your input
inputFile='./Data/HIV1.fasta'
# Specify your output
outputFile='./Result/EMBOSS.HIV1.perfect.fasta'     #outputFile='./Result/EMBOSS.HIV1.imperfect.fasta'
runtimeFile='./Result/EMBOSS.HIV1.perfect.runtime'  #runtimeFile='./Result/EMBOSS.HIV1.imperfect.runtime'

# Detection.
start=$(date +%s)
#For detecting perfect inverted repeats.
palindrome -sequence ${inputFile} -minpallen 5 -maxpallen 500 -gaplimit 0 -nummismatches 0 -outfile ${outputFile} -overlap 1
#For detecting imperfect inverted repeats.
#palindrome -sequence ${inputFile} -minpallen 10 -maxpallen 500 -gaplimit 2 -nummismatches 2 -outfile ${outputFile} -overlap 1
end=$(date +%s)

# Output runtime.
dif=$((end-start))
echo ${outputFile}"  runtime:"$dif" s">> ${runtimeFile}
