# Supplementary material for: detectIR: A Novel Program for Detecting Perfect and Imperfect Inverted Repeats Using Complex Numbers and Vector Calculation
Source: PLoS One. 2014 Nov 19;9(11):e113349. doi: 10.1371/journal.pone.0113349 (PMC4237412; doi:10.1371/journal.pone.0113349)
Supplement: File S1 — Source codes, test and comparison scripts, and user documents of detectIR . (TGZ) [file pone.0113349.s004.tgz › ./detectIR/formatConvert_Demo.m]

% Usage example for formatConvert.
% Specify input file.
inputFile = './Result/detectIR.TAIR10.imperfect.fasta';
% Specify output file.
outputFile = './Result/detectIR.TAIR10.imperfect.dotbraket';
% Call the function formatConvert.
formatConvert(inputFile,outputFile);
