# Supplementary material for: detectIR: A Novel Program for Detecting Perfect and Imperfect Inverted Repeats Using Complex Numbers and Vector Calculation
Source: PLoS One. 2014 Nov 19;9(11):e113349. doi: 10.1371/journal.pone.0113349 (PMC4237412; doi:10.1371/journal.pone.0113349)
Supplement: File S1 — Source codes, test and comparison scripts, and user documents of detectIR . (TGZ) [file pone.0113349.s004.tgz › ./detectIR/formatConvert.m]

function formatConvert(inputFile,outputFile)

	Data = fastaread(inputFile);
	fid = fopen(outputFile,'w');
	for i = 1:length(Data)
		seq = upper(Data(i).Sequence);
		seqLen = length(seq);
		nseq = (1*(seq=='A') + 1i*(seq=='C') - 1i*(seq=='G') - 1*(seq=='T'));
		score = nseq(floor(seqLen/2):-1:1) + nseq(ceil(seqLen/2)+1:end);
		num_gap = sum(cumsum(score==0)==0)*2 + mod(seqLen,2);
		num_mismatch = sum(score~=0)*2 + mod(seqLen,2) - num_gap;

		RstructureSeq(1:floor(seqLen/2)) = ')';
		LstructureSeq(1:floor(seqLen/2)) = '(';
		idx = find(score~=0);
		RstructureSeq(idx) = '.';
		LstructureSeq(idx) = '.';
		LstructureSeq = fliplr(LstructureSeq);
		if mod(seqLen,2) == 0
			structureSeq = [LstructureSeq RstructureSeq];
		else
			structureSeq = [LstructureSeq '.' RstructureSeq];
		end

		idx = find(structureSeq=='.');
		seq(idx) = lower(seq(idx));

		fprintf(fid,'>%s|%d|%d\n',Data(i).Header,num_mismatch,num_gap);
		fprintf(fid,'%s\n',seq);
		fprintf(fid,'%s\n',structureSeq);
		clear LstructureSeq RstructureSeq;  
	end
	fclose(fid);
end
