# Supplementary material for: detectIR: A Novel Program for Detecting Perfect and Imperfect Inverted Repeats Using Complex Numbers and Vector Calculation
Source: PLoS One. 2014 Nov 19;9(11):e113349. doi: 10.1371/journal.pone.0113349 (PMC4237412; doi:10.1371/journal.pone.0113349)
Supplement: File S1 — Source codes, test and comparison scripts, and user documents of detectIR . (TGZ) [file pone.0113349.s004.tgz › ./detectIR/findIR_Demo.m]

% Usage example for findIR.
clear;clc;

% Specify your input
inputFile   = './Data/HIV1.fasta';                    %inputFile   = './Data/TAIR10_chr1.fasta';                      
% Specify your output
outputFile  = './Result/findIR.HIV1.perfect.fasta';   %outputFile  = './Result/findIR.TAIR10.perfect.fasta';
runtimeFile = './Result/findIR.HIV1.perfect.runtime'; %runtimeFile = './Result/findIR.TAIR10.perfect.runtime';
irNumber = 0;
runtime = 0;

%% Detection.
tic
[iRStartPos,iREndPos,iRSeq]=findIR(inputFile,10,1000);
runtime = toc;
irNumber = length(iRStartPos);

%% Output results.
% Output the runtime and the total number of IRs.
fid = fopen(runtimeFile,'a');
fprintf(fid,'-------%s-------\n',outputFile);
fprintf(fid,'IR Numbers: %d\n',irNumber);
fprintf(fid,'Runtime: %f s\n',runtime);
fclose(fid);

% Output IRs.
fid = fopen(outputFile,'w');
for i = 1:length(iRStartPos)
	fprintf(fid,'>%d|%d\n',iRStartPos(i),length(iRSeq{i}));
	fprintf(fid,'%s\n',iRSeq{i});
end
fclose(fid);
%exit;
