# Supplementary material for: detectIR: A Novel Program for Detecting Perfect and Imperfect Inverted Repeats Using Complex Numbers and Vector Calculation
Source: PLoS One. 2014 Nov 19;9(11):e113349. doi: 10.1371/journal.pone.0113349 (PMC4237412; doi:10.1371/journal.pone.0113349)
Supplement: File S1 — Source codes, test and comparison scripts, and user documents of detectIR . (TGZ) [file pone.0113349.s004.tgz › ./detectIR/detectIR_Demo.m]

% Usage example for detectPerfectIR and detectImperfectIR.
clear;clc;
%% Input.
inputFile     = './Data/TAIR10_chr1.fas';                      %inputFile    = './Data/HIV1.fasta';
%outputFile   = './Result/detectIR.TAIR10.imperfect.fasta';    %outputFile   = './Result/detectIR.HIV1.imperfect.fasta';
%runtimeFile  = './Result/detectIR.TAIR10.imperfect.runtime';  %runtimeFile  = './Result/detectIR.HIV1.imperfect.runtime';
outputFile    = './Result/detectIR.TAIR10.perfect.fasta';      %outputFile   = './Result/detectIR.HIV1.perfect.fasta';
runtimeFile   = './Result/detectIR.TAIR10.perfect.runtime';    %runtimeFile  = './Result/detectIR.HIV1.perfect.runtime';


irNumber = 0;
runtime = 0;

Data = fastaread(inputFile);
seq = Data.Sequence;

%% Detection.
tic;
% For detecting perfect inverted repeats.
  [startPos,endPos,irSeq] = detectPerfectIR(seq,10,1000);
% For detecting imperfect inverted repeats.
% [startPos,misMatchNum,irSeq] = detectImperfectIR(seq,20,1000,6);
runtime = toc;
for i = 1:length(startPos)
	irNumber = irNumber + length(startPos{i});
end

%% Output the results.
% Output the runtime and the total number of IRs.
fid = fopen(runtimeFile,'a');
fprintf(fid,'-------%s-------\n',outputFile);
fprintf(fid,'IR Numbers: %d\n',irNumber);
fprintf(fid,'Runtime: %f s\n',runtime);
fclose(fid);
% Output IRs.
fid = fopen(outputFile,'w');
for i = 1:length(startPos)
	for j = 1:length(startPos{i})
		fprintf(fid,'>%d|%d\n',startPos{i}(j),length(irSeq{i}(j,:)));
		fprintf(fid,'%s\n',irSeq{i}(j,:));
	end
end
fclose(fid);
%exit;
