# Supplementary material for: detectIR: A Novel Program for Detecting Perfect and Imperfect Inverted Repeats Using Complex Numbers and Vector Calculation
Source: PLoS One. 2014 Nov 19;9(11):e113349. doi: 10.1371/journal.pone.0113349 (PMC4237412; doi:10.1371/journal.pone.0113349)
Supplement: File S1 — Source codes, test and comparison scripts, and user documents of detectIR . (TGZ) [file pone.0113349.s004.tgz › ./detectIR/timecomplexity_estimation.m]

% This script is for estimating the efficiency of the functions 'detectPerfectIR' and 'detectImperfectIR' on
% generated pseudo random nucleotide sequences.

%1. Generating pseudo random nucleotide sequences.
seqArray = cell(100,100);
for i=1:100
	for j=1:100
		seqArray{i,j} = randseq(1000*i);
	end
end

runTime1 = zeros(100,100);
runTime2 = zeros(100,100);

%2. Running the functions on the random sequences.
for i=1:100
	for j=1:100
		tic;
		[startPos,endPos,irSeq] = detectPerfectIR(seqArray{i,j},4,1000);
		runTime1(i,j)=toc;
		clear startPos endPos irSeq;

		tic;
		[startPos,misMatchNum,irSeq] = detectImperfectIR(seqArray{i,j},10,1000,6);
		runTime2(i,j)=toc;
		clear startPos misMatchNum irSeq;
	end
end


%3. Calculating the average runtimes and the standarad devaiations.
meanTime1 = mean(runTime1,2);
stdTime1  = std(runTime1');

meanTime2 = mean(runTime2,2);
stdTime2  = std(runTime2');


%4. Plot.
subplot(1,2,1)
errorbar(meanTime1,stdTime1);
xlabel('Sequence Length (x1000 nt)');
ylabel('Average Runtime (s)');
set(gca,'xlim',[0 101]);
title('detectIR')

subplot(1,2,2)
errorbar(meanTime2,stdTime2);
xlabel('Sequence Length (x1000 nt)');
ylabel('Average Runtime (s)');
set(gca,'xlim',[0 101]);
title('detectFuzzyIR');
