# Supplementary material for: detectIR: A Novel Program for Detecting Perfect and Imperfect Inverted Repeats Using Complex Numbers and Vector Calculation
Source: PLoS One. 2014 Nov 19;9(11):e113349. doi: 10.1371/journal.pone.0113349 (PMC4237412; doi:10.1371/journal.pone.0113349)
Supplement: File S1 — Source codes, test and comparison scripts, and user documents of detectIR . (TGZ) [file pone.0113349.s004.tgz › ./detectIR/detectImperfectIR.m]

function [startPos,misMatchNum,irSeq] = detectImperfectIR(seq,minLen,maxLen,maxMismcNum)
% detectImperfectIR  detects all the imperfect inverted repeats in the given DNA sequence under the given conditions.
%
% Synposis:
%   [startPos,misMatchNum,irSeq] = detectImperfectIR(DNA_sequence,minimal_length,maximal_length,maximal_mismatch_number)
%
% Input:
% 	seq            = String specifying a DNA sequence.
%                    Valid characters are A,C,G,T,R,Y,K,M,S,W,B,D,H,V,N,a,c,g,t,r,y,k,m,s,w,b,d,h,v,n. 
%
%	minLen 	       = A integer specifying the minimal length of imperfect inverted repeats to be detected.
%
%	maxLen   	   = A integer specifying the maximal length of imperfect inverted repeats to be detected.
%
%	maxMismcNum    = A integer specifying the maximal number of mismatches permit.
%
% Output:
%	startPos       = Cell array containing the starting positions of dectected imperfect inverted repeats. Each cell contains the starting positions of IRs of the same length.
%
%	misMatchNum    = Cell array containing the number of mismatches the dectected imperfect inverted repeats contain. Each cell contains the mismatch numbers of IRs of the same length.
%
%	irSeq          = Cell array containing the detected imperfect inverted repeats. Each cell is a char matrix containing IRs of the same length, each row of the matrix represent an imperfect inverted repeat.
%
% Example:
%
%       [startPos,misMatchNum,irSeq] = detectImperfectIR('ACGATGAGTCATGCTT',7,10,3)
%
% CODE      by:                 Congting Ye					   2013 Jul 30
% Optimized by:                 Congting Ye					   2013 Aug 22
% Optimized by:                 Congting Ye					   2013 Nov 14
% -------------------------------------------------------------------------------------------------------------------

    if ~isempty(regexpi(seq,'[^ACGTRYKMSWBDHVN]','once'))
		error('detectImperfectIR:UnnormalArg','The seq contains unknown symbols.');
    end
    
    if minLen ~= fix(minLen)||minLen<=0
        error('detectImperfectIR:UnnormalArg','The minLen is not a positive integer.');
    end
    
    if maxLen ~= fix(maxLen)||maxLen<=0
        error('detectImperfectIR:UnnormalArg','The maxLen is not a positive integer.');
    end
    
    if minLen > maxLen
        error('detectImperfectIR:InconsistentArg','The maxLen shoule be larger than or equal to minLen.');
    end
    
    if maxMismcNum ~= fix(maxMismcNum)||maxMismcNum<=0
        error('detectImperfectIR:UnnormalArg','The maxMismcNum is not a positive integer.');
    end

	if maxMismcNum >= minLen
    	error('detectImperfectIR:InconsistentArg','The maximal mismatch number shoule be less than minLen.');
	end
    
	seqSize = length(seq);

    if maxLen > seqSize
        error('detectImperfectIR:InconsistentArg','The maxLen shoule be less than or equal to the length of the sequence.');
    end

    startPos    = cell(1,length(minLen:maxLen));
	misMatchNum = cell(1,length(minLen:maxLen));
	irSeq    	= cell(1,length(minLen:maxLen));

    seq = upper(seq);

	%1. Mapping
	nseq = (1*(seq=='A') + 1i*(seq=='C') - 1i*(seq=='G') - 1*(seq=='T')...
	+ 2*maxLen*(seq=='R'|seq=='Y'|seq=='K'|seq=='M'|seq=='S'|seq=='W'|seq=='B'|seq=='D'|seq=='H'|seq=='V'|seq=='N'));

	%2. Calculate cumulative score
	cumScore= cumsum(nseq);

	for irLen = minLen:min(minLen+1,maxLen)
		%3. First iteration.

		%3.1 Possible IRs' cumulative scores
		localCumScore = cumScore(irLen:seqSize)- [0 cumScore(1:seqSize-irLen)];

		%3.2 Filtering for candidate IRs
		absSum = abs(real(localCumScore))+abs(imag(localCumScore));
		matchHeadTail = nseq(1:seqSize-irLen+1) + nseq(irLen:seqSize);
		candidateIndex = find(absSum <= maxMismcNum);

		nextCandidateIndex = [];
		nextMismcNum = [];

		%3.3 Verifing IRs
		if ~isempty(candidateIndex)
			if length(candidateIndex) <= irLen % When the number of candidate IR is less than the length of IR.
				startPos{irLen-minLen+1}	= zeros(1,length(candidateIndex));
				misMatchNum{irLen-minLen+1} = zeros(1,length(candidateIndex));
				irSeq{irLen-minLen+1} 	    = blanks(length(candidateIndex)*irLen);
				irSeq{irLen-minLen+1} 	    = reshape(irSeq{irLen-minLen+1},length(candidateIndex),irLen);
				autoInc = 0;

				for i = candidateIndex
					forwardVec = nseq(i:i+irLen-1);
					reverseVec = nseq(i+irLen-1:-1:i);
					mismcNum= sum((forwardVec + reverseVec)~=0);
					if mismcNum<=maxMismcNum
						nextCandidateIndex = [nextCandidateIndex i];
						nextMismcNum = [nextMismcNum mismcNum];
						if (mismcNum > 0 && matchHeadTail(i) == 0)
							autoInc = autoInc + 1;
							startPos{irLen-minLen+1}(autoInc)    = i;
							misMatchNum{irLen-minLen+1}(autoInc) = mismcNum;
							irSeq{irLen-minLen+1}(autoInc,:)     = seq(i:i+irLen-1);
						end
					end
				end

				% Remove empty elements
				startPos{irLen-minLen+1}(startPos{irLen-minLen+1}==0) = [];
				misMatchNum{irLen-minLen+1}(misMatchNum{irLen-minLen+1}==0) = [];
				irSeq{irLen-minLen+1}(irSeq{irLen-minLen+1}==' ') = [];

			else % When the number of candidate IR is much more than the length of IR.
				mismcNum = zeros(1,length(candidateIndex));
				i = 0;
				while i<=irLen-1
					nzIndex=find((nseq(candidateIndex+i)+nseq(candidateIndex+irLen-1-i))~=0);
					mismcNum(nzIndex) = mismcNum(nzIndex) + 1;
					i = i + 1;
				end
				reIndex = find(mismcNum<=maxMismcNum & mismcNum>0 & (matchHeadTail(candidateIndex)==0));
				nextIndex = find(mismcNum<=maxMismcNum);
				nextCandidateIndex = candidateIndex(nextIndex);
				nextMismcNum = mismcNum(nextIndex);
				if ~isempty(reIndex)
					misMatchNum{irLen-minLen+1} = mismcNum(reIndex);
					startPos{irLen-minLen+1} = candidateIndex(reIndex);
					irSeq{irLen-minLen+1} = blanks(length(reIndex)*irLen);
					irSeq{irLen-minLen+1} = reshape(irSeq{irLen-minLen+1},length(reIndex),irLen);
					for i = 0:irLen-1
						irSeq{irLen-minLen+1}(:,1+i) = seq(startPos{irLen-minLen+1}+i);
					end
				end
			end
		end

		%4. Rest iterations
		irLen = irLen + 2;
		while irLen <= maxLen && ~isempty(nextCandidateIndex)
			nextCandidateIndex = nextCandidateIndex - 1;
			validIndex = find(nextCandidateIndex>=1 & nextCandidateIndex <= seqSize - irLen + 1);
			if ~isempty(validIndex)
				candidateIndex = nextCandidateIndex(validIndex);
				mismcNum = nextMismcNum(validIndex);
				matchHeadTail = nseq(candidateIndex) + nseq(candidateIndex + irLen - 1);
				reIndex = find(matchHeadTail == 0 & mismcNum~=0);
				if ~isempty(reIndex)
					misMatchNum{irLen-minLen+1} = mismcNum(reIndex);
					startPos{irLen-minLen+1} = candidateIndex(reIndex);
					irSeq{irLen-minLen+1}    = blanks(length(reIndex)*irLen);
					irSeq{irLen-minLen+1}    = reshape(irSeq{irLen-minLen+1},length(reIndex),irLen);
					for j = 0:irLen-1
						irSeq{irLen-minLen+1}(:,1+j) = seq(startPos{irLen-minLen+1}+j);
					end
				end
				nextMismcNum = mismcNum + abs(real(matchHeadTail))+abs(imag(matchHeadTail));
				updateIndex = find(nextMismcNum<=maxMismcNum);
				nextCandidateIndex = candidateIndex(updateIndex);
				nextMismcNum = nextMismcNum(updateIndex);
			else
				break;
			end
			irLen = irLen + 2;
		end
	end
end
