# Supplementary material for: detectIR: A Novel Program for Detecting Perfect and Imperfect Inverted Repeats Using Complex Numbers and Vector Calculation
Source: PLoS One. 2014 Nov 19;9(11):e113349. doi: 10.1371/journal.pone.0113349 (PMC4237412; doi:10.1371/journal.pone.0113349)
Supplement: File S1 — Source codes, test and comparison scripts, and user documents of detectIR . (TGZ) [file pone.0113349.s004.tgz › ./detectIR/OutputCompare_EMBOSS.m]

clear;clc;
% The parameter file1 defines the output file of inverted repeats NOT generated by EMBOSS. This file should be in fasta format and Header style should be in format '>start position|IR length'.
% The parameter file2 defines the output file of inverted repeats generated by EMBOSS.
% The parameter orifile defines the nucleotide sequence file from which the inverted repeats were detected.
% The parameter TYPE defines the type of comparison. If it's a comparison between files of perfect IRs, TYPE should be set as 0, else it should be set as a non-zero number. 
file1 = './Result/detectIR.HIV1.perfect.fasta';	% file1 = './Result/detectIR.HIV1.imperfect.fasta';
file2 = './Result/EMBOSS.HIV1.perfect.fasta';	% file2 = './Result/EMBOSS.HIV1.imperfect.fasta';
orifile = './Data/HIV1.fasta';			% orifile = './Data/HIV1.fasta';
TYPE = 0;					% TYPE = 1;

if TYPE == 0
	% Read file of perfect inverted repeats NOT generated by EMBOSS.
	Data1 = fastaread(file1);
	Header1 = {Data1.Header};
	Seq1 = {Data1.Sequence};

	% Read file of perfect inverted repeats generated by EMBOSS.
	seq = fastaread(orifile); % The DNA sequence file from which the IRs were detected.
	seq = seq.Sequence;
	file = textread(file2,'%s','delimiter','\n','whitespace',''); 
	i = 13;
	j = 1;
	while i<length(file)&&~isempty(file{i})
		start = str2num(char(regexp(file{i},'^\d+','match')));
		stop = str2num(char(regexp(file{i+2},'^\d+','match')));
		Data2(j).Header = [num2str(start) '|' num2str(stop-start+1)];
		Data2(j).Sequence = seq(start:stop);
		i = i + 4;
		j = j + 1;
	end
	Header2 = {Data2.Header};
	Seq2 = {Data2.Sequence};
else
	% Read and filter output file of imperfect inverted repeats generated by detectImperfectIR.
	Data1 = fastaread(file1);
	tick = true(1,length(Data1));
	for i = 1:length(Data1)
		seqLen = length(Data1(i).Sequence);
		nseq = (1*(Data1(i).Sequence=='A') + 1i*(Data1(i).Sequence=='C') - 1i*(Data1(i).Sequence=='G') - 1*(Data1(i).Sequence=='T'));
		score = nseq(floor(seqLen/2):-1:1) + nseq(ceil(seqLen/2)+1:end);
		num_gap = sum(cumsum(score==0)==0)*2 + ceil(seqLen/2) - floor(seqLen/2);
		num_mismatch = sum(score~=0)*2 + ceil(seqLen/2) - floor(seqLen/2) - num_gap;
		if num_gap>2||num_mismatch>4  % filter conditions
			tick(i) = false;
		end
	end
	Data1 = Data1(tick);
	Header1 = {Data1.Header};
	Seq1 = {Data1.Sequence};

	% Read and filter output file of imperfect inverted repeats generated by EMBOSS.
	seq = fastaread(orifile);
	seq = seq.Sequence;
	file = textread(file2,'%s','delimiter','\n','whitespace',''); 
	i = 13;
	j = 1;
	while i<length(file)&&~isempty(file{i})
		start = str2num(char(regexp(file{i},'^\d+','match')));
		gap_start = str2num(char(regexp(file{i},'\d+$','match')));
		gap_end = str2num(char(regexp(file{i+2},'\d+$','match')));
		stop = str2num(char(regexp(file{i+2},'^\d+','match')));
		pair = length(regexp(file{i+1},'\|'));
		num_gap = gap_end - gap_start - 1;
		num_mismatch = gap_start - start + 1 - pair;
		if ~(num_gap == 3 && num_mismatch == 2)  % filter conditions
			Data2(j).Header = [num2str(start) '|' num2str(stop-start+1)];
			Data2(j).Sequence = seq(start:stop);
			j = j + 1;
		end
		i = i + 4;
	end
	Header2 = {Data2.Header};
	Seq2 = {Data2.Sequence};
end

%% Output the shared IRs.
[Share,IA,IB] = intersect(Header1,Header2,'stable');
fastawrite('Share.fasta',Data1(IA));

%% Output the private IRs.
[Private,IA,IB] = setxor(Header1,Header2,'stable');
fastawrite('Private1.fasta',Data1(IA));
fastawrite('Private2.fasta',Data2(IB));
