# Supplementary material for: detectIR: A Novel Program for Detecting Perfect and Imperfect Inverted Repeats Using Complex Numbers and Vector Calculation
Source: PLoS One. 2014 Nov 19;9(11):e113349. doi: 10.1371/journal.pone.0113349 (PMC4237412; doi:10.1371/journal.pone.0113349)
Supplement: File S1 — Source codes, test and comparison scripts, and user documents of detectIR . (TGZ) [file pone.0113349.s004.tgz › ./detectIR/code.php]

<!--
Title: Find Palindrome Script
Author: Joseba Bikandi
License: GNU GLP v2
-->

<?php
//error_reporting(1);
$inputFile   = "./Data/HIV1.fasta";                   //$inputFile   = "./Data/TAIR10_chr1.fas";
$outputFile  = "./Result/BioPHP.HIV1.perfect.fasta";  //$outputFile  = "./Result/BioPHP.TAIR10.perfect.fasta";
$runtimeFile = "./Result/BioPHP.HIV1.perfect.runtime";//$runtimeFile = "./Result/BioPHP.TAIR10.perfect.runtime"; 
$min=10;
$max=1000;

$seq = file_get_contents($inputFile);
$seq = preg_replace("/(?=>).+?(?=\n)/","",$seq);
$seq = preg_replace("/\n/","",$seq);
$seq = remove_useless_from_DNA($seq);

if($seq==""){die("No sequence available");}

$stime=microtime(true); 
$thearray=find_palindromic_seqs ($seq,$min,$max);
$etime=microtime(true);
$runtime=$etime-$stime; 

// PRINT ARRAY
// echo "Palindromic sequences with length $min to $max within string\n";
// echo "Total IR number is ".count($thearray);
// echo "\n Runtime is ".$runtime."\n";

$fp = fopen($runtimeFile,"a");
fputs($fp,"-------".$outputFile."-------\n"."Total IR number is: ".count($thearray)."\n"."Runtime is: ".$runtime." s\n");
fclose($fp);

$fp = fopen($outputFile,"w");
foreach ($thearray as $key => $val){
         //print "$key \n $val \n";
         fputs($fp,">".(intval($key, 10)+1)."|".strlen($val)."\n$val\n");
        }
fclose($fp);

//print_r($thearray);


// Description for find_palindromic_seqs
//      Searches sequence for palindromic substrings
//
// Parameters
//      $seq	is the sequence to be searched
//	$min	the minimum length of palindromic sequence to be searched
//	$max	the maximum length of palindromic sequence to be searched
//
// Return
//      An array: keys are positions in genome, and values are length of palindromic sequences
//
// Requeriments:
//      DNA_is_palindrome
function find_palindromic_seqs ($seq,$min,$max){
   $result="";
   $seq_len=strlen($seq);
   for($i=0;$i<$seq_len-$min+1;$i++){
      $j=$min;
      while($j<$max+1 and ($i+$j)<=$seq_len){
      $sub_seq=substr($seq,$i,$j);
      if (DNA_is_palindrome($sub_seq)==1){
      $results [$i]=$sub_seq;
      }
      $j++;
      }

   }
   return $results;
}


// Description for DNA_is_palindrome
//      Checks whether a DNA sequeence is palindromic. 
//	When degenerate nucleotides are included in the sequence to be searched, 
// 	sequences as "AANTT" will be considered palindromic.
//
// Parameters
//      $seq	is the sequence to be searched
//
// Return
//      True or False (1 or 0)
//
// Requeriments:
//      None
function DNA_is_palindrome($seq){
        if ($seq==RevComp_DNA2($seq)){
                return TRUE;
                }else{
                return FALSE;
                }
}

// Description for RevComp_DNA2
//      Will yield the Reverse comlement of a NA sequence. Allows degenerated nucleotides
//
// Parameters
//      $seq	is the sequence 
//
// Return
//      A sequence
//
// Requeriments:
//      None
function RevComp_DNA2($seq){
 $seq= strtoupper($seq);
 $seq=strrev($seq);
 $seq=str_replace("A", "t", $seq);
 $seq=str_replace("T", "a", $seq);
 $seq=str_replace("G", "c", $seq);
 $seq=str_replace("C", "g", $seq);
 $seq=str_replace("Y", "r", $seq);
 $seq=str_replace("R", "y", $seq);
 $seq=str_replace("W", "w", $seq);
 $seq=str_replace("S", "s", $seq);
 $seq=str_replace("K", "m", $seq);
 $seq=str_replace("M", "k", $seq);
 $seq=str_replace("D", "h", $seq);
 $seq=str_replace("V", "b", $seq);
 $seq=str_replace("H", "d", $seq);
 $seq=str_replace("B", "v", $seq);
 $seq= strtoupper ($seq);
 return $seq;
}

// Description for remove_useless_from_DNA
//      Will remove non coding characters from a DNA sequence 
//
// Parameters
//      $seq	is the sequence 
//
// Return
//      A sequence
//
// Requeriments:
//      CountCount_ACGT,Count_YRWSKMDVHB 
function remove_useless_from_DNA($seq) {

        $seq=strtoupper($seq);
        $seq=preg_replace("/\\W|\\d/","",$seq);
        $seq=preg_replace("/X/","N",$seq);
	$len_seq=strlen($seq);
        $number_ATGC=Count_ACGT($seq);
        $number_YRWSKMDVHB=Count_YRWSKMDVHB($seq);
        $number=$number_ATGC+$number_YRWSKMDVHB+substr_count($seq,"N");
        if ($number!=$len_seq){die ("Error:<BR>Sequence is not valid.<BR>At least one letter in the sequence is unknown (not a <a href=http://www.in-silico.com/s_restriction/Nucleotide_ambiguity_code.html>NC-UIBMB</a> valid code)");}

        return ($seq);
}


// Description for Count_ACGT
//      Will count number of A, C, G and T bases in the sequence 
//
// Parameters
//      $seq	is the sequence 
//
// Return
//      A number
//
// Requeriments:
//      None
function Count_ACGT($seq){
        $cg=substr_count($seq,"A")+substr_count($seq,"T")+substr_count($seq,"G")+substr_count($seq,"C");
        return $cg;
        }

// Description for Count_YRWSKMDVHB
//      Will count number of degenerate nucleotides (Y, R, W, S, K, MD, V, H and B) in the sequence 
//
// Parameters
//      $seq	is the sequence 
//
// Return
//      A number
//
// Requeriments:
//      None
function Count_YRWSKMDVHB($c){
        $cg=substr_count($c,"Y")+substr_count($c,"R")+substr_count($c,"W")+substr_count($c,"S")+substr_count($c,"K")+substr_count($c,"M")+substr_count($c,"D")+substr_count($c,"V")+substr_count($c,"H")+substr_count($c,"B");
        return $cg;
        }
?>
