# Supplementary material for: detectIR: A Novel Program for Detecting Perfect and Imperfect Inverted Repeats Using Complex Numbers and Vector Calculation
Source: PLoS One. 2014 Nov 19;9(11):e113349. doi: 10.1371/journal.pone.0113349 (PMC4237412; doi:10.1371/journal.pone.0113349)
Supplement: File S1 — Source codes, test and comparison scripts, and user documents of detectIR . (TGZ) [file pone.0113349.s004.tgz › ./detectIR/TestInfo.txt]

Content

[1]. Test Data
[2]. Detection of Inverted Repeats using detectIR and other existing popular tools
[3]. Comparison of detectIR and other tools
[4]. Time Complexity Estimation for detectIR
[5]. Data output format that can be validated by human visualization

[1]. Test Data:

The genomic DNA sequences for testing can be downloaded from the following websites;

	HIV-1 genome: http://www.ncbi.nlm.nih.gov/nuccore/NC_001802.1
	Arabidopsis chromosome 1: ftp://ftp.arabidopsis.org/home/tair/Sequences/whole_chromosomes/TAIR10_chr1.fas
	Homo sapiens chromosome 1: ftp://ftp.ncbi.nlm.nih.gov/genbank/genomes/Eukaryotes/vertebrates_mammals/Homo_sapiens/GRCh37/Primary_Assembly/assembled_chromosomes/FASTA/chr1.fa.gz
	Zea mays chromosome 1: http://www.ncbi.nlm.nih.gov/nuccore/CM000777

Using a standard linux Desktop machine with 8G memory, you should be able to test detectIR using smaller genomes
like HIV-1 genome (9.2 KB) and Arabidopsis (chromosome 1: 30 MB). 

You definitely need more memory (e.g., more than 32G) if you want to test Homo sapiens and Zea mays chromosomes.

To test both HIV-1 genome and Arabidopsis chromosome 1, you can issue the following commands:

$ cd detectIR
$ mkdir Data
$ mkdir Result
$ cd Data

############################################################################################
# open the aforementioned HIV-1 genome website and save the genome sequence in FASTA format
#   resulting a fasta file usually named as 'sequence.fasta'
############################################################################################
$ mv sequence.fasta detectIR/Data/HIV1.fasta
$ wget ftp://ftp.arabidopsis.org/home/tair/Sequences/whole_chromosomes/TAIR10_chr1.fas

Consequently, you will have two data files ('HIV1.fasta' and 'TAIR10_chr1.fas') in the folder: /detectIR/Data


[2]. Detection of Inverted Repeats using detectIR and other existing popular tools

(2.1) Testing of detectIR 

(2.1.1) We have provided a MATLAB script named 'detectIR_Demo.m' that can be modified and utilized to detect either perfect or imperfect
inverted repeats for a given genome.  

Line 04: inputFile     = './Data/TAIR10_chr1.fas';                     %inputFile     = './Data/HIV1.fasta';
Line 05: %outputFile   = './Result/detectIR.TAIR10.imperfect.fasta';   %outputFile    = './Result/detectIR.HIV1.imperfect.fasta';
Line 06: %runtimeFile  = './Result/detectIR.TAIR10.imperfect.runtime'; %runtimeFile   = './Result/detectIR.HIV1.imperfect.runtime';
Line 07: outputFile    = './Result/detectIR.TAIR10.perfect.fasta';     %outputFile    = './Result/detectIR.HIV1.perfect.fasta';
Line 08: runtimeFile   = './Result/detectIR.TAIR10.perfect.runtime';   %runtimeFile   = './Result/detectIR.HIV1.perfect.runtime';

Line 19: % For detecting perfect inverted repeats.
Line 20: [startPos,endPos,irSeq] = detectPerfectIR(seq,10,1000);
Line 21: % For detecting imperfect inverted repeats.
Line 22: % [startPos,misMatchNum,irSeq] = detectImperfectIR(seq,20,1000,6);

You can modify Line 04 to test genome (one chromosome at a time) other than Arabidopsis chromosome 1 ('TAIR10_chr1.fas') or HIV-1 genome ('HIV1.fasta').
You can modify Line 05-08 to specific output files (*.fasta and *.runtime) for either imperfect or perfect inversted repeats.
You can modify Line 20 or 22 to invoke the detection of either perfect or imperfect inverted repeats.
 
After execution of 'detectIR_Demo.m',  the output file 'detectIR.imperfect.fasta' will contain all detected imperfect repeats in FASTA format, 
and 'detectIR.imperfect.runtime' will tell the total number of detected inverted repeats and execution time. 

Unfortunately, results in FASTA format is difficult for human to visualize and validate the result.  

(2.1.2) We have created two codes ('formatConvert.m' and 'formatConvert_Demo.m') to transfer the FASTA format into 
dot-bracket correspondence, so that the pairings in inverted repeats, as well as the spacers and mismatches 
can be easily visualized as the following: 

>14822180|20|0|6
AAGTGTTtaaaatAACACTT
(((((((......)))))))

>20475860|98|4|2
TGTAATAAGAGAGCGATTATAGAATTTAGCCTCGTAAAGGCaATTCtAtgTtGAATcGCCTTTACGAGGCTAAATTCTATAATCGCTCTCTTATTACA
(((((((((((((((((((((((((((((((((((((((((.((((.(..).)))).)))))))))))))))))))))))))))))))))))))))))

In the code 'formatConvert_Demo.m', you need to modify Line 03 and 05 to specify the input and output files you desire. 

LINE 02: % Specify input file.
LINE 03: inputFile = './Result/detectIR.TAIR10.imperfect.fasta';        
LINE 04: % Specify output file.
LINE 05: outputFile = './Result/detectIR.TAIR10.imperfect.dotbraket';
   
(2.2) Testing of BioPHP find_palindromes

BioPHP (http://www.biophp.org/minitools/find_palindromes) is a web-based tool, and it cannot deal with large sequences.
Here is a modified version of BioPHP (i.e., code.php) that can be run locally (without internet browser). 

First of all, you should have the PHP intalled in local machine. 
In a ubuntu system, you can get PHP by typing the following at the command line:

$ sudo apt-get install php5
$ sudo apt-get install php5-cli

To run code.php for small genomes like 'HIV1.fasta', you can type the following command:

$ php code.php 

For a large DNA sequence you can run the program in background by typing:

$ nohup php code.php &

Warning: Values of five variables in the script 'code.php' (Lines 09-13) that you need to modify to fit your own need:

LINE 09: $inputFile   = "./Data/HIV1.fasta";                   //$inputFile   = "./Data/TAIR10_chr1.fas";
LINE 10: $outputFile  = "./Result/BioPHP.HIV1.perfect.fasta";  //$outputFile  = "./Result/BioPHP.TAIR10.perfect.fasta";
LINE 11: $runtimeFile = "./Result/BioPHP.HIV1.perfect.runtime";//$runtimeFile = "./Result/BioPHP.TAIR10.perfect.fasta";
LINE 12: $min=10;
LINE 13: $max=1000;

  [$inputFile	- defines the input file which includes a nucleotide sequence in fasta format]
  [$outputFile	- defines the output file] 
  [$runtimeFile - defines the file that will tell the total number of detected inverted repeats and execution time.]
  [$min		- defines the minimal length of inverted repeats to be detected]
  [$max		- defines the maximal length of inverted repeats to be detected]


(3) Testing of MATLAB built-in function palindrome()

We have generated a MATLAB script named 'MATLAB_palindromes_Demo.m' that can invoke MATLAB built-in function to detect
both perfect and imperfect inverted repeats. 

Within the code of 'MATLAB_palindromes_Demo.m', 

Line 04: % Specify Input File
Line 05: inputFile    = './Data/HIV1.fasta';				%inputFile   = './Data/TAIR10_chr1.fas';               
Line 06: % Specify Output File
Line 07: outputFile   = './Result/MATLAB.HIV1.perfect.fasta';		%outputFile  = './Result/MATLAB.TAIR10.perfect.fasta' ;  
Line 08: runtimeFile  = './Result/MATLAB.HIV1.perfect.runtime';		%runtimeFile = './Result/MATLAB.TAIR10.perfect.runtime';
Line 09: %outputFile  = './Result/MATLAB.HIV1.imperfect.fasta';		%outputFile  = './Result/MATLAB.TAIR10.imperfect.fasta' ;  
Line 10: %runtimeFile = './Result/MATLAB.HIV1.imperfect.runtime';	%runtimeFile = './Result/MATLAB.TAIR10.imperfect.runtime';

Here, you need to modify both Line 05, 07-10 to specify your own input and output files.
You can modify Line 21 or 23 to invoke the detection of either perfect or imperfect inverted repeats.

Line 20: % For detecting perfect inverted repeats.
Line 21: [POS,PLENGTH,PAL] = palindromes(seq,'complement',true,'length',10);
Line 22: % For detecting imperfect inverted repeats.
Line 23: % [POS,PLENGTH,PAL] = palindromes(seq,'complement',true,'length',20,'gap',6);


(4) Testing of EMBOSS palindrom function

In a ubuntu system, you can get and install EMBOSS by typing the following at the command line:

$ sudo apt-get install emboss

We have generated a shell script named 'EMBOSS_palindrome_Demo.sh' that can invoke EMBOSS palindrome function to
detect either perfect or imperfect inverted repeats.  You can modify the scripts to specify your own input and output files.

Within the code of 'EMBOSS_palindrome_Demo.sh': the values of three variables in the script could be modified,
	inputFile	- defines the input file which includes a nucleotide sequence in fasta format.
	outputFile	- defines the output file that contains the detected panlindromes. 
    	runtimeFile 	- defines the output file that contains the execution time information. 

For detecting inverted repeats, you should modify Line 13 or 15 to invoke the detection of either perfect or imperfect inverted repeats.

Line 12: #For detecting perfect inverted repeats.
Line 13: palindrome -sequence ${inputFile} -minpallen 5 -maxpallen 500 -gaplimit 0 -nummismatches 0 -outfile ${outputFile} -overlap 1
Line 14: #For detecting imperfect inverted repeats.
Line 15: #palindrome -sequence ${inputFile} -minpallen 10 -maxpallen 500 -gaplimit 2 -nummismatches 2 -outfile ${outputFile} -overlap 1

To run the program script, you can issue the following command:

$ sh EMBOSS_palindrome_Demo.sh

(5) Testing of findIR

We have generated a MATLAB script named 'findIR_Demo.m' that can invoke findIR to detect perfect inverted repeats. 
findIR was published in 2014 in Bioinformatics. The source code and useage of 'findIR' can be obtained 
from http://conifergdb.miamioh.edu/bioinfolab/palindrome.php


Within the code of 'findIR_Demo.m':

LINE 04: % Specify your input
LINE 05: inputFile   = './Data/HIV1.fasta';                    %inputFile   = './Data/TAIR10_chr1.fasta';                      
LINE 06: % Specify your output
LINE 07: outputFile  = './Result/findIR.HIV1.perfect.fasta';   %outputFile  = './Result/findIR.TAIR10.perfect.fasta';
LINE 08: runtimeFile = './Result/findIR.HIV1.perfect.runtime'; %runtimeFile = './Result/findIR.TAIR10.perfect.runtime';

Here, you need to modify LINE 05, 07 and 08 to specify your own input and output files. 


[3]. Comparison of detectIR and other tools

We have generated two MATLAB scripts to compare the detection results using aforementioend 5 tools.

(3.1) OutputCompare.m

The MATLAB script 'OutputCompare.m' has two variables to specify the two input files for comparison:

	file1	- defines the first file of inverte repeats.
	file2	- defines the second file of inverted repeats.
	Both of them should be in fasta format and Header style should be like '>start position|IR length'.

Output:
	Share.fasta	- file includes entries that present in both file1 and file2.
	Private1.fasta	- file includes entries that only present in file1.
	Private2.fasta	- file includes entries that only present in file2.

Inside the code of 'OutputCompare.m', you can modify Lines 04 and 05 to specify your own files for comparison:

LINE 02: % The two files that will be compared should be in fasta format and 
LINE 03: % the Header style should be like '>start position|IR length'.
LINE 04: file1 = './Result/detectIR.HIV.perfect.fasta';
LINE 05: file2 = './Result/findIR.HIV.perfect.fasta';

'OutputCompare.m' requires a special input format that has been generated by [2]:

........
>133|20
ATCATTGTGTATATAATGAT
>548|20
CTTTAGCATTTATTCTGAAG
........

#The description line for each detected inverted repeat sequences is annotated as 

>start_position_in_chromosome|IR_length

(3.2) OutputCompare_EMBOSS.m

Unforunately, the output result files generated by EMBOSS palindrom funtion has its own special format:

   Palindromes of:  NC_001802.1 
   Sequence length is: 9181 
   Start at position: 1
   End at position: 9181
   Minimum length of Palindromes is: 5 
   Maximum length of Palindromes is: 500 
   Maximum gap between elements is: 0 
   Number of mismatches allowed in Palindrome: 0

   Palindromes:
   566      attat      570
            |||||
   575      taata      571

   2162     caatgg     2167
            ||||||
   2173     gttacc     2168

Therefore, we need to have a special code to compare EMBOSS result with any other 4 tools (BioPHP, findIR, detectIR, and MATLAB palindromes()). 

'OutputCompare_EMBOSS.m' has the following variables and generates three outputs:

Input:
	file1	- defines the output file generated by BioPHP, findIR, detectIR or MATLAB. This file should be in fasta format and Header style should be in format '>start position|IR length'.
	file2	- defines the output file generated by EMBOSS.
	orifile	- defines the nucleotide sequence file from which the inverted repeats were detected.
	TYPE	- defines the type of comparison. If it's a comparison between files of perfect IRs, TYPE should be set as 0, else it should be set as a non-zero number.
Output:
	Share.fasta	- file includes entries that present in both file1 and file2.
	Private1.fasta	- file includes entries that only present in file1.
	Private2.fasta	- file includes entries that only present in file2.

Inside the code of 'OutputCompare_EMBOSS.m', you can modify Lines 06 and 07 to specify your own files for comparison, modify Line 08 to sepecify the file from which
the inverted repeats were detected, and modify Line 09 to specify the type of comparison. 

Line 06: file1 = './Result/detectIR.HIV1.perfect.fasta';% file1 = './Result/detectIR.HIV1.imperfect.fasta';
Line 07: file2 = './Result/EMBOSS.HIV1.perfect.fasta';	% file2 = './Result/EMBOSS.HIV1.imperfect.fasta';
Line 08: orifile = './Data/HIV1.fasta';			% orifile = './Data/HIV1.fasta';
Line 09: TYPE = 0;					% TYPE = 1;

For imperfect inverted repeats comparison between EMBOSS with detectIR, we need to filter out some special cases 
because these two tools have different parameter settings so that we can do unbiased comparison (see manuscript for details). The special filtration step has been incorporated into 'OutputCompare_EMBOSS.m'. 

[4]. Time Complexity Estimation for detectIR

We generated one MATLAB script named 'timecomplexity_estimation.m' to estimate the time complexity of code (i.e., 'detectPerfectIR.m' and 'detectImperfectIR.m'). 
See manuscript for details. 


[5]. Data output format that can be validated by human visualization

We have mentioned this data format in (2.1.2).  The dot-braket format can let human to visualize the pairing status, 
with the middle spacing (or gap) nucleotides and unmatched stem pairs:

((((((..((((.....))))..))))))

Here the first two dots and the last two dots represent two unmatched stem pairs, 
whereas the middle five continuous dots represent a gap or spacer in the middle. 

The following two MATLAB scripts are used to convert inverted repeats into a dot-braket format.
example:
	>4503|20
	CAGACTTGAGTACAAGGGTG
could be converted into,
	>4503|20|4|4
	CAgaCTTGagtaCAAGggTG
	((..((((....))))..))

(5.1) formatConvert.m

A MATLAB function for converting a fasta file of inverted repeats.
Synposis:
	formatConvert(inputfile,outputfile)
Input
	inputfile	- the fasta file of inverted repeats to be converted.
	outputfile	- the new format file.

(5.2) formatConvert_Demo.m

A MATLAB script example for calling the funtion 'formatConvert'.
Inside the code, you can modify Lines 03 and 05 to specify your input and ouput.

LINE 02: % Specify input file.
LINE 03: inputFile = './Result/detectIR.TAIR10.imperfect.fasta';
LINE 04: % Specify output file.
LINE 05: outputFile = './Result/detectIR.TAIR10.imperfect.dotbraket';
