# Supplementary material for: detectIR: A Novel Program for Detecting Perfect and Imperfect Inverted Repeats Using Complex Numbers and Vector Calculation
Source: PLoS One. 2014 Nov 19;9(11):e113349. doi: 10.1371/journal.pone.0113349 (PMC4237412; doi:10.1371/journal.pone.0113349)
Supplement: File S1 — Source codes, test and comparison scripts, and user documents of detectIR . (TGZ) [file pone.0113349.s004.tgz › ./detectIR/detectPerfectIR.m]

function [startPos,endPos,irSeq] = detectPerfectIR(seq,minLen,maxLen)
% detectPerfectIR  detects all the perfect inverted repeats in the given DNA sequence under the given conditions.
%
% Synposis:
%   [startPos,endPos,irSeq] = detectPerfectIR(DNA_sequence,minimal_length,maximal_length)
%
% Input:
% 	seq            = String specifying a DNA sequence.
%                    Valid characters are A,C,G,T,R,Y,K,M,S,W,B,D,H,V,N,a,c,g,t,r,y,k,m,s,w,b,d,h,v,n. 
%
%	minLen 	       = An even integer specifying the minimal length of inverted repeats to be detected.
%
%	maxLen   	   = An even integer specifying the maximal length of inverted repeats to be detected.
%
% Output:
%	startPos       = Cell array containing the starting positions of dectected perfect inverted repeats. Each cell contains the starting positions of IRs of the same length.
%
%	endPos         = Cell array containing the end positions of dectected perfect inverted repeats. Each cell contains the end positions of IRs of the same length.
%
%	irSeq          = Cell array containing the detected perfect inverted repeats. Each cell is a char matrix containing the IRs of the same length, each row of the matrix represent a perfect inverted repeat.
%
% Example:
%
%       [startPos,endPos,irSeq] = detectPerfectIR('ACGATGAGTCATGCTT',2,6)
%
% CODE      by:                 Congting Ye					   2013 Aug 29
% Optimized by:                 Congting Ye					   2013 Nov 11
% -------------------------------------------------------------------------------------------------------------------

    if ~isempty(regexpi(seq,'[^ACGTRYKMSWBDHVN]','once'))
		error('detectPerfectIR:UnnormalArg','The seq contains unknown symbols.');
    end
    
    if minLen ~= fix(minLen)||minLen<=0||rem(minLen,2)~=0
        error('detectPerfectIR:UnnormalArg','The minLen is not a positive even.');
    end
    
    if maxLen ~= fix(maxLen)||maxLen<=0||rem(maxLen,2)~=0
        error('detectPerfectIR:UnnormalArg','The maxLen is not a positive even.');
    end
    
    if minLen > maxLen
        error('detectPerfectIR:InconsistentArg','The maxLen shoule be larger than or equal to minLen.');
    end
    
	seqSize = length(seq);

    if maxLen > seqSize
        error('detectPerfectIR:InconsistentArg','The maxLen shoule be less than or equal to the length of the DNA sequence.');
    end
   
   	startPos = cell(1,length(minLen:2:maxLen));
	endPos   = cell(1,length(minLen:2:maxLen));
	irSeq    = cell(1,length(minLen:2:maxLen));

	seq = upper(seq);

	%1. Mapping.
	nseq = (1*(seq=='A') + 1i*(seq=='C') - 1i*(seq=='G') - 1*(seq=='T')...
	+ maxLen*(seq=='R'|seq=='Y'|seq=='K'|seq=='M'|seq=='S'|seq=='W'|seq=='B'|seq=='D'|seq=='H'|seq=='V'|seq=='N'));

	%2. Calculate cumulative score.
	cumScore= cumsum(nseq);

	%3. First iteration.
	irLen = minLen;

	%3.1 Possible IRs' cumulative scores.
	localCumScore = cumScore(irLen:seqSize)- [0 cumScore(1:seqSize-irLen)];

	%3.2 Filtering for candidate IRs.
	matchHeadTail = nseq(1:seqSize-irLen+1) + nseq(irLen:seqSize);
	candidateIndex = find((localCumScore == 0) & (matchHeadTail == 0));

	%3.3 Verifing IRs.
	if ~isempty(candidateIndex)
		if length(candidateIndex) <= irLen % When the number of candidate IR is less than the length of IR.
			startPos{1} = zeros(1,length(candidateIndex));
			endPos{1}   = zeros(1,length(candidateIndex));
			irSeq{1}    = blanks(length(candidateIndex)*irLen);
			irSeq{1}    = reshape(irSeq{1},length(candidateIndex),irLen);
			autoInc  = 0;
	
			for i = candidateIndex
				forwardVec = nseq(i:i+irLen/2-1);
				reverseVec = nseq(i+irLen-1:-1:i+irLen/2);
				if ~any(forwardVec + reverseVec)
					autoInc = autoInc + 1;
					startPos{1}(autoInc) = i;
					endPos{1}(autoInc)   = i + irLen - 1;
					irSeq{1}(autoInc,:)  = seq(i:i+irLen-1);
				end
			end

			%Remove empty elements
			startPos{1}(startPos{1}==0) = [];
			endPos{1}(endPos{1}==0) = [];
			irSeq{1}(irSeq{1}==' ') = [];

		else % When the number of candidate IR is much more than the length of IR.
			npIndex = zeros(1,length(candidateIndex));
			i = 1;
			while i<=irLen/2-1
				nzIndex = (nseq(candidateIndex+i)+nseq(candidateIndex+irLen-1-i))~=0;
				npIndex(nzIndex) = 1;
				i = i + 1;
			end
			reIndex = find(npIndex == 0);
			if ~isempty(reIndex)
				startPos{1} = candidateIndex(reIndex);
				endPos{1}   = startPos{1} + irLen - 1;
				irSeq{1}    = blanks(length(reIndex)*irLen);
				irSeq{1}    = reshape(irSeq{1},length(reIndex),irLen);
				for i = 0:irLen-1
					irSeq{1}(:,1+i) = seq(startPos{1}+i);
				end
			end
		end
	end
	%4. Rest iterations
	if minLen < maxLen
		for i = 2:length(minLen:2:maxLen)
			if isempty(startPos{i-1})
				break;
			else
				if(startPos{i-1}(1)==1)
					start_tick = 1;
				else
					start_tick = 0;
				end;
				if(endPos{i-1}(end)==seqSize)
					end_tick = 1;
				else
					end_tick = 0;
				end;

				reIndex = find((nseq(startPos{i-1}(1+start_tick:end-end_tick)-1) + nseq(endPos{i-1}(1+start_tick:end-end_tick)+1))==0);
				reIndex = reIndex + start_tick;
				if ~isempty(reIndex)
					startPos{i} = startPos{i-1}(reIndex) - 1;
					endPos{i}   = endPos{i-1}(reIndex) + 1;
					irSeq{i} = [seq(startPos{i})' irSeq{i-1}(reIndex,:) seq(endPos{i})'];
				end
			end
		end
	end
end
