# Supplementary material for: detectIR: A Novel Program for Detecting Perfect and Imperfect Inverted Repeats Using Complex Numbers and Vector Calculation
Source: PLoS One. 2014 Nov 19;9(11):e113349. doi: 10.1371/journal.pone.0113349 (PMC4237412; doi:10.1371/journal.pone.0113349)
Supplement: File S1 — Source codes, test and comparison scripts, and user documents of detectIR . (TGZ) [file pone.0113349.s004.tgz › ./detectIR/OutputCompare.m]

clear;clc;
% The two files that will be compared should be in fasta format and 
% the Header style should be like '>start position|IR length'.
file1 = './Result/detectIR.HIV1.perfect.fasta';
file2 = './Result/findIR.HIV1.perfect.fasta';

%% Read output file not generated by EMBOSS.
Data1 = fastaread(file1);
Header1 = {Data1.Header};
Seq1 = {Data1.Sequence};

Data2 = fastaread(file2);
Header2 = {Data2.Header};
Seq2 = {Data2.Sequence};

%% Output the shared IRs.
[Share,IA,IB] = intersect(Header1,Header2,'stable');
fastawrite('Share.fasta',Data1(IA));

%% Output the private IRs.
[Private,IA,IB] = setxor(Header1,Header2,'stable');
fastawrite('Private1.fasta',Data1(IA));
fastawrite('Private2.fasta',Data2(IB));
