# Supplementary material for: detectIR: A Novel Program for Detecting Perfect and Imperfect Inverted Repeats Using Complex Numbers and Vector Calculation
Source: PLoS One. 2014 Nov 19;9(11):e113349. doi: 10.1371/journal.pone.0113349 (PMC4237412; doi:10.1371/journal.pone.0113349)
Supplement: File S3 — The output files of the perfect inverted repeats detected differentially by detectIR and MATLAB palindromes function (Using the parameters described in the manuscript and HIV-1 genome as input data). (TGZ) [file pone.0113349.s006.tgz › ./Supplemental_File_03/Private2.fasta]

>300|11
CAAAAATTTTG

>2027|11
GTAGGACCTAC

>2458|11
TGAAGACTTCA

>2854|11
TGTCAATGACA

>5933|11
GCATCAGATGC

>6503|11
GTACAATGTAC

>7392|19
CCAGACAATTATTGTCTGG

>8609|11
CTTTTTAAAAG
