# Supplementary material for: detectIR: A Novel Program for Detecting Perfect and Imperfect Inverted Repeats Using Complex Numbers and Vector Calculation
Source: PLoS One. 2014 Nov 19;9(11):e113349. doi: 10.1371/journal.pone.0113349 (PMC4237412; doi:10.1371/journal.pone.0113349)
Supplement: File S3 — The output files of the perfect inverted repeats detected differentially by detectIR and MATLAB palindromes function (Using the parameters described in the manuscript and HIV-1 genome as input data). (TGZ) [file pone.0113349.s006.tgz › ./Supplemental_File_03/ReadMe.txt]

Description of contents:
-------------------------------
The output files of the perfect inverted repeats detected differentially by detectIR and MATLAB palindromes function (Using the parameters described in the manuscript and HIV-1 genome as input data).

'Private1.fasta' - contains entrys only detected by detectIR. They are found to be valid perfect inverted repeats by human validation. In other words, these cases are missed by the compared tool MATLAB palindromes function.
'Private2.fasta' - contains entrys only detected by MATLAB palindromes function. These entrys all are invalid cases.

To reproduce these results, please read the file 'TestInfo.txt' in Supplemental File 1.
