# Supplementary material for: detectIR: A Novel Program for Detecting Perfect and Imperfect Inverted Repeats Using Complex Numbers and Vector Calculation
Source: PLoS One. 2014 Nov 19;9(11):e113349. doi: 10.1371/journal.pone.0113349 (PMC4237412; doi:10.1371/journal.pone.0113349)
Supplement: File S4 — The output files of the perfect inverted repeats detected differentially by detectIR and EMBOSS palindrome tool (Using the parameters described in the manuscript and chromosome 1 of Arabidopsis thaliana as input data). (TGZ) [file pone.0113349.s007.tgz › ./Supplemental_File_04/Private1.fasta]

>111|10
AAACCGGTTT

>3309|10
TTTTATAAAA

>3468|10
TGAAATTTCA

>4292|10
TATATATATA

>4293|10
ATATATATAT

>4294|10
TATATATATA

>4295|10
ATATATATAT

>4296|10
TATATATATA

>4297|10
ATATATATAT

>4298|10
TATATATATA

>4299|10
ATATATATAT

>4300|10
TATATATATA

>4301|10
ATATATATAT

>4302|10
TATATATATA

>4318|10
TATATATATA

>5802|10
CATATATATG

>7219|10
GGGAATTCCC

>8924|10
ATTTTAAAAT

>9722|10
AAATGCATTT

>9973|10
TATATATATA

>9974|10
ATATATATAT

>9975|10
TATATATATA

>13774|10
TGAAATTTCA

>14138|10
AGAATATTCT

>15885|10
TATATATATA

>16520|10
ACCATATGGT

>17150|10
TAATTAATTA

>17370|10
TAATTAATTA

>17522|10
TTTTGCAAAA

>19158|10
TTATGCATAA

>20511|10
TATATATATA

>20512|10
ATATATATAT

>20513|10
TATATATATA

>20514|10
ATATATATAT

>20515|10
TATATATATA

>20516|10
ATATATATAT

>20517|10
TATATATATA

>20518|10
ATATATATAT

>20519|10
TATATATATA

>20520|10
ATATATATAT

>20521|10
TATATATATA

>20757|10
ATAATATTAT

>20991|10
CCGGGCCCGG

>21615|10
ATCTTAAGAT

>21747|10
ATAATATTAT

>21908|10
TAGTTAACTA

>24484|10
TTTTTAAAAA

>26509|10
TCAGTACTGA

>26652|10
AGATTAATCT

>27428|10
ATACATGTAT

>27582|10
AACCATGGTT

>29083|10
ATATATATAT

>29084|10
TATATATATA

>29085|10
ATATATATAT

>29086|10
TATATATATA

>38810|10
TAAAATTTTA

>40163|10
AATATATATT

>41028|10
TTAACGTTAA

>41285|10
ACGAATTCGT

>41362|10
ATATATATAT

>41363|10
TATATATATA

>41364|10
ATATATATAT

>41365|10
TATATATATA

>41366|10
ATATATATAT

>41367|10
TATATATATA

>41368|10
ATATATATAT

>41369|10
TATATATATA

>41370|10
ATATATATAT

>41371|10
TATATATATA

>41372|10
ATATATATAT

>41373|10
TATATATATA

>41374|10
ATATATATAT

>41375|10
TATATATATA

>41553|10
TATATATATA

>41554|10
ATATATATAT

>41555|10
TATATATATA

>41556|10
ATATATATAT

>41557|10
TATATATATA

>42410|10
CTTAGCTAAG

>44604|10
CATGTACATG

>50659|10
AAAGATCTTT

>52421|10
TTTTTAAAAA

>54709|10
TTTTTAAAAA

>55805|10
CCCATATGGG

>58442|10
GCCACGTGGC

>58612|10
AAACCGGTTT

>62238|10
TGTAGCTACA

>66818|10
ACTAATTAGT

>67151|10
ATTTTAAAAT

>69334|10
TATATATATA

>70776|10
TTGATATCAA

>72124|10
CGAAATTTCG

>75539|10
AATTCGAATT

>76493|10
TAACCGGTTA

>79243|10
AAATATATTT

>79455|10
TCTAATTAGA

>79554|10
TATATATATA

>79555|10
ATATATATAT

>79556|10
TATATATATA

>83343|10
CACACGTGTG

>84584|10
GCCACGTGGC

>85345|10
AATCATGATT

>85984|10
CTTATATAAG

>86420|10
TTTTTAAAAA

>87341|10
TTGTATACAA

>90233|10
ACCATATGGT

>92758|10
TTCTGCAGAA

>93603|10
CCACTAGTGG

>97568|10
TTTGATCAAA

>99101|10
CATATATATG

>99440|10
GACACGTGTC

>99785|10
AACACGTGTT

>102715|10
TGTTGCAACA

>103981|10
CGATATATCG

>104051|10
ATACTAGTAT

>104647|10
TGCATATGCA

>113554|10
GACACGTGTC

>114170|10
AAGAATTCTT

>116563|10
TAAGTACTTA

>116716|10
CTACTAGTAG

>118087|10
GACACGTGTC

>119906|10
TTATTAATAA

>120445|10
ACGACGTCGT

>121171|10
TGTTTAAACA

>124219|10
GGTCCGGACC

>127132|10
CCAGTACTGG

>128790|10
TAGGATCCTA

>130852|10
TTTTTAAAAA

>132208|10
CAATGCATTG

>132990|10
GAAGATCTTC

>138109|10
TTAAATTTAA

>140708|10
TTTTTAAAAA

>143019|10
TAGATATCTA

>143583|10
ATTTTAAAAT

>144808|10
ATGAGCTCAT

>146405|10
AGTTGCAACT

>150155|10
AGTGATCACT

>150841|10
TTATATATAA

>156752|10
TGTTTAAACA

>157734|10
AAGATATCTT

>159244|10
AAATATATTT

>160834|10
AGTAGCTACT

>161327|10
AGAAGCTTCT

>162591|10
TTAATATTAA

>162630|10
TATTTAAATA

>164166|10
ATATATATAT

>164167|10
TATATATATA

>164168|10
ATATATATAT

>164169|10
TATATATATA

>164170|10
ATATATATAT

>164171|10
TATATATATA

>164172|10
ATATATATAT

>164173|10
TATATATATA

>167767|10
TCGCCGGCGA

>168290|10
GAGCCGGCTC

>168641|10
CCAAATTTGG

>168654|10
AACAATTGTT

>173686|10
AAGCATGCTT

>176040|10
TTATATATAA

>177357|10
TCAACGTTGA

>177459|10
CTTGCGCAAG

>178323|10
GCATATATGC

>179031|10
TATATATATA

>179032|10
ATATATATAT

>179052|10
TCAAATTTGA

>179280|10
ATATATATAT

>179932|10
ATATATATAT

>180833|10
CATTGCAATG

>180843|10
GAATCGATTC

>182386|10
AGAGATCTCT

>182817|10
ATATATATAT

>182818|10
TATATATATA

>182819|10
ATATATATAT

>182820|10
TATATATATA

>182821|10
ATATATATAT

>182822|10
TATATATATA

>182823|10
ATATATATAT

>182824|10
TATATATATA

>183134|10
TTATATATAA

>185058|10
AATTATAATT

>186720|10
TATATATATA

>186721|10
ATATATATAT

>186722|10
TATATATATA

>192792|10
AACCATGGTT

>194053|10
TTTATATAAA

>194466|10
TTTTTAAAAA

>197220|10
GTATATATAC

>198982|10
CTTGTACAAG

>199102|10
ATGTATACAT

>205314|10
GTTCATGAAC

>205984|10
TTAAATTTAA

>206039|10
AACTTAAGTT

>208830|10
ACTAGCTAGT

>210246|10
ATTAATTAAT

>210434|10
AACATATGTT

>212616|10
TTATATATAA

>213077|10
CATATATATG

>213830|10
ATTTTAAAAT

>214084|10
ATATATATAT

>215458|10
CCATATATGG

>215525|10
TGGATATCCA

>217866|10
TTTTTAAAAA

>218797|10
TATATATATA

>221381|10
TTCACGTGAA

>224740|10
ATAAATTTAT

>224778|10
ACTATATAGT

>238146|10
ATAGTACTAT

>238395|10
ATGAATTCAT

>239568|10
ATATATATAT

>240897|10
TTTGTACAAA

>244195|10
GAAAATTTTC

>245403|10
TACATATGTA

>246695|10
TATATATATA

>246696|10
ATATATATAT

>246697|10
TATATATATA

>246698|10
ATATATATAT

>246699|10
TATATATATA

>246700|10
ATATATATAT

>246701|10
TATATATATA

>246702|10
ATATATATAT

>246703|10
TATATATATA

>246704|10
ATATATATAT

>247939|10
CCAAATTTGG

>256310|10
ATATATATAT

>256311|10
TATATATATA

>256312|10
ATATATATAT

>256313|10
TATATATATA

>256314|10
ATATATATAT

>256315|10
TATATATATA

>256577|10
TTATCGATAA

>258694|10
TTACATGTAA

>259327|10
GTTTTAAAAC

>259920|10
GAAGCGCTTC

>261691|10
TTTGGCCAAA

>262638|10
TAAGGCCTTA

>266382|10
ACCGGCCGGT

>267504|10
ACTGATCAGT

>268592|10
AGATCGATCT

>269003|10
TCAGATCTGA

>274863|10
GCCCATGGGC

>278553|10
GTATATATAC

>286629|10
AACAATTGTT

>290969|10
ATGGATCCAT

>293008|10
GGCTTAAGCC

>297268|10
ATTATATAAT

>298728|10
AGAAGCTTCT

>298757|10
TTCTCGAGAA

>301218|10
TCTGATCAGA

>302177|10
GAAAATTTTC

>311604|10
TATCGCGATA

>315093|10
TATATATATA

>316045|10
AATTTAAATT

>319860|10
TATATATATA

>319861|10
ATATATATAT

>319862|10
TATATATATA

>319863|10
ATATATATAT

>319864|10
TATATATATA

>319865|10
ATATATATAT

>319866|10
TATATATATA

>325318|10
TGTTTAAACA

>327957|10
CTTTTAAAAG

>328210|10
GTGAATTCAC

>332037|10
CGAATATTCG

>350721|10
CAAGATCTTG

>364327|10
CGATTAATCG

>366859|10
AGTACGTACT

>366883|10
TATATATATA

>366884|10
ATATATATAT

>366885|10
TATATATATA

>366886|10
ATATATATAT

>366887|10
TATATATATA

>366888|10
ATATATATAT

>366889|10
TATATATATA

>366890|10
ATATATATAT

>366891|10
TATATATATA

>366892|10
ATATATATAT

>366893|10
TATATATATA

>369897|10
TATATATATA

>369898|10
ATATATATAT

>370162|10
AAAGATCTTT

>370662|10
GCAACGTTGC

>370754|10
ATATATATAT

>370755|10
TATATATATA

>370756|10
ATATATATAT

>372415|10
CATGTACATG

>373865|10
TTTTTAAAAA

>374575|10
TCCTGCAGGA

>376929|10
AAATTAATTT

>380271|10
GTGGTACCAC

>381181|10
AACAATTGTT

>382769|10
TAATTAATTA

>384438|10
TCAATATTGA

>386093|10
ATATATATAT

>386094|10
TATATATATA

>386095|10
ATATATATAT

>386096|10
TATATATATA

>389087|10
TTAAGCTTAA

>392603|10
AAAGGCCTTT

>395805|10
TCCTCGAGGA

>397678|10
ACAAATTTGT

>398205|10
AATATATATT

>399802|10
CTTTGCAAAG

>400301|10
AACACGTGTT

>417611|10
ATATATATAT

>417671|10
GTGCATGCAC

>418900|10
TTAAATTTAA

>419656|10
TTTGATCAAA

>420083|10
TATTATAATA

>421162|10
TAAAGCTTTA

>423959|10
TTTTTAAAAA

>424401|10
ACTAATTAGT

>427429|10
TATATATATA

>427430|10
ATATATATAT

>427431|10
TATATATATA

>427432|10
ATATATATAT

>427433|10
TATATATATA

>427434|10
ATATATATAT

>427435|10
TATATATATA

>427436|10
ATATATATAT

>427437|10
TATATATATA

>427438|10
ATATATATAT

>427439|10
TATATATATA

>427440|10
ATATATATAT

>427441|10
TATATATATA

>427442|10
ATATATATAT

>427443|10
TATATATATA

>427444|10
ATATATATAT

>427445|10
TATATATATA

>427446|10
ATATATATAT

>427447|10
TATATATATA

>427448|10
ATATATATAT

>427449|10
TATATATATA

>427450|10
ATATATATAT

>427451|10
TATATATATA

>427452|10
ATATATATAT

>427453|10
TATATATATA

>427845|10
AATAATTATT

>431464|10
GCCCATGGGC

>431885|10
AATCATGATT

>432138|10
TAAATATTTA

>432543|10
TTTTTAAAAA

>436929|10
TTTTATAAAA

>440588|10
TTCTATAGAA

>444547|10
TGAGATCTCA

>445128|10
TCGCATGCGA

>452774|10
TTTAATTAAA

>459639|10
TTAATATTAA

>465197|10
TTATATATAA

>467091|10
ATTAATTAAT

>467287|10
GATGATCATC

>467398|10
GATCATGATC

>468248|10
TGATTAATCA

>468303|10
ATAAATTTAT

>468487|10
ATATATATAT

>470672|10
TCTGTACAGA

>472097|10
GTTTATAAAC

>472355|10
ATGACGTCAT

>472483|10
ACCGGCCGGT

>472617|10
AATATATATT

>473188|10
CAACGCGTTG

>474007|10
TTTTTAAAAA

>476571|10
TTTTTAAAAA

>479095|10
AACAATTGTT

>480503|10
AAGTTAACTT

>483780|10
AGTCCGGACT

>484308|10
TAGTTAACTA

>486610|10
ACATGCATGT

>487308|10
GACAGCTGTC

>489112|10
ATTAATTAAT

>489114|10
TAATTAATTA

>489564|10
TCACATGTGA

>493133|10
AAATCGATTT

>496280|10
CAACTAGTTG

>497693|10
CAACTAGTTG

>499411|10
TTTTTAAAAA

>499422|10
AATATATATT

>499713|10
TTATATATAA

>500849|10
GAAAATTTTC

>501224|10
TAATTAATTA

>501268|10
AAATTAATTT

>501758|10
AAGGTACCTT

>501792|10
ATTTTAAAAT

>501861|10
ATTTATAAAT

>502174|10
TTTTTAAAAA

>503301|10
ATACTAGTAT

>503445|10
ATGCATGCAT

>505770|10
TATATATATA

>505771|10
ATATATATAT

>505772|10
TATATATATA

>505773|10
ATATATATAT

>505774|10
TATATATATA

>505775|10
ATATATATAT

>505776|10
TATATATATA

>505777|10
ATATATATAT

>505778|10
TATATATATA

>505779|10
ATATATATAT

>505780|10
TATATATATA

>505781|10
ATATATATAT

>505782|10
TATATATATA

>505783|10
ATATATATAT

>505784|10
TATATATATA

>505785|10
ATATATATAT

>505786|10
TATATATATA

>505787|10
ATATATATAT

>505788|10
TATATATATA

>505789|10
ATATATATAT

>505790|10
TATATATATA

>509428|10
ATTTTAAAAT

>510186|10
ATAATATTAT

>510328|10
TGTGGCCACA

>510565|10
AATTTAAATT

>511513|10
CTTTTAAAAG

>517839|10
AAAACGTTTT

>523522|10
TTCTGCAGAA

>526465|10
TCAAATTTGA

>528875|10
ATATATATAT

>536402|10
GTTTATAAAC

>537156|10
TTCTTAAGAA

>541071|10
TTTTTAAAAA

>542096|10
GAAGATCTTC

>542731|10
TTTTTAAAAA

>543866|10
GAAGATCTTC

>544582|10
ATAGTACTAT

>546011|10
ACTATATAGT

>546820|10
TTATATATAA

>547010|10
TTAATATTAA

>547194|10
TAATGCATTA

>549092|10
AACTTAAGTT

>549985|10
TTTTTAAAAA

>550348|10
TTTTTAAAAA

>550524|10
AAAAGCTTTT

>550531|10
TTTTTAAAAA

>551372|10
TGATGCATCA

>551948|10
ACTTTAAAGT

>552609|10
ATTAATTAAT

>553940|10
TGGTCGACCA

>554094|10
AAATTAATTT

>554497|10
GAGGCGCCTC

>559380|10
TTTTATAAAA

>559459|10
AAATATATTT

>560650|10
AAATATATTT

>564839|10
ATATATATAT

>569126|10
AGTCATGACT

>569394|10
CGGAGCTCCG

>573022|10
TGGTGCACCA

>575200|10
AACACGTGTT

>575286|10
ATTTCGAAAT

>575353|10
ATTTCGAAAT

>575427|10
TTACGCGTAA

>579753|10
GCTTGCAAGC

>580966|10
GAAAATTTTC

>581729|10
TTTTTAAAAA

>584964|10
ATTTATAAAT

>586156|10
TACTTAAGTA

>587897|10
TAAATATTTA

>587993|10
TTTTGCAAAA

>588269|10
GTGTCGACAC

>591746|10
AATATATATT

>597566|10
AGAGGCCTCT

>599133|10
TACTCGAGTA

>599555|10
CTTATATAAG

>601478|10
ATTTATAAAT

>604891|10
TATATATATA

>604892|10
ATATATATAT

>604893|10
TATATATATA

>605046|10
TATATATATA

>605047|10
ATATATATAT

>608365|10
CTTTATAAAG

>609514|10
TTAAATTTAA

>609608|10
ATTTATAAAT

>609680|10
AAGCATGCTT

>609765|10
GTATATATAC

>610652|10
TTAATATTAA

>612108|10
GGCGGCCGCC

>612264|10
CTTTTAAAAG

>612500|10
ATCAATTGAT

>612616|10
CAAAATTTTG

>612627|10
ATATATATAT

>612628|10
TATATATATA

>612629|10
ATATATATAT

>613493|10
GGTCCGGACC

>621460|10
TCTGATCAGA

>621998|10
AACTCGAGTT

>623927|10
ATAAATTTAT

>624785|10
TCATATATGA

>625981|10
ATTGTACAAT

>634349|10
CTCTGCAGAG

>634654|10
AAGGGCCCTT

>638708|10
ACGACGTCGT

>640014|10
TAAAATTTTA

>640041|10
CTTTATAAAG

>640205|10
TAAAATTTTA

>640232|10
CTTTATAAAG

>641093|10
AAAATATTTT

>641255|10
TAAAATTTTA

>641330|10
ATTTTAAAAT

>642321|10
TTGTATACAA

>645120|10
ATATATATAT

>645121|10
TATATATATA

>645122|10
ATATATATAT

>645123|10
TATATATATA

>645124|10
ATATATATAT

>645315|10
ATATATATAT

>645316|10
TATATATATA

>645317|10
ATATATATAT

>645318|10
TATATATATA

>645319|10
ATATATATAT

>645320|10
TATATATATA

>645321|10
ATATATATAT

>645322|10
TATATATATA

>645323|10
ATATATATAT

>645324|10
TATATATATA

>645325|10
ATATATATAT

>645326|10
TATATATATA

>645327|10
ATATATATAT

>645328|10
TATATATATA

>645329|10
ATATATATAT

>645694|10
AACCATGGTT

>646045|10
GAAGATCTTC

>646770|10
AAGGTACCTT

>649702|10
CCAAATTTGG

>652068|10
ATTAATTAAT

>653719|10
TTTGATCAAA

>657222|10
GATTATAATC

>657388|10
TTACCGGTAA

>665504|10
AATCTAGATT

>670194|10
TAATTAATTA

>671182|10
TAAAATTTTA

>673057|10
TTCTTAAGAA

>678082|10
GTGAATTCAC

>678887|10
TATAATTATA

>681475|10
ATATATATAT

>687532|10
AAAAATTTTT

>688404|10
AAAAGCTTTT

>689577|10
CAAAGCTTTG

>694046|10
AAAGATCTTT

>696949|10
AAAATATTTT

>697007|10
GATTTAAATC

>700085|10
ATATATATAT

>701127|10
ATGTTAACAT

>706969|10
TTTTTAAAAA

>711415|10
AGAAATTTCT

>711868|10
ATATATATAT

>711869|10
TATATATATA

>712338|10
ATTATATAAT

>713566|10
ACTGTACAGT

>718476|10
AGACATGTCT

>719891|10
TCTGCGCAGA

>720231|10
GTAATATTAC

>720682|10
TCCAATTGGA

>728058|10
ATAAATTTAT

>728824|10
CCTTTAAAGG

>739368|10
ATTTTAAAAT

>740407|10
CATGGCCATG

>744277|10
TCATCGATGA

>744290|10
AGCTGCAGCT

>748109|10
AACTGCAGTT

>749255|10
AAATCGATTT

>749683|10
TTCAATTGAA

>749898|10
ACAAGCTTGT

>751527|10
GGTTCGAACC

>751933|10
GTACTAGTAC

>764920|10
CATATATATG

>766333|10
GAAAATTTTC

>768781|10
TAACATGTTA

>770816|10
GGAAGCTTCC

>773140|10
GATATATATC

>778689|10
TATTATAATA

>782321|10
ATATATATAT

>782322|10
TATATATATA

>782323|10
ATATATATAT

>782324|10
TATATATATA

>782325|10
ATATATATAT

>782326|10
TATATATATA

>782327|10
ATATATATAT

>782328|10
TATATATATA

>782329|10
ATATATATAT

>782330|10
TATATATATA

>784997|10
TTATCGATAA

>785021|10
ACAAATTTGT

>785230|10
AATATATATT

>788257|10
ATGACGTCAT

>789541|10
TTAATATTAA

>789559|10
CTTAATTAAG

>789577|10
CTTAGCTAAG

>791227|10
ATGACGTCAT

>791579|10
AATTTAAATT

>791587|10
TTTAGCTAAA

>791696|10
TGTATATACA

>791823|10
TTTTTAAAAA

>792984|10
CTGATATCAG

>793875|10
TTGAGCTCAA

>795631|10
TTTCGCGAAA

>796580|10
AAAGATCTTT

>797788|10
TTCTGCAGAA

>798197|10
GGCTTAAGCC

>799636|10
TGCAGCTGCA

>802040|10
ACATCGATGT

>804412|10
ATTGCGCAAT

>808003|10
GAAATATTTC

>813240|10
AAAGTACTTT

>813965|10
TGTTTAAACA

>816715|10
ATATATATAT

>819804|10
GTTTTAAAAC

>822422|10
ATATATATAT

>822471|10
AAAACGTTTT

>822648|10
GAATATATTC

>833584|10
GATGTACATC

>835511|10
AAATATATTT

>837402|10
TACTTAAGTA

>838612|10
AACAGCTGTT

>840988|10
ATCATATGAT

>841197|10
AAACCGGTTT

>844310|10
TATATATATA

>844311|10
ATATATATAT

>844312|10
TATATATATA

>844313|10
ATATATATAT

>844314|10
TATATATATA

>844315|10
ATATATATAT

>844316|10
TATATATATA

>844360|10
GGACTAGTCC

>845913|10
TAGCTAGCTA

>847269|10
AATCCGGATT

>847542|10
ATAGATCTAT

>847679|10
TTTTTAAAAA

>853633|10
TCACCGGTGA

>855662|10
AATATATATT

>856355|10
TATATATATA

>856356|10
ATATATATAT

>858065|10
AGTTATAACT

>864863|10
ATATATATAT

>865688|10
AGATTAATCT

>867248|10
CAAAGCTTTG

>867335|10
TCGAATTCGA

>867666|10
ACGGCGCCGT

>868976|10
ATGTTAACAT

>869405|10
TTCAATTGAA

>870692|10
TCTGATCAGA

>871020|10
CTCAATTGAG

>875831|10
ATATATATAT

>876188|10
TATAATTATA

>888226|10
TGACATGTCA

>888747|10
ATTAATTAAT

>888956|10
TTTTTAAAAA

>891227|10
GGTTTAAACC

>895141|10
AGCCATGGCT

>897579|10
TTTCATGAAA

>901187|10
CAGATATCTG

>906669|10
TTTTTAAAAA

>908152|10
AGTGATCACT

>911966|10
AAACATGTTT

>912929|10
AAAATATTTT

>913906|10
GGAAATTTCC

>914564|10
CATTGCAATG

>915636|10
ACGAGCTCGT

>921464|10
TATATATATA

>921465|10
ATATATATAT

>921466|10
TATATATATA

>921467|10
ATATATATAT

>921468|10
TATATATATA

>921469|10
ATATATATAT

>921470|10
TATATATATA

>921471|10
ATATATATAT

>921472|10
TATATATATA

>921473|10
ATATATATAT

>922812|10
TTTACGTAAA

>922859|10
ATATATATAT

>922986|10
ATTTTAAAAT

>925471|10
ACTAATTAGT

>926068|10
ATGTTAACAT

>927300|10
ATCACGTGAT

>929416|10
GTAAATTTAC

>930664|10
TATATATATA

>930665|10
ATATATATAT

>930666|10
TATATATATA

>930667|10
ATATATATAT

>930668|10
TATATATATA

>930669|10
ATATATATAT

>930670|10
TATATATATA

>932995|10
ACACGCGTGT

>933591|10
ATCGATCGAT

>939900|10
TCTAATTAGA

>942697|10
GAAGATCTTC

>947303|10
CTAATATTAG

>947526|10
AAACATGTTT

>949497|10
ATGTATACAT

>952022|10
ACGACGTCGT

>954436|10
TATTTAAATA

>956698|10
TATTATAATA

>956719|10
ACATGCATGT

>965947|10
AAAAGCTTTT

>966948|10
TCTTTAAAGA

>971193|10
TTTTTAAAAA

>972569|10
ATATATATAT

>972570|10
TATATATATA

>973015|10
ATATATATAT

>973016|10
TATATATATA

>973017|10
ATATATATAT

>973018|10
TATATATATA

>973019|10
ATATATATAT

>973020|10
TATATATATA

>973021|10
ATATATATAT

>973022|10
TATATATATA

>973023|10
ATATATATAT

>973024|10
TATATATATA

>973025|10
ATATATATAT

>973026|10
TATATATATA

>973027|10
ATATATATAT

>973028|10
TATATATATA

>973029|10
ATATATATAT

>973030|10
TATATATATA

>973031|10
ATATATATAT

>973032|10
TATATATATA

>973033|10
ATATATATAT

>973034|10
TATATATATA

>973035|10
ATATATATAT

>974614|10
TATATATATA

>974615|10
ATATATATAT

>974616|10
TATATATATA

>974617|10
ATATATATAT

>974618|10
TATATATATA

>974619|10
ATATATATAT

>974620|10
TATATATATA

>974621|10
ATATATATAT

>974622|10
TATATATATA

>974687|10
ATATATATAT

>974688|10
TATATATATA

>974689|10
ATATATATAT

>974690|10
TATATATATA

>974691|10
ATATATATAT

>974692|10
TATATATATA

>974693|10
ATATATATAT

>974694|10
TATATATATA

>974695|10
ATATATATAT

>974696|10
TATATATATA

>975396|10
TAAAATTTTA

>976752|10
ATATATATAT

>977002|10
ATATATATAT

>977003|10
TATATATATA

>977004|10
ATATATATAT

>977005|10
TATATATATA

>977006|10
ATATATATAT

>977007|10
TATATATATA

>977008|10
ATATATATAT

>977009|10
TATATATATA

>977010|10
ATATATATAT

>977011|10
TATATATATA

>978381|10
CATATATATG

>978954|10
ATTTTAAAAT

>982055|10
ATTTTAAAAT

>982411|10
AAAATATTTT

>987305|10
AAATTAATTT

>987444|10
TTTAATTAAA

>987457|10
TATATATATA

>987458|10
ATATATATAT

>987459|10
TATATATATA

>987460|10
ATATATATAT

>987461|10
TATATATATA

>987462|10
ATATATATAT

>987463|10
TATATATATA

>987464|10
ATATATATAT

>987465|10
TATATATATA

>988264|10
ATTAATTAAT

>988922|10
AAGATATCTT

>1000652|10
TGAGATCTCA

>1001130|10
ATATATATAT

>1001131|10
TATATATATA

>1004240|10
GATATATATC

>1007618|10
GAACCGGTTC

>1008567|10
ATATATATAT

>1008568|10
TATATATATA

>1008569|10
ATATATATAT

>1008570|10
TATATATATA

>1013595|10
AAATTAATTT

>1021422|10
GAAGCGCTTC

>1023007|10
CCCAGCTGGG

>1023205|10
ATATATATAT

>1023703|10
TTTTTAAAAA

>1026116|10
TGCAGCTGCA

>1028673|10
GCCGATCGGC

>1034660|10
TTGATATCAA

>1035972|10
GCGTCGACGC

>1036665|10
TCGAGCTCGA

>1036668|10
AGCTCGAGCT

>1040188|10
CAAAGCTTTG

>1040433|10
AGTGATCACT

>1044031|10
TTTTTAAAAA

>1044859|10
GCTAGCTAGC

>1051847|10
TCCATATGGA

>1054779|10
TGCTCGAGCA

>1056488|10
GCACCGGTGC

>1061792|10
AACCCGGGTT

>1065747|10
AAGTCGACTT

>1070799|10
AGAGATCTCT

>1071790|10
TACTATAGTA

>1072227|10
AAATTAATTT

>1079527|10
CTACATGTAG

>1081735|10
AAACCGGTTT

>1084992|10
TTTTATAAAA

>1091525|10
AGAAGCTTCT

>1093286|10
TAATATATTA

>1095739|10
TTTCTAGAAA

>1096496|10
TTTTTAAAAA

>1096912|10
TTTAATTAAA

>1096921|10
ATACTAGTAT

>1101081|10
TATATATATA

>1101082|10
ATATATATAT

>1101214|10
GTTAATTAAC

>1101279|10
ATTAATTAAT

>1101281|10
TAATTAATTA

>1101800|10
CATATATATG

>1103010|10
CTAAATTTAG

>1103993|10
TATGATCATA

>1106027|10
AAATCGATTT

>1117163|10
ACTTGCAAGT

>1118190|10
GTAAATTTAC

>1119052|10
ATTCATGAAT

>1122738|10
AACATATGTT

>1123699|10
TTGAATTCAA

>1124413|10
TATATATATA

>1124414|10
ATATATATAT

>1124415|10
TATATATATA

>1124416|10
ATATATATAT

>1124800|10
ATTAATTAAT

>1125417|10
GCTTTAAAGC

>1128929|10
TGGTGCACCA

>1129699|10
CCACATGTGG

>1130788|10
TATATATATA

>1131120|10
TATATATATA

>1131453|10
TGATTAATCA

>1133818|10
GCATGCATGC

>1135656|10
AATATATATT

>1135747|10
CTCATATGAG

>1137241|10
CATCATGATG

>1139307|10
TATATATATA

>1139308|10
ATATATATAT

>1139309|10
TATATATATA

>1139310|10
ATATATATAT

>1139311|10
TATATATATA

>1139312|10
ATATATATAT

>1139313|10
TATATATATA

>1139314|10
ATATATATAT

>1139315|10
TATATATATA

>1139433|10
TTAACGTTAA

>1144200|10
TTTTCGAAAA

>1146767|10
TCATGCATGA

>1153340|10
TCAGGCCTGA

>1156769|10
GACAGCTGTC

>1158088|10
TATATATATA

>1158089|10
ATATATATAT

>1158090|10
TATATATATA

>1160133|10
AAACATGTTT

>1160175|10
AAATATATTT

>1160586|10
TATTTAAATA

>1161861|10
GAAATATTTC

>1163115|10
TTTTTAAAAA

>1173108|10
ATTTTAAAAT

>1173115|10
AATATATATT

>1174789|10
ACATATATGT

>1176417|10
TTTAATTAAA

>1177746|10
CTCTTAAGAG

>1178765|10
ATTTATAAAT

>1185164|10
ATATATATAT

>1185165|10
TATATATATA

>1185166|10
ATATATATAT

>1185484|10
CTTTATAAAG

>1185754|10
TCTGATCAGA

>1189070|10
TGCAATTGCA

>1189684|10
GAGTATACTC

>1191972|10
TCTCATGAGA

>1192403|10
CTGTATACAG

>1194900|10
CACTTAAGTG

>1195109|10
CATATATATG

>1196353|10
TAACATGTTA

>1197439|10
AAATATATTT

>1197541|10
GATCTAGATC

>1198780|10
TTCTGCAGAA

>1201947|10
AGTATATACT

>1201957|10
ATTTTAAAAT

>1204142|10
TATAATTATA

>1204344|10
TTGAATTCAA

>1206055|10
TGTAATTACA

>1206468|10
AAAATATTTT

>1207044|10
ATATATATAT

>1219345|10
AGGAATTCCT

>1221520|10
CAAAATTTTG

>1221943|10
AGATTAATCT

>1224467|10
AGAAATTTCT

>1225745|10
TATGTACATA

>1229925|10
CTTGCGCAAG

>1231463|10
TAAATATTTA

>1231881|10
CATCATGATG

>1232914|10
GAAGATCTTC

>1234353|10
GCTTTAAAGC

>1236767|10
AACACGTGTT

>1236972|10
TTCAGCTGAA

>1239523|10
TAACCGGTTA

>1239598|10
TTTGATCAAA

>1242179|10
GACTCGAGTC

>1242189|10
AAAACGTTTT

>1247537|10
CATTGCAATG

>1252941|10
TATATATATA

>1252942|10
ATATATATAT

>1252943|10
TATATATATA

>1255914|10
AGATGCATCT

>1261330|10
ACGGCGCCGT

>1261529|10
AGAAGCTTCT

>1262801|10
GAACTAGTTC

>1273490|10
AATATATATT

>1273506|10
TCAAATTTGA

>1273850|10
TTTAATTAAA

>1274202|10
TGTGATCACA

>1276727|10
ATATATATAT

>1277428|10
TTCTCGAGAA

>1278093|10
AAGATATCTT

>1278334|10
AATAATTATT

>1278706|10
TGTATATACA

>1284204|10
TGCAATTGCA

>1286744|10
TCTTATAAGA

>1287135|10
CAGAATTCTG

>1289635|10
TATAATTATA

>1293804|10
TATATATATA

>1293805|10
ATATATATAT

>1293806|10
TATATATATA

>1293807|10
ATATATATAT

>1293808|10
TATATATATA

>1293809|10
ATATATATAT

>1293810|10
TATATATATA

>1293811|10
ATATATATAT

>1293812|10
TATATATATA

>1293813|10
ATATATATAT

>1293814|10
TATATATATA

>1293815|10
ATATATATAT

>1293816|10
TATATATATA

>1293817|10
ATATATATAT

>1293818|10
TATATATATA

>1294601|10
AAAATATTTT

>1294665|10
TTGTCGACAA

>1299337|10
TATATATATA

>1300120|10
TATATATATA

>1300121|10
ATATATATAT

>1300122|10
TATATATATA

>1300123|10
ATATATATAT

>1300124|10
TATATATATA

>1300125|10
ATATATATAT

>1300126|10
TATATATATA

>1300127|10
ATATATATAT

>1300128|10
TATATATATA

>1300129|10
ATATATATAT

>1300130|10
TATATATATA

>1300131|10
ATATATATAT

>1300132|10
TATATATATA

>1300133|10
ATATATATAT

>1300134|10
TATATATATA

>1300135|10
ATATATATAT

>1300136|10
TATATATATA

>1300137|10
ATATATATAT

>1300138|10
TATATATATA

>1300139|10
ATATATATAT

>1300140|10
TATATATATA

>1303987|10
GTAAATTTAC

>1304479|10
TTGTTAACAA

>1305596|10
ATGTGCACAT

>1308193|10
TATAATTATA

>1310247|10
TATATATATA

>1310248|10
ATATATATAT

>1310249|10
TATATATATA

>1310250|10
ATATATATAT

>1310251|10
TATATATATA

>1310252|10
ATATATATAT

>1310253|10
TATATATATA

>1310254|10
ATATATATAT

>1310255|10
TATATATATA

>1310256|10
ATATATATAT

>1310257|10
TATATATATA

>1310258|10
ATATATATAT

>1310259|10
TATATATATA

>1310260|10
ATATATATAT

>1310261|10
TATATATATA

>1310262|10
ATATATATAT

>1310263|10
TATATATATA

>1310264|10
ATATATATAT

>1315709|10
CAATATATTG

>1315865|10
TTTTTAAAAA

>1330237|10
TTCTGCAGAA

>1331041|10
CTTCTAGAAG

>1332447|10
GCAAGCTTGC

>1334315|10
TATATATATA

>1334316|10
ATATATATAT

>1334317|10
TATATATATA

>1334318|10
ATATATATAT

>1334319|10
TATATATATA

>1334320|10
ATATATATAT

>1334321|10
TATATATATA

>1334322|10
ATATATATAT

>1334323|10
TATATATATA

>1334324|10
ATATATATAT

>1334325|10
TATATATATA

>1337869|10
TATAATTATA

>1339117|10
TACATATGTA

>1339381|10
TATATATATA

>1339382|10
ATATATATAT

>1339383|10
TATATATATA

>1339384|10
ATATATATAT

>1339385|10
TATATATATA

>1339386|10
ATATATATAT

>1339387|10
TATATATATA

>1339388|10
ATATATATAT

>1339389|10
TATATATATA

>1339390|10
ATATATATAT

>1339391|10
TATATATATA

>1339392|10
ATATATATAT

>1339393|10
TATATATATA

>1339394|10
ATATATATAT

>1339395|10
TATATATATA

>1339396|10
ATATATATAT

>1339397|10
TATATATATA

>1339398|10
ATATATATAT

>1339399|10
TATATATATA

>1339400|10
ATATATATAT

>1339401|10
TATATATATA

>1339402|10
ATATATATAT

>1339403|10
TATATATATA

>1339404|10
ATATATATAT

>1339405|10
TATATATATA

>1343508|10
CCCGATCGGG

>1343931|10
TTTTTAAAAA

>1344333|10
TTCAGCTGAA

>1346978|10
GAGAATTCTC

>1352616|10
AATGGCCATT

>1354094|10
CATGGCCATG

>1355204|10
TATGGCCATA

>1360386|10
TGATTAATCA

>1364165|10
ATTAATTAAT

>1368007|10
TATGATCATA

>1369149|10
TGAAATTTCA

>1371659|10
TCACTAGTGA

>1372141|10
ACAAGCTTGT

>1372225|10
GGAAATTTCC

>1373105|10
CAAATATTTG

>1379699|10
ATAATATTAT

>1379720|10
TTTTTAAAAA

>1379749|10
TTTATATAAA

>1380001|10
TATATATATA

>1380743|10
TTATATATAA

>1381141|10
CAAGATCTTG

>1383709|10
TTTTTAAAAA

>1385426|10
GCACATGTGC

>1393162|10
GTGGATCCAC

>1393448|10
ATATATATAT

>1393449|10
TATATATATA

>1393450|10
ATATATATAT

>1393451|10
TATATATATA

>1393652|10
ACGCTAGCGT

>1394360|10
TGTTATAACA

>1395775|10
TTCTCGAGAA

>1402395|10
TTGGTACCAA

>1404000|10
TCAGTACTGA

>1406124|10
GCGGATCCGC

>1408305|10
TATTCGAATA

>1408878|10
ATATGCATAT

>1409557|10
GTTTCGAAAC

>1409670|10
TTACCGGTAA

>1413542|10
CAAAGCTTTG

>1413790|10
ATGATATCAT

>1418337|10
TAATTAATTA

>1419961|10
CATGGCCATG

>1421525|10
GATGATCATC

>1422665|10
AACGATCGTT

>1424792|10
TATTATAATA

>1424987|10
TTTTGCAAAA

>1430445|10
AATCATGATT

>1430865|10
GCCCATGGGC

>1431375|10
ATATATATAT

>1431376|10
TATATATATA

>1431377|10
ATATATATAT

>1431378|10
TATATATATA

>1431379|10
ATATATATAT

>1431380|10
TATATATATA

>1431381|10
ATATATATAT

>1431382|10
TATATATATA

>1431383|10
ATATATATAT

>1431384|10
TATATATATA

>1431385|10
ATATATATAT

>1431386|10
TATATATATA

>1431598|10
CCGGCGCCGG

>1434890|10
ATGCATGCAT

>1434928|10
ATATTAATAT

>1439007|10
AGAAGCTTCT

>1441721|10
TATATATATA

>1449547|10
TGCAATTGCA

>1453513|10
GATGGCCATC

>1453734|10
AGATATATCT

>1454553|10
ACGACGTCGT

>1459907|10
CATCCGGATG

>1462621|10
AAAATATTTT

>1464193|10
GAACTAGTTC

>1464253|10
GAACTAGTTC

>1466228|10
ACTAATTAGT

>1467481|10
TAGATATCTA

>1468751|10
TACTATAGTA

>1469572|10
ATATATATAT

>1470177|10
ACGCCGGCGT

>1476601|10
TAAATATTTA

>1476839|10
ACATGCATGT

>1480037|10
AATCCGGATT

>1480617|10
CATGATCATG

>1480624|10
ATGTATACAT

>1480972|10
ATTATATAAT

>1480998|10
TAATATATTA

>1481016|10
AAGCATGCTT

>1482068|10
TATATATATA

>1482069|10
ATATATATAT

>1482070|10
TATATATATA

>1484110|10
CGCAATTGCG

>1486582|10
ACCCTAGGGT

>1488149|10
TAAATATTTA

>1491790|10
GCTTTAAAGC

>1494706|10
ATATATATAT

>1494707|10
TATATATATA

>1494708|10
ATATATATAT

>1495816|10
CATATATATG

>1496258|10
AAACATGTTT

>1496449|10
TTTTGCAAAA

>1496820|10
CGACCGGTCG

>1501930|10
ATATTAATAT

>1501953|10
TATATATATA

>1501991|10
TTTTTAAAAA

>1502139|10
ATATTAATAT

>1503329|10
GATATATATC

>1503998|10
TATTATAATA

>1510060|10
AGAGATCTCT

>1516207|10
ATCTATAGAT

>1516322|10
TTCAATTGAA

>1516398|10
ATGAATTCAT

>1516467|10
GTATATATAC

>1517357|10
AAATTAATTT

>1517783|10
TTTAATTAAA

>1518089|10
TTATATATAA

>1518824|10
ATATATATAT

>1519588|10
AACAATTGTT

>1520018|10
CGTACGTACG

>1523273|10
ACTTTAAAGT

>1523450|10
TAAATATTTA

>1524773|10
TTAGATCTAA

>1528069|10
TATATATATA

>1528613|10
ACCATATGGT

>1529405|10
AATATATATT

>1529522|10
TTTTATAAAA

>1530135|10
CATGTACATG

>1533332|10
CACAATTGTG

>1535095|10
ATGAGCTCAT

>1538059|10
ATTATATAAT

>1538980|10
ATATCGATAT

>1539071|10
GATGATCATC

>1540156|10
CAAATATTTG

>1541177|10
CTAAGCTTAG

>1542668|10
TAGATATCTA

>1542783|10
TATATATATA

>1542837|10
ATGAATTCAT

>1543845|10
ACGACGTCGT

>1544545|10
AAAATATTTT

>1546726|10
TAAAATTTTA

>1548233|10
TAATCGATTA

>1552803|10
TGATATATCA

>1553130|10
ATATATATAT

>1553811|10
TTTTTAAAAA

>1559602|10
GAAAATTTTC

>1559957|10
GGATATATCC

>1563833|10
TCCTCGAGGA

>1571846|10
TAAACGTTTA

>1572581|10
ATACTAGTAT

>1572743|10
TTTTCGAAAA

>1573322|10
TTAAATTTAA

>1575000|10
TTTAATTAAA

>1575500|10
ATTATATAAT

>1575579|10
TTAACGTTAA

>1581575|10
TGCAGCTGCA

>1588474|10
ATATATATAT

>1588475|10
TATATATATA

>1588476|10
ATATATATAT

>1588477|10
TATATATATA

>1588478|10
ATATATATAT

>1593488|10
AAAATATTTT

>1596274|10
CAAGTACTTG

>1602317|10
AGTTATAACT

>1602917|10
CAAAGCTTTG

>1607097|10
TTGTTAACAA

>1607851|10
AAAAGCTTTT

>1608692|10
AGACCGGTCT

>1609575|10
ATTATATAAT

>1613602|10
ATCAATTGAT

>1615389|10
AATCATGATT

>1617500|10
ATAATATTAT

>1617854|10
TGTAGCTACA

>1621267|10
TTCAGCTGAA

>1623821|10
TGTTATAACA

>1626037|10
TTCAATTGAA

>1636484|10
TTTTATAAAA

>1638569|10
ATTTATAAAT

>1643284|10
ATATATATAT

>1643285|10
TATATATATA

>1643286|10
ATATATATAT

>1643287|10
TATATATATA

>1643288|10
ATATATATAT

>1643289|10
TATATATATA

>1643290|10
ATATATATAT

>1643291|10
TATATATATA

>1643292|10
ATATATATAT

>1643293|10
TATATATATA

>1643294|10
ATATATATAT

>1643295|10
TATATATATA

>1643296|10
ATATATATAT

>1643297|10
TATATATATA

>1644875|10
CCAAATTTGG

>1647173|10
TATATATATA

>1647898|10
AGACCGGTCT

>1656372|10
GATGATCATC

>1657201|10
TGCCTAGGCA

>1662496|10
TTTCCGGAAA

>1663107|10
ATATTAATAT

>1666354|10
AAAACGTTTT

>1667675|10
CTTCGCGAAG

>1668117|10
AAGGATCCTT

>1672847|10
TAGAATTCTA

>1674047|10
ATATATATAT

>1674048|10
TATATATATA

>1674049|10
ATATATATAT

>1676412|10
CAAATATTTG

>1676898|10
TAAACGTTTA

>1678360|10
TATATATATA

>1678361|10
ATATATATAT

>1678362|10
TATATATATA

>1678363|10
ATATATATAT

>1678497|10
TTTTTAAAAA

>1680245|10
CAAAGCTTTG

>1681911|10
ATCTTAAGAT

>1681935|10
TGAAATTTCA

>1690135|10
TTATTAATAA

>1693361|10
TCTGATCAGA

>1696556|10
TTATCGATAA

>1696641|10
TAAATATTTA

>1699566|10
TTTCATGAAA

>1705088|10
GAAAATTTTC

>1706125|10
TATATATATA

>1706126|10
ATATATATAT

>1706127|10
TATATATATA

>1706128|10
ATATATATAT

>1706129|10
TATATATATA

>1706130|10
ATATATATAT

>1706131|10
TATATATATA

>1706132|10
ATATATATAT

>1706133|10
TATATATATA

>1706134|10
ATATATATAT

>1706135|10
TATATATATA

>1706136|10
ATATATATAT

>1706137|10
TATATATATA

>1706138|10
ATATATATAT

>1706139|10
TATATATATA

>1706140|10
ATATATATAT

>1706141|10
TATATATATA

>1706142|10
ATATATATAT

>1706143|10
TATATATATA

>1706144|10
ATATATATAT

>1706145|10
TATATATATA

>1706302|10
TATATATATA

>1706303|10
ATATATATAT

>1706304|10
TATATATATA

>1706305|10
ATATATATAT

>1706306|10
TATATATATA

>1706307|10
ATATATATAT

>1706308|10
TATATATATA

>1706309|10
ATATATATAT

>1706414|10
CGGTATACCG

>1708104|10
GGCTGCAGCC

>1713643|10
GTTTCGAAAC

>1716023|10
CAATGCATTG

>1719745|10
ATTGATCAAT

>1720805|10
ATATATATAT

>1720806|10
TATATATATA

>1720807|10
ATATATATAT

>1720808|10
TATATATATA

>1720809|10
ATATATATAT

>1720810|10
TATATATATA

>1720811|10
ATATATATAT

>1720812|10
TATATATATA

>1720813|10
ATATATATAT

>1720814|10
TATATATATA

>1720815|10
ATATATATAT

>1720816|10
TATATATATA

>1720817|10
ATATATATAT

>1720818|10
TATATATATA

>1720819|10
ATATATATAT

>1720820|10
TATATATATA

>1720821|10
ATATATATAT

>1720822|10
TATATATATA

>1725315|10
ACCATATGGT

>1728517|10
TTTTATAAAA

>1729680|10
ATGATATCAT

>1734338|10
CTAATATTAG

>1735269|10
TTCATATGAA

>1738544|10
ATATGCATAT

>1739626|10
TATATATATA

>1739627|10
ATATATATAT

>1739628|10
TATATATATA

>1739629|10
ATATATATAT

>1739630|10
TATATATATA

>1739631|10
ATATATATAT

>1740360|10
TTTTATAAAA

>1741839|10
GTTAGCTAAC

>1741852|10
AAGAGCTCTT

>1742807|10
AATAATTATT

>1743539|10
ATTAATTAAT

>1746153|10
TTTTTAAAAA

>1747075|10
CAAGATCTTG

>1747680|10
TATGATCATA

>1750557|10
CCTAGCTAGG

>1752846|10
ATCATATGAT

>1753936|10
ATGTATACAT

>1760091|10
GAAACGTTTC

>1763138|10
ACAAGCTTGT

>1763266|10
TTGCATGCAA

>1768493|10
TTTAGCTAAA

>1782620|10
TTGATATCAA

>1783351|10
ATATGCATAT

>1784054|10
CTGCTAGCAG

>1787176|10
GACTCGAGTC

>1794022|10
TATAATTATA

>1802629|10
TATATATATA

>1805173|10
GTATATATAC

>1806587|10
AAGTGCACTT

>1808417|10
AATATATATT

>1810637|10
CATCTAGATG

>1815698|10
ATGGATCCAT

>1816924|10
TCTACGTAGA

>1820263|10
ATTTCGAAAT

>1822229|10
AATATATATT

>1827742|10
CATCATGATG

>1830243|10
TTGTATACAA

>1832172|10
AAAACGTTTT

>1832603|10
ATAATATTAT

>1839180|10
TAATTAATTA

>1839890|10
CTTATATAAG

>1841559|10
TATATATATA

>1841560|10
ATATATATAT

>1841561|10
TATATATATA

>1841562|10
ATATATATAT

>1841563|10
TATATATATA

>1841564|10
ATATATATAT

>1841565|10
TATATATATA

>1841588|10
ATGTATACAT

>1844380|10
TAATTAATTA

>1845647|10
GTTTATAAAC

>1846350|10
CATATATATG

>1847663|10
TTTTTAAAAA

>1851152|10
AAATATATTT

>1857593|10
TTTATATAAA

>1859800|10
ACAAGCTTGT

>1860964|10
TTTTTAAAAA

>1861027|10
ACATGCATGT

>1861591|10
GTATATATAC

>1862021|10
CAAATATTTG

>1862145|10
TATATATATA

>1862146|10
ATATATATAT

>1862147|10
TATATATATA

>1862148|10
ATATATATAT

>1862149|10
TATATATATA

>1862150|10
ATATATATAT

>1862151|10
TATATATATA

>1862152|10
ATATATATAT

>1862153|10
TATATATATA

>1862154|10
ATATATATAT

>1862155|10
TATATATATA

>1862156|10
ATATATATAT

>1862157|10
TATATATATA

>1862158|10
ATATATATAT

>1862159|10
TATATATATA

>1862160|10
ATATATATAT

>1864077|10
TGTATATACA

>1864889|10
ATCCATGGAT

>1868572|10
CAACGCGTTG

>1870186|10
CAGCATGCTG

>1872598|10
ACATTAATGT

>1873844|10
CTAGGCCTAG

>1878016|10
AATAATTATT

>1878063|10
AATTTAAATT

>1878110|10
TTTAATTAAA

>1878613|10
CATATATATG

>1879274|10
ATTATATAAT

>1880811|10
TCGAATTCGA

>1882395|10
AAATTAATTT

>1884154|10
AAAAATTTTT

>1886700|10
CTAAGCTTAG

>1887653|10
TTTTTAAAAA

>1889620|10
GAGAGCTCTC

>1890265|10
TAGCTAGCTA

>1891615|10
CCATGCATGG

>1896001|10
TTTTTAAAAA

>1900402|10
ATAGATCTAT

>1904567|10
ATCTGCAGAT

>1905538|10
TTTTTAAAAA

>1911604|10
TTTGATCAAA

>1915023|10
ACAAATTTGT

>1919456|10
AAATATATTT

>1919818|10
GTTTTAAAAC

>1921476|10
TATAATTATA

>1921888|10
TTATATATAA

>1921936|10
TAAAATTTTA

>1922314|10
TTTTATAAAA

>1923581|10
CACAATTGTG

>1924125|10
CTTACGTAAG

>1925587|10
AACTATAGTT

>1932450|10
GGCATATGCC

>1935761|10
TATATATATA

>1935762|10
ATATATATAT

>1935763|10
TATATATATA

>1935764|10
ATATATATAT

>1936373|10
AAATATATTT

>1937138|10
CTTATATAAG

>1938166|10
CTTATATAAG

>1938343|10
AATAATTATT

>1938595|10
ATTAATTAAT

>1938604|10
TATATATATA

>1938605|10
ATATATATAT

>1938606|10
TATATATATA

>1938607|10
ATATATATAT

>1938608|10
TATATATATA

>1938609|10
ATATATATAT

>1938610|10
TATATATATA

>1938623|10
ATATATATAT

>1938624|10
TATATATATA

>1938625|10
ATATATATAT

>1938626|10
TATATATATA

>1938937|10
ATTATATAAT

>1939448|10
TTAATATTAA

>1940667|10
ATATATATAT

>1953154|10
TTTTTAAAAA

>1953938|10
GCCAGCTGGC

>1954310|10
TATACGTATA

>1954497|10
AAAATATTTT

>1963679|10
TCCATATGGA

>1965233|10
TTTTATAAAA

>1965705|10
AGCTTAAGCT

>1973852|10
CATTATAATG

>1974943|10
TAATATATTA

>1975324|10
AAACATGTTT

>1975522|10
GGAAATTTCC

>1975681|10
TATAATTATA

>1976096|10
AACATATGTT

>1977009|10
TTAAATTTAA

>1977016|10
TAATTAATTA

>1983719|10
TTGCTAGCAA

>1984851|10
ATTCATGAAT

>1985172|10
GGATATATCC

>1988614|10
AGTCATGACT

>1995781|10
GAGCATGCTC

>1996065|10
CATAGCTATG

>1997603|10
TTTTTAAAAA

>2003371|10
TTTTGCAAAA

>2004970|10
TGTATATACA

>2010489|10
ATATATATAT

>2013574|10
AAAATATTTT

>2013667|10
TACACGTGTA

>2016258|10
AATCATGATT

>2016474|10
ATAAGCTTAT

>2020201|10
CTATATATAG

>2023594|10
ATATTAATAT

>2025184|10
ATAATATTAT

>2025255|10
TGTATATACA

>2026446|10
TGAGTACTCA

>2027702|10
ACCGATCGGT

>2028840|10
AAGTTAACTT

>2031223|10
TTTGATCAAA

>2031642|10
TTATTAATAA

>2031698|10
TAATTAATTA

>2032212|10
GCTAGCTAGC

>2035570|10
ACATGCATGT

>2038139|10
CTTATATAAG

>2042099|10
TATGATCATA

>2042802|10
TAAAATTTTA

>2047739|10
GCCACGTGGC

>2050821|10
AGGAATTCCT

>2054692|10
TGTAATTACA

>2055419|10
TTTTTAAAAA

>2056115|10
AAAAGCTTTT

>2057947|10
GCTTATAAGC

>2068287|10
AGCAGCTGCT

>2072975|10
AGTCATGACT

>2073454|10
AATTATAATT

>2076515|10
AACTCGAGTT

>2083255|10
TGACATGTCA

>2086367|10
AATAATTATT

>2087167|10
ACCGATCGGT

>2090341|10
ACGACGTCGT

>2096941|10
AATGATCATT

>2097282|10
CAAGATCTTG

>2102869|10
AATTCGAATT

>2104146|10
TTATATATAA

>2105017|10
GTGACGTCAC

>2114216|10
AGCTCGAGCT

>2127491|10
GTTGTACAAC

>2128089|10
TATATATATA

>2128090|10
ATATATATAT

>2128091|10
TATATATATA

>2128092|10
ATATATATAT

>2128093|10
TATATATATA

>2128094|10
ATATATATAT

>2128489|10
CATAATTATG

>2129810|10
ATCAATTGAT

>2137573|10
ACTAATTAGT

>2138421|10
AGACTAGTCT

>2138512|10
TTTGGCCAAA

>2144256|10
AGTTCGAACT

>2144562|10
TTAAATTTAA

>2146653|10
ATTATATAAT

>2154014|10
TGGTTAACCA

>2156029|10
TATATATATA

>2156030|10
ATATATATAT

>2156031|10
TATATATATA

>2156032|10
ATATATATAT

>2156033|10
TATATATATA

>2156034|10
ATATATATAT

>2166344|10
AAACTAGTTT

>2168041|10
GTGAGCTCAC

>2172619|10
TACATATGTA

>2173440|10
ACATGCATGT

>2174180|10
ATAATATTAT

>2174186|10
TTATATATAA

>2174391|10
CGCACGTGCG

>2175160|10
TTTTATAAAA

>2175971|10
ACATGCATGT

>2176748|10
ATACATGTAT

>2179218|10
AAATCGATTT

>2189171|10
TAATATATTA

>2190543|10
GTGAGCTCAC

>2190795|10
TTTTTAAAAA

>2191740|10
TTTATATAAA

>2192012|10
GTCCATGGAC

>2196586|10
ATTCATGAAT

>2196633|10
AAATTAATTT

>2199045|10
CATATATATG

>2200113|10
GACCCGGGTC

>2202226|10
ATATATATAT

>2202979|10
AATAATTATT

>2207161|10
ATTTTAAAAT

>2208657|10
GATGATCATC

>2211803|10
CGGAGCTCCG

>2217291|10
AAGCCGGCTT

>2223628|10
CAGATATCTG

>2229996|10
TTTGATCAAA

>2232420|10
ATATATATAT

>2234070|10
AAACATGTTT

>2234268|10
GGAAATTTCC

>2235018|10
TAATTAATTA

>2236799|10
TAACTAGTTA

>2237194|10
AAATTAATTT

>2238010|10
AAATATATTT

>2239137|10
GAAAGCTTTC

>2239788|10
ATCCATGGAT

>2241481|10
TTAATATTAA

>2246107|10
GCAAATTTGC

>2252008|10
ACTATATAGT

>2254234|10
TAAAATTTTA

>2257340|10
CAAAATTTTG

>2258980|10
TCACTAGTGA

>2261288|10
GAGAATTCTC

>2266093|10
ATCTGCAGAT

>2266446|10
TAATGCATTA

>2273251|10
AAAATATTTT

>2274744|10
TTGTATACAA

>2274904|10
CTACTAGTAG

>2275827|10
AACTTAAGTT

>2279919|10
ATATTAATAT

>2280745|10
ATTTTAAAAT

>2283436|10
TTCATATGAA

>2288511|10
CCATATATGG

>2301289|10
TTTTTAAAAA

>2303916|10
AAACATGTTT

>2305407|10
AACATATGTT

>2307751|10
TAAAGCTTTA

>2309518|10
TTATATATAA

>2310750|10
TGATGCATCA

>2312157|10
TTCCCGGGAA

>2312591|10
TATATATATA

>2313154|10
GTACTAGTAC

>2321376|10
TTTCATGAAA

>2322017|10
ACAAATTTGT

>2327202|10
AATAATTATT

>2328674|10
TATATATATA

>2329732|10
GTATGCATAC

>2333886|10
TTAACGTTAA

>2339224|10
ATATGCATAT

>2340438|10
TTTTTAAAAA

>2340895|10
TTTACGTAAA

>2341456|10
TATATATATA

>2341457|10
ATATATATAT

>2344511|10
ATACATGTAT

>2347066|10
TACGTACGTA

>2348373|10
TGACCGGTCA

>2350257|10
CAAGATCTTG

>2350810|10
TACCGCGGTA

>2351494|10
AGATCGATCT

>2352602|10
CATCTAGATG

>2357964|10
TCATGCATGA

>2358491|10
TATATATATA

>2358858|10
TGTAGCTACA

>2359410|10
CATAATTATG

>2359648|10
ATATATATAT

>2359649|10
TATATATATA

>2360460|10
TTCTTAAGAA

>2361094|10
TGTGTACACA

>2362288|10
TTTATATAAA

>2363196|10
TGTATATACA

>2365360|10
TCACATGTGA

>2366246|10
ATTTGCAAAT

>2368270|10
TAGAATTCTA

>2371296|10
GAAGGCCTTC

>2372615|10
TGAAGCTTCA

>2375130|10
TTTTTAAAAA

>2375979|10
ATATATATAT

>2375980|10
TATATATATA

>2375981|10
ATATATATAT

>2376225|10
ATGAATTCAT

>2376705|10
TTATATATAA

>2377612|10
TATATATATA

>2377613|10
ATATATATAT

>2377614|10
TATATATATA

>2377615|10
ATATATATAT

>2377616|10
TATATATATA

>2377617|10
ATATATATAT

>2377618|10
TATATATATA

>2377619|10
ATATATATAT

>2377620|10
TATATATATA

>2377621|10
ATATATATAT

>2377622|10
TATATATATA

>2377623|10
ATATATATAT

>2377624|10
TATATATATA

>2377625|10
ATATATATAT

>2379480|10
ATATATATAT

>2380323|10
CAAAATTTTG

>2388677|10
TTTTTAAAAA

>2391053|10
AAATCGATTT

>2393248|10
AAATTAATTT

>2398797|10
TTATATATAA

>2399212|10
AACTTAAGTT

>2399327|10
GCTTGCAAGC

>2403132|10
ATTTATAAAT

>2407278|10
CCAAATTTGG

>2407521|10
AGCATATGCT

>2413391|10
TCTCGCGAGA

>2416065|10
AAAACGTTTT

>2419562|10
GAAGGCCTTC

>2419597|10
TATATATATA

>2419598|10
ATATATATAT

>2419599|10
TATATATATA

>2426618|10
CTAAATTTAG

>2427963|10
ACATCGATGT

>2428084|10
GAACCGGTTC

>2435428|10
AAACGCGTTT

>2443867|10
ACGACGTCGT

>2444697|10
ACAGATCTGT

>2448792|10
TGATATATCA

>2451566|10
AGGAATTCCT

>2453960|10
ATTAATTAAT

>2458063|10
ATTTATAAAT

>2461417|10
TTATTAATAA

>2462267|10
TTTAATTAAA

>2462350|10
TAAAATTTTA

>2462571|10
ACAATATTGT

>2465044|10
ATCAATTGAT

>2473371|10
ATGTATACAT

>2480674|10
TGGTTAACCA

>2484001|10
TTCTCGAGAA

>2486731|10
TTCTCGAGAA

>2486768|10
GTTTCGAAAC

>2488991|10
TTTATATAAA

>2491192|10
CTTTTAAAAG

>2492083|10
TTCATATGAA

>2493255|10
ACACTAGTGT

>2493424|10
TAACCGGTTA

>2494171|10
TTTTTAAAAA

>2498328|10
ATTTTAAAAT

>2501686|10
ACTTCGAAGT

>2501912|10
TATATATATA

>2501913|10
ATATATATAT

>2505136|10
CATAATTATG

>2509119|10
CAAAATTTTG

>2511153|10
AACATATGTT

>2511781|10
TAAATATTTA

>2512890|10
ATGATATCAT

>2513944|10
TAAAATTTTA

>2514004|10
TAGTTAACTA

>2514159|10
ATACATGTAT

>2516083|10
TATGTACATA

>2518063|10
TTATATATAA

>2520198|10
TAAAATTTTA

>2520955|10
AAAACGTTTT

>2521104|10
AAAATATTTT

>2522565|10
AATTTAAATT

>2522663|10
CACATATGTG

>2524170|10
CCATGCATGG

>2526136|10
TCATTAATGA

>2529041|10
CCATGCATGG

>2529666|10
ATAAGCTTAT

>2532565|10
GCAACGTTGC

>2534645|10
GGGCTAGCCC

>2535281|10
ACGACGTCGT

>2536020|10
GTTCATGAAC

>2538250|10
AGTCATGACT

>2542493|10
GTTTTAAAAC

>2544218|10
ATAGGCCTAT

>2545937|10
TCACATGTGA

>2546287|10
AAATATATTT

>2547967|10
AAGATATCTT

>2548493|10
ATTGGCCAAT

>2551801|10
AGAGTACTCT

>2552736|10
TAATATATTA

>2552845|10
TTTTATAAAA

>2555717|10
ACGTATACGT

>2557878|10
GTTAGCTAAC

>2560727|10
TTACATGTAA

>2561136|10
TTCTGCAGAA

>2563136|10
GAACATGTTC

>2564348|10
ATTTATAAAT

>2564730|10
TCAAATTTGA

>2567523|10
CAAAATTTTG

>2570746|10
GAAGGCCTTC

>2574125|10
TGATATATCA

>2578112|10
ACCTGCAGGT

>2578464|10
CATTATAATG

>2579379|10
TATGTACATA

>2583568|10
ATTAATTAAT

>2583575|10
AATTTAAATT

>2585509|10
AGAATATTCT

>2585617|10
TTTTTAAAAA

>2586959|10
AAAATATTTT

>2587184|10
AGAAATTTCT

>2588083|10
CAAAATTTTG

>2588660|10
TATGTACATA

>2589120|10
CGAGGCCTCG

>2589594|10
CACACGTGTG

>2590304|10
AAACATGTTT

>2594444|10
AAACATGTTT

>2594797|10
GACATATGTC

>2597073|10
CATATATATG

>2602810|10
CTTCATGAAG

>2609440|10
TTGAATTCAA

>2609750|10
AGAGTACTCT

>2612111|10
TATGATCATA

>2618707|10
TATGTACATA

>2620406|10
ATTGTACAAT

>2629012|10
ATTCTAGAAT

>2629092|10
ATATATATAT

>2629646|10
TACTTAAGTA

>2629798|10
AATAATTATT

>2641301|10
ATAAATTTAT

>2642699|10
GCCAATTGGC

>2642874|10
TCACTAGTGA

>2644211|10
GACCATGGTC

>2648278|10
TGGGTACCCA

>2649443|10
ACTTTAAAGT

>2650725|10
TTAAATTTAA

>2654500|10
ATTATATAAT

>2658188|10
CAAAATTTTG

>2659049|10
AGATATATCT

>2660255|10
ATATATATAT

>2660256|10
TATATATATA

>2660257|10
ATATATATAT

>2660258|10
TATATATATA

>2660259|10
ATATATATAT

>2660260|10
TATATATATA

>2660261|10
ATATATATAT

>2660262|10
TATATATATA

>2660263|10
ATATATATAT

>2660264|10
TATATATATA

>2660265|10
ATATATATAT

>2660266|10
TATATATATA

>2663620|10
GCATATATGC

>2663667|10
TATATATATA

>2663668|10
ATATATATAT

>2663669|10
TATATATATA

>2663679|10
TGCAGCTGCA

>2663770|10
CTGATATCAG

>2664400|10
TTTTGCAAAA

>2666798|10
CATATATATG

>2677608|10
ATGGTACCAT

>2679755|10
TATATATATA

>2679888|10
TGTATATACA

>2681771|10
AAACATGTTT

>2687049|10
AAATATATTT

>2690637|10
TAACATGTTA

>2693547|10
TAGTTAACTA

>2694934|10
AATTTAAATT

>2695301|10
ATGCATGCAT

>2706052|10
TGTTTAAACA

>2707865|10
ATCTGCAGAT

>2707969|10
AAACCGGTTT

>2708632|10
ACAAGCTTGT

>2710921|10
GAAAGCTTTC

>2711222|10
TTGTCGACAA

>2711711|10
TTTTTAAAAA

>2711843|10
ACAAATTTGT

>2712247|10
CCCACGTGGG

>2716779|10
ATGCATGCAT

>2720483|10
ACCAATTGGT

>2720777|10
TTCACGTGAA

>2722656|10
TAAAATTTTA

>2736124|10
CATTATAATG

>2736449|10
TAAAATTTTA

>2740118|10
CAGCATGCTG

>2743872|10
TTTAATTAAA

>2747555|10
ATATTAATAT

>2749106|10
TTTGATCAAA

>2749115|10
AATGATCATT

>2760475|10
GATGATCATC

>2760571|10
AACTCGAGTT

>2761571|10
TCTATATAGA

>2761597|10
AATATATATT

>2764297|10
GAAGTACTTC

>2764999|10
GCATGCATGC

>2765001|10
ATGCATGCAT

>2765511|10
TACAATTGTA

>2768475|10
TTTTTAAAAA

>2771598|10
TAATATATTA

>2771798|10
AAAGATCTTT

>2784787|10
ATTATATAAT

>2788813|10
TTTTTAAAAA

>2792770|10
ATGTTAACAT

>2796883|10
TTTTTAAAAA

>2799339|10
AATTGCAATT

>2799971|10
TAACGCGTTA

>2801601|10
ATAGATCTAT

>2802336|10
AAGATATCTT

>2808275|10
ATCGATCGAT

>2809807|10
TGAAATTTCA

>2814905|10
AGTTTAAACT

>2815906|10
TGCAGCTGCA

>2817909|10
ATTTTAAAAT

>2819996|10
AATGATCATT

>2824318|10
AATGATCATT

>2826642|10
ATGCATGCAT

>2826753|10
TATATATATA

>2826754|10
ATATATATAT

>2826755|10
TATATATATA

>2833845|10
GATTTAAATC

>2834995|10
GTTTATAAAC

>2836958|10
ATGATATCAT

>2837941|10
AATTGCAATT

>2840518|10
AGAAGCTTCT

>2840676|10
AAAGCGCTTT

>2841841|10
AAACGCGTTT

>2844182|10
ATGTATACAT

>2847509|10
CGGAGCTCCG

>2848229|10
CTATATATAG

>2851638|10
AATAATTATT

>2852525|10
AGAAGCTTCT

>2853898|10
ATAGTACTAT

>2855247|10
TGAAATTTCA

>2863846|10
TAACTAGTTA

>2867964|10
AACATATGTT

>2868664|10
TTTTTAAAAA

>2873477|10
ACTTCGAAGT

>2874464|10
AAAATATTTT

>2874921|10
AAATATATTT

>2875083|10
ATTTGCAAAT

>2876617|10
TAAAATTTTA

>2876687|10
ACCAATTGGT

>2877312|10
GTTTTAAAAC

>2878673|10
GTTATATAAC

>2879391|10
TTTTTAAAAA

>2880864|10
TAACATGTTA

>2886771|10
TATTATAATA

>2890806|10
TTTACGTAAA

>2898941|10
TCATGCATGA

>2903968|10
GTCCATGGAC

>2904903|10
CTGTATACAG

>2909118|10
CTATATATAG

>2909252|10
CTTATATAAG

>2909356|10
ACAGTACTGT

>2916464|10
TTTTATAAAA

>2925488|10
ATCGATCGAT

>2925640|10
ATATATATAT

>2925656|10
ATATATATAT

>2927244|10
TATCATGATA

>2928276|10
CGGTGCACCG

>2928384|10
TGGATATCCA

>2933107|10
CCAAATTTGG

>2934401|10
ATATTAATAT

>2936566|10
TATAATTATA

>2940178|10
TAAAGCTTTA

>2940632|10
CCTAATTAGG

>2940751|10
AATTTAAATT

>2942037|10
AAGGATCCTT

>2948839|10
AAATCGATTT

>2949061|10
CTTAGCTAAG

>2954904|10
TTTGATCAAA

>2956063|10
TTTTATAAAA

>2959776|10
GATTGCAATC

>2964024|10
TTCCTAGGAA

>2965116|10
GATTATAATC

>2968079|10
TACCATGGTA

>2968605|10
GTTATATAAC

>2971716|10
TTAGATCTAA

>2975332|10
TGTGTACACA

>2980682|10
TCAAATTTGA

>2986878|10
TATATATATA

>2986879|10
ATATATATAT

>2986880|10
TATATATATA

>2986881|10
ATATATATAT

>2986882|10
TATATATATA

>2986883|10
ATATATATAT

>2986884|10
TATATATATA

>2987266|10
TCTAATTAGA

>2987411|10
TAATGCATTA

>2988309|10
AAGGGCCCTT

>2991091|10
ATATATATAT

>2991468|10
TGTGATCACA

>2999107|10
TATATATATA

>2999293|10
GGCAGCTGCC

>3001094|10
CTCGGCCGAG

>3002531|10
AAGCATGCTT

>3005720|10
AATAGCTATT

>3006948|10
GTTTGCAAAC

>3014953|10
GCTGATCAGC

>3017372|10
ATTGATCAAT

>3020629|10
ATATATATAT

>3020630|10
TATATATATA

>3020631|10
ATATATATAT

>3020632|10
TATATATATA

>3020633|10
ATATATATAT

>3020634|10
TATATATATA

>3020635|10
ATATATATAT

>3020636|10
TATATATATA

>3020637|10
ATATATATAT

>3020638|10
TATATATATA

>3020639|10
ATATATATAT

>3020640|10
TATATATATA

>3020641|10
ATATATATAT

>3020642|10
TATATATATA

>3020643|10
ATATATATAT

>3020644|10
TATATATATA

>3020645|10
ATATATATAT

>3020646|10
TATATATATA

>3020647|10
ATATATATAT

>3020648|10
TATATATATA

>3020649|10
ATATATATAT

>3020650|10
TATATATATA

>3024074|10
CACTTAAGTG

>3024282|10
CATATATATG

>3024422|10
ATATGCATAT

>3025038|10
CTTGATCAAG

>3025519|10
ATATGCATAT

>3029530|10
GTATATATAC

>3030421|10
TTTAATTAAA

>3030453|10
TTATATATAA

>3030996|10
TGCATATGCA

>3037711|10
TATATATATA

>3038528|10
TACATATGTA

>3039232|10
AATAATTATT

>3041756|10
GCTTTAAAGC

>3049878|10
ACATATATGT

>3050982|10
ATAAGCTTAT

>3052266|10
AATGTACATT

>3052290|10
ATAACGTTAT

>3052460|10
TTTCTAGAAA

>3053979|10
CATCATGATG

>3055158|10
TTCCTAGGAA

>3057656|10
GTTAGCTAAC

>3059042|10
ATATATATAT

>3059043|10
TATATATATA

>3059044|10
ATATATATAT

>3059045|10
TATATATATA

>3059046|10
ATATATATAT

>3059047|10
TATATATATA

>3059048|10
ATATATATAT

>3059049|10
TATATATATA

>3059050|10
ATATATATAT

>3059051|10
TATATATATA

>3059052|10
ATATATATAT

>3059053|10
TATATATATA

>3059054|10
ATATATATAT

>3059055|10
TATATATATA

>3059056|10
ATATATATAT

>3059057|10
TATATATATA

>3059058|10
ATATATATAT

>3059059|10
TATATATATA

>3059060|10
ATATATATAT

>3059061|10
TATATATATA

>3059726|10
TTTTTAAAAA

>3060099|10
CAAAATTTTG

>3060830|10
TTATCGATAA

>3062153|10
AAATATATTT

>3069156|10
GATATATATC

>3072604|10
TATACGTATA

>3072864|10
GATCATGATC

>3073656|10
AACATATGTT

>3074574|10
TAATTAATTA

>3074794|10
TAATTAATTA

>3074976|10
ATATATATAT

>3079058|10
AGCAGCTGCT

>3080230|10
CTATATATAG

>3081939|10
AGTTCGAACT

>3083264|10
TATATATATA

>3083265|10
ATATATATAT

>3083266|10
TATATATATA

>3083512|10
TCATGCATGA

>3083729|10
ATTATATAAT

>3084818|10
TTTTGCAAAA

>3085521|10
TATAATTATA

>3088186|10
AATTTAAATT

>3089151|10
CTTTTAAAAG

>3091128|10
ATAATATTAT

>3091980|10
CGAAATTTCG

>3092389|10
AATTATAATT

>3092747|10
AAACTAGTTT

>3097314|10
CCAATATTGG

>3099738|10
CTCTTAAGAG

>3099754|10
TAGCTAGCTA

>3100202|10
TGACTAGTCA

>3101006|10
TTTATATAAA

>3103095|10
AATGGCCATT

>3103393|10
TTTACGTAAA

>3110182|10
GTGTATACAC

>3117845|10
AATATATATT

>3117875|10
AATATATATT

>3118163|10
AAAATATTTT

>3119378|10
TATATATATA

>3119758|10
ACATATATGT

>3124445|10
TATATATATA

>3124807|10
TTAATATTAA

>3125682|10
ATATGCATAT

>3125989|10
GCAACGTTGC

>3130210|10
AACTTAAGTT

>3132701|10
CGCACGTGCG

>3138100|10
TCATGCATGA

>3138184|10
TCATGCATGA

>3138268|10
TCATGCATGA

>3138352|10
TCATGCATGA

>3138436|10
TCATGCATGA

>3152903|10
TTTTGCAAAA

>3156030|10
TATGTACATA

>3158144|10
CTAACGTTAG

>3164842|10
GCTTTAAAGC

>3167552|10
TTTGATCAAA

>3171086|10
TGTGTACACA

>3177067|10
CCAATATTGG

>3179532|10
GTGCATGCAC

>3182451|10
ATTTATAAAT

>3182471|10
AAGGTACCTT

>3184951|10
ATATTAATAT

>3186274|10
ATACATGTAT

>3187383|10
TATATATATA

>3187422|10
ATATATATAT

>3191509|10
CAATATATTG

>3198041|10
AAATGCATTT

>3198086|10
TAACTAGTTA

>3198805|10
GCTTTAAAGC

>3200105|10
TTCAATTGAA

>3202011|10
TCTTTAAAGA

>3203828|10
AAGAATTCTT

>3208322|10
AAGCATGCTT

>3214863|10
TATCCGGATA

>3215169|10
AGATCGATCT

>3218699|10
TAACGCGTTA

>3225026|10
TGTCATGACA

>3227861|10
GGACCGGTCC

>3227989|10
GGACATGTCC

>3234252|10
AATATATATT

>3235204|10
GGAGATCTCC

>3235979|10
GAATTAATTC

>3241097|10
GCGGATCCGC

>3242147|10
GACATATGTC

>3242525|10
ATTATATAAT

>3242780|10
TTTTGCAAAA

>3245346|10
TATTGCAATA

>3247467|10
CTTAGCTAAG

>3250078|10
ACACATGTGT

>3250963|10
GATTTAAATC

>3252255|10
AGCTTAAGCT

>3257984|10
GAATCGATTC

>3262122|10
TTATTAATAA

>3265129|10
ATTTTAAAAT

>3265462|10
TATATATATA

>3265463|10
ATATATATAT

>3266521|10
AATATATATT

>3268800|10
TAAATATTTA

>3286887|10
AAAAGCTTTT

>3286932|10
TGATATATCA

>3290953|10
TATATATATA

>3290954|10
ATATATATAT

>3290955|10
TATATATATA

>3292021|10
CACACGTGTG

>3294648|10
ATATTAATAT

>3299320|10
TGAAATTTCA

>3300460|10
TCGCCGGCGA

>3301301|10
CCCAATTGGG

>3303107|10
TGAATATTCA

>3304752|10
TCAATATTGA

>3306081|10
AAACTAGTTT

>3307469|10
ACATGCATGT

>3310917|10
CTCACGTGAG

>3314197|10
AGTTATAACT

>3321212|10
GGTTATAACC

>3322628|10
TATACGTATA

>3327570|10
ATATATATAT

>3342565|10
AAATATATTT

>3343042|10
CATATATATG

>3343321|10
AATTATAATT

>3345840|10
GATTTAAATC

>3347699|10
TTGTCGACAA

>3347941|10
TAAATATTTA

>3354180|10
ACCAGCTGGT

>3362709|10
AATCATGATT

>3367417|10
GGGGATCCCC

>3368035|10
TTGTATACAA

>3369130|10
TATATATATA

>3374855|10
CAAAGCTTTG

>3380897|10
TAATTAATTA

>3382563|10
TATCTAGATA

>3383934|10
ATGTATACAT

>3385140|10
GAGGATCCTC

>3392048|10
GTGGATCCAC

>3393253|10
TGTATATACA

>3397226|10
TCTTGCAAGA

>3402187|10
GTGATATCAC

>3402594|10
ATGAGCTCAT

>3405659|10
CATACGTATG

>3406012|10
TTTTTAAAAA

>3408503|10
TAGAGCTCTA

>3412983|10
TACATATGTA

>3413463|10
GATTCGAATC

>3413604|10
TAATTAATTA

>3414210|10
TTAATATTAA

>3414621|10
TAAATATTTA

>3414769|10
ATTTGCAAAT

>3414782|10
AATATATATT

>3416452|10
TGAGATCTCA

>3418397|10
ATCTGCAGAT

>3422817|10
TTGGATCCAA

>3424989|10
GATGATCATC

>3425674|10
AATAATTATT

>3427737|10
AAATATATTT

>3427752|10
AAATATATTT

>3427760|10
TTTTATAAAA

>3427892|10
TTTGGCCAAA

>3431019|10
AATTATAATT

>3435330|10
GCATTAATGC

>3439215|10
CATGTACATG

>3441055|10
ATTTTAAAAT

>3442877|10
GGAAGCTTCC

>3444942|10
TTTATATAAA

>3445007|10
TTTTTAAAAA

>3447809|10
ATATATATAT

>3447810|10
TATATATATA

>3447811|10
ATATATATAT

>3447812|10
TATATATATA

>3447813|10
ATATATATAT

>3460053|10
TTTTTAAAAA

>3460280|10
GAGCATGCTC

>3463814|10
TTTAGCTAAA

>3465740|10
TTTCATGAAA

>3468627|10
ACGGCGCCGT

>3469220|10
GGCTCGAGCC

>3474569|10
GTATATATAC

>3475100|10
GATTTAAATC

>3478750|10
TTATTAATAA

>3490228|10
CTAAGCTTAG

>3492864|10
AATGATCATT

>3495322|10
ATGCATGCAT

>3496079|10
GGAGTACTCC

>3496270|10
CAAATATTTG

>3496535|10
GTATATATAC

>3497426|10
ACAAGCTTGT

>3500738|10
TATATATATA

>3500739|10
ATATATATAT

>3500740|10
TATATATATA

>3500741|10
ATATATATAT

>3500742|10
TATATATATA

>3500811|10
CAAATATTTG

>3505486|10
ATGTATACAT

>3508537|10
TTGACGTCAA

>3510166|10
AATATATATT

>3510424|10
TCTATATAGA

>3512148|10
TTCTCGAGAA

>3514974|10
TCATATATGA

>3519232|10
TGAAATTTCA

>3519489|10
ATACTAGTAT

>3519526|10
AATATATATT

>3519836|10
TATATATATA

>3519837|10
ATATATATAT

>3519838|10
TATATATATA

>3519839|10
ATATATATAT

>3519840|10
TATATATATA

>3519841|10
ATATATATAT

>3519842|10
TATATATATA

>3519843|10
ATATATATAT

>3519844|10
TATATATATA

>3519845|10
ATATATATAT

>3519846|10
TATATATATA

>3519847|10
ATATATATAT

>3519848|10
TATATATATA

>3519849|10
ATATATATAT

>3519850|10
TATATATATA

>3519851|10
ATATATATAT

>3519852|10
TATATATATA

>3519853|10
ATATATATAT

>3519854|10
TATATATATA

>3519855|10
ATATATATAT

>3519856|10
TATATATATA

>3519857|10
ATATATATAT

>3519858|10
TATATATATA

>3519859|10
ATATATATAT

>3519860|10
TATATATATA

>3519861|10
ATATATATAT

>3519862|10
TATATATATA

>3519863|10
ATATATATAT

>3519864|10
TATATATATA

>3520375|10
ACATATATGT

>3521461|10
TGATTAATCA

>3522355|10
AAATATATTT

>3523116|10
TATATATATA

>3523117|10
ATATATATAT

>3523118|10
TATATATATA

>3523119|10
ATATATATAT

>3523120|10
TATATATATA

>3523121|10
ATATATATAT

>3523122|10
TATATATATA

>3523123|10
ATATATATAT

>3523124|10
TATATATATA

>3523125|10
ATATATATAT

>3523126|10
TATATATATA

>3523127|10
ATATATATAT

>3523128|10
TATATATATA

>3523129|10
ATATATATAT

>3523130|10
TATATATATA

>3523131|10
ATATATATAT

>3523132|10
TATATATATA

>3523133|10
ATATATATAT

>3523134|10
TATATATATA

>3523135|10
ATATATATAT

>3523136|10
TATATATATA

>3523137|10
ATATATATAT

>3523138|10
TATATATATA

>3523181|10
TATATATATA

>3523182|10
ATATATATAT

>3523183|10
TATATATATA

>3524948|10
ACACTAGTGT

>3527237|10
TATATATATA

>3527238|10
ATATATATAT

>3527239|10
TATATATATA

>3527240|10
ATATATATAT

>3527241|10
TATATATATA

>3527242|10
ATATATATAT

>3527243|10
TATATATATA

>3527244|10
ATATATATAT

>3527245|10
TATATATATA

>3527246|10
ATATATATAT

>3527247|10
TATATATATA

>3527248|10
ATATATATAT

>3527249|10
TATATATATA

>3527250|10
ATATATATAT

>3527251|10
TATATATATA

>3527252|10
ATATATATAT

>3527253|10
TATATATATA

>3527254|10
ATATATATAT

>3527255|10
TATATATATA

>3527256|10
ATATATATAT

>3527257|10
TATATATATA

>3527258|10
ATATATATAT

>3527259|10
TATATATATA

>3527260|10
ATATATATAT

>3527261|10
TATATATATA

>3527262|10
ATATATATAT

>3528053|10
GGTTGCAACC

>3528110|10
GTAACGTTAC

>3528947|10
CAAATATTTG

>3531055|10
ATTATATAAT

>3531059|10
TATAATTATA

>3531805|10
AAATATATTT

>3539148|10
TAAAATTTTA

>3544540|10
TATATATATA

>3544541|10
ATATATATAT

>3544542|10
TATATATATA

>3544543|10
ATATATATAT

>3544613|10
TTTATATAAA

>3546188|10
AGAAATTTCT

>3546998|10
CTGGATCCAG

>3547546|10
TTAAATTTAA

>3547739|10
CTGGATCCAG

>3549041|10
ATTGTACAAT

>3550906|10
TTTTATAAAA

>3551070|10
AATTTAAATT

>3551424|10
TTTATATAAA

>3551526|10
TAAAATTTTA

>3551540|10
ATATATATAT

>3551541|10
TATATATATA

>3551542|10
ATATATATAT

>3551543|10
TATATATATA

>3551544|10
ATATATATAT

>3551545|10
TATATATATA

>3551749|10
TATATATATA

>3551750|10
ATATATATAT

>3551751|10
TATATATATA

>3551752|10
ATATATATAT

>3551753|10
TATATATATA

>3551754|10
ATATATATAT

>3551755|10
TATATATATA

>3551756|10
ATATATATAT

>3551757|10
TATATATATA

>3551758|10
ATATATATAT

>3551759|10
TATATATATA

>3551760|10
ATATATATAT

>3551761|10
TATATATATA

>3551847|10
TATATATATA

>3551848|10
ATATATATAT

>3551849|10
TATATATATA

>3551850|10
ATATATATAT

>3551851|10
TATATATATA

>3552226|10
TTTATATAAA

>3557600|10
ACATATATGT

>3557802|10
ATTTTAAAAT

>3558276|10
TTGGGCCCAA

>3562243|10
TGTACGTACA

>3562587|10
TTTTTAAAAA

>3562755|10
AATATATATT

>3563084|10
TTCTCGAGAA

>3566989|10
TATCATGATA

>3571813|10
ATAAATTTAT

>3572457|10
TAAAATTTTA

>3572627|10
CTATATATAG

>3572798|10
TATATATATA

>3575660|10
ATAGTACTAT

>3576934|10
ACAAGCTTGT

>3577114|10
AATTCGAATT

>3577242|10
AAATATATTT

>3578157|10
AGAAGCTTCT

>3580599|10
ATATGCATAT

>3585382|10
TGGATATCCA

>3587784|10
TTTCCGGAAA

>3587931|10
TCAAGCTTGA

>3588613|10
AATCATGATT

>3589294|10
TAGTTAACTA

>3593982|10
TCGCTAGCGA

>3595186|10
AGAGATCTCT

>3595893|10
CATATATATG

>3596086|10
ATATATATAT

>3596087|10
TATATATATA

>3596444|10
TCCGGCCGGA

>3597958|10
TAATATATTA

>3601421|10
AATCCGGATT

>3602088|10
TTTGATCAAA

>3609147|10
TCATATATGA

>3616509|10
ACAAATTTGT

>3618332|10
TTTTGCAAAA

>3619033|10
TACTTAAGTA

>3620328|10
TCTTGCAAGA

>3624743|10
AATGCGCATT

>3625480|10
ATTTTAAAAT

>3626180|10
GCCCATGGGC

>3629641|10
AGAAATTTCT

>3638277|10
AGGAGCTCCT

>3642066|10
CAAATATTTG

>3646508|10
TTCCGCGGAA

>3646908|10
CAAACGTTTG

>3651599|10
TTTATATAAA

>3655556|10
TTGAGCTCAA

>3658285|10
TTCACGTGAA

>3665118|10
TTCATATGAA

>3670307|10
TATATATATA

>3670308|10
ATATATATAT

>3671204|10
AACAATTGTT

>3671487|10
AAACTAGTTT

>3675037|10
TAAATATTTA

>3676489|10
CAAAGCTTTG

>3677550|10
GATTCGAATC

>3681112|10
TTCTTAAGAA

>3683229|10
TTTAGCTAAA

>3684710|10
ATTTGCAAAT

>3691155|10
TGTGATCACA

>3692492|10
ATATTAATAT

>3692495|10
TTAATATTAA

>3694657|10
CATTATAATG

>3695160|10
ATGGTACCAT

>3696016|10
TAGATATCTA

>3700090|10
ACTTATAAGT

>3701095|10
ATATATATAT

>3702021|10
TATTATAATA

>3715282|10
CGGAGCTCCG

>3719398|10
TCGCCGGCGA

>3733638|10
TTTCATGAAA

>3734017|10
TATAGCTATA

>3742794|10
TGCATATGCA

>3744314|10
GGATCGATCC

>3748490|10
TTGAATTCAA

>3749541|10
GTGAGCTCAC

>3749957|10
ATATATATAT

>3751651|10
TAAATATTTA

>3758893|10
GGACGCGTCC

>3760138|10
GTGACGTCAC

>3760436|10
GGTTTAAACC

>3762150|10
ATATATATAT

>3762151|10
TATATATATA

>3762152|10
ATATATATAT

>3762153|10
TATATATATA

>3762154|10
ATATATATAT

>3762155|10
TATATATATA

>3762156|10
ATATATATAT

>3762157|10
TATATATATA

>3762158|10
ATATATATAT

>3763096|10
ATGTATACAT

>3766900|10
AAGCATGCTT

>3767730|10
TTCTATAGAA

>3770296|10
TCATATATGA

>3772791|10
TAGATATCTA

>3775100|10
AACGGCCGTT

>3776497|10
TATATATATA

>3776884|10
ATATATATAT

>3776885|10
TATATATATA

>3776886|10
ATATATATAT

>3776887|10
TATATATATA

>3776888|10
ATATATATAT

>3776889|10
TATATATATA

>3776890|10
ATATATATAT

>3776996|10
ATATATATAT

>3776997|10
TATATATATA

>3776998|10
ATATATATAT

>3776999|10
TATATATATA

>3777000|10
ATATATATAT

>3777001|10
TATATATATA

>3777002|10
ATATATATAT

>3777003|10
TATATATATA

>3777004|10
ATATATATAT

>3777005|10
TATATATATA

>3777006|10
ATATATATAT

>3777007|10
TATATATATA

>3777008|10
ATATATATAT

>3777009|10
TATATATATA

>3777010|10
ATATATATAT

>3777011|10
TATATATATA

>3777012|10
ATATATATAT

>3777013|10
TATATATATA

>3777014|10
ATATATATAT

>3777015|10
TATATATATA

>3777016|10
ATATATATAT

>3777017|10
TATATATATA

>3777018|10
ATATATATAT

>3777019|10
TATATATATA

>3777020|10
ATATATATAT

>3777021|10
TATATATATA

>3777814|10
GTTTTAAAAC

>3778157|10
AAACATGTTT

>3778670|10
TAATTAATTA

>3780821|10
TAATTAATTA

>3781022|10
AAAATATTTT

>3782870|10
AGTAATTACT

>3785337|10
TAATTAATTA

>3785538|10
AAAATATTTT

>3786701|10
ATATATATAT

>3786702|10
TATATATATA

>3786703|10
ATATATATAT

>3790642|10
TCAGATCTGA

>3793930|10
AGTATATACT

>3797418|10
TCTATATAGA

>3803939|10
TTATATATAA

>3805532|10
TATATATATA

>3805533|10
ATATATATAT

>3805534|10
TATATATATA

>3805535|10
ATATATATAT

>3805536|10
TATATATATA

>3805537|10
ATATATATAT

>3805538|10
TATATATATA

>3805539|10
ATATATATAT

>3805540|10
TATATATATA

>3805541|10
ATATATATAT

>3805542|10
TATATATATA

>3805543|10
ATATATATAT

>3805544|10
TATATATATA

>3805545|10
ATATATATAT

>3805546|10
TATATATATA

>3805547|10
ATATATATAT

>3805548|10
TATATATATA

>3805549|10
ATATATATAT

>3805550|10
TATATATATA

>3805551|10
ATATATATAT

>3805552|10
TATATATATA

>3805722|10
GTACATGTAC

>3805923|10
ACATATATGT

>3809645|10
TTGCATGCAA

>3819248|10
GAGATATCTC

>3819872|10
CCACATGTGG

>3823109|10
ATTATATAAT

>3824429|10
ATTATATAAT

>3825517|10
TACCTAGGTA

>3827382|10
AAAATATTTT

>3827544|10
ATATTAATAT

>3829113|10
TGTTTAAACA

>3831141|10
GCATGCATGC

>3833855|10
AAAAGCTTTT

>3840965|10
TAAGTACTTA

>3847676|10
TAGTTAACTA

>3849060|10
AATAGCTATT

>3850317|10
GTTACGTAAC

>3851653|10
TATATATATA

>3851816|10
TTTTATAAAA

>3853006|10
CAAATATTTG

>3853243|10
AAAGTACTTT

>3854262|10
CTATATATAG

>3855571|10
ACAGATCTGT

>3857862|10
CTATATATAG

>3858073|10
AAATATATTT

>3858584|10
TCATCGATGA

>3863658|10
AGAAGCTTCT

>3864083|10
TTGTATACAA

>3864514|10
GAGCTAGCTC

>3865179|10
AACTATAGTT

>3868160|10
CATGGCCATG

>3871498|10
AGCAATTGCT

>3874041|10
AACTTAAGTT

>3874187|10
ATAATATTAT

>3876484|10
TTCCGCGGAA

>3877388|10
ATTAATTAAT

>3884203|10
TTTTTAAAAA

>3886629|10
TAACTAGTTA

>3887244|10
ATATATATAT

>3889374|10
AATGATCATT

>3893286|10
AATTATAATT

>3893438|10
ACCTTAAGGT

>3895266|10
TTGGTACCAA

>3897058|10
TATATATATA

>3897059|10
ATATATATAT

>3897060|10
TATATATATA

>3897061|10
ATATATATAT

>3897062|10
TATATATATA

>3897063|10
ATATATATAT

>3897064|10
TATATATATA

>3897065|10
ATATATATAT

>3897066|10
TATATATATA

>3897067|10
ATATATATAT

>3897068|10
TATATATATA

>3900125|10
CAACTAGTTG

>3904054|10
GCTAGCTAGC

>3908829|10
CATATATATG

>3910495|10
AAATTAATTT

>3912776|10
CATTATAATG

>3914445|10
AAACCGGTTT

>3915036|10
GCGGCGCCGC

>3916774|10
TATACGTATA

>3916795|10
ATGTTAACAT

>3919126|10
TTTGGCCAAA

>3920685|10
ATATATATAT

>3923900|10
TCTTATAAGA

>3925845|10
TAATTAATTA

>3926690|10
ATGATATCAT

>3927387|10
AAAGCGCTTT

>3932158|10
ATATATATAT

>3932159|10
TATATATATA

>3932160|10
ATATATATAT

>3932161|10
TATATATATA

>3932162|10
ATATATATAT

>3932163|10
TATATATATA

>3932164|10
ATATATATAT

>3933592|10
AAGATATCTT

>3935420|10
CTTAATTAAG

>3935487|10
ATACATGTAT

>3936529|10
ATACTAGTAT

>3936688|10
GTATATATAC

>3937107|10
TTTTTAAAAA

>3938283|10
ACGACGTCGT

>3940909|10
TATAATTATA

>3943708|10
AGAATATTCT

>3945596|10
TAATATATTA

>3946915|10
TATAATTATA

>3947374|10
ATATATATAT

>3953207|10
CTTCTAGAAG

>3957149|10
TGCAGCTGCA

>3957194|10
AAAATATTTT

>3957522|10
TTTCTAGAAA

>3957919|10
TTTGATCAAA

>3960487|10
TATATATATA

>3960488|10
ATATATATAT

>3960489|10
TATATATATA

>3960490|10
ATATATATAT

>3960491|10
TATATATATA

>3960492|10
ATATATATAT

>3960493|10
TATATATATA

>3960494|10
ATATATATAT

>3960495|10
TATATATATA

>3960496|10
ATATATATAT

>3960497|10
TATATATATA

>3960498|10
ATATATATAT

>3960499|10
TATATATATA

>3960500|10
ATATATATAT

>3960501|10
TATATATATA

>3960502|10
ATATATATAT

>3960503|10
TATATATATA

>3960504|10
ATATATATAT

>3960505|10
TATATATATA

>3960506|10
ATATATATAT

>3960507|10
TATATATATA

>3960935|10
TGAAATTTCA

>3962337|10
ATTTCGAAAT

>3980234|10
TGCGGCCGCA

>3982143|10
TTGGATCCAA

>3985257|10
ATATTAATAT

>3985433|10
CCAAATTTGG

>3987649|10
CATGATCATG

>3990531|10
GATGATCATC

>3998088|10
TTGTATACAA

>3998963|10
TTGTATACAA

>4008858|10
TGCATATGCA

>4013628|10
TGTGATCACA

>4019230|10
AGCAGCTGCT

>4019987|10
ATGTATACAT

>4020574|10
ATTACGTAAT

>4023620|10
TTATATATAA

>4027009|10
GCTATATAGC

>4027142|10
TATCTAGATA

>4027224|10
TTTAGCTAAA

>4031116|10
TTTTATAAAA

>4034404|10
TACTGCAGTA

>4035661|10
TGCAATTGCA

>4039096|10
GATATATATC

>4043477|10
TTACTAGTAA

>4045304|10
CTTCTAGAAG

>4048639|10
AAAAGCTTTT

>4051161|10
TTATTAATAA

>4052933|10
GAATATATTC

>4054313|10
TTTTTAAAAA

>4054832|10
TTATATATAA

>4058272|10
ACCTCGAGGT

>4062127|10
TAATATATTA

>4062155|10
TTTAATTAAA

>4062823|10
GAGTCGACTC

>4065362|10
ATGGTACCAT

>4067934|10
TTGCTAGCAA

>4069347|10
TTTGATCAAA

>4073797|10
GCAAATTTGC

>4075378|10
CCGTTAACGG

>4078302|10
ATATATATAT

>4078335|10
TTTTTAAAAA

>4079626|10
TATATATATA

>4079627|10
ATATATATAT

>4079628|10
TATATATATA

>4079629|10
ATATATATAT

>4079630|10
TATATATATA

>4079631|10
ATATATATAT

>4079632|10
TATATATATA

>4079633|10
ATATATATAT

>4079634|10
TATATATATA

>4079635|10
ATATATATAT

>4079636|10
TATATATATA

>4079637|10
ATATATATAT

>4079638|10
TATATATATA

>4079639|10
ATATATATAT

>4079640|10
TATATATATA

>4079641|10
ATATATATAT

>4079642|10
TATATATATA

>4079643|10
ATATATATAT

>4079644|10
TATATATATA

>4080443|10
TAATTAATTA

>4080530|10
GCATGCATGC

>4081137|10
AAAATATTTT

>4084281|10
ATTTCGAAAT

>4088344|10
TATTATAATA

>4088515|10
TAAATATTTA

>4088747|10
ATATATATAT

>4089146|10
ATTTTAAAAT

>4090617|10
TAGCTAGCTA

>4090970|10
GGATCGATCC

>4092216|10
AATGTACATT

>4092696|10
TCAAATTTGA

>4093534|10
GGGTTAACCC

>4094840|10
TAAAATTTTA

>4098601|10
AATTTAAATT

>4104496|10
AATTATAATT

>4105829|10
AAATATATTT

>4108351|10
AAAATATTTT

>4109293|10
ATGAATTCAT

>4109300|10
CATGATCATG

>4109303|10
GATCATGATC

>4109306|10
CATGATCATG

>4109664|10
ACTAGCTAGT

>4111248|10
ATATTAATAT

>4111473|10
AAAATATTTT

>4114104|10
TCACTAGTGA

>4121272|10
CTTAATTAAG

>4122488|10
CTGATATCAG

>4128216|10
TGTTTAAACA

>4128978|10
AATTATAATT

>4129315|10
AGAGTACTCT

>4130993|10
CCATGCATGG

>4131142|10
ATTATATAAT

>4131508|10
TTTAATTAAA

>4132458|10
TCAAGCTTGA

>4132525|10
ATAAATTTAT

>4135836|10
TTTTTAAAAA

>4136828|10
CATATATATG

>4136900|10
AAATATATTT

>4139014|10
AAAACGTTTT

>4139882|10
ATATATATAT

>4139883|10
TATATATATA

>4139884|10
ATATATATAT

>4139885|10
TATATATATA

>4139886|10
ATATATATAT

>4139887|10
TATATATATA

>4139888|10
ATATATATAT

>4139889|10
TATATATATA

>4139890|10
ATATATATAT

>4139891|10
TATATATATA

>4139892|10
ATATATATAT

>4139893|10
TATATATATA

>4143905|10
GAAATATTTC

>4144149|10
ATATATATAT

>4144150|10
TATATATATA

>4146797|10
ATACATGTAT

>4146971|10
AGCTGCAGCT

>4147899|10
ACTTGCAAGT

>4151880|10
CAAGATCTTG

>4152451|10
AAACTAGTTT

>4153898|10
GATCTAGATC

>4154123|10
TAATATATTA

>4157898|10
GTCAATTGAC

>4159779|10
TCTTTAAAGA

>4159919|10
TAAAGCTTTA

>4162803|10
GACAATTGTC

>4163013|10
ATATATATAT

>4163014|10
TATATATATA

>4165176|10
TATTATAATA

>4165267|10
GATGATCATC

>4167254|10
TAATTAATTA

>4167445|10
TTATTAATAA

>4169664|10
GGATCGATCC

>4169854|10
ATATATATAT

>4169993|10
AAATTAATTT

>4170461|10
AATTTAAATT

>4191852|10
GGATATATCC

>4193473|10
TATACGTATA

>4194583|10
ATCATATGAT

>4195620|10
AGAAGCTTCT

>4196020|10
GGGTCGACCC

>4198346|10
CTTTTAAAAG

>4200952|10
TTTAATTAAA

>4202466|10
AGACATGTCT

>4204607|10
TGAGTACTCA

>4205050|10
AATGTACATT

>4205427|10
ACCTCGAGGT

>4208801|10
GATCCGGATC

>4209960|10
ATATATATAT

>4213452|10
ATTTCGAAAT

>4218313|10
TTTAGCTAAA

>4218924|10
ATAGTACTAT

>4221788|10
CTTTTAAAAG

>4224499|10
ACCAGCTGGT

>4225798|10
TAAAATTTTA

>4228712|10
AAATATATTT

>4229160|10
TATATATATA

>4230314|10
ATTTTAAAAT

>4231674|10
TTTGATCAAA

>4232429|10
TAAGATCTTA

>4234114|10
AAACCGGTTT

>4238624|10
AGAAGCTTCT

>4244376|10
TTCTCGAGAA

>4246174|10
ATGACGTCAT

>4255551|10
TATATATATA

>4256454|10
ATTTATAAAT

>4260661|10
TCCTTAAGGA

>4261100|10
AAGAATTCTT

>4262082|10
AGTTTAAACT

>4262129|10
GGTTTAAACC

>4265234|10
AAATTAATTT

>4266232|10
AATCATGATT

>4268714|10
CGAAGCTTCG

>4268969|10
TTTAATTAAA

>4270891|10
TGATGCATCA

>4271567|10
TTTATATAAA

>4272064|10
AATAATTATT

>4272291|10
CGATTAATCG

>4272449|10
TTTTTAAAAA

>4273860|10
ATATTAATAT

>4275971|10
TATTTAAATA

>4276961|10
ATATATATAT

>4276962|10
TATATATATA

>4276963|10
ATATATATAT

>4276964|10
TATATATATA

>4276965|10
ATATATATAT

>4276966|10
TATATATATA

>4276967|10
ATATATATAT

>4277298|10
TATATATATA

>4277880|10
CTTGATCAAG

>4278345|10
GTCCCGGGAC

>4278757|10
ATGGGCCCAT

>4279397|10
TTTTGCAAAA

>4281013|10
ATTAATTAAT

>4282677|10
ACTTATAAGT

>4283245|10
TTGAGCTCAA

>4285772|10
TTCCATGGAA

>4287929|10
TATATATATA

>4293369|10
AATTATAATT

>4293630|10
AATATATATT

>4293664|10
ATTAATTAAT

>4298034|10
ATATATATAT

>4298035|10
TATATATATA

>4298036|10
ATATATATAT

>4298037|10
TATATATATA

>4298038|10
ATATATATAT

>4298258|10
ATTTCGAAAT

>4298366|10
ATATATATAT

>4298367|10
TATATATATA

>4298368|10
ATATATATAT

>4298369|10
TATATATATA

>4298370|10
ATATATATAT

>4298371|10
TATATATATA

>4298372|10
ATATATATAT

>4298373|10
TATATATATA

>4298374|10
ATATATATAT

>4298375|10
TATATATATA

>4298376|10
ATATATATAT

>4298377|10
TATATATATA

>4300251|10
CAATCGATTG

>4300827|10
AAGAATTCTT

>4301293|10
GCCACGTGGC

>4302285|10
AACAATTGTT

>4302800|10
TTTTTAAAAA

>4303059|10
AATATATATT

>4303803|10
GGTAATTACC

>4308033|10
GATATATATC

>4310680|10
ACATATATGT

>4311920|10
TATTATAATA

>4313048|10
ATTTTAAAAT

>4313584|10
TATATATATA

>4313585|10
ATATATATAT

>4313586|10
TATATATATA

>4313587|10
ATATATATAT

>4314203|10
AAATATATTT

>4314477|10
TTATCGATAA

>4316380|10
CTGTATACAG

>4319684|10
AACAATTGTT

>4321578|10
AGAATATTCT

>4322590|10
TTCGCGCGAA

>4322613|10
TTTCCGGAAA

>4322970|10
ATATATATAT

>4326340|10
AAACCGGTTT

>4326598|10
TATTTAAATA

>4326962|10
CCGGATCCGG

>4327341|10
AAATCGATTT

>4329148|10
TATAATTATA

>4329229|10
ATATATATAT

>4329230|10
TATATATATA

>4329231|10
ATATATATAT

>4329232|10
TATATATATA

>4329233|10
ATATATATAT

>4329234|10
TATATATATA

>4329235|10
ATATATATAT

>4329236|10
TATATATATA

>4329237|10
ATATATATAT

>4329238|10
TATATATATA

>4329239|10
ATATATATAT

>4329240|10
TATATATATA

>4329241|10
ATATATATAT

>4329242|10
TATATATATA

>4329243|10
ATATATATAT

>4329244|10
TATATATATA

>4329245|10
ATATATATAT

>4329246|10
TATATATATA

>4329247|10
ATATATATAT

>4329248|10
TATATATATA

>4329249|10
ATATATATAT

>4329250|10
TATATATATA

>4329251|10
ATATATATAT

>4329252|10
TATATATATA

>4329253|10
ATATATATAT

>4329254|10
TATATATATA

>4329255|10
ATATATATAT

>4329256|10
TATATATATA

>4329257|10
ATATATATAT

>4329258|10
TATATATATA

>4329259|10
ATATATATAT

>4329260|10
TATATATATA

>4329261|10
ATATATATAT

>4329262|10
TATATATATA

>4329263|10
ATATATATAT

>4329264|10
TATATATATA

>4329265|10
ATATATATAT

>4329266|10
TATATATATA

>4329267|10
ATATATATAT

>4329268|10
TATATATATA

>4335306|10
ATACATGTAT

>4338135|10
AGTTTAAACT

>4338887|10
TAAAATTTTA

>4341123|10
ACTTTAAAGT

>4343129|10
TAACATGTTA

>4344077|10
CAGCCGGCTG

>4347314|10
TGGTTAACCA

>4348069|10
AGTATATACT

>4350897|10
ATGATATCAT

>4351863|10
TTGCTAGCAA

>4354722|10
CTTTGCAAAG

>4357243|10
CCATGCATGG

>4366263|10
ATCTCGAGAT

>4366292|10
ATCATATGAT

>4371346|10
AACCATGGTT

>4381872|10
AATATATATT

>4382043|10
ATAAGCTTAT

>4385304|10
GTTTTAAAAC

>4388300|10
GAAATATTTC

>4390169|10
GAAAATTTTC

>4397153|10
CTGAGCTCAG

>4403919|10
GATGTACATC

>4407792|10
CAAGTACTTG

>4409945|10
TTTTATAAAA

>4411207|10
CTTTTAAAAG

>4411882|10
TATATATATA

>4411883|10
ATATATATAT

>4411884|10
TATATATATA

>4411885|10
ATATATATAT

>4411886|10
TATATATATA

>4411887|10
ATATATATAT

>4411888|10
TATATATATA

>4411889|10
ATATATATAT

>4413198|10
TATATATATA

>4413199|10
ATATATATAT

>4413200|10
TATATATATA

>4413201|10
ATATATATAT

>4413202|10
TATATATATA

>4413203|10
ATATATATAT

>4413204|10
TATATATATA

>4413205|10
ATATATATAT

>4413206|10
TATATATATA

>4413207|10
ATATATATAT

>4413208|10
TATATATATA

>4413209|10
ATATATATAT

>4413210|10
TATATATATA

>4413211|10
ATATATATAT

>4413212|10
TATATATATA

>4413213|10
ATATATATAT

>4413214|10
TATATATATA

>4413215|10
ATATATATAT

>4413216|10
TATATATATA

>4413217|10
ATATATATAT

>4413218|10
TATATATATA

>4413916|10
TATATATATA

>4413917|10
ATATATATAT

>4413918|10
TATATATATA

>4413919|10
ATATATATAT

>4413920|10
TATATATATA

>4413921|10
ATATATATAT

>4413922|10
TATATATATA

>4413923|10
ATATATATAT

>4413924|10
TATATATATA

>4413925|10
ATATATATAT

>4413926|10
TATATATATA

>4413927|10
ATATATATAT

>4413928|10
TATATATATA

>4413929|10
ATATATATAT

>4413930|10
TATATATATA

>4413931|10
ATATATATAT

>4413932|10
TATATATATA

>4413933|10
ATATATATAT

>4413934|10
TATATATATA

>4413935|10
ATATATATAT

>4413936|10
TATATATATA

>4413937|10
ATATATATAT

>4413938|10
TATATATATA

>4413939|10
ATATATATAT

>4413940|10
TATATATATA

>4413941|10
ATATATATAT

>4413942|10
TATATATATA

>4414982|10
TATATATATA

>4414983|10
ATATATATAT

>4414984|10
TATATATATA

>4414985|10
ATATATATAT

>4414986|10
TATATATATA

>4414987|10
ATATATATAT

>4414988|10
TATATATATA

>4414989|10
ATATATATAT

>4414990|10
TATATATATA

>4414991|10
ATATATATAT

>4414992|10
TATATATATA

>4414993|10
ATATATATAT

>4414994|10
TATATATATA

>4414995|10
ATATATATAT

>4414996|10
TATATATATA

>4415638|10
AAATCGATTT

>4415894|10
TGAGATCTCA

>4421434|10
CAAAATTTTG

>4423737|10
ATCTCGAGAT

>4424898|10
ATTGCGCAAT

>4425822|10
CTTACGTAAG

>4428665|10
ATGACGTCAT

>4429425|10
ATATATATAT

>4429655|10
TTTAATTAAA

>4429965|10
GGCGTACGCC

>4431034|10
GTTACGTAAC

>4440794|10
TTTTTAAAAA

>4440997|10
CAAGATCTTG

>4441595|10
TCAGGCCTGA

>4444835|10
CTTTATAAAG

>4447621|10
TATGATCATA

>4447782|10
GATTATAATC

>4447981|10
CAGATATCTG

>4448785|10
AGAAGCTTCT

>4451798|10
TAAGATCTTA

>4456430|10
AGTTTAAACT

>4457914|10
TTATATATAA

>4458740|10
TTTGATCAAA

>4458864|10
ATAATATTAT

>4462187|10
ACCGTACGGT

>4462450|10
TTGTGCACAA

>4464551|10
TCATCGATGA

>4467090|10
ATAAATTTAT

>4469058|10
ATTAATTAAT

>4472861|10
TGAAGCTTCA

>4474138|10
TTTATATAAA

>4474408|10
TAATTAATTA

>4486147|10
CATTTAAATG

>4487083|10
CAAGATCTTG

>4493715|10
CAAATATTTG

>4498742|10
TATATATATA

>4498743|10
ATATATATAT

>4498744|10
TATATATATA

>4499029|10
CCGTATACGG

>4501497|10
ATATATATAT

>4503894|10
AAACATGTTT

>4504001|10
CTAAATTTAG

>4506350|10
TTTGATCAAA

>4507149|10
TATATATATA

>4512899|10
CTAAGCTTAG

>4518971|10
AAGTGCACTT

>4525079|10
TAATTAATTA

>4525203|10
ATATTAATAT

>4525241|10
AAAATATTTT

>4525550|10
CAAAATTTTG

>4528470|10
ACTTATAAGT

>4529886|10
GTTTCGAAAC

>4531287|10
TTTTTAAAAA

>4533981|10
AGCTATAGCT

>4534707|10
AATATATATT

>4535174|10
TTAAATTTAA

>4536187|10
AAATTAATTT

>4536692|10
TAATATATTA

>4537214|10
CATAATTATG

>4537333|10
ACCGGCCGGT

>4539032|10
AATATATATT

>4541321|10
TATATATATA

>4541322|10
ATATATATAT

>4541323|10
TATATATATA

>4541324|10
ATATATATAT

>4541325|10
TATATATATA

>4541326|10
ATATATATAT

>4541327|10
TATATATATA

>4541328|10
ATATATATAT

>4541744|10
TAAAATTTTA

>4543782|10
TTTTATAAAA

>4546813|10
ATATGCATAT

>4551672|10
GTAAATTTAC

>4551927|10
TTATCGATAA

>4553211|10
TATATATATA

>4553212|10
ATATATATAT

>4553213|10
TATATATATA

>4553214|10
ATATATATAT

>4553215|10
TATATATATA

>4553216|10
ATATATATAT

>4553217|10
TATATATATA

>4553218|10
ATATATATAT

>4553219|10
TATATATATA

>4553220|10
ATATATATAT

>4553221|10
TATATATATA

>4553222|10
ATATATATAT

>4553223|10
TATATATATA

>4553224|10
ATATATATAT

>4555431|10
AATATATATT

>4555591|10
CTTAATTAAG

>4556669|10
TAGCTAGCTA

>4556808|10
ATATATATAT

>4556809|10
TATATATATA

>4556810|10
ATATATATAT

>4556811|10
TATATATATA

>4556812|10
ATATATATAT

>4556813|10
TATATATATA

>4556814|10
ATATATATAT

>4556815|10
TATATATATA

>4556816|10
ATATATATAT

>4556817|10
TATATATATA

>4556818|10
ATATATATAT

>4556819|10
TATATATATA

>4556820|10
ATATATATAT

>4556821|10
TATATATATA

>4556822|10
ATATATATAT

>4556823|10
TATATATATA

>4556824|10
ATATATATAT

>4556825|10
TATATATATA

>4556826|10
ATATATATAT

>4556827|10
TATATATATA

>4556828|10
ATATATATAT

>4556829|10
TATATATATA

>4556830|10
ATATATATAT

>4556831|10
TATATATATA

>4556832|10
ATATATATAT

>4556833|10
TATATATATA

>4556834|10
ATATATATAT

>4556835|10
TATATATATA

>4556836|10
ATATATATAT

>4556837|10
TATATATATA

>4556838|10
ATATATATAT

>4556839|10
TATATATATA

>4556840|10
ATATATATAT

>4556841|10
TATATATATA

>4556842|10
ATATATATAT

>4556843|10
TATATATATA

>4556844|10
ATATATATAT

>4556845|10
TATATATATA

>4556846|10
ATATATATAT

>4556847|10
TATATATATA

>4556848|10
ATATATATAT

>4556849|10
TATATATATA

>4556850|10
ATATATATAT

>4556851|10
TATATATATA

>4556852|10
ATATATATAT

>4556853|10
TATATATATA

>4556854|10
ATATATATAT

>4556855|10
TATATATATA

>4556856|10
ATATATATAT

>4556857|10
TATATATATA

>4556858|10
ATATATATAT

>4556859|10
TATATATATA

>4556860|10
ATATATATAT

>4556861|10
TATATATATA

>4556862|10
ATATATATAT

>4556863|10
TATATATATA

>4556864|10
ATATATATAT

>4559040|10
AATAATTATT

>4559050|10
ATATATATAT

>4559051|10
TATATATATA

>4559052|10
ATATATATAT

>4559053|10
TATATATATA

>4559105|10
TACATATGTA

>4563369|10
GCCCATGGGC

>4566142|10
TATTATAATA

>4568418|10
ATATATATAT

>4568419|10
TATATATATA

>4568420|10
ATATATATAT

>4568421|10
TATATATATA

>4568422|10
ATATATATAT

>4568423|10
TATATATATA

>4568424|10
ATATATATAT

>4568425|10
TATATATATA

>4568426|10
ATATATATAT

>4568427|10
TATATATATA

>4568428|10
ATATATATAT

>4568429|10
TATATATATA

>4568430|10
ATATATATAT

>4568431|10
TATATATATA

>4568432|10
ATATATATAT

>4568433|10
TATATATATA

>4568434|10
ATATATATAT

>4568435|10
TATATATATA

>4568436|10
ATATATATAT

>4568437|10
TATATATATA

>4568438|10
ATATATATAT

>4568439|10
TATATATATA

>4568440|10
ATATATATAT

>4568441|10
TATATATATA

>4569451|10
GAAACGTTTC

>4570728|10
CTTCTAGAAG

>4577178|10
ACGATATCGT

>4578318|10
TTTCTAGAAA

>4580537|10
GTATTAATAC

>4583512|10
TTTTTAAAAA

>4584233|10
TATATATATA

>4584234|10
ATATATATAT

>4584235|10
TATATATATA

>4584547|10
ATATATATAT

>4585234|10
TTTATATAAA

>4586082|10
TGTTATAACA

>4586160|10
TAATCGATTA

>4590594|10
TTTTCGAAAA

>4591020|10
ATAAATTTAT

>4594348|10
TTTAGCTAAA

>4595301|10
TTTTATAAAA

>4595626|10
TTTTTAAAAA

>4599640|10
CTATATATAG

>4602597|10
ATTCCGGAAT

>4604156|10
ACTTGCAAGT

>4604213|10
GAAGCGCTTC

>4607579|10
ATTCTAGAAT

>4612268|10
TTATGCATAA

>4615378|10
TGATGCATCA

>4617771|10
CAAAGCTTTG

>4619350|10
GGCTGCAGCC

>4626142|10
AAGTTAACTT

>4626958|10
TACAATTGTA

>4627139|10
TTTAATTAAA

>4632594|10
GATATATATC

>4644390|10
TTTGGCCAAA

>4644568|10
GATATATATC

>4644723|10
GATATATATC

>4647594|10
AGTTATAACT

>4647894|10
TTATATATAA

>4649545|10
AATGTACATT

>4650359|10
TTACATGTAA

>4652011|10
ATATATATAT

>4652012|10
TATATATATA

>4652013|10
ATATATATAT

>4652014|10
TATATATATA

>4652015|10
ATATATATAT

>4652016|10
TATATATATA

>4652017|10
ATATATATAT

>4652018|10
TATATATATA

>4652019|10
ATATATATAT

>4652020|10
TATATATATA

>4652021|10
ATATATATAT

>4652022|10
TATATATATA

>4652023|10
ATATATATAT

>4652024|10
TATATATATA

>4652025|10
ATATATATAT

>4652026|10
TATATATATA

>4652844|10
TAATTAATTA

>4655305|10
AAATCGATTT

>4655705|10
ATGAATTCAT

>4655789|10
GACACGTGTC

>4655883|10
TAATTAATTA

>4657098|10
TATTTAAATA

>4658468|10
AAATTAATTT

>4658535|10
TCTATATAGA

>4659945|10
AATTATAATT

>4660502|10
ATTAATTAAT

>4662374|10
TTTTTAAAAA

>4663300|10
TGAGATCTCA

>4668146|10
GAAATATTTC

>4672185|10
GTGTCGACAC

>4679556|10
ATTTCGAAAT

>4685209|10
AGAAGCTTCT

>4685934|10
AAAATATTTT

>4686514|10
ATGAGCTCAT

>4686909|10
AAGACGTCTT

>4689396|10
GCTCTAGAGC

>4690884|10
ATATATATAT

>4691042|10
AATTATAATT

>4692770|10
TATATATATA

>4692771|10
ATATATATAT

>4692772|10
TATATATATA

>4692773|10
ATATATATAT

>4692774|10
TATATATATA

>4692775|10
ATATATATAT

>4692776|10
TATATATATA

>4692777|10
ATATATATAT

>4692778|10
TATATATATA

>4692779|10
ATATATATAT

>4692780|10
TATATATATA

>4697855|10
TCAATATTGA

>4698690|10
GTCTATAGAC

>4701901|10
GACAATTGTC

>4703253|10
CATAGCTATG

>4708801|10
ACATGCATGT

>4714144|10
TTGAGCTCAA

>4714296|10
ACGACGTCGT

>4716063|10
AGCCATGGCT

>4716828|10
AGGTATACCT

>4717455|10
TGAAGCTTCA

>4718734|10
ATGCATGCAT

>4720811|10
ATATATATAT

>4720812|10
TATATATATA

>4720813|10
ATATATATAT

>4720814|10
TATATATATA

>4720815|10
ATATATATAT

>4720816|10
TATATATATA

>4720817|10
ATATATATAT

>4720818|10
TATATATATA

>4720819|10
ATATATATAT

>4720820|10
TATATATATA

>4721620|10
AATTGCAATT

>4728864|10
TATCTAGATA

>4732299|10
TTATATATAA

>4733671|10
TCACATGTGA

>4734219|10
AAATCGATTT

>4736191|10
GTTTTAAAAC

>4737126|10
AATCTAGATT

>4740154|10
TTCCCGGGAA

>4741734|10
CAAAATTTTG

>4741818|10
TAATTAATTA

>4741875|10
CATATATATG

>4743001|10
ATCATATGAT

>4743393|10
GTTTGCAAAC

>4747216|10
TGAAATTTCA

>4749208|10
ACGGATCCGT

>4753294|10
TGTAATTACA

>4754194|10
ATGAATTCAT

>4754945|10
TCGCCGGCGA

>4755754|10
TAATATATTA

>4755880|10
TTTTATAAAA

>4758653|10
TTTTTAAAAA

>4767621|10
TTTATATAAA

>4768884|10
ACATGCATGT

>4768963|10
AAGTATACTT

>4769123|10
AAATATATTT

>4769330|10
TTTACGTAAA

>4770131|10
CGGTATACCG

>4771283|10
TTTAATTAAA

>4773452|10
ATCACGTGAT

>4773493|10
GCTTTAAAGC

>4775461|10
TTCACGTGAA

>4775619|10
CTTTTAAAAG

>4775963|10
TGTTTAAACA

>4778926|10
CGCTGCAGCG

>4779527|10
TTTGTACAAA

>4785558|10
AAATTAATTT

>4786617|10
TTAATATTAA

>4786905|10
TTATATATAA

>4787196|10
AATATATATT

>4790474|10
TATTTAAATA

>4790587|10
AAATATATTT

>4790740|10
ATTGTACAAT

>4793515|10
AGAAGCTTCT

>4796574|10
AAATGCATTT

>4801564|10
TCCGATCGGA

>4802909|10
GACGATCGTC

>4802949|10
GTAATATTAC

>4808975|10
AAATATATTT

>4809255|10
AAATATATTT

>4811774|10
AAATTAATTT

>4814670|10
TTGATATCAA

>4818832|10
CTAAGCTTAG

>4818915|10
CATGATCATG

>4822915|10
CTAAGCTTAG

>4823789|10
AGAGTACTCT

>4824512|10
TATTATAATA

>4825909|10
CTTGTACAAG

>4825950|10
TTATATATAA

>4828287|10
CTAAGCTTAG

>4829310|10
AGATATATCT

>4829714|10
TTAAATTTAA

>4830624|10
CTAAGCTTAG

>4831492|10
AGAGTACTCT

>4832517|10
TTTATATAAA

>4832626|10
AGATTAATCT

>4835052|10
TTCTCGAGAA

>4837991|10
TTGGGCCCAA

>4841060|10
AATTTAAATT

>4842497|10
GAATCGATTC

>4843106|10
TCTTGCAAGA

>4843489|10
AATTCGAATT

>4843565|10
TTTTTAAAAA

>4845925|10
AATATATATT

>4845941|10
CATATATATG

>4845962|10
AAAATATTTT

>4849622|10
GTGAATTCAC

>4849949|10
AATAGCTATT

>4857797|10
GTATATATAC

>4857805|10
ACATATATGT

>4859916|10
TTTAATTAAA

>4864847|10
ATTATATAAT

>4865980|10
CTATATATAG

>4866805|10
ATAATATTAT

>4870595|10
GCTTATAAGC

>4872475|10
AATATATATT

>4872658|10
CAACATGTTG

>4878243|10
TCGTCGACGA

>4878288|10
CTCAATTGAG

>4879015|10
TTACATGTAA

>4881893|10
GATTATAATC

>4883871|10
TATATATATA

>4883872|10
ATATATATAT

>4883873|10
TATATATATA

>4883874|10
ATATATATAT

>4887444|10
AAACCGGTTT

>4892797|10
ATATTAATAT

>4894293|10
TATATATATA

>4896593|10
AAAATATTTT

>4901210|10
CACATATGTG

>4902944|10
TCTACGTAGA

>4903776|10
ACAATATTGT

>4903935|10
AAATATATTT

>4904900|10
AAACTAGTTT

>4905689|10
TACGATCGTA

>4906669|10
ATTTATAAAT

>4907297|10
GAAGGCCTTC

>4908883|10
GAATCGATTC

>4909506|10
AACTTAAGTT

>4910676|10
AACCGCGGTT

>4910690|10
CTCCATGGAG

>4911226|10
TAATGCATTA

>4914248|10
TATATATATA

>4914430|10
GTTGATCAAC

>4916797|10
TTGAATTCAA

>4917712|10
CATTGCAATG

>4921799|10
CATGATCATG

>4923583|10
TTTTTAAAAA

>4928261|10
GATTCGAATC

>4935680|10
GCCTCGAGGC

>4938960|10
TATATATATA

>4939058|10
ATAACGTTAT

>4942902|10
TATATATATA

>4943389|10
TCATATATGA

>4948597|10
ATACTAGTAT

>4948769|10
GTTTCGAAAC

>4949237|10
AACAATTGTT

>4950329|10
AAGCATGCTT

>4952418|10
TTGGATCCAA

>4954002|10
TTTTTAAAAA

>4958731|10
TGGGATCCCA

>4960201|10
CATGTACATG

>4962128|10
AAAACGTTTT

>4965543|10
AAATATATTT

>4965679|10
GTTAGCTAAC

>4966227|10
TGTAATTACA

>4967596|10
GAGTTAACTC

>4968353|10
GAAAGCTTTC

>4970592|10
AAGACGTCTT

>4970800|10
CAAAATTTTG

>4971412|10
GAACATGTTC

>4975869|10
AATAATTATT

>4977491|10
TATTATAATA

>4979557|10
TATATATATA

>4981978|10
AAGCTAGCTT

>4984014|10
CCTATATAGG

>4986589|10
GTTTTAAAAC

>4988251|10
TAATTAATTA

>4988253|10
ATTAATTAAT

>4988653|10
TGTAATTACA

>4989636|10
TTTATATAAA

>4990613|10
TTCCATGGAA

>4991070|10
ATATATATAT

>4991071|10
TATATATATA

>4991072|10
ATATATATAT

>4991073|10
TATATATATA

>4993570|10
TCATATATGA

>4993748|10
TATATATATA

>4993749|10
ATATATATAT

>4993750|10
TATATATATA

>4993751|10
ATATATATAT

>4993752|10
TATATATATA

>4993753|10
ATATATATAT

>4993754|10
TATATATATA

>4993755|10
ATATATATAT

>4993756|10
TATATATATA

>4993757|10
ATATATATAT

>4993758|10
TATATATATA

>4993759|10
ATATATATAT

>4993760|10
TATATATATA

>4993761|10
ATATATATAT

>4993762|10
TATATATATA

>4993774|10
ATATATATAT

>4993775|10
TATATATATA

>4993776|10
ATATATATAT

>4993777|10
TATATATATA

>4993778|10
ATATATATAT

>4995244|10
CTTAATTAAG

>4995370|10
TCTAGCTAGA

>4995595|10
TTAAATTTAA

>4995598|10
AATTTAAATT

>4996002|10
TTAAATTTAA

>4997390|10
ATATATATAT

>4997391|10
TATATATATA

>4997392|10
ATATATATAT

>4997393|10
TATATATATA

>4997394|10
ATATATATAT

>4997395|10
TATATATATA

>4997396|10
ATATATATAT

>4997397|10
TATATATATA

>4997398|10
ATATATATAT

>4997399|10
TATATATATA

>4997400|10
ATATATATAT

>4997401|10
TATATATATA

>4997402|10
ATATATATAT

>4997403|10
TATATATATA

>4997404|10
ATATATATAT

>4998085|10
TTCCATGGAA

>5000565|10
GCCTCGAGGC

>5001828|10
GAAAATTTTC

>5007602|10
AGTTATAACT

>5008432|10
GAAATATTTC

>5010950|10
AACTCGAGTT

>5018055|10
GCAAATTTGC

>5018083|10
ATATATATAT

>5019008|10
ATATATATAT

>5019009|10
TATATATATA

>5019010|10
ATATATATAT

>5019011|10
TATATATATA

>5019102|10
CATATATATG

>5020239|10
TATATATATA

>5020240|10
ATATATATAT

>5020241|10
TATATATATA

>5020242|10
ATATATATAT

>5020243|10
TATATATATA

>5020244|10
ATATATATAT

>5020245|10
TATATATATA

>5020246|10
ATATATATAT

>5020247|10
TATATATATA

>5020248|10
ATATATATAT

>5020249|10
TATATATATA

>5020250|10
ATATATATAT

>5020251|10
TATATATATA

>5020252|10
ATATATATAT

>5020253|10
TATATATATA

>5020254|10
ATATATATAT

>5020255|10
TATATATATA

>5020256|10
ATATATATAT

>5020358|10
GAATATATTC

>5021443|10
TGATATATCA

>5021688|10
TTCTTAAGAA

>5022162|10
ATTTTAAAAT

>5022234|10
AATTTAAATT

>5022928|10
ATAATATTAT

>5032522|10
ATTGGCCAAT

>5033325|10
TCAAGCTTGA

>5039317|10
TAAATATTTA

>5043138|10
CCTTTAAAGG

>5045295|10
AAAATATTTT

>5047601|10
TAATATATTA

>5048110|10
CCATCGATGG

>5058855|10
CGGAGCTCCG

>5059062|10
AATACGTATT

>5060657|10
ATAAATTTAT

>5061881|10
ATATATATAT

>5061882|10
TATATATATA

>5065864|10
ATTAATTAAT

>5066486|10
ATATATATAT

>5074985|10
TTTTGCAAAA

>5075040|10
ACTTATAAGT

>5075244|10
ATACATGTAT

>5076793|10
AAATCGATTT

>5077162|10
ACGGCGCCGT

>5077192|10
ACGACGTCGT

>5079089|10
TGTACGTACA

>5082101|10
CGAAATTTCG

>5082461|10
AATTCGAATT

>5082857|10
TTTTTAAAAA

>5083049|10
GTAAATTTAC

>5084734|10
AAATTAATTT

>5085263|10
GTATATATAC

>5090619|10
ATACATGTAT

>5111519|10
GATCTAGATC

>5114958|10
CAAAGCTTTG

>5116821|10
GGAAATTTCC

>5118336|10
AGCTATAGCT

>5118762|10
AAAATATTTT

>5119369|10
GAGCATGCTC

>5119751|10
TAGATATCTA

>5119818|10
ATCTGCAGAT

>5122380|10
TGAAATTTCA

>5124163|10
ATGCATGCAT

>5127070|10
CATTGCAATG

>5127320|10
AATATATATT

>5128313|10
TTTTATAAAA

>5129321|10
ATATATATAT

>5129322|10
TATATATATA

>5129323|10
ATATATATAT

>5129324|10
TATATATATA

>5129325|10
ATATATATAT

>5129326|10
TATATATATA

>5129327|10
ATATATATAT

>5130668|10
ATATATATAT

>5132402|10
TTTTTAAAAA

>5132427|10
GTTTTAAAAC

>5133913|10
TTCTTAAGAA

>5134664|10
CAAAGCTTTG

>5135680|10
ATAGGCCTAT

>5135848|10
TTAATATTAA

>5135851|10
ATATTAATAT

>5136175|10
TTCTTAAGAA

>5137869|10
TTAATATTAA

>5139972|10
GCTCATGAGC

>5144003|10
AAATTAATTT

>5145714|10
ATTCATGAAT

>5147580|10
TTGATATCAA

>5149043|10
TAATATATTA

>5150317|10
CGGTTAACCG

>5154506|10
TATATATATA

>5154699|10
CGTACGTACG

>5155634|10
ATATATATAT

>5155635|10
TATATATATA

>5156346|10
TGATTAATCA

>5156455|10
CACACGTGTG

>5156905|10
AAATTAATTT

>5158903|10
CACACGTGTG

>5159252|10
ATATTAATAT

>5160035|10
CGCGCGCGCG

>5160226|10
TATATATATA

>5160227|10
ATATATATAT

>5160228|10
TATATATATA

>5160672|10
TATATATATA

>5160673|10
ATATATATAT

>5160674|10
TATATATATA

>5160675|10
ATATATATAT

>5160676|10
TATATATATA

>5160677|10
ATATATATAT

>5160678|10
TATATATATA

>5160679|10
ATATATATAT

>5160680|10
TATATATATA

>5160681|10
ATATATATAT

>5160682|10
TATATATATA

>5160683|10
ATATATATAT

>5160684|10
TATATATATA

>5160685|10
ATATATATAT

>5160686|10
TATATATATA

>5171442|10
GAAACGTTTC

>5174100|10
AAAATATTTT

>5175716|10
TTATATATAA

>5176219|10
ACGACGTCGT

>5176291|10
ATAACGTTAT

>5183533|10
TTTCATGAAA

>5187776|10
CCGACGTCGG

>5194228|10
TATATATATA

>5208486|10
AACTCGAGTT

>5209428|10
GGTCATGACC

>5212441|10
ATATGCATAT

>5221519|10
CTCCATGGAG

>5223707|10
ATTTATAAAT

>5225302|10
CTCCATGGAG

>5225854|10
ATATTAATAT

>5228137|10
TTTTGCAAAA

>5234270|10
CTACATGTAG

>5235025|10
ATATATATAT

>5237559|10
GCTTTAAAGC

>5240088|10
TGTATATACA

>5241342|10
TTACTAGTAA

>5244145|10
AGCTGCAGCT

>5248049|10
AAGAGCTCTT

>5248837|10
AGCTGCAGCT

>5250682|10
TTTCATGAAA

>5253452|10
CATGTACATG

>5256176|10
TGTATATACA

>5257265|10
AGAATATTCT

>5257514|10
GAGGTACCTC

>5258403|10
AATATATATT

>5258749|10
ATCAGCTGAT

>5262074|10
CAGACGTCTG

>5263570|10
GAAAGCTTTC

>5265494|10
ATTGATCAAT

>5268815|10
ATATATATAT

>5268816|10
TATATATATA

>5268817|10
ATATATATAT

>5268818|10
TATATATATA

>5268819|10
ATATATATAT

>5268820|10
TATATATATA

>5268821|10
ATATATATAT

>5268822|10
TATATATATA

>5268823|10
ATATATATAT

>5268824|10
TATATATATA

>5272251|10
TTGTATACAA

>5274568|10
CATGATCATG

>5279279|10
GATAGCTATC

>5282039|10
ATCACGTGAT

>5283910|10
ATATATATAT

>5283911|10
TATATATATA

>5283912|10
ATATATATAT

>5283913|10
TATATATATA

>5283914|10
ATATATATAT

>5283915|10
TATATATATA

>5283916|10
ATATATATAT

>5283917|10
TATATATATA

>5283918|10
ATATATATAT

>5283919|10
TATATATATA

>5283920|10
ATATATATAT

>5283921|10
TATATATATA

>5285132|10
CATGTACATG

>5286059|10
TTTATATAAA

>5289883|10
ATATATATAT

>5289884|10
TATATATATA

>5289885|10
ATATATATAT

>5290576|10
TAAGATCTTA

>5292466|10
ACATATATGT

>5293963|10
ACTAATTAGT

>5294498|10
CTCTATAGAG

>5294833|10
TTGTCGACAA

>5295957|10
ATATTAATAT

>5303745|10
TGTATATACA

>5303782|10
TGTATATACA

>5304563|10
AGAAATTTCT

>5304607|10
GATAATTATC

>5306890|10
CTGGATCCAG

>5307484|10
TTGCTAGCAA

>5308205|10
TGAAATTTCA

>5310138|10
GATCATGATC

>5310141|10
CATGATCATG

>5310144|10
GATCATGATC

>5314575|10
ATTTTAAAAT

>5314707|10
ATATGCATAT

>5318481|10
TTATTAATAA

>5322983|10
AATGATCATT

>5325882|10
ATATTAATAT

>5336274|10
GAGGGCCCTC

>5337513|10
TTAATATTAA

>5339203|10
ATTTATAAAT

>5339866|10
ATGGGCCCAT

>5341471|10
TCGAATTCGA

>5342977|10
TATATATATA

>5342978|10
ATATATATAT

>5342979|10
TATATATATA

>5344445|10
AATTGCAATT

>5345987|10
GGGAGCTCCC

>5346097|10
GTTTTAAAAC

>5347057|10
TAAATATTTA

>5350435|10
TATATATATA

>5350436|10
ATATATATAT

>5350437|10
TATATATATA

>5350438|10
ATATATATAT

>5350439|10
TATATATATA

>5350440|10
ATATATATAT

>5350441|10
TATATATATA

>5351343|10
TATATATATA

>5354070|10
TTTCATGAAA

>5354840|10
TAATATATTA

>5355108|10
AAAATATTTT

>5355220|10
ATATATATAT

>5355221|10
TATATATATA

>5355632|10
GATAATTATC

>5356613|10
CTTCATGAAG

>5356635|10
TAGTTAACTA

>5356646|10
CTTCATGAAG

>5356958|10
CTATATATAG

>5359007|10
ATTACGTAAT

>5360078|10
TTATATATAA

>5361069|10
TTGAATTCAA

>5361096|10
ATTATATAAT

>5361995|10
ACACTAGTGT

>5362631|10
TTTTATAAAA

>5368988|10
ATCAATTGAT

>5371706|10
AACAATTGTT

>5371918|10
GAAGCGCTTC

>5371982|10
ACATATATGT

>5373669|10
ATCAGCTGAT

>5375036|10
AATTGCAATT

>5375236|10
ATATATATAT

>5375993|10
TATATATATA

>5375994|10
ATATATATAT

>5375995|10
TATATATATA

>5375996|10
ATATATATAT

>5375997|10
TATATATATA

>5377969|10
AACAATTGTT

>5378662|10
AGACCGGTCT

>5378842|10
AATTATAATT

>5379895|10
GTCTATAGAC

>5381465|10
TAATTAATTA

>5383097|10
AGAATATTCT

>5385756|10
CTTTTAAAAG

>5385815|10
CCAATATTGG

>5386878|10
AAAACGTTTT

>5389690|10
TCGAATTCGA

>5390306|10
GGGTCGACCC

>5391754|10
AGTTATAACT

>5392112|10
ATATATATAT

>5392113|10
TATATATATA

>5392114|10
ATATATATAT

>5392115|10
TATATATATA

>5392194|10
TATATATATA

>5392345|10
ATTAATTAAT

>5392347|10
TAATTAATTA

>5392349|10
ATTAATTAAT

>5392954|10
TTTTTAAAAA

>5393233|10
TTTTATAAAA

>5397676|10
TTATATATAA

>5403735|10
AATTCGAATT

>5403738|10
TCGAATTCGA

>5405539|10
TGATATATCA

>5408260|10
GATGATCATC

>5409699|10
AAGATATCTT

>5412492|10
CATAGCTATG

>5412802|10
CCGATATCGG

>5413065|10
CTCATATGAG

>5415242|10
AAACATGTTT

>5416069|10
GATGGCCATC

>5416760|10
ATATATATAT

>5417441|10
GGAGGCCTCC

>5421496|10
ATCACGTGAT

>5422745|10
AATATATATT

>5424107|10
TTTGTACAAA

>5425441|10
GTAATATTAC

>5427282|10
GTAACGTTAC

>5427345|10
CAAGTACTTG

>5428099|10
TTCCTAGGAA

>5429713|10
TAAGTACTTA

>5430240|10
ATAATATTAT

>5436951|10
TTTTTAAAAA

>5440285|10
AAATGCATTT

>5442879|10
CGTGATCACG

>5444136|10
AATTATAATT

>5451281|10
TTGGGCCCAA

>5452511|10
TAATGCATTA

>5459148|10
TACAGCTGTA

>5459923|10
TTGATATCAA

>5460376|10
ATTAATTAAT

>5467879|10
ACTTGCAAGT

>5469906|10
CATCCGGATG

>5471850|10
TTTAATTAAA

>5473175|10
TTTTTAAAAA

>5480026|10
AAACATGTTT

>5480662|10
GAAATATTTC

>5491227|10
CTATATATAG

>5497346|10
GAAAATTTTC

>5497351|10
TTTTCGAAAA

>5497758|10
GTCGCGCGAC

>5506812|10
AATCTAGATT

>5507427|10
TCAAATTTGA

>5507831|10
TGCATATGCA

>5508442|10
AATTATAATT

>5510298|10
TAAATATTTA

>5515098|10
GATTGCAATC

>5515445|10
AGCAGCTGCT

>5519452|10
CACAATTGTG

>5525022|10
GTATATATAC

>5528541|10
AGAGTACTCT

>5528691|10
AAATCGATTT

>5539378|10
AATTATAATT

>5542372|10
GAAAATTTTC

>5543105|10
GTTTTAAAAC

>5546757|10
AATCCGGATT

>5551222|10
AGGCATGCCT

>5552176|10
TGTATATACA

>5555158|10
ACTTATAAGT

>5556954|10
CATTATAATG

>5562568|10
TCGATATCGA

>5566000|10
TTGATATCAA

>5566888|10
GAAAATTTTC

>5574026|10
GACACGTGTC

>5574294|10
TGCAATTGCA

>5576086|10
TTATTAATAA

>5579757|10
GTAAATTTAC

>5579835|10
CAACTAGTTG

>5579932|10
TTCATATGAA

>5582006|10
CATATATATG

>5582129|10
GTAATATTAC

>5582329|10
TATATATATA

>5590974|10
TTCAGCTGAA

>5593978|10
TTTTTAAAAA

>5594105|10
CTTGATCAAG

>5597751|10
TATGATCATA

>5602838|10
CTATATATAG

>5604856|10
TATATATATA

>5605863|10
AAACATGTTT

>5606216|10
TTTTATAAAA

>5607194|10
TGATGCATCA

>5609263|10
ACCGTACGGT

>5609850|10
TTTTATAAAA

>5609871|10
TATATATATA

>5609872|10
ATATATATAT

>5609873|10
TATATATATA

>5609874|10
ATATATATAT

>5609875|10
TATATATATA

>5609876|10
ATATATATAT

>5609877|10
TATATATATA

>5609878|10
ATATATATAT

>5609879|10
TATATATATA

>5609880|10
ATATATATAT

>5609881|10
TATATATATA

>5609882|10
ATATATATAT

>5611031|10
TGATGCATCA

>5613322|10
AGAGCGCTCT

>5616229|10
GAGTCGACTC

>5617540|10
CCGCCGGCGG

>5622251|10
CTACTAGTAG

>5622617|10
TCACTAGTGA

>5624416|10
TCAGCGCTGA

>5628859|10
CATTGCAATG

>5628960|10
GCTGGCCAGC

>5634795|10
GCTGTACAGC

>5635421|10
TGACATGTCA

>5637064|10
ATTTTAAAAT

>5637915|10
AAATATATTT

>5639086|10
CTGACGTCAG

>5640193|10
TAATTAATTA

>5640987|10
AAAATATTTT

>5641450|10
ACCATATGGT

>5643990|10
AATTTAAATT

>5644676|10
TATAATTATA

>5645618|10
AAAATATTTT

>5646061|10
CATTATAATG

>5646130|10
AAAACGTTTT

>5649061|10
AGAAGCTTCT

>5651182|10
TAAAGCTTTA

>5653248|10
TATGATCATA

>5653721|10
TATATATATA

>5653722|10
ATATATATAT

>5653723|10
TATATATATA

>5653724|10
ATATATATAT

>5653725|10
TATATATATA

>5653726|10
ATATATATAT

>5653727|10
TATATATATA

>5653728|10
ATATATATAT

>5653729|10
TATATATATA

>5653730|10
ATATATATAT

>5653731|10
TATATATATA

>5653732|10
ATATATATAT

>5653733|10
TATATATATA

>5653734|10
ATATATATAT

>5653735|10
TATATATATA

>5653736|10
ATATATATAT

>5653737|10
TATATATATA

>5653738|10
ATATATATAT

>5653739|10
TATATATATA

>5653740|10
ATATATATAT

>5653741|10
TATATATATA

>5653742|10
ATATATATAT

>5653743|10
TATATATATA

>5653744|10
ATATATATAT

>5653745|10
TATATATATA

>5653746|10
ATATATATAT

>5653747|10
TATATATATA

>5653748|10
ATATATATAT

>5653749|10
TATATATATA

>5653750|10
ATATATATAT

>5653751|10
TATATATATA

>5653752|10
ATATATATAT

>5653753|10
TATATATATA

>5653754|10
ATATATATAT

>5653755|10
TATATATATA

>5653756|10
ATATATATAT

>5653757|10
TATATATATA

>5653758|10
ATATATATAT

>5653759|10
TATATATATA

>5653760|10
ATATATATAT

>5653761|10
TATATATATA

>5655684|10
ACATATATGT

>5657932|10
ATATATATAT

>5657933|10
TATATATATA

>5657934|10
ATATATATAT

>5658625|10
ATTTTAAAAT

>5658911|10
AAATATATTT

>5662422|10
AAACTAGTTT

>5668801|10
GAAGATCTTC

>5671701|10
TGAAATTTCA

>5673088|10
TACCATGGTA

>5679394|10
GGGCTAGCCC

>5687173|10
TTATATATAA

>5687628|10
ATACTAGTAT

>5688896|10
TTTATATAAA

>5690177|10
TGTTGCAACA

>5690771|10
CGAGATCTCG

>5695612|10
CTAGGCCTAG

>5696729|10
ATTATATAAT

>5699741|10
AAATATATTT

>5700154|10
TAATTAATTA

>5700554|10
TTCTTAAGAA

>5701366|10
AAACATGTTT

>5701802|10
CAATATATTG

>5701871|10
TAATTAATTA

>5707726|10
CCTCTAGAGG

>5712678|10
TTCTTAAGAA

>5716300|10
GAGTTAACTC

>5722787|10
TTTTTAAAAA

>5724370|10
GGCAATTGCC

>5727454|10
TTCCCGGGAA

>5734718|10
CTGCATGCAG

>5738779|10
AAGGATCCTT

>5741018|10
TGGATATCCA

>5746956|10
TGACATGTCA

>5765019|10
TATTTAAATA

>5765360|10
GTATATATAC

>5766133|10
TGTTTAAACA

>5766886|10
TCAAATTTGA

>5767346|10
TTTTTAAAAA

>5772031|10
AGAATATTCT

>5772627|10
ATATATATAT

>5780392|10
CAATTAATTG

>5783078|10
TCAGGCCTGA

>5784378|10
CTAGTACTAG

>5785804|10
TTTGTACAAA

>5785939|10
TTATATATAA

>5786148|10
TAAATATTTA

>5789957|10
ACTATATAGT

>5790757|10
CTTTGCAAAG

>5793584|10
TCAAATTTGA

>5794199|10
AAAGTACTTT

>5797107|10
CTTCATGAAG

>5797653|10
AATGATCATT

>5798638|10
GCTTATAAGC

>5799314|10
CACTTAAGTG

>5800339|10
TGTATATACA

>5801137|10
GTTATATAAC

>5804371|10
ATAAGCTTAT

>5805839|10
TCTTTAAAGA

>5806877|10
TTAAATTTAA

>5809099|10
GTCCATGGAC

>5809596|10
TACATATGTA

>5810014|10
GCTAGCTAGC

>5811683|10
ATATATATAT

>5811684|10
TATATATATA

>5811685|10
ATATATATAT

>5812137|10
TTGAATTCAA

>5813836|10
TCCCATGGGA

>5814765|10
TTACATGTAA

>5819645|10
ATATATATAT

>5819646|10
TATATATATA

>5819647|10
ATATATATAT

>5819666|10
TATATATATA

>5819667|10
ATATATATAT

>5819668|10
TATATATATA

>5819669|10
ATATATATAT

>5819670|10
TATATATATA

>5819671|10
ATATATATAT

>5819672|10
TATATATATA

>5819673|10
ATATATATAT

>5819674|10
TATATATATA

>5819675|10
ATATATATAT

>5819676|10
TATATATATA

>5819677|10
ATATATATAT

>5819678|10
TATATATATA

>5819679|10
ATATATATAT

>5819680|10
TATATATATA

>5819681|10
ATATATATAT

>5819682|10
TATATATATA

>5819683|10
ATATATATAT

>5819684|10
TATATATATA

>5819685|10
ATATATATAT

>5819686|10
TATATATATA

>5823575|10
AAACCGGTTT

>5823995|10
AACGCGCGTT

>5824218|10
ATATATATAT

>5824219|10
TATATATATA

>5824220|10
ATATATATAT

>5824221|10
TATATATATA

>5825762|10
TTTCTAGAAA

>5834106|10
TTTTCGAAAA

>5836174|10
AGTACGTACT

>5836333|10
TATGTACATA

>5837081|10
CTTTCGAAAG

>5841422|10
CAGAATTCTG

>5841838|10
CGAAGCTTCG

>5842242|10
ACAAATTTGT

>5842554|10
AATGATCATT

>5847632|10
CTGCTAGCAG

>5850949|10
TTATTAATAA

>5851538|10
TTTTATAAAA

>5854936|10
CTCTGCAGAG

>5858046|10
GATTATAATC

>5862928|10
TTTTTAAAAA

>5863487|10
CGGTATACCG

>5863522|10
TAATGCATTA

>5866572|10
ATATATATAT

>5866573|10
TATATATATA

>5866574|10
ATATATATAT

>5868640|10
CTGAGCTCAG

>5869116|10
TGCAGCTGCA

>5869119|10
AGCTGCAGCT

>5873522|10
TTGGGCCCAA

>5874484|10
AAAATATTTT

>5874644|10
TAAAATTTTA

>5877062|10
TATATATATA

>5877063|10
ATATATATAT

>5877064|10
TATATATATA

>5880439|10
TATATATATA

>5884306|10
TTCAATTGAA

>5884311|10
TTGAATTCAA

>5887678|10
TATAGCTATA

>5888460|10
CCAAATTTGG

>5888610|10
CCTGTACAGG

>5888755|10
TAGATATCTA

>5893475|10
AACCATGGTT

>5908224|10
GCTATATAGC

>5917660|10
GTGTTAACAC

>5920690|10
ATCACGTGAT

>5921418|10
TGATCGATCA

>5921796|10
CACAGCTGTG

>5922705|10
CTAAATTTAG

>5927967|10
AAAATATTTT

>5929745|10
TTTTTAAAAA

>5931748|10
TATTTAAATA

>5931775|10
ATTTATAAAT

>5932432|10
TATTCGAATA

>5932880|10
TTAAATTTAA

>5933211|10
ATGTCGACAT

>5937110|10
TTCGTACGAA

>5939666|10
TATATATATA

>5939667|10
ATATATATAT

>5941609|10
TCAACGTTGA

>5941991|10
ATGAATTCAT

>5945255|10
ATACATGTAT

>5945277|10
ATCAATTGAT

>5946016|10
GAAAATTTTC

>5946114|10
AAATATATTT

>5952033|10
ATCCCGGGAT

>5953985|10
TTTCTAGAAA

>5957359|10
ATAAATTTAT

>5957457|10
TAACTAGTTA

>5958488|10
AAACCGGTTT

>5959684|10
ATAGTACTAT

>5963051|10
AATAATTATT

>5964010|10
TTTTTAAAAA

>5964433|10
TAAAATTTTA

>5964501|10
TATATATATA

>5964502|10
ATATATATAT

>5964503|10
TATATATATA

>5964504|10
ATATATATAT

>5964505|10
TATATATATA

>5965431|10
CTTTTAAAAG

>5965656|10
AATAATTATT

>5965683|10
AATTATAATT

>5965691|10
TTATTAATAA

>5965696|10
AATAATTATT

>5966071|10
TTCTGCAGAA

>5966239|10
TTCTGCAGAA

>5967150|10
AATAATTATT

>5967441|10
ATAAATTTAT

>5967551|10
AAATATATTT

>5969923|10
AACGCGCGTT

>5970010|10
TATATATATA

>5970011|10
ATATATATAT

>5970012|10
TATATATATA

>5970013|10
ATATATATAT

>5970014|10
TATATATATA

>5975864|10
ATATATATAT

>5975865|10
TATATATATA

>5975866|10
ATATATATAT

>5975867|10
TATATATATA

>5975868|10
ATATATATAT

>5975869|10
TATATATATA

>5975870|10
ATATATATAT

>5975871|10
TATATATATA

>5975872|10
ATATATATAT

>5975873|10
TATATATATA

>5975874|10
ATATATATAT

>5975875|10
TATATATATA

>5975876|10
ATATATATAT

>5975877|10
TATATATATA

>5975878|10
ATATATATAT

>5975879|10
TATATATATA

>5977065|10
GTATATATAC

>5977212|10
ACTAGCTAGT

>5979048|10
CTTTATAAAG

>5988463|10
CAAGATCTTG

>5991532|10
TTGAGCTCAA

>5992859|10
TAATTAATTA

>5996296|10
CTCTTAAGAG

>5997634|10
TTCAGCTGAA

>5997738|10
TAGAGCTCTA

>6007378|10
ACTTTAAAGT

>6011678|10
TGCATATGCA

>6017835|10
TTTTGCAAAA

>6025216|10
GCTTATAAGC

>6025235|10
TGAAGCTTCA

>6029944|10
TTGGATCCAA

>6032261|10
ATATATATAT

>6032262|10
TATATATATA

>6032263|10
ATATATATAT

>6032264|10
TATATATATA

>6032265|10
ATATATATAT

>6032266|10
TATATATATA

>6034450|10
TTGATATCAA

>6041229|10
TTTCATGAAA

>6041262|10
CTGTATACAG

>6050579|10
CTGATATCAG

>6053316|10
TTCTGCAGAA

>6057560|10
AGAGATCTCT

>6061580|10
TATATATATA

>6061581|10
ATATATATAT

>6061582|10
TATATATATA

>6061583|10
ATATATATAT

>6061584|10
TATATATATA

>6061585|10
ATATATATAT

>6061586|10
TATATATATA

>6061587|10
ATATATATAT

>6061588|10
TATATATATA

>6061589|10
ATATATATAT

>6061590|10
TATATATATA

>6061591|10
ATATATATAT

>6061592|10
TATATATATA

>6061593|10
ATATATATAT

>6061594|10
TATATATATA

>6061595|10
ATATATATAT

>6061596|10
TATATATATA

>6061597|10
ATATATATAT

>6061598|10
TATATATATA

>6061599|10
ATATATATAT

>6061600|10
TATATATATA

>6063616|10
TAATTAATTA

>6063618|10
ATTAATTAAT

>6063620|10
TAATTAATTA

>6071914|10
AGCCATGGCT

>6071969|10
ACTGGCCAGT

>6075373|10
AAAATATTTT

>6075382|10
TTAATATTAA

>6078454|10
TTTCATGAAA

>6080520|10
GTTCCGGAAC

>6085140|10
CAAATATTTG

>6086410|10
TGTGTACACA

>6087905|10
CTCTATAGAG

>6098678|10
AATAATTATT

>6101405|10
GAGGATCCTC

>6103256|10
ACAAATTTGT

>6106220|10
GATTTAAATC

>6108340|10
TTGGATCCAA

>6113320|10
TATATATATA

>6113321|10
ATATATATAT

>6113322|10
TATATATATA

>6113323|10
ATATATATAT

>6113324|10
TATATATATA

>6113325|10
ATATATATAT

>6113326|10
TATATATATA

>6113327|10
ATATATATAT

>6114987|10
TTTCATGAAA

>6116942|10
GTATATATAC

>6117218|10
AAATTAATTT

>6120451|10
TCAGATCTGA

>6121766|10
GATATATATC

>6122281|10
AAACCGGTTT

>6123583|10
TTATATATAA

>6128754|10
ATATATATAT

>6128755|10
TATATATATA

>6128756|10
ATATATATAT

>6128757|10
TATATATATA

>6128758|10
ATATATATAT

>6128759|10
TATATATATA

>6128760|10
ATATATATAT

>6128761|10
TATATATATA

>6128875|10
AATAGCTATT

>6130604|10
ATGCATGCAT

>6132588|10
TCGAATTCGA

>6138030|10
TTTTTAAAAA

>6138741|10
AAAATATTTT

>6144523|10
CTGTTAACAG

>6148868|10
AAAGATCTTT

>6151622|10
ATGAATTCAT

>6153188|10
GAGTTAACTC

>6153779|10
TTTTGCAAAA

>6155804|10
GCCCATGGGC

>6156108|10
TCATCGATGA

>6156832|10
ATTTATAAAT

>6156998|10
TGTACGTACA

>6157134|10
TGTACGTACA

>6157431|10
TGTACGTACA

>6158772|10
TTCAGCTGAA

>6160308|10
GTATTAATAC

>6169734|10
TTAATATTAA

>6170862|10
GCTTGCAAGC

>6173349|10
ATATTAATAT

>6173359|10
TTTAATTAAA

>6173678|10
TATATATATA

>6173895|10
CAAGATCTTG

>6174006|10
TATTATAATA

>6174993|10
TAAACGTTTA

>6175524|10
GTTGATCAAC

>6176419|10
TGATATATCA

>6176443|10
TAATTAATTA

>6177697|10
ATAAATTTAT

>6180740|10
GAAAATTTTC

>6182749|10
TTTATATAAA

>6184642|10
ATTTTAAAAT

>6188859|10
ATTTTAAAAT

>6192714|10
TGATCGATCA

>6193809|10
TTTATATAAA

>6196809|10
TATTTAAATA

>6197225|10
AGTTTAAACT

>6198225|10
AAATATATTT

>6198793|10
AGTTTAAACT

>6199209|10
TATTTAAATA

>6202209|10
TTTATATAAA

>6203304|10
TGATCGATCA

>6214237|10
CAAGCGCTTG

>6216064|10
GAACATGTTC

>6219778|10
TTCAATTGAA

>6219973|10
CATATATATG

>6229709|10
TTAAATTTAA

>6230201|10
CCGAATTCGG

>6230622|10
TATAATTATA

>6232948|10
AACGTACGTT

>6232967|10
TATATATATA

>6232968|10
ATATATATAT

>6232969|10
TATATATATA

>6232970|10
ATATATATAT

>6232971|10
TATATATATA

>6232972|10
ATATATATAT

>6232973|10
TATATATATA

>6232974|10
ATATATATAT

>6232975|10
TATATATATA

>6232976|10
ATATATATAT

>6233925|10
ATTTATAAAT

>6234295|10
TATATATATA

>6234296|10
ATATATATAT

>6234297|10
TATATATATA

>6234298|10
ATATATATAT

>6234299|10
TATATATATA

>6234300|10
ATATATATAT

>6234301|10
TATATATATA

>6234302|10
ATATATATAT

>6234303|10
TATATATATA

>6234304|10
ATATATATAT

>6234305|10
TATATATATA

>6235514|10
TTTTATAAAA

>6235566|10
TATAATTATA

>6235705|10
TAATATATTA

>6236489|10
TGATTAATCA

>6236696|10
ATATTAATAT

>6236762|10
TTTTCGAAAA

>6237542|10
TTGGCGCCAA

>6237574|10
TTGGCGCCAA

>6237606|10
TTGGCGCCAA

>6237701|10
TTTTTAAAAA

>6241718|10
TATATATATA

>6241719|10
ATATATATAT

>6242295|10
ATATATATAT

>6242296|10
TATATATATA

>6242297|10
ATATATATAT

>6242298|10
TATATATATA

>6242299|10
ATATATATAT

>6242300|10
TATATATATA

>6242301|10
ATATATATAT

>6242302|10
TATATATATA

>6242303|10
ATATATATAT

>6242304|10
TATATATATA

>6242305|10
ATATATATAT

>6244944|10
AGCAGCTGCT

>6246066|10
TTCCCGGGAA

>6250607|10
TATATATATA

>6250608|10
ATATATATAT

>6250609|10
TATATATATA

>6260714|10
TACTTAAGTA

>6261824|10
TTATATATAA

>6267465|10
ACGTCGACGT

>6270582|10
AGTATATACT

>6271198|10
AGTTGCAACT

>6275992|10
GGGCTAGCCC

>6283588|10
TACAATTGTA

>6290616|10
ATACATGTAT

>6293851|10
ATATATATAT

>6293852|10
TATATATATA

>6293853|10
ATATATATAT

>6293854|10
TATATATATA

>6293895|10
GTAACGTTAC

>6293982|10
TTTGATCAAA

>6295523|10
GTTTGCAAAC

>6302407|10
CTCAGCTGAG

>6303243|10
ACTTTAAAGT

>6304109|10
GCCACGTGGC

>6307901|10
TTCTCGAGAA

>6307941|10
TTCTCGAGAA

>6311170|10
CGAAATTTCG

>6320933|10
AGAAGCTTCT

>6321752|10
CAAAGCTTTG

>6325361|10
TATATATATA

>6332305|10
AATGGCCATT

>6332678|10
TAATTAATTA

>6335146|10
ATGCATGCAT

>6335940|10
TGGGGCCCCA

>6340875|10
TTAAGCTTAA

>6344339|10
AACAGCTGTT

>6347884|10
AATTTAAATT

>6350334|10
ATCTGCAGAT

>6351663|10
AACTATAGTT

>6352084|10
TTTTTAAAAA

>6352207|10
TTATTAATAA

>6362167|10
AAGGATCCTT

>6362776|10
CTGGTACCAG

>6367586|10
ATATTAATAT

>6367863|10
ATTCATGAAT

>6371535|10
AGTGTACACT

>6372479|10
TGAGTACTCA

>6374505|10
AAAACGTTTT

>6379425|10
ATTTTAAAAT

>6380324|10
AAATTAATTT

>6380631|10
ATTTTAAAAT

>6381630|10
TCAGATCTGA

>6382363|10
AAAAGCTTTT

>6386574|10
GACATATGTC

>6388461|10
TATTTAAATA

>6389129|10
ATTATATAAT

>6389400|10
CTTTGCAAAG

>6389939|10
TGAATATTCA

>6390953|10
ACGACGTCGT

>6391513|10
TTTTTAAAAA

>6391589|10
GAAACGTTTC

>6392726|10
GAAAATTTTC

>6392844|10
CATCTAGATG

>6393252|10
AAATATATTT

>6394229|10
TATATATATA

>6400054|10
GTTGATCAAC

>6403000|10
TTAATATTAA

>6403879|10
CATATATATG

>6404223|10
GACATATGTC

>6404725|10
ACAATATTGT

>6405377|10
TGAGTACTCA

>6408241|10
CTGCCGGCAG

>6410116|10
AATGTACATT

>6410651|10
CCGGCGCCGG

>6416360|10
TGTTATAACA

>6416490|10
TTTAGCTAAA

>6417672|10
CATATATATG

>6420655|10
AAGAATTCTT

>6423661|10
CTTTATAAAG

>6423811|10
ATTAATTAAT

>6425102|10
TATGATCATA

>6426026|10
ACTTGCAAGT

>6426245|10
ACTTGCAAGT

>6427006|10
CAAAATTTTG

>6430755|10
CCGGCGCCGG

>6431740|10
TTTTTAAAAA

>6434748|10
TGAATATTCA

>6444677|10
TATATATATA

>6444678|10
ATATATATAT

>6445473|10
GTTTGCAAAC

>6447905|10
TATATATATA

>6447906|10
ATATATATAT

>6447907|10
TATATATATA

>6447908|10
ATATATATAT

>6447909|10
TATATATATA

>6447910|10
ATATATATAT

>6447911|10
TATATATATA

>6447912|10
ATATATATAT

>6447913|10
TATATATATA

>6447914|10
ATATATATAT

>6447915|10
TATATATATA

>6447916|10
ATATATATAT

>6447917|10
TATATATATA

>6447918|10
ATATATATAT

>6447919|10
TATATATATA

>6447920|10
ATATATATAT

>6447921|10
TATATATATA

>6447922|10
ATATATATAT

>6447923|10
TATATATATA

>6447924|10
ATATATATAT

>6447925|10
TATATATATA

>6447926|10
ATATATATAT

>6449064|10
TATATATATA

>6449065|10
ATATATATAT

>6449066|10
TATATATATA

>6449067|10
ATATATATAT

>6449068|10
TATATATATA

>6449069|10
ATATATATAT

>6449070|10
TATATATATA

>6449071|10
ATATATATAT

>6449072|10
TATATATATA

>6449073|10
ATATATATAT

>6449074|10
TATATATATA

>6449075|10
ATATATATAT

>6449076|10
TATATATATA

>6449077|10
ATATATATAT

>6449078|10
TATATATATA

>6449079|10
ATATATATAT

>6450070|10
ATTTTAAAAT

>6451505|10
ATATTAATAT

>6451603|10
TTGAATTCAA

>6451676|10
AGTACGTACT

>6453026|10
AGCATATGCT

>6453265|10
AAAATATTTT

>6453425|10
TATTTAAATA

>6454066|10
TTTACGTAAA

>6454199|10
TTTTTAAAAA

>6454541|10
TATATATATA

>6454542|10
ATATATATAT

>6454543|10
TATATATATA

>6454544|10
ATATATATAT

>6454545|10
TATATATATA

>6454546|10
ATATATATAT

>6454547|10
TATATATATA

>6454548|10
ATATATATAT

>6454549|10
TATATATATA

>6454550|10
ATATATATAT

>6455934|10
GGGTTAACCC

>6457896|10
CAATATATTG

>6460441|10
AACGTACGTT

>6460974|10
CCATTAATGG

>6462659|10
CACACGTGTG

>6463389|10
ATTGTACAAT

>6474035|10
AAATATATTT

>6474216|10
TTTTGCAAAA

>6475888|10
AATTTAAATT

>6477266|10
ATATATATAT

>6477267|10
TATATATATA

>6477268|10
ATATATATAT

>6477269|10
TATATATATA

>6477270|10
ATATATATAT

>6477271|10
TATATATATA

>6477272|10
ATATATATAT

>6477273|10
TATATATATA

>6477274|10
ATATATATAT

>6477275|10
TATATATATA

>6477276|10
ATATATATAT

>6477277|10
TATATATATA

>6477278|10
ATATATATAT

>6477279|10
TATATATATA

>6477280|10
ATATATATAT

>6477281|10
TATATATATA

>6477282|10
ATATATATAT

>6477283|10
TATATATATA

>6477284|10
ATATATATAT

>6477285|10
TATATATATA

>6477286|10
ATATATATAT

>6477287|10
TATATATATA

>6477440|10
ATTAATTAAT

>6477442|10
TAATTAATTA

>6477444|10
ATTAATTAAT

>6480097|10
ATATATATAT

>6480107|10
ACATGCATGT

>6487134|10
TTTTTAAAAA

>6489028|10
AAATATATTT

>6492679|10
TAGAATTCTA

>6496711|10
GTTACGTAAC

>6496761|10
TAGCTAGCTA

>6497133|10
CCACTAGTGG

>6498527|10
ACAATATTGT

>6503727|10
TTTTATAAAA

>6504474|10
TGTAATTACA

>6506802|10
TCACATGTGA

>6506837|10
TATCATGATA

>6508354|10
TATTATAATA

>6511583|10
ACTATATAGT

>6513092|10
TTTTTAAAAA

>6514693|10
ATTTTAAAAT

>6514836|10
GATTTAAATC

>6517984|10
ATTTGCAAAT

>6520917|10
ATATATATAT

>6520918|10
TATATATATA

>6520919|10
ATATATATAT

>6520920|10
TATATATATA

>6520921|10
ATATATATAT

>6520922|10
TATATATATA

>6520923|10
ATATATATAT

>6520924|10
TATATATATA

>6524196|10
GAACATGTTC

>6525130|10
GAGAATTCTC

>6526984|10
CCATTAATGG

>6533907|10
TGTTGCAACA

>6534840|10
GCATGCATGC

>6537510|10
AAATGCATTT

>6538186|10
TATTATAATA

>6541661|10
AATATATATT

>6541736|10
CAAGTACTTG

>6544184|10
TTTAATTAAA

>6545443|10
AACACGTGTT

>6546031|10
TTTTTAAAAA

>6547979|10
ATGATATCAT

>6556105|10
ACCGGCCGGT

>6556350|10
TTTATATAAA

>6563186|10
CATGCGCATG

>6563637|10
ACTAGCTAGT

>6565746|10
TTTATATAAA

>6571500|10
GCGAGCTCGC

>6573189|10
TTAATATTAA

>6574451|10
TATCTAGATA

>6576081|10
AATTATAATT

>6579423|10
AAAGATCTTT

>6584262|10
GAAAATTTTC

>6587407|10
TATATATATA

>6587408|10
ATATATATAT

>6587409|10
TATATATATA

>6587410|10
ATATATATAT

>6587411|10
TATATATATA

>6587412|10
ATATATATAT

>6587413|10
TATATATATA

>6587414|10
ATATATATAT

>6587415|10
TATATATATA

>6587416|10
ATATATATAT

>6587417|10
TATATATATA

>6587418|10
ATATATATAT

>6587419|10
TATATATATA

>6587420|10
ATATATATAT

>6587421|10
TATATATATA

>6587463|10
AATTTAAATT

>6587535|10
ATTAATTAAT

>6587930|10
ATTTTAAAAT

>6598284|10
ATACATGTAT

>6602684|10
TTCCCGGGAA

>6605224|10
GAGTATACTC

>6607435|10
AAATTAATTT

>6612598|10
AATTTAAATT

>6612909|10
CCACCGGTGG

>6613911|10
AAATATATTT

>6615284|10
TCTATATAGA

>6615378|10
TTTTATAAAA

>6615402|10
ATTAATTAAT

>6618297|10
AAAACGTTTT

>6619025|10
TAAATATTTA

>6619531|10
TTTATATAAA

>6621562|10
AATTATAATT

>6622027|10
AACACGTGTT

>6632984|10
TGAAGCTTCA

>6634283|10
TTTGATCAAA

>6636861|10
TAAATATTTA

>6637766|10
ATATATATAT

>6642203|10
TAATTAATTA

>6644805|10
GATTCGAATC

>6649864|10
TAAGATCTTA

>6652110|10
TTTATATAAA

>6652126|10
TAGATATCTA

>6653680|10
TATATATATA

>6653681|10
ATATATATAT

>6653682|10
TATATATATA

>6653683|10
ATATATATAT

>6653684|10
TATATATATA

>6653685|10
ATATATATAT

>6653686|10
TATATATATA

>6653687|10
ATATATATAT

>6653688|10
TATATATATA

>6653689|10
ATATATATAT

>6653690|10
TATATATATA

>6653691|10
ATATATATAT

>6653692|10
TATATATATA

>6653693|10
ATATATATAT

>6653694|10
TATATATATA

>6653846|10
ACACATGTGT

>6655159|10
AATTATAATT

>6655242|10
AACAATTGTT

>6655918|10
ATATATATAT

>6655919|10
TATATATATA

>6655920|10
ATATATATAT

>6655921|10
TATATATATA

>6655922|10
ATATATATAT

>6655923|10
TATATATATA

>6655924|10
ATATATATAT

>6656513|10
ATAATATTAT

>6656831|10
TTTGATCAAA

>6659294|10
AAAAGCTTTT

>6659938|10
TATATATATA

>6659939|10
ATATATATAT

>6659940|10
TATATATATA

>6659941|10
ATATATATAT

>6659942|10
TATATATATA

>6659943|10
ATATATATAT

>6659944|10
TATATATATA

>6659945|10
ATATATATAT

>6659946|10
TATATATATA

>6659947|10
ATATATATAT

>6659948|10
TATATATATA

>6659949|10
ATATATATAT

>6659950|10
TATATATATA

>6659951|10
ATATATATAT

>6659952|10
TATATATATA

>6659953|10
ATATATATAT

>6659954|10
TATATATATA

>6659955|10
ATATATATAT

>6659956|10
TATATATATA

>6659957|10
ATATATATAT

>6660190|10
TAAAATTTTA

>6661789|10
ATAATATTAT

>6662018|10
ATATATATAT

>6662164|10
AGATTAATCT

>6662204|10
AATATATATT

>6662211|10
ATTTATAAAT

>6662382|10
TATCTAGATA

>6662433|10
AATAATTATT

>6662794|10
TTTATATAAA

>6663050|10
TGCAGCTGCA

>6669320|10
AACTATAGTT

>6670187|10
ACAATATTGT

>6670327|10
AAATTAATTT

>6672722|10
TTAAATTTAA

>6673032|10
TAAGTACTTA

>6673272|10
TATAATTATA

>6675266|10
ATACTAGTAT

>6677666|10
ATATTAATAT

>6678125|10
GTTCATGAAC

>6679462|10
ATTAATTAAT

>6679739|10
GCGCCGGCGC

>6681613|10
AGAGATCTCT

>6688870|10
AGCTGCAGCT

>6688873|10
TGCAGCTGCA

>6694747|10
GAAAGCTTTC

>6696572|10
ATCGATCGAT

>6698089|10
TTTTATAAAA

>6698402|10
CAAAATTTTG

>6701868|10
TGTTGCAACA

>6702444|10
TGCATATGCA

>6702788|10
TTTGTACAAA

>6705915|10
TAATTAATTA

>6707536|10
CAAGTACTTG

>6713481|10
CTGGATCCAG

>6713621|10
TATCTAGATA

>6715423|10
GAAACGTTTC

>6715441|10
GAAACGTTTC

>6717326|10
CTTATATAAG

>6718464|10
TTAATATTAA

>6719135|10
TTAAATTTAA

>6721285|10
TTAATATTAA

>6725040|10
GGTATATACC

>6728639|10
TAAAATTTTA

>6731369|10
TTGGATCCAA

>6732291|10
ACCTTAAGGT

>6735772|10
TAAATATTTA

>6735962|10
AAATTAATTT

>6736005|10
TAATTAATTA

>6736157|10
TTTTGCAAAA

>6736923|10
AACATATGTT

>6737230|10
TATTTAAATA

>6737369|10
GTTTTAAAAC

>6737421|10
GTTTTAAAAC

>6742726|10
TTCTTAAGAA

>6742950|10
GTTTTAAAAC

>6743109|10
CCCATATGGG

>6744770|10
GAGACGTCTC

>6747012|10
CAAACGTTTG

>6753139|10
ATTAGCTAAT

>6756931|10
AACATATGTT

>6757263|10
AGCTCGAGCT

>6757583|10
GTTAATTAAC

>6758349|10
ATGAATTCAT

>6759236|10
TTATCGATAA

>6759534|10
TATAATTATA

>6760101|10
TTCTGCAGAA

>6765887|10
TACGTACGTA

>6765966|10
TAAGATCTTA

>6768578|10
AGTTTAAACT

>6771043|10
AAAGATCTTT

>6772106|10
TTGAATTCAA

>6772572|10
GACAGCTGTC

>6773802|10
TTGGATCCAA

>6781435|10
TAATTAATTA

>6781654|10
CTCTTAAGAG

>6782467|10
AAATTAATTT

>6785321|10
ATTAATTAAT

>6785654|10
TTTGGCCAAA

>6785859|10
CTGTATACAG

>6786139|10
CATGTACATG

>6786648|10
AATATATATT

>6788660|10
AATTATAATT

>6790415|10
GATCGCGATC

>6792462|10
TAATATATTA

>6795751|10
GGTTTAAACC

>6795783|10
CATCATGATG

>6802448|10
AACTATAGTT

>6802563|10
GAAAATTTTC

>6803013|10
GGCCTAGGCC

>6803314|10
AAATTAATTT

>6803861|10
AAGGATCCTT

>6811655|10
ACGGTACCGT

>6812765|10
TTTTTAAAAA

>6812867|10
AGAAGCTTCT

>6821069|10
TTTTCGAAAA

>6834996|10
AATTGCAATT

>6835267|10
AACAATTGTT

>6840548|10
ATATATATAT

>6840549|10
TATATATATA

>6840550|10
ATATATATAT

>6840551|10
TATATATATA

>6840552|10
ATATATATAT

>6840553|10
TATATATATA

>6840554|10
ATATATATAT

>6840555|10
TATATATATA

>6840556|10
ATATATATAT

>6840557|10
TATATATATA

>6841579|10
TATAATTATA

>6842224|10
GCAAATTTGC

>6842950|10
AAATATATTT

>6842986|10
TAATATATTA

>6844552|10
GCATGCATGC

>6848102|10
ACTATATAGT

>6852831|10
ATTATATAAT

>6855284|10
AGTGTACACT

>6857157|10
GTAAATTTAC

>6860908|10
AAAACGTTTT

>6861411|10
TTTAATTAAA

>6861720|10
TTTAATTAAA

>6862181|10
TTAATATTAA

>6862957|10
GGTCATGACC

>6865372|10
TTATATATAA

>6866698|10
AATGATCATT

>6871254|10
ATATTAATAT

>6871539|10
TTAGTACTAA

>6872199|10
ATTATATAAT

>6872511|10
TACGTACGTA

>6873308|10
TTCTCGAGAA

>6877050|10
TTTTTAAAAA

>6877081|10
TATACGTATA

>6877520|10
TTTAATTAAA

>6877702|10
TGCAATTGCA

>6878023|10
ATATATATAT

>6878024|10
TATATATATA

>6878025|10
ATATATATAT

>6880491|10
AATAGCTATT

>6882164|10
TGGTTAACCA

>6882740|10
AAAATATTTT

>6882864|10
TTAACGTTAA

>6883522|10
TAATTAATTA

>6883736|10
TTTTTAAAAA

>6895058|10
CTTTTAAAAG

>6904505|10
AAAATATTTT

>6906537|10
ATAATATTAT

>6910544|10
ATTAATTAAT

>6910567|10
ATTAATTAAT

>6910569|10
TAATTAATTA

>6911281|10
TTTTTAAAAA

>6911511|10
ATTCATGAAT

>6912064|10
GTCAATTGAC

>6918664|10
ATATGCATAT

>6921216|10
TTTTTAAAAA

>6922330|10
TAAAATTTTA

>6923501|10
ATATATATAT

>6923502|10
TATATATATA

>6923503|10
ATATATATAT

>6923504|10
TATATATATA

>6924595|10
TCGAATTCGA

>6928735|10
TAAATATTTA

>6929044|10
ATAAATTTAT

>6929929|10
ATAAATTTAT

>6932465|10
GTTCATGAAC

>6933835|10
TTTATATAAA

>6934022|10
GTGAATTCAC

>6937560|10
TGTAATTACA

>6941022|10
CTAGATCTAG

>6942458|10
TAAAATTTTA

>6947360|10
TATATATATA

>6947361|10
ATATATATAT

>6947362|10
TATATATATA

>6947363|10
ATATATATAT

>6947364|10
TATATATATA

>6947365|10
ATATATATAT

>6947366|10
TATATATATA

>6947367|10
ATATATATAT

>6947368|10
TATATATATA

>6947369|10
ATATATATAT

>6947370|10
TATATATATA

>6947371|10
ATATATATAT

>6947372|10
TATATATATA

>6947373|10
ATATATATAT

>6947374|10
TATATATATA

>6947375|10
ATATATATAT

>6947376|10
TATATATATA

>6947439|10
AATAATTATT

>6955447|10
TATCATGATA

>6958223|10
ACGTTAACGT

>6958850|10
TTTTTAAAAA

>6960404|10
TATATATATA

>6960405|10
ATATATATAT

>6960406|10
TATATATATA

>6960407|10
ATATATATAT

>6960408|10
TATATATATA

>6960409|10
ATATATATAT

>6960410|10
TATATATATA

>6960411|10
ATATATATAT

>6960412|10
TATATATATA

>6960413|10
ATATATATAT

>6960414|10
TATATATATA

>6960415|10
ATATATATAT

>6960416|10
TATATATATA

>6960417|10
ATATATATAT

>6960418|10
TATATATATA

>6960576|10
TATGTACATA

>6961151|10
TCTTTAAAGA

>6961774|10
GGTATATACC

>6965637|10
TATATATATA

>6965638|10
ATATATATAT

>6965639|10
TATATATATA

>6965640|10
ATATATATAT

>6965641|10
TATATATATA

>6965642|10
ATATATATAT

>6965643|10
TATATATATA

>6965644|10
ATATATATAT

>6965922|10
GTGCCGGCAC

>6966850|10
CAAAATTTTG

>6967463|10
ATTGATCAAT

>6967988|10
CTGAGCTCAG

>6969068|10
TCTTGCAAGA

>6970437|10
ATAGATCTAT

>6971650|10
CCGGCGCCGG

>6972187|10
GGTTATAACC

>6975002|10
GATTCGAATC

>6977556|10
CAAAATTTTG

>6981935|10
GAAGATCTTC

>6983484|10
AATTTAAATT

>6984514|10
AAAGATCTTT

>6987745|10
TCTGATCAGA

>6992352|10
TGATGCATCA

>6997932|10
CATAATTATG

>7007518|10
GAATTAATTC

>7009343|10
TTCTTAAGAA

>7011311|10
AAAAGCTTTT

>7014874|10
TTGATATCAA

>7015651|10
AATGATCATT

>7016064|10
TAATTAATTA

>7016121|10
TAAAATTTTA

>7023469|10
CTTATATAAG

>7023706|10
ACGGATCCGT

>7024335|10
ACGACGTCGT

>7024388|10
ACGGATCCGT

>7031613|10
TACCATGGTA

>7034378|10
AAGTATACTT

>7035115|10
TTTTATAAAA

>7035288|10
AAATTAATTT

>7035332|10
TAATTAATTA

>7035339|10
TTAAATTTAA

>7036217|10
TATTCGAATA

>7037265|10
CGGTATACCG

>7038463|10
TACGTACGTA

>7042377|10
TTTTTAAAAA

>7042439|10
AATAATTATT

>7043606|10
GACCATGGTC

>7044198|10
ACCATATGGT

>7047960|10
TGAATATTCA

>7048050|10
TATTATAATA

>7049671|10
CCAAATTTGG

>7053696|10
ACGACGTCGT

>7054578|10
AAATATATTT

>7055639|10
AAAATATTTT

>7059639|10
TGAATATTCA

>7060303|10
ATAAATTTAT

>7061025|10
TGACTAGTCA

>7069447|10
GTACTAGTAC

>7071507|10
CACCGCGGTG

>7073820|10
GAAGATCTTC

>7074589|10
GATCGCGATC

>7076279|10
GTCATATGAC

>7076606|10
TTTTATAAAA

>7077927|10
TACATATGTA

>7080806|10
TATATATATA

>7080807|10
ATATATATAT

>7080808|10
TATATATATA

>7080809|10
ATATATATAT

>7080810|10
TATATATATA

>7080811|10
ATATATATAT

>7080812|10
TATATATATA

>7080813|10
ATATATATAT

>7080814|10
TATATATATA

>7080815|10
ATATATATAT

>7080816|10
TATATATATA

>7085941|10
TATCATGATA

>7087702|10
TATAGCTATA

>7091124|10
AAAATATTTT

>7091439|10
CAGTCGACTG

>7092675|10
AATCATGATT

>7096330|10
CCGGGCCCGG

>7097271|10
TACATATGTA

>7101053|10
ATTTTAAAAT

>7102825|10
AGAGATCTCT

>7106177|10
CAAGCGCTTG

>7107995|10
AATTTAAATT

>7109034|10
GAGTTAACTC

>7111473|10
GATAATTATC

>7117291|10
CCACTAGTGG

>7117443|10
CTTTATAAAG

>7120690|10
TTCCCGGGAA

>7123513|10
ATTGTACAAT

>7127364|10
TATGCGCATA

>7129636|10
CTACATGTAG

>7132303|10
AATAATTATT

>7132983|10
CATATATATG

>7137200|10
ATCGATCGAT

>7138584|10
AGTTATAACT

>7138982|10
TTTTCGAAAA

>7139827|10
AATGTACATT

>7143664|10
TGATTAATCA

>7151530|10
TAAGATCTTA

>7151619|10
CTAAATTTAG

>7153169|10
TTTTATAAAA

>7153750|10
GCCTATAGGC

>7158133|10
TTTTTAAAAA

>7159621|10
AGCTGCAGCT

>7160325|10
AAATATATTT

>7161372|10
TATATATATA

>7161373|10
ATATATATAT

>7161374|10
TATATATATA

>7161375|10
ATATATATAT

>7161376|10
TATATATATA

>7161377|10
ATATATATAT

>7161378|10
TATATATATA

>7161379|10
ATATATATAT

>7161380|10
TATATATATA

>7161381|10
ATATATATAT

>7161493|10
TTTTTAAAAA

>7161741|10
TTAAGCTTAA

>7163445|10
ACGACGTCGT

>7163477|10
ACGACGTCGT

>7165699|10
TGAAATTTCA

>7166918|10
CTTTATAAAG

>7169187|10
CCAAATTTGG

>7169793|10
TTATATATAA

>7172060|10
CCAAATTTGG

>7179143|10
ACAGATCTGT

>7185449|10
TGTATATACA

>7194055|10
CCAAATTTGG

>7197080|10
AATTTAAATT

>7197287|10
AATATATATT

>7197296|10
TTTTTAAAAA

>7200183|10
CCAAATTTGG

>7200827|10
CTTTGCAAAG

>7202177|10
TTAAATTTAA

>7202219|10
CTTAATTAAG

>7202399|10
ATTTTAAAAT

>7202432|10
ACCAATTGGT

>7206266|10
ACAATATTGT

>7211726|10
TGGTATACCA

>7212325|10
TCCTATAGGA

>7213926|10
TGATGCATCA

>7220875|10
AAAACGTTTT

>7221218|10
CATGTACATG

>7224647|10
CATTTAAATG

>7228082|10
TTTTTAAAAA

>7233386|10
TGAAGCTTCA

>7236374|10
TTATATATAA

>7240079|10
AAATTAATTT

>7240642|10
TTCTATAGAA

>7241064|10
CAATCGATTG

>7241554|10
AATATATATT

>7242672|10
AGTGGCCACT

>7245179|10
AGGCATGCCT

>7249147|10
ATACTAGTAT

>7250024|10
TTTTTAAAAA

>7253958|10
TACAATTGTA

>7254935|10
TTAGTACTAA

>7255126|10
AATTTAAATT

>7255129|10
TTAAATTTAA

>7255588|10
TGTACGTACA

>7255609|10
TGTACGTACA

>7255929|10
TGTACGTACA

>7255949|10
TGTACGTACA

>7256492|10
TATAATTATA

>7256879|10
TATTATAATA

>7258624|10
ATGGTACCAT

>7258757|10
CGAAATTTCG

>7265122|10
TTCCCGGGAA

>7268320|10
ATTTATAAAT

>7271220|10
GATAATTATC

>7271425|10
AAAGTACTTT

>7271965|10
ATAGTACTAT

>7272462|10
AATAATTATT

>7273284|10
TCCACGTGGA

>7273290|10
TGGACGTCCA

>7274465|10
ATTGATCAAT

>7275325|10
ATATATATAT

>7275326|10
TATATATATA

>7275327|10
ATATATATAT

>7275328|10
TATATATATA

>7275329|10
ATATATATAT

>7275330|10
TATATATATA

>7275331|10
ATATATATAT

>7275332|10
TATATATATA

>7275333|10
ATATATATAT

>7275334|10
TATATATATA

>7276556|10
TACTGCAGTA

>7276642|10
TATATATATA

>7276643|10
ATATATATAT

>7276644|10
TATATATATA

>7276645|10
ATATATATAT

>7276646|10
TATATATATA

>7276647|10
ATATATATAT

>7276648|10
TATATATATA

>7276649|10
ATATATATAT

>7284057|10
CGGTATACCG

>7284524|10
ATAAATTTAT

>7288272|10
TGAGATCTCA

>7290287|10
TAGTTAACTA

>7293460|10
AGTTATAACT

>7295544|10
CATAGCTATG

>7295749|10
AAGCATGCTT

>7296568|10
TATATATATA

>7296569|10
ATATATATAT

>7296570|10
TATATATATA

>7296571|10
ATATATATAT

>7296572|10
TATATATATA

>7296573|10
ATATATATAT

>7296574|10
TATATATATA

>7296575|10
ATATATATAT

>7296576|10
TATATATATA

>7296577|10
ATATATATAT

>7296578|10
TATATATATA

>7296579|10
ATATATATAT

>7296580|10
TATATATATA

>7296581|10
ATATATATAT

>7296582|10
TATATATATA

>7296583|10
ATATATATAT

>7296584|10
TATATATATA

>7296585|10
ATATATATAT

>7296586|10
TATATATATA

>7296587|10
ATATATATAT

>7296588|10
TATATATATA

>7296589|10
ATATATATAT

>7296590|10
TATATATATA

>7296591|10
ATATATATAT

>7296592|10
TATATATATA

>7296593|10
ATATATATAT

>7296594|10
TATATATATA

>7296595|10
ATATATATAT

>7296790|10
TTTTGCAAAA

>7297147|10
TAAAATTTTA

>7297212|10
ATGCATGCAT

>7298798|10
GTATTAATAC

>7299434|10
AGTGTACACT

>7299583|10
GAAATATTTC

>7302309|10
TATATATATA

>7304433|10
GGATATATCC

>7308777|10
TTGCATGCAA

>7310825|10
ATATCGATAT

>7313676|10
ATGACGTCAT

>7316479|10
CTGTGCACAG

>7320699|10
TTAAATTTAA

>7322221|10
TATGTACATA

>7324010|10
TAAAATTTTA

>7325821|10
TTGTGCACAA

>7327299|10
TGAGTACTCA

>7331714|10
AACACGTGTT

>7332293|10
TTTAGCTAAA

>7333023|10
TTTTTAAAAA

>7338302|10
GAAGATCTTC

>7339131|10
ATATATATAT

>7339132|10
TATATATATA

>7339133|10
ATATATATAT

>7339134|10
TATATATATA

>7339135|10
ATATATATAT

>7339136|10
TATATATATA

>7339137|10
ATATATATAT

>7340670|10
GACACGTGTC

>7343073|10
AAATGCATTT

>7344990|10
CATATATATG

>7345478|10
GACTATAGTC

>7345724|10
AAATATATTT

>7346669|10
CCGTTAACGG

>7348315|10
AGTATATACT

>7349169|10
ATATTAATAT

>7351871|10
TAAGTACTTA

>7353644|10
TAACGCGTTA

>7354276|10
AATTGCAATT

>7356732|10
TTTTTAAAAA

>7360845|10
ATGTTAACAT

>7364802|10
TTTTTAAAAA

>7365591|10
TTTATATAAA

>7365804|10
ATATTAATAT

>7369888|10
ATTTTAAAAT

>7371677|10
GAGACGTCTC

>7375979|10
TTCTATAGAA

>7377850|10
ACCAATTGGT

>7381399|10
GTATATATAC

>7383095|10
AATATATATT

>7385070|10
TTAATATTAA

>7387241|10
TTCTTAAGAA

>7390360|10
TTCTTAAGAA

>7392125|10
TTACATGTAA

>7393424|10
GAAGGCCTTC

>7393471|10
AATTTAAATT

>7395581|10
TTCTTAAGAA

>7397587|10
ACGTCGACGT

>7397598|10
ATTTATAAAT

>7398278|10
ATATATATAT

>7398624|10
AAAAGCTTTT

>7399420|10
TTCTTAAGAA

>7402067|10
ACATATATGT

>7402496|10
ATGCATGCAT

>7407935|10
AAAATATTTT

>7411982|10
ATCTGCAGAT

>7415818|10
GAGAGCTCTC

>7416960|10
TGTATATACA

>7419525|10
GTAAATTTAC

>7420048|10
ACGGTACCGT

>7423750|10
GAAAATTTTC

>7425150|10
CCCTGCAGGG

>7428646|10
GCTTCGAAGC

>7430960|10
GGAAGCTTCC

>7431043|10
TAAGTACTTA

>7433244|10
TAAAATTTTA

>7433533|10
TAATATATTA

>7434058|10
TCATATATGA

>7439414|10
TCTTATAAGA

>7440151|10
GAAGATCTTC

>7440456|10
CTACTAGTAG

>7443932|10
TATATATATA

>7443933|10
ATATATATAT

>7443934|10
TATATATATA

>7447661|10
TATGATCATA

>7448917|10
TCAATATTGA

>7452312|10
TAATTAATTA

>7453461|10
GAAAGCTTTC

>7453518|10
CCAGTACTGG

>7455279|10
TTAGATCTAA

>7458609|10
AATATATATT

>7458717|10
GAAAATTTTC

>7459690|10
TTAAATTTAA

>7465547|10
GTACATGTAC

>7465550|10
CATGTACATG

>7471380|10
CCTTTAAAGG

>7478845|10
GAGGCGCCTC

>7479869|10
ATAAATTTAT

>7480836|10
TTGATATCAA

>7480857|10
TATTTAAATA

>7483055|10
GGTAATTACC

>7484261|10
TCCAATTGGA

>7488838|10
AATGATCATT

>7492998|10
AAAAGCTTTT

>7495872|10
CCAGTACTGG

>7500748|10
ATATATATAT

>7502745|10
TAAAGCTTTA

>7506931|10
ATATTAATAT

>7507154|10
ATATATATAT

>7507327|10
TTCTGCAGAA

>7507792|10
AATGATCATT

>7511543|10
CATAATTATG

>7513661|10
GTATATATAC

>7515603|10
TATATATATA

>7515604|10
ATATATATAT

>7521768|10
ATAGGCCTAT

>7523711|10
TACGTACGTA

>7527719|10
CAAGATCTTG

>7528706|10
TGTTGCAACA

>7531286|10
TTTTTAAAAA

>7531759|10
AGCCGCGGCT

>7532089|10
AGAAGCTTCT

>7532530|10
TTTTCGAAAA

>7533493|10
AATATATATT

>7535121|10
TAATTAATTA

>7539492|10
TTATATATAA

>7539737|10
TTTAATTAAA

>7540371|10
TTCGATCGAA

>7540845|10
GTTACGTAAC

>7541065|10
TATATATATA

>7541066|10
ATATATATAT

>7541067|10
TATATATATA

>7541068|10
ATATATATAT

>7541069|10
TATATATATA

>7541070|10
ATATATATAT

>7543514|10
TTCATATGAA

>7554957|10
AAAGATCTTT

>7560028|10
GTTTGCAAAC

>7560816|10
TCAAATTTGA

>7561269|10
TACGTACGTA

>7564064|10
ACATTAATGT

>7569132|10
TAAGTACTTA

>7586790|10
TATATATATA

>7593560|10
AAGAATTCTT

>7594465|10
TAGATATCTA

>7595142|10
GATAATTATC

>7599346|10
GGAAATTTCC

>7599452|10
TAATGCATTA

>7599575|10
AAGTATACTT

>7604822|10
TTTTTAAAAA

>7608151|10
TGTTTAAACA

>7609492|10
TTTTATAAAA

>7612928|10
ATGACGTCAT

>7617024|10
TGTAATTACA

>7618790|10
TATAATTATA

>7621471|10
GAGATATCTC

>7624361|10
AAACCGGTTT

>7629211|10
CACCATGGTG

>7636169|10
TGCTGCAGCA

>7638436|10
ATAAATTTAT

>7638731|10
ATTTTAAAAT

>7639672|10
TATATATATA

>7641743|10
TCGTCGACGA

>7649095|10
ACCAATTGGT

>7652327|10
AAACCGGTTT

>7655317|10
TGTTCGAACA

>7657326|10
AAGATATCTT

>7658793|10
TAAGTACTTA

>7659864|10
TTAAATTTAA

>7659909|10
GAAAATTTTC

>7661391|10
AAAATATTTT

>7664560|10
ATCAATTGAT

>7664701|10
ATAACGTTAT

>7672013|10
AAACATGTTT

>7672697|10
GTGGCGCCAC

>7674074|10
GTTGCGCAAC

>7674339|10
ATATGCATAT

>7676318|10
TATATATATA

>7676319|10
ATATATATAT

>7676320|10
TATATATATA

>7676321|10
ATATATATAT

>7676322|10
TATATATATA

>7676323|10
ATATATATAT

>7676324|10
TATATATATA

>7676325|10
ATATATATAT

>7676326|10
TATATATATA

>7676327|10
ATATATATAT

>7676328|10
TATATATATA

>7676329|10
ATATATATAT

>7676330|10
TATATATATA

>7676331|10
ATATATATAT

>7676332|10
TATATATATA

>7676333|10
ATATATATAT

>7676334|10
TATATATATA

>7676335|10
ATATATATAT

>7676336|10
TATATATATA

>7676337|10
ATATATATAT

>7676338|10
TATATATATA

>7676761|10
ATATATATAT

>7676762|10
TATATATATA

>7676763|10
ATATATATAT

>7676764|10
TATATATATA

>7676765|10
ATATATATAT

>7676766|10
TATATATATA

>7683740|10
TAATTAATTA

>7685009|10
GAACATGTTC

>7687259|10
TGTATATACA

>7688339|10
ATATATATAT

>7688340|10
TATATATATA

>7688341|10
ATATATATAT

>7688342|10
TATATATATA

>7688343|10
ATATATATAT

>7688344|10
TATATATATA

>7688345|10
ATATATATAT

>7688346|10
TATATATATA

>7688347|10
ATATATATAT

>7688348|10
TATATATATA

>7688349|10
ATATATATAT

>7688350|10
TATATATATA

>7688351|10
ATATATATAT

>7688352|10
TATATATATA

>7688353|10
ATATATATAT

>7688561|10
TATATATATA

>7688562|10
ATATATATAT

>7689413|10
TCTTATAAGA

>7690667|10
TATTATAATA

>7692439|10
ACGCGCGCGT

>7695102|10
TAACATGTTA

>7695589|10
TAACGCGTTA

>7697248|10
TGGAGCTCCA

>7698082|10
ATAGTACTAT

>7700366|10
ATACATGTAT

>7700435|10
TATGGCCATA

>7701150|10
TTGAATTCAA

>7701996|10
TATATATATA

>7701997|10
ATATATATAT

>7702750|10
TAAAATTTTA

>7703983|10
GCATTAATGC

>7706361|10
GGCACGTGCC

>7708674|10
CTTGATCAAG

>7708791|10
ATTAATTAAT

>7709380|10
TTATATATAA

>7710057|10
ATATATATAT

>7710058|10
TATATATATA

>7710059|10
ATATATATAT

>7710060|10
TATATATATA

>7710061|10
ATATATATAT

>7710062|10
TATATATATA

>7710063|10
ATATATATAT

>7710064|10
TATATATATA

>7710065|10
ATATATATAT

>7710066|10
TATATATATA

>7710067|10
ATATATATAT

>7710068|10
TATATATATA

>7710069|10
ATATATATAT

>7710070|10
TATATATATA

>7712631|10
TTTTTAAAAA

>7714762|10
TAATTAATTA

>7714963|10
AAAATATTTT

>7715487|10
AACGATCGTT

>7715693|10
AACCATGGTT

>7715702|10
TAAAATTTTA

>7717412|10
TAATTAATTA

>7717583|10
CTTATATAAG

>7717613|10
AAAATATTTT

>7719461|10
AGTAATTACT

>7722164|10
TAATTAATTA

>7722365|10
AAAATATTTT

>7723082|10
TACATATGTA

>7724925|10
TATAATTATA

>7728959|10
TATATATATA

>7728960|10
ATATATATAT

>7728961|10
TATATATATA

>7728962|10
ATATATATAT

>7728963|10
TATATATATA

>7728964|10
ATATATATAT

>7728965|10
TATATATATA

>7728966|10
ATATATATAT

>7728967|10
TATATATATA

>7728968|10
ATATATATAT

>7729130|10
AAAACGTTTT

>7729611|10
AATAATTATT

>7730883|10
CAATATATTG

>7736497|10
CCAAATTTGG

>7738507|10
TATATATATA

>7740750|10
TGACATGTCA

>7747321|10
ACCTTAAGGT

>7749192|10
ATTATATAAT

>7753827|10
TAAATATTTA

>7757348|10
TTTCTAGAAA

>7760290|10
GAGAGCTCTC

>7764786|10
AAAATATTTT

>7766189|10
GATCTAGATC

>7766681|10
GACTATAGTC

>7771244|10
GCATATATGC

>7777873|10
AGAGATCTCT

>7777889|10
CTTCTAGAAG

>7782326|10
TTTTTAAAAA

>7784305|10
TTTTATAAAA

>7784444|10
AATAATTATT

>7786792|10
TTTTATAAAA

>7787110|10
AAATATATTT

>7787415|10
GGTTGCAACC

>7787554|10
GGTTGCAACC

>7787753|10
TATATATATA

>7787754|10
ATATATATAT

>7787755|10
TATATATATA

>7787756|10
ATATATATAT

>7787757|10
TATATATATA

>7787758|10
ATATATATAT

>7787759|10
TATATATATA

>7787760|10
ATATATATAT

>7787761|10
TATATATATA

>7787762|10
ATATATATAT

>7787763|10
TATATATATA

>7787764|10
ATATATATAT

>7787765|10
TATATATATA

>7787766|10
ATATATATAT

>7787767|10
TATATATATA

>7787768|10
ATATATATAT

>7787769|10
TATATATATA

>7787908|10
TAATATATTA

>7787913|10
TATTATAATA

>7787928|10
TAATATATTA

>7787933|10
TATTATAATA

>7788103|10
GTTATATAAC

>7789016|10
ATATATATAT

>7789017|10
TATATATATA

>7789018|10
ATATATATAT

>7789019|10
TATATATATA

>7789020|10
ATATATATAT

>7789021|10
TATATATATA

>7789022|10
ATATATATAT

>7789023|10
TATATATATA

>7790107|10
TTACTAGTAA

>7796587|10
ATTTATAAAT

>7801245|10
CCTTTAAAGG

>7803101|10
TAAATATTTA

>7803490|10
ATTCGCGAAT

>7805547|10
CATTTAAATG

>7809362|10
TAATTAATTA

>7809387|10
AATTATAATT

>7809477|10
TATATATATA

>7809823|10
ATATATATAT

>7809824|10
TATATATATA

>7809825|10
ATATATATAT

>7809826|10
TATATATATA

>7809827|10
ATATATATAT

>7809828|10
TATATATATA

>7809829|10
ATATATATAT

>7810619|10
TAAATATTTA

>7811094|10
TTTTATAAAA

>7811335|10
ATCTTAAGAT

>7811904|10
TTATCGATAA

>7812353|10
TTTTTAAAAA

>7812557|10
AACTTAAGTT

>7812808|10
CTTGATCAAG

>7815918|10
TAGGATCCTA

>7816026|10
TTTATATAAA

>7819480|10
TTGATATCAA

>7821699|10
AAAACGTTTT

>7821796|10
TGTGTACACA

>7821850|10
TAGACGTCTA

>7824176|10
AATATATATT

>7824669|10
TTTATATAAA

>7830778|10
TCACATGTGA

>7830985|10
CATTATAATG

>7834133|10
ATATATATAT

>7835153|10
GAAAATTTTC

>7841230|10
TATATATATA

>7844163|10
AGTATATACT

>7848352|10
TTTGTACAAA

>7851865|10
TATATATATA

>7851866|10
ATATATATAT

>7851867|10
TATATATATA

>7851868|10
ATATATATAT

>7851869|10
TATATATATA

>7851870|10
ATATATATAT

>7851877|10
TATAGCTATA

>7852485|10
ATATATATAT

>7856314|10
TTTTATAAAA

>7856492|10
AATTATAATT

>7857401|10
AGATTAATCT

>7857598|10
TGTATATACA

>7857619|10
TGTATATACA

>7857625|10
TACATATGTA

>7858859|10
TATATATATA

>7859706|10
GTATATATAC

>7866809|10
TTAATATTAA

>7872571|10
TATATATATA

>7873922|10
TATATATATA

>7873923|10
ATATATATAT

>7873924|10
TATATATATA

>7873925|10
ATATATATAT

>7873926|10
TATATATATA

>7873927|10
ATATATATAT

>7873928|10
TATATATATA

>7873929|10
ATATATATAT

>7873930|10
TATATATATA

>7873931|10
ATATATATAT

>7875868|10
ATATATATAT

>7883133|10
AGAACGTTCT

>7886065|10
AATATATATT

>7887117|10
ATGATATCAT

>7887637|10
ATTTATAAAT

>7890422|10
ATCATATGAT

>7892449|10
ATGTCGACAT

>7893326|10
TCCGGCCGGA

>7895516|10
TCCGGCCGGA

>7896879|10
TGTATATACA

>7897669|10
CCCACGTGGG

>7903491|10
TAACTAGTTA

>7904210|10
AAAGTACTTT

>7905694|10
ATATATATAT

>7907021|10
GCACATGTGC

>7908497|10
CTCTTAAGAG

>7908524|10
CTTAATTAAG

>7910463|10
TTTCATGAAA

>7911395|10
TTTTTAAAAA

>7912162|10
TCATCGATGA

>7914305|10
TTTTATAAAA

>7919332|10
TCCACGTGGA

>7920136|10
TTTTATAAAA

>7920363|10
TTATATATAA

>7923874|10
TTGAATTCAA

>7924563|10
TTATATATAA

>7924625|10
TATATATATA

>7932291|10
AAAAGCTTTT

>7933947|10
ACAATATTGT

>7936319|10
TAATTAATTA

>7937016|10
AAAAGCTTTT

>7937700|10
GATGATCATC

>7941906|10
ATGTATACAT

>7942175|10
ACAAATTTGT

>7944076|10
TTTTATAAAA

>7946759|10
ATCATATGAT

>7947406|10
TTTTTAAAAA

>7949575|10
CCATCGATGG

>7955833|10
CGTGATCACG

>7959221|10
AAACATGTTT

>7960440|10
ATTTCGAAAT

>7961976|10
GTAGGCCTAC

>7975640|10
ATTTGCAAAT

>7976393|10
AAAATATTTT

>7981999|10
TAGATATCTA

>7982597|10
TAAATATTTA

>7984478|10
CAATCGATTG

>7984741|10
ATTAATTAAT

>7986183|10
TTATTAATAA

>7986199|10
TTATTAATAA

>7986264|10
GGGTTAACCC

>7987646|10
TATATATATA

>7987647|10
ATATATATAT

>7987648|10
TATATATATA

>7987649|10
ATATATATAT

>7987650|10
TATATATATA

>7987651|10
ATATATATAT

>7987652|10
TATATATATA

>7987653|10
ATATATATAT

>7987654|10
TATATATATA

>7987655|10
ATATATATAT

>7987656|10
TATATATATA

>7987657|10
ATATATATAT

>7987658|10
TATATATATA

>7987659|10
ATATATATAT

>7987660|10
TATATATATA

>7987661|10
ATATATATAT

>7987662|10
TATATATATA

>7987663|10
ATATATATAT

>7987664|10
TATATATATA

>7987665|10
ATATATATAT

>7987666|10
TATATATATA

>7987667|10
ATATATATAT

>7987668|10
TATATATATA

>7987669|10
ATATATATAT

>7987670|10
TATATATATA

>7987671|10
ATATATATAT

>7987672|10
TATATATATA

>7990645|10
TTATCGATAA

>7992676|10
ACTTCGAAGT

>7993760|10
ATATATATAT

>7993761|10
TATATATATA

>7993762|10
ATATATATAT

>7993763|10
TATATATATA

>7993764|10
ATATATATAT

>7993765|10
TATATATATA

>7994935|10
GATTCGAATC

>7997450|10
GATTGCAATC

>8000929|10
AAATGCATTT

>8003239|10
AATTATAATT

>8003704|10
TTTATATAAA

>8004620|10
GTTGTACAAC

>8005599|10
AACAATTGTT

>8007049|10
GAGTCGACTC

>8008727|10
AATTCGAATT

>8008929|10
TTTAATTAAA

>8010392|10
ATATATATAT

>8010393|10
TATATATATA

>8010394|10
ATATATATAT

>8010771|10
ACTCGCGAGT

>8011475|10
TATATATATA

>8011476|10
ATATATATAT

>8011477|10
TATATATATA

>8011478|10
ATATATATAT

>8011479|10
TATATATATA

>8011772|10
ATTTTAAAAT

>8011805|10
ATATATATAT

>8011806|10
TATATATATA

>8011807|10
ATATATATAT

>8011808|10
TATATATATA

>8011809|10
ATATATATAT

>8015380|10
CAACCGGTTG

>8016501|10
TACATATGTA

>8022420|10
AGTTTAAACT

>8023732|10
AAAATATTTT

>8023876|10
AATATATATT

>8024325|10
GGTCATGACC

>8024631|10
GTTTGCAAAC

>8025443|10
TAATTAATTA

>8026113|10
TTTATATAAA

>8028875|10
TTTGATCAAA

>8029377|10
AGAAATTTCT

>8029432|10
CATCTAGATG

>8030131|10
TATATATATA

>8030132|10
ATATATATAT

>8031107|10
ATATATATAT

>8033001|10
AGAAATTTCT

>8034042|10
AAACATGTTT

>8034529|10
TATATATATA

>8034530|10
ATATATATAT

>8036011|10
TTAATATTAA

>8037136|10
ATAAATTTAT

>8037766|10
TCGGATCCGA

>8037787|10
TTAAATTTAA

>8038624|10
ATATATATAT

>8038625|10
TATATATATA

>8038626|10
ATATATATAT

>8038627|10
TATATATATA

>8038628|10
ATATATATAT

>8038629|10
TATATATATA

>8038630|10
ATATATATAT

>8038631|10
TATATATATA

>8038632|10
ATATATATAT

>8038633|10
TATATATATA

>8038634|10
ATATATATAT

>8038701|10
ATTTATAAAT

>8038805|10
TGATATATCA

>8040655|10
ATATATATAT

>8040656|10
TATATATATA

>8040657|10
ATATATATAT

>8040658|10
TATATATATA

>8040659|10
ATATATATAT

>8040660|10
TATATATATA

>8040661|10
ATATATATAT

>8040662|10
TATATATATA

>8042653|10
TTTAATTAAA

>8044907|10
TATTTAAATA

>8045533|10
TGATCGATCA

>8048389|10
CTTCTAGAAG

>8049200|10
TCTTTAAAGA

>8053496|10
TTTAATTAAA

>8053888|10
TACTATAGTA

>8054152|10
ATAAATTTAT

>8055962|10
ATATATATAT

>8056559|10
CAAGGCCTTG

>8058319|10
AACATATGTT

>8059976|10
TTAAATTTAA

>8060137|10
ATAAATTTAT

>8060518|10
ACATTAATGT

>8060579|10
TTGATATCAA

>8061392|10
TATAATTATA

>8061625|10
ATATATATAT

>8065489|10
CTCCATGGAG

>8065990|10
AAAAGCTTTT

>8069382|10
ATTATATAAT

>8075098|10
ATTATATAAT

>8075341|10
GTATATATAC

>8087016|10
TTACTAGTAA

>8098115|10
ACGTTAACGT

>8098473|10
ATACATGTAT

>8099892|10
GTTGATCAAC

>8106232|10
AACCATGGTT

>8106794|10
TGCAATTGCA

>8109760|10
AAAGATCTTT

>8112937|10
ATATGCATAT

>8113010|10
AAAATATTTT

>8114867|10
AAATTAATTT

>8114911|10
TAATTAATTA

>8114918|10
TTAAATTTAA

>8116204|10
TTAATATTAA

>8116783|10
AATATATATT

>8118651|10
TTTCTAGAAA

>8118923|10
AGAAGCTTCT

>8121648|10
TGTATATACA

>8121904|10
GATATATATC

>8121923|10
TACACGTGTA

>8122505|10
CCGGCGCCGG

>8123751|10
TATATATATA

>8126985|10
GACTATAGTC

>8127484|10
TTTGTACAAA

>8128254|10
GCTTATAAGC

>8130681|10
CATGATCATG

>8132276|10
ACGACGTCGT

>8132678|10
TTGGATCCAA

>8135883|10
CTTTTAAAAG

>8136045|10
TTGAATTCAA

>8136509|10
CTTATATAAG

>8136978|10
ATGATATCAT

>8137379|10
ACTTTAAAGT

>8138976|10
ATCTATAGAT

>8140713|10
ATATATATAT

>8140714|10
TATATATATA

>8140715|10
ATATATATAT

>8140716|10
TATATATATA

>8140717|10
ATATATATAT

>8140718|10
TATATATATA

>8140719|10
ATATATATAT

>8140720|10
TATATATATA

>8140721|10
ATATATATAT

>8140722|10
TATATATATA

>8142964|10
TTGCATGCAA

>8143982|10
ACAAGCTTGT

>8147672|10
CGTAATTACG

>8147767|10
TTTTTAAAAA

>8147888|10
ATAAATTTAT

>8148280|10
GACTCGAGTC

>8149038|10
GTTAATTAAC

>8152452|10
ATTAATTAAT

>8152630|10
TTAACGTTAA

>8152900|10
ATATCGATAT

>8155721|10
TCCGGCCGGA

>8157948|10
ACCTGCAGGT

>8160566|10
CTTCCGGAAG

>8161840|10
AAATTAATTT

>8161889|10
TGTAATTACA

>8162638|10
CCATTAATGG

>8166170|10
AAATATATTT

>8167245|10
CATATATATG

>8168052|10
TTTTATAAAA

>8173938|10
TTTTATAAAA

>8174442|10
CATAATTATG

>8178090|10
TATAGCTATA

>8180879|10
TTATGCATAA

>8184766|10
AGCAATTGCT

>8186339|10
GACCGCGGTC

>8188235|10
ATAAATTTAT

>8189346|10
TTTAATTAAA

>8190298|10
CAAAATTTTG

>8191695|10
TTTGATCAAA

>8193022|10
TATATATATA

>8193023|10
ATATATATAT

>8193024|10
TATATATATA

>8193025|10
ATATATATAT

>8193026|10
TATATATATA

>8193027|10
ATATATATAT

>8193028|10
TATATATATA

>8193029|10
ATATATATAT

>8193030|10
TATATATATA

>8193031|10
ATATATATAT

>8193032|10
TATATATATA

>8193033|10
ATATATATAT

>8193034|10
TATATATATA

>8193035|10
ATATATATAT

>8193036|10
TATATATATA

>8193037|10
ATATATATAT

>8193038|10
TATATATATA

>8193039|10
ATATATATAT

>8194637|10
TGAAATTTCA

>8199697|10
TGATTAATCA

>8201305|10
GAAGTACTTC

>8202030|10
GAGTTAACTC

>8203626|10
TACTATAGTA

>8203664|10
ATAGATCTAT

>8203870|10
ATATATATAT

>8203871|10
TATATATATA

>8203872|10
ATATATATAT

>8203873|10
TATATATATA

>8203874|10
ATATATATAT

>8203875|10
TATATATATA

>8203876|10
ATATATATAT

>8203877|10
TATATATATA

>8203878|10
ATATATATAT

>8203879|10
TATATATATA

>8203880|10
ATATATATAT

>8203881|10
TATATATATA

>8203882|10
ATATATATAT

>8203883|10
TATATATATA

>8203884|10
ATATATATAT

>8203885|10
TATATATATA

>8203886|10
ATATATATAT

>8203887|10
TATATATATA

>8206032|10
TGGATATCCA

>8208371|10
AATGATCATT

>8211738|10
TTAAATTTAA

>8221086|10
AACTTAAGTT

>8221770|10
TTCTTAAGAA

>8223162|10
AAAGATCTTT

>8224307|10
CAGAATTCTG

>8225044|10
ATTATATAAT

>8226484|10
CAAAATTTTG

>8226954|10
AATGGCCATT

>8228435|10
AAAATATTTT

>8232099|10
CAAACGTTTG

>8232922|10
ATATATATAT

>8232923|10
TATATATATA

>8232924|10
ATATATATAT

>8232925|10
TATATATATA

>8232926|10
ATATATATAT

>8232927|10
TATATATATA

>8232928|10
ATATATATAT

>8235716|10
AAATTAATTT

>8238699|10
TTTTTAAAAA

>8238794|10
TTGGCGCCAA

>8239561|10
AAAATATTTT

>8239649|10
ATATTAATAT

>8246808|10
TGCAGCTGCA

>8249186|10
TTTACGTAAA

>8252299|10
TTTATATAAA

>8252824|10
ATTATATAAT

>8253610|10
TATATATATA

>8253611|10
ATATATATAT

>8253612|10
TATATATATA

>8253613|10
ATATATATAT

>8254105|10
AAACATGTTT

>8254765|10
TGTTATAACA

>8254905|10
ATATATATAT

>8254906|10
TATATATATA

>8254907|10
ATATATATAT

>8254908|10
TATATATATA

>8254909|10
ATATATATAT

>8254910|10
TATATATATA

>8254911|10
ATATATATAT

>8254912|10
TATATATATA

>8254913|10
ATATATATAT

>8254914|10
TATATATATA

>8254915|10
ATATATATAT

>8254916|10
TATATATATA

>8254917|10
ATATATATAT

>8254918|10
TATATATATA

>8254919|10
ATATATATAT

>8258715|10
TTCTATAGAA

>8259012|10
CAAATATTTG

>8259870|10
GAAACGTTTC

>8260932|10
ACATATATGT

>8263879|10
AGATCGATCT

>8272522|10
GGTCCGGACC

>8274422|10
GTGACGTCAC

>8275594|10
CATAATTATG

>8276439|10
AAATATATTT

>8276651|10
GGGTTAACCC

>8276716|10
TTATTAATAA

>8276721|10
AATAATTATT

>8277710|10
CTAAATTTAG

>8277962|10
TTTGGCCAAA

>8280550|10
GTCTGCAGAC

>8282701|10
CATCATGATG

>8282843|10
ATATATATAT

>8284783|10
TGAGTACTCA

>8289002|10
ATCATATGAT

>8289951|10
GGAAATTTCC

>8290111|10
TATAATTATA

>8290519|10
AACATATGTT

>8290543|10
TTTTTAAAAA

>8291974|10
ATATTAATAT

>8293487|10
ACATGCATGT

>8294215|10
GTATATATAC

>8295267|10
TTTGATCAAA

>8296244|10
GTGAGCTCAC

>8297586|10
GTTTATAAAC

>8299878|10
ATTTTAAAAT

>8303290|10
AAATATATTT

>8303776|10
ACTACGTAGT

>8307798|10
TCAACGTTGA

>8308518|10
ATTAATTAAT

>8310929|10
GACATATGTC

>8311094|10
ATAGTACTAT

>8311356|10
ATATATATAT

>8317812|10
TATATATATA

>8317813|10
ATATATATAT

>8317814|10
TATATATATA

>8317815|10
ATATATATAT

>8317816|10
TATATATATA

>8317817|10
ATATATATAT

>8318009|10
AACGTACGTT

>8320430|10
GATCTAGATC

>8321868|10
TTTGATCAAA

>8321989|10
AGAAATTTCT

>8322345|10
TATATATATA

>8322346|10
ATATATATAT

>8322347|10
TATATATATA

>8322348|10
ATATATATAT

>8322349|10
TATATATATA

>8322350|10
ATATATATAT

>8322351|10
TATATATATA

>8322352|10
ATATATATAT

>8322353|10
TATATATATA

>8322354|10
ATATATATAT

>8322355|10
TATATATATA

>8322356|10
ATATATATAT

>8322357|10
TATATATATA

>8322358|10
ATATATATAT

>8322359|10
TATATATATA

>8322360|10
ATATATATAT

>8322361|10
TATATATATA

>8322362|10
ATATATATAT

>8322363|10
TATATATATA

>8322364|10
ATATATATAT

>8322365|10
TATATATATA

>8322366|10
ATATATATAT

>8322367|10
TATATATATA

>8322368|10
ATATATATAT

>8322369|10
TATATATATA

>8322370|10
ATATATATAT

>8322371|10
TATATATATA

>8322372|10
ATATATATAT

>8322373|10
TATATATATA

>8322374|10
ATATATATAT

>8322375|10
TATATATATA

>8322376|10
ATATATATAT

>8322377|10
TATATATATA

>8322378|10
ATATATATAT

>8322379|10
TATATATATA

>8322380|10
ATATATATAT

>8328213|10
TCTTGCAAGA

>8332569|10
ATATATATAT

>8332570|10
TATATATATA

>8332571|10
ATATATATAT

>8332572|10
TATATATATA

>8332573|10
ATATATATAT

>8332574|10
TATATATATA

>8332575|10
ATATATATAT

>8332576|10
TATATATATA

>8332577|10
ATATATATAT

>8332578|10
TATATATATA

>8334574|10
CAAGTACTTG

>8337454|10
CAAAATTTTG

>8339055|10
TACAATTGTA

>8340488|10
ATTTTAAAAT

>8341016|10
TCATATATGA

>8342977|10
GTTCATGAAC

>8343418|10
TTAATATTAA

>8346066|10
GCCGCGCGGC

>8354245|10
TGATTAATCA

>8356403|10
TTGTCGACAA

>8358590|10
TCATATATGA

>8364035|10
TTATATATAA

>8373188|10
ATGCATGCAT

>8383801|10
TGATATATCA

>8387007|10
TCTTTAAAGA

>8387177|10
TATATATATA

>8387178|10
ATATATATAT

>8387179|10
TATATATATA

>8387180|10
ATATATATAT

>8387181|10
TATATATATA

>8387182|10
ATATATATAT

>8387183|10
TATATATATA

>8387184|10
ATATATATAT

>8387197|10
AATAATTATT

>8388085|10
TCACATGTGA

>8391341|10
AAATTAATTT

>8392738|10
CTTTCGAAAG

>8393720|10
TAATTAATTA

>8394149|10
TGAATATTCA

>8394202|10
ACATGCATGT

>8394417|10
AAACATGTTT

>8396370|10
AATCCGGATT

>8397292|10
TGATCGATCA

>8398549|10
TGTTGCAACA

>8402058|10
TGTATATACA

>8411470|10
AGCAGCTGCT

>8412358|10
TGATGCATCA

>8414226|10
ACCGCGCGGT

>8415903|10
TTTTTAAAAA

>8416090|10
ATATATATAT

>8418763|10
TTGATATCAA

>8424113|10
ATATTAATAT

>8424330|10
AAAAGCTTTT

>8427158|10
TGGTATACCA

>8429680|10
TAAAATTTTA

>8429829|10
AACAATTGTT

>8430581|10
ATGATATCAT

>8431856|10
TGAGATCTCA

>8440693|10
AATTCGAATT

>8447345|10
TTTGTACAAA

>8447558|10
GTTGATCAAC

>8448410|10
AATAGCTATT

>8448483|10
CTTGTACAAG

>8448683|10
TATATATATA

>8449268|10
AATGATCATT

>8449333|10
AATTGCAATT

>8453007|10
TATTATAATA

>8461723|10
ATAATATTAT

>8464170|10
CTTAGCTAAG

>8467446|10
ATTAATTAAT

>8470113|10
TATATATATA

>8472497|10
TTTTATAAAA

>8473139|10
ATTCATGAAT

>8473202|10
TATATATATA

>8477930|10
AAAATATTTT

>8478133|10
CTAGATCTAG

>8478929|10
ATAATATTAT

>8481569|10
TTTGTACAAA

>8482556|10
TATATATATA

>8489430|10
CGGTATACCG

>8489463|10
AATATATATT

>8490045|10
TAATTAATTA

>8490089|10
AAATTAATTT

>8492822|10
TTAATATTAA

>8493323|10
CTAAATTTAG

>8493970|10
TATATATATA

>8493971|10
ATATATATAT

>8493972|10
TATATATATA

>8493973|10
ATATATATAT

>8493974|10
TATATATATA

>8493975|10
ATATATATAT

>8493976|10
TATATATATA

>8493977|10
ATATATATAT

>8493978|10
TATATATATA

>8493979|10
ATATATATAT

>8493980|10
TATATATATA

>8493981|10
ATATATATAT

>8493982|10
TATATATATA

>8493983|10
ATATATATAT

>8493984|10
TATATATATA

>8493985|10
ATATATATAT

>8493986|10
TATATATATA

>8493987|10
ATATATATAT

>8493988|10
TATATATATA

>8493989|10
ATATATATAT

>8493990|10
TATATATATA

>8493991|10
ATATATATAT

>8493992|10
TATATATATA

>8494701|10
ATATTAATAT

>8495696|10
GGCACGTGCC

>8499702|10
ATTAATTAAT

>8499704|10
TAATTAATTA

>8501539|10
CTATATATAG

>8512404|10
ATATATATAT

>8512405|10
TATATATATA

>8512604|10
TATAATTATA

>8514438|10
GAAAATTTTC

>8514468|10
TTTAATTAAA

>8517764|10
ATATATATAT

>8517765|10
TATATATATA

>8517766|10
ATATATATAT

>8522153|10
ATCCTAGGAT

>8522939|10
GAGAATTCTC

>8523658|10
AAGGATCCTT

>8525042|10
GAGATATCTC

>8532482|10
AGTTATAACT

>8533108|10
CAAATATTTG

>8533927|10
TGTGTACACA

>8539307|10
AAATATATTT

>8541171|10
TATATATATA

>8541172|10
ATATATATAT

>8541173|10
TATATATATA

>8541174|10
ATATATATAT

>8541175|10
TATATATATA

>8541176|10
ATATATATAT

>8541177|10
TATATATATA

>8541178|10
ATATATATAT

>8541179|10
TATATATATA

>8541180|10
ATATATATAT

>8541181|10
TATATATATA

>8541182|10
ATATATATAT

>8541183|10
TATATATATA

>8541184|10
ATATATATAT

>8542664|10
TAGTATACTA

>8542819|10
TTTTTAAAAA

>8543425|10
ATAACGTTAT

>8543968|10
TTTAATTAAA

>8544582|10
TTCATATGAA

>8545348|10
CATATATATG

>8546469|10
TAAAATTTTA

>8546889|10
ATATATATAT

>8546890|10
TATATATATA

>8546891|10
ATATATATAT

>8546892|10
TATATATATA

>8546893|10
ATATATATAT

>8546894|10
TATATATATA

>8546895|10
ATATATATAT

>8546896|10
TATATATATA

>8546897|10
ATATATATAT

>8546898|10
TATATATATA

>8546899|10
ATATATATAT

>8546900|10
TATATATATA

>8548339|10
TATAATTATA

>8560981|10
AGATGCATCT

>8563619|10
TACATATGTA

>8564283|10
TATTTAAATA

>8570904|10
TGATTAATCA

>8573277|10
ATTTTAAAAT

>8575254|10
TAATTAATTA

>8575256|10
ATTAATTAAT

>8575258|10
TAATTAATTA

>8576878|10
ATTTTAAAAT

>8576933|10
TATTATAATA

>8577050|10
GTAAATTTAC

>8577262|10
ATAAATTTAT

>8578055|10
CATATATATG

>8578163|10
TAAGCGCTTA

>8578375|10
GTAAATTTAC

>8593913|10
TTCTTAAGAA

>8594885|10
AAGCATGCTT

>8594946|10
AAACATGTTT

>8596033|10
TTTGTACAAA

>8596690|10
TTTATATAAA

>8598111|10
ATTTTAAAAT

>8609305|10
ATTTGCAAAT

>8614478|10
TTACATGTAA

>8614492|10
TTTGTACAAA

>8617534|10
ATACATGTAT

>8619934|10
TTCTGCAGAA

>8622341|10
AATATATATT

>8622820|10
ATTTGCAAAT

>8623450|10
TTAAATTTAA

>8625738|10
TTTAATTAAA

>8634612|10
AGAAGCTTCT

>8634960|10
TCTCGCGAGA

>8638543|10
GAGCTAGCTC

>8645956|10
AATAATTATT

>8649149|10
ACTTATAAGT

>8649338|10
AAATATATTT

>8650087|10
TATATATATA

>8652034|10
AATGTACATT

>8652552|10
ACAACGTTGT

>8654205|10
TATATATATA

>8654206|10
ATATATATAT

>8654207|10
TATATATATA

>8654208|10
ATATATATAT

>8654209|10
TATATATATA

>8654210|10
ATATATATAT

>8654211|10
TATATATATA

>8654212|10
ATATATATAT

>8654213|10
TATATATATA

>8654214|10
ATATATATAT

>8654215|10
TATATATATA

>8654216|10
ATATATATAT

>8654217|10
TATATATATA

>8654218|10
ATATATATAT

>8654219|10
TATATATATA

>8654220|10
ATATATATAT

>8654221|10
TATATATATA

>8654222|10
ATATATATAT

>8654223|10
TATATATATA

>8654224|10
ATATATATAT

>8654225|10
TATATATATA

>8654226|10
ATATATATAT

>8654227|10
TATATATATA

>8654228|10
ATATATATAT

>8654229|10
TATATATATA

>8654230|10
ATATATATAT

>8654231|10
TATATATATA

>8654232|10
ATATATATAT

>8654233|10
TATATATATA

>8654234|10
ATATATATAT

>8654235|10
TATATATATA

>8654236|10
ATATATATAT

>8654237|10
TATATATATA

>8654238|10
ATATATATAT

>8654239|10
TATATATATA

>8654240|10
ATATATATAT

>8654241|10
TATATATATA

>8654242|10
ATATATATAT

>8654243|10
TATATATATA

>8657415|10
AACACGTGTT

>8660389|10
TACTATAGTA

>8660667|10
CACCATGGTG

>8667052|10
TTGAGCTCAA

>8675299|10
TAGCTAGCTA

>8675598|10
AGTCTAGACT

>8679763|10
GTCCCGGGAC

>8680615|10
ATATTAATAT

>8681201|10
TTATATATAA

>8681512|10
TATTGCAATA

>8681577|10
TAAATATTTA

>8682023|10
ATATATATAT

>8683172|10
CACAATTGTG

>8683242|10
TGTTTAAACA

>8692180|10
ACAAATTTGT

>8694312|10
ATCAGCTGAT

>8695526|10
ATAAATTTAT

>8696553|10
TGATATATCA

>8697135|10
TTTATATAAA

>8704449|10
AAATGCATTT

>8705985|10
AGTATATACT

>8706187|10
CTATATATAG

>8707121|10
TTATCGATAA

>8710511|10
TGTCTAGACA

>8713247|10
CATGATCATG

>8713356|10
ATGTATACAT

>8713399|10
ATATATATAT

>8713400|10
TATATATATA

>8713401|10
ATATATATAT

>8713402|10
TATATATATA

>8713403|10
ATATATATAT

>8713404|10
TATATATATA

>8713405|10
ATATATATAT

>8713406|10
TATATATATA

>8713407|10
ATATATATAT

>8713408|10
TATATATATA

>8713409|10
ATATATATAT

>8713410|10
TATATATATA

>8713411|10
ATATATATAT

>8713412|10
TATATATATA

>8713413|10
ATATATATAT

>8713587|10
CTATATATAG

>8715679|10
CATAATTATG

>8716715|10
TATATATATA

>8718565|10
TCAATATTGA

>8720279|10
TATAATTATA

>8723713|10
TAAAATTTTA

>8727912|10
TCACATGTGA

>8733042|10
ATAATATTAT

>8739207|10
GCATGCATGC

>8740198|10
TTCCTAGGAA

>8741620|10
ACTAGCTAGT

>8741756|10
GCCCATGGGC

>8743566|10
AAGTTAACTT

>8743648|10
ACCAGCTGGT

>8743797|10
GAAAATTTTC

>8748029|10
CAAGTACTTG

>8751391|10
TTCACGTGAA

>8752336|10
AGATTAATCT

>8752406|10
ACCTTAAGGT

>8755100|10
TGATGCATCA

>8761381|10
TGCACGTGCA

>8763494|10
TAATTAATTA

>8763811|10
TAATTAATTA

>8764866|10
ATATCGATAT

>8769115|10
TTCTCGAGAA

>8773517|10
TCGAATTCGA

>8774028|10
TTCATATGAA

>8776203|10
TCAGATCTGA

>8783494|10
TTCTCGAGAA

>8787896|10
TCGAATTCGA

>8788407|10
TTCATATGAA

>8790658|10
TCGAATTCGA

>8794369|10
TCCATATGGA

>8796117|10
CCTCCGGAGG

>8796260|10
GCAATATTGC

>8798731|10
TCAGATCTGA

>8806023|10
TTCTCGAGAA

>8810425|10
TCGAATTCGA

>8810936|10
TTCATATGAA

>8813109|10
TCAGATCTGA

>8820401|10
TTCTCGAGAA

>8824803|10
TCGAATTCGA

>8825314|10
TTCATATGAA

>8827487|10
TCAGATCTGA

>8834779|10
TTCTCGAGAA

>8839205|10
TCGAATTCGA

>8839838|10
TTAAATTTAA

>8841332|10
ACTAATTAGT

>8842729|10
ATATATATAT

>8842730|10
TATATATATA

>8842731|10
ATATATATAT

>8842732|10
TATATATATA

>8843162|10
TGTATATACA

>8844669|10
TTTAGCTAAA

>8847847|10
ATTCATGAAT

>8848996|10
GTATGCATAC

>8852264|10
TCTTGCAAGA

>8853348|10
ATATATATAT

>8853349|10
TATATATATA

>8853350|10
ATATATATAT

>8853351|10
TATATATATA

>8853352|10
ATATATATAT

>8853353|10
TATATATATA

>8853354|10
ATATATATAT

>8853355|10
TATATATATA

>8853356|10
ATATATATAT

>8853357|10
TATATATATA

>8853358|10
ATATATATAT

>8853359|10
TATATATATA

>8853360|10
ATATATATAT

>8853361|10
TATATATATA

>8853362|10
ATATATATAT

>8853363|10
TATATATATA

>8856010|10
TTAAATTTAA

>8863258|10
AAACTAGTTT

>8863456|10
TTTAATTAAA

>8869834|10
TTTTTAAAAA

>8871196|10
AAATTAATTT

>8875255|10
TATTTAAATA

>8877476|10
TTAATATTAA

>8879146|10
CAAGATCTTG

>8882322|10
AGATATATCT

>8883664|10
TATATATATA

>8883665|10
ATATATATAT

>8884040|10
AAATATATTT

>8885202|10
ATATTAATAT

>8886774|10
ATATATATAT

>8886775|10
TATATATATA

>8886776|10
ATATATATAT

>8886777|10
TATATATATA

>8886778|10
ATATATATAT

>8886779|10
TATATATATA

>8886780|10
ATATATATAT

>8886781|10
TATATATATA

>8886782|10
ATATATATAT

>8886783|10
TATATATATA

>8886784|10
ATATATATAT

>8886785|10
TATATATATA

>8886786|10
ATATATATAT

>8886787|10
TATATATATA

>8886788|10
ATATATATAT

>8886789|10
TATATATATA

>8886790|10
ATATATATAT

>8888488|10
ATGACGTCAT

>8893473|10
ATCTGCAGAT

>8894521|10
CTCGCGCGAG

>8894708|10
GTGATATCAC

>8897171|10
ATGTTAACAT

>8897512|10
TAATGCATTA

>8899515|10
TTTGATCAAA

>8899817|10
TTTGATCAAA

>8904607|10
ATATATATAT

>8906062|10
GCAAATTTGC

>8910578|10
ACTAGCTAGT

>8912903|10
TCGTCGACGA

>8912986|10
TTGGCGCCAA

>8913710|10
TAGATATCTA

>8915275|10
CACTTAAGTG

>8916178|10
TTGGCGCCAA

>8917461|10
TATATATATA

>8917462|10
ATATATATAT

>8920337|10
CTTTATAAAG

>8921330|10
TTTAATTAAA

>8921984|10
GATTATAATC

>8922922|10
GTTCCGGAAC

>8923527|10
GTTTTAAAAC

>8925665|10
TTCTTAAGAA

>8930034|10
AAAGTACTTT

>8933696|10
AAACATGTTT

>8936734|10
ATTTTAAAAT

>8938004|10
TCTAATTAGA

>8941226|10
TTTACGTAAA

>8942257|10
AATATATATT

>8947072|10
TGGCCGGCCA

>8947127|10
GTAAATTTAC

>8947945|10
TATAATTATA

>8956510|10
AAACATGTTT

>8960932|10
TTTAATTAAA

>8961677|10
TTAATATTAA

>8961956|10
TGCTCGAGCA

>8965350|10
TCATGCATGA

>8965494|10
GGTAGCTACC

>8966273|10
TAGGATCCTA

>8967519|10
TAAGATCTTA

>8968491|10
TCTAGCTAGA

>8969360|10
TAATTAATTA

>8972551|10
GTCAATTGAC

>8972692|10
GATGTACATC

>8975988|10
GGAATATTCC

>8980110|10
ATATATATAT

>8980111|10
TATATATATA

>8980112|10
ATATATATAT

>8980113|10
TATATATATA

>8980114|10
ATATATATAT

>8984948|10
TAAATATTTA

>8985916|10
GCAATATTGC

>8986378|10
TTTTTAAAAA

>8986797|10
ATATATATAT

>8987109|10
GAAAATTTTC

>8987590|10
TATATATATA

>8988480|10
ACTAATTAGT

>8988801|10
ATAAATTTAT

>8988861|10
TTTTTAAAAA

>8989126|10
TATATATATA

>8989169|10
TACAATTGTA

>8989656|10
TTTCTAGAAA

>8989890|10
GTACTAGTAC

>8990158|10
TATATATATA

>8990159|10
ATATATATAT

>8990160|10
TATATATATA

>8990161|10
ATATATATAT

>8991426|10
TATATATATA

>8991427|10
ATATATATAT

>8991428|10
TATATATATA

>8991429|10
ATATATATAT

>8991430|10
TATATATATA

>8994353|10
AGTTTAAACT

>8999224|10
AAACATGTTT

>9000850|10
TTAATATTAA

>9001295|10
AAGAATTCTT

>9005179|10
TTATTAATAA

>9005195|10
AAAAATTTTT

>9006283|10
TGTACGTACA

>9006349|10
TGTACGTACA

>9011033|10
TGTACGTACA

>9012960|10
TGTACGTACA

>9013049|10
AAAAATTTTT

>9013912|10
TGTACGTACA

>9014909|10
TGTACGTACA

>9018705|10
CAGATATCTG

>9018836|10
TTAATATTAA

>9018847|10
AATATATATT

>9018887|10
TAATGCATTA

>9019347|10
AAATATATTT

>9028089|10
AAAGGCCTTT

>9031195|10
AAGACGTCTT

>9035182|10
CTCCATGGAG

>9036584|10
TTACTAGTAA

>9038221|10
TGAGATCTCA

>9040498|10
GCTCATGAGC

>9044242|10
TTGTTAACAA

>9047744|10
AGATTAATCT

>9051290|10
TTTAGCTAAA

>9059502|10
CAGATATCTG

>9061926|10
TCATATATGA

>9062214|10
TAAAATTTTA

>9065563|10
CCAAATTTGG

>9066546|10
ATTTGCAAAT

>9067592|10
TATGTACATA

>9068983|10
TCTAATTAGA

>9069159|10
TTAAGCTTAA

>9074245|10
ATCTCGAGAT

>9076449|10
ATTGGCCAAT

>9078166|10
TATAGCTATA

>9078169|10
AGCTATAGCT

>9078172|10
TATAGCTATA

>9088185|10
CTACATGTAG

>9092531|10
AACCATGGTT

>9097383|10
ATTTTAAAAT

>9097496|10
TTAATATTAA

>9097499|10
ATATTAATAT

>9099600|10
CGAAGCTTCG

>9100477|10
ATGCATGCAT

>9102843|10
TATATATATA

>9102985|10
AATGTACATT

>9104184|10
AAATTAATTT

>9105025|10
TTCTTAAGAA

>9109524|10
GAAAATTTTC

>9111296|10
GTGGTACCAC

>9113441|10
TCAGTACTGA

>9113841|10
ACGACGTCGT

>9119667|10
TTTTGCAAAA

>9119814|10
TGATATATCA

>9126101|10
TTATATATAA

>9128771|10
AATGATCATT

>9129586|10
TATATATATA

>9129587|10
ATATATATAT

>9129588|10
TATATATATA

>9129589|10
ATATATATAT

>9129590|10
TATATATATA

>9129591|10
ATATATATAT

>9129592|10
TATATATATA

>9129593|10
ATATATATAT

>9129594|10
TATATATATA

>9129595|10
ATATATATAT

>9129596|10
TATATATATA

>9129597|10
ATATATATAT

>9129598|10
TATATATATA

>9129599|10
ATATATATAT

>9129600|10
TATATATATA

>9129601|10
ATATATATAT

>9129602|10
TATATATATA

>9129603|10
ATATATATAT

>9129604|10
TATATATATA

>9129605|10
ATATATATAT

>9129606|10
TATATATATA

>9129607|10
ATATATATAT

>9129608|10
TATATATATA

>9129609|10
ATATATATAT

>9129610|10
TATATATATA

>9129611|10
ATATATATAT

>9129612|10
TATATATATA

>9129613|10
ATATATATAT

>9129614|10
TATATATATA

>9129615|10
ATATATATAT

>9129616|10
TATATATATA

>9129617|10
ATATATATAT

>9129618|10
TATATATATA

>9129619|10
ATATATATAT

>9129620|10
TATATATATA

>9129621|10
ATATATATAT

>9129622|10
TATATATATA

>9129623|10
ATATATATAT

>9129624|10
TATATATATA

>9131803|10
CTATATATAG

>9132149|10
TTATGCATAA

>9134792|10
ATTCCGGAAT

>9135488|10
TATATATATA

>9135489|10
ATATATATAT

>9135490|10
TATATATATA

>9136052|10
TTCGTACGAA

>9136441|10
TATTTAAATA

>9137766|10
TTTAATTAAA

>9138294|10
GTTGGCCAAC

>9138307|10
CATATATATG

>9139862|10
ACGCTAGCGT

>9141575|10
TTTCATGAAA

>9141709|10
GTAACGTTAC

>9142686|10
CAATTAATTG

>9146166|10
AATTATAATT

>9150278|10
TGAGTACTCA

>9152710|10
ATCATATGAT

>9153463|10
AGGTATACCT

>9155021|10
GGGCCGGCCC

>9155057|10
GTATATATAC

>9155217|10
TAAAGCTTTA

>9156453|10
TTGAATTCAA

>9160077|10
TCAATATTGA

>9161943|10
TCAATATTGA

>9163002|10
ATATATATAT

>9164782|10
TCAAGCTTGA

>9168418|10
TCTGATCAGA

>9171599|10
ACAAATTTGT

>9172449|10
AGAGTACTCT

>9173398|10
TTTTTAAAAA

>9175610|10
CAAAATTTTG

>9178110|10
TTTGATCAAA

>9181802|10
AAATATATTT

>9183364|10
TAAAGCTTTA

>9183727|10
GTTTGCAAAC

>9185157|10
CTTTTAAAAG

>9187840|10
AAATTAATTT

>9187879|10
AATTTAAATT

>9188278|10
ATTTTAAAAT

>9190723|10
AACTATAGTT

>9195118|10
AACCGCGGTT

>9196637|10
CTCTCGAGAG

>9198915|10
GATGATCATC

>9200444|10
ATAATATTAT

>9200694|10
ATATATATAT

>9200695|10
TATATATATA

>9200696|10
ATATATATAT

>9200703|10
TATAATTATA

>9200982|10
TTTTTAAAAA

>9201710|10
ATAAATTTAT

>9202012|10
TTTTTAAAAA

>9204189|10
GCTCGCGAGC

>9204255|10
TTTTTAAAAA

>9204290|10
TAAATATTTA

>9204586|10
GCTCATGAGC

>9208508|10
CTCCATGGAG

>9208982|10
CTTACGTAAG

>9209981|10
ATTGATCAAT

>9215434|10
AAGGATCCTT

>9215886|10
GACACGTGTC

>9218631|10
ATTAATTAAT

>9220838|10
GAAACGTTTC

>9221917|10
CCAATATTGG

>9223774|10
TATATATATA

>9223904|10
AACAATTGTT

>9226206|10
CATAATTATG

>9226728|10
ATAAATTTAT

>9227801|10
AATCTAGATT

>9227909|10
TCATTAATGA

>9231366|10
CATATATATG

>9233572|10
TTAAATTTAA

>9235990|10
TTTTTAAAAA

>9236085|10
TTGGCGCCAA

>9236851|10
AAAATATTTT

>9236952|10
ATATTAATAT

>9237273|10
TTAAATTTAA

>9237310|10
AGATATATCT

>9237723|10
GTATATATAC

>9239925|10
ATCTTAAGAT

>9240007|10
ATTTTAAAAT

>9241143|10
TATATATATA

>9241144|10
ATATATATAT

>9241145|10
TATATATATA

>9241146|10
ATATATATAT

>9241147|10
TATATATATA

>9241148|10
ATATATATAT

>9241149|10
TATATATATA

>9244659|10
TTAGATCTAA

>9245629|10
TGCTGCAGCA

>9245961|10
TCACATGTGA

>9252705|10
ATTTATAAAT

>9253125|10
ACATATATGT

>9254894|10
ATCAGCTGAT

>9255704|10
CTTTTAAAAG

>9255782|10
TTAAATTTAA

>9255797|10
ATATATATAT

>9255798|10
TATATATATA

>9255799|10
ATATATATAT

>9257150|10
ATGCATGCAT

>9259081|10
TATATATATA

>9259082|10
ATATATATAT

>9259083|10
TATATATATA

>9259084|10
ATATATATAT

>9259085|10
TATATATATA

>9259086|10
ATATATATAT

>9259087|10
TATATATATA

>9259088|10
ATATATATAT

>9259089|10
TATATATATA

>9259090|10
ATATATATAT

>9259091|10
TATATATATA

>9259092|10
ATATATATAT

>9259093|10
TATATATATA

>9259094|10
ATATATATAT

>9259095|10
TATATATATA

>9259096|10
ATATATATAT

>9259097|10
TATATATATA

>9263595|10
TCAATATTGA

>9265124|10
AATTTAAATT

>9265995|10
AATTATAATT

>9269023|10
TAAATATTTA

>9275562|10
AAAATATTTT

>9276230|10
AATATATATT

>9277561|10
TATATATATA

>9277562|10
ATATATATAT

>9277563|10
TATATATATA

>9277564|10
ATATATATAT

>9277565|10
TATATATATA

>9277566|10
ATATATATAT

>9277567|10
TATATATATA

>9277877|10
CAAATATTTG

>9278139|10
TTATATATAA

>9278583|10
CTAAATTTAG

>9280740|10
TAATTAATTA

>9283129|10
TTAAATTTAA

>9283214|10
AATTTAAATT

>9283702|10
TAATTAATTA

>9287328|10
CATAGCTATG

>9290629|10
CAATATATTG

>9294172|10
TAAATATTTA

>9294745|10
GGTATATACC

>9295145|10
ATATGCATAT

>9299389|10
TTAAGCTTAA

>9304699|10
TTGGATCCAA

>9305930|10
TTTCTAGAAA

>9306178|10
AATTTAAATT

>9307992|10
TGTTTAAACA

>9308650|10
CAAAATTTTG

>9308750|10
AAAAATTTTT

>9309220|10
ATATATATAT

>9311047|10
TTTTTAAAAA

>9311201|10
ATGATATCAT

>9312611|10
TATGTACATA

>9312657|10
TCAGGCCTGA

>9317411|10
TATATATATA

>9317412|10
ATATATATAT

>9317413|10
TATATATATA

>9317414|10
ATATATATAT

>9317415|10
TATATATATA

>9317416|10
ATATATATAT

>9317417|10
TATATATATA

>9317418|10
ATATATATAT

>9317419|10
TATATATATA

>9317420|10
ATATATATAT

>9317421|10
TATATATATA

>9317422|10
ATATATATAT

>9317423|10
TATATATATA

>9317424|10
ATATATATAT

>9317425|10
TATATATATA

>9321518|10
TTAAGCTTAA

>9326063|10
TACCATGGTA

>9326627|10
TTATATATAA

>9326686|10
TATATATATA

>9326687|10
ATATATATAT

>9326688|10
TATATATATA

>9326689|10
ATATATATAT

>9326690|10
TATATATATA

>9326691|10
ATATATATAT

>9326692|10
TATATATATA

>9326693|10
ATATATATAT

>9326694|10
TATATATATA

>9326695|10
ATATATATAT

>9326696|10
TATATATATA

>9326697|10
ATATATATAT

>9326698|10
TATATATATA

>9326699|10
ATATATATAT

>9326700|10
TATATATATA

>9326701|10
ATATATATAT

>9326702|10
TATATATATA

>9326703|10
ATATATATAT

>9326704|10
TATATATATA

>9326705|10
ATATATATAT

>9326706|10
TATATATATA

>9326707|10
ATATATATAT

>9326708|10
TATATATATA

>9326709|10
ATATATATAT

>9326710|10
TATATATATA

>9327463|10
ATATATATAT

>9327464|10
TATATATATA

>9327465|10
ATATATATAT

>9329434|10
AATAGCTATT

>9329469|10
TATATATATA

>9329470|10
ATATATATAT

>9329471|10
TATATATATA

>9329472|10
ATATATATAT

>9329473|10
TATATATATA

>9329474|10
ATATATATAT

>9329475|10
TATATATATA

>9329476|10
ATATATATAT

>9329477|10
TATATATATA

>9329478|10
ATATATATAT

>9329479|10
TATATATATA

>9329480|10
ATATATATAT

>9331872|10
TTTTTAAAAA

>9332301|10
AGATATATCT

>9332782|10
ATAATATTAT

>9333148|10
AATAATTATT

>9334156|10
TTGTATACAA

>9334874|10
TTATTAATAA

>9335852|10
ATATATATAT

>9335853|10
TATATATATA

>9335854|10
ATATATATAT

>9335855|10
TATATATATA

>9335856|10
ATATATATAT

>9335857|10
TATATATATA

>9335858|10
ATATATATAT

>9335978|10
ATATTAATAT

>9336160|10
AATATATATT

>9337855|10
TAATTAATTA

>9337857|10
ATTAATTAAT

>9339307|10
AATATATATT

>9341476|10
TATATATATA

>9341477|10
ATATATATAT

>9341478|10
TATATATATA

>9341479|10
ATATATATAT

>9341480|10
TATATATATA

>9341481|10
ATATATATAT

>9341482|10
TATATATATA

>9341483|10
ATATATATAT

>9341484|10
TATATATATA

>9341485|10
ATATATATAT

>9341486|10
TATATATATA

>9341487|10
ATATATATAT

>9341488|10
TATATATATA

>9341489|10
ATATATATAT

>9341490|10
TATATATATA

>9341491|10
ATATATATAT

>9341492|10
TATATATATA

>9341493|10
ATATATATAT

>9341494|10
TATATATATA

>9341495|10
ATATATATAT

>9341496|10
TATATATATA

>9341497|10
ATATATATAT

>9341498|10
TATATATATA

>9341499|10
ATATATATAT

>9341500|10
TATATATATA

>9341501|10
ATATATATAT

>9342169|10
ATATATATAT

>9343067|10
TTGGGCCCAA

>9343435|10
AAATCGATTT

>9345729|10
TCGAATTCGA

>9346276|10
TTCTATAGAA

>9347073|10
CATTGCAATG

>9348734|10
TAGCTAGCTA

>9348770|10
ATCAATTGAT

>9349099|10
ATATCGATAT

>9354515|10
AATATATATT

>9355305|10
GAAATATTTC

>9357941|10
TACATATGTA

>9360364|10
TAATTAATTA

>9362014|10
TATATATATA

>9362360|10
GTTAATTAAC

>9364815|10
TTAGGCCTAA

>9364977|10
TATTTAAATA

>9365895|10
CACATATGTG

>9366146|10
AAATATATTT

>9368528|10
TCAAGCTTGA

>9370792|10
CAAAATTTTG

>9373568|10
ATGTTAACAT

>9381039|10
CTTAGCTAAG

>9381151|10
ACTAATTAGT

>9384224|10
ATTTATAAAT

>9384607|10
AATATATATT

>9387199|10
ATCAGCTGAT

>9387881|10
AAACATGTTT

>9387896|10
AAACATGTTT

>9390311|10
TTTCTAGAAA

>9390699|10
ACATGCATGT

>9390959|10
TCTTATAAGA

>9391704|10
AATAATTATT

>9391863|10
CTCTTAAGAG

>9392645|10
CAAAATTTTG

>9393304|10
AATATATATT

>9401149|10
AATTTAAATT

>9402070|10
TAGCTAGCTA

>9403484|10
GCGAATTCGC

>9408399|10
GAACCGGTTC

>9410110|10
TATTATAATA

>9416018|10
TTTTTAAAAA

>9416397|10
ACTATATAGT

>9416742|10
AATATATATT

>9416874|10
TTAACGTTAA

>9416884|10
TATATATATA

>9416885|10
ATATATATAT

>9417180|10
ATTAATTAAT

>9417679|10
TATATATATA

>9417680|10
ATATATATAT

>9418584|10
TAAATATTTA

>9418590|10
TTTAATTAAA

>9422780|10
ATCTCGAGAT

>9424030|10
ATATATATAT

>9424031|10
TATATATATA

>9424032|10
ATATATATAT

>9424033|10
TATATATATA

>9424034|10
ATATATATAT

>9424035|10
TATATATATA

>9424036|10
ATATATATAT

>9425911|10
AAACTAGTTT

>9426609|10
CTTTTAAAAG

>9430700|10
TTGTTAACAA

>9440024|10
CATGATCATG

>9440027|10
GATCATGATC

>9440030|10
CATGATCATG

>9440510|10
TTTTCGAAAA

>9440798|10
TATATATATA

>9440799|10
ATATATATAT

>9440800|10
TATATATATA

>9440801|10
ATATATATAT

>9440802|10
TATATATATA

>9440803|10
ATATATATAT

>9440804|10
TATATATATA

>9440805|10
ATATATATAT

>9440806|10
TATATATATA

>9440807|10
ATATATATAT

>9440808|10
TATATATATA

>9441040|10
CTAAGCTTAG

>9443817|10
AAAAATTTTT

>9448654|10
TTCAGCTGAA

>9452426|10
TCTTTAAAGA

>9453530|10
TTTTTAAAAA

>9455795|10
GTATGCATAC

>9457504|10
CGTCGCGACG

>9460653|10
AACCATGGTT

>9461928|10
TATGTACATA

>9463080|10
TTTTTAAAAA

>9463155|10
TTAAATTTAA

>9463364|10
TATATATATA

>9463847|10
TGCATATGCA

>9464549|10
TATGTACATA

>9464934|10
CTCATATGAG

>9466051|10
TTTTTAAAAA

>9467970|10
TAAAGCTTTA

>9468141|10
ATATATATAT

>9469386|10
ATAAATTTAT

>9470581|10
TTCAGCTGAA

>9471290|10
TCAACGTTGA

>9471433|10
AAAATATTTT

>9472325|10
GCAAGCTTGC

>9473315|10
TTGATATCAA

>9475373|10
CATGTACATG

>9479442|10
TTGGTACCAA

>9483801|10
ATCTGCAGAT

>9486815|10
TTATATATAA

>9495787|10
AAGAGCTCTT

>9502401|10
GCAAGCTTGC

>9509494|10
TGTGATCACA

>9513857|10
TGCATATGCA

>9514866|10
TGTTCGAACA

>9517671|10
TGATGCATCA

>9521011|10
TTACATGTAA

>9526188|10
TCCCATGGGA

>9529109|10
GTACATGTAC

>9529641|10
CTCCATGGAG

>9530310|10
GGAATATTCC

>9544331|10
GGGTCGACCC

>9547261|10
TAATTAATTA

>9547617|10
ATATATATAT

>9547618|10
TATATATATA

>9547619|10
ATATATATAT

>9547620|10
TATATATATA

>9547621|10
ATATATATAT

>9547622|10
TATATATATA

>9547623|10
ATATATATAT

>9547624|10
TATATATATA

>9547625|10
ATATATATAT

>9547626|10
TATATATATA

>9548248|10
ATACATGTAT

>9549171|10
AACAATTGTT

>9549305|10
TTTATATAAA

>9550194|10
TAATTAATTA

>9551059|10
TTTTATAAAA

>9552961|10
GAGCATGCTC

>9554157|10
TGAAATTTCA

>9554587|10
TATATATATA

>9560897|10
TGCAGCTGCA

>9564366|10
AATATATATT

>9564874|10
ATGGTACCAT

>9565144|10
AAAATATTTT

>9565683|10
AATAATTATT

>9565717|10
TAATTAATTA

>9568644|10
AGAGATCTCT

>9569546|10
TAAACGTTTA

>9569569|10
CTTTATAAAG

>9571516|10
ATGGGCCCAT

>9573618|10
CAAATATTTG

>9574035|10
TTTTTAAAAA

>9574041|10
AAAAATTTTT

>9575196|10
AAAATATTTT

>9578137|10
ATATATATAT

>9578138|10
TATATATATA

>9578139|10
ATATATATAT

>9578140|10
TATATATATA

>9578141|10
ATATATATAT

>9578142|10
TATATATATA

>9578143|10
ATATATATAT

>9578156|10
TATATATATA

>9578157|10
ATATATATAT

>9578158|10
TATATATATA

>9578159|10
ATATATATAT

>9578160|10
TATATATATA

>9578161|10
ATATATATAT

>9578162|10
TATATATATA

>9578163|10
ATATATATAT

>9578164|10
TATATATATA

>9578165|10
ATATATATAT

>9578166|10
TATATATATA

>9578167|10
ATATATATAT

>9578168|10
TATATATATA

>9578169|10
ATATATATAT

>9578170|10
TATATATATA

>9578171|10
ATATATATAT

>9578172|10
TATATATATA

>9578173|10
ATATATATAT

>9578873|10
TGCAATTGCA

>9579984|10
TGCAATTGCA

>9584027|10
TATATATATA

>9584144|10
TTTAATTAAA

>9584283|10
TTAAATTTAA

>9584404|10
CTAAATTTAG

>9584771|10
AATTTAAATT

>9584918|10
AGTTTAAACT

>9586424|10
TTTTTAAAAA

>9587456|10
TATAGCTATA

>9587674|10
CATATATATG

>9590971|10
TTCTGCAGAA

>9592918|10
ATATGCATAT

>9594651|10
GTATATATAC

>9594666|10
TATATATATA

>9594667|10
ATATATATAT

>9594668|10
TATATATATA

>9594669|10
ATATATATAT

>9594713|10
ATGTATACAT

>9595331|10
TTCTGCAGAA

>9609616|10
ATGGGCCCAT

>9610528|10
TTATATATAA

>9611864|10
TGAAGCTTCA

>9614960|10
TTGAATTCAA

>9617182|10
TATATATATA

>9617183|10
ATATATATAT

>9617184|10
TATATATATA

>9617185|10
ATATATATAT

>9617186|10
TATATATATA

>9617187|10
ATATATATAT

>9617188|10
TATATATATA

>9617189|10
ATATATATAT

>9617190|10
TATATATATA

>9619480|10
TAATTAATTA

>9620558|10
TTTTTAAAAA

>9620582|10
AACAATTGTT

>9621894|10
CATGGCCATG

>9622988|10
ATATATATAT

>9622989|10
TATATATATA

>9622990|10
ATATATATAT

>9623106|10
ATATATATAT

>9623107|10
TATATATATA

>9623108|10
ATATATATAT

>9623109|10
TATATATATA

>9623110|10
ATATATATAT

>9623111|10
TATATATATA

>9623112|10
ATATATATAT

>9623113|10
TATATATATA

>9623114|10
ATATATATAT

>9623115|10
TATATATATA

>9623116|10
ATATATATAT

>9623117|10
TATATATATA

>9623118|10
ATATATATAT

>9623119|10
TATATATATA

>9623120|10
ATATATATAT

>9623121|10
TATATATATA

>9623122|10
ATATATATAT

>9623597|10
TATTTAAATA

>9623924|10
CATATATATG

>9629612|10
TGCTATAGCA

>9631180|10
CCAAATTTGG

>9635546|10
TTATATATAA

>9636106|10
ATATATATAT

>9636107|10
TATATATATA

>9636108|10
ATATATATAT

>9636109|10
TATATATATA

>9636110|10
ATATATATAT

>9636111|10
TATATATATA

>9636112|10
ATATATATAT

>9636113|10
TATATATATA

>9636114|10
ATATATATAT

>9636408|10
CTTTTAAAAG

>9638758|10
TAAGTACTTA

>9640104|10
AAATGCATTT

>9640300|10
ACTGTACAGT

>9640781|10
ATCGATCGAT

>9647873|10
TTCAATTGAA

>9650239|10
CCAAATTTGG

>9650624|10
ATGTATACAT

>9651121|10
TATTTAAATA

>9651128|10
ATATATATAT

>9652228|10
AAATATATTT

>9653537|10
TTTTTAAAAA

>9654648|10
ATATATATAT

>9654649|10
TATATATATA

>9654650|10
ATATATATAT

>9654651|10
TATATATATA

>9654652|10
ATATATATAT

>9654653|10
TATATATATA

>9654654|10
ATATATATAT

>9655090|10
GTGACGTCAC

>9659051|10
GGATATATCC

>9659169|10
TCACATGTGA

>9662034|10
CCATTAATGG

>9664527|10
ATCTATAGAT

>9664966|10
GTGTGCACAC

>9667750|10
ATTTATAAAT

>9670525|10
GAGAGCTCTC

>9677351|10
TGTACGTACA

>9678348|10
TGTACGTACA

>9679300|10
TGTACGTACA

>9681227|10
TGTACGTACA

>9685714|10
TGTACGTACA

>9689735|10
TGTACGTACA

>9689801|10
TGTACGTACA

>9690905|10
TTATTAATAA

>9691341|10
CATAATTATG

>9693393|10
TTTGATCAAA

>9697508|10
ATATATATAT

>9697509|10
TATATATATA

>9697721|10
TTAGTACTAA

>9703197|10
AAATATATTT

>9704913|10
AATAATTATT

>9705648|10
ATATATATAT

>9705649|10
TATATATATA

>9705650|10
ATATATATAT

>9705651|10
TATATATATA

>9705652|10
ATATATATAT

>9705653|10
TATATATATA

>9705654|10
ATATATATAT

>9706655|10
ATTTATAAAT

>9710545|10
GAATGCATTC

>9710920|10
TCATGCATGA

>9711405|10
TGTATATACA

>9712095|10
AACATATGTT

>9719614|10
ACTTTAAAGT

>9721744|10
ATGCTAGCAT

>9722011|10
AGCCATGGCT

>9725249|10
AAAAGCTTTT

>9730342|10
ATTATATAAT

>9730916|10
TTTTATAAAA

>9738291|10
GTGTTAACAC

>9738395|10
TATACGTATA

>9738913|10
GTAATATTAC

>9738933|10
CAATTAATTG

>9739609|10
TTTTTAAAAA

>9745859|10
TAATTAATTA

>9746224|10
TGGGATCCCA

>9746382|10
ATTTATAAAT

>9747036|10
CCTTCGAAGG

>9749190|10
ATCTGCAGAT

>9751304|10
TCTATATAGA

>9758849|10
AATTATAATT

>9758908|10
AATTATAATT

>9759424|10
ATTTTAAAAT

>9768080|10
TGTTTAAACA

>9772428|10
ATATATATAT

>9772550|10
ATTTTAAAAT

>9774129|10
AGCGATCGCT

>9774136|10
GCTAGCTAGC

>9776061|10
AGTTGCAACT

>9781961|10
AGCAGCTGCT

>9782759|10
CATAATTATG

>9785032|10
GTATATATAC

>9786117|10
AAGTTAACTT

>9786766|10
AGTATATACT

>9788745|10
ATATATATAT

>9790031|10
ACGACGTCGT

>9790804|10
ACAAATTTGT

>9791231|10
ATTAATTAAT

>9793068|10
GACATATGTC

>9793900|10
ATATATATAT

>9793901|10
TATATATATA

>9794367|10
AATTTAAATT

>9799601|10
TTCTTAAGAA

>9800082|10
TTTCTAGAAA

>9800876|10
AATTATAATT

>9802882|10
TAATGCATTA

>9804504|10
TCTTGCAAGA

>9808954|10
TTTTTAAAAA

>9810388|10
TACCGCGGTA

>9812467|10
AAAATATTTT

>9813214|10
AATGATCATT

>9813260|10
TTAAATTTAA

>9815295|10
GTTGATCAAC

>9816052|10
CAAATATTTG

>9816179|10
TATATATATA

>9816180|10
ATATATATAT

>9816181|10
TATATATATA

>9816182|10
ATATATATAT

>9816307|10
AAATTAATTT

>9816351|10
TAATTAATTA

>9816358|10
TTAAATTTAA

>9817926|10
TTATATATAA

>9818187|10
TTTTATAAAA

>9818215|10
AATATATATT

>9819508|10
TTTTTAAAAA

>9819572|10
GCATTAATGC

>9821211|10
ATTAATTAAT

>9821414|10
ATATATATAT

>9821415|10
TATATATATA

>9821416|10
ATATATATAT

>9821417|10
TATATATATA

>9821418|10
ATATATATAT

>9821419|10
TATATATATA

>9821420|10
ATATATATAT

>9821421|10
TATATATATA

>9821422|10
ATATATATAT

>9821423|10
TATATATATA

>9821424|10
ATATATATAT

>9821425|10
TATATATATA

>9821426|10
ATATATATAT

>9821427|10
TATATATATA

>9821730|10
TTTTTAAAAA

>9822211|10
GATTATAATC

>9825210|10
AATATATATT

>9826056|10
GAAATATTTC

>9826063|10
TTCTTAAGAA

>9828539|10
TTTATATAAA

>9829155|10
TTTTATAAAA

>9830426|10
TTTGATCAAA

>9830872|10
GATTTAAATC

>9833846|10
CATATATATG

>9834609|10
AAAGATCTTT

>9835340|10
TGATGCATCA

>9836491|10
AATTTAAATT

>9836572|10
TGGCATGCCA

>9837469|10
ATTTATAAAT

>9837905|10
TATATATATA

>9837906|10
ATATATATAT

>9837907|10
TATATATATA

>9837908|10
ATATATATAT

>9837909|10
TATATATATA

>9837910|10
ATATATATAT

>9837911|10
TATATATATA

>9837912|10
ATATATATAT

>9837913|10
TATATATATA

>9837914|10
ATATATATAT

>9837915|10
TATATATATA

>9837916|10
ATATATATAT

>9837917|10
TATATATATA

>9837918|10
ATATATATAT

>9837919|10
TATATATATA

>9837920|10
ATATATATAT

>9837921|10
TATATATATA

>9837922|10
ATATATATAT

>9837923|10
TATATATATA

>9837924|10
ATATATATAT

>9837925|10
TATATATATA

>9837926|10
ATATATATAT

>9837927|10
TATATATATA

>9838509|10
GTATATATAC

>9838697|10
ATGTATACAT

>9845170|10
TATAATTATA

>9847956|10
TATATATATA

>9852968|10
AAACTAGTTT

>9853592|10
TAATATATTA

>9858073|10
CTAATATTAG

>9861957|10
TTTTATAAAA

>9862697|10
CATATATATG

>9862710|10
GTTGGCCAAC

>9863173|10
AAATATATTT

>9865360|10
CGGTATACCG

>9865394|10
AATATATATT

>9865657|10
ATTTTAAAAT

>9865661|10
TAAAATTTTA

>9865682|10
TTATATATAA

>9866390|10
TATTCGAATA

>9867268|10
TTAAATTTAA

>9867275|10
TAATTAATTA

>9867309|10
AAATTAATTT

>9868375|10
TATATATATA

>9870384|10
CTAATATTAG

>9870777|10
TTCTTAAGAA

>9873640|10
ATGATATCAT

>9877711|10
TGTTCGAACA

>9879367|10
GATCATGATC

>9881250|10
ATTTTAAAAT

>9881319|10
TTGAATTCAA

>9881566|10
TTATATATAA

>9881712|10
AACATATGTT

>9883790|10
CATCATGATG

>9884565|10
AGTTATAACT

>9885556|10
TCTTCGAAGA

>9886453|10
TTCTGCAGAA

>9889865|10
TCAAATTTGA

>9892506|10
TCAAATTTGA

>9893167|10
TATAATTATA

>9894595|10
ATATTAATAT

>9894602|10
TATATATATA

>9894603|10
ATATATATAT

>9894604|10
TATATATATA

>9894605|10
ATATATATAT

>9894760|10
AATATATATT

>9900932|10
AATAATTATT

>9902290|10
GTCGATCGAC

>9902296|10
CGACATGTCG

>9903020|10
TATATATATA

>9903021|10
ATATATATAT

>9903022|10
TATATATATA

>9903023|10
ATATATATAT

>9903024|10
TATATATATA

>9903025|10
ATATATATAT

>9903026|10
TATATATATA

>9903027|10
ATATATATAT

>9903028|10
TATATATATA

>9903029|10
ATATATATAT

>9903030|10
TATATATATA

>9903031|10
ATATATATAT

>9903032|10
TATATATATA

>9903033|10
ATATATATAT

>9903034|10
TATATATATA

>9903035|10
ATATATATAT

>9903036|10
TATATATATA

>9903037|10
ATATATATAT

>9903038|10
TATATATATA

>9903039|10
ATATATATAT

>9903040|10
TATATATATA

>9903041|10
ATATATATAT

>9903042|10
TATATATATA

>9904675|10
AATATATATT

>9904721|10
AGATATATCT

>9904987|10
AATATATATT

>9905541|10
TATATATATA

>9906857|10
AATATATATT

>9907163|10
AATATATATT

>9908819|10
TTACATGTAA

>9909785|10
TTTTTAAAAA

>9912913|10
CCATTAATGG

>9914799|10
ATTGTACAAT

>9915555|10
ACGACGTCGT

>9916131|10
TATATATATA

>9916255|10
ATTTTAAAAT

>9916270|10
ACGACGTCGT

>9917109|10
ATATATATAT

>9917110|10
TATATATATA

>9917367|10
CTATATATAG

>9918469|10
CGGTATACCG

>9934108|10
TTTGTACAAA

>9937980|10
CTAGATCTAG

>9939324|10
CAAATATTTG

>9939488|10
TCTGATCAGA

>9943641|10
AAGCATGCTT

>9944605|10
CCAATATTGG

>9951337|10
AAAATATTTT

>9953118|10
GAAAATTTTC

>9953369|10
AAACATGTTT

>9955258|10
ATACATGTAT

>9955776|10
TATATATATA

>9955777|10
ATATATATAT

>9955778|10
TATATATATA

>9955779|10
ATATATATAT

>9955780|10
TATATATATA

>9955781|10
ATATATATAT

>9956041|10
TCCAATTGGA

>9956141|10
TCATTAATGA

>9957813|10
AATTATAATT

>9960583|10
TAAAGCTTTA

>9960803|10
AACTATAGTT

>9962870|10
AGTCTAGACT

>9962926|10
TTTATATAAA

>9964812|10
TTAAGCTTAA

>9971591|10
GACACGTGTC

>9971785|10
AAATATATTT

>9974433|10
GTTTATAAAC

>9976220|10
CTACATGTAG

>9986594|10
CCAATATTGG

>9987512|10
TATATATATA

>9987513|10
ATATATATAT

>9987514|10
TATATATATA

>9989355|10
ATATATATAT

>9989550|10
ATACATGTAT

>9990541|10
AACAGCTGTT

>9991300|10
TAGAATTCTA

>9992564|10
ATTTATAAAT

>9992765|10
GTAAATTTAC

>9994329|10
ACATTAATGT

>9995843|10
ACTAATTAGT

>9997272|10
TCACCGGTGA

>9997759|10
CGACGCGTCG

>9997916|10
CGGTTAACCG

>9998629|10
TAACCGGTTA

>9999694|10
CCATTAATGG

>10000974|10
AATTGCAATT

>10004225|10
CGTTGCAACG

>10008863|10
AATAATTATT

>10009437|10
ATATATATAT

>10009595|10
TATATATATA

>10010013|10
TATGTACATA

>10011479|10
AAACCGGTTT

>10011687|10
AAACCGGTTT

>10012250|10
GATTTAAATC

>10012342|10
TAGCTAGCTA

>10019182|10
TATATATATA

>10021430|10
CGGTATACCG

>10021696|10
GATTATAATC

>10024616|10
ACCAATTGGT

>10024898|10
TTGTATACAA

>10026828|10
TTAATATTAA

>10029840|10
GTAGGCCTAC

>10035594|10
GCCACGTGGC

>10042477|10
ATATTAATAT

>10045488|10
GTGATATCAC

>10048213|10
CATGTACATG

>10050115|10
AAAATATTTT

>10050487|10
AATTTAAATT

>10051159|10
ACAAATTTGT

>10051240|10
ACAAGCTTGT

>10051289|10
TCAGATCTGA

>10053844|10
ACAAGCTTGT

>10057388|10
CAAAGCTTTG

>10057901|10
TTGTGCACAA

>10058183|10
TAAATATTTA

>10059171|10
TTTAATTAAA

>10061783|10
AACAATTGTT

>10063264|10
ATATATATAT

>10063273|10
TTTTTAAAAA

>10065096|10
TAAAATTTTA

>10065180|10
TTTATATAAA

>10065300|10
GTCAATTGAC

>10065419|10
AAAATATTTT

>10074507|10
ATATGCATAT

>10083669|10
TAGCTAGCTA

>10085327|10
TACATATGTA

>10086749|10
TAGCTAGCTA

>10090908|10
TTAGTACTAA

>10092616|10
ATTCATGAAT

>10102353|10
GTAAATTTAC

>10105548|10
TTGATATCAA

>10110780|10
TTCTATAGAA

>10111331|10
CTTTCGAAAG

>10111644|10
ATCATATGAT

>10112855|10
TATGATCATA

>10113376|10
ACAATATTGT

>10113623|10
ATATATATAT

>10115406|10
TATATATATA

>10115407|10
ATATATATAT

>10115408|10
TATATATATA

>10115409|10
ATATATATAT

>10115410|10
TATATATATA

>10115411|10
ATATATATAT

>10115412|10
TATATATATA

>10115413|10
ATATATATAT

>10115414|10
TATATATATA

>10115415|10
ATATATATAT

>10116796|10
TTTGTACAAA

>10120761|10
GTAGATCTAC

>10122970|10
TATATATATA

>10122971|10
ATATATATAT

>10123515|10
AAATTAATTT

>10123763|10
TTTTTAAAAA

>10123984|10
TTATCGATAA

>10127036|10
TTTACGTAAA

>10136807|10
AACTCGAGTT

>10138041|10
AAAATATTTT

>10138249|10
ATTACGTAAT

>10138530|10
ATATATATAT

>10138531|10
TATATATATA

>10138532|10
ATATATATAT

>10138533|10
TATATATATA

>10138534|10
ATATATATAT

>10138535|10
TATATATATA

>10138536|10
ATATATATAT

>10138537|10
TATATATATA

>10138538|10
ATATATATAT

>10138539|10
TATATATATA

>10138540|10
ATATATATAT

>10138541|10
TATATATATA

>10138556|10
AAATATATTT

>10138562|10
ATTTTAAAAT

>10140208|10
TTATGCATAA

>10140418|10
ACAAATTTGT

>10140652|10
TAAGTACTTA

>10141348|10
TTTCTAGAAA

>10142247|10
TTTATATAAA

>10143487|10
AAATATATTT

>10144325|10
TATATATATA

>10144326|10
ATATATATAT

>10144327|10
TATATATATA

>10144328|10
ATATATATAT

>10144329|10
TATATATATA

>10147249|10
TAATATATTA

>10148869|10
AACATATGTT

>10152686|10
ATAATATTAT

>10153104|10
TATTATAATA

>10154739|10
TGTACGTACA

>10155891|10
TGTACGTACA

>10156106|10
TGTACGTACA

>10158196|10
TTATATATAA

>10159217|10
TATTTAAATA

>10159601|10
AGTATATACT

>10159930|10
ATATATATAT

>10160069|10
ATTTTAAAAT

>10166644|10
ATCATATGAT

>10166968|10
TATATATATA

>10166969|10
ATATATATAT

>10166970|10
TATATATATA

>10166971|10
ATATATATAT

>10166972|10
TATATATATA

>10166973|10
ATATATATAT

>10166974|10
TATATATATA

>10168218|10
TTTGTACAAA

>10168404|10
TTTTTAAAAA

>10168675|10
TAAATATTTA

>10168870|10
ACATATATGT

>10171140|10
ATATATATAT

>10171141|10
TATATATATA

>10171595|10
ATATATATAT

>10171596|10
TATATATATA

>10171597|10
ATATATATAT

>10172950|10
TTCTTAAGAA

>10174040|10
TATATATATA

>10174041|10
ATATATATAT

>10174042|10
TATATATATA

>10174043|10
ATATATATAT

>10174044|10
TATATATATA

>10174045|10
ATATATATAT

>10174046|10
TATATATATA

>10174047|10
ATATATATAT

>10180299|10
AAACGCGTTT

>10183633|10
TAATTAATTA

>10183648|10
TAACTAGTTA

>10187148|10
ATATGCATAT

>10188046|10
ATTTTAAAAT

>10194603|10
TGTAGCTACA

>10195635|10
TGGAATTCCA

>10195942|10
AATTATAATT

>10196317|10
ATTAATTAAT

>10200166|10
ATGCATGCAT

>10200971|10
TTTGATCAAA

>10209743|10
CAAACGTTTG

>10210180|10
CAGCTAGCTG

>10214147|10
TGATCGATCA

>10215111|10
CTTTGCAAAG

>10220229|10
ATAGATCTAT

>10225060|10
TGGAGCTCCA

>10227204|10
ATATTAATAT

>10229191|10
ATATATATAT

>10229192|10
TATATATATA

>10229193|10
ATATATATAT

>10229194|10
TATATATATA

>10229195|10
ATATATATAT

>10229196|10
TATATATATA

>10229197|10
ATATATATAT

>10231658|10
TTTAATTAAA

>10231824|10
GTAAATTTAC

>10233522|10
ATATATATAT

>10234228|10
TTAGTACTAA

>10234298|10
TTCATATGAA

>10234313|10
TGATATATCA

>10234791|10
TTTAGCTAAA

>10235437|10
TATATATATA

>10235438|10
ATATATATAT

>10235439|10
TATATATATA

>10235440|10
ATATATATAT

>10235441|10
TATATATATA

>10235442|10
ATATATATAT

>10235443|10
TATATATATA

>10235444|10
ATATATATAT

>10235445|10
TATATATATA

>10235446|10
ATATATATAT

>10235719|10
TATATATATA

>10235720|10
ATATATATAT

>10235721|10
TATATATATA

>10235722|10
ATATATATAT

>10235723|10
TATATATATA

>10235724|10
ATATATATAT

>10235725|10
TATATATATA

>10239705|10
GATTTAAATC

>10240723|10
TTTAATTAAA

>10241309|10
TAATTAATTA

>10241834|10
TTGTGCACAA

>10243094|10
CATGGCCATG

>10244730|10
TGAAATTTCA

>10245464|10
AGGTATACCT

>10246837|10
TCTTATAAGA

>10248521|10
AACCCGGGTT

>10248973|10
AACTCGAGTT

>10249221|10
GAAGATCTTC

>10250020|10
ATATATATAT

>10250021|10
TATATATATA

>10250022|10
ATATATATAT

>10250023|10
TATATATATA

>10250024|10
ATATATATAT

>10250025|10
TATATATATA

>10250026|10
ATATATATAT

>10250027|10
TATATATATA

>10250028|10
ATATATATAT

>10250029|10
TATATATATA

>10250030|10
ATATATATAT

>10250031|10
TATATATATA

>10255727|10
ATGAGCTCAT

>10267837|10
GCGTATACGC

>10270078|10
ATGTTAACAT

>10272184|10
CAATTAATTG

>10272442|10
AATATATATT

>10279397|10
ATGTTAACAT

>10281596|10
CAATTAATTG

>10288691|10
TAATTAATTA

>10291541|10
GTTCATGAAC

>10292135|10
ACAAATTTGT

>10294282|10
GAAAATTTTC

>10294652|10
TATTTAAATA

>10301544|10
CTAGTACTAG

>10301697|10
AAGAGCTCTT

>10303012|10
AAGAGCTCTT

>10303516|10
CATGATCATG

>10303828|10
TCTGGCCAGA

>10305290|10
CATGATCATG

>10307036|10
TCTGTACAGA

>10308171|10
TTATATATAA

>10313833|10
GATCCGGATC

>10314095|10
GAAATATTTC

>10315286|10
TTTACGTAAA

>10317428|10
AAAGGCCTTT

>10318546|10
GAACATGTTC

>10320037|10
AAGAGCTCTT

>10320977|10
CATGATCATG

>10322888|10
AAGAGCTCTT

>10329248|10
CTCAATTGAG

>10332305|10
ATTTCGAAAT

>10333576|10
TGAGATCTCA

>10334236|10
TGAATATTCA

>10335730|10
AATAGCTATT

>10339954|10
TTTATATAAA

>10341819|10
ATTTCGAAAT

>10342557|10
TATATATATA

>10342558|10
ATATATATAT

>10342739|10
AAGAATTCTT

>10347247|10
TAACCGGTTA

>10347496|10
AATTTAAATT

>10347743|10
ATCGGCCGAT

>10364886|10
GGTTGCAACC

>10365632|10
AATAATTATT

>10368834|10
CTGCATGCAG

>10369470|10
TTTTTAAAAA

>10369795|10
TATATATATA

>10369796|10
ATATATATAT

>10369797|10
TATATATATA

>10369798|10
ATATATATAT

>10369799|10
TATATATATA

>10369800|10
ATATATATAT

>10369801|10
TATATATATA

>10369802|10
ATATATATAT

>10369803|10
TATATATATA

>10369804|10
ATATATATAT

>10369805|10
TATATATATA

>10369806|10
ATATATATAT

>10369807|10
TATATATATA

>10369808|10
ATATATATAT

>10369809|10
TATATATATA

>10374607|10
ATATATATAT

>10376413|10
TTTCCGGAAA

>10380023|10
TCAGCGCTGA

>10381405|10
CTAAATTTAG

>10382910|10
ACTGATCAGT

>10386424|10
GAAGGCCTTC

>10386674|10
CTAACGTTAG

>10392768|10
TATATATATA

>10392769|10
ATATATATAT

>10392770|10
TATATATATA

>10393823|10
ACTACGTAGT

>10394657|10
CTTCATGAAG

>10398799|10
ATACCGGTAT

>10399198|10
ATTATATAAT

>10403316|10
CTGTATACAG

>10405955|10
TATATATATA

>10405956|10
ATATATATAT

>10405957|10
TATATATATA

>10405958|10
ATATATATAT

>10405959|10
TATATATATA

>10405960|10
ATATATATAT

>10406770|10
TCTCTAGAGA

>10408629|10
CTTCATGAAG

>10411803|10
CAACTAGTTG

>10413848|10
TTGTGCACAA

>10414072|10
CAAGGCCTTG

>10420982|10
TCTTTAAAGA

>10421527|10
ACACATGTGT

>10421855|10
ATTAATTAAT

>10421857|10
TAATTAATTA

>10423503|10
GATATATATC

>10426439|10
TAACTAGTTA

>10429942|10
TCTTTAAAGA

>10430544|10
TCTTGCAAGA

>10433978|10
GTTATATAAC

>10434484|10
CAAACGTTTG

>10435968|10
ACACATGTGT

>10438594|10
GAACTAGTTC

>10440218|10
ATGGATCCAT

>10443194|10
ATTATATAAT

>10448418|10
ATATTAATAT

>10450226|10
AAAACGTTTT

>10451517|10
CTTGTACAAG

>10455193|10
ATATATATAT

>10461311|10
GTGAATTCAC

>10462112|10
TCAAATTTGA

>10462428|10
TTTTCGAAAA

>10462910|10
CATTTAAATG

>10463141|10
ATGCATGCAT

>10464886|10
AATTGCAATT

>10466781|10
AACATATGTT

>10474347|10
ACATATATGT

>10480757|10
TAAATATTTA

>10481346|10
CAAGATCTTG

>10487990|10
TATATATATA

>10487991|10
ATATATATAT

>10487992|10
TATATATATA

>10487993|10
ATATATATAT

>10487994|10
TATATATATA

>10487995|10
ATATATATAT

>10487996|10
TATATATATA

>10487997|10
ATATATATAT

>10487998|10
TATATATATA

>10487999|10
ATATATATAT

>10490401|10
TAAAATTTTA

>10490446|10
AATATATATT

>10490737|10
TTTTATAAAA

>10490870|10
AATATATATT

>10491770|10
TAAAGCTTTA

>10491945|10
AATAGCTATT

>10494422|10
CAAGTACTTG

>10496479|10
AACAATTGTT

>10496989|10
CGTTGCAACG

>10511404|10
CCATGCATGG

>10517867|10
TAATTAATTA

>10518061|10
AACATATGTT

>10519460|10
TATATATATA

>10523027|10
AAATATATTT

>10523817|10
TTATATATAA

>10525065|10
TAATTAATTA

>10525967|10
TTTATATAAA

>10527054|10
GGGTTAACCC

>10527814|10
ATATTAATAT

>10527917|10
AAAATATTTT

>10528611|10
TTGGCGCCAA

>10529184|10
TATATATATA

>10529540|10
TAATTAATTA

>10529718|10
TTATATATAA

>10534989|10
TTAGTACTAA

>10535142|10
ATCATATGAT

>10536067|10
AATTTAAATT

>10536509|10
AATATATATT

>10538044|10
ACCGTACGGT

>10538895|10
ATCTTAAGAT

>10539041|10
TTTTATAAAA

>10540287|10
ACATATATGT

>10541062|10
ACTGTACAGT

>10542543|10
TTTAATTAAA

>10543824|10
AGCCATGGCT

>10546599|10
ATTTTAAAAT

>10548836|10
ATATATATAT

>10548837|10
TATATATATA

>10548838|10
ATATATATAT

>10548839|10
TATATATATA

>10548840|10
ATATATATAT

>10548841|10
TATATATATA

>10550621|10
ACTTTAAAGT

>10550672|10
AATAATTATT

>10550897|10
ATTCATGAAT

>10551067|10
GCAGTACTGC

>10553978|10
TTCACGTGAA

>10554296|10
GTAAATTTAC

>10554672|10
ATATATATAT

>10554673|10
TATATATATA

>10556245|10
TTCATATGAA

>10557660|10
AGCATATGCT

>10563829|10
TATATATATA

>10565360|10
TATATATATA

>10565361|10
ATATATATAT

>10565362|10
TATATATATA

>10565363|10
ATATATATAT

>10565364|10
TATATATATA

>10565743|10
TTTAATTAAA

>10566328|10
ATGTCGACAT

>10566873|10
TATGGCCATA

>10567347|10
TTTTTAAAAA

>10568177|10
CATATATATG

>10569928|10
TTTTTAAAAA

>10570814|10
TGATATATCA

>10571235|10
TATTTAAATA

>10571737|10
CCGGTACCGG

>10573480|10
TGAAATTTCA

>10575955|10
ATTAATTAAT

>10576162|10
ATTTGCAAAT

>10577300|10
CTTAATTAAG

>10579639|10
ATTTTAAAAT

>10583317|10
TTCAGCTGAA

>10586727|10
AACACGTGTT

>10587153|10
TTTTTAAAAA

>10589930|10
TATTTAAATA

>10591415|10
TATATATATA

>10591416|10
ATATATATAT

>10591417|10
TATATATATA

>10591418|10
ATATATATAT

>10591982|10
TATATATATA

>10591983|10
ATATATATAT

>10591984|10
TATATATATA

>10591985|10
ATATATATAT

>10591986|10
TATATATATA

>10591987|10
ATATATATAT

>10591988|10
TATATATATA

>10592168|10
TATTATAATA

>10594700|10
TTTTTAAAAA

>10595390|10
ATAATATTAT

>10595410|10
ATATTAATAT

>10595451|10
ATATATATAT

>10596166|10
ATATATATAT

>10597669|10
CATATATATG

>10598186|10
AAAATATTTT

>10598435|10
AAATATATTT

>10598732|10
ATACTAGTAT

>10599012|10
AAAACGTTTT

>10601915|10
CACCTAGGTG

>10605433|10
TATATATATA

>10607702|10
TATAATTATA

>10609840|10
AATATATATT

>10615205|10
AAATATATTT

>10616112|10
TTTTATAAAA

>10618337|10
ACATGCATGT

>10619114|10
TCTTTAAAGA

>10621494|10
GATTATAATC

>10622288|10
TTTTTAAAAA

>10623354|10
TTAAATTTAA

>10624065|10
TTATATATAA

>10625340|10
AGAACGTTCT

>10627981|10
GTTTTAAAAC

>10628231|10
TATATATATA

>10628232|10
ATATATATAT

>10628475|10
ATTATATAAT

>10631949|10
CAAATATTTG

>10631954|10
ATTTGCAAAT

>10631967|10
ATACTAGTAT

>10632389|10
AATATATATT

>10633187|10
TCAAATTTGA

>10633478|10
AAATATATTT

>10633494|10
TTTTCGAAAA

>10635229|10
TACATATGTA

>10636896|10
ATATATATAT

>10636897|10
TATATATATA

>10636898|10
ATATATATAT

>10636899|10
TATATATATA

>10636900|10
ATATATATAT

>10636901|10
TATATATATA

>10636902|10
ATATATATAT

>10636903|10
TATATATATA

>10636904|10
ATATATATAT

>10636905|10
TATATATATA

>10636914|10
ATGTATACAT

>10643718|10
TGATGCATCA

>10644393|10
TACAATTGTA

>10647683|10
TTTCATGAAA

>10653040|10
TCATATATGA

>10653141|10
AAATATATTT

>10653690|10
TTTTTAAAAA

>10654335|10
TATATATATA

>10654336|10
ATATATATAT

>10654337|10
TATATATATA

>10654338|10
ATATATATAT

>10654339|10
TATATATATA

>10654340|10
ATATATATAT

>10654341|10
TATATATATA

>10654342|10
ATATATATAT

>10654343|10
TATATATATA

>10654344|10
ATATATATAT

>10654345|10
TATATATATA

>10654346|10
ATATATATAT

>10654347|10
TATATATATA

>10654348|10
ATATATATAT

>10654349|10
TATATATATA

>10654350|10
ATATATATAT

>10654351|10
TATATATATA

>10654352|10
ATATATATAT

>10654353|10
TATATATATA

>10654354|10
ATATATATAT

>10654355|10
TATATATATA

>10654374|10
TTAATATTAA

>10654491|10
ATTTATAAAT

>10655229|10
ATATATATAT

>10658687|10
TTCCATGGAA

>10659446|10
ATATATATAT

>10659447|10
TATATATATA

>10659448|10
ATATATATAT

>10659510|10
TATATATATA

>10659511|10
ATATATATAT

>10659512|10
TATATATATA

>10659513|10
ATATATATAT

>10659514|10
TATATATATA

>10659515|10
ATATATATAT

>10659911|10
GTCAATTGAC

>10663396|10
TTCCCGGGAA

>10665012|10
TTTAATTAAA

>10665392|10
ATATATATAT

>10666072|10
CTTAGCTAAG

>10666827|10
AATAATTATT

>10676619|10
TTTTTAAAAA

>10677359|10
TCAACGTTGA

>10678215|10
ACACGCGTGT

>10679786|10
TATAATTATA

>10684485|10
TAAGATCTTA

>10686978|10
CTCGATCGAG

>10689143|10
TAAAATTTTA

>10692951|10
AATATATATT

>10693284|10
CACACGTGTG

>10693776|10
ATATATATAT

>10693777|10
TATATATATA

>10693778|10
ATATATATAT

>10693779|10
TATATATATA

>10693780|10
ATATATATAT

>10693781|10
TATATATATA

>10693782|10
ATATATATAT

>10693783|10
TATATATATA

>10694383|10
ACAAATTTGT

>10695235|10
TTTTTAAAAA

>10695428|10
ATATATATAT

>10695435|10
TATAATTATA

>10699714|10
CATTTAAATG

>10703247|10
TATATATATA

>10703248|10
ATATATATAT

>10703249|10
TATATATATA

>10703250|10
ATATATATAT

>10703251|10
TATATATATA

>10703252|10
ATATATATAT

>10703253|10
TATATATATA

>10703824|10
CGTTATAACG

>10704588|10
TACATATGTA

>10705358|10
ATAAGCTTAT

>10706065|10
ATATTAATAT

>10708378|10
ATATATATAT

>10708379|10
TATATATATA

>10708380|10
ATATATATAT

>10710446|10
ACAACGTTGT

>10719156|10
ATAAATTTAT

>10720888|10
ATATGCATAT

>10722521|10
ATTAATTAAT

>10722911|10
CCCGGCCGGG

>10723436|10
TATATATATA

>10726880|10
AAATATATTT

>10727894|10
AAAAGCTTTT

>10733580|10
CAATATATTG

>10735432|10
AAACATGTTT

>10736055|10
ACTCGCGAGT

>10740904|10
AGCCATGGCT

>10741775|10
AAAAGCTTTT

>10747518|10
TATATATATA

>10750872|10
AATATATATT

>10754555|10
GAACATGTTC

>10754947|10
CTAGTACTAG

>10758555|10
AAAATATTTT

>10758582|10
CAAAATTTTG

>10758840|10
ATCTCGAGAT

>10759624|10
GACCATGGTC

>10763138|10
ACTGATCAGT

>10764148|10
AAGGTACCTT

>10770890|10
ACAAATTTGT

>10771204|10
AACTATAGTT

>10771356|10
ATTTTAAAAT

>10777642|10
TTAAATTTAA

>10778662|10
ATTAATTAAT

>10778796|10
TTGTTAACAA

>10778875|10
ATTTTAAAAT

>10778879|10
TAAAATTTTA

>10792045|10
CAAGTACTTG

>10794211|10
ATGCATGCAT

>10794213|10
GCATGCATGC

>10796067|10
ATATATATAT

>10796068|10
TATATATATA

>10796069|10
ATATATATAT

>10796070|10
TATATATATA

>10796071|10
ATATATATAT

>10796072|10
TATATATATA

>10796073|10
ATATATATAT

>10796074|10
TATATATATA

>10796075|10
ATATATATAT

>10796076|10
TATATATATA

>10796077|10
ATATATATAT

>10796078|10
TATATATATA

>10796079|10
ATATATATAT

>10796080|10
TATATATATA

>10796081|10
ATATATATAT

>10796082|10
TATATATATA

>10796083|10
ATATATATAT

>10796084|10
TATATATATA

>10796085|10
ATATATATAT

>10796086|10
TATATATATA

>10796087|10
ATATATATAT

>10796088|10
TATATATATA

>10796089|10
ATATATATAT

>10796090|10
TATATATATA

>10796091|10
ATATATATAT

>10796092|10
TATATATATA

>10796093|10
ATATATATAT

>10796094|10
TATATATATA

>10796095|10
ATATATATAT

>10796096|10
TATATATATA

>10796097|10
ATATATATAT

>10796098|10
TATATATATA

>10796829|10
TGCTTAAGCA

>10797288|10
GTAACGTTAC

>10797616|10
ATCCCGGGAT

>10798987|10
AATGATCATT

>10803546|10
TATATATATA

>10805344|10
CAAAATTTTG

>10806396|10
CGTCATGACG

>10807014|10
AGAATATTCT

>10808606|10
TTCAATTGAA

>10809176|10
TAATTAATTA

>10809178|10
ATTAATTAAT

>10809704|10
ATGACGTCAT

>10811269|10
TCAAATTTGA

>10816836|10
TACATATGTA

>10819054|10
GTGGCGCCAC

>10819310|10
GATATATATC

>10822854|10
ATATATATAT

>10825044|10
AAATCGATTT

>10825978|10
AACCGCGGTT

>10826291|10
TGATATATCA

>10831794|10
AGACATGTCT

>10838320|10
TTTTATAAAA

>10840156|10
ACCGATCGGT

>10845856|10
AGTCATGACT

>10846398|10
GCAATATTGC

>10846887|10
TTGAATTCAA

>10848714|10
TATCCGGATA

>10850633|10
GCTTGCAAGC

>10851372|10
TTTATATAAA

>10851490|10
AATAATTATT

>10852682|10
CGGTATACCG

>10854048|10
TTATTAATAA

>10855365|10
AGAAATTTCT

>10857086|10
GTTCATGAAC

>10858052|10
TTATATATAA

>10860447|10
AAACGCGTTT

>10860556|10
GACACGTGTC

>10860750|10
TTTAATTAAA

>10860797|10
TCGAATTCGA

>10864182|10
TATATATATA

>10865670|10
TATATATATA

>10866332|10
ATAATATTAT

>10867260|10
AAATATATTT

>10867721|10
CATATATATG

>10868568|10
GTATATATAC

>10873574|10
TTTTTAAAAA

>10874661|10
AAAATATTTT

>10875321|10
ATAAATTTAT

>10876072|10
TATATATATA

>10881132|10
ATTATATAAT

>10885284|10
AAAATATTTT

>10888566|10
GAGAGCTCTC

>10888975|10
ACTTTAAAGT

>10892397|10
TGTATATACA

>10892521|10
TCATGCATGA

>10894654|10
TGATCGATCA

>10894916|10
TCAATATTGA

>10895879|10
ATCGATCGAT

>10897340|10
ATTTATAAAT

>10897446|10
TGCATATGCA

>10898585|10
GTTTTAAAAC

>10900546|10
GTATATATAC

>10901443|10
ACAACGTTGT

>10909893|10
ATATTAATAT

>10909896|10
TTAATATTAA

>10911364|10
ATAAATTTAT

>10911937|10
TATATATATA

>10911938|10
ATATATATAT

>10911939|10
TATATATATA

>10911940|10
ATATATATAT

>10911941|10
TATATATATA

>10911942|10
ATATATATAT

>10911943|10
TATATATATA

>10911984|10
ATATATATAT

>10911985|10
TATATATATA

>10913499|10
TTAATATTAA

>10915108|10
TGGGTACCCA

>10915129|10
CCCATATGGG

>10916864|10
ATATATATAT

>10916865|10
TATATATATA

>10916866|10
ATATATATAT

>10916867|10
TATATATATA

>10916868|10
ATATATATAT

>10916869|10
TATATATATA

>10916870|10
ATATATATAT

>10916871|10
TATATATATA

>10916872|10
ATATATATAT

>10916873|10
TATATATATA

>10916874|10
ATATATATAT

>10919703|10
AATTTAAATT

>10920944|10
ACTATATAGT

>10920960|10
CGGTATACCG

>10921092|10
ATTTTAAAAT

>10921096|10
TAAAATTTTA

>10921310|10
CTTTTAAAAG

>10925128|10
ATAAGCTTAT

>10925952|10
ATATATATAT

>10929825|10
TTCCATGGAA

>10931663|10
TATATATATA

>10931664|10
ATATATATAT

>10931665|10
TATATATATA

>10931666|10
ATATATATAT

>10931667|10
TATATATATA

>10935453|10
CAAATATTTG

>10938049|10
AGAAATTTCT

>10939261|10
TCAAGCTTGA

>10944683|10
GAATTAATTC

>10949656|10
ATCATATGAT

>10951277|10
TTTTCGAAAA

>10952016|10
CATGATCATG

>10952019|10
GATCATGATC

>10953221|10
ATAATATTAT

>10954110|10
TCGAATTCGA

>10955949|10
ATATTAATAT

>10958366|10
ATATTAATAT

>10958684|10
ACATGCATGT

>10959818|10
ATTCATGAAT

>10961832|10
AAGCTAGCTT

>10961980|10
TATATATATA

>10964228|10
TAAAATTTTA

>10964747|10
ACGATATCGT

>10965756|10
TGAACGTTCA

>10966176|10
ATATTAATAT

>10966735|10
ATTAATTAAT

>10966741|10
TAATATATTA

>10967762|10
GAAGATCTTC

>10968959|10
ATATATATAT

>10968960|10
TATATATATA

>10968961|10
ATATATATAT

>10968962|10
TATATATATA

>10968963|10
ATATATATAT

>10968964|10
TATATATATA

>10968965|10
ATATATATAT

>10968966|10
TATATATATA

>10968967|10
ATATATATAT

>10968968|10
TATATATATA

>10969473|10
TTGGTACCAA

>10969533|10
GTTTTAAAAC

>10972700|10
TATACGTATA

>10973290|10
ATAAATTTAT

>10973592|10
AATTTAAATT

>10978885|10
ATACATGTAT

>10981963|10
TTTAGCTAAA

>10982043|10
ATATATATAT

>10982044|10
TATATATATA

>10982045|10
ATATATATAT

>10982046|10
TATATATATA

>10996599|10
TCAATATTGA

>10997885|10
TGGTATACCA

>10998339|10
CATCCGGATG

>10999587|10
AACGTACGTT

>11000383|10
AATGATCATT

>11002820|10
TATATATATA

>11002968|10
TGATTAATCA

>11006979|10
AAATTAATTT

>11007091|10
AACATATGTT

>11007900|10
TTCATATGAA

>11011620|10
TGGTTAACCA

>11014411|10
ATTTATAAAT

>11015985|10
ATAAATTTAT

>11017297|10
ATCCATGGAT

>11019923|10
TTATCGATAA

>11020048|10
TCAAATTTGA

>11020388|10
ATGAATTCAT

>11022379|10
TTGTCGACAA

>11023655|10
TATATATATA

>11027817|10
TTATCGATAA

>11027825|10
AAATTAATTT

>11028086|10
GTATATATAC

>11028276|10
GGCACGTGCC

>11029374|10
TTTATATAAA

>11030987|10
TTATTAATAA

>11031005|10
CATATATATG

>11031912|10
CGTACGTACG

>11031914|10
TACGTACGTA

>11031935|10
ATGCATGCAT

>11034357|10
ATATATATAT

>11034358|10
TATATATATA

>11034359|10
ATATATATAT

>11034360|10
TATATATATA

>11034361|10
ATATATATAT

>11035369|10
CAAAATTTTG

>11035498|10
TTAATATTAA

>11038287|10
AAAGATCTTT

>11044152|10
TAAGGCCTTA

>11045518|10
GATTCGAATC

>11046293|10
TAAAATTTTA

>11046311|10
ATATATATAT

>11047878|10
GATTCGAATC

>11049031|10
AGAAATTTCT

>11049130|10
TTATATATAA

>11049299|10
TGTACGTACA

>11049891|10
CACCCGGGTG

>11049936|10
TGTACGTACA

>11050896|10
TTTTATAAAA

>11051114|10
ATAATATTAT

>11053170|10
TATATATATA

>11054770|10
TTTCATGAAA

>11059429|10
AGTCATGACT

>11059820|10
AATTATAATT

>11061368|10
AACTGCAGTT

>11062900|10
AGTTATAACT

>11063822|10
TATATATATA

>11064458|10
TTTTTAAAAA

>11066034|10
AAGTCGACTT

>11067201|10
TATATATATA

>11067202|10
ATATATATAT

>11067203|10
TATATATATA

>11067204|10
ATATATATAT

>11067205|10
TATATATATA

>11067206|10
ATATATATAT

>11067207|10
TATATATATA

>11067208|10
ATATATATAT

>11067209|10
TATATATATA

>11067210|10
ATATATATAT

>11067211|10
TATATATATA

>11067212|10
ATATATATAT

>11067213|10
TATATATATA

>11067214|10
ATATATATAT

>11067215|10
TATATATATA

>11067216|10
ATATATATAT

>11067217|10
TATATATATA

>11067218|10
ATATATATAT

>11067219|10
TATATATATA

>11067220|10
ATATATATAT

>11067221|10
TATATATATA

>11067222|10
ATATATATAT

>11067223|10
TATATATATA

>11067224|10
ATATATATAT

>11067225|10
TATATATATA

>11067226|10
ATATATATAT

>11067227|10
TATATATATA

>11067228|10
ATATATATAT

>11067229|10
TATATATATA

>11067230|10
ATATATATAT

>11067231|10
TATATATATA

>11067232|10
ATATATATAT

>11067233|10
TATATATATA

>11067234|10
ATATATATAT

>11067235|10
TATATATATA

>11067236|10
ATATATATAT

>11067237|10
TATATATATA

>11067238|10
ATATATATAT

>11067239|10
TATATATATA

>11067240|10
ATATATATAT

>11067241|10
TATATATATA

>11067242|10
ATATATATAT

>11067243|10
TATATATATA

>11067244|10
ATATATATAT

>11067245|10
TATATATATA

>11067246|10
ATATATATAT

>11067247|10
TATATATATA

>11067248|10
ATATATATAT

>11067249|10
TATATATATA

>11067250|10
ATATATATAT

>11067251|10
TATATATATA

>11067252|10
ATATATATAT

>11067253|10
TATATATATA

>11067254|10
ATATATATAT

>11067255|10
TATATATATA

>11067256|10
ATATATATAT

>11067257|10
TATATATATA

>11067258|10
ATATATATAT

>11069031|10
TTTTTAAAAA

>11070300|10
AACAGCTGTT

>11071195|10
CAAAGCTTTG

>11071762|10
TTAAATTTAA

>11073760|10
ACATTAATGT

>11073930|10
AACTTAAGTT

>11075337|10
TTGTTAACAA

>11076992|10
GTAATATTAC

>11077421|10
ACGACGTCGT

>11077523|10
TAAGGCCTTA

>11081687|10
TCATGCATGA

>11083714|10
CAAAATTTTG

>11084478|10
TTGTATACAA

>11084493|10
CCAAATTTGG

>11085935|10
ATCACGTGAT

>11088444|10
TTATATATAA

>11088902|10
TATAGCTATA

>11089078|10
TATATATATA

>11089079|10
ATATATATAT

>11089080|10
TATATATATA

>11089081|10
ATATATATAT

>11089082|10
TATATATATA

>11089169|10
TATATATATA

>11089170|10
ATATATATAT

>11089171|10
TATATATATA

>11089172|10
ATATATATAT

>11089173|10
TATATATATA

>11089174|10
ATATATATAT

>11089175|10
TATATATATA

>11089176|10
ATATATATAT

>11089177|10
TATATATATA

>11089178|10
ATATATATAT

>11089179|10
TATATATATA

>11089180|10
ATATATATAT

>11089181|10
TATATATATA

>11089182|10
ATATATATAT

>11089183|10
TATATATATA

>11089184|10
ATATATATAT

>11089185|10
TATATATATA

>11089186|10
ATATATATAT

>11089187|10
TATATATATA

>11089200|10
ATATATATAT

>11089201|10
TATATATATA

>11089202|10
ATATATATAT

>11089203|10
TATATATATA

>11089204|10
ATATATATAT

>11089205|10
TATATATATA

>11090796|10
TACATATGTA

>11095951|10
GTGGCGCCAC

>11096742|10
TAAAATTTTA

>11100862|10
AAAGTACTTT

>11103946|10
ATTTTAAAAT

>11108171|10
ATTATATAAT

>11111049|10
CATGTACATG

>11112011|10
TTAAATTTAA

>11112105|10
TATATATATA

>11112106|10
ATATATATAT

>11112107|10
TATATATATA

>11112108|10
ATATATATAT

>11112109|10
TATATATATA

>11112110|10
ATATATATAT

>11112111|10
TATATATATA

>11112112|10
ATATATATAT

>11112113|10
TATATATATA

>11112114|10
ATATATATAT

>11112115|10
TATATATATA

>11112116|10
ATATATATAT

>11112117|10
TATATATATA

>11112118|10
ATATATATAT

>11112119|10
TATATATATA

>11116503|10
CATATATATG

>11116957|10
CAGTTAACTG

>11117199|10
ACCGGCCGGT

>11118221|10
TTATATATAA

>11119461|10
TTACATGTAA

>11120717|10
AAAAGCTTTT

>11125292|10
GATAATTATC

>11126589|10
GGAAGCTTCC

>11126831|10
ACTAATTAGT

>11127266|10
TTTTTAAAAA

>11127676|10
TTTGATCAAA

>11128385|10
AATTTAAATT

>11128388|10
TTAAATTTAA

>11128391|10
AATTTAAATT

>11133015|10
AATAATTATT

>11133557|10
AGAAGCTTCT

>11134139|10
TCTTTAAAGA

>11136070|10
ATACTAGTAT

>11138612|10
AGATTAATCT

>11139124|10
TAATTAATTA

>11142791|10
ATACATGTAT

>11144497|10
TCACCGGTGA

>11149291|10
GAAGATCTTC

>11152911|10
ATTTGCAAAT

>11153188|10
ATTATATAAT

>11154008|10
ATATTAATAT

>11154324|10
GATATATATC

>11155506|10
TCATATATGA

>11157106|10
GTGAATTCAC

>11163493|10
AAAAGCTTTT

>11164235|10
TTACCGGTAA

>11165556|10
TAAAATTTTA

>11167808|10
TATATATATA

>11168224|10
TTATGCATAA

>11168430|10
AAGGTACCTT

>11169161|10
CTAAATTTAG

>11169412|10
ATTAATTAAT

>11170151|10
AATTTAAATT

>11170907|10
GGAACGTTCC

>11173941|10
ATTATATAAT

>11174549|10
CAAATATTTG

>11175121|10
TATTTAAATA

>11175889|10
CATATATATG

>11176033|10
AGTAATTACT

>11177426|10
CTTATATAAG

>11179069|10
TTCGTACGAA

>11179155|10
ATTTCGAAAT

>11183253|10
TCAAATTTGA

>11185886|10
ATTTATAAAT

>11187243|10
AAAGATCTTT

>11187845|10
TTCGATCGAA

>11187969|10
AATTATAATT

>11192726|10
ATCAATTGAT

>11192915|10
GTTCATGAAC

>11193160|10
ATATATATAT

>11193161|10
TATATATATA

>11196471|10
ATACATGTAT

>11198607|10
GCTAGCTAGC

>11199660|10
TCCAGCTGGA

>11200651|10
ACAAATTTGT

>11200844|10
GTATATATAC

>11201129|10
TTTTTAAAAA

>11201548|10
TAAGATCTTA

>11202056|10
TTTCATGAAA

>11202130|10
ATATATATAT

>11202204|10
TATATATATA

>11202205|10
ATATATATAT

>11202206|10
TATATATATA

>11202207|10
ATATATATAT

>11202208|10
TATATATATA

>11202209|10
ATATATATAT

>11202210|10
TATATATATA

>11202211|10
ATATATATAT

>11202212|10
TATATATATA

>11202213|10
ATATATATAT

>11202214|10
TATATATATA

>11202215|10
ATATATATAT

>11202216|10
TATATATATA

>11202217|10
ATATATATAT

>11202218|10
TATATATATA

>11202219|10
ATATATATAT

>11202220|10
TATATATATA

>11202221|10
ATATATATAT

>11203156|10
AGTATATACT

>11204061|10
ATGATATCAT

>11204672|10
TTTTGCAAAA

>11204940|10
TGCAATTGCA

>11205658|10
TATATATATA

>11205659|10
ATATATATAT

>11205660|10
TATATATATA

>11205667|10
ATATTAATAT

>11212772|10
TTGGCGCCAA

>11214187|10
AAATATATTT

>11214289|10
GATCATGATC

>11214929|10
CAATGCATTG

>11215152|10
AATAGCTATT

>11215711|10
CCTTGCAAGG

>11216260|10
TATATATATA

>11216261|10
ATATATATAT

>11216262|10
TATATATATA

>11216263|10
ATATATATAT

>11216264|10
TATATATATA

>11217493|10
GCTTTAAAGC

>11223301|10
AATAATTATT

>11223337|10
TTTAATTAAA

>11224102|10
AAAGATCTTT

>11224209|10
TTATGCATAA

>11224645|10
ACTTATAAGT

>11224814|10
AATAATTATT

>11225052|10
ATATATATAT

>11225053|10
TATATATATA

>11225054|10
ATATATATAT

>11225055|10
TATATATATA

>11225056|10
ATATATATAT

>11225057|10
TATATATATA

>11225058|10
ATATATATAT

>11225059|10
TATATATATA

>11225060|10
ATATATATAT

>11225061|10
TATATATATA

>11225062|10
ATATATATAT

>11225063|10
TATATATATA

>11225064|10
ATATATATAT

>11225065|10
TATATATATA

>11225066|10
ATATATATAT

>11225067|10
TATATATATA

>11225068|10
ATATATATAT

>11225069|10
TATATATATA

>11225070|10
ATATATATAT

>11225071|10
TATATATATA

>11225072|10
ATATATATAT

>11225073|10
TATATATATA

>11225074|10
ATATATATAT

>11226060|10
ATATATATAT

>11227770|10
CATCTAGATG

>11230379|10
AAATATATTT

>11230614|10
ATATATATAT

>11231508|10
ACATATATGT

>11239201|10
AAACCGGTTT

>11250144|10
TGAGTACTCA

>11256579|10
GATGATCATC

>11259224|10
TTTTTAAAAA

>11259290|10
CTATATATAG

>11259579|10
CGGATATCCG

>11259624|10
CGGATATCCG

>11279616|10
TTGCATGCAA

>11280532|10
ATATATATAT

>11280673|10
TTTTTAAAAA

>11283494|10
ATTTATAAAT

>11284690|10
TCAATATTGA

>11289667|10
TATAGCTATA

>11291038|10
TTTTATAAAA

>11292019|10
AAAATATTTT

>11294533|10
AAATTAATTT

>11297449|10
CAAAATTTTG

>11298499|10
ATATATATAT

>11298513|10
GTTGGCCAAC

>11299180|10
TACATATGTA

>11299254|10
TAAATATTTA

>11299441|10
AATATATATT

>11299684|10
ACAATATTGT

>11304214|10
GAATGCATTC

>11310505|10
TTTTTAAAAA

>11310663|10
GTACTAGTAC

>11312594|10
GTATATATAC

>11316714|10
TAATATATTA

>11318746|10
TTGGATCCAA

>11319900|10
TTACATGTAA

>11320234|10
AAATATATTT

>11320635|10
TATTTAAATA

>11321928|10
AAAGGCCTTT

>11321991|10
AGTTATAACT

>11322907|10
TTGGATCCAA

>11324954|10
TTTAATTAAA

>11325541|10
TATATATATA

>11325946|10
TATGTACATA

>11327723|10
TTCATATGAA

>11335433|10
TTTTTAAAAA

>11335827|10
TTATATATAA

>11337236|10
GAGCATGCTC

>11341576|10
TATATATATA

>11341607|10
TATATATATA

>11343314|10
CGTATATACG

>11345803|10
ATAATATTAT

>11348128|10
TTTATATAAA

>11348957|10
TACATATGTA

>11354137|10
TATATATATA

>11354138|10
ATATATATAT

>11354139|10
TATATATATA

>11354376|10
TCAATATTGA

>11357723|10
AATAATTATT

>11359696|10
TCAGATCTGA

>11360252|10
GATCATGATC

>11364811|10
AGATATATCT

>11365526|10
AGAACGTTCT

>11367612|10
TAAAATTTTA

>11367759|10
AAAATATTTT

>11369297|10
TATATATATA

>11369298|10
ATATATATAT

>11369299|10
TATATATATA

>11369300|10
ATATATATAT

>11370005|10
AATATATATT

>11370704|10
TATAGCTATA

>11370755|10
TTAAGCTTAA

>11373212|10
TGAAGCTTCA

>11373280|10
GCTAGCTAGC

>11376090|10
GATTCGAATC

>11379382|10
AATCTAGATT

>11380506|10
TATAATTATA

>11381903|10
TAATATATTA

>11382016|10
TATAATTATA

>11384558|10
ATTAATTAAT

>11384560|10
TAATTAATTA

>11386826|10
TATACGTATA

>11386946|10
AATTTAAATT

>11387083|10
ATACATGTAT

>11387095|10
ATATTAATAT

>11390440|10
TTTGATCAAA

>11397762|10
AGTGTACACT

>11405056|10
AAGAGCTCTT

>11407775|10
CGGTATACCG

>11408796|10
TATAATTATA

>11410382|10
TTCAATTGAA

>11412344|10
GAACATGTTC

>11417125|10
TTTGCGCAAA

>11420892|10
TTTTTAAAAA

>11424284|10
AGAGATCTCT

>11426555|10
TATGATCATA

>11429073|10
AATATATATT

>11429909|10
ATATATATAT

>11429910|10
TATATATATA

>11429911|10
ATATATATAT

>11429912|10
TATATATATA

>11429913|10
ATATATATAT

>11429914|10
TATATATATA

>11429915|10
ATATATATAT

>11429916|10
TATATATATA

>11429917|10
ATATATATAT

>11429918|10
TATATATATA

>11432108|10
AAATGCATTT

>11436728|10
TGAAATTTCA

>11436801|10
GAGCTAGCTC

>11437694|10
GTAACGTTAC

>11439925|10
ATACTAGTAT

>11439999|10
TCAACGTTGA

>11440125|10
ACAAATTTGT

>11445449|10
ATATATATAT

>11446508|10
TTGATATCAA

>11449203|10
ACGGATCCGT

>11450085|10
TAATTAATTA

>11450087|10
ATTAATTAAT

>11450089|10
TAATTAATTA

>11452009|10
AAACTAGTTT

>11452708|10
TATTTAAATA

>11455868|10
TCAATATTGA

>11456750|10
AAATATATTT

>11458980|10
AATTGCAATT

>11464752|10
TTATTAATAA

>11464757|10
AATAATTATT

>11465217|10
TTTTGCAAAA

>11468047|10
AACCCGGGTT

>11473326|10
CGTCTAGACG

>11473878|10
AAATTAATTT

>11474012|10
ATATATATAT

>11474471|10
TTTAATTAAA

>11475004|10
AAACATGTTT

>11475546|10
GTCACGTGAC

>11478026|10
GTTCATGAAC

>11478039|10
CATGATCATG

>11484541|10
GTCATATGAC

>11484766|10
TTTATATAAA

>11485338|10
TGGAATTCCA

>11485671|10
TCTATATAGA

>11486324|10
TATATATATA

>11486325|10
ATATATATAT

>11486326|10
TATATATATA

>11486327|10
ATATATATAT

>11486328|10
TATATATATA

>11486329|10
ATATATATAT

>11486330|10
TATATATATA

>11486331|10
ATATATATAT

>11486332|10
TATATATATA

>11487377|10
AATTATAATT

>11489536|10
TATATATATA

>11489537|10
ATATATATAT

>11489538|10
TATATATATA

>11490371|10
CCATATATGG

>11490424|10
CATATATATG

>11491526|10
AATAATTATT

>11491539|10
TTATCGATAA

>11491591|10
TTATTAATAA

>11493671|10
TATATATATA

>11493672|10
ATATATATAT

>11493673|10
TATATATATA

>11493674|10
ATATATATAT

>11493675|10
TATATATATA

>11493676|10
ATATATATAT

>11493677|10
TATATATATA

>11493678|10
ATATATATAT

>11493679|10
TATATATATA

>11493680|10
ATATATATAT

>11493681|10
TATATATATA

>11493682|10
ATATATATAT

>11493683|10
TATATATATA

>11494046|10
AAAATATTTT

>11494619|10
ATAATATTAT

>11494670|10
TTATTAATAA

>11495062|10
CATTTAAATG

>11495653|10
TATACGTATA

>11496382|10
TTGCTAGCAA

>11497310|10
TTTTATAAAA

>11498878|10
TCAAATTTGA

>11501468|10
TTGATATCAA

>11502089|10
TTTTTAAAAA

>11513586|10
TTTTTAAAAA

>11513792|10
TATTATAATA

>11514187|10
TTAAATTTAA

>11515471|10
ACGATATCGT

>11518658|10
TTTTCGAAAA

>11524670|10
TTATATATAA

>11524796|10
TTAATATTAA

>11525109|10
TATATATATA

>11525110|10
ATATATATAT

>11525111|10
TATATATATA

>11525112|10
ATATATATAT

>11525113|10
TATATATATA

>11525114|10
ATATATATAT

>11525115|10
TATATATATA

>11525116|10
ATATATATAT

>11525117|10
TATATATATA

>11525118|10
ATATATATAT

>11525792|10
TTTTTAAAAA

>11526463|10
AATTATAATT

>11526946|10
ATATATATAT

>11526947|10
TATATATATA

>11526948|10
ATATATATAT

>11526949|10
TATATATATA

>11526950|10
ATATATATAT

>11526951|10
TATATATATA

>11526952|10
ATATATATAT

>11527022|10
TATTTAAATA

>11528977|10
TTTCTAGAAA

>11530368|10
TTCCATGGAA

>11531255|10
CATAGCTATG

>11531675|10
AACCATGGTT

>11532205|10
CTTCATGAAG

>11533390|10
TATTCGAATA

>11533980|10
TGCGGCCGCA

>11535398|10
TATATATATA

>11536705|10
ATATATATAT

>11536706|10
TATATATATA

>11536707|10
ATATATATAT

>11536708|10
TATATATATA

>11536709|10
ATATATATAT

>11536710|10
TATATATATA

>11536711|10
ATATATATAT

>11536712|10
TATATATATA

>11536713|10
ATATATATAT

>11536714|10
TATATATATA

>11536715|10
ATATATATAT

>11536716|10
TATATATATA

>11536717|10
ATATATATAT

>11536718|10
TATATATATA

>11536719|10
ATATATATAT

>11536720|10
TATATATATA

>11536721|10
ATATATATAT

>11536722|10
TATATATATA

>11536723|10
ATATATATAT

>11544454|10
TATATATATA

>11547918|10
AACGCGCGTT

>11548050|10
CATATATATG

>11548132|10
AATACGTATT

>11549065|10
TTTTTAAAAA

>11550677|10
ATGTATACAT

>11550786|10
AATATATATT

>11552302|10
TTTCATGAAA

>11552642|10
AAGTATACTT

>11557080|10
ATATATATAT

>11557873|10
ACTTTAAAGT

>11565365|10
AAAGATCTTT

>11567340|10
TTCATATGAA

>11570986|10
TAATATATTA

>11572672|10
TCATATATGA

>11573133|10
AAGTTAACTT

>11575615|10
ATACCGGTAT

>11576687|10
TTTTTAAAAA

>11579403|10
TTTCTAGAAA

>11585704|10
TTTATATAAA

>11588653|10
CCTTATAAGG

>11594812|10
GATTTAAATC

>11597502|10
TTTTATAAAA

>11598143|10
AAATGCATTT

>11598875|10
TACCATGGTA

>11599855|10
GTTAATTAAC

>11599902|10
TAATTAATTA

>11605364|10
TGTGTACACA

>11606632|10
TGTTATAACA

>11608367|10
AAGTGCACTT

>11610448|10
ATCCGCGGAT

>11610576|10
CGGATATCCG

>11610644|10
ACTATATAGT

>11610695|10
ACTATATAGT

>11611636|10
TTGTTAACAA

>11611741|10
TAAAATTTTA

>11615081|10
TGTTATAACA

>11617560|10
ATTATATAAT

>11618332|10
ATATATATAT

>11618333|10
TATATATATA

>11618334|10
ATATATATAT

>11618335|10
TATATATATA

>11618336|10
ATATATATAT

>11618337|10
TATATATATA

>11618338|10
ATATATATAT

>11618339|10
TATATATATA

>11618340|10
ATATATATAT

>11618341|10
TATATATATA

>11618342|10
ATATATATAT

>11618343|10
TATATATATA

>11618344|10
ATATATATAT

>11618345|10
TATATATATA

>11618346|10
ATATATATAT

>11618347|10
TATATATATA

>11618348|10
ATATATATAT

>11618349|10
TATATATATA

>11618350|10
ATATATATAT

>11618351|10
TATATATATA

>11618352|10
ATATATATAT

>11618353|10
TATATATATA

>11618354|10
ATATATATAT

>11618355|10
TATATATATA

>11618356|10
ATATATATAT

>11618357|10
TATATATATA

>11618358|10
ATATATATAT

>11618438|10
TATATATATA

>11618439|10
ATATATATAT

>11618440|10
TATATATATA

>11618441|10
ATATATATAT

>11618442|10
TATATATATA

>11618443|10
ATATATATAT

>11618444|10
TATATATATA

>11618445|10
ATATATATAT

>11618446|10
TATATATATA

>11618447|10
ATATATATAT

>11618448|10
TATATATATA

>11618449|10
ATATATATAT

>11618450|10
TATATATATA

>11618451|10
ATATATATAT

>11618452|10
TATATATATA

>11618453|10
ATATATATAT

>11618454|10
TATATATATA

>11618455|10
ATATATATAT

>11618456|10
TATATATATA

>11618888|10
TCACATGTGA

>11623498|10
ATTTTAAAAT

>11624156|10
CTTGGCCAAG

>11624551|10
ATAATATTAT

>11625233|10
TTTTCGAAAA

>11625947|10
ATGAGCTCAT

>11627397|10
ATATATATAT

>11627398|10
TATATATATA

>11627399|10
ATATATATAT

>11627400|10
TATATATATA

>11627401|10
ATATATATAT

>11627402|10
TATATATATA

>11627403|10
ATATATATAT

>11627404|10
TATATATATA

>11627405|10
ATATATATAT

>11627406|10
TATATATATA

>11627407|10
ATATATATAT

>11627408|10
TATATATATA

>11627704|10
ACATATATGT

>11628281|10
TATAATTATA

>11628425|10
AACCATGGTT

>11631045|10
TTTTTAAAAA

>11631226|10
TTCATATGAA

>11631787|10
TATATATATA

>11631788|10
ATATATATAT

>11631789|10
TATATATATA

>11631790|10
ATATATATAT

>11632874|10
TGATTAATCA

>11634010|10
ATTAATTAAT

>11634913|10
CAAATATTTG

>11635122|10
AACGTACGTT

>11636391|10
TCAATATTGA

>11636659|10
AATAATTATT

>11636845|10
ACTTATAAGT

>11640089|10
TCGCCGGCGA

>11642121|10
AATTTAAATT

>11643556|10
TTTCATGAAA

>11643908|10
AACTATAGTT

>11645969|10
ATAAATTTAT

>11646156|10
TACATATGTA

>11647620|10
TATATATATA

>11647621|10
ATATATATAT

>11647622|10
TATATATATA

>11647623|10
ATATATATAT

>11647624|10
TATATATATA

>11647625|10
ATATATATAT

>11647915|10
TATATATATA

>11649313|10
GACACGTGTC

>11649343|10
GACATATGTC

>11649524|10
TTGTATACAA

>11651542|10
GGCTGCAGCC

>11655670|10
TTATTAATAA

>11656394|10
ATTAATTAAT

>11656631|10
ATAATATTAT

>11658691|10
ACTGATCAGT

>11663896|10
TACATATGTA

>11666486|10
TTTTTAAAAA

>11666523|10
ATATATATAT

>11666524|10
TATATATATA

>11666525|10
ATATATATAT

>11666526|10
TATATATATA

>11666527|10
ATATATATAT

>11666528|10
TATATATATA

>11666529|10
ATATATATAT

>11666530|10
TATATATATA

>11666531|10
ATATATATAT

>11666532|10
TATATATATA

>11666533|10
ATATATATAT

>11666534|10
TATATATATA

>11666535|10
ATATATATAT

>11666536|10
TATATATATA

>11666537|10
ATATATATAT

>11666538|10
TATATATATA

>11666539|10
ATATATATAT

>11666540|10
TATATATATA

>11666541|10
ATATATATAT

>11666542|10
TATATATATA

>11666543|10
ATATATATAT

>11666544|10
TATATATATA

>11666545|10
ATATATATAT

>11666546|10
TATATATATA

>11666547|10
ATATATATAT

>11666548|10
TATATATATA

>11666549|10
ATATATATAT

>11666550|10
TATATATATA

>11666551|10
ATATATATAT

>11666552|10
TATATATATA

>11666553|10
ATATATATAT

>11666554|10
TATATATATA

>11666555|10
ATATATATAT

>11666556|10
TATATATATA

>11666922|10
CGGATATCCG

>11669373|10
CGGTATACCG

>11669878|10
GATTTAAATC

>11671534|10
GATCATGATC

>11671602|10
ACATTAATGT

>11672466|10
AGTAATTACT

>11672971|10
AGAATATTCT

>11674716|10
CAAAATTTTG

>11676775|10
AAAATATTTT

>11676798|10
TATATATATA

>11679371|10
GATAGCTATC

>11681451|10
TTTTTAAAAA

>11681900|10
CCAAATTTGG

>11683043|10
CACAGCTGTG

>11683418|10
TTGCTAGCAA

>11683572|10
AATTTAAATT

>11686844|10
TTGTTAACAA

>11689172|10
TGAATATTCA

>11691512|10
GCCAGCTGGC

>11692266|10
TTTATATAAA

>11692602|10
TTTATATAAA

>11692701|10
TTTATATAAA

>11692800|10
TTTATATAAA

>11693136|10
TTTATATAAA

>11693235|10
TTTATATAAA

>11694169|10
AATAATTATT

>11699103|10
TTTTATAAAA

>11699116|10
TAACTAGTTA

>11699320|10
TTAAATTTAA

>11699648|10
ATATATATAT

>11699649|10
TATATATATA

>11699650|10
ATATATATAT

>11699651|10
TATATATATA

>11699795|10
AAATTAATTT

>11699839|10
TAATTAATTA

>11699846|10
TTAAATTTAA

>11701092|10
TTAATATTAA

>11701380|10
TTATATATAA

>11701404|10
ATTTTAAAAT

>11701702|10
CGGTATACCG

>11703989|10
TTTAATTAAA

>11705619|10
AAGAATTCTT

>11706229|10
GTTTGCAAAC

>11706811|10
TTTATATAAA

>11707953|10
TATAATTATA

>11708174|10
TATAATTATA

>11708178|10
ATTATATAAT

>11708208|10
ATTCTAGAAT

>11708343|10
TATAATTATA

>11708347|10
ATTATATAAT

>11708807|10
CGGTATACCG

>11709918|10
AGAGATCTCT

>11711978|10
AGTATATACT

>11714015|10
TGATTAATCA

>11715938|10
CATAGCTATG

>11717593|10
AATAATTATT

>11718160|10
ATTATATAAT

>11719256|10
AAAACGTTTT

>11720675|10
TTTTTAAAAA

>11720687|10
GATTTAAATC

>11720880|10
AAATATATTT

>11722053|10
AATTCGAATT

>11723054|10
TATATATATA

>11723055|10
ATATATATAT

>11723056|10
TATATATATA

>11723057|10
ATATATATAT

>11723058|10
TATATATATA

>11723059|10
ATATATATAT

>11723060|10
TATATATATA

>11723061|10
ATATATATAT

>11723062|10
TATATATATA

>11723063|10
ATATATATAT

>11723064|10
TATATATATA

>11723065|10
ATATATATAT

>11723066|10
TATATATATA

>11723067|10
ATATATATAT

>11723068|10
TATATATATA

>11723069|10
ATATATATAT

>11723070|10
TATATATATA

>11723071|10
ATATATATAT

>11723072|10
TATATATATA

>11723073|10
ATATATATAT

>11723074|10
TATATATATA

>11725309|10
AATTATAATT

>11727743|10
CAATTAATTG

>11728593|10
CAATATATTG

>11729050|10
ATTAATTAAT

>11729100|10
CATATATATG

>11730413|10
TAATTAATTA

>11734107|10
TCAAATTTGA

>11735198|10
TATATATATA

>11735199|10
ATATATATAT

>11735200|10
TATATATATA

>11735201|10
ATATATATAT

>11735202|10
TATATATATA

>11735203|10
ATATATATAT

>11735204|10
TATATATATA

>11735205|10
ATATATATAT

>11735206|10
TATATATATA

>11735207|10
ATATATATAT

>11735208|10
TATATATATA

>11735209|10
ATATATATAT

>11735210|10
TATATATATA

>11735211|10
ATATATATAT

>11736392|10
TGAATATTCA

>11737235|10
TTAAATTTAA

>11737242|10
TAATTAATTA

>11737287|10
AAATTAATTT

>11738948|10
GGTTATAACC

>11745915|10
TTTGATCAAA

>11749416|10
ATTTTAAAAT

>11753029|10
TAAATATTTA

>11753855|10
TGTACGTACA

>11753990|10
TTTTTAAAAA

>11754297|10
TGTATATACA

>11754438|10
AAAATATTTT

>11754493|10
TGTACGTACA

>11754640|10
ATTTATAAAT

>11755152|10
TAGCTAGCTA

>11756379|10
GTTTATAAAC

>11756645|10
ATATATATAT

>11756646|10
TATATATATA

>11756647|10
ATATATATAT

>11756648|10
TATATATATA

>11756649|10
ATATATATAT

>11756650|10
TATATATATA

>11756651|10
ATATATATAT

>11759060|10
ATAAATTTAT

>11761863|10
TGTTGCAACA

>11763049|10
ACCAATTGGT

>11763610|10
TCTCTAGAGA

>11764789|10
TTAAATTTAA

>11767973|10
ATTATATAAT

>11770509|10
TCTACGTAGA

>11773504|10
TTCAGCTGAA

>11774053|10
CGATTAATCG

>11774618|10
CTAAATTTAG

>11776132|10
AATGATCATT

>11782372|10
TAAATATTTA

>11782528|10
TGGTATACCA

>11782602|10
ATTATATAAT

>11785439|10
CTGATATCAG

>11791806|10
TCAAGCTTGA

>11794192|10
GAAAATTTTC

>11801420|10
ATTTTAAAAT

>11802018|10
ATATATATAT

>11802019|10
TATATATATA

>11802020|10
ATATATATAT

>11802021|10
TATATATATA

>11802022|10
ATATATATAT

>11802023|10
TATATATATA

>11802024|10
ATATATATAT

>11802025|10
TATATATATA

>11802026|10
ATATATATAT

>11802027|10
TATATATATA

>11802028|10
ATATATATAT

>11802029|10
TATATATATA

>11802030|10
ATATATATAT

>11803117|10
TACATATGTA

>11803560|10
CGGTATACCG

>11803978|10
GAAAATTTTC

>11805669|10
AATAATTATT

>11806786|10
TAGAATTCTA

>11807696|10
TAAGTACTTA

>11807926|10
ACTTGCAAGT

>11810196|10
ATATATATAT

>11810197|10
TATATATATA

>11810198|10
ATATATATAT

>11810199|10
TATATATATA

>11810200|10
ATATATATAT

>11810201|10
TATATATATA

>11810202|10
ATATATATAT

>11810203|10
TATATATATA

>11810204|10
ATATATATAT

>11810205|10
TATATATATA

>11810206|10
ATATATATAT

>11811967|10
AAGCTAGCTT

>11816049|10
TATAATTATA

>11818602|10
CCCATATGGG

>11818623|10
TGGGTACCCA

>11822073|10
TATATATATA

>11822246|10
TGTAATTACA

>11822671|10
AATATATATT

>11823887|10
ATTTTAAAAT

>11823925|10
AATACGTATT

>11824456|10
ACTATATAGT

>11824461|10
ATAGTACTAT

>11826704|10
TTTATATAAA

>11826859|10
ATTTTAAAAT

>11828697|10
AATATATATT

>11829498|10
ACATATATGT

>11829508|10
ATATATATAT

>11829509|10
TATATATATA

>11829510|10
ATATATATAT

>11829511|10
TATATATATA

>11830780|10
ATGAATTCAT

>11832655|10
ACTAATTAGT

>11833856|10
AAATATATTT

>11834554|10
TGCAATTGCA

>11834786|10
TAACCGGTTA

>11835035|10
AATTTAAATT

>11836907|10
TCTTATAAGA

>11838736|10
TATATATATA

>11839174|10
GAAACGTTTC

>11839223|10
AAACGCGTTT

>11839616|10
ATATATATAT

>11839617|10
TATATATATA

>11839618|10
ATATATATAT

>11839619|10
TATATATATA

>11839620|10
ATATATATAT

>11839714|10
GAAACGTTTC

>11840470|10
AGAAGCTTCT

>11840672|10
TTCATATGAA

>11843275|10
TCTAATTAGA

>11843621|10
ATGAGCTCAT

>11844536|10
GTTTTAAAAC

>11847262|10
GAGAATTCTC

>11857272|10
TTAATATTAA

>11857706|10
TTTTATAAAA

>11858029|10
AAGAATTCTT

>11859301|10
AAAGATCTTT

>11859754|10
TTTTTAAAAA

>11859806|10
TATATATATA

>11859807|10
ATATATATAT

>11860689|10
ATATATATAT

>11863113|10
TTAATATTAA

>11864492|10
TATATATATA

>11864493|10
ATATATATAT

>11864494|10
TATATATATA

>11864495|10
ATATATATAT

>11864496|10
TATATATATA

>11864497|10
ATATATATAT

>11864498|10
TATATATATA

>11864499|10
ATATATATAT

>11864500|10
TATATATATA

>11864501|10
ATATATATAT

>11864502|10
TATATATATA

>11864503|10
ATATATATAT

>11864504|10
TATATATATA

>11866817|10
AGATCGATCT

>11868028|10
GCTATATAGC

>11868341|10
ATTATATAAT

>11871207|10
AAATTAATTT

>11874780|10
TCAAATTTGA

>11876198|10
AAAATATTTT

>11877772|10
TTTAATTAAA

>11877820|10
ATATATATAT

>11877917|10
TAATATATTA

>11878023|10
TTGTTAACAA

>11878215|10
CAATTAATTG

>11879268|10
TATATATATA

>11879269|10
ATATATATAT

>11879270|10
TATATATATA

>11879271|10
ATATATATAT

>11879272|10
TATATATATA

>11879273|10
ATATATATAT

>11879274|10
TATATATATA

>11879275|10
ATATATATAT

>11879276|10
TATATATATA

>11879277|10
ATATATATAT

>11879278|10
TATATATATA

>11879279|10
ATATATATAT

>11879280|10
TATATATATA

>11879281|10
ATATATATAT

>11879282|10
TATATATATA

>11879283|10
ATATATATAT

>11879284|10
TATATATATA

>11879285|10
ATATATATAT

>11880007|10
ATATATATAT

>11880008|10
TATATATATA

>11881231|10
ATATTAATAT

>11881846|10
CCTCATGAGG

>11885915|10
AAAAGCTTTT

>11887355|10
GTTTTAAAAC

>11888422|10
AGGTTAACCT

>11889235|10
TGACGCGTCA

>11890935|10
AAAAGCTTTT

>11892369|10
TTTTTAAAAA

>11893074|10
TTTTTAAAAA

>11895502|10
AACTTAAGTT

>11897395|10
AAAAGCTTTT

>11900119|10
AAAAGCTTTT

>11900276|10
AAAAGCTTTT

>11900673|10
AAAAGCTTTT

>11902184|10
TTTTATAAAA

>11907290|10
AACTCGAGTT

>11907813|10
CCGACGTCGG

>11910703|10
TATTATAATA

>11911133|10
TAATATATTA

>11911199|10
AAAATATTTT

>11911295|10
AAATATATTT

>11918906|10
TCTCCGGAGA

>11925258|10
CCACTAGTGG

>11927491|10
ATATATATAT

>11929611|10
TATTATAATA

>11929957|10
TAATATATTA

>11930621|10
ATATATATAT

>11930640|10
CGGATATCCG

>11931744|10
ATTCATGAAT

>11935895|10
ATAAATTTAT

>11936675|10
ATCATATGAT

>11936946|10
AAATATATTT

>11945016|10
GCTAGCTAGC

>11945269|10
ATATATATAT

>11958557|10
TAACATGTTA

>11959178|10
ATAATATTAT

>11962260|10
AAATATATTT

>11962345|10
TTAATATTAA

>11962800|10
TTCTCGAGAA

>11963504|10
ATTGATCAAT

>11964605|10
AAGCGCGCTT

>11966254|10
AAAAGCTTTT

>11966923|10
TTTCTAGAAA

>11967023|10
AGCTATAGCT

>11969553|10
GCCATATGGC

>11971274|10
CTAAGCTTAG

>11973409|10
TATTCGAATA

>11974446|10
TAGACGTCTA

>11974537|10
TATATATATA

>11974538|10
ATATATATAT

>11974539|10
TATATATATA

>11974540|10
ATATATATAT

>11974541|10
TATATATATA

>11974542|10
ATATATATAT

>11974543|10
TATATATATA

>11974544|10
ATATATATAT

>11974545|10
TATATATATA

>11974546|10
ATATATATAT

>11974547|10
TATATATATA

>11974548|10
ATATATATAT

>11974549|10
TATATATATA

>11974550|10
ATATATATAT

>11974551|10
TATATATATA

>11974552|10
ATATATATAT

>11974553|10
TATATATATA

>11974554|10
ATATATATAT

>11974555|10
TATATATATA

>11974556|10
ATATATATAT

>11974557|10
TATATATATA

>11974558|10
ATATATATAT

>11974559|10
TATATATATA

>11974582|10
AAACATGTTT

>11975325|10
TAAAATTTTA

>11976744|10
AGATGCATCT

>11980451|10
TTTTTAAAAA

>11980498|10
TTTTCGAAAA

>11981454|10
ATTTTAAAAT

>11983433|10
AATATATATT

>11984314|10
ATTTATAAAT

>11985084|10
TTGGATCCAA

>11987780|10
CATATATATG

>11988529|10
ATAATATTAT

>11988585|10
TATATATATA

>11988586|10
ATATATATAT

>11988587|10
TATATATATA

>11988588|10
ATATATATAT

>11989996|10
TGTATATACA

>11990208|10
GTATATATAC

>11991216|10
TTTTTAAAAA

>11991543|10
TAATATATTA

>11998319|10
TATATATATA

>11998320|10
ATATATATAT

>11998321|10
TATATATATA

>11998322|10
ATATATATAT

>11998323|10
TATATATATA

>11998324|10
ATATATATAT

>11998708|10
AAACGCGTTT

>12000192|10
TAATATATTA

>12002011|10
TATGATCATA

>12003961|10
AAACATGTTT

>12007204|10
TTCATATGAA

>12009079|10
ACAAATTTGT

>12009620|10
AATTTAAATT

>12010479|10
AATTCGAATT

>12015692|10
ATGTGCACAT

>12015715|10
TAATTAATTA

>12015930|10
TAAATATTTA

>12015959|10
AAATATATTT

>12020032|10
GCAAATTTGC

>12020947|10
TAAAATTTTA

>12021100|10
ATTTATAAAT

>12022853|10
AATTCGAATT

>12029873|10
ACAAATTTGT

>12033344|10
TTAAATTTAA

>12035172|10
AAAACGTTTT

>12036009|10
TCTTTAAAGA

>12036340|10
ATGAATTCAT

>12037004|10
GAAAGCTTTC

>12040583|10
TTTATATAAA

>12041043|10
AAGCATGCTT

>12042223|10
CATTCGAATG

>12042512|10
GATAATTATC

>12044800|10
CAAAATTTTG

>12045588|10
AAACATGTTT

>12047034|10
TTTTCGAAAA

>12047466|10
TTCCATGGAA

>12050348|10
TATATATATA

>12050349|10
ATATATATAT

>12050350|10
TATATATATA

>12050351|10
ATATATATAT

>12050352|10
TATATATATA

>12050353|10
ATATATATAT

>12050354|10
TATATATATA

>12050355|10
ATATATATAT

>12050356|10
TATATATATA

>12050993|10
GTAAATTTAC

>12054697|10
TTTAATTAAA

>12055666|10
TTTAATTAAA

>12055701|10
CATATATATG

>12056460|10
GATCTAGATC

>12056908|10
TGATGCATCA

>12060862|10
AGCTATAGCT

>12061587|10
TGTATATACA

>12063078|10
GAAAATTTTC

>12065932|10
TTGGATCCAA

>12066833|10
GAGCTAGCTC

>12070080|10
GAGAATTCTC

>12077195|10
AAAAGCTTTT

>12077378|10
TATATATATA

>12077379|10
ATATATATAT

>12077380|10
TATATATATA

>12077381|10
ATATATATAT

>12077382|10
TATATATATA

>12077383|10
ATATATATAT

>12077384|10
TATATATATA

>12077385|10
ATATATATAT

>12077386|10
TATATATATA

>12077387|10
ATATATATAT

>12077388|10
TATATATATA

>12077389|10
ATATATATAT

>12077390|10
TATATATATA

>12077391|10
ATATATATAT

>12077392|10
TATATATATA

>12077393|10
ATATATATAT

>12077394|10
TATATATATA

>12077395|10
ATATATATAT

>12077396|10
TATATATATA

>12077397|10
ATATATATAT

>12077398|10
TATATATATA

>12077399|10
ATATATATAT

>12077400|10
TATATATATA

>12077401|10
ATATATATAT

>12077402|10
TATATATATA

>12077403|10
ATATATATAT

>12077404|10
TATATATATA

>12077405|10
ATATATATAT

>12077406|10
TATATATATA

>12077407|10
ATATATATAT

>12077408|10
TATATATATA

>12077683|10
CATATATATG

>12077949|10
TTACTAGTAA

>12084210|10
CATATATATG

>12086333|10
TTGTATACAA

>12086638|10
TTGCATGCAA

>12096277|10
GGAAGCTTCC

>12096850|10
AAATATATTT

>12096996|10
AATTTAAATT

>12105719|10
TGAAGCTTCA

>12106265|10
TGTGGCCACA

>12107398|10
TTTTATAAAA

>12126621|10
AACTATAGTT

>12127498|10
TTAAATTTAA

>12131320|10
GAAACGTTTC

>12135470|10
TATATATATA

>12136648|10
TGGTATACCA

>12136676|10
TATATATATA

>12139148|10
ACGACGTCGT

>12142195|10
TTGAATTCAA

>12142888|10
AAATCGATTT

>12142965|10
ACGACGTCGT

>12143889|10
TGCATATGCA

>12146491|10
TTCCCGGGAA

>12148752|10
TTAAGCTTAA

>12152524|10
GGGTCGACCC

>12154021|10
CTTGATCAAG

>12154248|10
ATTATATAAT

>12154929|10
TATGGCCATA

>12155657|10
ATTCTAGAAT

>12158623|10
TCGAATTCGA

>12161950|10
ATATATATAT

>12162022|10
TACATATGTA

>12163604|10
TTATATATAA

>12172149|10
AATAATTATT

>12176076|10
ATATATATAT

>12176077|10
TATATATATA

>12176078|10
ATATATATAT

>12176079|10
TATATATATA

>12176080|10
ATATATATAT

>12176081|10
TATATATATA

>12176082|10
ATATATATAT

>12176083|10
TATATATATA

>12176084|10
ATATATATAT

>12176085|10
TATATATATA

>12176086|10
ATATATATAT

>12176087|10
TATATATATA

>12176088|10
ATATATATAT

>12176089|10
TATATATATA

>12176090|10
ATATATATAT

>12176091|10
TATATATATA

>12176092|10
ATATATATAT

>12176093|10
TATATATATA

>12176094|10
ATATATATAT

>12176095|10
TATATATATA

>12176096|10
ATATATATAT

>12176097|10
TATATATATA

>12176098|10
ATATATATAT

>12176099|10
TATATATATA

>12176100|10
ATATATATAT

>12176101|10
TATATATATA

>12177130|10
CGTTATAACG

>12177188|10
ATAATATTAT

>12184045|10
TAAAATTTTA

>12184925|10
AAAATATTTT

>12188106|10
TTTTTAAAAA

>12189752|10
GAACCGGTTC

>12192985|10
TATTTAAATA

>12194201|10
CAAATATTTG

>12194769|10
CGTGTACACG

>12194784|10
ATTTGCAAAT

>12199834|10
TTAAATTTAA

>12203652|10
TTAAATTTAA

>12206225|10
TATGTACATA

>12207290|10
CACCATGGTG

>12208162|10
AGCATATGCT

>12209531|10
TGAAATTTCA

>12212968|10
AGATATATCT

>12213932|10
AGCAATTGCT

>12221066|10
GGAAGCTTCC

>12222564|10
ACACATGTGT

>12223351|10
AAATATATTT

>12224593|10
AACAGCTGTT

>12228363|10
GGAAGCTTCC

>12228482|10
ATTTATAAAT

>12228978|10
AATTATAATT

>12229671|10
CCATTAATGG

>12230821|10
TTTTTAAAAA

>12234474|10
TATATATATA

>12234475|10
ATATATATAT

>12234476|10
TATATATATA

>12234477|10
ATATATATAT

>12234478|10
TATATATATA

>12234667|10
TGGCCGGCCA

>12235542|10
ATGACGTCAT

>12237694|10
ATGCATGCAT

>12237959|10
GTTGGCCAAC

>12239795|10
GGGCCGGCCC

>12241517|10
ATTTTAAAAT

>12245399|10
ACCTATAGGT

>12246935|10
AGTATATACT

>12246945|10
ATATATATAT

>12246946|10
TATATATATA

>12246947|10
ATATATATAT

>12246948|10
TATATATATA

>12246949|10
ATATATATAT

>12246950|10
TATATATATA

>12247485|10
ATATATATAT

>12247486|10
TATATATATA

>12247487|10
ATATATATAT

>12247488|10
TATATATATA

>12247489|10
ATATATATAT

>12247490|10
TATATATATA

>12247491|10
ATATATATAT

>12247492|10
TATATATATA

>12247493|10
ATATATATAT

>12247494|10
TATATATATA

>12247495|10
ATATATATAT

>12247496|10
TATATATATA

>12247497|10
ATATATATAT

>12247498|10
TATATATATA

>12247499|10
ATATATATAT

>12247500|10
TATATATATA

>12247841|10
TATTTAAATA

>12247911|10
ATGATATCAT

>12248572|10
TTCTTAAGAA

>12251247|10
AGATATATCT

>12251905|10
GAGTCGACTC

>12253348|10
TTTTTAAAAA

>12254227|10
GTTAATTAAC

>12254700|10
TAATTAATTA

>12257314|10
GTTAATTAAC

>12257498|10
AGCTATAGCT

>12260188|10
TCAAGCTTGA

>12264417|10
TTTTTAAAAA

>12272168|10
ATATATATAT

>12272169|10
TATATATATA

>12272170|10
ATATATATAT

>12272171|10
TATATATATA

>12272172|10
ATATATATAT

>12272173|10
TATATATATA

>12272174|10
ATATATATAT

>12272866|10
TTAATATTAA

>12279320|10
TCAATATTGA

>12282432|10
ATTATATAAT

>12283133|10
AAAAATTTTT

>12283453|10
GTTAATTAAC

>12284306|10
AAACATGTTT

>12285534|10
TTATATATAA

>12285753|10
AATTTAAATT

>12286332|10
AAAATATTTT

>12286855|10
TGTTTAAACA

>12288854|10
TTCAATTGAA

>12289294|10
TTTTTAAAAA

>12289455|10
ATATATATAT

>12289456|10
TATATATATA

>12289457|10
ATATATATAT

>12289458|10
TATATATATA

>12289459|10
ATATATATAT

>12289460|10
TATATATATA

>12289461|10
ATATATATAT

>12289462|10
TATATATATA

>12289463|10
ATATATATAT

>12289464|10
TATATATATA

>12289465|10
ATATATATAT

>12289466|10
TATATATATA

>12289467|10
ATATATATAT

>12289468|10
TATATATATA

>12289469|10
ATATATATAT

>12289470|10
TATATATATA

>12289471|10
ATATATATAT

>12289472|10
TATATATATA

>12289473|10
ATATATATAT

>12289474|10
TATATATATA

>12289569|10
ATAGTACTAT

>12289837|10
ATAGTACTAT

>12290151|10
ATAGATCTAT

>12290257|10
TAGTTAACTA

>12290883|10
AAAACGTTTT

>12292026|10
TTATGCATAA

>12295990|10
ATATATATAT

>12295991|10
TATATATATA

>12295992|10
ATATATATAT

>12298313|10
ATCCATGGAT

>12298725|10
GTTTTAAAAC

>12298869|10
TAACATGTTA

>12298919|10
TAACATGTTA

>12298946|10
ATAAATTTAT

>12299023|10
TAACATGTTA

>12299075|10
TTTATATAAA

>12299927|10
ATCCATGGAT

>12300483|10
TAACATGTTA

>12300533|10
TAACATGTTA

>12300560|10
ATAAATTTAT

>12300637|10
TAACATGTTA

>12300689|10
TTTATATAAA

>12300803|10
TAACATGTTA

>12301617|10
TTCCTAGGAA

>12303068|10
CTCTGCAGAG

>12305248|10
ACAATATTGT

>12306980|10
TATATATATA

>12307473|10
TATATATATA

>12307474|10
ATATATATAT

>12307475|10
TATATATATA

>12307476|10
ATATATATAT

>12307477|10
TATATATATA

>12307478|10
ATATATATAT

>12307479|10
TATATATATA

>12307480|10
ATATATATAT

>12307481|10
TATATATATA

>12307482|10
ATATATATAT

>12307483|10
TATATATATA

>12307484|10
ATATATATAT

>12307485|10
TATATATATA

>12307486|10
ATATATATAT

>12307487|10
TATATATATA

>12307488|10
ATATATATAT

>12307489|10
TATATATATA

>12307490|10
ATATATATAT

>12307491|10
TATATATATA

>12307492|10
ATATATATAT

>12307493|10
TATATATATA

>12307494|10
ATATATATAT

>12307495|10
TATATATATA

>12307496|10
ATATATATAT

>12307497|10
TATATATATA

>12307498|10
ATATATATAT

>12310307|10
TATAATTATA

>12310314|10
ATATATATAT

>12310315|10
TATATATATA

>12310316|10
ATATATATAT

>12310317|10
TATATATATA

>12310318|10
ATATATATAT

>12310319|10
TATATATATA

>12310320|10
ATATATATAT

>12310321|10
TATATATATA

>12310322|10
ATATATATAT

>12310323|10
TATATATATA

>12310324|10
ATATATATAT

>12310325|10
TATATATATA

>12310326|10
ATATATATAT

>12310327|10
TATATATATA

>12310328|10
ATATATATAT

>12310329|10
TATATATATA

>12310330|10
ATATATATAT

>12310331|10
TATATATATA

>12310332|10
ATATATATAT

>12310333|10
TATATATATA

>12310334|10
ATATATATAT

>12310335|10
TATATATATA

>12310380|10
TATGATCATA

>12310470|10
TTCATATGAA

>12311110|10
TTCTTAAGAA

>12314843|10
ATTGTACAAT

>12317597|10
AAACATGTTT

>12317908|10
GGTTTAAACC

>12319358|10
TATAATTATA

>12319892|10
ACATATATGT

>12320267|10
AAATATATTT

>12320289|10
AAATATATTT

>12321158|10
ATATATATAT

>12321159|10
TATATATATA

>12321160|10
ATATATATAT

>12321161|10
TATATATATA

>12321162|10
ATATATATAT

>12321163|10
TATATATATA

>12321164|10
ATATATATAT

>12321165|10
TATATATATA

>12321166|10
ATATATATAT

>12321167|10
TATATATATA

>12322845|10
CTAATATTAG

>12323335|10
ATTATATAAT

>12323847|10
AAAATATTTT

>12324931|10
TTTATATAAA

>12324976|10
TATATATATA

>12324977|10
ATATATATAT

>12324978|10
TATATATATA

>12324979|10
ATATATATAT

>12324980|10
TATATATATA

>12324981|10
ATATATATAT

>12324982|10
TATATATATA

>12325027|10
TTTTATAAAA

>12325423|10
ATATATATAT

>12325714|10
TATATATATA

>12325715|10
ATATATATAT

>12325716|10
TATATATATA

>12325717|10
ATATATATAT

>12326828|10
AATATATATT

>12327943|10
CGGTATACCG

>12327977|10
AATATATATT

>12329896|10
TTAAATTTAA

>12329903|10
TAATTAATTA

>12331082|10
GCTTGCAAGC

>12332705|10
TTGTGCACAA

>12333475|10
ATCATATGAT

>12334504|10
TAATTAATTA

>12335405|10
TTTATATAAA

>12335537|10
AACAATTGTT

>12335770|10
TATTATAATA

>12336350|10
ATACATGTAT

>12336870|10
ATATTAATAT

>12336986|10
AAAATATTTT

>12337785|10
TTTTTAAAAA

>12338101|10
TATATATATA

>12338457|10
TAATTAATTA

>12339245|10
TTTCTAGAAA

>12339289|10
TTATATATAA

>12339621|10
TATATATATA

>12339622|10
ATATATATAT

>12339623|10
TATATATATA

>12339624|10
ATATATATAT

>12339625|10
TATATATATA

>12339626|10
ATATATATAT

>12339627|10
TATATATATA

>12339628|10
ATATATATAT

>12339629|10
TATATATATA

>12339732|10
TATATATATA

>12339733|10
ATATATATAT

>12339734|10
TATATATATA

>12339735|10
ATATATATAT

>12339736|10
TATATATATA

>12339737|10
ATATATATAT

>12339738|10
TATATATATA

>12341297|10
TTTCCGGAAA

>12342064|10
AAGTTAACTT

>12343225|10
ATATATATAT

>12343226|10
TATATATATA

>12343227|10
ATATATATAT

>12343228|10
TATATATATA

>12343229|10
ATATATATAT

>12344072|10
ATGTCGACAT

>12345834|10
ATTTATAAAT

>12346497|10
ATTAGCTAAT

>12353152|10
AACAGCTGTT

>12355340|10
AAATTAATTT

>12356820|10
CAGGTACCTG

>12359128|10
TGGTTAACCA

>12363117|10
CATATATATG

>12363163|10
TTTTTAAAAA

>12364232|10
AAATTAATTT

>12364377|10
AATTTAAATT

>12365366|10
TTAATATTAA

>12365920|10
ATTTGCAAAT

>12365933|10
AATATATATT

>12366147|10
TTTTTAAAAA

>12366362|10
CATATATATG

>12367200|10
GATCGCGATC

>12369156|10
TCAATATTGA

>12369174|10
ATTTATAAAT

>12380675|10
TATAATTATA

>12380714|10
ATATATATAT

>12383507|10
TAATTAATTA

>12383978|10
CTCAATTGAG

>12386122|10
TCAAATTTGA

>12392708|10
ATATATATAT

>12392956|10
TGTTATAACA

>12393482|10
TCTAGCTAGA

>12396813|10
ACTTATAAGT

>12398402|10
ATATATATAT

>12399036|10
TAATATATTA

>12402003|10
AGAAGCTTCT

>12405319|10
TTTGGCCAAA

>12405368|10
GAATCGATTC

>12419973|10
AAGAGCTCTT

>12422060|10
TTAATATTAA

>12422255|10
AGTTTAAACT

>12422725|10
ATATATATAT

>12422726|10
TATATATATA

>12422727|10
ATATATATAT

>12422728|10
TATATATATA

>12422729|10
ATATATATAT

>12423426|10
ATATATATAT

>12423427|10
TATATATATA

>12423428|10
ATATATATAT

>12423429|10
TATATATATA

>12423430|10
ATATATATAT

>12423431|10
TATATATATA

>12423432|10
ATATATATAT

>12423433|10
TATATATATA

>12423434|10
ATATATATAT

>12423435|10
TATATATATA

>12423436|10
ATATATATAT

>12423437|10
TATATATATA

>12423438|10
ATATATATAT

>12423439|10
TATATATATA

>12423440|10
ATATATATAT

>12423441|10
TATATATATA

>12423442|10
ATATATATAT

>12423443|10
TATATATATA

>12423444|10
ATATATATAT

>12423445|10
TATATATATA

>12426069|10
AATAATTATT

>12429509|10
CAAGGCCTTG

>12441070|10
TTTTTAAAAA

>12444047|10
AATATATATT

>12444113|10
AAATATATTT

>12445293|10
TATCATGATA

>12449786|10
AGAAGCTTCT

>12454723|10
TATATATATA

>12454724|10
ATATATATAT

>12454725|10
TATATATATA

>12454726|10
ATATATATAT

>12454727|10
TATATATATA

>12454728|10
ATATATATAT

>12454729|10
TATATATATA

>12454730|10
ATATATATAT

>12454731|10
TATATATATA

>12454732|10
ATATATATAT

>12456270|10
TAAGTACTTA

>12457803|10
AAATATATTT

>12458229|10
CAGTATACTG

>12460869|10
GTAAATTTAC

>12466857|10
TTTTTAAAAA

>12466911|10
TATATATATA

>12467883|10
GCCCATGGGC

>12469116|10
GACACGTGTC

>12470169|10
ATAAGCTTAT

>12472374|10
ATATTAATAT

>12472381|10
TATATATATA

>12472382|10
ATATATATAT

>12472383|10
TATATATATA

>12473309|10
AAAATATTTT

>12474946|10
TCTCTAGAGA

>12475322|10
TTTGTACAAA

>12476161|10
ATTATATAAT

>12479672|10
TTTGTACAAA

>12479761|10
TGATATATCA

>12480185|10
TATATATATA

>12480186|10
ATATATATAT

>12480187|10
TATATATATA

>12480188|10
ATATATATAT

>12480189|10
TATATATATA

>12480190|10
ATATATATAT

>12480191|10
TATATATATA

>12480192|10
ATATATATAT

>12480193|10
TATATATATA

>12480194|10
ATATATATAT

>12480195|10
TATATATATA

>12480196|10
ATATATATAT

>12480197|10
TATATATATA

>12480198|10
ATATATATAT

>12480199|10
TATATATATA

>12480200|10
ATATATATAT

>12480201|10
TATATATATA

>12480202|10
ATATATATAT

>12481343|10
TGAATATTCA

>12482937|10
TATATATATA

>12482938|10
ATATATATAT

>12482939|10
TATATATATA

>12482940|10
ATATATATAT

>12482941|10
TATATATATA

>12482942|10
ATATATATAT

>12482943|10
TATATATATA

>12482944|10
ATATATATAT

>12482945|10
TATATATATA

>12482946|10
ATATATATAT

>12482947|10
TATATATATA

>12482948|10
ATATATATAT

>12482949|10
TATATATATA

>12482950|10
ATATATATAT

>12482951|10
TATATATATA

>12482952|10
ATATATATAT

>12482953|10
TATATATATA

>12482954|10
ATATATATAT

>12482955|10
TATATATATA

>12482956|10
ATATATATAT

>12482957|10
TATATATATA

>12482958|10
ATATATATAT

>12482959|10
TATATATATA

>12482960|10
ATATATATAT

>12482961|10
TATATATATA

>12484384|10
CAAAATTTTG

>12484485|10
CAAAATTTTG

>12484545|10
TCATGCATGA

>12485618|10
AAATCGATTT

>12494773|10
AATTTAAATT

>12496393|10
AAATTAATTT

>12497018|10
TAACATGTTA

>12500578|10
ATATATATAT

>12500579|10
TATATATATA

>12501140|10
TTTCTAGAAA

>12501800|10
ATACTAGTAT

>12502612|10
GTTTTAAAAC

>12502752|10
GATTATAATC

>12502948|10
TTTATATAAA

>12503030|10
AAATATATTT

>12507428|10
TATTTAAATA

>12508774|10
TTGATATCAA

>12508921|10
TATATATATA

>12509832|10
AAATATATTT

>12510132|10
AAGCATGCTT

>12512085|10
AAATATATTT

>12512312|10
GAGAATTCTC

>12512477|10
AAAAGCTTTT

>12514845|10
ATATTAATAT

>12517620|10
ATTTTAAAAT

>12519694|10
AAATCGATTT

>12520539|10
CCATTAATGG

>12521318|10
CTTTCGAAAG

>12523527|10
ACCTGCAGGT

>12524044|10
TAGTTAACTA

>12525945|10
TATTTAAATA

>12532837|10
GTTAATTAAC

>12533606|10
ATATGCATAT

>12534236|10
TTCGATCGAA

>12534649|10
TCTCCGGAGA

>12535526|10
CATTGCAATG

>12535704|10
CTCTTAAGAG

>12536455|10
TTTTCGAAAA

>12541773|10
TGATGCATCA

>12543390|10
TTGAATTCAA

>12545361|10
AACCTAGGTT

>12546602|10
TGATGCATCA

>12547399|10
TAAAATTTTA

>12548439|10
ACTTATAAGT

>12549107|10
ATGCATGCAT

>12549376|10
AAATATATTT

>12555209|10
AAACATGTTT

>12557483|10
AAGCATGCTT

>12559536|10
TATATATATA

>12559537|10
ATATATATAT

>12560011|10
AAATATATTT

>12560435|10
TGTTTAAACA

>12562245|10
CGGTATACCG

>12562279|10
AATATATATT

>12562843|10
TTAATATTAA

>12563546|10
GAAAATTTTC

>12563924|10
TTAAATTTAA

>12563931|10
TAATTAATTA

>12563975|10
AAATTAATTT

>12565900|10
TCAAATTTGA

>12566498|10
CCCAGCTGGG

>12568553|10
ACATATATGT

>12575702|10
TATATATATA

>12576688|10
ATAAATTTAT

>12579193|10
AAGCATGCTT

>12579284|10
TGATATATCA

>12579493|10
AAATATATTT

>12580551|10
TTGATATCAA

>12584941|10
TTGAGCTCAA

>12594050|10
AAATATATTT

>12595376|10
AGAATATTCT

>12599292|10
CTCAATTGAG

>12599803|10
TAATTAATTA

>12601979|10
TGGTTAACCA

>12602016|10
ACCATATGGT

>12603516|10
GATTTAAATC

>12603629|10
ATTTTAAAAT

>12603902|10
TTTTATAAAA

>12606177|10
TGAAATTTCA

>12607336|10
TTTGATCAAA

>12611029|10
ACGACGTCGT

>12611184|10
AAGATATCTT

>12613629|10
ATTAATTAAT

>12614774|10
TAGCATGCTA

>12615597|10
ATCTTAAGAT

>12618997|10
GATTTAAATC

>12619083|10
TATATATATA

>12624638|10
ATATATATAT

>12624639|10
TATATATATA

>12624640|10
ATATATATAT

>12624641|10
TATATATATA

>12624642|10
ATATATATAT

>12624643|10
TATATATATA

>12624644|10
ATATATATAT

>12624645|10
TATATATATA

>12624646|10
ATATATATAT

>12624647|10
TATATATATA

>12624648|10
ATATATATAT

>12624676|10
TATATATATA

>12624737|10
TATATATATA

>12624738|10
ATATATATAT

>12624739|10
TATATATATA

>12624740|10
ATATATATAT

>12624741|10
TATATATATA

>12624742|10
ATATATATAT

>12624743|10
TATATATATA

>12624744|10
ATATATATAT

>12624745|10
TATATATATA

>12624746|10
ATATATATAT

>12624747|10
TATATATATA

>12624748|10
ATATATATAT

>12624749|10
TATATATATA

>12624750|10
ATATATATAT

>12624751|10
TATATATATA

>12624752|10
ATATATATAT

>12624753|10
TATATATATA

>12624754|10
ATATATATAT

>12624755|10
TATATATATA

>12624756|10
ATATATATAT

>12624757|10
TATATATATA

>12624758|10
ATATATATAT

>12624759|10
TATATATATA

>12624760|10
ATATATATAT

>12624761|10
TATATATATA

>12624762|10
ATATATATAT

>12624763|10
TATATATATA

>12624764|10
ATATATATAT

>12626468|10
AACAATTGTT

>12626733|10
ATTTATAAAT

>12627172|10
TCAGATCTGA

>12630677|10
AATAATTATT

>12631082|10
ATAATATTAT

>12631270|10
TCACATGTGA

>12633000|10
CAAATATTTG

>12633438|10
ACAAATTTGT

>12634049|10
AATATATATT

>12634821|10
ATATATATAT

>12634822|10
TATATATATA

>12634823|10
ATATATATAT

>12634824|10
TATATATATA

>12634825|10
ATATATATAT

>12634826|10
TATATATATA

>12634827|10
ATATATATAT

>12634828|10
TATATATATA

>12634829|10
ATATATATAT

>12634830|10
TATATATATA

>12634831|10
ATATATATAT

>12634832|10
TATATATATA

>12634833|10
ATATATATAT

>12634834|10
TATATATATA

>12634835|10
ATATATATAT

>12634836|10
TATATATATA

>12634837|10
ATATATATAT

>12634838|10
TATATATATA

>12634839|10
ATATATATAT

>12634840|10
TATATATATA

>12635312|10
TTATATATAA

>12636616|10
AATAATTATT

>12637451|10
TTAGTACTAA

>12638093|10
ATCTTAAGAT

>12640664|10
AATTTAAATT

>12640669|10
AAATTAATTT

>12645854|10
AGATATATCT

>12651829|10
TCAGATCTGA

>12652706|10
CTTAGCTAAG

>12655075|10
AAAGTACTTT

>12658962|10
TTTTTAAAAA

>12659110|10
ATATATATAT

>12663304|10
ACCAGCTGGT

>12663559|10
GCAATATTGC

>12663727|10
CGTAGCTACG

>12663782|10
TAAATATTTA

>12666915|10
TCTTCGAAGA

>12670772|10
CCAAGCTTGG

>12671277|10
TTTCATGAAA

>12678750|10
TCTTGCAAGA

>12682839|10
AAATGCATTT

>12687116|10
CTAACGTTAG

>12690518|10
TTTAATTAAA

>12690531|10
TAAAATTTTA

>12691280|10
ATAAATTTAT

>12693791|10
TTAATATTAA

>12693805|10
ATGAGCTCAT

>12694005|10
TTTTTAAAAA

>12694059|10
AAAATATTTT

>12694408|10
TGAAATTTCA

>12695380|10
ACGACGTCGT

>12702615|10
GAAACGTTTC

>12703218|10
CACTATAGTG

>12704038|10
TAATATATTA

>12704954|10
AAATATATTT

>12705069|10
TATATATATA

>12705070|10
ATATATATAT

>12705071|10
TATATATATA

>12705072|10
ATATATATAT

>12705073|10
TATATATATA

>12705074|10
ATATATATAT

>12705075|10
TATATATATA

>12705076|10
ATATATATAT

>12705077|10
TATATATATA

>12705078|10
ATATATATAT

>12705079|10
TATATATATA

>12705080|10
ATATATATAT

>12705081|10
TATATATATA

>12705082|10
ATATATATAT

>12705083|10
TATATATATA

>12705084|10
ATATATATAT

>12705085|10
TATATATATA

>12705086|10
ATATATATAT

>12705087|10
TATATATATA

>12705088|10
ATATATATAT

>12705089|10
TATATATATA

>12705090|10
ATATATATAT

>12706382|10
TTTTATAAAA

>12707618|10
TCAGATCTGA

>12708292|10
TTATATATAA

>12709238|10
GAGAGCTCTC

>12711036|10
GTCAATTGAC

>12711336|10
ATTTTAAAAT

>12711522|10
ACTTTAAAGT

>12713830|10
TTATTAATAA

>12714935|10
TGTACGTACA

>12715001|10
TGTACGTACA

>12719002|10
TGTACGTACA

>12726875|10
TGTACGTACA

>12727872|10
TGTACGTACA

>12733138|10
TATATATATA

>12735291|10
AAATCGATTT

>12735825|10
ATTAATTAAT

>12736649|10
ATCGATCGAT

>12738911|10
ACGACGTCGT

>12739408|10
TATATATATA

>12739409|10
ATATATATAT

>12739410|10
TATATATATA

>12739411|10
ATATATATAT

>12739412|10
TATATATATA

>12739413|10
ATATATATAT

>12739414|10
TATATATATA

>12739415|10
ATATATATAT

>12739416|10
TATATATATA

>12739417|10
ATATATATAT

>12739418|10
TATATATATA

>12739419|10
ATATATATAT

>12739420|10
TATATATATA

>12739421|10
ATATATATAT

>12739585|10
AATTTAAATT

>12739785|10
ACGACGTCGT

>12742265|10
TTAAATTTAA

>12742528|10
TAATTAATTA

>12743690|10
TTTCATGAAA

>12745966|10
TTTTTAAAAA

>12746061|10
TATTTAAATA

>12748955|10
ATGCATGCAT

>12749232|10
CTCTCGAGAG

>12749565|10
TGCTGCAGCA

>12749924|10
AATTTAAATT

>12752213|10
ATAAATTTAT

>12758074|10
GAACATGTTC

>12760934|10
AATATATATT

>12761207|10
AATATATATT

>12762441|10
ATTAATTAAT

>12763336|10
TACAATTGTA

>12764326|10
TTTCCGGAAA

>12764559|10
TATATATATA

>12764560|10
ATATATATAT

>12764561|10
TATATATATA

>12764562|10
ATATATATAT

>12764563|10
TATATATATA

>12764564|10
ATATATATAT

>12764565|10
TATATATATA

>12764566|10
ATATATATAT

>12764567|10
TATATATATA

>12764568|10
ATATATATAT

>12764569|10
TATATATATA

>12764570|10
ATATATATAT

>12764571|10
TATATATATA

>12764572|10
ATATATATAT

>12764573|10
TATATATATA

>12764574|10
ATATATATAT

>12764575|10
TATATATATA

>12764576|10
ATATATATAT

>12764577|10
TATATATATA

>12764578|10
ATATATATAT

>12764579|10
TATATATATA

>12764580|10
ATATATATAT

>12764581|10
TATATATATA

>12764582|10
ATATATATAT

>12764754|10
TTTCATGAAA

>12813245|10
AAACTAGTTT

>12814076|10
TGCATATGCA

>12814950|10
TATATATATA

>12815284|10
CAAAATTTTG

>12815366|10
AAAGCGCTTT

>12820309|10
AAGTGCACTT

>12822222|10
GCAATATTGC

>12822365|10
CCTCCGGAGG

>12831684|10
TTAATATTAA

>12831932|10
ATAGATCTAT

>12832105|10
TAAATATTTA

>12832893|10
GGAATATTCC

>12834521|10
CCTGTACAGG

>12835110|10
ATAATATTAT

>12837945|10
ACCTTAAGGT

>12839170|10
TCGAATTCGA

>12840198|10
CTTCTAGAAG

>12845856|10
ATATATATAT

>12846621|10
GCCTATAGGC

>12847273|10
AGAATATTCT

>12847278|10
ATTCTAGAAT

>12848844|10
GTCGATCGAC

>12849044|10
TCTTCGAAGA

>12850124|10
TGAGTACTCA

>12850337|10
TTTTTAAAAA

>12851701|10
TTTAATTAAA

>12853515|10
TCATGCATGA

>12853923|10
ATATATATAT

>12853924|10
TATATATATA

>12853925|10
ATATATATAT

>12853926|10
TATATATATA

>12853927|10
ATATATATAT

>12854375|10
GGAAATTTCC

>12854535|10
TATAATTATA

>12855642|10
TTTTTAAAAA

>12858793|10
CAAAATTTTG

>12859827|10
TCCCATGGGA

>12862317|10
TATTTAAATA

>12862474|10
TTTTCGAAAA

>12866934|10
CTCATATGAG

>12866943|10
GAAACGTTTC

>12867805|10
AATCATGATT

>12869995|10
TTGAATTCAA

>12870028|10
ATATATATAT

>12870029|10
TATATATATA

>12870322|10
CGATTAATCG

>12874565|10
ATATATATAT

>12874566|10
TATATATATA

>12874859|10
TAAATATTTA

>12875386|10
ACAAATTTGT

>12875892|10
CGGTATACCG

>12876262|10
TTAATATTAA

>12876812|10
ATGACGTCAT

>12877102|10
TAAAATTTTA

>12879610|10
TCCAATTGGA

>12879770|10
TCCAATTGGA

>12880399|10
TTTTATAAAA

>12880487|10
TATATATATA

>12880488|10
ATATATATAT

>12880489|10
TATATATATA

>12880891|10
ATATATATAT

>12880892|10
TATATATATA

>12882283|10
TATATATATA

>12882284|10
ATATATATAT

>12882285|10
TATATATATA

>12882286|10
ATATATATAT

>12882287|10
TATATATATA

>12882288|10
ATATATATAT

>12882289|10
TATATATATA

>12882290|10
ATATATATAT

>12882291|10
TATATATATA

>12882292|10
ATATATATAT

>12882293|10
TATATATATA

>12882294|10
ATATATATAT

>12882295|10
TATATATATA

>12882296|10
ATATATATAT

>12882297|10
TATATATATA

>12882298|10
ATATATATAT

>12882299|10
TATATATATA

>12882300|10
ATATATATAT

>12882301|10
TATATATATA

>12882302|10
ATATATATAT

>12882303|10
TATATATATA

>12882304|10
ATATATATAT

>12882305|10
TATATATATA

>12882306|10
ATATATATAT

>12882307|10
TATATATATA

>12882308|10
ATATATATAT

>12882309|10
TATATATATA

>12882310|10
ATATATATAT

>12882311|10
TATATATATA

>12882312|10
ATATATATAT

>12882560|10
ATTTTAAAAT

>12882570|10
AAATTAATTT

>12884996|10
ATTTATAAAT

>12887691|10
TATCATGATA

>12889190|10
TAAATATTTA

>12895541|10
ACGACGTCGT

>12895675|10
TATATATATA

>12895778|10
ATTTCGAAAT

>12896143|10
ATATATATAT

>12896144|10
TATATATATA

>12896679|10
TATAATTATA

>12898387|10
TAGAATTCTA

>12898518|10
TAATATATTA

>12900845|10
AATTTAAATT

>12901164|10
ATATGCATAT

>12903540|10
TGACATGTCA

>12904664|10
TATATATATA

>12904665|10
ATATATATAT

>12904666|10
TATATATATA

>12904667|10
ATATATATAT

>12904668|10
TATATATATA

>12904669|10
ATATATATAT

>12904670|10
TATATATATA

>12904671|10
ATATATATAT

>12904672|10
TATATATATA

>12904673|10
ATATATATAT

>12905885|10
GACCATGGTC

>12916397|10
AAATTAATTT

>12916551|10
CAACGCGTTG

>12916631|10
TGTGTACACA

>12916845|10
AAAATATTTT

>12917438|10
CGGAGCTCCG

>12918303|10
TTTGTACAAA

>12918582|10
ATATATATAT

>12918583|10
TATATATATA

>12918584|10
ATATATATAT

>12918585|10
TATATATATA

>12918586|10
ATATATATAT

>12918587|10
TATATATATA

>12918588|10
ATATATATAT

>12918589|10
TATATATATA

>12918590|10
ATATATATAT

>12918591|10
TATATATATA

>12918592|10
ATATATATAT

>12918593|10
TATATATATA

>12918594|10
ATATATATAT

>12918595|10
TATATATATA

>12918596|10
ATATATATAT

>12918597|10
TATATATATA

>12918598|10
ATATATATAT

>12918599|10
TATATATATA

>12918600|10
ATATATATAT

>12918601|10
TATATATATA

>12918602|10
ATATATATAT

>12918603|10
TATATATATA

>12918604|10
ATATATATAT

>12918605|10
TATATATATA

>12918606|10
ATATATATAT

>12918613|10
TATAATTATA

>12918620|10
ATATATATAT

>12918621|10
TATATATATA

>12918622|10
ATATATATAT

>12918623|10
TATATATATA

>12918624|10
ATATATATAT

>12918625|10
TATATATATA

>12918626|10
ATATATATAT

>12918627|10
TATATATATA

>12921567|10
AAAATATTTT

>12924657|10
CAAACGTTTG

>12928777|10
AAATATATTT

>12931677|10
TTTATATAAA

>12931970|10
ACGACGTCGT

>12931996|10
ACGACGTCGT

>12932048|10
ACGACGTCGT

>12932074|10
ACGACGTCGT

>12932816|10
TATAATTATA

>12932825|10
ATGTATACAT

>12941334|10
TGAAGCTTCA

>12944030|10
AAGTGCACTT

>12948623|10
AAAGATCTTT

>12953977|10
AACAGCTGTT

>12954138|10
TAAGTACTTA

>12954305|10
CACAATTGTG

>12957204|10
TCATTAATGA

>12959951|10
TGCTTAAGCA

>12962377|10
CAATATATTG

>12963154|10
CACAATTGTG

>12963495|10
TTAAGCTTAA

>12965737|10
CTCGATCGAG

>12967354|10
AAACTAGTTT

>12968787|10
AAAATATTTT

>12974408|10
TAATATATTA

>12974504|10
ATGAATTCAT

>12976253|10
TATAATTATA

>12976312|10
TATTATAATA

>12978705|10
TTTGGCCAAA

>12980265|10
ACGACGTCGT

>12980325|10
ACGACGTCGT

>12980353|10
ATGTTAACAT

>12982741|10
CATGATCATG

>12989456|10
TATATATATA

>12989457|10
ATATATATAT

>12989458|10
TATATATATA

>12989459|10
ATATATATAT

>12989460|10
TATATATATA

>12989461|10
ATATATATAT

>12989462|10
TATATATATA

>12989783|10
CATGATCATG

>12991050|10
TTTTGCAAAA

>12996424|10
TATTCGAATA

>13000229|10
CACACGTGTG

>13005127|10
CACACGTGTG

>13006435|10
TTAAGCTTAA

>13012963|10
GGAACGTTCC

>13013862|10
AATCATGATT

>13014576|10
TTATTAATAA

>13015867|10
CGGTATACCG

>13015900|10
AATATATATT

>13016176|10
TTATATATAA

>13020533|10
ATTGGCCAAT

>13028060|10
CACTATAGTG

>13028717|10
TTTTCGAAAA

>13030443|10
ATTATATAAT

>13032453|10
TAAATATTTA

>13036378|10
TTTTTAAAAA

>13036446|10
TATTTAAATA

>13039026|10
TTAATATTAA

>13039219|10
TTTTTAAAAA

>13046250|10
TAAATATTTA

>13046313|10
CAAATATTTG

>13049067|10
ATATATATAT

>13049068|10
TATATATATA

>13049069|10
ATATATATAT

>13049070|10
TATATATATA

>13049071|10
ATATATATAT

>13049072|10
TATATATATA

>13049073|10
ATATATATAT

>13049074|10
TATATATATA

>13049075|10
ATATATATAT

>13050116|10
TTTGCGCAAA

>13050493|10
CAAAATTTTG

>13050576|10
TTTTATAAAA

>13051112|10
AATTATAATT

>13057246|10
TTTTTAAAAA

>13057341|10
TTGGCGCCAA

>13057996|10
ATATTAATAT

>13058920|10
AAATTAATTT

>13058964|10
TAATTAATTA

>13060060|10
AAATATATTT

>13060550|10
TTTATATAAA

>13060810|10
TTTTATAAAA

>13060837|10
AATATATATT

>13060871|10
CGGTATACCG

>13061125|10
TATATATATA

>13061126|10
ATATATATAT

>13061127|10
TATATATATA

>13061128|10
ATATATATAT

>13061129|10
TATATATATA

>13061130|10
ATATATATAT

>13061131|10
TATATATATA

>13061132|10
ATATATATAT

>13061133|10
TATATATATA

>13061134|10
ATATATATAT

>13061135|10
TATATATATA

>13061136|10
ATATATATAT

>13061137|10
TATATATATA

>13061138|10
ATATATATAT

>13061139|10
TATATATATA

>13061140|10
ATATATATAT

>13061141|10
TATATATATA

>13061142|10
ATATATATAT

>13061143|10
TATATATATA

>13061144|10
ATATATATAT

>13061145|10
TATATATATA

>13061146|10
ATATATATAT

>13061147|10
TATATATATA

>13063512|10
TATATATATA

>13063513|10
ATATATATAT

>13063514|10
TATATATATA

>13063515|10
ATATATATAT

>13063516|10
TATATATATA

>13063517|10
ATATATATAT

>13063518|10
TATATATATA

>13063519|10
ATATATATAT

>13063520|10
TATATATATA

>13063521|10
ATATATATAT

>13063522|10
TATATATATA

>13063523|10
ATATATATAT

>13063524|10
TATATATATA

>13063525|10
ATATATATAT

>13063526|10
TATATATATA

>13063527|10
ATATATATAT

>13063528|10
TATATATATA

>13063529|10
ATATATATAT

>13063767|10
CTTTTAAAAG

>13063797|10
ATATATATAT

>13063798|10
TATATATATA

>13063799|10
ATATATATAT

>13063800|10
TATATATATA

>13063801|10
ATATATATAT

>13063802|10
TATATATATA

>13063803|10
ATATATATAT

>13063804|10
TATATATATA

>13063805|10
ATATATATAT

>13063806|10
TATATATATA

>13064095|10
TGGTATACCA

>13067420|10
GAAATATTTC

>13067592|10
CAAAATTTTG

>13067929|10
ATCCATGGAT

>13068952|10
TTTGGCCAAA

>13072013|10
TTAGTACTAA

>13075364|10
AAAATATTTT

>13076373|10
TTAAATTTAA

>13076500|10
TAATATATTA

>13077071|10
GTTTGCAAAC

>13080799|10
TATTTAAATA

>13084102|10
AAATATATTT

>13084402|10
AAGCATGCTT

>13085994|10
TTAAATTTAA

>13087122|10
ATATATATAT

>13088133|10
AATAATTATT

>13088138|10
TTATTAATAA

>13089225|10
TTTCATGAAA

>13089561|10
AATAATTATT

>13089591|10
AAAAATTTTT

>13089753|10
AATATATATT

>13093387|10
TCCACGTGGA

>13096455|10
AAGATATCTT

>13097430|10
TAAAATTTTA

>13098039|10
TATATATATA

>13098040|10
ATATATATAT

>13098041|10
TATATATATA

>13098042|10
ATATATATAT

>13098043|10
TATATATATA

>13099393|10
TTTCATGAAA

>13103848|10
ATATATATAT

>13103849|10
TATATATATA

>13103893|10
TATATATATA

>13103894|10
ATATATATAT

>13103895|10
TATATATATA

>13103896|10
ATATATATAT

>13103897|10
TATATATATA

>13103898|10
ATATATATAT

>13104134|10
TTTTTAAAAA

>13105206|10
TTATATATAA

>13107521|10
TTCCGCGGAA

>13110094|10
AAGCATGCTT

>13112132|10
TATATATATA

>13113870|10
AGAGATCTCT

>13114524|10
ATTTTAAAAT

>13114790|10
AATGGCCATT

>13117137|10
ATTTATAAAT

>13118029|10
TTATATATAA

>13118415|10
TAATATATTA

>13118599|10
ATATATATAT

>13118600|10
TATATATATA

>13118601|10
ATATATATAT

>13118602|10
TATATATATA

>13118603|10
ATATATATAT

>13118604|10
TATATATATA

>13118605|10
ATATATATAT

>13118606|10
TATATATATA

>13118607|10
ATATATATAT

>13118608|10
TATATATATA

>13118609|10
ATATATATAT

>13118610|10
TATATATATA

>13118611|10
ATATATATAT

>13118612|10
TATATATATA

>13121156|10
TATTTAAATA

>13125378|10
GGTTATAACC

>13125776|10
ACAAATTTGT

>13125781|10
TTTGTACAAA

>13126650|10
ATATTAATAT

>13128863|10
GTTTATAAAC

>13129033|10
TATATATATA

>13129034|10
ATATATATAT

>13129035|10
TATATATATA

>13129036|10
ATATATATAT

>13129037|10
TATATATATA

>13129038|10
ATATATATAT

>13129039|10
TATATATATA

>13129040|10
ATATATATAT

>13129041|10
TATATATATA

>13129042|10
ATATATATAT

>13129680|10
TAGCTAGCTA

>13131759|10
AAAACGTTTT

>13133314|10
TAACATGTTA

>13135437|10
AAGTATACTT

>13135859|10
TAATTAATTA

>13136731|10
CCGGCGCCGG

>13136734|10
GCGCCGGCGC

>13140186|10
AATTTAAATT

>13141240|10
TAAATATTTA

>13144370|10
TGTAATTACA

>13145035|10
CAAATATTTG

>13146935|10
AAGTTAACTT

>13147001|10
CAACTAGTTG

>13152784|10
CCCATATGGG

>13154222|10
TGAATATTCA

>13154764|10
ATAAATTTAT

>13155498|10
AAAGATCTTT

>13156131|10
AAATATATTT

>13157738|10
AGCAGCTGCT

>13161547|10
TTTAATTAAA

>13161645|10
TTAAATTTAA

>13165536|10
ATATATATAT

>13166419|10
GGGTTAACCC

>13168918|10
CCATATATGG

>13172889|10
CATTTAAATG

>13173134|10
ATGCATGCAT

>13188522|10
TTTTTAAAAA

>13191636|10
TAACGCGTTA

>13198595|10
TAAAATTTTA

>13199519|10
TATATATATA

>13199520|10
ATATATATAT

>13199521|10
TATATATATA

>13199522|10
ATATATATAT

>13199523|10
TATATATATA

>13199524|10
ATATATATAT

>13199525|10
TATATATATA

>13199789|10
GATAATTATC

>13199815|10
GATAATTATC

>13200148|10
ATATATATAT

>13200149|10
TATATATATA

>13200150|10
ATATATATAT

>13200151|10
TATATATATA

>13200152|10
ATATATATAT

>13200153|10
TATATATATA

>13200154|10
ATATATATAT

>13200155|10
TATATATATA

>13200156|10
ATATATATAT

>13200157|10
TATATATATA

>13200158|10
ATATATATAT

>13200159|10
TATATATATA

>13200160|10
ATATATATAT

>13200161|10
TATATATATA

>13200162|10
ATATATATAT

>13200163|10
TATATATATA

>13200164|10
ATATATATAT

>13200165|10
TATATATATA

>13200166|10
ATATATATAT

>13200167|10
TATATATATA

>13200168|10
ATATATATAT

>13200169|10
TATATATATA

>13200170|10
ATATATATAT

>13200171|10
TATATATATA

>13200172|10
ATATATATAT

>13200173|10
TATATATATA

>13200174|10
ATATATATAT

>13200175|10
TATATATATA

>13200176|10
ATATATATAT

>13200177|10
TATATATATA

>13200178|10
ATATATATAT

>13200179|10
TATATATATA

>13200180|10
ATATATATAT

>13200181|10
TATATATATA

>13200182|10
ATATATATAT

>13200183|10
TATATATATA

>13200184|10
ATATATATAT

>13200185|10
TATATATATA

>13200186|10
ATATATATAT

>13200187|10
TATATATATA

>13200188|10
ATATATATAT

>13200189|10
TATATATATA

>13200305|10
TTTAATTAAA

>13200844|10
TATATATATA

>13200845|10
ATATATATAT

>13200846|10
TATATATATA

>13200847|10
ATATATATAT

>13200848|10
TATATATATA

>13200849|10
ATATATATAT

>13200850|10
TATATATATA

>13201910|10
ATATATATAT

>13201911|10
TATATATATA

>13202654|10
AACTATAGTT

>13203919|10
TTTTGCAAAA

>13204568|10
TATATATATA

>13204569|10
ATATATATAT

>13204570|10
TATATATATA

>13204571|10
ATATATATAT

>13204572|10
TATATATATA

>13204573|10
ATATATATAT

>13204574|10
TATATATATA

>13204575|10
ATATATATAT

>13204576|10
TATATATATA

>13208418|10
CCAAATTTGG

>13211778|10
AAAAATTTTT

>13211901|10
ATTTATAAAT

>13212179|10
AAAATATTTT

>13213166|10
TATTCGAATA

>13215171|10
ATATATATAT

>13215185|10
GTTGGCCAAC

>13216030|10
TATAATTATA

>13216121|10
ATTTTAAAAT

>13217833|10
TAAAATTTTA

>13217957|10
AATTTAAATT

>13220071|10
ATTTTAAAAT

>13225091|10
AATCATGATT

>13228392|10
TTTGGCCAAA

>13229576|10
GGGTCGACCC

>13231901|10
AAAGCGCTTT

>13233165|10
GGTGCGCACC

>13233189|10
TGCATATGCA

>13235601|10
AGATGCATCT

>13236717|10
AATTTAAATT

>13236794|10
TATATATATA

>13236795|10
ATATATATAT

>13236796|10
TATATATATA

>13236797|10
ATATATATAT

>13236798|10
TATATATATA

>13236799|10
ATATATATAT

>13236800|10
TATATATATA

>13236801|10
ATATATATAT

>13236802|10
TATATATATA

>13236803|10
ATATATATAT

>13236804|10
TATATATATA

>13236805|10
ATATATATAT

>13236806|10
TATATATATA

>13236807|10
ATATATATAT

>13237081|10
TATTTAAATA

>13238163|10
TTTTTAAAAA

>13238580|10
TGTACGTACA

>13240853|10
TGTACGTACA

>13240860|10
ACACATGTGT

>13240985|10
TTTAATTAAA

>13241075|10
TTTTTAAAAA

>13241259|10
AATTCGAATT

>13241429|10
ATATATATAT

>13241663|10
CAATATATTG

>13242050|10
TAATTAATTA

>13242821|10
ATATATATAT

>13242822|10
TATATATATA

>13242823|10
ATATATATAT

>13242824|10
TATATATATA

>13242825|10
ATATATATAT

>13242826|10
TATATATATA

>13245511|10
TTTTATAAAA

>13246105|10
ATAATATTAT

>13247155|10
TTTTTAAAAA

>13248954|10
TAAATATTTA

>13249203|10
AAAATATTTT

>13250395|10
TCAATATTGA

>13252601|10
TATATATATA

>13252602|10
ATATATATAT

>13252603|10
TATATATATA

>13252604|10
ATATATATAT

>13252605|10
TATATATATA

>13252606|10
ATATATATAT

>13252607|10
TATATATATA

>13252608|10
ATATATATAT

>13252609|10
TATATATATA

>13252610|10
ATATATATAT

>13252611|10
TATATATATA

>13252612|10
ATATATATAT

>13252613|10
TATATATATA

>13252614|10
ATATATATAT

>13252615|10
TATATATATA

>13252616|10
ATATATATAT

>13252617|10
TATATATATA

>13252618|10
ATATATATAT

>13252619|10
TATATATATA

>13252620|10
ATATATATAT

>13252793|10
TATATATATA

>13252794|10
ATATATATAT

>13252795|10
TATATATATA

>13252796|10
ATATATATAT

>13252797|10
TATATATATA

>13252798|10
ATATATATAT

>13252799|10
TATATATATA

>13252800|10
ATATATATAT

>13254114|10
CTTACGTAAG

>13255350|10
GGGTCGACCC

>13259067|10
TAGATATCTA

>13261588|10
ATAATATTAT

>13262360|10
TAAAATTTTA

>13263108|10
AAAATATTTT

>13267808|10
TTGACGTCAA

>13268561|10
TTTTATAAAA

>13274623|10
ATGTTAACAT

>13277019|10
TTTAATTAAA

>13277123|10
TAAATATTTA

>13282107|10
TAACATGTTA

>13284904|10
TATATATATA

>13284905|10
ATATATATAT

>13284906|10
TATATATATA

>13284907|10
ATATATATAT

>13284908|10
TATATATATA

>13284909|10
ATATATATAT

>13284910|10
TATATATATA

>13284911|10
ATATATATAT

>13284912|10
TATATATATA

>13284913|10
ATATATATAT

>13284914|10
TATATATATA

>13284915|10
ATATATATAT

>13284916|10
TATATATATA

>13286873|10
ATATATATAT

>13286874|10
TATATATATA

>13286875|10
ATATATATAT

>13286876|10
TATATATATA

>13286877|10
ATATATATAT

>13286878|10
TATATATATA

>13286879|10
ATATATATAT

>13286880|10
TATATATATA

>13286881|10
ATATATATAT

>13286882|10
TATATATATA

>13287702|10
TAACATGTTA

>13289209|10
TTTTGCAAAA

>13290616|10
TAACATGTTA

>13291307|10
GATAATTATC

>13292532|10
GAAATATTTC

>13292735|10
ATTTGCAAAT

>13293342|10
AGATATATCT

>13293854|10
GTCGATCGAC

>13295265|10
GTCGATCGAC

>13295287|10
GTCGATCGAC

>13295506|10
GTCGATCGAC

>13295528|10
GTCGATCGAC

>13296219|10
GTCGATCGAC

>13296293|10
GTCGATCGAC

>13296343|10
GTCGATCGAC

>13296417|10
GTCGATCGAC

>13299837|10
GTCGATCGAC

>13299899|10
GTCGATCGAC

>13300170|10
GTTGATCAAC

>13301312|10
GTCGATCGAC

>13301574|10
TTTTATAAAA

>13301876|10
TAGGTACCTA

>13302057|10
TATATATATA

>13302058|10
ATATATATAT

>13302059|10
TATATATATA

>13302060|10
ATATATATAT

>13302061|10
TATATATATA

>13302062|10
ATATATATAT

>13302063|10
TATATATATA

>13302064|10
ATATATATAT

>13302065|10
TATATATATA

>13302066|10
ATATATATAT

>13302067|10
TATATATATA

>13302068|10
ATATATATAT

>13302069|10
TATATATATA

>13302070|10
ATATATATAT

>13302071|10
TATATATATA

>13302072|10
ATATATATAT

>13302073|10
TATATATATA

>13302074|10
ATATATATAT

>13302075|10
TATATATATA

>13302076|10
ATATATATAT

>13302077|10
TATATATATA

>13302078|10
ATATATATAT

>13302079|10
TATATATATA

>13302080|10
ATATATATAT

>13302081|10
TATATATATA

>13302082|10
ATATATATAT

>13302083|10
TATATATATA

>13302084|10
ATATATATAT

>13302085|10
TATATATATA

>13302086|10
ATATATATAT

>13302087|10
TATATATATA

>13302088|10
ATATATATAT

>13302089|10
TATATATATA

>13302090|10
ATATATATAT

>13302091|10
TATATATATA

>13302092|10
ATATATATAT

>13302093|10
TATATATATA

>13303524|10
GATAATTATC

>13303998|10
TATATATATA

>13303999|10
ATATATATAT

>13304000|10
TATATATATA

>13304001|10
ATATATATAT

>13304002|10
TATATATATA

>13304003|10
ATATATATAT

>13304004|10
TATATATATA

>13304005|10
ATATATATAT

>13304006|10
TATATATATA

>13304007|10
ATATATATAT

>13304008|10
TATATATATA

>13304009|10
ATATATATAT

>13304010|10
TATATATATA

>13304011|10
ATATATATAT

>13304012|10
TATATATATA

>13304013|10
ATATATATAT

>13304729|10
CAAATATTTG

>13304874|10
ATCATATGAT

>13305445|10
GAAATATTTC

>13305737|10
ATAATATTAT

>13306181|10
ATATATATAT

>13306182|10
TATATATATA

>13309387|10
TATATATATA

>13309388|10
ATATATATAT

>13309389|10
TATATATATA

>13309390|10
ATATATATAT

>13309391|10
TATATATATA

>13309392|10
ATATATATAT

>13309393|10
TATATATATA

>13309394|10
ATATATATAT

>13309395|10
TATATATATA

>13309396|10
ATATATATAT

>13309651|10
TTTATATAAA

>13309734|10
TACACGTGTA

>13310447|10
GGCACGTGCC

>13310713|10
TTTTATAAAA

>13311183|10
ATTGGCCAAT

>13311409|10
ATGATATCAT

>13313236|10
GTGGATCCAC

>13316222|10
TAAAATTTTA

>13317662|10
TGATTAATCA

>13319572|10
CAAAATTTTG

>13320369|10
TATATATATA

>13320599|10
ATATATATAT

>13320600|10
TATATATATA

>13320601|10
ATATATATAT

>13320602|10
TATATATATA

>13320603|10
ATATATATAT

>13320604|10
TATATATATA

>13320605|10
ATATATATAT

>13320606|10
TATATATATA

>13320607|10
ATATATATAT

>13320608|10
TATATATATA

>13320609|10
ATATATATAT

>13320610|10
TATATATATA

>13320611|10
ATATATATAT

>13320612|10
TATATATATA

>13320613|10
ATATATATAT

>13320614|10
TATATATATA

>13320615|10
ATATATATAT

>13320616|10
TATATATATA

>13320617|10
ATATATATAT

>13320618|10
TATATATATA

>13320619|10
ATATATATAT

>13320620|10
TATATATATA

>13320621|10
ATATATATAT

>13322874|10
ATATATATAT

>13322875|10
TATATATATA

>13322876|10
ATATATATAT

>13322877|10
TATATATATA

>13322878|10
ATATATATAT

>13322879|10
TATATATATA

>13322880|10
ATATATATAT

>13322881|10
TATATATATA

>13322979|10
TGTTTAAACA

>13323200|10
ATATATATAT

>13323201|10
TATATATATA

>13323202|10
ATATATATAT

>13323203|10
TATATATATA

>13323204|10
ATATATATAT

>13323205|10
TATATATATA

>13323206|10
ATATATATAT

>13323207|10
TATATATATA

>13323208|10
ATATATATAT

>13323209|10
TATATATATA

>13323210|10
ATATATATAT

>13323211|10
TATATATATA

>13323212|10
ATATATATAT

>13323213|10
TATATATATA

>13323214|10
ATATATATAT

>13323215|10
TATATATATA

>13323216|10
ATATATATAT

>13323217|10
TATATATATA

>13323218|10
ATATATATAT

>13323219|10
TATATATATA

>13323220|10
ATATATATAT

>13323221|10
TATATATATA

>13323222|10
ATATATATAT

>13323223|10
TATATATATA

>13323224|10
ATATATATAT

>13324539|10
TAATATATTA

>13324766|10
TATATATATA

>13324778|10
TATATATATA

>13324779|10
ATATATATAT

>13324780|10
TATATATATA

>13324781|10
ATATATATAT

>13324782|10
TATATATATA

>13324783|10
ATATATATAT

>13324784|10
TATATATATA

>13324785|10
ATATATATAT

>13324786|10
TATATATATA

>13326085|10
TCAAATTTGA

>13329493|10
ATATATATAT

>13329494|10
TATATATATA

>13329495|10
ATATATATAT

>13329496|10
TATATATATA

>13329497|10
ATATATATAT

>13329498|10
TATATATATA

>13329499|10
ATATATATAT

>13329500|10
TATATATATA

>13329501|10
ATATATATAT

>13329502|10
TATATATATA

>13329503|10
ATATATATAT

>13329504|10
TATATATATA

>13329505|10
ATATATATAT

>13329506|10
TATATATATA

>13329507|10
ATATATATAT

>13329508|10
TATATATATA

>13329509|10
ATATATATAT

>13329510|10
TATATATATA

>13329582|10
ATATATATAT

>13329583|10
TATATATATA

>13329584|10
ATATATATAT

>13329585|10
TATATATATA

>13329633|10
CTCTATAGAG

>13331888|10
GTTTATAAAC

>13340715|10
TTTTATAAAA

>13340832|10
TTTTATAAAA

>13342366|10
TTTAATTAAA

>13343316|10
TACGATCGTA

>13343766|10
TGATATATCA

>13345019|10
CATAATTATG

>13345220|10
CATTTAAATG

>13346783|10
TTATGCATAA

>13346812|10
AAAATATTTT

>13347039|10
TTTTGCAAAA

>13351526|10
TTTTTAAAAA

>13354887|10
TATATATATA

>13356063|10
TTTAATTAAA

>13357140|10
CATATATATG

>13357677|10
CATATATATG

>13359839|10
ATTTGCAAAT

>13363542|10
GTAAATTTAC

>13365957|10
AAAATATTTT

>13366015|10
AATTTAAATT

>13374343|10
TATAATTATA

>13374933|10
TGTTGCAACA

>13375255|10
TGTTCGAACA

>13375465|10
ATAATATTAT

>13380331|10
AGCTGCAGCT

>13381558|10
GTTCTAGAAC

>13386665|10
TTTTTAAAAA

>13386708|10
AATTATAATT

>13387590|10
ATTTTAAAAT

>13387990|10
AATTATAATT

>13388862|10
ATTTTAAAAT

>13389131|10
AATAATTATT

>13389145|10
TTTTTAAAAA

>13389173|10
ATTTTAAAAT

>13393467|10
CAAATATTTG

>13395112|10
CTTCATGAAG

>13396520|10
ATTTTAAAAT

>13397740|10
GTCGATCGAC

>13399080|10
GTCGATCGAC

>13399143|10
GTCGATCGAC

>13400315|10
AGAGATCTCT

>13404566|10
TATGTACATA

>13407036|10
AGCCATGGCT

>13407692|10
TTTTTAAAAA

>13407816|10
AAATATATTT

>13408332|10
AAATATATTT

>13408780|10
CCCGTACGGG

>13409687|10
TTCAGCTGAA

>13411447|10
CATAGCTATG

>13414682|10
GGAATATTCC

>13415625|10
TATATATATA

>13415626|10
ATATATATAT

>13415627|10
TATATATATA

>13415628|10
ATATATATAT

>13415629|10
TATATATATA

>13415630|10
ATATATATAT

>13415631|10
TATATATATA

>13415632|10
ATATATATAT

>13415633|10
TATATATATA

>13415634|10
ATATATATAT

>13415635|10
TATATATATA

>13415636|10
ATATATATAT

>13415637|10
TATATATATA

>13415638|10
ATATATATAT

>13415639|10
TATATATATA

>13415640|10
ATATATATAT

>13415641|10
TATATATATA

>13415642|10
ATATATATAT

>13415643|10
TATATATATA

>13415644|10
ATATATATAT

>13415645|10
TATATATATA

>13415646|10
ATATATATAT

>13415647|10
TATATATATA

>13415648|10
ATATATATAT

>13415649|10
TATATATATA

>13415650|10
ATATATATAT

>13415651|10
TATATATATA

>13415652|10
ATATATATAT

>13415653|10
TATATATATA

>13415654|10
ATATATATAT

>13415655|10
TATATATATA

>13415656|10
ATATATATAT

>13415657|10
TATATATATA

>13415658|10
ATATATATAT

>13415659|10
TATATATATA

>13417723|10
AAAACGTTTT

>13419515|10
CTTTTAAAAG

>13421416|10
AAAACGTTTT

>13421899|10
TATAATTATA

>13424605|10
AAACATGTTT

>13425390|10
CATAATTATG

>13426206|10
GATTATAATC

>13426247|10
TAAATATTTA

>13430644|10
AACAATTGTT

>13431241|10
TTATTAATAA

>13437490|10
TAAAATTTTA

>13437495|10
TTTTATAAAA

>13438080|10
CATATATATG

>13442913|10
TTCTGCAGAA

>13445136|10
TATTGCAATA

>13446378|10
TTAGATCTAA

>13449455|10
ACAAATTTGT

>13449945|10
AAATTAATTT

>13450153|10
ACGACGTCGT

>13451496|10
CTATATATAG

>13453047|10
TTTAGCTAAA

>13454907|10
AGCCGCGGCT

>13455926|10
GTTGATCAAC

>13460690|10
AAACGCGTTT

>13461117|10
ACTCATGAGT

>13461670|10
ATTTTAAAAT

>13462648|10
TATACGTATA

>13463241|10
AATTTAAATT

>13463535|10
AATTTAAATT

>13463926|10
ATGAATTCAT

>13465690|10
ATATATATAT

>13466300|10
TATATATATA

>13466301|10
ATATATATAT

>13466302|10
TATATATATA

>13466303|10
ATATATATAT

>13466304|10
TATATATATA

>13466305|10
ATATATATAT

>13466306|10
TATATATATA

>13466307|10
ATATATATAT

>13466308|10
TATATATATA

>13466309|10
ATATATATAT

>13466310|10
TATATATATA

>13466311|10
ATATATATAT

>13466312|10
TATATATATA

>13466313|10
ATATATATAT

>13466314|10
TATATATATA

>13466315|10
ATATATATAT

>13466316|10
TATATATATA

>13466317|10
ATATATATAT

>13466318|10
TATATATATA

>13466319|10
ATATATATAT

>13466320|10
TATATATATA

>13466321|10
ATATATATAT

>13466322|10
TATATATATA

>13466323|10
ATATATATAT

>13466324|10
TATATATATA

>13466325|10
ATATATATAT

>13466326|10
TATATATATA

>13466327|10
ATATATATAT

>13466328|10
TATATATATA

>13466329|10
ATATATATAT

>13466330|10
TATATATATA

>13466331|10
ATATATATAT

>13466332|10
TATATATATA

>13466333|10
ATATATATAT

>13466412|10
ATATATATAT

>13466413|10
TATATATATA

>13466414|10
ATATATATAT

>13466415|10
TATATATATA

>13466416|10
ATATATATAT

>13466417|10
TATATATATA

>13466418|10
ATATATATAT

>13466419|10
TATATATATA

>13466420|10
ATATATATAT

>13466421|10
TATATATATA

>13466422|10
ATATATATAT

>13466423|10
TATATATATA

>13466424|10
ATATATATAT

>13466425|10
TATATATATA

>13466426|10
ATATATATAT

>13466427|10
TATATATATA

>13466428|10
ATATATATAT

>13466429|10
TATATATATA

>13466430|10
ATATATATAT

>13466431|10
TATATATATA

>13466432|10
ATATATATAT

>13466433|10
TATATATATA

>13466434|10
ATATATATAT

>13466435|10
TATATATATA

>13466436|10
ATATATATAT

>13466437|10
TATATATATA

>13466438|10
ATATATATAT

>13466439|10
TATATATATA

>13466440|10
ATATATATAT

>13467477|10
CGGCATGCCG

>13469019|10
ATGCATGCAT

>13474274|10
TAAATATTTA

>13474299|10
TAAATATTTA

>13474427|10
AAAATATTTT

>13474946|10
CGTTGCAACG

>13476692|10
AATTATAATT

>13479102|10
AAGACGTCTT

>13479231|10
TTTCTAGAAA

>13479681|10
TATTATAATA

>13495090|10
TCTTCGAAGA

>13495312|10
AAAATATTTT

>13495439|10
CGGTATACCG

>13496292|10
AGTAATTACT

>13496487|10
TTTCATGAAA

>13496697|10
CAACATGTTG

>13499427|10
TTGAATTCAA

>13500797|10
CATGTACATG

>13515549|10
TCCGATCGGA

>13516353|10
GTCGATCGAC

>13516374|10
GTCGATCGAC

>13517674|10
GTCGATCGAC

>13517696|10
GTCGATCGAC

>13517894|10
GTCGATCGAC

>13517916|10
GTCGATCGAC

>13520293|10
GTCGATCGAC

>13520692|10
TAAAATTTTA

>13521422|10
TTGTTAACAA

>13522555|10
TATTTAAATA

>13522760|10
TTAAATTTAA

>13522825|10
ATTCTAGAAT

>13523777|10
TATATATATA

>13523778|10
ATATATATAT

>13523779|10
TATATATATA

>13523780|10
ATATATATAT

>13523781|10
TATATATATA

>13523782|10
ATATATATAT

>13523783|10
TATATATATA

>13523784|10
ATATATATAT

>13523785|10
TATATATATA

>13523824|10
TATATATATA

>13523825|10
ATATATATAT

>13523826|10
TATATATATA

>13523827|10
ATATATATAT

>13523828|10
TATATATATA

>13523829|10
ATATATATAT

>13523830|10
TATATATATA

>13523831|10
ATATATATAT

>13523832|10
TATATATATA

>13523833|10
ATATATATAT

>13523834|10
TATATATATA

>13523835|10
ATATATATAT

>13523836|10
TATATATATA

>13523837|10
ATATATATAT

>13524079|10
CATATATATG

>13524212|10
AAATTAATTT

>13524242|10
ATCAATTGAT

>13525813|10
GATGATCATC

>13526097|10
TATATATATA

>13526098|10
ATATATATAT

>13526099|10
TATATATATA

>13526100|10
ATATATATAT

>13526101|10
TATATATATA

>13526102|10
ATATATATAT

>13528676|10
TTAATATTAA

>13531177|10
TTATTAATAA

>13532055|10
ATTTTAAAAT

>13532582|10
TCTCCGGAGA

>13532893|10
AAAATATTTT

>13534900|10
GTAAATTTAC

>13535195|10
TAAGTACTTA

>13537984|10
ATTTTAAAAT

>13538153|10
TTCCATGGAA

>13544208|10
AAAATATTTT

>13548298|10
ATTTTAAAAT

>13549145|10
TTTTTAAAAA

>13549230|10
AAATTAATTT

>13549578|10
ATATATATAT

>13549579|10
TATATATATA

>13549594|10
ATTTATAAAT

>13549798|10
TTTGCGCAAA

>13555594|10
ATGCATGCAT

>13556210|10
ACCAGCTGGT

>13557927|10
GAGAGCTCTC

>13563604|10
AAGAATTCTT

>13563741|10
CTAGGCCTAG

>13564238|10
TTCTGCAGAA

>13565479|10
ATATATATAT

>13565480|10
TATATATATA

>13565481|10
ATATATATAT

>13565482|10
TATATATATA

>13565483|10
ATATATATAT

>13565484|10
TATATATATA

>13565485|10
ATATATATAT

>13565486|10
TATATATATA

>13565487|10
ATATATATAT

>13565488|10
TATATATATA

>13565489|10
ATATATATAT

>13565490|10
TATATATATA

>13565491|10
ATATATATAT

>13565492|10
TATATATATA

>13565493|10
ATATATATAT

>13565494|10
TATATATATA

>13565495|10
ATATATATAT

>13565496|10
TATATATATA

>13565793|10
TTGTATACAA

>13566176|10
TATCTAGATA

>13566908|10
TAGAATTCTA

>13567502|10
AAAGATCTTT

>13567941|10
AAAATATTTT

>13568728|10
TTCCTAGGAA

>13570099|10
ATATTAATAT

>13570708|10
ACAAATTTGT

>13571428|10
AAATTAATTT

>13572454|10
TTTTTAAAAA

>13572699|10
AAAGGCCTTT

>13573124|10
ATATTAATAT

>13574602|10
CTAAGCTTAG

>13575194|10
TCTGGCCAGA

>13578820|10
ATATATATAT

>13578821|10
TATATATATA

>13578822|10
ATATATATAT

>13578823|10
TATATATATA

>13578824|10
ATATATATAT

>13578825|10
TATATATATA

>13578826|10
ATATATATAT

>13578827|10
TATATATATA

>13582471|10
TAAAATTTTA

>13582478|10
TTAAATTTAA

>13583157|10
TTGAATTCAA

>13583274|10
AATAATTATT

>13587109|10
TTTTTAAAAA

>13587431|10
TTTTATAAAA

>13587478|10
TTTTGCAAAA

>13587762|10
ATATGCATAT

>13588795|10
TATAATTATA

>13589968|10
TATATATATA

>13589969|10
ATATATATAT

>13589970|10
TATATATATA

>13592645|10
CGGTTAACCG

>13593232|10
AATTTAAATT

>13593260|10
GTCGATCGAC

>13593281|10
GTCGATCGAC

>13594694|10
GTCGATCGAC

>13594778|10
GTCGATCGAC

>13596185|10
GTCGATCGAC

>13597160|10
GTCGATCGAC

>13597182|10
GTCGATCGAC

>13597401|10
GTCGATCGAC

>13598690|10
GTCGATCGAC

>13598711|10
GTCGATCGAC

>13601769|10
ATATATATAT

>13601770|10
TATATATATA

>13601771|10
ATATATATAT

>13601772|10
TATATATATA

>13601773|10
ATATATATAT

>13601774|10
TATATATATA

>13601775|10
ATATATATAT

>13601818|10
TTTATATAAA

>13602333|10
TTTTATAAAA

>13602689|10
TTTATATAAA

>13603846|10
TATATATATA

>13603847|10
ATATATATAT

>13603848|10
TATATATATA

>13605486|10
TCCCTAGGGA

>13610147|10
AAAACGTTTT

>13611195|10
TTTGGCCAAA

>13611274|10
TAACCGGTTA

>13611869|10
TACGTACGTA

>13614015|10
TAGAATTCTA

>13624053|10
AAAATATTTT

>13624335|10
TATTCGAATA

>13624541|10
CATATATATG

>13624911|10
GTTATATAAC

>13628736|10
ATTATATAAT

>13630444|10
TATATATATA

>13630445|10
ATATATATAT

>13630446|10
TATATATATA

>13630447|10
ATATATATAT

>13630448|10
TATATATATA

>13630449|10
ATATATATAT

>13630450|10
TATATATATA

>13630451|10
ATATATATAT

>13630452|10
TATATATATA

>13630453|10
ATATATATAT

>13630454|10
TATATATATA

>13630455|10
ATATATATAT

>13630456|10
TATATATATA

>13630457|10
ATATATATAT

>13630458|10
TATATATATA

>13630459|10
ATATATATAT

>13630460|10
TATATATATA

>13630461|10
ATATATATAT

>13630462|10
TATATATATA

>13630463|10
ATATATATAT

>13630464|10
TATATATATA

>13630465|10
ATATATATAT

>13630466|10
TATATATATA

>13630467|10
ATATATATAT

>13630468|10
TATATATATA

>13632557|10
GCAAATTTGC

>13636016|10
TAAATATTTA

>13639437|10
CAATATATTG

>13639731|10
TTCTTAAGAA

>13642912|10
TATGATCATA

>13645514|10
ATTTATAAAT

>13646076|10
ACCACGTGGT

>13648918|10
GTGAATTCAC

>13649155|10
GTGAATTCAC

>13651463|10
GGAAATTTCC

>13653677|10
ACCACGTGGT

>13654986|10
TAAATATTTA

>13655571|10
ATACATGTAT

>13660400|10
TTTTTAAAAA

>13665381|10
TTTGATCAAA

>13667530|10
TTTTTAAAAA

>13668071|10
TTTCTAGAAA

>13668586|10
AATATATATT

>13668668|10
TTTATATAAA

>13670666|10
ACTTGCAAGT

>13673574|10
TACTTAAGTA

>13674030|10
ACATATATGT

>13674072|10
AAACATGTTT

>13674626|10
TATAATTATA

>13674989|10
ATATATATAT

>13674990|10
TATATATATA

>13675043|10
ATTTATAAAT

>13679203|10
AGAAATTTCT

>13680121|10
TCTTGCAAGA

>13681214|10
ATAGATCTAT

>13681499|10
GTGAGCTCAC

>13685949|10
TTAATATTAA

>13687455|10
AAATATATTT

>13689197|10
ATATATATAT

>13689198|10
TATATATATA

>13689199|10
ATATATATAT

>13689200|10
TATATATATA

>13689201|10
ATATATATAT

>13689202|10
TATATATATA

>13689203|10
ATATATATAT

>13689204|10
TATATATATA

>13691602|10
TTTACGTAAA

>13694809|10
AATTTAAATT

>13696128|10
AATATATATT

>13697973|10
CAATATATTG

>13699225|10
ATAAATTTAT

>13699549|10
TTAATATTAA

>13700743|10
TGATATATCA

>13701594|10
ATTCATGAAT

>13703649|10
ATATATATAT

>13703869|10
ATATATATAT

>13707145|10
TATATATATA

>13707146|10
ATATATATAT

>13707147|10
TATATATATA

>13707148|10
ATATATATAT

>13707149|10
TATATATATA

>13707150|10
ATATATATAT

>13707151|10
TATATATATA

>13707152|10
ATATATATAT

>13707206|10
AATAATTATT

>13707250|10
ATTTTAAAAT

>13707928|10
CCGGCGCCGG

>13708922|10
TAGCTAGCTA

>13715618|10
GCAAATTTGC

>13716822|10
TAATTAATTA

>13717245|10
AGAAATTTCT

>13718286|10
AGATATATCT

>13719966|10
TAATTAATTA

>13721439|10
TACAATTGTA

>13725540|10
TAATTAATTA

>13728245|10
CTATATATAG

>13729287|10
TAATTAATTA

>13732447|10
GTATATATAC

>13732554|10
ATACGCGTAT

>13732655|10
AACGATCGTT

>13736810|10
AAACATGTTT

>13737884|10
CCGGCGCCGG

>13738045|10
ATCGATCGAT

>13738197|10
ATCGATCGAT

>13739173|10
TTATTAATAA

>13740104|10
AAATATATTT

>13740867|10
TCTCATGAGA

>13741305|10
TAACATGTTA

>13745856|10
AATCTAGATT

>13747137|10
TTTGTACAAA

>13748676|10
AAATTAATTT

>13748687|10
GATTTAAATC

>13749783|10
TATATATATA

>13749860|10
CATTATAATG

>13750700|10
TTTCTAGAAA

>13751027|10
TGGCATGCCA

>13754083|10
TTATATATAA

>13754260|10
AATAATTATT

>13754773|10
TTATTAATAA

>13754822|10
TATATATATA

>13755410|10
TCTCTAGAGA

>13755845|10
TTGTTAACAA

>13756458|10
AAATGCATTT

>13756895|10
TTAGATCTAA

>13761809|10
ATAATATTAT

>13762995|10
TAATATATTA

>13765548|10
TATATATATA

>13766513|10
AATCATGATT

>13766536|10
TATTCGAATA

>13766561|10
ATATATATAT

>13766562|10
TATATATATA

>13766563|10
ATATATATAT

>13766564|10
TATATATATA

>13766565|10
ATATATATAT

>13766566|10
TATATATATA

>13766567|10
ATATATATAT

>13766568|10
TATATATATA

>13766920|10
TTATTAATAA

>13767939|10
AATCATGATT

>13768240|10
TTTTATAAAA

>13770419|10
TTGAATTCAA

>13774153|10
AAAGATCTTT

>13780198|10
GTAGATCTAC

>13780768|10
TTTTGCAAAA

>13780821|10
TATATATATA

>13780822|10
ATATATATAT

>13780823|10
TATATATATA

>13780824|10
ATATATATAT

>13780954|10
GTCGATCGAC

>13782196|10
GTCGATCGAC

>13782437|10
GTCGATCGAC

>13783361|10
GTCGATCGAC

>13783435|10
GTCGATCGAC

>13783861|10
AAGCATGCTT

>13800495|10
GTGAATTCAC

>13801306|10
TATTGCAATA

>13802434|10
TAAGATCTTA

>13803762|10
TTGTTAACAA

>13804232|10
TATTTAAATA

>13807843|10
TTAATATTAA

>13807846|10
ATATTAATAT

>13808001|10
AATATATATT

>13808112|10
AAATTAATTT

>13808853|10
GTACATGTAC

>13810213|10
ATATATATAT

>13810214|10
TATATATATA

>13810215|10
ATATATATAT

>13810216|10
TATATATATA

>13810217|10
ATATATATAT

>13810218|10
TATATATATA

>13810219|10
ATATATATAT

>13811432|10
TTTTATAAAA

>13811897|10
AATTTAAATT

>13813028|10
GATCATGATC

>13813926|10
ATATATATAT

>13813927|10
TATATATATA

>13813928|10
ATATATATAT

>13813929|10
TATATATATA

>13813930|10
ATATATATAT

>13813931|10
TATATATATA

>13831467|10
TTTGATCAAA

>13834758|10
GACTCGAGTC

>13834923|10
CAATATATTG

>13837648|10
ATAAATTTAT

>13841013|10
AGTCCGGACT

>13846549|10
GAAGATCTTC

>13850332|10
TTAGATCTAA

>13852096|10
TTTTGCAAAA

>13854305|10
AAATTAATTT

>13856136|10
TAAAATTTTA

>13856392|10
CCTAATTAGG

>13856934|10
GATATATATC

>13856967|10
GTATATATAC

>13857512|10
TTTATATAAA

>13858336|10
TTTGATCAAA

>13858762|10
TTACTAGTAA

>13859090|10
ATTAATTAAT

>13859314|10
AAAATATTTT

>13861784|10
TGTTGCAACA

>13865429|10
AATTATAATT

>13865659|10
TAAATATTTA

>13866846|10
AATATATATT

>13867036|10
TTTTTAAAAA

>13869141|10
AAACATGTTT

>13869522|10
ATATATATAT

>13869523|10
TATATATATA

>13869524|10
ATATATATAT

>13869525|10
TATATATATA

>13869526|10
ATATATATAT

>13869527|10
TATATATATA

>13869528|10
ATATATATAT

>13869529|10
TATATATATA

>13869530|10
ATATATATAT

>13869531|10
TATATATATA

>13869532|10
ATATATATAT

>13869533|10
TATATATATA

>13869534|10
ATATATATAT

>13869535|10
TATATATATA

>13869536|10
ATATATATAT

>13869537|10
TATATATATA

>13870419|10
CGGTATACCG

>13871550|10
AAAGGCCTTT

>13871744|10
TTAGCGCTAA

>13875802|10
TTACTAGTAA

>13876631|10
ATTGTACAAT

>13877003|10
ATAAATTTAT

>13878937|10
ATAAATTTAT

>13881827|10
TATGTACATA

>13882587|10
CATATATATG

>13884200|10
TTTTTAAAAA

>13888787|10
TTTGATCAAA

>13894761|10
AAGCATGCTT

>13895400|10
AAAATATTTT

>13896413|10
TTTTTAAAAA

>13897611|10
TTTTATAAAA

>13898937|10
AGGAGCTCCT

>13901119|10
AAATATATTT

>13901257|10
TTTTTAAAAA

>13902199|10
TATATATATA

>13903943|10
ATTGTACAAT

>13904206|10
GTTATATAAC

>13905309|10
ATATTAATAT

>13905552|10
AAAATATTTT

>13905573|10
AAAATATTTT

>13906798|10
TTGGCGCCAA

>13906893|10
TTTTTAAAAA

>13907325|10
TTAATATTAA

>13907906|10
CAAACGTTTG

>13908317|10
ATATATATAT

>13908590|10
AATAATTATT

>13908603|10
TTATCGATAA

>13911137|10
ATGGATCCAT

>13913254|10
TTGCTAGCAA

>13914194|10
ACTTCGAAGT

>13918891|10
TTGCTAGCAA

>13919717|10
TCAAATTTGA

>13924191|10
GTCAATTGAC

>13924264|10
GTCGATCGAC

>13924904|10
GTCGATCGAC

>13927128|10
CCGTTAACGG

>13927467|10
ATATTAATAT

>13927474|10
TATATATATA

>13927475|10
ATATATATAT

>13927476|10
TATATATATA

>13927477|10
ATATATATAT

>13927478|10
TATATATATA

>13927479|10
ATATATATAT

>13929080|10
TATATATATA

>13929081|10
ATATATATAT

>13929082|10
TATATATATA

>13929083|10
ATATATATAT

>13929084|10
TATATATATA

>13929085|10
ATATATATAT

>13929086|10
TATATATATA

>13929087|10
ATATATATAT

>13929088|10
TATATATATA

>13929089|10
ATATATATAT

>13929090|10
TATATATATA

>13929091|10
ATATATATAT

>13929092|10
TATATATATA

>13929093|10
ATATATATAT

>13929094|10
TATATATATA

>13929095|10
ATATATATAT

>13929096|10
TATATATATA

>13929097|10
ATATATATAT

>13929098|10
TATATATATA

>13929099|10
ATATATATAT

>13931329|10
GGAAGCTTCC

>13931422|10
GTCGATCGAC

>13931487|10
GTCGATCGAC

>13931894|10
GTCGATCGAC

>13933190|10
CCGTTAACGG

>13933528|10
ATATTAATAT

>13933535|10
TATATATATA

>13933536|10
ATATATATAT

>13933537|10
TATATATATA

>13933538|10
ATATATATAT

>13933870|10
ACGACGTCGT

>13935140|10
TATATATATA

>13935141|10
ATATATATAT

>13935142|10
TATATATATA

>13935143|10
ATATATATAT

>13935144|10
TATATATATA

>13935145|10
ATATATATAT

>13935146|10
TATATATATA

>13935147|10
ATATATATAT

>13935148|10
TATATATATA

>13935149|10
ATATATATAT

>13935150|10
TATATATATA

>13935151|10
ATATATATAT

>13935152|10
TATATATATA

>13935153|10
ATATATATAT

>13935154|10
TATATATATA

>13935155|10
ATATATATAT

>13935156|10
TATATATATA

>13935157|10
ATATATATAT

>13937480|10
GTCGATCGAC

>13937545|10
GTCGATCGAC

>13937952|10
GTCGATCGAC

>13939609|10
GTCGATCGAC

>13940091|10
GCAAATTTGC

>13944447|10
TGAAATTTCA

>13949440|10
TGGAATTCCA

>13954993|10
TCATCGATGA

>13962287|10
TGTTGCAACA

>13963628|10
ATATATATAT

>13963973|10
GAAATATTTC

>13964026|10
GATTTAAATC

>13966113|10
CAATATATTG

>13966598|10
AATACGTATT

>13970289|10
CAAAATTTTG

>13972243|10
CCCAGCTGGG

>13972391|10
CTTTCGAAAG

>13976699|10
TATATATATA

>13976700|10
ATATATATAT

>13976701|10
TATATATATA

>13976702|10
ATATATATAT

>13977036|10
ATAATATTAT

>13977121|10
ATATATATAT

>13977122|10
TATATATATA

>13977123|10
ATATATATAT

>13977124|10
TATATATATA

>13977125|10
ATATATATAT

>13977126|10
TATATATATA

>13977127|10
ATATATATAT

>13980766|10
ATATATATAT

>13980767|10
TATATATATA

>13980768|10
ATATATATAT

>13980769|10
TATATATATA

>13980770|10
ATATATATAT

>13982809|10
AAGTTAACTT

>13983856|10
AAAATATTTT

>13985832|10
GTGTATACAC

>13988596|10
TCTAATTAGA

>13989873|10
TATATATATA

>13989874|10
ATATATATAT

>13989875|10
TATATATATA

>13989876|10
ATATATATAT

>13989877|10
TATATATATA

>13990646|10
GTATATATAC

>13991393|10
ATAATATTAT

>13991513|10
TATATATATA

>13991514|10
ATATATATAT

>13992580|10
AAAGCGCTTT

>13992662|10
CAAAATTTTG

>13998000|10
TATATATATA

>13998001|10
ATATATATAT

>13998002|10
TATATATATA

>14001607|10
TCAAATTTGA

>14001715|10
TTTCTAGAAA

>14002132|10
AATAATTATT

>14002748|10
TATATATATA

>14002749|10
ATATATATAT

>14002750|10
TATATATATA

>14002751|10
ATATATATAT

>14002752|10
TATATATATA

>14002753|10
ATATATATAT

>14002754|10
TATATATATA

>14002755|10
ATATATATAT

>14002756|10
TATATATATA

>14002757|10
ATATATATAT

>14002758|10
TATATATATA

>14002759|10
ATATATATAT

>14002760|10
TATATATATA

>14002761|10
ATATATATAT

>14002762|10
TATATATATA

>14002763|10
ATATATATAT

>14003831|10
TTTATATAAA

>14006702|10
CAGTTAACTG

>14009338|10
TATATATATA

>14009339|10
ATATATATAT

>14009340|10
TATATATATA

>14009341|10
ATATATATAT

>14009342|10
TATATATATA

>14009343|10
ATATATATAT

>14009344|10
TATATATATA

>14009345|10
ATATATATAT

>14009346|10
TATATATATA

>14009347|10
ATATATATAT

>14009348|10
TATATATATA

>14009349|10
ATATATATAT

>14009350|10
TATATATATA

>14009351|10
ATATATATAT

>14009352|10
TATATATATA

>14009420|10
ATATATATAT

>14009421|10
TATATATATA

>14009422|10
ATATATATAT

>14009423|10
TATATATATA

>14009424|10
ATATATATAT

>14009425|10
TATATATATA

>14009426|10
ATATATATAT

>14009427|10
TATATATATA

>14009428|10
ATATATATAT

>14009429|10
TATATATATA

>14009430|10
ATATATATAT

>14009768|10
TTTTTAAAAA

>14009978|10
ATATTAATAT

>14011399|10
ACATGCATGT

>14011909|10
TTAAATTTAA

>14013062|10
CAAATATTTG

>14013376|10
TTTTATAAAA

>14013727|10
ATTATATAAT

>14014879|10
AGGTATACCT

>14015901|10
TGAAGCTTCA

>14017381|10
CAAGGCCTTG

>14019372|10
CACACGTGTG

>14022380|10
TGATGCATCA

>14024327|10
CACACGTGTG

>14029208|10
GATCCGGATC

>14031758|10
TATATATATA

>14031759|10
ATATATATAT

>14031760|10
TATATATATA

>14031761|10
ATATATATAT

>14031762|10
TATATATATA

>14031763|10
ATATATATAT

>14031764|10
TATATATATA

>14031765|10
ATATATATAT

>14031766|10
TATATATATA

>14031767|10
ATATATATAT

>14031768|10
TATATATATA

>14031769|10
ATATATATAT

>14031770|10
TATATATATA

>14031771|10
ATATATATAT

>14031772|10
TATATATATA

>14031773|10
ATATATATAT

>14031774|10
TATATATATA

>14031775|10
ATATATATAT

>14031776|10
TATATATATA

>14031777|10
ATATATATAT

>14031778|10
TATATATATA

>14031779|10
ATATATATAT

>14031780|10
TATATATATA

>14033213|10
GAGGTACCTC

>14042305|10
AATAATTATT

>14042468|10
CTTATATAAG

>14058212|10
GTTTTAAAAC

>14061334|10
GAATGCATTC

>14061848|10
ACCGATCGGT

>14064255|10
TTAATATTAA

>14068097|10
TAATGCATTA

>14068836|10
ATATTAATAT

>14070090|10
AGCAATTGCT

>14071327|10
AAAACGTTTT

>14074209|10
TGAAGCTTCA

>14076515|10
TGGGTACCCA

>14078366|10
ATATATATAT

>14078367|10
TATATATATA

>14078368|10
ATATATATAT

>14078369|10
TATATATATA

>14078370|10
ATATATATAT

>14078371|10
TATATATATA

>14078372|10
ATATATATAT

>14078373|10
TATATATATA

>14078374|10
ATATATATAT

>14078375|10
TATATATATA

>14078376|10
ATATATATAT

>14078377|10
TATATATATA

>14078378|10
ATATATATAT

>14078379|10
TATATATATA

>14078380|10
ATATATATAT

>14078381|10
TATATATATA

>14078382|10
ATATATATAT

>14078383|10
TATATATATA

>14078384|10
ATATATATAT

>14079228|10
GTCGATCGAC

>14098749|10
TTGCTAGCAA

>14102213|10
TCAAGCTTGA

>14104812|10
TTGAATTCAA

>14104953|10
CAGGATCCTG

>14106039|10
TTGCTAGCAA

>14107061|10
ATCAATTGAT

>14111062|10
TTGAGCTCAA

>14117407|10
AGTAATTACT

>14118734|10
TTTCGCGAAA

>14124674|10
GAAAATTTTC

>14125507|10
GTGAATTCAC

>14126318|10
TATTGCAATA

>14131724|10
TCATTAATGA

>14132749|10
TCATCGATGA

>14135493|10
CCAAGCTTGG

>14138838|10
TATGTACATA

>14139376|10
CATATATATG

>14139944|10
TGTGTACACA

>14141228|10
TAAATATTTA

>14146442|10
AATATATATT

>14146699|10
TATATATATA

>14146700|10
ATATATATAT

>14146701|10
TATATATATA

>14146702|10
ATATATATAT

>14146703|10
TATATATATA

>14146704|10
ATATATATAT

>14146705|10
TATATATATA

>14146706|10
ATATATATAT

>14146707|10
TATATATATA

>14150275|10
ATTAATTAAT

>14154540|10
GTTTTAAAAC

>14154580|10
ATTTATAAAT

>14156994|10
ATTAATTAAT

>14157058|10
ATATATATAT

>14157059|10
TATATATATA

>14157060|10
ATATATATAT

>14157061|10
TATATATATA

>14157062|10
ATATATATAT

>14157063|10
TATATATATA

>14157064|10
ATATATATAT

>14157065|10
TATATATATA

>14157066|10
ATATATATAT

>14157067|10
TATATATATA

>14157068|10
ATATATATAT

>14157858|10
TATATATATA

>14157859|10
ATATATATAT

>14157860|10
TATATATATA

>14157861|10
ATATATATAT

>14157862|10
TATATATATA

>14157863|10
ATATATATAT

>14157864|10
TATATATATA

>14157865|10
ATATATATAT

>14157866|10
TATATATATA

>14157867|10
ATATATATAT

>14157868|10
TATATATATA

>14157869|10
ATATATATAT

>14157870|10
TATATATATA

>14157871|10
ATATATATAT

>14157872|10
TATATATATA

>14157873|10
ATATATATAT

>14157874|10
TATATATATA

>14157875|10
ATATATATAT

>14157876|10
TATATATATA

>14157877|10
ATATATATAT

>14157878|10
TATATATATA

>14157879|10
ATATATATAT

>14157880|10
TATATATATA

>14157881|10
ATATATATAT

>14157882|10
TATATATATA

>14157883|10
ATATATATAT

>14157884|10
TATATATATA

>14157885|10
ATATATATAT

>14157886|10
TATATATATA

>14157887|10
ATATATATAT

>14157888|10
TATATATATA

>14157889|10
ATATATATAT

>14157890|10
TATATATATA

>14157891|10
ATATATATAT

>14157892|10
TATATATATA

>14157893|10
ATATATATAT

>14157894|10
TATATATATA

>14157895|10
ATATATATAT

>14158169|10
TAATATATTA

>14158298|10
AATGATCATT

>14160585|10
GTCCATGGAC

>14162414|10
TATATATATA

>14162415|10
ATATATATAT

>14162416|10
TATATATATA

>14162417|10
ATATATATAT

>14162418|10
TATATATATA

>14162419|10
ATATATATAT

>14162420|10
TATATATATA

>14162421|10
ATATATATAT

>14162422|10
TATATATATA

>14165560|10
TTATATATAA

>14165955|10
AAAGATCTTT

>14167023|10
ATATATATAT

>14168566|10
TATATATATA

>14168567|10
ATATATATAT

>14168568|10
TATATATATA

>14168775|10
AATTATAATT

>14169332|10
TATATATATA

>14169333|10
ATATATATAT

>14169334|10
TATATATATA

>14169335|10
ATATATATAT

>14169336|10
TATATATATA

>14170551|10
ATTGTACAAT

>14182019|10
CTTCTAGAAG

>14185535|10
AATAATTATT

>14186535|10
CAAAATTTTG

>14187600|10
GAACTAGTTC

>14187964|10
TAATTAATTA

>14188294|10
AATCGCGATT

>14191718|10
TTTAATTAAA

>14192994|10
GATAATTATC

>14195284|10
TTTTTAAAAA

>14195741|10
ACAAATTTGT

>14201340|10
TCATCGATGA

>14202048|10
CACTATAGTG

>14207082|10
ATATATATAT

>14207353|10
GTCGATCGAC

>14207374|10
GTCGATCGAC

>14207617|10
AGAGATCTCT

>14208345|10
ATATATATAT

>14208346|10
TATATATATA

>14208347|10
ATATATATAT

>14208348|10
TATATATATA

>14208349|10
ATATATATAT

>14208983|10
GTCGATCGAC

>14210429|10
GTCGATCGAC

>14210503|10
GTCGATCGAC

>14211053|10
GTCGATCGAC

>14211272|10
GTCGATCGAC

>14211294|10
GTCGATCGAC

>14214863|10
TTGCTAGCAA

>14220889|10
TGAGTACTCA

>14224096|10
TTGCTAGCAA

>14229200|10
GGAAATTTCC

>14236702|10
AAAGATCTTT

>14237006|10
GTGAATTCAC

>14237082|10
TGAGTACTCA

>14238205|10
CTATGCATAG

>14239641|10
AGAGTACTCT

>14244266|10
CTTCTAGAAG

>14248511|10
TTTATATAAA

>14252549|10
AAAATATTTT

>14259462|10
ATGTGCACAT

>14263092|10
CCATATATGG

>14263152|10
CATCATGATG

>14269264|10
TGAGTACTCA

>14272456|10
TTGCTAGCAA

>14274008|10
CAGCATGCTG

>14278682|10
ACAAATTTGT

>14285393|10
TAAACGTTTA

>14288011|10
TATATATATA

>14288012|10
ATATATATAT

>14288013|10
TATATATATA

>14288014|10
ATATATATAT

>14288015|10
TATATATATA

>14288016|10
ATATATATAT

>14288017|10
TATATATATA

>14288018|10
ATATATATAT

>14288360|10
TTGAATTCAA

>14289232|10
ATTTTAAAAT

>14292718|10
ATTTTAAAAT

>14297246|10
ATCGTACGAT

>14297518|10
ACAAATTTGT

>14297914|10
AAACATGTTT

>14298111|10
GGAAATTTCC

>14298271|10
TATAATTATA

>14298690|10
AACATATGTT

>14299404|10
GAAAATTTTC

>14299687|10
TTAAATTTAA

>14299694|10
TAATTAATTA

>14300014|10
TAATATATTA

>14300210|10
TTATATATAA

>14304512|10
ATATATATAT

>14304513|10
TATATATATA

>14304514|10
ATATATATAT

>14304515|10
TATATATATA

>14304516|10
ATATATATAT

>14304517|10
TATATATATA

>14304518|10
ATATATATAT

>14304519|10
TATATATATA

>14304520|10
ATATATATAT

>14304521|10
TATATATATA

>14304522|10
ATATATATAT

>14304523|10
TATATATATA

>14304524|10
ATATATATAT

>14305205|10
TAAATATTTA

>14305406|10
ATATATATAT

>14305407|10
TATATATATA

>14305408|10
ATATATATAT

>14305409|10
TATATATATA

>14305410|10
ATATATATAT

>14305411|10
TATATATATA

>14305412|10
ATATATATAT

>14305413|10
TATATATATA

>14305943|10
ATGCATGCAT

>14306074|10
ATCACGTGAT

>14306200|10
TTAAGCTTAA

>14306979|10
AAATATATTT

>14308420|10
ACTATATAGT

>14308550|10
TTCATATGAA

>14308606|10
AAAATATTTT

>14308654|10
CATGTACATG

>14308780|10
CGGTATACCG

>14308814|10
AATATATATT

>14308847|10
TAATATATTA

>14309541|10
ATATTAATAT

>14309933|10
GTCGATCGAC

>14311585|10
AATACGTATT

>14312032|10
GTCGATCGAC

>14312053|10
GTCGATCGAC

>14313186|10
GTCGATCGAC

>14313388|10
TCTTCGAAGA

>14314286|10
GTCGATCGAC

>14314307|10
GTCGATCGAC

>14320871|10
ATGCATGCAT

>14322326|10
GTCGATCGAC

>14322347|10
GTCGATCGAC

>14322420|10
GTCGATCGAC

>14323972|10
GTCGATCGAC

>14323999|10
AAGTCGACTT

>14326767|10
GTCGATCGAC

>14330285|10
TTATTAATAA

>14331171|10
ATGTTAACAT

>14331818|10
TAGCTAGCTA

>14332548|10
ATGCATGCAT

>14335947|10
AAACCGGTTT

>14343243|10
TTGCTAGCAA

>14344102|10
TGAGTACTCA

>14345196|10
TCAAGCTTGA

>14349338|10
ATCGATCGAT

>14349411|10
ATCGATCGAT

>14349483|10
ATCGATCGAT

>14353584|10
ATCGATCGAT

>14353605|10
ATCGATCGAT

>14354653|10
ATCGATCGAT

>14354725|10
ATCGATCGAT

>14356678|10
TTGCTAGCAA

>14357809|10
GTCGATCGAC

>14357831|10
GTCGATCGAC

>14358808|10
GTCGATCGAC

>14360713|10
GTCGATCGAC

>14361898|10
TAAGATCTTA

>14362057|10
GTCGATCGAC

>14362507|10
CAAAGCTTTG

>14363034|10
CAAAGCTTTG

>14363210|10
CAAAGCTTTG

>14363368|10
ACAAGCTTGT

>14363546|10
ACAAGCTTGT

>14363876|10
TCATATATGA

>14364098|10
CAAAGCTTTG

>14365768|10
TTGCTAGCAA

>14366095|10
ACTGTACAGT

>14379054|10
CTCAATTGAG

>14381406|10
AATACGTATT

>14381853|10
GTCGATCGAC

>14381874|10
GTCGATCGAC

>14383159|10
TCTTCGAAGA

>14386564|10
TTGCTAGCAA

>14389755|10
TGAGTACTCA

>14390849|10
TCAAGCTTGA

>14394991|10
ATCGATCGAT

>14395064|10
ATCGATCGAT

>14395136|10
ATCGATCGAT

>14399237|10
ATCGATCGAT

>14399258|10
ATCGATCGAT

>14400306|10
ATCGATCGAT

>14400378|10
ATCGATCGAT

>14402331|10
TTGCTAGCAA

>14403462|10
GTCGATCGAC

>14403484|10
GTCGATCGAC

>14404461|10
GTCGATCGAC

>14406366|10
GTCGATCGAC

>14407551|10
TAAGATCTTA

>14407710|10
GTCGATCGAC

>14408160|10
CAAAGCTTTG

>14408687|10
CAAAGCTTTG

>14408863|10
CAAAGCTTTG

>14409021|10
ACAAGCTTGT

>14409199|10
ACAAGCTTGT

>14409529|10
TCATATATGA

>14409751|10
CAAAGCTTTG

>14411421|10
TTGCTAGCAA

>14411748|10
ACTGTACAGT

>14424707|10
CTCAATTGAG

>14427059|10
AATACGTATT

>14427506|10
GTCGATCGAC

>14427527|10
GTCGATCGAC

>14428812|10
TCTTCGAAGA

>14431473|10
GTCGATCGAC

>14431494|10
GTCGATCGAC

>14442969|10
TTCTATAGAA

>14443317|10
ATGCATGCAT

>14444772|10
GTCGATCGAC

>14444793|10
GTCGATCGAC

>14444866|10
GTCGATCGAC

>14446405|10
GTCGATCGAC

>14446432|10
AAGTCGACTT

>14448676|10
TATATATATA

>14448677|10
ATATATATAT

>14453446|10
TTGCTAGCAA

>14456638|10
TGAGTACTCA

>14457732|10
TCAAGCTTGA

>14461884|10
ATCGATCGAT

>14462029|10
ATCGATCGAT

>14463766|10
ATCGATCGAT

>14463787|10
ATCGATCGAT

>14465636|10
ATCGATCGAT

>14465709|10
ATCGATCGAT

>14465781|10
ATCGATCGAT

>14467454|10
TTGCTAGCAA

>14468023|10
TTTTTAAAAA

>14471211|10
GTCGATCGAC

>14472396|10
TAAGATCTTA

>14472555|10
GTCGATCGAC

>14473005|10
CAAAGCTTTG

>14473542|10
CAAAGCTTTG

>14473718|10
CAAAGCTTTG

>14473876|10
ACAAGCTTGT

>14473896|10
CAAAGCTTTG

>14474054|10
ACAAGCTTGT

>14474384|10
TCATATATGA

>14474606|10
CAAAGCTTTG

>14476198|10
TTGCTAGCAA

>14476525|10
ACTGTACAGT

>14476921|10
CATTATAATG

>14477215|10
GCCCATGGGC

>14483908|10
CAAAGCTTTG

>14484086|10
CAAAGCTTTG

>14487043|10
CAAAGCTTTG

>14487398|10
CAAAGCTTTG

>14492640|10
TTGAATTCAA

>14495187|10
CTTCTAGAAG

>14498879|10
CAAAGCTTTG

>14499053|10
CAAAGCTTTG

>14503503|10
GTATTAATAC

>14505797|10
TAAAATTTTA

>14507623|10
CAAAGCTTTG

>14508507|10
CAAAGCTTTG

>14509042|10
CAAAGCTTTG

>14509577|10
CAAAGCTTTG

>14509755|10
CAAAGCTTTG

>14511313|10
CAAAGCTTTG

>14544322|10
CAAAGCTTTG

>14545032|10
CAAAGCTTTG

>14545564|10
CAAAGCTTTG

>14581742|10
CAAAGCTTTG

>14582093|10
CAAAGCTTTG

>14596011|10
TATATATATA

>14596012|10
ATATATATAT

>14596013|10
TATATATATA

>14596014|10
ATATATATAT

>14596015|10
TATATATATA

>14596016|10
ATATATATAT

>14596017|10
TATATATATA

>14596018|10
ATATATATAT

>14596019|10
TATATATATA

>14596020|10
ATATATATAT

>14596021|10
TATATATATA

>14596022|10
ATATATATAT

>14596023|10
TATATATATA

>14596024|10
ATATATATAT

>14596025|10
TATATATATA

>14596026|10
ATATATATAT

>14596027|10
TATATATATA

>14596028|10
ATATATATAT

>14596029|10
TATATATATA

>14596030|10
ATATATATAT

>14596031|10
TATATATATA

>14596032|10
ATATATATAT

>14596033|10
TATATATATA

>14596034|10
ATATATATAT

>14596035|10
TATATATATA

>14596036|10
ATATATATAT

>14596037|10
TATATATATA

>14597753|10
GATAATTATC

>14600986|10
CGGAGCTCCG

>14603996|10
TTATTAATAA

>14604338|10
TATATATATA

>14604339|10
ATATATATAT

>14607037|10
TTGAATTCAA

>14607154|10
TATATATATA

>14608554|10
TGATGCATCA

>14657160|10
ATAAATTTAT

>14659866|10
GTTTTAAAAC

>14662397|10
GTCGATCGAC

>14663700|10
GTCGATCGAC

>14663763|10
GTCGATCGAC

>14672613|10
GTTTCGAAAC

>14686170|10
CAATGCATTG

>14687532|10
CTTTTAAAAG

>14689192|10
AAATGCATTT

>14691587|10
CAATGCATTG

>14696262|10
GCTTATAAGC

>14696420|10
GCTTATAAGC

>14697322|10
TAATGCATTA

>14698435|10
CAATGCATTG

>14701298|10
CAATGCATTG

>14704001|10
CAATGCATTG

>14706863|10
CAATGCATTG

>14714386|10
GTCGATCGAC

>14715806|10
GTCGATCGAC

>14715869|10
GTCGATCGAC

>14717172|10
GTCGATCGAC

>14718903|10
GCTTCGAAGC

>14745892|10
ATAAATTTAT

>14747326|10
GTCGATCGAC

>14748629|10
GTCGATCGAC

>14748692|10
GTCGATCGAC

>14750112|10
GTCGATCGAC

>14805200|10
GCTTATAAGC

>14811897|10
CATATATATG

>14814079|10
TTGTATACAA

>14820868|10
CAATGCATTG

>14828561|10
GTTTCGAAAC

>14832824|10
TTTTGCAAAA

>14836840|10
GCTTATAAGC

>14837036|10
CAATGCATTG

>14840966|10
ACGAATTCGT

>14841275|10
GTGGATCCAC

>14843586|10
TGAGTACTCA

>14852038|10
CTCGATCGAG

>14860408|10
TCAAGCTTGA

>14861078|10
AATAATTATT

>14861305|10
TTAATATTAA

>14861627|10
ATACATGTAT

>14863901|10
AAAGGCCTTT

>14870753|10
CTCGATCGAG

>14879205|10
TGAGTACTCA

>14881516|10
GTGGATCCAC

>14881825|10
ACGAATTCGT

>14885755|10
CAATGCATTG

>14889004|10
AAGAATTCTT

>14889099|10
CAATGCATTG

>14892710|10
GTACTAGTAC

>14900308|10
TTGTATACAA

>14902490|10
CATATATATG

>14909187|10
GCTTATAAGC

>14913203|10
TTTTGCAAAA

>14914194|10
CTTAATTAAG

>14915488|10
AATAATTATT

>14915715|10
TTAATATTAA

>14916037|10
ATACATGTAT

>14918212|10
AATACGTATT

>14918367|10
TCCACGTGGA

>14919845|10
AAATTAATTT

>14919908|10
ATGATATCAT

>14921675|10
TATATATATA

>14921676|10
ATATATATAT

>14921677|10
TATATATATA

>14922579|10
AAACCGGTTT

>14923015|10
GCTATATAGC

>14923112|10
AACGTACGTT

>14926555|10
GGAAATTTCC

>14932239|10
CAATGCATTG

>14933033|10
CAATGCATTG

>14933349|10
CAATGCATTG

>14933882|10
GCTTCGAAGC

>14934040|10
GCTTCGAAGC

>14934230|10
CTTTTAAAAG

>14934617|10
CAATGCATTG

>14934933|10
CAATGCATTG

>14936575|10
GCTTCGAAGC

>14936765|10
CTTTTAAAAG

>14937152|10
CAATGCATTG

>14937468|10
CAATGCATTG

>14937535|10
AAAAATTTTT

>14937625|10
CAATGCATTG

>14937941|10
CAATGCATTG

>14939583|10
GCTTCGAAGC

>14939773|10
CTTTTAAAAG

>14940160|10
CAATGCATTG

>14940476|10
CAATGCATTG

>14940543|10
AAAAATTTTT

>14940634|10
AAATGCATTT

>14941898|10
AAATGCATTT

>14942788|10
CAATGCATTG

>14943834|10
CAATGCATTG

>14945351|10
CTTTTAAAAG

>14947578|10
CAATGCATTG

>14948624|10
CAATGCATTG

>14950141|10
CTTTTAAAAG

>14950843|10
CAATGCATTG

>14952426|10
AAATGCATTT

>14953786|10
CAATGCATTG

>14954102|10
CAATGCATTG

>14955051|10
CAATGCATTG

>14955208|10
CAATGCATTG

>14955524|10
CAATGCATTG

>14955840|10
CAATGCATTG

>14956307|10
AAATGCATTT

>14957257|10
CAATGCATTG

>14957414|10
CAATGCATTG

>14957730|10
CAATGCATTG

>14958046|10
CAATGCATTG

>14958510|10
AAATGCATTT

>14963952|10
CAATGCATTG

>14965207|10
CAATGCATTG

>14968601|10
CAATGCATTG

>14969864|10
AAATGCATTT

>14973345|10
GCTTCGAAGC

>14977539|10
CAATGCATTG

>14977606|10
AAAAATTTTT

>14977855|10
CAATGCATTG

>14978171|10
CAATGCATTG

>14978803|10
CAATGCATTG

>14979119|10
CAATGCATTG

>14980540|10
CAATGCATTG

>14980856|10
CAATGCATTG

>14981488|10
CAATGCATTG

>14981804|10
CAATGCATTG

>14984014|10
CAATGCATTG

>14984330|10
CAATGCATTG

>14984962|10
CAATGCATTG

>14985278|10
CAATGCATTG

>14985910|10
CAATGCATTG

>14986226|10
CAATGCATTG

>14988440|10
CAATGCATTG

>14988507|10
AAAAATTTTT

>14988756|10
CAATGCATTG

>14990970|10
CAATGCATTG

>14991286|10
CAATGCATTG

>14992709|10
CAATGCATTG

>14992776|10
AAAAATTTTT

>14993025|10
CAATGCATTG

>14994448|10
CAATGCATTG

>14994764|10
CAATGCATTG

>14996187|10
CAATGCATTG

>14996503|10
CAATGCATTG

>14997767|10
AAATGCATTT

>14999244|10
TTGATATCAA

>14999759|10
TAGCTAGCTA

>15001247|10
TATAATTATA

>15005300|10
ACCATATGGT

>15005676|10
TTTTGCAAAA

>15006222|10
ATATATATAT

>15007096|10
AAATTAATTT

>15014700|10
GCTTCGAAGC

>15017384|10
GCTTCGAAGC

>15020870|10
GCTTCGAAGC

>15026943|10
GCTTCGAAGC

>15028968|10
GCTTCGAAGC

>15030394|10
GCTTCGAAGC

>15032420|10
GCTTCGAAGC

>15033212|10
GCTTCGAAGC

>15035238|10
GCTTCGAAGC

>15053455|10
AACCATGGTT

>15058201|10
TTTTTAAAAA

>15058570|10
TATTTAAATA

>15067625|10
CTTCTAGAAG

>15074175|10
GGAAATTTCC

>15087690|10
CAAAGCTTTG

>15088266|10
CAAAGCTTTG

>15089322|10
CAAAGCTTTG

>15089825|10
CAAAGCTTTG

>15090330|10
CAAAGCTTTG

>15090834|10
CAAAGCTTTG

>15091194|10
CAAAGCTTTG

>15091645|10
TCAAATTTGA

>15093463|10
CAAAGCTTTG

>15093939|10
CAAAGCTTTG

>15094921|10
CAAAGCTTTG

>15095431|10
CAAAGCTTTG

>15095608|10
CAAAGCTTTG

>15096086|10
CAAAGCTTTG

>15097170|10
CAAAGCTTTG

>15097347|10
CAAAGCTTTG

>15097825|10
CAAAGCTTTG

>15098909|10
CAAAGCTTTG

>15099086|10
CAAAGCTTTG

>15099564|10
CAAAGCTTTG

>15100587|10
CAAAGCTTTG

>15101247|10
CAAAGCTTTG

>15101725|10
CAAAGCTTTG

>15102225|10
CAAAGCTTTG

>15102402|10
CAAAGCTTTG

>15102880|10
CAAAGCTTTG

>15103412|10
CAAAGCTTTG

>15104100|10
CAAAGCTTTG

>15104572|10
CAAAGCTTTG

>15105062|10
CAAAGCTTTG

>15105732|10
CAAAGCTTTG

>15106185|10
CAAAGCTTTG

>15106675|10
CAAAGCTTTG

>15107348|10
CAAAGCTTTG

>15107825|10
CAAAGCTTTG

>15108004|10
CAAAGCTTTG

>15108482|10
CAAAGCTTTG

>15108661|10
CAAAGCTTTG

>15109139|10
CAAAGCTTTG

>15109318|10
CAAAGCTTTG

>15109796|10
CAAAGCTTTG

>15110731|10
CAAAGCTTTG

>15111234|10
CAAAGCTTTG

>15111411|10
CAAAGCTTTG

>15111889|10
CAAAGCTTTG

>15113733|10
CAAAGCTTTG

>15114671|10
CAAAGCTTTG

>15115174|10
CAAAGCTTTG

>15115351|10
CAAAGCTTTG

>15115837|10
CAAAGCTTTG

>15117674|10
CAAAGCTTTG

>15118612|10
CAAAGCTTTG

>15119115|10
CAAAGCTTTG

>15119291|10
CAAAGCTTTG

>15119769|10
CAAAGCTTTG

>15120707|10
CAAAGCTTTG

>15121210|10
CAAAGCTTTG

>15121387|10
CAAAGCTTTG

>15121873|10
CAAAGCTTTG

>15123717|10
CAAAGCTTTG

>15124655|10
CAAAGCTTTG

>15125158|10
CAAAGCTTTG

>15125334|10
CAAAGCTTTG

>15125812|10
CAAAGCTTTG

>15127655|10
CAAAGCTTTG

>15128593|10
CAAAGCTTTG

>15129096|10
CAAAGCTTTG

>15129273|10
CAAAGCTTTG

>15129751|10
CAAAGCTTTG

>15131594|10
CAAAGCTTTG

>15132532|10
CAAAGCTTTG

>15133035|10
CAAAGCTTTG

>15133212|10
CAAAGCTTTG

>15133690|10
CAAAGCTTTG

>15135532|10
CAAAGCTTTG

>15136569|10
CAAAGCTTTG

>15137072|10
CAAAGCTTTG

>15137249|10
CAAAGCTTTG

>15138260|10
CAAAGCTTTG

>15139243|10
ATATATATAT

>15139244|10
TATATATATA

>15139245|10
ATATATATAT

>15139246|10
TATATATATA

>15139247|10
ATATATATAT

>15140207|10
ATCGATCGAT

>15140318|10
CGGAGCTCCG

>15142312|10
AAGTTAACTT

>15142450|10
AATCATGATT

>15142982|10
CAAAGCTTTG

>15143587|10
CAAAGCTTTG

>15144267|10
TATTATAATA

>15144602|10
CAAAGCTTTG

>15145106|10
CAAAGCTTTG

>15145610|10
CAAAGCTTTG

>15146107|10
CAAAGCTTTG

>15146467|10
CAAAGCTTTG

>15146918|10
TCAAATTTGA

>15148745|10
CAAAGCTTTG

>15150395|10
TTCATATGAA

>15151259|10
AATTATAATT

>15158882|10
CAAAGCTTTG

>15159241|10
CAAAGCTTTG

>15159625|10
CAAAGCTTTG

>15166138|10
GGAAATTTCC

>15166651|10
CAAAGCTTTG

>15167278|10
CAAAGCTTTG

>15167755|10
CAAAGCTTTG

>15168225|10
CAAAGCTTTG

>15168852|10
CAAAGCTTTG

>15169329|10
CAAAGCTTTG

>15169806|10
CAAAGCTTTG

>15170426|10
CAAAGCTTTG

>15170905|10
CAAAGCTTTG

>15171264|10
CAAAGCTTTG

>15171949|10
CAAAGCTTTG

>15172422|10
CAAAGCTTTG

>15172901|10
CAAAGCTTTG

>15173260|10
CAAAGCTTTG

>15173965|10
CAAAGCTTTG

>15174438|10
CAAAGCTTTG

>15174917|10
CAAAGCTTTG

>15175276|10
CAAAGCTTTG

>15175961|10
CAAAGCTTTG

>15176434|10
CAAAGCTTTG

>15176913|10
CAAAGCTTTG

>15177272|10
CAAAGCTTTG

>15177957|10
CAAAGCTTTG

>15178432|10
CAAAGCTTTG

>15188200|10
TAGAGCTCTA

>15194531|10
CAAAGCTTTG

>15194904|10
CTTCCGGAAG

>15195007|10
CAAAGCTTTG

>15196640|10
CAAAGCTTTG

>15197013|10
CTTCCGGAAG

>15197116|10
CAAAGCTTTG

>15198660|10
CAAAGCTTTG

>15199173|10
CAAAGCTTTG

>15201249|10
CAAAGCTTTG

>15202914|10
CAAAGCTTTG

>15206043|10
CAAAGCTTTG

>15206817|10
CAAAGCTTTG

>15207352|10
CAAAGCTTTG

>15207827|10
CAAAGCTTTG

>15208004|10
CAAAGCTTTG

>15208490|10
CAAAGCTTTG

>15209667|10
AAAACGTTTT

>15213340|10
AAGTATACTT

>15213762|10
TAATTAATTA

>15216969|10
AAGAATTCTT

>15222287|10
CAAAGCTTTG

>15222472|10
TATTATAATA

>15222657|10
CAAAGCTTTG

>15224098|10
CAAAGCTTTG

>15224842|10
CAAAGCTTTG

>15225594|10
CAAAGCTTTG

>15226473|10
CAAAGCTTTG

>15226650|10
CAAAGCTTTG

>15228145|10
CAAAGCTTTG

>15228648|10
CAAAGCTTTG

>15228825|10
CAAAGCTTTG

>15229193|10
CTTCTAGAAG

>15229296|10
CAAAGCTTTG

>15230312|10
CAAAGCTTTG

>15230815|10
CAAAGCTTTG

>15230992|10
CAAAGCTTTG

>15231469|10
CAAAGCTTTG

>15233050|10
CAAAGCTTTG

>15234568|10
CAAAGCTTTG

>15235071|10
CAAAGCTTTG

>15235248|10
CAAAGCTTTG

>15235725|10
CAAAGCTTTG

>15237408|10
CAAAGCTTTG

>15237887|10
CAAAGCTTTG

>15239576|10
CAAAGCTTTG

>15240055|10
CAAAGCTTTG

>15241977|10
TAAAATTTTA

>15245910|10
CAAAGCTTTG

>15246388|10
CAAAGCTTTG

>15247422|10
CAAAGCTTTG

>15247911|10
CAAAGCTTTG

>15248401|10
CAAAGCTTTG

>15248578|10
CAAAGCTTTG

>15250091|10
CAAAGCTTTG

>15250581|10
CAAAGCTTTG

>15250758|10
CAAAGCTTTG

>15252760|10
CAAAGCTTTG

>15252937|10
CAAAGCTTTG

>15253416|10
CAAAGCTTTG

>15254683|10
CAAAGCTTTG

>15255185|10
CAAAGCTTTG

>15255362|10
CAAAGCTTTG

>15255839|10
CAAAGCTTTG

>15256868|10
CAAAGCTTTG

>15257375|10
CAAAGCTTTG

>15257552|10
CAAAGCTTTG

>15259570|10
CAAAGCTTTG

>15259747|10
CAAAGCTTTG

>15260186|10
TCAAATTTGA

>15261308|10
CAAAGCTTTG

>15261811|10
CAAAGCTTTG

>15261988|10
CAAAGCTTTG

>15262371|10
CTTCTAGAAG

>15262474|10
CAAAGCTTTG

>15262931|10
TCAAATTTGA

>15263505|10
CAAAGCTTTG

>15264001|10
CAAAGCTTTG

>15264178|10
CAAAGCTTTG

>15264678|10
CAAAGCTTTG

>15265740|10
CAAAGCTTTG

>15266327|10
CAAAGCTTTG

>15266796|10
TCAAATTTGA

>15267366|10
CAAAGCTTTG

>15267869|10
CAAAGCTTTG

>15268046|10
CAAAGCTTTG

>15268643|10
CAAAGCTTTG

>15269127|10
CAAAGCTTTG

>15270071|10
CAAAGCTTTG

>15270941|10
CAAAGCTTTG

>15272942|10
CAAAGCTTTG

>15274369|10
CAAAGCTTTG

>15274753|10
CAAAGCTTTG

>15275225|10
CAAAGCTTTG

>15277162|10
CAAAGCTTTG

>15277877|10
CAAAGCTTTG

>15278347|10
CAAAGCTTTG

>15279644|10
CAAAGCTTTG

>15285664|10
GGAAATTTCC

>15289753|10
CAAAGCTTTG

>15290208|10
CAAAGCTTTG

>15290696|10
CAAAGCTTTG

>15291055|10
CAAAGCTTTG

>15291555|10
CAAAGCTTTG

>15291733|10
CAAAGCTTTG

>15296711|10
CAAAGCTTTG

>15298697|10
CAAAGCTTTG

>15298874|10
CAAAGCTTTG

>15299353|10
CAAAGCTTTG

>15305206|10
TCTTCGAAGA

>15308904|10
CAAAGCTTTG

>15309879|10
CAAAGCTTTG

>15310375|10
CAAAGCTTTG

>15310552|10
CAAAGCTTTG

>15311025|10
CAAAGCTTTG

>15311202|10
CAAAGCTTTG

>15311681|10
CAAAGCTTTG

>15318442|10
CAAAGCTTTG

>15318627|10
TATTATAATA

>15318813|10
CAAAGCTTTG

>15320254|10
CAAAGCTTTG

>15320998|10
CAAAGCTTTG

>15321750|10
CAAAGCTTTG

>15322629|10
CAAAGCTTTG

>15324448|10
CAAAGCTTTG

>15324951|10
CAAAGCTTTG

>15325128|10
CAAAGCTTTG

>15325496|10
CTTCTAGAAG

>15325599|10
CAAAGCTTTG

>15326602|10
CAAAGCTTTG

>15326779|10
CAAAGCTTTG

>15327432|10
CAAAGCTTTG

>15327935|10
CAAAGCTTTG

>15328112|10
CAAAGCTTTG

>15328589|10
CAAAGCTTTG

>15330169|10
CAAAGCTTTG

>15331687|10
CAAAGCTTTG

>15332190|10
CAAAGCTTTG

>15332367|10
CAAAGCTTTG

>15332844|10
CAAAGCTTTG

>15334527|10
CAAAGCTTTG

>15335006|10
CAAAGCTTTG

>15336695|10
CAAAGCTTTG

>15337174|10
CAAAGCTTTG

>15339096|10
TAAAATTTTA

>15343029|10
CAAAGCTTTG

>15343507|10
CAAAGCTTTG

>15344541|10
CAAAGCTTTG

>15345030|10
CAAAGCTTTG

>15345520|10
CAAAGCTTTG

>15345697|10
CAAAGCTTTG

>15346665|10
CAAAGCTTTG

>15347699|10
CAAAGCTTTG

>15348188|10
CAAAGCTTTG

>15348678|10
CAAAGCTTTG

>15348855|10
CAAAGCTTTG

>15350857|10
CAAAGCTTTG

>15351034|10
CAAAGCTTTG

>15351513|10
CAAAGCTTTG

>15352780|10
CAAAGCTTTG

>15353282|10
CAAAGCTTTG

>15353459|10
CAAAGCTTTG

>15353936|10
CAAAGCTTTG

>15354965|10
CAAAGCTTTG

>15355472|10
CAAAGCTTTG

>15355649|10
CAAAGCTTTG

>15357667|10
CAAAGCTTTG

>15357844|10
CAAAGCTTTG

>15358283|10
TCAAATTTGA

>15359405|10
CAAAGCTTTG

>15359908|10
CAAAGCTTTG

>15360085|10
CAAAGCTTTG

>15360468|10
CTTCTAGAAG

>15360571|10
CAAAGCTTTG

>15361028|10
TCAAATTTGA

>15361602|10
CAAAGCTTTG

>15362098|10
CAAAGCTTTG

>15362275|10
CAAAGCTTTG

>15362775|10
CAAAGCTTTG

>15363837|10
CAAAGCTTTG

>15364424|10
CAAAGCTTTG

>15364893|10
TCAAATTTGA

>15365463|10
CAAAGCTTTG

>15365966|10
CAAAGCTTTG

>15366143|10
CAAAGCTTTG

>15366740|10
CAAAGCTTTG

>15367224|10
CAAAGCTTTG

>15368168|10
CAAAGCTTTG

>15369038|10
CAAAGCTTTG

>15371039|10
CAAAGCTTTG

>15372466|10
CAAAGCTTTG

>15372850|10
CAAAGCTTTG

>15373322|10
CAAAGCTTTG

>15375259|10
CAAAGCTTTG

>15375974|10
CAAAGCTTTG

>15376444|10
CAAAGCTTTG

>15377741|10
CAAAGCTTTG

>15383768|10
GGAAATTTCC

>15387857|10
CAAAGCTTTG

>15388312|10
CAAAGCTTTG

>15388800|10
CAAAGCTTTG

>15389159|10
CAAAGCTTTG

>15389659|10
CAAAGCTTTG

>15389836|10
CAAAGCTTTG

>15394814|10
CAAAGCTTTG

>15396779|10
CAAAGCTTTG

>15396956|10
CAAAGCTTTG

>15397435|10
CAAAGCTTTG

>15403288|10
TCTTCGAAGA

>15406986|10
CAAAGCTTTG

>15407961|10
CAAAGCTTTG

>15408457|10
CAAAGCTTTG

>15408634|10
CAAAGCTTTG

>15409107|10
CAAAGCTTTG

>15409284|10
CAAAGCTTTG

>15409763|10
CAAAGCTTTG

>15411248|10
CAAAGCTTTG

>15411727|10
CAAAGCTTTG

>15411904|10
CAAAGCTTTG

>15412383|10
CAAAGCTTTG

>15414686|10
AAAAATTTTT

>15421293|10
CAAAGCTTTG

>15424196|10
CAAAGCTTTG

>15424831|10
CAAAGCTTTG

>15425881|10
TTTCGCGAAA

>15426982|10
TAGCTAGCTA

>15428124|10
CAAAGCTTTG

>15429967|10
CAAAGCTTTG

>15431000|10
CAAAGCTTTG

>15431493|10
CAAAGCTTTG

>15437318|10
CAAAGCTTTG

>15437675|10
CAAAGCTTTG

>15439067|10
AAGAATTCTT

>15454577|10
ATATATATAT

>15454578|10
TATATATATA

>15454579|10
ATATATATAT

>15454580|10
TATATATATA

>15454581|10
ATATATATAT

>15454582|10
TATATATATA

>15454583|10
ATATATATAT

>15490323|10
CATATATATG

>15500985|10
TAGAGCTCTA

>15511547|10
AAAACGTTTT

>15513935|10
ATATGCATAT

>15516092|10
TTGAATTCAA

>15518015|10
ACTGTACAGT

>15522739|10
ATGCATGCAT

>15523008|10
ATATATATAT

>15523009|10
TATATATATA

>15523010|10
ATATATATAT

>15523011|10
TATATATATA

>15523012|10
ATATATATAT

>15523013|10
TATATATATA

>15523014|10
ATATATATAT

>15523015|10
TATATATATA

>15523016|10
ATATATATAT

>15523017|10
TATATATATA

>15523018|10
ATATATATAT

>15523019|10
TATATATATA

>15523020|10
ATATATATAT

>15523021|10
TATATATATA

>15523022|10
ATATATATAT

>15523023|10
TATATATATA

>15523024|10
ATATATATAT

>15523025|10
TATATATATA

>15523026|10
ATATATATAT

>15525154|10
CAAAGCTTTG

>15526764|10
TTCAGCTGAA

>15527224|10
GACAATTGTC

>15528712|10
ATCTTAAGAT

>15529432|10
TGATGCATCA

>15542782|10
TTGAATTCAA

>15545836|10
ACCCCGGGGT

>15554605|10
TGAGTACTCA

>15554681|10
GTGAATTCAC

>15557071|10
AAAGGCCTTT

>15560126|10
TGAGTACTCA

>15560202|10
GTGAATTCAC

>15562294|10
CCCAGCTGGG

>15565369|10
CCCAGCTGGG

>15572045|10
TTTGCGCAAA

>15574306|10
ACTAATTAGT

>15577340|10
CTCCATGGAG

>15583008|10
TGTTTAAACA

>15586986|10
CAAAGCTTTG

>15587165|10
CAAAGCTTTG

>15587697|10
AGAAGCTTCT

>15588138|10
CAAAGCTTTG

>15588847|10
CAAAGCTTTG

>15591508|10
GTCGATCGAC

>15591573|10
GTCGATCGAC

>15594381|10
TATATATATA

>15594382|10
ATATATATAT

>15594383|10
TATATATATA

>15594384|10
ATATATATAT

>15594385|10
TATATATATA

>15595268|10
TATATATATA

>15595269|10
ATATATATAT

>15595270|10
TATATATATA

>15595271|10
ATATATATAT

>15595272|10
TATATATATA

>15595273|10
ATATATATAT

>15595274|10
TATATATATA

>15595275|10
ATATATATAT

>15595276|10
TATATATATA

>15595277|10
ATATATATAT

>15595278|10
TATATATATA

>15595279|10
ATATATATAT

>15595280|10
TATATATATA

>15595281|10
ATATATATAT

>15595282|10
TATATATATA

>15595283|10
ATATATATAT

>15595284|10
TATATATATA

>15595285|10
ATATATATAT

>15595286|10
TATATATATA

>15595287|10
ATATATATAT

>15595288|10
TATATATATA

>15595289|10
ATATATATAT

>15595290|10
TATATATATA

>15595291|10
ATATATATAT

>15595292|10
TATATATATA

>15595293|10
ATATATATAT

>15595294|10
TATATATATA

>15595295|10
ATATATATAT

>15595296|10
TATATATATA

>15595297|10
ATATATATAT

>15596465|10
GTCGATCGAC

>15596515|10
GTCGATCGAC

>15597868|10
GTCGATCGAC

>15598877|10
CAAAGCTTTG

>15599769|10
CAAAGCTTTG

>15600294|10
CAAAGCTTTG

>15600650|10
CAAAGCTTTG

>15601705|10
ACGACGTCGT

>15602787|10
ACCGATCGGT

>15603494|10
TATTATAATA

>15605184|10
AAAACGTTTT

>15605569|10
TGGAATTCCA

>15606178|10
TTTTTAAAAA

>15606339|10
TATTTAAATA

>15606343|10
TAAATATTTA

>15608001|10
TATTTAAATA

>15609570|10
TGATATATCA

>15609840|10
TATATATATA

>15611537|10
AAAGCGCTTT

>15611619|10
CAAAATTTTG

>15612825|10
TGCATATGCA

>15615282|10
AGATGCATCT

>15624690|10
GTCGATCGAC

>15630868|10
TTTTTAAAAA

>15632210|10
AAATATATTT

>15632634|10
TTCTTAAGAA

>15634800|10
TTTAATTAAA

>15635729|10
AAAATATTTT

>15636395|10
TTATGCATAA

>15639530|10
CCCAGCTGGG

>15639678|10
CTTTCGAAAG

>15639890|10
GTCGATCGAC

>15641624|10
TAATATATTA

>15642910|10
AATAATTATT

>15643779|10
TTGACGTCAA

>15643793|10
TTTTTAAAAA

>15644138|10
TTTACGTAAA

>15648607|10
GTCGATCGAC

>15656326|10
TGTTATAACA

>15656806|10
TTCTTAAGAA

>15657092|10
TTTATATAAA

>15657387|10
TTAATATTAA

>15659383|10
AAAGATCTTT

>15661695|10
TATCTAGATA

>15661771|10
ATTATATAAT

>15662480|10
GAATCGATTC

>15662584|10
ACGATATCGT

>15669643|10
TCATCGATGA

>15677649|10
TTTTTAAAAA

>15677710|10
GAATGCATTC

>15685079|10
GGCACGTGCC

>15685821|10
CAAGATCTTG

>15688453|10
ATTTCGAAAT

>15690198|10
CAAAGCTTTG

>15690731|10
CAAAGCTTTG

>15690799|10
GTCGATCGAC

>15692577|10
ATATATATAT

>15692578|10
TATATATATA

>15692579|10
ATATATATAT

>15692580|10
TATATATATA

>15692581|10
ATATATATAT

>15692582|10
TATATATATA

>15692583|10
ATATATATAT

>15692584|10
TATATATATA

>15692585|10
ATATATATAT

>15692586|10
TATATATATA

>15692587|10
ATATATATAT

>15692588|10
TATATATATA

>15692589|10
ATATATATAT

>15692590|10
TATATATATA

>15692591|10
ATATATATAT

>15692592|10
TATATATATA

>15692593|10
ATATATATAT

>15692594|10
TATATATATA

>15692595|10
ATATATATAT

>15692596|10
TATATATATA

>15692597|10
ATATATATAT

>15692598|10
TATATATATA

>15692599|10
ATATATATAT

>15692600|10
TATATATATA

>15692601|10
ATATATATAT

>15692602|10
TATATATATA

>15692603|10
ATATATATAT

>15692604|10
TATATATATA

>15692605|10
ATATATATAT

>15692606|10
TATATATATA

>15692607|10
ATATATATAT

>15692608|10
TATATATATA

>15692609|10
ATATATATAT

>15692610|10
TATATATATA

>15692611|10
ATATATATAT

>15692612|10
TATATATATA

>15692613|10
ATATATATAT

>15692614|10
TATATATATA

>15692615|10
ATATATATAT

>15692616|10
TATATATATA

>15692617|10
ATATATATAT

>15692618|10
TATATATATA

>15692619|10
ATATATATAT

>15692620|10
TATATATATA

>15692621|10
ATATATATAT

>15692622|10
TATATATATA

>15692623|10
ATATATATAT

>15694104|10
GATATATATC

>15694452|10
GAGAATTCTC

>15694735|10
GTCGATCGAC

>15694860|10
GTCGATCGAC

>15695238|10
GTCGATCGAC

>15695916|10
CAAAATTTTG

>15697156|10
GAAGATCTTC

>15702095|10
CCTCGCGAGG

>15708042|10
GATTCGAATC

>15711613|10
TTGAATTCAA

>15716178|10
TTTTATAAAA

>15716460|10
CCTCGCGAGG

>15717285|10
TATATATATA

>15717286|10
ATATATATAT

>15717287|10
TATATATATA

>15717288|10
ATATATATAT

>15717289|10
TATATATATA

>15717402|10
GAAGATCTTC

>15721345|10
TTTATATAAA

>15721606|10
TTTTTAAAAA

>15721627|10
TTAATATTAA

>15725616|10
TATCATGATA

>15729115|10
TATCTAGATA

>15729901|10
GAATCGATTC

>15729982|10
ACGACGTCGT

>15730403|10
TAAAATTTTA

>15731477|10
TGTTATAACA

>15734644|10
GAAAATTTTC

>15736608|10
GTCGATCGAC

>15736629|10
GTCGATCGAC

>15737165|10
ATATATATAT

>15737166|10
TATATATATA

>15737167|10
ATATATATAT

>15737168|10
TATATATATA

>15737169|10
ATATATATAT

>15737170|10
TATATATATA

>15737171|10
ATATATATAT

>15737172|10
TATATATATA

>15737173|10
ATATATATAT

>15737174|10
TATATATATA

>15737175|10
ATATATATAT

>15737176|10
TATATATATA

>15737560|10
AGGATATCCT

>15738061|10
GTCGATCGAC

>15738083|10
GTCGATCGAC

>15738302|10
GTCGATCGAC

>15738324|10
GTCGATCGAC

>15739224|10
GTCGATCGAC

>15739588|10
ACAAGCTTGT

>15740684|10
GTCGATCGAC

>15742182|10
GTCGATCGAC

>15744692|10
CAAGATCTTG

>15747497|10
CAAAGCTTTG

>15747853|10
CAAAGCTTTG

>15748030|10
CAAAGCTTTG

>15748120|10
GTCGATCGAC

>15749941|10
ATATATATAT

>15749942|10
TATATATATA

>15749943|10
ATATATATAT

>15749944|10
TATATATATA

>15749945|10
ATATATATAT

>15749946|10
TATATATATA

>15749947|10
ATATATATAT

>15749948|10
TATATATATA

>15751425|10
GATATATATC

>15751766|10
GAGAATTCTC

>15752050|10
GTCGATCGAC

>15752271|10
GTCGATCGAC

>15753184|10
CAAAATTTTG

>15757701|10
CCTCGCGAGG

>15760669|10
TATATATATA

>15760670|10
ATATATATAT

>15760671|10
TATATATATA

>15760672|10
ATATATATAT

>15760673|10
TATATATATA

>15760674|10
ATATATATAT

>15760675|10
TATATATATA

>15760927|10
ATATTAATAT

>15762273|10
AACACGTGTT

>15763565|10
TTTTCGAAAA

>15766892|10
CAAGTACTTG

>15768404|10
GCAAATTTGC

>15769769|10
AAATATATTT

>15770558|10
GAATTAATTC

>15772003|10
GTCGATCGAC

>15775169|10
ACAAATTTGT

>15778265|10
TATATATATA

>15778266|10
ATATATATAT

>15778267|10
TATATATATA

>15778268|10
ATATATATAT

>15778894|10
TTAGTACTAA

>15783252|10
CATATATATG

>15784283|10
AATAATTATT

>15786906|10
AAATATATTT

>15792462|10
TATATATATA

>15792889|10
AAATATATTT

>15793584|10
GAATTAATTC

>15795142|10
TTTAATTAAA

>15795153|10
ATTTTAAAAT

>15795236|10
GAATTAATTC

>15805295|10
TTTGATCAAA

>15811457|10
AAATCGATTT

>15811751|10
GTTCTAGAAC

>15812658|10
AAAAGCTTTT

>15812910|10
AAAAGCTTTT

>15816889|10
AAACATGTTT

>15818636|10
ACACATGTGT

>15829559|10
AATTTAAATT

>15841772|10
AATTTAAATT

>15848208|10
CAAAGCTTTG

>15848245|10
TATATATATA

>15848246|10
ATATATATAT

>15848247|10
TATATATATA

>15848248|10
ATATATATAT

>15848249|10
TATATATATA

>15848250|10
ATATATATAT

>15848251|10
TATATATATA

>15850073|10
GTCGATCGAC

>15850139|10
GTCGATCGAC

>15850810|10
GTCGATCGAC

>15850831|10
GTCGATCGAC

>15851419|10
AGTCTAGACT

>15853136|10
GTCGATCGAC

>15854691|10
CTCAATTGAG

>15855589|10
AAAAGCTTTT

>15855757|10
AAAAGCTTTT

>15856655|10
TATATATATA

>15856665|10
TTAAATTTAA

>15856743|10
TATATATATA

>15856744|10
ATATATATAT

>15856745|10
TATATATATA

>15856746|10
ATATATATAT

>15856747|10
TATATATATA

>15856748|10
ATATATATAT

>15856749|10
TATATATATA

>15856750|10
ATATATATAT

>15856751|10
TATATATATA

>15856752|10
ATATATATAT

>15856753|10
TATATATATA

>15856754|10
ATATATATAT

>15856755|10
TATATATATA

>15856756|10
ATATATATAT

>15856757|10
TATATATATA

>15856758|10
ATATATATAT

>15856759|10
TATATATATA

>15856760|10
ATATATATAT

>15856761|10
TATATATATA

>15856762|10
ATATATATAT

>15856763|10
TATATATATA

>15856764|10
ATATATATAT

>15856765|10
TATATATATA

>15856766|10
ATATATATAT

>15856767|10
TATATATATA

>15856768|10
ATATATATAT

>15856769|10
TATATATATA

>15856770|10
ATATATATAT

>15856771|10
TATATATATA

>15860960|10
TCAATATTGA

>15866637|10
AACTATAGTT

>15866871|10
GGAATATTCC

>15867773|10
GCAAATTTGC

>15867862|10
GCAAATTTGC

>15867994|10
ATTTATAAAT

>15868434|10
TCAGATCTGA

>15871699|10
AGCAGCTGCT

>15873247|10
AGTGATCACT

>15873711|10
TTGGGCCCAA

>15875628|10
TAATTAATTA

>15876096|10
TATATATATA

>15877089|10
ATACATGTAT

>15878515|10
TTTTATAAAA

>15879744|10
AAATATATTT

>15879813|10
AATATATATT

>15879985|10
TATTTAAATA

>15880953|10
AATTTAAATT

>15882524|10
TAATATATTA

>15884126|10
TTTTTAAAAA

>15886567|10
TAACATGTTA

>15888814|10
ATATATATAT

>15888963|10
ATATTAATAT

>15889067|10
TTTAATTAAA

>15893044|10
TGTTATAACA

>15893982|10
CTAATATTAG

>15894904|10
ACGACGTCGT

>15894949|10
ACGACGTCGT

>15898236|10
TTATATATAA

>15898275|10
TTCCATGGAA

>15900287|10
ATGATATCAT

>15900384|10
CTTATATAAG

>15900865|10
ATTTATAAAT

>15903204|10
ATATATATAT

>15903394|10
TTTTTAAAAA

>15903496|10
ACAAATTTGT

>15903926|10
GGTTTAAACC

>15904497|10
TATATATATA

>15905934|10
TTTTGCAAAA

>15906117|10
TTATCGATAA

>15910991|10
TTTTATAAAA

>15923101|10
TATATATATA

>15923102|10
ATATATATAT

>15923103|10
TATATATATA

>15923104|10
ATATATATAT

>15923105|10
TATATATATA

>15923106|10
ATATATATAT

>15923107|10
TATATATATA

>15923108|10
ATATATATAT

>15923109|10
TATATATATA

>15923110|10
ATATATATAT

>15923111|10
TATATATATA

>15923112|10
ATATATATAT

>15923144|10
ATTATATAAT

>15923207|10
ATATATATAT

>15923208|10
TATATATATA

>15923209|10
ATATATATAT

>15923210|10
TATATATATA

>15923211|10
ATATATATAT

>15923212|10
TATATATATA

>15923213|10
ATATATATAT

>15923214|10
TATATATATA

>15923215|10
ATATATATAT

>15923216|10
TATATATATA

>15923217|10
ATATATATAT

>15923538|10
AATTATAATT

>15923847|10
GTCATATGAC

>15923912|10
CTTAATTAAG

>15924308|10
TATATATATA

>15924309|10
ATATATATAT

>15924310|10
TATATATATA

>15924311|10
ATATATATAT

>15924312|10
TATATATATA

>15924313|10
ATATATATAT

>15924314|10
TATATATATA

>15924315|10
ATATATATAT

>15924316|10
TATATATATA

>15924317|10
ATATATATAT

>15925793|10
AAGAATTCTT

>15931315|10
AATGTACATT

>15935945|10
TTTCATGAAA

>15936115|10
CCGAATTCGG

>15939420|10
AAATTAATTT

>15939464|10
TAATTAATTA

>15940541|10
TTAATATTAA

>15940828|10
TTATATATAA

>15941293|10
TAAAATTTTA

>15945108|10
TTTTTAAAAA

>15945743|10
ATGTTAACAT

>15948108|10
TTTAATTAAA

>15948342|10
TAAAATTTTA

>15948612|10
TTTATATAAA

>15949262|10
ATATATATAT

>15949263|10
TATATATATA

>15949264|10
ATATATATAT

>15949265|10
TATATATATA

>15949266|10
ATATATATAT

>15949267|10
TATATATATA

>15949268|10
ATATATATAT

>15949269|10
TATATATATA

>15949270|10
ATATATATAT

>15949271|10
TATATATATA

>15949283|10
AAATATATTT

>15949656|10
TGTGTACACA

>15949857|10
GTTAATTAAC

>15954719|10
ATTATATAAT

>15955508|10
CGAATATTCG

>15956357|10
TATATATATA

>15960151|10
TATAATTATA

>15960155|10
ATTATATAAT

>15960199|10
TTATATATAA

>15960753|10
CAATTAATTG

>15960764|10
ATAATATTAT

>15961044|10
TTATATATAA

>15961537|10
ACAAATTTGT

>15964624|10
AATCATGATT

>15965334|10
AAAACGTTTT

>15965843|10
TTTTATAAAA

>15966185|10
CTTATATAAG

>15966357|10
ACAAGCTTGT

>15970358|10
ACATATATGT

>15971370|10
TAATGCATTA

>15980001|10
TTTGTACAAA

>15982588|10
TATATATATA

>15982589|10
ATATATATAT

>15982612|10
TTTCATGAAA

>15982938|10
TATATATATA

>15982939|10
ATATATATAT

>15982940|10
TATATATATA

>15982941|10
ATATATATAT

>15982942|10
TATATATATA

>15982943|10
ATATATATAT

>15982944|10
TATATATATA

>15982945|10
ATATATATAT

>15982946|10
TATATATATA

>15982947|10
ATATATATAT

>15982948|10
TATATATATA

>15982949|10
ATATATATAT

>15982950|10
TATATATATA

>15982951|10
ATATATATAT

>15982952|10
TATATATATA

>15982953|10
ATATATATAT

>15982954|10
TATATATATA

>15982955|10
ATATATATAT

>15982956|10
TATATATATA

>15982957|10
ATATATATAT

>15982958|10
TATATATATA

>15982959|10
ATATATATAT

>15982960|10
TATATATATA

>15982961|10
ATATATATAT

>15982962|10
TATATATATA

>15982963|10
ATATATATAT

>15982964|10
TATATATATA

>15982965|10
ATATATATAT

>15982966|10
TATATATATA

>15983526|10
TTTTTAAAAA

>15984174|10
ATATATATAT

>15984175|10
TATATATATA

>15984176|10
ATATATATAT

>15984177|10
TATATATATA

>15984178|10
ATATATATAT

>15984179|10
TATATATATA

>15984180|10
ATATATATAT

>15984181|10
TATATATATA

>15984182|10
ATATATATAT

>15984183|10
TATATATATA

>15984184|10
ATATATATAT

>15984185|10
TATATATATA

>15984186|10
ATATATATAT

>15984187|10
TATATATATA

>15984470|10
CTCATATGAG

>15985560|10
ACCAATTGGT

>15985682|10
TTCTTAAGAA

>15986657|10
GAAATATTTC

>15988364|10
TAGCTAGCTA

>15988636|10
ATGTTAACAT

>15988722|10
TTGTTAACAA

>15989996|10
TGTTGCAACA

>15991927|10
AGAAATTTCT

>15993757|10
TTGCCGGCAA

>15994074|10
CTTAATTAAG

>15994083|10
GATATATATC

>15994092|10
CTTAGCTAAG

>15994127|10
CATATATATG

>15995092|10
ATTCATGAAT

>15995918|10
AAATCGATTT

>15996349|10
GCAGATCTGC

>16003687|10
TAATGCATTA

>16004380|10
TTGTTAACAA

>16005255|10
TAATATATTA

>16005963|10
AACCATGGTT

>16009183|10
CTTAATTAAG

>16010087|10
TTTCATGAAA

>16011985|10
AACGTACGTT

>16012053|10
GCCTGCAGGC

>16012082|10
GCTATATAGC

>16012605|10
TTTTTAAAAA

>16014641|10
TTTGATCAAA

>16019727|10
TATATATATA

>16019728|10
ATATATATAT

>16019729|10
TATATATATA

>16019730|10
ATATATATAT

>16019731|10
TATATATATA

>16019732|10
ATATATATAT

>16019733|10
TATATATATA

>16019734|10
ATATATATAT

>16019735|10
TATATATATA

>16019736|10
ATATATATAT

>16019737|10
TATATATATA

>16019738|10
ATATATATAT

>16019739|10
TATATATATA

>16022388|10
TTTTTAAAAA

>16026077|10
ATAAATTTAT

>16027299|10
ATACATGTAT

>16027576|10
TTCTATAGAA

>16027830|10
AATAATTATT

>16028487|10
CTTGGCCAAG

>16029218|10
TTTTGCAAAA

>16034562|10
TATAATTATA

>16035478|10
TAATATATTA

>16036350|10
ATGAGCTCAT

>16037199|10
TCGAGCTCGA

>16038731|10
GTCGATCGAC

>16038752|10
GTCGATCGAC

>16046594|10
GTCGATCGAC

>16046615|10
GTCGATCGAC

>16047492|10
TGCAGCTGCA

>16048072|10
GTCGATCGAC

>16048146|10
GTCGATCGAC

>16049288|10
GTCGATCGAC

>16049310|10
GTCGATCGAC

>16050706|10
GTCGATCGAC

>16050727|10
GTCGATCGAC

>16052623|10
ACAAATTTGT

>16053289|10
TGCTTAAGCA

>16054403|10
ACACATGTGT

>16057256|10
AGCTGCAGCT

>16059637|10
TTCTCGAGAA

>16061314|10
AAACATGTTT

>16062303|10
AAATTAATTT

>16062419|10
AAAATATTTT

>16062444|10
AATAATTATT

>16063342|10
AAAATATTTT

>16067465|10
ATATATATAT

>16067762|10
TTTTATAAAA

>16068029|10
ATTCTAGAAT

>16068128|10
AAATATATTT

>16069642|10
GTTGGCCAAC

>16072433|10
TGGAATTCCA

>16074438|10
CATATATATG

>16076515|10
CATATATATG

>16076634|10
CAAAATTTTG

>16076941|10
AAATTAATTT

>16079550|10
ATATATATAT

>16079551|10
TATATATATA

>16079552|10
ATATATATAT

>16079553|10
TATATATATA

>16079554|10
ATATATATAT

>16079555|10
TATATATATA

>16079556|10
ATATATATAT

>16081504|10
CATCATGATG

>16084947|10
AATTATAATT

>16088718|10
AAAATATTTT

>16091452|10
GTCGATCGAC

>16093095|10
GTCGATCGAC

>16093467|10
GTCGATCGAC

>16094256|10
TTGCTAGCAA

>16095034|10
TTTACGTAAA

>16100078|10
TGAGTACTCA

>16102320|10
CTCTATAGAG

>16103263|10
TTGCTAGCAA

>16106245|10
CGGGTACCCG

>16106257|10
CCCGATCGGG

>16106811|10
CAACATGTTG

>16108198|10
AGATTAATCT

>16110127|10
GTCGATCGAC

>16111593|10
TTAGATCTAA

>16112755|10
GTCGATCGAC

>16112775|10
GTCGATCGAC

>16112795|10
GTCGATCGAC

>16112815|10
GTCGATCGAC

>16112835|10
GTCGATCGAC

>16113968|10
GTCGATCGAC

>16116688|10
ACAACGTTGT

>16117259|10
AAATATATTT

>16118529|10
GAGAGCTCTC

>16119484|10
TCTTTAAAGA

>16124971|10
GATAGCTATC

>16127449|10
TTTGATCAAA

>16132507|10
GAAAATTTTC

>16133143|10
ATGTGCACAT

>16133191|10
TAATTAATTA

>16133748|10
CGTAATTACG

>16140101|10
TATTATAATA

>16141110|10
GACGATCGTC

>16142593|10
ATATATATAT

>16142594|10
TATATATATA

>16142595|10
ATATATATAT

>16142596|10
TATATATATA

>16142597|10
ATATATATAT

>16142598|10
TATATATATA

>16142599|10
ATATATATAT

>16142600|10
TATATATATA

>16142601|10
ATATATATAT

>16143498|10
ATATATATAT

>16143499|10
TATATATATA

>16143500|10
ATATATATAT

>16143501|10
TATATATATA

>16143502|10
ATATATATAT

>16143503|10
TATATATATA

>16143688|10
AAAAATTTTT

>16143781|10
ATTTATAAAT

>16143837|10
TAAAATTTTA

>16145057|10
TATAATTATA

>16145265|10
TAAAATTTTA

>16145949|10
CTAGATCTAG

>16146679|10
CTAGATCTAG

>16147409|10
CTAGATCTAG

>16148573|10
TTAAATTTAA

>16149211|10
AATTATAATT

>16151256|10
CAACATGTTG

>16151573|10
AAATATATTT

>16155431|10
ATATCGATAT

>16155626|10
TTATTAATAA

>16157073|10
TTTTGCAAAA

>16159185|10
TATATATATA

>16159186|10
ATATATATAT

>16159187|10
TATATATATA

>16159188|10
ATATATATAT

>16159189|10
TATATATATA

>16159190|10
ATATATATAT

>16159191|10
TATATATATA

>16159192|10
ATATATATAT

>16159193|10
TATATATATA

>16159194|10
ATATATATAT

>16159195|10
TATATATATA

>16159196|10
ATATATATAT

>16159197|10
TATATATATA

>16159540|10
AATATATATT

>16160024|10
ATTTTAAAAT

>16160564|10
AAAATATTTT

>16161258|10
TTTTCGAAAA

>16161548|10
AACCATGGTT

>16161621|10
TATATATATA

>16161622|10
ATATATATAT

>16161623|10
TATATATATA

>16161624|10
ATATATATAT

>16161625|10
TATATATATA

>16161626|10
ATATATATAT

>16161627|10
TATATATATA

>16161628|10
ATATATATAT

>16161629|10
TATATATATA

>16161630|10
ATATATATAT

>16161631|10
TATATATATA

>16161632|10
ATATATATAT

>16161633|10
TATATATATA

>16161634|10
ATATATATAT

>16161635|10
TATATATATA

>16161636|10
ATATATATAT

>16161637|10
TATATATATA

>16161638|10
ATATATATAT

>16161639|10
TATATATATA

>16161640|10
ATATATATAT

>16161641|10
TATATATATA

>16161642|10
ATATATATAT

>16161643|10
TATATATATA

>16161644|10
ATATATATAT

>16161645|10
TATATATATA

>16161646|10
ATATATATAT

>16161647|10
TATATATATA

>16161648|10
ATATATATAT

>16161649|10
TATATATATA

>16161650|10
ATATATATAT

>16161651|10
TATATATATA

>16161652|10
ATATATATAT

>16161653|10
TATATATATA

>16161654|10
ATATATATAT

>16161655|10
TATATATATA

>16161656|10
ATATATATAT

>16161657|10
TATATATATA

>16161658|10
ATATATATAT

>16161659|10
TATATATATA

>16161660|10
ATATATATAT

>16161661|10
TATATATATA

>16161662|10
ATATATATAT

>16161663|10
TATATATATA

>16161664|10
ATATATATAT

>16161665|10
TATATATATA

>16161666|10
ATATATATAT

>16161667|10
TATATATATA

>16161668|10
ATATATATAT

>16161669|10
TATATATATA

>16161670|10
ATATATATAT

>16161671|10
TATATATATA

>16162928|10
ATATTAATAT

>16163349|10
ATATTAATAT

>16163429|10
TTTTTAAAAA

>16163638|10
AAAATATTTT

>16164045|10
ATATATATAT

>16164046|10
TATATATATA

>16164047|10
ATATATATAT

>16164048|10
TATATATATA

>16164049|10
ATATATATAT

>16164050|10
TATATATATA

>16164051|10
ATATATATAT

>16164052|10
TATATATATA

>16164053|10
ATATATATAT

>16164054|10
TATATATATA

>16164089|10
TATATATATA

>16164090|10
ATATATATAT

>16164091|10
TATATATATA

>16164092|10
ATATATATAT

>16164093|10
TATATATATA

>16164094|10
ATATATATAT

>16164095|10
TATATATATA

>16164157|10
TATATATATA

>16164158|10
ATATATATAT

>16164159|10
TATATATATA

>16164160|10
ATATATATAT

>16164161|10
TATATATATA

>16165440|10
TATATATATA

>16166884|10
TACATATGTA

>16167169|10
TTTTATAAAA

>16169445|10
TTCTCGAGAA

>16172112|10
AATGTACATT

>16172962|10
AGACATGTCT

>16176170|10
TGATATATCA

>16176366|10
TTAATATTAA

>16181837|10
AAAATATTTT

>16182580|10
TATATATATA

>16182581|10
ATATATATAT

>16182582|10
TATATATATA

>16182904|10
TTATATATAA

>16184840|10
TCATTAATGA

>16185417|10
ATTTATAAAT

>16185437|10
AAATATATTT

>16189770|10
TAGCTAGCTA

>16192098|10
AAATTAATTT

>16193558|10
ATCGATCGAT

>16193632|10
ATCGATCGAT

>16193653|10
ATCGATCGAT

>16193726|10
ATCGATCGAT

>16198656|10
TTGAATTCAA

>16200647|10
TGAAATTTCA

>16201584|10
TCAAATTTGA

>16213433|10
TAGCTAGCTA

>16216443|10
GAAAATTTTC

>16219765|10
GAAAATTTTC

>16220117|10
AGCTCGAGCT

>16223088|10
GAAAATTTTC

>16223653|10
TTAAATTTAA

>16226426|10
GAAAATTTTC

>16229384|10
AAATATATTT

>16229884|10
AAGATATCTT

>16232176|10
ATTTTAAAAT

>16236307|10
ATAATATTAT

>16237078|10
TAAATATTTA

>16240828|10
AACCATGGTT

>16241925|10
CAAATATTTG

>16245392|10
GATCTAGATC

>16246803|10
ATTATATAAT

>16247055|10
AAAAATTTTT

>16251062|10
TATATATATA

>16252951|10
TTTTATAAAA

>16253834|10
TTATTAATAA

>16253899|10
GGGTTAACCC

>16254305|10
TAAAATTTTA

>16257568|10
AATTATAATT

>16257848|10
TACATATGTA

>16258878|10
TTATTAATAA

>16258883|10
AATAATTATT

>16260610|10
GCTTTAAAGC

>16260665|10
CGATATATCG

>16260807|10
GCTTTAAAGC

>16260876|10
ACGACGTCGT

>16261399|10
TATATATATA

>16261400|10
ATATATATAT

>16262157|10
ATTCTAGAAT

>16262234|10
TATAATTATA

>16262238|10
ATTATATAAT

>16262268|10
ATTCTAGAAT

>16262364|10
TAAATATTTA

>16262528|10
CGGTATACCG

>16263109|10
ATATATATAT

>16263110|10
TATATATATA

>16263111|10
ATATATATAT

>16263112|10
TATATATATA

>16263113|10
ATATATATAT

>16263114|10
TATATATATA

>16263115|10
ATATATATAT

>16263116|10
TATATATATA

>16263117|10
ATATATATAT

>16263118|10
TATATATATA

>16263119|10
ATATATATAT

>16263120|10
TATATATATA

>16263121|10
ATATATATAT

>16263122|10
TATATATATA

>16263123|10
ATATATATAT

>16263124|10
TATATATATA

>16263125|10
ATATATATAT

>16263126|10
TATATATATA

>16263127|10
ATATATATAT

>16263128|10
TATATATATA

>16263129|10
ATATATATAT

>16263130|10
TATATATATA

>16263131|10
ATATATATAT

>16263132|10
TATATATATA

>16263133|10
ATATATATAT

>16263134|10
TATATATATA

>16263135|10
ATATATATAT

>16263136|10
TATATATATA

>16263137|10
ATATATATAT

>16263138|10
TATATATATA

>16263139|10
ATATATATAT

>16263140|10
TATATATATA

>16263141|10
ATATATATAT

>16263142|10
TATATATATA

>16263143|10
ATATATATAT

>16263144|10
TATATATATA

>16264608|10
TTTTCGAAAA

>16265038|10
TAATATATTA

>16265083|10
TAATATATTA

>16265143|10
TTGTTAACAA

>16277046|10
TTTTTAAAAA

>16286187|10
GATAATTATC

>16287427|10
TTTAATTAAA

>16290857|10
AATCGCGATT

>16292216|10
ATAATATTAT

>16294290|10
TTTTATAAAA

>16295605|10
TTCATATGAA

>16298169|10
GATAATTATC

>16299346|10
AAAAATTTTT

>16299383|10
TTTAATTAAA

>16299441|10
TTTTATAAAA

>16302798|10
AATCGCGATT

>16305290|10
TTTTATAAAA

>16306602|10
TTCATATGAA

>16307617|10
TATTTAAATA

>16310969|10
ACGACGTCGT

>16316051|10
CGAGATCTCG

>16316920|10
TTGTATACAA

>16318112|10
CAACATGTTG

>16321518|10
CAATTAATTG

>16324805|10
TAATATATTA

>16325541|10
AAATTAATTT

>16325585|10
TAATTAATTA

>16325592|10
TTAAATTTAA

>16325834|10
TTTTGCAAAA

>16326675|10
TTAATATTAA

>16327231|10
ATTTGCAAAT

>16327244|10
AATATATATT

>16327278|10
CGGTATACCG

>16327313|10
TATTATAATA

>16328859|10
TAAATATTTA

>16329013|10
AAATATATTT

>16329271|10
TTTTGCAAAA

>16334056|10
TGCATATGCA

>16340056|10
AACGGCCGTT

>16340087|10
AACTGCAGTT

>16340343|10
AAATATATTT

>16340993|10
ACAAATTTGT

>16341182|10
GACACGTGTC

>16342691|10
ACAAATTTGT

>16342881|10
GACACGTGTC

>16342997|10
TTACTAGTAA

>16343071|10
ATATATATAT

>16343072|10
TATATATATA

>16343073|10
ATATATATAT

>16346654|10
CCAAATTTGG

>16346891|10
TATATATATA

>16350015|10
TGAAATTTCA

>16350274|10
TTTCATGAAA

>16350830|10
GCTAATTAGC

>16351411|10
ATTATATAAT

>16353742|10
TGAAATTTCA

>16355944|10
TTTCATGAAA

>16356527|10
AAAATATTTT

>16358730|10
ATATTAATAT

>16358784|10
AAAAATTTTT

>16359618|10
ACTATATAGT

>16361267|10
TTTTTAAAAA

>16362590|10
ATATTAATAT

>16364919|10
ACAACGTTGT

>16364946|10
TATTATAATA

>16367379|10
TATATATATA

>16367380|10
ATATATATAT

>16367381|10
TATATATATA

>16367382|10
ATATATATAT

>16367383|10
TATATATATA

>16367384|10
ATATATATAT

>16367385|10
TATATATATA

>16367386|10
ATATATATAT

>16367387|10
TATATATATA

>16367388|10
ATATATATAT

>16367389|10
TATATATATA

>16367390|10
ATATATATAT

>16367391|10
TATATATATA

>16367392|10
ATATATATAT

>16367393|10
TATATATATA

>16367414|10
TATATATATA

>16382256|10
TTTGATCAAA

>16385269|10
CCTGCGCAGG

>16396238|10
GAAGATCTTC

>16399077|10
ACATATATGT

>16399490|10
GTAAATTTAC

>16400088|10
GGTTATAACC

>16405897|10
TGCCATGGCA

>16406024|10
GAGGATCCTC

>16407705|10
GTCGATCGAC

>16407726|10
GTCGATCGAC

>16410160|10
TTTTTAAAAA

>16410706|10
CACTATAGTG

>16412560|10
TAATCGATTA

>16413433|10
GGTTCGAACC

>16414738|10
TATTATAATA

>16414742|10
ATAATATTAT

>16414764|10
TTTTTAAAAA

>16415679|10
AAGTATACTT

>16416817|10
AGAAGCTTCT

>16418580|10
ATATATATAT

>16418581|10
TATATATATA

>16418582|10
ATATATATAT

>16418583|10
TATATATATA

>16418584|10
ATATATATAT

>16418585|10
TATATATATA

>16418586|10
ATATATATAT

>16418587|10
TATATATATA

>16418588|10
ATATATATAT

>16418589|10
TATATATATA

>16418590|10
ATATATATAT

>16418591|10
TATATATATA

>16418592|10
ATATATATAT

>16418593|10
TATATATATA

>16418594|10
ATATATATAT

>16418595|10
TATATATATA

>16418596|10
ATATATATAT

>16419208|10
TATCATGATA

>16419294|10
TATCATGATA

>16420983|10
TAGAGCTCTA

>16421275|10
TAAAATTTTA

>16421590|10
ATTTTAAAAT

>16423623|10
AAAACGTTTT

>16425002|10
AAGTATACTT

>16425237|10
ATTGGCCAAT

>16430218|10
ATGAATTCAT

>16435494|10
TTATCGATAA

>16437970|10
AGAAATTTCT

>16438841|10
TTTGGCCAAA

>16440351|10
CAAACGTTTG

>16440621|10
CAAGATCTTG

>16442706|10
TATATATATA

>16442707|10
ATATATATAT

>16442708|10
TATATATATA

>16442709|10
ATATATATAT

>16444869|10
CGACTAGTCG

>16445778|10
TCAATATTGA

>16445991|10
TTATGCATAA

>16447240|10
TAATTAATTA

>16449478|10
GACAATTGTC

>16451915|10
TATGTACATA

>16452088|10
TATATATATA

>16452089|10
ATATATATAT

>16452090|10
TATATATATA

>16452091|10
ATATATATAT

>16452092|10
TATATATATA

>16452093|10
ATATATATAT

>16452094|10
TATATATATA

>16452095|10
ATATATATAT

>16452096|10
TATATATATA

>16452097|10
ATATATATAT

>16452098|10
TATATATATA

>16452099|10
ATATATATAT

>16452100|10
TATATATATA

>16452101|10
ATATATATAT

>16452102|10
TATATATATA

>16452103|10
ATATATATAT

>16452104|10
TATATATATA

>16452105|10
ATATATATAT

>16452106|10
TATATATATA

>16452107|10
ATATATATAT

>16452108|10
TATATATATA

>16452118|10
TGTATATACA

>16452788|10
TATATATATA

>16452789|10
ATATATATAT

>16452790|10
TATATATATA

>16452791|10
ATATATATAT

>16452792|10
TATATATATA

>16452793|10
ATATATATAT

>16452794|10
TATATATATA

>16452981|10
TCATGCATGA

>16453968|10
TTTAATTAAA

>16454878|10
TATATATATA

>16459910|10
TTTTCGAAAA

>16460752|10
GTGTATACAC

>16461786|10
TATATATATA

>16461787|10
ATATATATAT

>16461788|10
TATATATATA

>16461789|10
ATATATATAT

>16463544|10
TTTTTAAAAA

>16465752|10
AATTATAATT

>16466584|10
TTGCATGCAA

>16467667|10
TTTACGTAAA

>16468981|10
ACCTATAGGT

>16471840|10
ATGTATACAT

>16474770|10
TTTAATTAAA

>16475004|10
TTCGGCCGAA

>16477233|10
TTATCGATAA

>16477484|10
TATATATATA

>16477485|10
ATATATATAT

>16477486|10
TATATATATA

>16477487|10
ATATATATAT

>16477488|10
TATATATATA

>16477489|10
ATATATATAT

>16477490|10
TATATATATA

>16477491|10
ATATATATAT

>16477709|10
GTTGGCCAAC

>16480028|10
CAAATATTTG

>16480534|10
TTCCCGGGAA

>16492134|10
ACTTTAAAGT

>16493078|10
TATATATATA

>16493079|10
ATATATATAT

>16493080|10
TATATATATA

>16494389|10
CATACGTATG

>16494561|10
TATATATATA

>16494562|10
ATATATATAT

>16494563|10
TATATATATA

>16494564|10
ATATATATAT

>16494565|10
TATATATATA

>16494566|10
ATATATATAT

>16494567|10
TATATATATA

>16494568|10
ATATATATAT

>16494569|10
TATATATATA

>16494570|10
ATATATATAT

>16494571|10
TATATATATA

>16495609|10
GCATTAATGC

>16497631|10
AAAAATTTTT

>16497773|10
ATTAATTAAT

>16497789|10
TATATATATA

>16497790|10
ATATATATAT

>16497791|10
TATATATATA

>16497792|10
ATATATATAT

>16498352|10
TATATATATA

>16498353|10
ATATATATAT

>16498354|10
TATATATATA

>16498355|10
ATATATATAT

>16498356|10
TATATATATA

>16498357|10
ATATATATAT

>16498358|10
TATATATATA

>16498359|10
ATATATATAT

>16498360|10
TATATATATA

>16498361|10
ATATATATAT

>16498362|10
TATATATATA

>16498363|10
ATATATATAT

>16498364|10
TATATATATA

>16498365|10
ATATATATAT

>16498869|10
AATATATATT

>16500812|10
ACATATATGT

>16501192|10
TTTAATTAAA

>16501306|10
TTTAATTAAA

>16501317|10
TCTTATAAGA

>16503336|10
CATAATTATG

>16507932|10
TAATATATTA

>16508219|10
ATATATATAT

>16508220|10
TATATATATA

>16508221|10
ATATATATAT

>16508222|10
TATATATATA

>16508223|10
ATATATATAT

>16508224|10
TATATATATA

>16508225|10
ATATATATAT

>16508226|10
TATATATATA

>16508227|10
ATATATATAT

>16508228|10
TATATATATA

>16508229|10
ATATATATAT

>16508230|10
TATATATATA

>16508231|10
ATATATATAT

>16508232|10
TATATATATA

>16508233|10
ATATATATAT

>16508234|10
TATATATATA

>16508235|10
ATATATATAT

>16508236|10
TATATATATA

>16508237|10
ATATATATAT

>16508238|10
TATATATATA

>16508239|10
ATATATATAT

>16508240|10
TATATATATA

>16508241|10
ATATATATAT

>16508242|10
TATATATATA

>16508243|10
ATATATATAT

>16508244|10
TATATATATA

>16508245|10
ATATATATAT

>16508246|10
TATATATATA

>16508247|10
ATATATATAT

>16508248|10
TATATATATA

>16508249|10
ATATATATAT

>16508250|10
TATATATATA

>16508251|10
ATATATATAT

>16508252|10
TATATATATA

>16508953|10
CCCTCGAGGG

>16510590|10
TAGCTAGCTA

>16512843|10
TTTTCGAAAA

>16513719|10
CTCGGCCGAG

>16515549|10
TCAAATTTGA

>16519687|10
TAGCTAGCTA

>16522841|10
CTCGGCCGAG

>16524672|10
TCAAATTTGA

>16530611|10
GCAGCGCTGC

>16534077|10
AAAATATTTT

>16534127|10
ACCGATCGGT

>16534908|10
TATATATATA

>16534909|10
ATATATATAT

>16534910|10
TATATATATA

>16534911|10
ATATATATAT

>16534912|10
TATATATATA

>16534925|10
ATATATATAT

>16536511|10
CATATATATG

>16540519|10
TATAATTATA

>16541265|10
CATCATGATG

>16543826|10
TATAATTATA

>16544572|10
CATCATGATG

>16545166|10
TATATATATA

>16545167|10
ATATATATAT

>16545168|10
TATATATATA

>16545169|10
ATATATATAT

>16545170|10
TATATATATA

>16545171|10
ATATATATAT

>16545699|10
ATTTATAAAT

>16545940|10
ATAATATTAT

>16547440|10
TAAAATTTTA

>16559198|10
CTAAATTTAG

>16563913|10
CAAGATCTTG

>16564310|10
TAAAATTTTA

>16564728|10
ATTATATAAT

>16565891|10
AAATATATTT

>16567496|10
ATAATATTAT

>16568438|10
TATTTAAATA

>16569490|10
GATGATCATC

>16570049|10
TGAGATCTCA

>16570728|10
AGGAATTCCT

>16572241|10
ACCAATTGGT

>16572783|10
CTATGCATAG

>16573008|10
ACATGCATGT

>16574497|10
TGAGATCTCA

>16575176|10
AGGAATTCCT

>16575341|10
CTAGTACTAG

>16576080|10
CTTGATCAAG

>16576880|10
TATATATATA

>16576881|10
ATATATATAT

>16576882|10
TATATATATA

>16576883|10
ATATATATAT

>16576884|10
TATATATATA

>16576885|10
ATATATATAT

>16576886|10
TATATATATA

>16576887|10
ATATATATAT

>16578749|10
TAATATATTA

>16584896|10
TAGCTAGCTA

>16588061|10
GGTTGCAACC

>16589293|10
GTTTTAAAAC

>16590079|10
AAACTAGTTT

>16590439|10
CAACATGTTG

>16590769|10
CGGTATACCG

>16591622|10
TATAATTATA

>16591926|10
CTTTATAAAG

>16592429|10
TAAAATTTTA

>16593851|10
AATATATATT

>16593979|10
TTTTTAAAAA

>16594274|10
ACACGCGTGT

>16594950|10
TAAAATTTTA

>16595180|10
TCTTCGAAGA

>16598009|10
TTGGCGCCAA

>16598023|10
TTGGCGCCAA

>16598861|10
CAATATATTG

>16601203|10
AATTTAAATT

>16601599|10
ATATATATAT

>16601635|10
ATATATATAT

>16601636|10
TATATATATA

>16601637|10
ATATATATAT

>16601638|10
TATATATATA

>16601692|10
TATATATATA

>16601693|10
ATATATATAT

>16601694|10
TATATATATA

>16601695|10
ATATATATAT

>16601837|10
TATATATATA

>16601838|10
ATATATATAT

>16601839|10
TATATATATA

>16601840|10
ATATATATAT

>16601841|10
TATATATATA

>16601842|10
ATATATATAT

>16601843|10
TATATATATA

>16601844|10
ATATATATAT

>16601845|10
TATATATATA

>16601846|10
ATATATATAT

>16601847|10
TATATATATA

>16601848|10
ATATATATAT

>16601849|10
TATATATATA

>16601850|10
ATATATATAT

>16601851|10
TATATATATA

>16601852|10
ATATATATAT

>16601853|10
TATATATATA

>16601854|10
ATATATATAT

>16601855|10
TATATATATA

>16601856|10
ATATATATAT

>16601857|10
TATATATATA

>16601858|10
ATATATATAT

>16601859|10
TATATATATA

>16601860|10
ATATATATAT

>16601861|10
TATATATATA

>16601862|10
ATATATATAT

>16601863|10
TATATATATA

>16601864|10
ATATATATAT

>16601865|10
TATATATATA

>16601866|10
ATATATATAT

>16601867|10
TATATATATA

>16602150|10
AAGATATCTT

>16602336|10
TAAATATTTA

>16603848|10
TATATATATA

>16603849|10
ATATATATAT

>16603850|10
TATATATATA

>16603851|10
ATATATATAT

>16603852|10
TATATATATA

>16605415|10
TATTTAAATA

>16605653|10
CTATATATAG

>16607632|10
GCAAATTTGC

>16610944|10
TGTAGCTACA

>16613571|10
TTATTAATAA

>16613576|10
AATAATTATT

>16614412|10
AAATTAATTT

>16614766|10
ATTATATAAT

>16616094|10
AAATATATTT

>16617946|10
AGGAGCTCCT

>16624839|10
TTTTATAAAA

>16624861|10
ATTAATTAAT

>16625099|10
TATATATATA

>16625100|10
ATATATATAT

>16625101|10
TATATATATA

>16625102|10
ATATATATAT

>16625103|10
TATATATATA

>16625104|10
ATATATATAT

>16625105|10
TATATATATA

>16625106|10
ATATATATAT

>16625107|10
TATATATATA

>16625108|10
ATATATATAT

>16628474|10
TGCTGCAGCA

>16630906|10
TCATCGATGA

>16635744|10
ATTCGCGAAT

>16641191|10
AGAGATCTCT

>16650048|10
TATATATATA

>16650049|10
ATATATATAT

>16650050|10
TATATATATA

>16650051|10
ATATATATAT

>16650052|10
TATATATATA

>16650053|10
ATATATATAT

>16650054|10
TATATATATA

>16650055|10
ATATATATAT

>16650056|10
TATATATATA

>16650057|10
ATATATATAT

>16650058|10
TATATATATA

>16650059|10
ATATATATAT

>16650060|10
TATATATATA

>16650061|10
ATATATATAT

>16650062|10
TATATATATA

>16650063|10
ATATATATAT

>16650064|10
TATATATATA

>16650065|10
ATATATATAT

>16650213|10
AATAATTATT

>16651482|10
TAATTAATTA

>16652041|10
TTGGATCCAA

>16652745|10
TAAATATTTA

>16658581|10
TTGAATTCAA

>16659532|10
AGTTTAAACT

>16659783|10
TTAAATTTAA

>16660302|10
GTAAGCTTAC

>16664219|10
TTAAATTTAA

>16664993|10
ATAATATTAT

>16665238|10
TCAAATTTGA

>16666955|10
ATAATATTAT

>16668564|10
TTAACGTTAA

>16668582|10
ATTAATTAAT

>16669418|10
TGGTGCACCA

>16671249|10
ACTAGCTAGT

>16672494|10
AAGCATGCTT

>16676942|10
AGACTAGTCT

>16678062|10
TCTTGCAAGA

>16678078|10
AAATGCATTT

>16682149|10
AAGATATCTT

>16684326|10
AATAGCTATT

>16686677|10
AAATATATTT

>16689603|10
TTAAATTTAA

>16689650|10
AATTATAATT

>16689943|10
TAAATATTTA

>16690093|10
ATTCTAGAAT

>16690959|10
AATAGCTATT

>16693136|10
AAGATATCTT

>16693881|10
CTGCATGCAG

>16697194|10
AAATGCATTT

>16697210|10
TCTTGCAAGA

>16698336|10
AGACTAGTCT

>16700831|10
AAATATATTT

>16700895|10
ATAAATTTAT

>16701276|10
AATTGCAATT

>16701572|10
AATTCGAATT

>16706076|10
TAAATATTTA

>16706586|10
ATGACGTCAT

>16709264|10
TATGATCATA

>16709816|10
ATCTATAGAT

>16709992|10
CATATATATG

>16711019|10
ATATATATAT

>16711020|10
TATATATATA

>16711021|10
ATATATATAT

>16711022|10
TATATATATA

>16711023|10
ATATATATAT

>16711024|10
TATATATATA

>16711025|10
ATATATATAT

>16711026|10
TATATATATA

>16711027|10
ATATATATAT

>16711277|10
AAAATATTTT

>16711632|10
TATATATATA

>16711633|10
ATATATATAT

>16711634|10
TATATATATA

>16712950|10
ATAAATTTAT

>16713310|10
ACAAGCTTGT

>16714518|10
ATTCTAGAAT

>16715846|10
TGATTAATCA

>16718566|10
TCATGCATGA

>16721607|10
CATCTAGATG

>16721978|10
CAAAATTTTG

>16721999|10
TTATATATAA

>16722826|10
AAAACGTTTT

>16723240|10
GTTTTAAAAC

>16725570|10
CTTTGCAAAG

>16728797|10
TTTGCGCAAA

>16732019|10
TATTCGAATA

>16737436|10
ATTAGCTAAT

>16737536|10
TATAATTATA

>16738768|10
AAATATATTT

>16742700|10
TTAAATTTAA

>16742836|10
ATAAATTTAT

>16749159|10
TTCCATGGAA

>16750130|10
CATCATGATG

>16751985|10
ACTTGCAAGT

>16753268|10
AATATATATT

>16753803|10
ATATATATAT

>16753804|10
TATATATATA

>16753805|10
ATATATATAT

>16753806|10
TATATATATA

>16753807|10
ATATATATAT

>16753808|10
TATATATATA

>16753809|10
ATATATATAT

>16753810|10
TATATATATA

>16754882|10
CTAAGCTTAG

>16756360|10
AATATATATT

>16757664|10
AAATATATTT

>16758758|10
AACATATGTT

>16761603|10
ATTTTAAAAT

>16762473|10
GCATATATGC

>16762600|10
CATATATATG

>16762855|10
TATATATATA

>16762856|10
ATATATATAT

>16762857|10
TATATATATA

>16762858|10
ATATATATAT

>16762859|10
TATATATATA

>16762860|10
ATATATATAT

>16762861|10
TATATATATA

>16762862|10
ATATATATAT

>16762863|10
TATATATATA

>16762864|10
ATATATATAT

>16762865|10
TATATATATA

>16762866|10
ATATATATAT

>16762867|10
TATATATATA

>16762868|10
ATATATATAT

>16762869|10
TATATATATA

>16762870|10
ATATATATAT

>16764714|10
CGCGGCCGCG

>16768147|10
TATTTAAATA

>16768534|10
ATTTTAAAAT

>16768598|10
AATTATAATT

>16769061|10
TATTTAAATA

>16770603|10
GTTCTAGAAC

>16770748|10
ATATATATAT

>16772773|10
ATCTTAAGAT

>16773741|10
GTCGATCGAC

>16774278|10
TTTAATTAAA

>16774646|10
GTAATATTAC

>16777540|10
AATTCGAATT

>16778458|10
TTAAATTTAA

>16779040|10
TAAAATTTTA

>16780393|10
TTTAGCTAAA

>16783679|10
AAGTATACTT

>16784685|10
CAAAATTTTG

>16790172|10
TATATATATA

>16790173|10
ATATATATAT

>16790368|10
ATAATATTAT

>16792388|10
ATAAATTTAT

>16794138|10
ATTTCGAAAT

>16794283|10
CAAAATTTTG

>16794756|10
TAATATATTA

>16796405|10
AAACCGGTTT

>16796734|10
TACCATGGTA

>16800158|10
TTGAATTCAA

>16800449|10
AAAATATTTT

>16800553|10
TTTATATAAA

>16800630|10
AAATATATTT

>16800724|10
ATTTATAAAT

>16800795|10
AAAATATTTT

>16800824|10
AAAATATTTT

>16801372|10
ATATATATAT

>16801373|10
TATATATATA

>16801575|10
ATCTATAGAT

>16803201|10
TTTATATAAA

>16803407|10
AACTTAAGTT

>16803503|10
TAAATATTTA

>16803515|10
CTTTATAAAG

>16804011|10
TAAAATTTTA

>16804015|10
ATTTTAAAAT

>16804087|10
TTTATATAAA

>16804145|10
CGGTATACCG

>16805092|10
TTTCATGAAA

>16805616|10
AAAATATTTT

>16807892|10
AAAACGTTTT

>16807988|10
TGCAATTGCA

>16808106|10
CAAATATTTG

>16810046|10
CCATCGATGG

>16815846|10
TATTATAATA

>16816594|10
TATATATATA

>16816595|10
ATATATATAT

>16816596|10
TATATATATA

>16816597|10
ATATATATAT

>16816598|10
TATATATATA

>16816599|10
ATATATATAT

>16816600|10
TATATATATA

>16816601|10
ATATATATAT

>16816602|10
TATATATATA

>16816603|10
ATATATATAT

>16818069|10
TTGTTAACAA

>16818403|10
TTACTAGTAA

>16820354|10
TTATATATAA

>16824147|10
TAAATATTTA

>16824615|10
AAATTAATTT

>16824659|10
TAATTAATTA

>16824666|10
TTAAATTTAA

>16825746|10
TTAATATTAA

>16826298|10
ATTTGCAAAT

>16826311|10
AATATATATT

>16826345|10
CGGTATACCG

>16826818|10
ATATATATAT

>16826994|10
TATATATATA

>16826995|10
ATATATATAT

>16826996|10
TATATATATA

>16826997|10
ATATATATAT

>16826998|10
TATATATATA

>16826999|10
ATATATATAT

>16827000|10
TATATATATA

>16827001|10
ATATATATAT

>16827002|10
TATATATATA

>16827003|10
ATATATATAT

>16827004|10
TATATATATA

>16827005|10
ATATATATAT

>16827006|10
TATATATATA

>16827007|10
ATATATATAT

>16827008|10
TATATATATA

>16827009|10
ATATATATAT

>16827010|10
TATATATATA

>16827011|10
ATATATATAT

>16827012|10
TATATATATA

>16827013|10
ATATATATAT

>16827014|10
TATATATATA

>16827015|10
ATATATATAT

>16827016|10
TATATATATA

>16827017|10
ATATATATAT

>16827018|10
TATATATATA

>16827019|10
ATATATATAT

>16827020|10
TATATATATA

>16827021|10
ATATATATAT

>16827022|10
TATATATATA

>16827023|10
ATATATATAT

>16827024|10
TATATATATA

>16827025|10
ATATATATAT

>16827026|10
TATATATATA

>16827027|10
ATATATATAT

>16827028|10
TATATATATA

>16827029|10
ATATATATAT

>16827030|10
TATATATATA

>16828274|10
TTTATATAAA

>16832955|10
AATAATTATT

>16839080|10
ATATATATAT

>16839081|10
TATATATATA

>16839082|10
ATATATATAT

>16839083|10
TATATATATA

>16839084|10
ATATATATAT

>16839816|10
ATTTTAAAAT

>16841712|10
TTATCGATAA

>16841768|10
TAATTAATTA

>16842626|10
ATATATATAT

>16842627|10
TATATATATA

>16842628|10
ATATATATAT

>16842629|10
TATATATATA

>16842630|10
ATATATATAT

>16842631|10
TATATATATA

>16842632|10
ATATATATAT

>16842633|10
TATATATATA

>16842634|10
ATATATATAT

>16842635|10
TATATATATA

>16842636|10
ATATATATAT

>16842637|10
TATATATATA

>16842638|10
ATATATATAT

>16842911|10
TGTACGTACA

>16842932|10
TGTACGTACA

>16842953|10
TGTACGTACA

>16843400|10
TACACGTGTA

>16845312|10
TTCTATAGAA

>16845334|10
TATATATATA

>16845335|10
ATATATATAT

>16845336|10
TATATATATA

>16845337|10
ATATATATAT

>16845338|10
TATATATATA

>16845339|10
ATATATATAT

>16845340|10
TATATATATA

>16845341|10
ATATATATAT

>16845342|10
TATATATATA

>16845343|10
ATATATATAT

>16845344|10
TATATATATA

>16845345|10
ATATATATAT

>16845346|10
TATATATATA

>16845347|10
ATATATATAT

>16845348|10
TATATATATA

>16845349|10
ATATATATAT

>16845350|10
TATATATATA

>16845351|10
ATATATATAT

>16845352|10
TATATATATA

>16845353|10
ATATATATAT

>16845354|10
TATATATATA

>16845355|10
ATATATATAT

>16845356|10
TATATATATA

>16845357|10
ATATATATAT

>16845358|10
TATATATATA

>16845359|10
ATATATATAT

>16845360|10
TATATATATA

>16845361|10
ATATATATAT

>16845362|10
TATATATATA

>16845363|10
ATATATATAT

>16845364|10
TATATATATA

>16845365|10
ATATATATAT

>16847424|10
TATATATATA

>16847425|10
ATATATATAT

>16847426|10
TATATATATA

>16847427|10
ATATATATAT

>16847428|10
TATATATATA

>16847836|10
CCGGCGCCGG

>16849300|10
TTTTGCAAAA

>16850482|10
CCATTAATGG

>16851828|10
TCAAATTTGA

>16852921|10
GTATATATAC

>16858407|10
TTAATATTAA

>16858648|10
CGGTATACCG

>16858875|10
CAAATATTTG

>16859222|10
TATAGCTATA

>16861052|10
ATTTTAAAAT

>16861446|10
AATATATATT

>16861503|10
TTCGTACGAA

>16861678|10
TAATATATTA

>16861719|10
ATAATATTAT

>16862058|10
ATTTTAAAAT

>16862526|10
TATATATATA

>16862527|10
ATATATATAT

>16862528|10
TATATATATA

>16862529|10
ATATATATAT

>16862530|10
TATATATATA

>16862531|10
ATATATATAT

>16862532|10
TATATATATA

>16862533|10
ATATATATAT

>16862534|10
TATATATATA

>16862535|10
ATATATATAT

>16862536|10
TATATATATA

>16862537|10
ATATATATAT

>16862538|10
TATATATATA

>16862539|10
ATATATATAT

>16862540|10
TATATATATA

>16862541|10
ATATATATAT

>16862542|10
TATATATATA

>16862543|10
ATATATATAT

>16862544|10
TATATATATA

>16862545|10
ATATATATAT

>16862606|10
TTTTATAAAA

>16862860|10
TTTTTAAAAA

>16863182|10
AATACGTATT

>16867266|10
TTTGATCAAA

>16867585|10
AAACATGTTT

>16869839|10
TATTTAAATA

>16874179|10
TAAAATTTTA

>16874644|10
GATTTAAATC

>16874989|10
AGTTATAACT

>16875736|10
AATGATCATT

>16876788|10
ATCAATTGAT

>16878687|10
AATATATATT

>16879065|10
GACATATGTC

>16879262|10
TATATATATA

>16879883|10
ATAAATTTAT

>16883884|10
TTCTTAAGAA

>16884742|10
TATATATATA

>16884743|10
ATATATATAT

>16884744|10
TATATATATA

>16884745|10
ATATATATAT

>16884746|10
TATATATATA

>16893045|10
AAATATATTT

>16893054|10
TAATATATTA

>16893151|10
AATTATAATT

>16893196|10
AATTATAATT

>16894112|10
TGGTATACCA

>16899432|10
TTTCTAGAAA

>16899528|10
GGATTAATCC

>16900344|10
TATATATATA

>16900345|10
ATATATATAT

>16900346|10
TATATATATA

>16901219|10
AATCATGATT

>16902684|10
TTTCATGAAA

>16903530|10
TTTAATTAAA

>16903536|10
TAAAATTTTA

>16903897|10
AAATTAATTT

>16905226|10
TTAATATTAA

>16905514|10
TTATATATAA

>16905653|10
ATTTTAAAAT

>16905805|10
AATATATATT

>16906236|10
ATATATATAT

>16906237|10
TATATATATA

>16906238|10
ATATATATAT

>16906239|10
TATATATATA

>16906240|10
ATATATATAT

>16906241|10
TATATATATA

>16906242|10
ATATATATAT

>16906243|10
TATATATATA

>16906244|10
ATATATATAT

>16906245|10
TATATATATA

>16906246|10
ATATATATAT

>16906247|10
TATATATATA

>16906248|10
ATATATATAT

>16906249|10
TATATATATA

>16906250|10
ATATATATAT

>16906251|10
TATATATATA

>16906252|10
ATATATATAT

>16906253|10
TATATATATA

>16906254|10
ATATATATAT

>16906255|10
TATATATATA

>16906256|10
ATATATATAT

>16906727|10
TTATTAATAA

>16907635|10
GTTTATAAAC

>16909086|10
TTGTTAACAA

>16915248|10
TTTGTACAAA

>16920038|10
ATATATATAT

>16920039|10
TATATATATA

>16920040|10
ATATATATAT

>16920041|10
TATATATATA

>16920042|10
ATATATATAT

>16920043|10
TATATATATA

>16920044|10
ATATATATAT

>16920045|10
TATATATATA

>16920046|10
ATATATATAT

>16920047|10
TATATATATA

>16920048|10
ATATATATAT

>16920049|10
TATATATATA

>16920050|10
ATATATATAT

>16920051|10
TATATATATA

>16920052|10
ATATATATAT

>16920053|10
TATATATATA

>16920054|10
ATATATATAT

>16920055|10
TATATATATA

>16920056|10
ATATATATAT

>16920057|10
TATATATATA

>16920058|10
ATATATATAT

>16921576|10
CCAAATTTGG

>16923267|10
ATATATATAT

>16924801|10
AACTGCAGTT

>16926076|10
TTTAATTAAA

>16929417|10
ACTCTAGAGT

>16930236|10
AGAAATTTCT

>16930395|10
TTTCTAGAAA

>16930472|10
TTATCGATAA

>16930882|10
CAATGCATTG

>16932389|10
AGTTATAACT

>16933120|10
ATATATATAT

>16933121|10
TATATATATA

>16933122|10
ATATATATAT

>16933123|10
TATATATATA

>16933124|10
ATATATATAT

>16933125|10
TATATATATA

>16933126|10
ATATATATAT

>16933127|10
TATATATATA

>16933128|10
ATATATATAT

>16933129|10
TATATATATA

>16933130|10
ATATATATAT

>16933131|10
TATATATATA

>16934151|10
AGCTGCAGCT

>16936046|10
TATATATATA

>16936703|10
TGAACGTTCA

>16937065|10
GTATATATAC

>16938069|10
CTATATATAG

>16938501|10
ATTATATAAT

>16938552|10
AGAATATTCT

>16939102|10
TATATATATA

>16942973|10
AAACCGGTTT

>16943234|10
TATCATGATA

>16946355|10
TAAATATTTA

>16946528|10
ATAGATCTAT

>16946885|10
TTAATATTAA

>16946957|10
TAAATATTTA

>16950631|10
AAAGTACTTT

>16951502|10
TTTAATTAAA

>16952608|10
GGAATATTCC

>16954381|10
AGTGATCACT

>16955482|10
CATTATAATG

>16957005|10
TTATATATAA

>16957448|10
TTATATATAA

>16962264|10
TTTTATAAAA

>16962608|10
TTTTTAAAAA

>16962681|10
ATATATATAT

>16962682|10
TATATATATA

>16962683|10
ATATATATAT

>16962684|10
TATATATATA

>16962902|10
ATTTCGAAAT

>16966039|10
CGGTATACCG

>16966768|10
TATAATTATA

>16969231|10
CATCTAGATG

>16969586|10
ATTTTAAAAT

>16970188|10
TTGGCGCCAA

>16974951|10
ACGACGTCGT

>16977901|10
ACAACGTTGT

>16979023|10
CTTGTACAAG

>16984786|10
TAAAATTTTA

>16984913|10
AATTATAATT

>16985835|10
AAATTAATTT

>16985843|10
TTTTTAAAAA

>16987885|10
AAATTAATTT

>16988478|10
ATTTTAAAAT

>16995601|10
ACATGCATGT

>16997457|10
ATTTTAAAAT

>16997876|10
TTAATATTAA

>16998839|10
ATGACGTCAT

>17006691|10
TATATATATA

>17006692|10
ATATATATAT

>17006693|10
TATATATATA

>17006694|10
ATATATATAT

>17006695|10
TATATATATA

>17006696|10
ATATATATAT

>17006697|10
TATATATATA

>17006698|10
ATATATATAT

>17006699|10
TATATATATA

>17006700|10
ATATATATAT

>17006701|10
TATATATATA

>17006702|10
ATATATATAT

>17006703|10
TATATATATA

>17006704|10
ATATATATAT

>17006705|10
TATATATATA

>17006706|10
ATATATATAT

>17006707|10
TATATATATA

>17006708|10
ATATATATAT

>17006709|10
TATATATATA

>17006710|10
ATATATATAT

>17006711|10
TATATATATA

>17006712|10
ATATATATAT

>17008206|10
ATTTTAAAAT

>17008210|10
TAAAATTTTA

>17008365|10
ATTTTAAAAT

>17008484|10
TATATATATA

>17008485|10
ATATATATAT

>17008486|10
TATATATATA

>17008487|10
ATATATATAT

>17008488|10
TATATATATA

>17008489|10
ATATATATAT

>17008490|10
TATATATATA

>17008491|10
ATATATATAT

>17008492|10
TATATATATA

>17008493|10
ATATATATAT

>17008494|10
TATATATATA

>17008495|10
ATATATATAT

>17008496|10
TATATATATA

>17008497|10
ATATATATAT

>17011952|10
TTTTTAAAAA

>17012508|10
TTTAATTAAA

>17013427|10
TTATTAATAA

>17013960|10
ATCAGCTGAT

>17014391|10
AATTGCAATT

>17016072|10
TAAAATTTTA

>17018695|10
GCTTATAAGC

>17022376|10
AAAAGCTTTT

>17022905|10
ATATATATAT

>17022906|10
TATATATATA

>17022907|10
ATATATATAT

>17022908|10
TATATATATA

>17022909|10
ATATATATAT

>17022910|10
TATATATATA

>17023137|10
ATATATATAT

>17023138|10
TATATATATA

>17023139|10
ATATATATAT

>17023140|10
TATATATATA

>17023141|10
ATATATATAT

>17023142|10
TATATATATA

>17023143|10
ATATATATAT

>17023144|10
TATATATATA

>17023145|10
ATATATATAT

>17023146|10
TATATATATA

>17023147|10
ATATATATAT

>17023148|10
TATATATATA

>17023149|10
ATATATATAT

>17023150|10
TATATATATA

>17023151|10
ATATATATAT

>17023152|10
TATATATATA

>17023153|10
ATATATATAT

>17025573|10
ACCTGCAGGT

>17029690|10
TGGTCGACCA

>17030982|10
TTTTATAAAA

>17032887|10
AACGATCGTT

>17033229|10
GTATATATAC

>17034442|10
AGACATGTCT

>17035403|10
TATTATAATA

>17041623|10
ACTTTAAAGT

>17043441|10
TGTACGTACA

>17049817|10
TAAATATTTA

>17050373|10
TATATATATA

>17050374|10
ATATATATAT

>17050375|10
TATATATATA

>17050376|10
ATATATATAT

>17050377|10
TATATATATA

>17050378|10
ATATATATAT

>17050379|10
TATATATATA

>17050380|10
ATATATATAT

>17050381|10
TATATATATA

>17050382|10
ATATATATAT

>17050383|10
TATATATATA

>17050384|10
ATATATATAT

>17050385|10
TATATATATA

>17050386|10
ATATATATAT

>17050387|10
TATATATATA

>17050388|10
ATATATATAT

>17050389|10
TATATATATA

>17050390|10
ATATATATAT

>17050391|10
TATATATATA

>17050392|10
ATATATATAT

>17050393|10
TATATATATA

>17050394|10
ATATATATAT

>17050395|10
TATATATATA

>17050396|10
ATATATATAT

>17050397|10
TATATATATA

>17050398|10
ATATATATAT

>17050399|10
TATATATATA

>17050400|10
ATATATATAT

>17050627|10
CTCCATGGAG

>17053568|10
TTTATATAAA

>17056474|10
TTAGTACTAA

>17056842|10
AATTTAAATT

>17059945|10
TCATTAATGA

>17060431|10
TATATATATA

>17060432|10
ATATATATAT

>17060433|10
TATATATATA

>17060434|10
ATATATATAT

>17060435|10
TATATATATA

>17060436|10
ATATATATAT

>17060486|10
AATAATTATT

>17062053|10
TATAGCTATA

>17062428|10
TAATATATTA

>17062606|10
AATCATGATT

>17064468|10
TTATCGATAA

>17064481|10
AATAATTATT

>17064732|10
TATATATATA

>17064733|10
ATATATATAT

>17064734|10
TATATATATA

>17064735|10
ATATATATAT

>17064736|10
TATATATATA

>17064737|10
ATATATATAT

>17064738|10
TATATATATA

>17064739|10
ATATATATAT

>17064740|10
TATATATATA

>17064741|10
ATATATATAT

>17064742|10
TATATATATA

>17064743|10
ATATATATAT

>17064744|10
TATATATATA

>17065855|10
AATCTAGATT

>17068006|10
AACAGCTGTT

>17069613|10
TTTTTAAAAA

>17076908|10
ACGACGTCGT

>17077260|10
AATGGCCATT

>17079363|10
ATACATGTAT

>17090945|10
CGGATATCCG

>17091074|10
ATCCGCGGAT

>17091481|10
CGGATATCCG

>17091511|10
CCGGATCCGG

>17091514|10
GATCCGGATC

>17092122|10
AGATGCATCT

>17092696|10
CAAGATCTTG

>17092874|10
CTCGATCGAG

>17093771|10
AAATATATTT

>17102363|10
AATTTAAATT

>17102487|10
ACAAATTTGT

>17107500|10
TATAATTATA

>17107746|10
ACAAATTTGT

>17108298|10
ATAAATTTAT

>17108447|10
GACACGTGTC

>17108734|10
TAAATATTTA

>17109488|10
TAATATATTA

>17109691|10
AAATATATTT

>17110422|10
TATATATATA

>17110423|10
ATATATATAT

>17110424|10
TATATATATA

>17110425|10
ATATATATAT

>17110426|10
TATATATATA

>17110427|10
ATATATATAT

>17110600|10
CACGTACGTG

>17112666|10
TAAAATTTTA

>17113706|10
AGTTGCAACT

>17113722|10
TTATATATAA

>17114446|10
TTTTTAAAAA

>17114459|10
TAAAATTTTA

>17115008|10
TATTATAATA

>17115437|10
TATATATATA

>17115686|10
TTTAGCTAAA

>17116344|10
TACTATAGTA

>17116621|10
AGACTAGTCT

>17117079|10
CAAAATTTTG

>17118237|10
ATATATATAT

>17118238|10
TATATATATA

>17120031|10
ATTTATAAAT

>17121595|10
TAGACGTCTA

>17125575|10
TTTTATAAAA

>17125863|10
TATATATATA

>17125864|10
ATATATATAT

>17125865|10
TATATATATA

>17125866|10
ATATATATAT

>17126648|10
TATAATTATA

>17126722|10
TTTATATAAA

>17127999|10
ACTAATTAGT

>17129323|10
ATTATATAAT

>17129957|10
TTAGATCTAA

>17130993|10
TTGGTACCAA

>17131001|10
AATTGCAATT

>17132499|10
GATCTAGATC

>17132896|10
CTAGATCTAG

>17132899|10
GATCTAGATC

>17133996|10
TATATATATA

>17133997|10
ATATATATAT

>17133998|10
TATATATATA

>17133999|10
ATATATATAT

>17134000|10
TATATATATA

>17134001|10
ATATATATAT

>17134002|10
TATATATATA

>17134003|10
ATATATATAT

>17134004|10
TATATATATA

>17134005|10
ATATATATAT

>17134006|10
TATATATATA

>17135621|10
TTTTGCAAAA

>17136428|10
AATTTAAATT

>17137352|10
AAATATATTT

>17137451|10
TCAAATTTGA

>17139097|10
AAATATATTT

>17139196|10
TCAAATTTGA

>17140840|10
AAATATATTT

>17140939|10
TCAAATTTGA

>17142674|10
TCAAATTTGA

>17143878|10
TTTATATAAA

>17144082|10
TACTTAAGTA

>17144321|10
AAATATATTT

>17144418|10
TCAAATTTGA

>17145440|10
AAAATATTTT

>17147957|10
TCAATATTGA

>17148861|10
TTGGATCCAA

>17151977|10
ACGACGTCGT

>17151992|10
ATTTTAAAAT

>17152116|10
TATATATATA

>17152692|10
ACGACGTCGT

>17155183|10
AAGTGCACTT

>17155238|10
ATAGATCTAT

>17160250|10
TTTTTAAAAA

>17168220|10
TATATATATA

>17168221|10
ATATATATAT

>17168222|10
TATATATATA

>17168223|10
ATATATATAT

>17168224|10
TATATATATA

>17168225|10
ATATATATAT

>17168226|10
TATATATATA

>17168353|10
TATTTAAATA

>17168647|10
AATTATAATT

>17168923|10
TCACCGGTGA

>17170768|10
CAATCGATTG

>17175216|10
CAAACGTTTG

>17177570|10
GCAATATTGC

>17177597|10
CAAATATTTG

>17178352|10
TAAAGCTTTA

>17182313|10
TCTCTAGAGA

>17182866|10
TCGAATTCGA

>17186844|10
ATTATATAAT

>17188518|10
TCCATATGGA

>17188992|10
GGTCTAGACC

>17189807|10
GTTAATTAAC

>17189958|10
TCAAATTTGA

>17193367|10
ACAAATTTGT

>17194507|10
GACTTAAGTC

>17194672|10
TTAAATTTAA

>17195439|10
ACAAATTTGT

>17197932|10
TATATATATA

>17197933|10
ATATATATAT

>17197934|10
TATATATATA

>17197935|10
ATATATATAT

>17197936|10
TATATATATA

>17197937|10
ATATATATAT

>17197938|10
TATATATATA

>17197939|10
ATATATATAT

>17197940|10
TATATATATA

>17197941|10
ATATATATAT

>17197942|10
TATATATATA

>17197943|10
ATATATATAT

>17197944|10
TATATATATA

>17197945|10
ATATATATAT

>17197946|10
TATATATATA

>17197947|10
ATATATATAT

>17197948|10
TATATATATA

>17197949|10
ATATATATAT

>17197950|10
TATATATATA

>17197951|10
ATATATATAT

>17197952|10
TATATATATA

>17197953|10
ATATATATAT

>17197954|10
TATATATATA

>17198726|10
AAAATATTTT

>17201074|10
TAAAATTTTA

>17202002|10
AAAATATTTT

>17203423|10
TAATTAATTA

>17206648|10
CTCTCGAGAG

>17207057|10
ATAGATCTAT

>17208254|10
AAACTAGTTT

>17208909|10
ATGAATTCAT

>17212339|10
ATATATATAT

>17212340|10
TATATATATA

>17212341|10
ATATATATAT

>17212342|10
TATATATATA

>17212343|10
ATATATATAT

>17212344|10
TATATATATA

>17212345|10
ATATATATAT

>17212346|10
TATATATATA

>17212347|10
ATATATATAT

>17212348|10
TATATATATA

>17212349|10
ATATATATAT

>17213531|10
TTTGTACAAA

>17214988|10
ATACTAGTAT

>17217781|10
AAAAATTTTT

>17218811|10
AAATATATTT

>17219648|10
GTTTGCAAAC

>17220346|10
TAGTTAACTA

>17221195|10
TTTTTAAAAA

>17222431|10
TTACTAGTAA

>17222654|10
ATAAATTTAT

>17227438|10
TTTTTAAAAA

>17228959|10
CGAGATCTCG

>17230844|10
ATAAGCTTAT

>17238061|10
ATGATATCAT

>17239811|10
ATTTTAAAAT

>17241152|10
TAAATATTTA

>17241367|10
TATATATATA

>17241368|10
ATATATATAT

>17241369|10
TATATATATA

>17241370|10
ATATATATAT

>17241371|10
TATATATATA

>17241372|10
ATATATATAT

>17241477|10
AAAATATTTT

>17241631|10
TTGATATCAA

>17243716|10
TTTAATTAAA

>17244339|10
ATATCGATAT

>17245821|10
GATTATAATC

>17246184|10
TATATATATA

>17246185|10
ATATATATAT

>17246186|10
TATATATATA

>17246187|10
ATATATATAT

>17246188|10
TATATATATA

>17246189|10
ATATATATAT

>17246190|10
TATATATATA

>17246191|10
ATATATATAT

>17246192|10
TATATATATA

>17246193|10
ATATATATAT

>17246194|10
TATATATATA

>17246195|10
ATATATATAT

>17246196|10
TATATATATA

>17246197|10
ATATATATAT

>17246198|10
TATATATATA

>17246199|10
ATATATATAT

>17246200|10
TATATATATA

>17246201|10
ATATATATAT

>17246202|10
TATATATATA

>17246203|10
ATATATATAT

>17246204|10
TATATATATA

>17246205|10
ATATATATAT

>17246206|10
TATATATATA

>17246207|10
ATATATATAT

>17246208|10
TATATATATA

>17246209|10
ATATATATAT

>17246210|10
TATATATATA

>17246211|10
ATATATATAT

>17246212|10
TATATATATA

>17246213|10
ATATATATAT

>17246214|10
TATATATATA

>17246215|10
ATATATATAT

>17246216|10
TATATATATA

>17246217|10
ATATATATAT

>17246218|10
TATATATATA

>17246219|10
ATATATATAT

>17246220|10
TATATATATA

>17246221|10
ATATATATAT

>17246222|10
TATATATATA

>17246223|10
ATATATATAT

>17246224|10
TATATATATA

>17246225|10
ATATATATAT

>17246226|10
TATATATATA

>17246227|10
ATATATATAT

>17246228|10
TATATATATA

>17246229|10
ATATATATAT

>17246230|10
TATATATATA

>17246231|10
ATATATATAT

>17246232|10
TATATATATA

>17246233|10
ATATATATAT

>17246234|10
TATATATATA

>17246235|10
ATATATATAT

>17246236|10
TATATATATA

>17246237|10
ATATATATAT

>17246238|10
TATATATATA

>17246239|10
ATATATATAT

>17246240|10
TATATATATA

>17246241|10
ATATATATAT

>17246242|10
TATATATATA

>17246243|10
ATATATATAT

>17246244|10
TATATATATA

>17246245|10
ATATATATAT

>17246246|10
TATATATATA

>17246247|10
ATATATATAT

>17246248|10
TATATATATA

>17246249|10
ATATATATAT

>17246250|10
TATATATATA

>17246251|10
ATATATATAT

>17246252|10
TATATATATA

>17246253|10
ATATATATAT

>17246254|10
TATATATATA

>17246255|10
ATATATATAT

>17246256|10
TATATATATA

>17246257|10
ATATATATAT

>17246258|10
TATATATATA

>17246259|10
ATATATATAT

>17246260|10
TATATATATA

>17246261|10
ATATATATAT

>17246702|10
TATATATATA

>17246703|10
ATATATATAT

>17246704|10
TATATATATA

>17246705|10
ATATATATAT

>17246706|10
TATATATATA

>17246707|10
ATATATATAT

>17246708|10
TATATATATA

>17246709|10
ATATATATAT

>17246710|10
TATATATATA

>17246711|10
ATATATATAT

>17246712|10
TATATATATA

>17246713|10
ATATATATAT

>17246714|10
TATATATATA

>17246848|10
AATAATTATT

>17246884|10
ATTAATTAAT

>17249820|10
ATCGATCGAT

>17253380|10
TCAACGTTGA

>17255246|10
ATATATATAT

>17255247|10
TATATATATA

>17263602|10
GTGAATTCAC

>17264804|10
TCTCCGGAGA

>17267184|10
CCCATATGGG

>17268725|10
ATATCGATAT

>17269688|10
AAACATGTTT

>17270590|10
AGTTATAACT

>17272238|10
TATTTAAATA

>17276075|10
CTTGATCAAG

>17278319|10
ATAGATCTAT

>17278367|10
TTTTTAAAAA

>17278746|10
TTCAATTGAA

>17279719|10
GCTAGCTAGC

>17281278|10
TATATATATA

>17283193|10
TAAGGCCTTA

>17283336|10
CTTGATCAAG

>17283375|10
AACTATAGTT

>17286733|10
TTACATGTAA

>17289384|10
TTATATATAA

>17301627|10
TCTTTAAAGA

>17303108|10
AACCATGGTT

>17304162|10
AGTTCGAACT

>17313654|10
TAACATGTTA

>17314442|10
TATATATATA

>17314443|10
ATATATATAT

>17314444|10
TATATATATA

>17314445|10
ATATATATAT

>17314446|10
TATATATATA

>17314447|10
ATATATATAT

>17314448|10
TATATATATA

>17314449|10
ATATATATAT

>17316403|10
TATATATATA

>17316404|10
ATATATATAT

>17316405|10
TATATATATA

>17316406|10
ATATATATAT

>17316407|10
TATATATATA

>17316408|10
ATATATATAT

>17316409|10
TATATATATA

>17316410|10
ATATATATAT

>17316411|10
TATATATATA

>17316412|10
ATATATATAT

>17316413|10
TATATATATA

>17316414|10
ATATATATAT

>17316415|10
TATATATATA

>17316416|10
ATATATATAT

>17316417|10
TATATATATA

>17316418|10
ATATATATAT

>17316419|10
TATATATATA

>17316420|10
ATATATATAT

>17316421|10
TATATATATA

>17316422|10
ATATATATAT

>17316423|10
TATATATATA

>17316424|10
ATATATATAT

>17316425|10
TATATATATA

>17316426|10
ATATATATAT

>17316427|10
TATATATATA

>17316428|10
ATATATATAT

>17316429|10
TATATATATA

>17316430|10
ATATATATAT

>17316431|10
TATATATATA

>17320642|10
TATGGCCATA

>17321929|10
TTTGATCAAA

>17326487|10
TTCAATTGAA

>17327517|10
TAATCGATTA

>17327827|10
TTCTCGAGAA

>17328701|10
TTTAATTAAA

>17328815|10
TTTTGCAAAA

>17330114|10
TATATATATA

>17330115|10
ATATATATAT

>17330116|10
TATATATATA

>17330117|10
ATATATATAT

>17330118|10
TATATATATA

>17330119|10
ATATATATAT

>17330120|10
TATATATATA

>17330121|10
ATATATATAT

>17330122|10
TATATATATA

>17330304|10
CAAACGTTTG

>17332457|10
CGGTATACCG

>17332873|10
TATTATAATA

>17332877|10
ATAATATTAT

>17333001|10
AATAATTATT

>17334607|10
TCAATATTGA

>17335697|10
ATTTATAAAT

>17341241|10
TGGCATGCCA

>17345048|10
TAAAATTTTA

>17346052|10
GACACGTGTC

>17346151|10
ATATATATAT

>17347625|10
ATTTATAAAT

>17351771|10
ATCTGCAGAT

>17352083|10
TTCCATGGAA

>17355903|10
TAGCTAGCTA

>17361613|10
CTCAATTGAG

>17364587|10
TCCAATTGGA

>17367084|10
TATATATATA

>17367391|10
TTTTTAAAAA

>17367401|10
TATATATATA

>17367402|10
ATATATATAT

>17369195|10
AATAATTATT

>17370790|10
AATATATATT

>17371007|10
TATATATATA

>17374513|10
TTGTATACAA

>17377050|10
TTATATATAA

>17377480|10
AGAAATTTCT

>17377491|10
ATATATATAT

>17377492|10
TATATATATA

>17377493|10
ATATATATAT

>17377494|10
TATATATATA

>17377495|10
ATATATATAT

>17377496|10
TATATATATA

>17377497|10
ATATATATAT

>17377498|10
TATATATATA

>17377499|10
ATATATATAT

>17377500|10
TATATATATA

>17377501|10
ATATATATAT

>17377502|10
TATATATATA

>17377503|10
ATATATATAT

>17377504|10
TATATATATA

>17377505|10
ATATATATAT

>17377506|10
TATATATATA

>17377507|10
ATATATATAT

>17377508|10
TATATATATA

>17377509|10
ATATATATAT

>17377510|10
TATATATATA

>17377511|10
ATATATATAT

>17377512|10
TATATATATA

>17377513|10
ATATATATAT

>17377514|10
TATATATATA

>17377913|10
TAAATATTTA

>17378452|10
ATATATATAT

>17378691|10
TTGTTAACAA

>17381775|10
AATATATATT

>17381780|10
ATATTAATAT

>17381787|10
TATATATATA

>17381788|10
ATATATATAT

>17381789|10
TATATATATA

>17381790|10
ATATATATAT

>17382045|10
TACATATGTA

>17382398|10
TTAGTACTAA

>17383761|10
AAACTAGTTT

>17387333|10
CAATTAATTG

>17387614|10
TTACATGTAA

>17389570|10
TTTTATAAAA

>17393067|10
TATCATGATA

>17393147|10
TAAAATTTTA

>17395293|10
TCAAGCTTGA

>17396604|10
GAATGCATTC

>17397547|10
TTTTGCAAAA

>17398250|10
TATATATATA

>17398251|10
ATATATATAT

>17398252|10
TATATATATA

>17398253|10
ATATATATAT

>17398254|10
TATATATATA

>17398255|10
ATATATATAT

>17398256|10
TATATATATA

>17398257|10
ATATATATAT

>17399050|10
AATAATTATT

>17399063|10
TTATCGATAA

>17399555|10
AAGCATGCTT

>17400780|10
AAACATGTTT

>17400809|10
TTAATATTAA

>17401119|10
CAAAATTTTG

>17401777|10
TTGTTAACAA

>17402904|10
TTTTCGAAAA

>17403657|10
TAATTAATTA

>17404406|10
GGAAATTTCC

>17410198|10
TTTTATAAAA

>17410991|10
ATAATATTAT

>17413341|10
TTGTTAACAA

>17420647|10
ATGTTAACAT

>17420738|10
TAGCATGCTA

>17420780|10
TAACATGTTA

>17421945|10
TATATATATA

>17421946|10
ATATATATAT

>17421947|10
TATATATATA

>17421948|10
ATATATATAT

>17421949|10
TATATATATA

>17421950|10
ATATATATAT

>17421951|10
TATATATATA

>17421952|10
ATATATATAT

>17421953|10
TATATATATA

>17423306|10
ATTAATTAAT

>17426944|10
GAAGTACTTC

>17428559|10
TATATATATA

>17428560|10
ATATATATAT

>17431923|10
ATTATATAAT

>17438016|10
TTTCTAGAAA

>17438439|10
TATATATATA

>17438440|10
ATATATATAT

>17438441|10
TATATATATA

>17438723|10
TCACATGTGA

>17439024|10
TGTATATACA

>17443021|10
TTTTTAAAAA

>17447448|10
CTAGTACTAG

>17447937|10
TGATTAATCA

>17449121|10
ACAAATTTGT

>17449630|10
AAAATATTTT

>17449737|10
ATATTAATAT

>17451626|10
ACACTAGTGT

>17452100|10
ATTAATTAAT

>17456605|10
ACAAATTTGT

>17460034|10
CACTGCAGTG

>17460884|10
TTTTATAAAA

>17463694|10
AGTTTAAACT

>17465786|10
TTTATATAAA

>17466063|10
TTTTTAAAAA

>17466127|10
AAAACGTTTT

>17466242|10
TGAAATTTCA

>17468711|10
AGTTTAAACT

>17469231|10
CACTGCAGTG

>17475363|10
TTAAATTTAA

>17479815|10
GTACTAGTAC

>17485162|10
TACATATGTA

>17486742|10
CTTGTACAAG

>17489089|10
AAAATATTTT

>17489124|10
AATAATTATT

>17491267|10
TATATATATA

>17494603|10
ATTTATAAAT

>17494931|10
AATAATTATT

>17495109|10
TTTAGCTAAA

>17499056|10
TATATATATA

>17499827|10
GGCACGTGCC

>17500852|10
ACAACGTTGT

>17501504|10
AAAACGTTTT

>17502782|10
CGGTATACCG

>17505727|10
CACACGTGTG

>17506321|10
CTTCTAGAAG

>17507069|10
CTTATATAAG

>17507100|10
CTTATATAAG

>17507579|10
TTTTTAAAAA

>17511757|10
TTATATATAA

>17511969|10
TTAAATTTAA

>17512011|10
ATAATATTAT

>17513176|10
CATTTAAATG

>17513489|10
ATAATATTAT

>17514587|10
AATAATTATT

>17514989|10
ATATATATAT

>17514990|10
TATATATATA

>17514991|10
ATATATATAT

>17514992|10
TATATATATA

>17514993|10
ATATATATAT

>17514994|10
TATATATATA

>17517552|10
ATTATATAAT

>17517983|10
CTAGATCTAG

>17518897|10
TATATATATA

>17518898|10
ATATATATAT

>17518899|10
TATATATATA

>17526033|10
TGAGATCTCA

>17526576|10
TTCATATGAA

>17527171|10
TTTTTAAAAA

>17528550|10
AATATATATT

>17529382|10
TCTTCGAAGA

>17530058|10
AAAGATCTTT

>17532457|10
TACTTAAGTA

>17533553|10
TTGTCGACAA

>17539933|10
GAAATATTTC

>17540619|10
CTAAATTTAG

>17541890|10
CAAAATTTTG

>17542055|10
AATTATAATT

>17542349|10
AAATATATTT

>17543040|10
TTATTAATAA

>17545224|10
AAAATATTTT

>17545361|10
AATTATAATT

>17546133|10
AAAAATTTTT

>17546257|10
TTATTAATAA

>17548509|10
AATTATAATT

>17548804|10
AAAATATTTT

>17549402|10
TTATTAATAA

>17551439|10
AAACATGTTT

>17551800|10
TATAATTATA

>17552560|10
GAAAATTTTC

>17554289|10
AAAATATTTT

>17556433|10
ATATATATAT

>17556434|10
TATATATATA

>17556435|10
ATATATATAT

>17556436|10
TATATATATA

>17556437|10
ATATATATAT

>17556438|10
TATATATATA

>17556439|10
ATATATATAT

>17556440|10
TATATATATA

>17556441|10
ATATATATAT

>17556442|10
TATATATATA

>17556443|10
ATATATATAT

>17556444|10
TATATATATA

>17556445|10
ATATATATAT

>17556446|10
TATATATATA

>17556447|10
ATATATATAT

>17556448|10
TATATATATA

>17556695|10
TTATCGATAA

>17557667|10
TTTTTAAAAA

>17557866|10
AATTATAATT

>17563250|10
GACACGTGTC

>17563380|10
TTTAATTAAA

>17563464|10
TTGTATACAA

>17572284|10
AAATATATTT

>17572854|10
ATTATATAAT

>17573332|10
TTATATATAA

>17574243|10
AGAATATTCT

>17576158|10
TATATATATA

>17576159|10
ATATATATAT

>17576160|10
TATATATATA

>17576161|10
ATATATATAT

>17576162|10
TATATATATA

>17576163|10
ATATATATAT

>17576164|10
TATATATATA

>17576165|10
ATATATATAT

>17576532|10
TTAATATTAA

>17576815|10
TAAATATTTA

>17577248|10
TAAAATTTTA

>17577569|10
TAACATGTTA

>17579871|10
AAATATATTT

>17580308|10
TGAAATTTCA

>17585353|10
AAATATATTT

>17587324|10
TAACTAGTTA

>17592941|10
TTTTTAAAAA

>17593765|10
CTTTTAAAAG

>17595156|10
ATATATATAT

>17595157|10
TATATATATA

>17595158|10
ATATATATAT

>17595159|10
TATATATATA

>17596225|10
ATATATATAT

>17596226|10
TATATATATA

>17596227|10
ATATATATAT

>17596228|10
TATATATATA

>17597424|10
TATATATATA

>17597425|10
ATATATATAT

>17597426|10
TATATATATA

>17597427|10
ATATATATAT

>17597428|10
TATATATATA

>17597429|10
ATATATATAT

>17597430|10
TATATATATA

>17597431|10
ATATATATAT

>17598137|10
TTTAATTAAA

>17598453|10
TATATATATA

>17598716|10
TTATTAATAA

>17598771|10
AGAAATTTCT

>17598916|10
ATATATATAT

>17598917|10
TATATATATA

>17598918|10
ATATATATAT

>17598919|10
TATATATATA

>17601388|10
ATATATATAT

>17603110|10
TATCTAGATA

>17607103|10
ATATGCATAT

>17607203|10
TATATATATA

>17607204|10
ATATATATAT

>17607776|10
ATATATATAT

>17607925|10
TATATATATA

>17607926|10
ATATATATAT

>17607927|10
TATATATATA

>17611951|10
TAATTAATTA

>17612820|10
TAACATGTTA

>17613809|10
GAGAATTCTC

>17615651|10
GTTTGCAAAC

>17615823|10
AATATATATT

>17615938|10
TGTTTAAACA

>17619590|10
TATATATATA

>17619591|10
ATATATATAT

>17619592|10
TATATATATA

>17619593|10
ATATATATAT

>17619594|10
TATATATATA

>17619595|10
ATATATATAT

>17619596|10
TATATATATA

>17619597|10
ATATATATAT

>17619598|10
TATATATATA

>17619599|10
ATATATATAT

>17619600|10
TATATATATA

>17619601|10
ATATATATAT

>17619602|10
TATATATATA

>17619603|10
ATATATATAT

>17619604|10
TATATATATA

>17619605|10
ATATATATAT

>17619606|10
TATATATATA

>17619968|10
TTAAATTTAA

>17620613|10
ATATATATAT

>17622753|10
TACACGTGTA

>17624370|10
CGATATATCG

>17626873|10
CGATATATCG

>17633656|10
ATGATATCAT

>17643636|10
CTTTTAAAAG

>17643766|10
TCAATATTGA

>17644858|10
TTTCATGAAA

>17645965|10
GATCTAGATC

>17649044|10
AAATGCATTT

>17653655|10
TTTTCGAAAA

>17653894|10
ATAATATTAT

>17655568|10
ATAATATTAT

>17656609|10
AAACATGTTT

>17656992|10
AATCTAGATT

>17659144|10
AAGAGCTCTT

>17660365|10
AGTTTAAACT

>17661037|10
TATACGTATA

>17661814|10
TTGCTAGCAA

>17664216|10
ATTACGTAAT

>17664743|10
TACGGCCGTA

>17664752|10
ATATATATAT

>17664753|10
TATATATATA

>17664754|10
ATATATATAT

>17664755|10
TATATATATA

>17664756|10
ATATATATAT

>17664757|10
TATATATATA

>17664758|10
ATATATATAT

>17664893|10
TTTTTAAAAA

>17665353|10
ATTAATTAAT

>17665449|10
TATATATATA

>17665536|10
TATATATATA

>17665537|10
ATATATATAT

>17665538|10
TATATATATA

>17665539|10
ATATATATAT

>17665540|10
TATATATATA

>17665541|10
ATATATATAT

>17665542|10
TATATATATA

>17665543|10
ATATATATAT

>17666402|10
ATATATATAT

>17666403|10
TATATATATA

>17666404|10
ATATATATAT

>17666405|10
TATATATATA

>17666406|10
ATATATATAT

>17666407|10
TATATATATA

>17666408|10
ATATATATAT

>17666409|10
TATATATATA

>17666410|10
ATATATATAT

>17666411|10
TATATATATA

>17667329|10
TACTTAAGTA

>17667467|10
GGAAATTTCC

>17668581|10
TGATGCATCA

>17671811|10
ATGATATCAT

>17672134|10
ACTTGCAAGT

>17672628|10
CAAGTACTTG

>17673769|10
TGATTAATCA

>17674433|10
TAAAATTTTA

>17674559|10
AAAATATTTT

>17682264|10
AACAATTGTT

>17682850|10
TATATATATA

>17685053|10
AAAATATTTT

>17689908|10
TGTTTAAACA

>17690794|10
TTATATATAA

>17690810|10
TTTGGCCAAA

>17691560|10
ATTTTAAAAT

>17694425|10
AAATATATTT

>17695060|10
TGGGATCCCA

>17696523|10
TGACTAGTCA

>17696643|10
AATTCGAATT

>17697376|10
ATATATATAT

>17697489|10
CTTTTAAAAG

>17698442|10
ATAAATTTAT

>17703376|10
AATCATGATT

>17703792|10
AATAATTATT

>17704605|10
AACACGTGTT

>17706100|10
ATCGATCGAT

>17706131|10
TCATGCATGA

>17706711|10
AATTTAAATT

>17707561|10
ATCAATTGAT

>17709375|10
CATAATTATG

>17709503|10
ATATATATAT

>17709504|10
TATATATATA

>17710546|10
AATAATTATT

>17710551|10
TTATTAATAA

>17710616|10
GGGTTAACCC

>17712283|10
TTTTATAAAA

>17712766|10
TAAAATTTTA

>17714653|10
TTTTTAAAAA

>17721919|10
ATTTATAAAT

>17722999|10
ACCGATCGGT

>17724355|10
TCCTCGAGGA

>17726903|10
ACGGTACCGT

>17727250|10
TAAAATTTTA

>17728094|10
AATAATTATT

>17728160|10
ATATATATAT

>17728161|10
TATATATATA

>17729662|10
TATAATTATA

>17730461|10
TATGATCATA

>17735261|10
AAAGTACTTT

>17736176|10
TGATGCATCA

>17751255|10
TTAGATCTAA

>17759045|10
CTTATATAAG

>17759915|10
ATTTTAAAAT

>17761293|10
TTATATATAA

>17761534|10
ATATATATAT

>17761535|10
TATATATATA

>17763700|10
TCCACGTGGA

>17764186|10
TTATGCATAA

>17765657|10
TATTTAAATA

>17769279|10
AGAACGTTCT

>17773849|10
CCGGATCCGG

>17778876|10
CTAAGCTTAG

>17786018|10
TTTGATCAAA

>17787167|10
TGCGTACGCA

>17790367|10
AATCATGATT

>17790823|10
AGAAATTTCT

>17794862|10
ATATTAATAT

>17795630|10
TTTGATCAAA

>17805579|10
ATGGGCCCAT

>17807389|10
GTTCATGAAC

>17807442|10
AAATTAATTT

>17809146|10
TTTCATGAAA

>17809418|10
TATAGCTATA

>17811854|10
AGCTTAAGCT

>17814070|10
GGACCGGTCC

>17815701|10
TAAAGCTTTA

>17817309|10
ATATATATAT

>17817310|10
TATATATATA

>17817311|10
ATATATATAT

>17817312|10
TATATATATA

>17817313|10
ATATATATAT

>17817314|10
TATATATATA

>17817315|10
ATATATATAT

>17817316|10
TATATATATA

>17817317|10
ATATATATAT

>17817318|10
TATATATATA

>17817319|10
ATATATATAT

>17817620|10
TTTCTAGAAA

>17817639|10
AATAGCTATT

>17818627|10
ATTTTAAAAT

>17819623|10
AATTATAATT

>17820057|10
AAATTAATTT

>17820443|10
TGTTATAACA

>17822332|10
ATATATATAT

>17822564|10
AAAATATTTT

>17822739|10
TTGATATCAA

>17823077|10
TTTTATAAAA

>17823153|10
TGAACGTTCA

>17823491|10
TCAAATTTGA

>17823539|10
CAAATATTTG

>17825723|10
CAATGCATTG

>17830641|10
TATATATATA

>17830642|10
ATATATATAT

>17830643|10
TATATATATA

>17830644|10
ATATATATAT

>17830645|10
TATATATATA

>17830646|10
ATATATATAT

>17830647|10
TATATATATA

>17830648|10
ATATATATAT

>17830649|10
TATATATATA

>17830650|10
ATATATATAT

>17830651|10
TATATATATA

>17830652|10
ATATATATAT

>17830653|10
TATATATATA

>17830654|10
ATATATATAT

>17830655|10
TATATATATA

>17830656|10
ATATATATAT

>17830664|10
ATAATATTAT

>17833934|10
ATTATATAAT

>17835244|10
GCGAATTCGC

>17839708|10
TTTTTAAAAA

>17842547|10
ACGACGTCGT

>17844924|10
AAATCGATTT

>17845043|10
ACGACGTCGT

>17846269|10
ATGGATCCAT

>17846585|10
AACACGTGTT

>17847907|10
TCTTGCAAGA

>17850869|10
ATTCATGAAT

>17851397|10
CAAATATTTG

>17858154|10
ATTTATAAAT

>17858629|10
TTTTGCAAAA

>17859443|10
TTACTAGTAA

>17859894|10
ACTATATAGT

>17860884|10
ATACATGTAT

>17861668|10
ATTTTAAAAT

>17864244|10
CTAAATTTAG

>17865170|10
ATACATGTAT

>17866390|10
TTAACGTTAA

>17871575|10
GAGGATCCTC

>17873723|10
ATAATATTAT

>17876424|10
CTCAGCTGAG

>17881427|10
AGAAGCTTCT

>17884476|10
TAATATATTA

>17890651|10
TAACATGTTA

>17893661|10
TTATATATAA

>17894046|10
TTGATATCAA

>17894093|10
ATGCATGCAT

>17898397|10
GTTGATCAAC

>17898521|10
CCATCGATGG

>17898760|10
AGCTCGAGCT

>17899009|10
AAAATATTTT

>17899040|10
AATGATCATT

>17899960|10
AAATTAATTT

>17900004|10
TAATTAATTA

>17900011|10
TTAAATTTAA

>17900254|10
TTTTCGAAAA

>17900888|10
TATTCGAATA

>17901596|10
TTATATATAA

>17901617|10
TAAAATTTTA

>17901621|10
ATTTTAAAAT

>17901883|10
AATATATATT

>17901917|10
CGGTATACCG

>17905412|10
AGCAGCTGCT

>17906546|10
ATCAATTGAT

>17910532|10
AAATTAATTT

>17915859|10
GAAGGCCTTC

>17916860|10
ACATATATGT

>17917572|10
CAAATATTTG

>17923255|10
CTTTGCAAAG

>17928607|10
CTCTCGAGAG

>17929167|10
TAAATATTTA

>17931349|10
ATATATATAT

>17932375|10
ATTGATCAAT

>17938744|10
TATTATAATA

>17938764|10
ATATATATAT

>17938765|10
TATATATATA

>17938766|10
ATATATATAT

>17938767|10
TATATATATA

>17939820|10
CTTATATAAG

>17944991|10
TCTGGCCAGA

>17945609|10
CTTCTAGAAG

>17948431|10
GAGATATCTC

>17950816|10
TGTCCGGACA

>17962233|10
GTTTATAAAC

>17965099|10
ACTTTAAAGT

>17965441|10
GTATATATAC

>17965575|10
ATTTTAAAAT

>17965777|10
TTGGGCCCAA

>17966198|10
CATGATCATG

>17977892|10
ATATATATAT

>17977893|10
TATATATATA

>17977894|10
ATATATATAT

>17977895|10
TATATATATA

>17977896|10
ATATATATAT

>17977897|10
TATATATATA

>17977898|10
ATATATATAT

>17977899|10
TATATATATA

>17977900|10
ATATATATAT

>17977901|10
TATATATATA

>17977902|10
ATATATATAT

>17977903|10
TATATATATA

>17977904|10
ATATATATAT

>17977905|10
TATATATATA

>17977906|10
ATATATATAT

>17977907|10
TATATATATA

>17979065|10
TTTAATTAAA

>17979308|10
AAAATATTTT

>17980841|10
TTGTTAACAA

>17985885|10
GAACCGGTTC

>17986484|10
AGACTAGTCT

>17992222|10
ATTTTAAAAT

>17992305|10
ATGGATCCAT

>17994678|10
ATTGATCAAT

>18001458|10
TTAATATTAA

>18008689|10
AATAATTATT

>18008805|10
ATATTAATAT

>18010207|10
ATTAATTAAT

>18013218|10
TAATTAATTA

>18013419|10
AAAATATTTT

>18015267|10
AGTAATTACT

>18017734|10
TAATTAATTA

>18017935|10
AAAATATTTT

>18018548|10
CTAATATTAG

>18019054|10
AAAAATTTTT

>18019062|10
TTTTGCAAAA

>18019776|10
CTCTGCAGAG

>18019833|10
AATAATTATT

>18019854|10
TATTTAAATA

>18020922|10
TAAATATTTA

>18022662|10
TATATATATA

>18022663|10
ATATATATAT

>18022664|10
TATATATATA

>18022665|10
ATATATATAT

>18022666|10
TATATATATA

>18022909|10
TGAGATCTCA

>18023021|10
AACCTAGGTT

>18026740|10
TATATATATA

>18026741|10
ATATATATAT

>18026742|10
TATATATATA

>18026743|10
ATATATATAT

>18026744|10
TATATATATA

>18026745|10
ATATATATAT

>18026746|10
TATATATATA

>18026747|10
ATATATATAT

>18026748|10
TATATATATA

>18026749|10
ATATATATAT

>18026750|10
TATATATATA

>18026751|10
ATATATATAT

>18026752|10
TATATATATA

>18026753|10
ATATATATAT

>18026754|10
TATATATATA

>18026755|10
ATATATATAT

>18028266|10
TTTGTACAAA

>18029105|10
TAGCTAGCTA

>18030557|10
TTTCATGAAA

>18031323|10
ATCTCGAGAT

>18033524|10
TTTAATTAAA

>18034501|10
TACCTAGGTA

>18035001|10
CTAAATTTAG

>18035192|10
GCGAATTCGC

>18035375|10
AAATATATTT

>18035390|10
TTTACGTAAA

>18036139|10
ATGACGTCAT

>18036313|10
AATCATGATT

>18037171|10
TGAAGCTTCA

>18039339|10
ATCAATTGAT

>18039991|10
TTATATATAA

>18041853|10
TATTCGAATA

>18042694|10
TCGAATTCGA

>18049066|10
CATTTAAATG

>18049299|10
TTAATATTAA

>18049521|10
ATTTATAAAT

>18049537|10
ATTAATTAAT

>18049539|10
TAATTAATTA

>18050813|10
TATATATATA

>18050814|10
ATATATATAT

>18050815|10
TATATATATA

>18050816|10
ATATATATAT

>18055879|10
ATATTAATAT

>18056218|10
GATCCGGATC

>18057795|10
TATAGCTATA

>18062218|10
CTTGATCAAG

>18062250|10
ACTGTACAGT

>18063917|10
CTTGCGCAAG

>18068425|10
CCAAGCTTGG

>18072803|10
TTTTATAAAA

>18075992|10
ATATATATAT

>18075993|10
TATATATATA

>18075994|10
ATATATATAT

>18075995|10
TATATATATA

>18075996|10
ATATATATAT

>18075997|10
TATATATATA

>18075998|10
ATATATATAT

>18075999|10
TATATATATA

>18076000|10
ATATATATAT

>18077478|10
ACTAGCTAGT

>18079078|10
ATATGCATAT

>18080210|10
TTATTAATAA

>18081419|10
GTTATATAAC

>18085871|10
TTGACGTCAA

>18087917|10
CCGGTACCGG

>18090065|10
ATAATATTAT

>18090376|10
TATATATATA

>18090859|10
TTTTTAAAAA

>18092274|10
TCTAATTAGA

>18094088|10
TATATATATA

>18094089|10
ATATATATAT

>18094090|10
TATATATATA

>18094091|10
ATATATATAT

>18094092|10
TATATATATA

>18094093|10
ATATATATAT

>18094094|10
TATATATATA

>18094095|10
ATATATATAT

>18094217|10
TTTTTAAAAA

>18094266|10
AAATATATTT

>18095369|10
TATATATATA

>18095370|10
ATATATATAT

>18095371|10
TATATATATA

>18095372|10
ATATATATAT

>18095373|10
TATATATATA

>18095374|10
ATATATATAT

>18095375|10
TATATATATA

>18095376|10
ATATATATAT

>18095553|10
AAATATATTT

>18095616|10
ATTTATAAAT

>18095660|10
TTATATATAA

>18096810|10
TTTTTAAAAA

>18101910|10
GGTTTAAACC

>18103101|10
AACTATAGTT

>18103682|10
GCTTATAAGC

>18105012|10
TAAAATTTTA

>18108992|10
TCAAGCTTGA

>18112129|10
TGCAATTGCA

>18113318|10
TTTAATTAAA

>18116815|10
ATATTAATAT

>18121114|10
TAACCGGTTA

>18125161|10
TATATATATA

>18125162|10
ATATATATAT

>18125163|10
TATATATATA

>18125164|10
ATATATATAT

>18127609|10
TATATATATA

>18127610|10
ATATATATAT

>18127611|10
TATATATATA

>18127612|10
ATATATATAT

>18127613|10
TATATATATA

>18127614|10
ATATATATAT

>18127615|10
TATATATATA

>18127616|10
ATATATATAT

>18127617|10
TATATATATA

>18130502|10
CGGATATCCG

>18131330|10
ATATATATAT

>18131344|10
TGAGATCTCA

>18131650|10
AAAACGTTTT

>18132767|10
CGCAATTGCG

>18137107|10
CAAAATTTTG

>18140326|10
TTTGATCAAA

>18140355|10
TATTATAATA

>18142450|10
AGAAGCTTCT

>18143747|10
TTCTGCAGAA

>18145351|10
TGGTATACCA

>18147604|10
GGTATATACC

>18148742|10
TTCCATGGAA

>18149348|10
TATATATATA

>18149349|10
ATATATATAT

>18149350|10
TATATATATA

>18149351|10
ATATATATAT

>18149352|10
TATATATATA

>18149353|10
ATATATATAT

>18149354|10
TATATATATA

>18149355|10
ATATATATAT

>18149356|10
TATATATATA

>18149357|10
ATATATATAT

>18149358|10
TATATATATA

>18149359|10
ATATATATAT

>18149360|10
TATATATATA

>18149361|10
ATATATATAT

>18149362|10
TATATATATA

>18149363|10
ATATATATAT

>18149364|10
TATATATATA

>18164710|10
AAAATATTTT

>18165105|10
TAATGCATTA

>18166084|10
AAAATATTTT

>18169265|10
AAAATATTTT

>18170640|10
ATATATATAT

>18176709|10
GAGTTAACTC

>18177431|10
TTGATATCAA

>18182498|10
GTTTTAAAAC

>18182548|10
GACTATAGTC

>18186698|10
AAAGATCTTT

>18188133|10
ATATATATAT

>18188134|10
TATATATATA

>18188135|10
ATATATATAT

>18188136|10
TATATATATA

>18188137|10
ATATATATAT

>18188138|10
TATATATATA

>18188139|10
ATATATATAT

>18188140|10
TATATATATA

>18188141|10
ATATATATAT

>18188142|10
TATATATATA

>18188143|10
ATATATATAT

>18188144|10
TATATATATA

>18189091|10
TAAATATTTA

>18189803|10
ATATATATAT

>18189804|10
TATATATATA

>18189805|10
ATATATATAT

>18189806|10
TATATATATA

>18194010|10
TGGGATCCCA

>18194554|10
AAGGATCCTT

>18195403|10
TTGATATCAA

>18196801|10
ATAAATTTAT

>18197522|10
AAATATATTT

>18199535|10
CATTGCAATG

>18201090|10
TATTATAATA

>18203821|10
TTTCATGAAA

>18207407|10
AATATATATT

>18208746|10
TGATATATCA

>18209071|10
TTTTATAAAA

>18211950|10
CATGATCATG

>18212002|10
GTAGTACTAC

>18213485|10
AAGATATCTT

>18218411|10
ACCAATTGGT

>18223194|10
TGCTGCAGCA

>18224042|10
CCGTATACGG

>18224159|10
ATTTATAAAT

>18225404|10
TATATATATA

>18226220|10
CCCATATGGG

>18228281|10
TGTAATTACA

>18231753|10
CATCTAGATG

>18232667|10
AAACATGTTT

>18234095|10
TTTAATTAAA

>18234467|10
ATAATATTAT

>18237336|10
ATAATATTAT

>18237923|10
ACGTGCACGT

>18237969|10
TAGATATCTA

>18239707|10
TTGTTAACAA

>18240360|10
ATAATATTAT

>18240835|10
CATATATATG

>18241650|10
TCAAGCTTGA

>18242020|10
GAAAGCTTTC

>18242180|10
TAGATATCTA

>18243207|10
TTTATATAAA

>18243295|10
TATATATATA

>18243296|10
ATATATATAT

>18243297|10
TATATATATA

>18243298|10
ATATATATAT

>18243299|10
TATATATATA

>18243300|10
ATATATATAT

>18243301|10
TATATATATA

>18243302|10
ATATATATAT

>18243303|10
TATATATATA

>18243304|10
ATATATATAT

>18243305|10
TATATATATA

>18243306|10
ATATATATAT

>18243307|10
TATATATATA

>18243308|10
ATATATATAT

>18243309|10
TATATATATA

>18243310|10
ATATATATAT

>18244540|10
TGAATATTCA

>18244958|10
ATATATATAT

>18245641|10
AATTATAATT

>18246523|10
TTGTTAACAA

>18246637|10
ATGTATACAT

>18246642|10
TACATATGTA

>18251168|10
TGCAATTGCA

>18262544|10
ACAAGCTTGT

>18269821|10
TCGCCGGCGA

>18270607|10
TTTTTAAAAA

>18270942|10
AATAATTATT

>18272367|10
ATATGCATAT

>18272370|10
TGCATATGCA

>18272373|10
ATATGCATAT

>18275629|10
TTTATATAAA

>18275860|10
TTGTATACAA

>18281836|10
TTTGTACAAA

>18281987|10
TAAAATTTTA

>18285100|10
CATGATCATG

>18285285|10
TTTTGCAAAA

>18285464|10
TTTAATTAAA

>18285866|10
TTATATATAA

>18288898|10
TGAAATTTCA

>18288917|10
TTGTTAACAA

>18289114|10
TTTTTAAAAA

>18292083|10
GCAGGCCTGC

>18295600|10
GTTGATCAAC

>18297180|10
ACTCTAGAGT

>18298635|10
AATTGCAATT

>18298900|10
TTCAATTGAA

>18299179|10
TATATATATA

>18299758|10
ATGAATTCAT

>18300716|10
AATATATATT

>18300900|10
TATTTAAATA

>18301336|10
TAAATATTTA

>18301395|10
ATATTAATAT

>18302251|10
TTGGCGCCAA

>18302346|10
TTTTTAAAAA

>18304580|10
TTATATATAA

>18308345|10
TTTGGCCAAA

>18309135|10
ACTAATTAGT

>18309376|10
AAATTAATTT

>18311502|10
TATGTACATA

>18311660|10
TTAAATTTAA

>18312205|10
TTGTTAACAA

>18312309|10
TATATATATA

>18316488|10
TCAGATCTGA

>18317829|10
GAACCGGTTC

>18320606|10
CATATATATG

>18323604|10
AAACTAGTTT

>18324483|10
AATATATATT

>18324605|10
AATATATATT

>18324643|10
TAACATGTTA

>18324722|10
ATATATATAT

>18325508|10
ACAAATTTGT

>18327582|10
AAACATGTTT

>18329456|10
GAATATATTC

>18330160|10
TATAGCTATA

>18331916|10
CTATATATAG

>18333191|10
AACCGCGGTT

>18337979|10
GAAAATTTTC

>18338773|10
AACCATGGTT

>18340099|10
GTCCATGGAC

>18340630|10
TATATATATA

>18341705|10
TGCGATCGCA

>18344659|10
ATATATATAT

>18344660|10
TATATATATA

>18344661|10
ATATATATAT

>18344662|10
TATATATATA

>18344663|10
ATATATATAT

>18344664|10
TATATATATA

>18345311|10
TAGCTAGCTA

>18348250|10
TGTATATACA

>18348419|10
GACACGTGTC

>18348857|10
TATATATATA

>18348858|10
ATATATATAT

>18348859|10
TATATATATA

>18350834|10
TTTTGCAAAA

>18353833|10
TGTTTAAACA

>18356025|10
TTGTATACAA

>18361892|10
CTTTGCAAAG

>18363963|10
ATATATATAT

>18363964|10
TATATATATA

>18363965|10
ATATATATAT

>18363966|10
TATATATATA

>18363967|10
ATATATATAT

>18363968|10
TATATATATA

>18363969|10
ATATATATAT

>18363970|10
TATATATATA

>18364283|10
TATATATATA

>18367533|10
ATTTTAAAAT

>18370668|10
AGTTTAAACT

>18374574|10
GTTCTAGAAC

>18378198|10
ACGACGTCGT

>18383662|10
AAAACGTTTT

>18385375|10
GGAGATCTCC

>18386651|10
ACGACGTCGT

>18386696|10
ACGACGTCGT

>18387155|10
AAATCGATTT

>18387189|10
ACGACGTCGT

>18387235|10
ACGACGTCGT

>18388821|10
ACGGGCCCGT

>18389600|10
TTCTATAGAA

>18389871|10
CATCATGATG

>18390130|10
TCTTTAAAGA

>18390196|10
AAAAGCTTTT

>18391090|10
AAAATATTTT

>18396627|10
AATATATATT

>18397070|10
ATTAATTAAT

>18397598|10
AATATATATT

>18397688|10
TATATATATA

>18397689|10
ATATATATAT

>18397690|10
TATATATATA

>18397691|10
ATATATATAT

>18397692|10
TATATATATA

>18397693|10
ATATATATAT

>18397694|10
TATATATATA

>18397695|10
ATATATATAT

>18397696|10
TATATATATA

>18398498|10
TAAACGTTTA

>18398743|10
TACATATGTA

>18398998|10
CCAAATTTGG

>18400579|10
CTTTATAAAG

>18402550|10
ATGAATTCAT

>18407659|10
AGTAGCTACT

>18410787|10
CTAAATTTAG

>18411126|10
ATATATATAT

>18411127|10
TATATATATA

>18411128|10
ATATATATAT

>18411129|10
TATATATATA

>18411130|10
ATATATATAT

>18411131|10
TATATATATA

>18411132|10
ATATATATAT

>18411133|10
TATATATATA

>18411134|10
ATATATATAT

>18411135|10
TATATATATA

>18411136|10
ATATATATAT

>18411137|10
TATATATATA

>18411852|10
CAACTAGTTG

>18412920|10
AATAATTATT

>18413878|10
TATTATAATA

>18414938|10
AATAATTATT

>18415248|10
TTTTTAAAAA

>18415610|10
TTGGGCCCAA

>18417159|10
GAAAGCTTTC

>18420427|10
ATCTATAGAT

>18420787|10
TATATATATA

>18420788|10
ATATATATAT

>18420789|10
TATATATATA

>18420790|10
ATATATATAT

>18420791|10
TATATATATA

>18420792|10
ATATATATAT

>18420793|10
TATATATATA

>18420794|10
ATATATATAT

>18420795|10
TATATATATA

>18421171|10
TTGATATCAA

>18421335|10
ATAATATTAT

>18422586|10
ATTTTAAAAT

>18423119|10
GAGAGCTCTC

>18423173|10
TTTTATAAAA

>18423387|10
AAGAATTCTT

>18426363|10
ATCATATGAT

>18427737|10
CCAATATTGG

>18429429|10
CGGAGCTCCG

>18429791|10
ACGACGTCGT

>18430389|10
CACACGTGTG

>18430879|10
CATGCGCATG

>18431072|10
TTGTTAACAA

>18431518|10
AAGTTAACTT

>18431631|10
TAATTAATTA

>18432791|10
TAATATATTA

>18436997|10
GAACCGGTTC

>18437662|10
TAAATATTTA

>18437927|10
ACGACGTCGT

>18439822|10
AAAATATTTT

>18444349|10
CAGAATTCTG

>18446834|10
TAGTTAACTA

>18449717|10
AAATATATTT

>18449922|10
TATTATAATA

>18451110|10
ATTAATTAAT

>18451376|10
AAAGGCCTTT

>18456085|10
TATTTAAATA

>18456200|10
AGTAATTACT

>18456992|10
ACGACGTCGT

>18458034|10
CTTAGCTAAG

>18468197|10
ATCAATTGAT

>18475757|10
TATATATATA

>18475758|10
ATATATATAT

>18475759|10
TATATATATA

>18475760|10
ATATATATAT

>18475761|10
TATATATATA

>18475762|10
ATATATATAT

>18475763|10
TATATATATA

>18475764|10
ATATATATAT

>18475765|10
TATATATATA

>18475766|10
ATATATATAT

>18475767|10
TATATATATA

>18475768|10
ATATATATAT

>18475769|10
TATATATATA

>18475770|10
ATATATATAT

>18475771|10
TATATATATA

>18475772|10
ATATATATAT

>18475773|10
TATATATATA

>18475774|10
ATATATATAT

>18475775|10
TATATATATA

>18475776|10
ATATATATAT

>18475777|10
TATATATATA

>18475778|10
ATATATATAT

>18485458|10
ATTTATAAAT

>18486272|10
AACCATGGTT

>18489086|10
TATATATATA

>18489087|10
ATATATATAT

>18489088|10
TATATATATA

>18489089|10
ATATATATAT

>18489090|10
TATATATATA

>18489091|10
ATATATATAT

>18489092|10
TATATATATA

>18489093|10
ATATATATAT

>18489094|10
TATATATATA

>18489095|10
ATATATATAT

>18489096|10
TATATATATA

>18489097|10
ATATATATAT

>18489098|10
TATATATATA

>18489099|10
ATATATATAT

>18489100|10
TATATATATA

>18489101|10
ATATATATAT

>18489102|10
TATATATATA

>18489103|10
ATATATATAT

>18489104|10
TATATATATA

>18489105|10
ATATATATAT

>18489106|10
TATATATATA

>18489107|10
ATATATATAT

>18489108|10
TATATATATA

>18489109|10
ATATATATAT

>18489110|10
TATATATATA

>18489111|10
ATATATATAT

>18489112|10
TATATATATA

>18489113|10
ATATATATAT

>18489114|10
TATATATATA

>18489115|10
ATATATATAT

>18489116|10
TATATATATA

>18489117|10
ATATATATAT

>18489118|10
TATATATATA

>18490436|10
AGATGCATCT

>18494676|10
TGCCATGGCA

>18495439|10
GAAATATTTC

>18497297|10
AAACGCGTTT

>18497323|10
AAACGCGTTT

>18499384|10
AAGTCGACTT

>18500044|10
TTTATATAAA

>18500251|10
AGACCGGTCT

>18500384|10
CATTGCAATG

>18507398|10
ATTTTAAAAT

>18507488|10
AAAAGCTTTT

>18507516|10
TAAAATTTTA

>18508210|10
ATTGATCAAT

>18510371|10
CAAAATTTTG

>18511312|10
TGCTTAAGCA

>18517250|10
CAAAGCTTTG

>18517631|10
GATCTAGATC

>18522177|10
TTTATATAAA

>18522292|10
AAACATGTTT

>18522486|10
GTATTAATAC

>18530663|10
AGAAGCTTCT

>18531090|10
AATCATGATT

>18531285|10
TGTAGCTACA

>18533630|10
ATCAATTGAT

>18538152|10
AATATATATT

>18538158|10
TATTCGAATA

>18538742|10
TTAATATTAA

>18540293|10
AACTATAGTT

>18540355|10
TTCAATTGAA

>18541930|10
ATAATATTAT

>18544054|10
TAAAATTTTA

>18544707|10
TTTTTAAAAA

>18545270|10
ATTCATGAAT

>18545739|10
TATATATATA

>18545740|10
ATATATATAT

>18545741|10
TATATATATA

>18545742|10
ATATATATAT

>18545743|10
TATATATATA

>18545744|10
ATATATATAT

>18545745|10
TATATATATA

>18545758|10
ATATATATAT

>18545759|10
TATATATATA

>18545840|10
AAATGCATTT

>18548572|10
CTTACGTAAG

>18551736|10
ATATATATAT

>18551995|10
AATAATTATT

>18552008|10
TTATCGATAA

>18552085|10
TATATATATA

>18553776|10
TTTGATCAAA

>18555661|10
TATGGCCATA

>18563580|10
CACTGCAGTG

>18575158|10
CATAATTATG

>18577305|10
TATATATATA

>18577306|10
ATATATATAT

>18577307|10
TATATATATA

>18577308|10
ATATATATAT

>18577309|10
TATATATATA

>18577310|10
ATATATATAT

>18577311|10
TATATATATA

>18577312|10
ATATATATAT

>18577313|10
TATATATATA

>18577314|10
ATATATATAT

>18577315|10
TATATATATA

>18577316|10
ATATATATAT

>18579226|10
ATGGGCCCAT

>18581215|10
ATTTTAAAAT

>18584452|10
AGGATATCCT

>18587668|10
AAAAGCTTTT

>18590018|10
TTGACGTCAA

>18591921|10
TCCAGCTGGA

>18593757|10
TATATATATA

>18595027|10
CAAAGCTTTG

>18599169|10
ACGACGTCGT

>18600625|10
TTTGATCAAA

>18605169|10
GATATATATC

>18605860|10
ATATATATAT

>18605861|10
TATATATATA

>18605862|10
ATATATATAT

>18605863|10
TATATATATA

>18605864|10
ATATATATAT

>18605865|10
TATATATATA

>18606037|10
TATTTAAATA

>18608323|10
AAAGATCTTT

>18617141|10
ATTAATTAAT

>18617838|10
ATAAGCTTAT

>18618244|10
ATAGTACTAT

>18620654|10
TATGTACATA

>18621907|10
TTCAATTGAA

>18626267|10
ATCTTAAGAT

>18626881|10
TTATCGATAA

>18631786|10
TTGAGCTCAA

>18632728|10
CACTTAAGTG

>18632935|10
CATATATATG

>18633308|10
AAATATATTT

>18634449|10
TAGTTAACTA

>18640538|10
TTAAATTTAA

>18645589|10
TAATTAATTA

>18645685|10
ATTTTAAAAT

>18647033|10
ATATATATAT

>18647034|10
TATATATATA

>18647035|10
ATATATATAT

>18647036|10
TATATATATA

>18647037|10
ATATATATAT

>18647038|10
TATATATATA

>18647039|10
ATATATATAT

>18647040|10
TATATATATA

>18647041|10
ATATATATAT

>18647042|10
TATATATATA

>18647043|10
ATATATATAT

>18647044|10
TATATATATA

>18647045|10
ATATATATAT

>18647046|10
TATATATATA

>18647047|10
ATATATATAT

>18647048|10
TATATATATA

>18647049|10
ATATATATAT

>18647274|10
ATAAATTTAT

>18648616|10
GGCCTAGGCC

>18649407|10
ATCATATGAT

>18649940|10
AAACATGTTT

>18650048|10
AGATCGATCT

>18650516|10
CTAAATTTAG

>18651535|10
CTATATATAG

>18652928|10
ACAATATTGT

>18655171|10
AACATATGTT

>18656239|10
AAATATATTT

>18658391|10
TTTTTAAAAA

>18664736|10
TGATGCATCA

>18667378|10
TTCATATGAA

>18668568|10
GCTTTAAAGC

>18671805|10
AATTATAATT

>18672004|10
TATATATATA

>18672005|10
ATATATATAT

>18672006|10
TATATATATA

>18672007|10
ATATATATAT

>18672008|10
TATATATATA

>18672009|10
ATATATATAT

>18672010|10
TATATATATA

>18672011|10
ATATATATAT

>18672012|10
TATATATATA

>18672013|10
ATATATATAT

>18672014|10
TATATATATA

>18672121|10
TTTTTAAAAA

>18678740|10
AGCCATGGCT

>18681615|10
TCCACGTGGA

>18686336|10
CTCAATTGAG

>18688182|10
TTTTTAAAAA

>18690093|10
TTCCATGGAA

>18691489|10
AAATTAATTT

>18692053|10
ACAATATTGT

>18693077|10
ACCGATCGGT

>18693382|10
AAAATATTTT

>18693621|10
TATATATATA

>18694713|10
TAAAGCTTTA

>18697524|10
AATTATAATT

>18699409|10
ACTTGCAAGT

>18699541|10
GATTTAAATC

>18701979|10
TTTTATAAAA

>18703075|10
GAGACGTCTC

>18706982|10
TTTGTACAAA

>18707160|10
GCAATATTGC

>18707329|10
AAACATGTTT

>18708322|10
AGCAGCTGCT

>18713219|10
AAAAGCTTTT

>18716345|10
ATTCATGAAT

>18718713|10
AATTTAAATT

>18719182|10
TTTAGCTAAA

>18721078|10
GACATATGTC

>18721740|10
TTGGATCCAA

>18723385|10
TTTTTAAAAA

>18724037|10
TATTTAAATA

>18725957|10
GACATATGTC

>18726245|10
TTAGTACTAA

>18726966|10
TTGGATCCAA

>18733201|10
ATGTATACAT

>18733716|10
AACTGCAGTT

>18734717|10
TATATATATA

>18735576|10
ATTACGTAAT

>18739122|10
TTGAATTCAA

>18739434|10
TGAAGCTTCA

>18740658|10
TTAGGCCTAA

>18741146|10
ATACTAGTAT

>18743484|10
TTCAGCTGAA

>18744839|10
ATATATATAT

>18744840|10
TATATATATA

>18744841|10
ATATATATAT

>18744842|10
TATATATATA

>18744843|10
ATATATATAT

>18744844|10
TATATATATA

>18744845|10
ATATATATAT

>18744846|10
TATATATATA

>18744847|10
ATATATATAT

>18744848|10
TATATATATA

>18744849|10
ATATATATAT

>18744850|10
TATATATATA

>18744851|10
ATATATATAT

>18744852|10
TATATATATA

>18744853|10
ATATATATAT

>18744854|10
TATATATATA

>18744855|10
ATATATATAT

>18744856|10
TATATATATA

>18744857|10
ATATATATAT

>18744858|10
TATATATATA

>18744859|10
ATATATATAT

>18744860|10
TATATATATA

>18744861|10
ATATATATAT

>18744862|10
TATATATATA

>18744863|10
ATATATATAT

>18744864|10
TATATATATA

>18744865|10
ATATATATAT

>18744866|10
TATATATATA

>18744867|10
ATATATATAT

>18744868|10
TATATATATA

>18744869|10
ATATATATAT

>18744870|10
TATATATATA

>18744871|10
ATATATATAT

>18744872|10
TATATATATA

>18744873|10
ATATATATAT

>18744874|10
TATATATATA

>18744875|10
ATATATATAT

>18744876|10
TATATATATA

>18744877|10
ATATATATAT

>18744878|10
TATATATATA

>18744879|10
ATATATATAT

>18744880|10
TATATATATA

>18744881|10
ATATATATAT

>18744882|10
TATATATATA

>18745377|10
GGAAATTTCC

>18745537|10
TATAATTATA

>18746892|10
TTAAATTTAA

>18746899|10
TAATTAATTA

>18747812|10
AATATATATT

>18748412|10
CAAAATTTTG

>18753956|10
CTAGATCTAG

>18754021|10
CTAGATCTAG

>18761017|10
TTTTCGAAAA

>18765330|10
TTTAATTAAA

>18766284|10
TATTATAATA

>18766288|10
ATAATATTAT

>18766417|10
AATAATTATT

>18767160|10
GACACGTGTC

>18769115|10
ATTATATAAT

>18770840|10
TTTTTAAAAA

>18771040|10
GAGAGCTCTC

>18779267|10
AACGTACGTT

>18782478|10
CTGTGCACAG

>18785306|10
AAGATATCTT

>18786092|10
ATATATATAT

>18790154|10
TAATTAATTA

>18790791|10
AATATATATT

>18790823|10
CGGTATACCG

>18791024|10
AAATTAATTT

>18792227|10
TTAATATTAA

>18792839|10
CGGTATACCG

>18793085|10
CTTGATCAAG

>18793784|10
ATTAATTAAT

>18793823|10
AATTTAAATT

>18794075|10
TATACGTATA

>18794104|10
TATCATGATA

>18798675|10
CATTTAAATG

>18803845|10
TAATATATTA

>18804702|10
CGGTATACCG

>18805682|10
AAATATATTT

>18805761|10
TTTATATAAA

>18806157|10
TTTTGCAAAA

>18807884|10
CCCGTACGGG

>18815813|10
TTTTTAAAAA

>18816032|10
TTATATATAA

>18816531|10
TTTCTAGAAA

>18817105|10
AAATGCATTT

>18822733|10
TTTGATCAAA

>18835071|10
ATAATATTAT

>18848509|10
AAACATGTTT

>18849581|10
CCGGCGCCGG

>18849751|10
ATCGATCGAT

>18850855|10
TTATTAATAA

>18851785|10
AAATATATTT

>18852548|10
TCTCATGAGA

>18852986|10
TAACATGTTA

>18855046|10
ATATATATAT

>18857960|10
AAAATATTTT

>18857967|10
TTTTTAAAAA

>18858454|10
TATATATATA

>18858455|10
ATATATATAT

>18858456|10
TATATATATA

>18858457|10
ATATATATAT

>18858458|10
TATATATATA

>18858459|10
ATATATATAT

>18858460|10
TATATATATA

>18858461|10
ATATATATAT

>18858462|10
TATATATATA

>18858463|10
ATATATATAT

>18858464|10
TATATATATA

>18858465|10
ATATATATAT

>18858466|10
TATATATATA

>18858467|10
ATATATATAT

>18858468|10
TATATATATA

>18858469|10
ATATATATAT

>18858470|10
TATATATATA

>18858471|10
ATATATATAT

>18858472|10
TATATATATA

>18866710|10
ATGTATACAT

>18869612|10
TTGAATTCAA

>18874689|10
ATCTTAAGAT

>18874753|10
GAAATATTTC

>18875903|10
TTTTTAAAAA

>18876793|10
ATATATATAT

>18876794|10
TATATATATA

>18876795|10
ATATATATAT

>18879621|10
TATATATATA

>18879622|10
ATATATATAT

>18879623|10
TATATATATA

>18879624|10
ATATATATAT

>18879625|10
TATATATATA

>18879626|10
ATATATATAT

>18879652|10
GAAAATTTTC

>18882078|10
AATTATAATT

>18884303|10
AATTTAAATT

>18885722|10
GTTTTAAAAC

>18886075|10
ATATTAATAT

>18887668|10
ATTTTAAAAT

>18889277|10
ATTTATAAAT

>18889429|10
CTATATATAG

>18889793|10
AAGACGTCTT

>18892069|10
TATATATATA

>18892070|10
ATATATATAT

>18892071|10
TATATATATA

>18892072|10
ATATATATAT

>18892073|10
TATATATATA

>18892074|10
ATATATATAT

>18892075|10
TATATATATA

>18892076|10
ATATATATAT

>18892077|10
TATATATATA

>18892078|10
ATATATATAT

>18892079|10
TATATATATA

>18892080|10
ATATATATAT

>18892081|10
TATATATATA

>18892082|10
ATATATATAT

>18892083|10
TATATATATA

>18892084|10
ATATATATAT

>18892085|10
TATATATATA

>18893523|10
TTAAATTTAA

>18896012|10
TTTTTAAAAA

>18897053|10
TCATTAATGA

>18898611|10
TTTCCGGAAA

>18902470|10
AATTTAAATT

>18906875|10
TTTTATAAAA

>18907032|10
ATAATATTAT

>18907129|10
TTAACGTTAA

>18907754|10
AGACATGTCT

>18909282|10
TTGTTAACAA

>18912477|10
AATATATATT

>18916761|10
AAATATATTT

>18919048|10
ACTGATCAGT

>18920427|10
TTTGATCAAA

>18920446|10
TATATATATA

>18920447|10
ATATATATAT

>18920448|10
TATATATATA

>18920449|10
ATATATATAT

>18920450|10
TATATATATA

>18920451|10
ATATATATAT

>18924577|10
TATATATATA

>18927088|10
CGGAGCTCCG

>18927441|10
TGATTAATCA

>18931184|10
TAATATATTA

>18931812|10
TATATATATA

>18931813|10
ATATATATAT

>18932132|10
ATAAATTTAT

>18934195|10
CGTTTAAACG

>18936075|10
CTCTGCAGAG

>18938360|10
GCTTCGAAGC

>18940425|10
TGATCGATCA

>18946322|10
TTATTAATAA

>18949933|10
GTAGATCTAC

>18955266|10
ATTACGTAAT

>18958279|10
TTTTTAAAAA

>18960101|10
AAATTAATTT

>18962458|10
TTGGGCCCAA

>18962654|10
ATCGCGCGAT

>18963647|10
TCTTCGAAGA

>18970084|10
GTGACGTCAC

>18970737|10
TGTTCGAACA

>18970938|10
AGCAGCTGCT

>18971427|10
TTGGGCCCAA

>18972185|10
GTTTTAAAAC

>18973478|10
TATATATATA

>18975194|10
TATATATATA

>18977061|10
AAATTAATTT

>18977237|10
TATATATATA

>18977238|10
ATATATATAT

>18977744|10
AAAAGCTTTT

>18977882|10
TAATTAATTA

>18984960|10
GAAAATTTTC

>18986590|10
CTTTGCAAAG

>18987402|10
TAATATATTA

>18987595|10
TTGGATCCAA

>18990425|10
TTTGATCAAA

>18991237|10
AGTAATTACT

>18991251|10
GTACTAGTAC

>18991575|10
GATGATCATC

>18991667|10
GCAATATTGC

>18992153|10
TATATATATA

>18992154|10
ATATATATAT

>18992155|10
TATATATATA

>18992156|10
ATATATATAT

>18992157|10
TATATATATA

>18992844|10
ATGCATGCAT

>18992846|10
GCATGCATGC

>18992933|10
ATTTCGAAAT

>18993338|10
ATATATATAT

>18997251|10
GATAATTATC

>18997618|10
GATATATATC

>18998855|10
TATATATATA

>18998856|10
ATATATATAT

>18998966|10
AAAATATTTT

>18999551|10
ATATTAATAT

>19001243|10
AATATATATT

>19001269|10
AAATTAATTT

>19001396|10
AAATATATTT

>19003031|10
ATATATATAT

>19005882|10
AATCCGGATT

>19007183|10
ATATATATAT

>19010909|10
TTCCATGGAA

>19011843|10
ATATATATAT

>19011844|10
TATATATATA

>19011845|10
ATATATATAT

>19011846|10
TATATATATA

>19011847|10
ATATATATAT

>19011848|10
TATATATATA

>19011849|10
ATATATATAT

>19011850|10
TATATATATA

>19011851|10
ATATATATAT

>19011852|10
TATATATATA

>19011853|10
ATATATATAT

>19011854|10
TATATATATA

>19011855|10
ATATATATAT

>19011856|10
TATATATATA

>19011857|10
ATATATATAT

>19017224|10
TATATATATA

>19017225|10
ATATATATAT

>19017226|10
TATATATATA

>19017227|10
ATATATATAT

>19017228|10
TATATATATA

>19017229|10
ATATATATAT

>19017230|10
TATATATATA

>19017231|10
ATATATATAT

>19017232|10
TATATATATA

>19017233|10
ATATATATAT

>19017234|10
TATATATATA

>19017235|10
ATATATATAT

>19017236|10
TATATATATA

>19017237|10
ATATATATAT

>19017238|10
TATATATATA

>19017239|10
ATATATATAT

>19017240|10
TATATATATA

>19017241|10
ATATATATAT

>19017242|10
TATATATATA

>19017243|10
ATATATATAT

>19017244|10
TATATATATA

>19017245|10
ATATATATAT

>19017246|10
TATATATATA

>19017601|10
AATTTAAATT

>19017604|10
TTAAATTTAA

>19020684|10
TGATGCATCA

>19021967|10
CCGAATTCGG

>19023209|10
TTTTTAAAAA

>19027663|10
TATTATAATA

>19027696|10
GAGTTAACTC

>19029015|10
TGAAGCTTCA

>19029283|10
CAAGTACTTG

>19029554|10
TATATATATA

>19029555|10
ATATATATAT

>19029556|10
TATATATATA

>19029557|10
ATATATATAT

>19029558|10
TATATATATA

>19029559|10
ATATATATAT

>19029560|10
TATATATATA

>19029561|10
ATATATATAT

>19029562|10
TATATATATA

>19029563|10
ATATATATAT

>19029564|10
TATATATATA

>19029565|10
ATATATATAT

>19029566|10
TATATATATA

>19029567|10
ATATATATAT

>19029568|10
TATATATATA

>19031597|10
GGTTATAACC

>19032095|10
AAATATATTT

>19041572|10
GTGACGTCAC

>19042840|10
CTATATATAG

>19043666|10
ACTAGCTAGT

>19043764|10
TAGGTACCTA

>19045586|10
TTATATATAA

>19050110|10
ATAATATTAT

>19050893|10
TTTAGCTAAA

>19052277|10
CTTAGCTAAG

>19052295|10
AGCTGCAGCT

>19052298|10
TGCAGCTGCA

>19052301|10
AGCTGCAGCT

>19054424|10
CATATATATG

>19054437|10
GTTGGCCAAC

>19056956|10
ATTTATAAAT

>19057518|10
TTATATATAA

>19059601|10
AAACCGGTTT

>19061869|10
AAATATATTT

>19062062|10
AAATTAATTT

>19062106|10
TAATTAATTA

>19063665|10
TGAATATTCA

>19064242|10
[truncated: 2,078,347 more chars]
