# Supplementary material for: detectIR: A Novel Program for Detecting Perfect and Imperfect Inverted Repeats Using Complex Numbers and Vector Calculation
Source: PLoS One. 2014 Nov 19;9(11):e113349. doi: 10.1371/journal.pone.0113349 (PMC4237412; doi:10.1371/journal.pone.0113349)
Supplement: File S6 — The output files of the perfect inverted repeats detected differentially by detectIR and EMBOSS palindrome tool (Using the parameters described in the manuscript and chromosome 1 of Homo sapiens as input data). (TGZ) [file pone.0113349.s009.tgz › ./Supplemental_File_06/Private1.fasta]

>12351|10
CAGCCGGCTG

>18752|10
CTCTGCAGAG

>27525|10
CACATATGTG

>34031|10
GGTATATACC

>34568|10
TTTAATTAAA

>34837|10
ATTGGCCAAT

>35858|10
CTGGGCCCAG

>37326|10
ATAAATTTAT

>37382|10
ATTTTAAAAT

>42772|10
TTTTTAAAAA

>45754|10
TTTTTAAAAA

>46145|10
TACATATGTA

>49004|10
GGTATATACC

>51123|10
CAAATATTTG

>52211|10
TTATTAATAA

>55657|10
GGAGGCCTCC

>57522|10
GCTAATTAGC

>61451|10
GTTAATTAAC

>66162|10
ATATATATAT

>66163|10
TATATATATA

>66164|10
ATATATATAT

>66165|10
TATATATATA

>66209|10
TATATATATA

>66218|10
AATATATATT

>66225|10
ATTATATAAT

>66232|10
AATATATATT

>66244|10
ATTATATAAT

>66281|10
ATTATATAAT

>66338|10
ATTATATAAT

>66350|10
AATATATATT

>66391|10
AATATATATT

>66398|10
ATTATATAAT

>66440|10
ATTATATAAT

>66459|10
ATTATATAAT

>66466|10
AATATATATT

>66505|10
ATTATATAAT

>66512|10
AATATATATT

>66519|10
ATTATATAAT

>66526|10
AATATATATT

>66576|10
AATATATATT

>66590|10
AAATATATTT

>66613|10
ATATATATAT

>66622|10
TTATATATAA

>70025|10
AGATTAATCT

>72121|10
ATATATATAT

>72752|10
GGTATATACC

>74350|10
GGTATATACC

>77315|10
AGGTATACCT

>78178|10
AAATATATTT

>78444|10
AATATATATT

>79143|10
TGCAATTGCA

>81747|10
TTATTAATAA

>82099|10
TTTCTAGAAA

>84246|10
GTTTTAAAAC

>86682|10
CACACGTGTG

>87543|10
TTTTTAAAAA

>88276|10
ACAGGCCTGT

>91317|10
GAAAGCTTTC

>99575|10
CAAACGTTTG

>101403|10
ACACATGTGT

>107913|10
AAGGTACCTT

>108406|10
AAAAATTTTT

>109807|10
TACATATGTA

>109819|10
TAAATATTTA

>110443|10
GGTATATACC

>113347|10
CTTAGCTAAG

>116036|10
ATAAATTTAT

>119454|10
TATGTACATA

>120986|10
TTATATATAA

>121108|10
TATATATATA

>121115|10
ATAATATTAT

>123090|10
ATATATATAT

>123091|10
TATATATATA

>123417|10
ATATATATAT

>123471|10
TATATATATA

>126021|10
AATTTAAATT

>126780|10
TATATATATA

>128281|10
ATAGGCCTAT

>140783|10
AATATATATT

>144040|10
GTGAGCTCAC

>144529|10
ATATATATAT

>144530|10
TATATATATA

>144531|10
ATATATATAT

>144532|10
TATATATATA

>144533|10
ATATATATAT

>144534|10
TATATATATA

>144535|10
ATATATATAT

>144536|10
TATATATATA

>144537|10
ATATATATAT

>144538|10
TATATATATA

>144539|10
ATATATATAT

>144540|10
TATATATATA

>144541|10
ATATATATAT

>144542|10
TATATATATA

>144543|10
ATATATATAT

>144544|10
TATATATATA

>144545|10
ATATATATAT

>144546|10
TATATATATA

>144547|10
ATATATATAT

>144548|10
TATATATATA

>144549|10
ATATATATAT

>144550|10
TATATATATA

>144551|10
ATATATATAT

>144552|10
TATATATATA

>144553|10
ATATATATAT

>144554|10
TATATATATA

>144555|10
ATATATATAT

>144556|10
TATATATATA

>144557|10
ATATATATAT

>144558|10
TATATATATA

>144559|10
ATATATATAT

>144560|10
TATATATATA

>144561|10
ATATATATAT

>144562|10
TATATATATA

>144563|10
ATATATATAT

>144564|10
TATATATATA

>144565|10
ATATATATAT

>144566|10
TATATATATA

>145643|10
CCTTGCAAGG

>151773|10
AAAATATTTT

>152108|10
CTTCTAGAAG

>154343|10
TGTTTAAACA

>157426|10
AATGGCCATT

>157777|10
TTTTTAAAAA

>163260|10
TGGAGCTCCA

>163337|10
TCTTTAAAGA

>165765|10
GTCCTAGGAC

>171262|10
CATGTACATG

>172534|10
AGCAGCTGCT

>176036|10
AAATATATTT

>176782|10
ACATCGATGT

>227800|10
TGAAATTTCA

>230043|10
AAAAATTTTT

>232543|10
TTACTAGTAA

>237647|10
GAAAGCTTTC

>245889|10
CAAACGTTTG

>247720|10
ACACATGTGT

>254228|10
AAGGTACCTT

>254721|10
AAAAATTTTT

>256122|10
TACATATGTA

>256134|10
TAAATATTTA

>256758|10
GGTATATACC

>259664|10
CTTAGCTAAG

>262353|10
ATAAATTTAT

>265775|10
TATGTACATA

>267300|10
TTATATATAA

>267306|10
ATAATATTAT

>267356|10
ATAATATTAT

>267398|10
TATATATATA

>267405|10
ATAATATTAT

>267709|10
TCCAGCTGGA

>319936|10
AATATATATT

>335063|10
ATAGGCCTAT

>336563|10
TATATATATA

>337318|10
AATTTAAATT

>339846|10
TATATATATA

>339900|10
ATATATATAT

>342198|10
ATAATATTAT

>342205|10
TATATATATA

>342250|10
ATAATATTAT

>342300|10
ATAATATTAT

>342306|10
TTATATATAA

>342323|10
ATAATATTAT

>342329|10
TTATATATAA

>343863|10
TATGTACATA

>347285|10
ATAAATTTAT

>349973|10
CTTAGCTAAG

>362465|10
TCACATGTGA

>362512|10
TTTCATGAAA

>368257|10
CTGTTAACAG

>369005|10
ACTTATAAGT

>370200|10
GTATATATAC

>371909|10
CAGTTAACTG

>381240|10
GGTATATACC

>382647|10
TAATTAATTA

>387086|10
TATATATATA

>387170|10
ATATATATAT

>387171|10
TATATATATA

>390345|10
GTCAATTGAC

>398634|10
CACACGTGTG

>401071|10
GTTTTAAAAC

>403500|10
TTATTAATAA

>407519|10
ACACATGTGT

>419887|10
TTCCATGGAA

>422837|10
CACCTAGGTG

>426403|10
GGCATATGCC

>435197|10
CCAATATTGG

>436334|10
AAAAATTTTT

>440163|10
TGGGCGCCCA

>441779|10
TAAAATTTTA

>442707|10
TAAAATTTTA

>446435|10
AATATATATT

>446566|10
AATATATATT

>446618|10
AATATATATT

>446749|10
AATATATATT

>446880|10
AATATATATT

>446932|10
AATATATATT

>452919|10
GCTCTAGAGC

>453493|10
CGTGTACACG

>456221|10
AATATATATT

>456355|10
AAAATATTTT

>456901|10
GTGTATACAC

>462050|10
GAAAGCTTTC

>467136|10
TTACTAGTAA

>469631|10
AAAAATTTTT

>521430|10
GAAAGCTTTC

>526558|10
GTGTATACAC

>527417|10
AAAATATTTT

>527551|10
AATATATATT

>530279|10
CGTGTACACG

>530853|10
GCTCTAGAGC

>536213|10
AATATATATT

>536265|10
AATATATATT

>536396|10
AATATATATT

>536517|10
ATACATGTAT

>536527|10
AATATATATT

>537354|10
CTGTGCACAG

>540201|10
TAAAATTTTA

>541121|10
TAAAATTTTA

>548264|10
AAAAATTTTT

>549401|10
CCAATATTGG

>558195|10
GGCATATGCC

>558749|10
CCTGGCCAGG

>561759|10
CACCTAGGTG

>564549|10
TATTATAATA

>567883|10
GCTTCGAAGC

>570573|10
TTCCATGGAA

>574146|10
TTTTTAAAAA

>582943|10
ACACATGTGT

>586956|10
TTATTAATAA

>589376|10
GTTTTAAAAC

>591783|10
TATGTACATA

>591813|10
CACACGTGTG

>600104|10
GTCAATTGAC

>603374|10
TATATATATA

>607040|10
TAATTAATTA

>608447|10
GGTATATACC

>617775|10
CAGTTAACTG

>619484|10
GTATATATAC

>620679|10
ACTTATAAGT

>621427|10
CTGTTAACAG

>627167|10
TTTCATGAAA

>627214|10
TCACATGTGA

>639712|10
CTTAGCTAAG

>642401|10
ATAAATTTAT

>645823|10
TATGTACATA

>647356|10
TTATATATAA

>647362|10
ATAATATTAT

>647447|10
TATATATATA

>647454|10
ATAATATTAT

>649110|10
CAACATGTTG

>649427|10
ATATATATAT

>649428|10
TATATATATA

>649804|10
ATATATATAT

>649858|10
TATATATATA

>652379|10
AATTTAAATT

>653139|10
TATATATATA

>654638|10
ATAGGCCTAT

>676502|10
AATATATATT

>680248|10
ATATATATAT

>680249|10
TATATATATA

>680250|10
ATATATATAT

>680251|10
TATATATATA

>680252|10
ATATATATAT

>680253|10
TATATATATA

>681332|10
CCTTGCAAGG

>687461|10
AAAAATTTTT

>687796|10
CTTCTAGAAG

>690033|10
TGTTTAAACA

>693255|10
AATGGCCATT

>693606|10
TTTTTAAAAA

>699100|10
TGGAGCTCCA

>699177|10
TCTTTAAAGA

>701590|10
GTCCTAGGAC

>707061|10
CATGTACATG

>708333|10
AGCAGCTGCT

>711818|10
AAATATATTT

>714092|10
GTGACGTCAC

>714511|10
GGGGATCCCC

>717801|10
CCACATGTGG

>718226|10
CCACATGTGG

>719477|10
TATATATATA

>722118|10
TGGATATCCA

>733824|10
AATGGCCATT

>736284|10
AAAAATTTTT

>737390|10
GAAGTACTTC

>742490|10
GATTATAATC

>744842|10
ATTTATAAAT

>745836|10
TTTTTAAAAA

>747338|10
AATTTAAATT

>749196|10
AATAATTATT

>751933|10
TTAAATTTAA

>759288|10
TTACATGTAA

>759441|10
TAAATATTTA

>761235|10
CTTTATAAAG

>763621|10
TATGTACATA

>765054|10
CACTGCAGTG

>768000|10
TGGAGCTCCA

>769019|10
TTATCGATAA

>769821|10
TGTAGCTACA

>770881|10
TGAGCGCTCA

>771828|10
CACTGCAGTG

>772855|10
TAAAATTTTA

>777969|10
GGATGCATCC

>780354|10
AATTTAAATT

>783656|10
TCAAGCTTGA

>785863|10
CTCCATGGAG

>786531|10
GGTATATACC

>786597|10
TTTTTAAAAA

>790768|10
ACATGCATGT

>801651|10
TGCTGCAGCA

>803074|10
GCCACGTGGC

>805285|10
GCTCCGGAGC

>805543|10
GGCCCGGGCC

>807032|10
TCACTAGTGA

>813251|10
GGTGATCACC

>813448|10
TGTGTACACA

>814073|10
CTGTATACAG

>816660|10
TATAGCTATA

>818857|10
GGTATATACC

>824893|10
GCAATATTGC

>827706|10
TGTAATTACA

>829183|10
TATATATATA

>829184|10
ATATATATAT

>829185|10
TATATATATA

>829186|10
ATATATATAT

>829187|10
TATATATATA

>829188|10
ATATATATAT

>829189|10
TATATATATA

>829190|10
ATATATATAT

>829191|10
TATATATATA

>829192|10
ATATATATAT

>829193|10
TATATATATA

>829194|10
ATATATATAT

>829195|10
TATATATATA

>829196|10
ATATATATAT

>829197|10
TATATATATA

>829198|10
ATATATATAT

>829199|10
TATATATATA

>829200|10
ATATATATAT

>829201|10
TATATATATA

>829202|10
ATATATATAT

>829203|10
TATATATATA

>829204|10
ATATATATAT

>829205|10
TATATATATA

>829206|10
ATATATATAT

>829207|10
TATATATATA

>829208|10
ATATATATAT

>829209|10
TATATATATA

>829210|10
ATATATATAT

>846776|10
CCAGGCCTGG

>846885|10
CACACGTGTG

>847691|10
GCCAGCTGGC

>852335|10
TGGGCGCCCA

>853094|10
CAGGTACCTG

>860105|10
CGCGGCCGCG

>860589|10
GCCTTAAGGC

>866214|10
GCCCATGGGC

>870765|10
TCCTGCAGGA

>870802|10
CGGGCGCCCG

>873917|10
GCCTCGAGGC

>877838|10
AGGAGCTCCT

>877892|10
GCCGCGCGGC

>878341|10
TCCAGCTGGA

>879293|10
CAGGCGCCTG

>879774|10
GCCTGCAGGC

>879860|10
CACAGCTGTG

>881029|10
TCCAGCTGGA

>882001|10
CCACGCGTGG

>885556|10
GCATGCATGC

>887326|10
GCAAATTTGC

>888962|10
TGCCCGGGCA

>896135|10
GGCCCGGGCC

>897366|10
TGCTGCAGCA

>901546|10
TCACCGGTGA

>901821|10
GGGACGTCCC

>904759|10
GTGTGCACAC

>906894|10
CAGGGCCCTG

>907561|10
CCTGGCCAGG

>907625|10
GGGTGCACCC

>908665|10
GGCCGCGGCC

>911549|10
CTCCTAGGAG

>914875|10
CTGGGCCCAG

>915702|10
AGGAGCTCCT

>915974|10
CAGGGCCCTG

>916214|10
CAGCTAGCTG

>916315|10
AGGCCGGCCT

>916519|10
GGGAGCTCCC

>923406|10
TTTTTAAAAA

>933856|10
GGCGGCCGCC

>936253|10
GTGACGTCAC

>938722|10
GGCTGCAGCC

>946679|10
ATGCCGGCAT

>948786|10
CCAAATTTGG

>949470|10
GCGTGCACGC

>950783|10
AGTCCGGACT

>951889|10
TTTTTAAAAA

>954100|10
GAGCCGGCTC

>958208|10
CGTCTAGACG

>962752|10
AGCCCGGGCT

>963154|10
CCAGGCCTGG

>967984|10
CTGCCGGCAG

>972994|10
TCCTGCAGGA

>973195|10
GCCAGCTGGC

>974739|10
TGCTATAGCA

>977093|10
CCCCCGGGGG

>977140|10
CCCCCGGGGG

>977187|10
CCCCCGGGGG

>978379|10
CCAAGCTTGG

>982200|10
GGCTCGAGCC

>988455|10
ACATGCATGT

>989411|10
CCCAGCTGGG

>991520|10
CAGCGCGCTG

>995356|10
CCAGGCCTGG

>996074|10
CCTGGCCAGG

>999701|10
TCAGCGCTGA

>1000209|10
GGCAGCTGCC

>1004244|10
GGGGCGCCCC

>1004571|10
AAGCGCGCTT

>1008280|10
TGCCCGGGCA

>1018605|10
GCCCCGGGGC

>1020251|10
CTCCCGGGAG

>1020291|10
CACGGCCGTG

>1023407|10
ACAGGCCTGT

>1027452|10
CTCAGCTGAG

>1031246|10
TTTTTAAAAA

>1036402|10
AGTATATACT

>1036475|10
AAAATATTTT

>1036864|10
AAAAATTTTT

>1037858|10
ATTTTAAAAT

>1042133|10
GAGCCGGCTC

>1042193|10
CTGCATGCAG

>1052596|10
CTCCCGGGAG

>1065185|10
CACAGCTGTG

>1066284|10
AGCTGCAGCT

>1068437|10
CAGAGCTCTG

>1070418|10
GGCTGCAGCC

>1072918|10
GCTTTAAAGC

>1081423|10
GAGAATTCTC

>1083956|10
AGAAGCTTCT

>1085423|10
CTGAGCTCAG

>1096227|10
GGCTGCAGCC

>1108964|10
GGCCCGGGCC

>1115183|10
CTGCCGGCAG

>1124843|10
TTAAATTTAA

>1124906|10
GCTTATAAGC

>1133034|10
GCAGGCCTGC

>1134302|10
GCCACGTGGC

>1136512|10
AGGGGCCCCT

>1141762|10
TACCCGGGTA

>1145105|10
GACGATCGTC

>1151776|10
AGGGGCCCCT

>1153530|10
CTGGGCCCAG

>1154899|10
GTGACGTCAC

>1156846|10
CCCCATGGGG

>1157487|10
CCCTGCAGGG

>1160201|10
GGAGGCCTCC

>1160983|10
CACCCGGGTG

>1162026|10
AGCGGCCGCT

>1168869|10
CCGGGCCCGG

>1169073|10
ATTTATAAAT

>1172689|10
GGCTGCAGCC

>1177617|10
CCCTGCAGGG

>1178216|10
TGCAGCTGCA

>1179288|10
TGGGGCCCCA

>1180899|10
CCCTGCAGGG

>1181383|10
TGGGGCCCCA

>1182149|10
CCCGCGCGGG

>1186206|10
AGGGTACCCT

>1198097|10
CTGGCGCCAG

>1199679|10
TTTACGTAAA

>1208564|10
GCCGGCCGGC

>1208850|10
CGGAGCTCCG

>1209024|10
GCAGGCCTGC

>1210843|10
CCTCCGGAGG

>1213219|10
AAAAATTTTT

>1213299|10
TGTGGCCACA

>1217089|10
CCCTGCAGGG

>1217719|10
AGCCATGGCT

>1226852|10
GCCTGCAGGC

>1228840|10
ACCCGCGGGT

>1230195|10
ACCTGCAGGT

>1230612|10
GTGTGCACAC

>1232312|10
CACGCGCGTG

>1235171|10
CAGGCGCCTG

>1237995|10
CCCCCGGGGG

>1242411|10
ACGAGCTCGT

>1244563|10
TGGACGTCCA

>1261172|10
CCTGGCCAGG

>1262580|10
CCAGGCCTGG

>1266585|10
TGGGGCCCCA

>1267681|10
AGGACGTCCT

>1268594|10
GGGCATGCCC

>1271198|10
CACAGCTGTG

>1274830|10
GCCACGTGGC

>1280924|10
GGGGCGCCCC

>1281679|10
CCAGGCCTGG

>1283082|10
CCCAGCTGGG

>1284913|10
CCGCGCGCGG

>1284919|10
GCGGGCCCGC

>1291533|10
GGGCATGCCC

>1292817|10
TGCAGCTGCA

>1293459|10
CCAGGCCTGG

>1295250|10
GCCTCGAGGC

>1299948|10
TTACATGTAA

>1307533|10
CCCAGCTGGG

>1307828|10
TCAAGCTTGA

>1309470|10
CCGCCGGCGG

>1316103|10
GGGTGCACCC

>1322397|10
AGACCGGTCT

>1323573|10
CCCAGCTGGG

>1323965|10
ATATATATAT

>1323966|10
TATATATATA

>1323967|10
ATATATATAT

>1331339|10
CTGAGCTCAG

>1350473|10
ATTAGCTAAT

>1353480|10
AGACTAGTCT

>1356055|10
CCAGCGCTGG

>1358434|10
TGCCATGGCA

>1362226|10
CTGGCGCCAG

>1363125|10
GGGGCGCCCC

>1364084|10
ATGTTAACAT

>1366738|10
CCCTGCAGGG

>1368650|10
TTCTGCAGAA

>1374889|10
CCAGCGCTGG

>1375313|10
TGCGGCCGCA

>1376429|10
CTGGGCCCAG

>1376974|10
GGCCCGGGCC

>1382376|10
TTCTATAGAA

>1383013|10
CTGAGCTCAG

>1383185|10
ATATATATAT

>1383773|10
CAGCATGCTG

>1388639|10
GTGGCGCCAC

>1391236|10
CCTGTACAGG

>1395083|10
GGGTGCACCC

>1399334|10
CAGCATGCTG

>1401943|10
TTTGGCCAAA

>1402330|10
GTGAATTCAC

>1402336|10
TCACATGTGA

>1405959|10
TTCTATAGAA

>1414672|10
GTGTGCACAC

>1421555|10
CCTGTACAGG

>1428639|10
TCTGGCCAGA

>1428923|10
CTGACGTCAG

>1429386|10
GTGAATTCAC

>1429392|10
TCACATGTGA

>1429491|10
CCGGGCCCGG

>1434238|10
TTCTATAGAA

>1435504|10
CTGAGCTCAG

>1435986|10
TATATATATA

>1435987|10
ATATATATAT

>1435988|10
TATATATATA

>1436023|10
ATATATATAT

>1438118|10
CTGAGCTCAG

>1438291|10
TATATATATA

>1438292|10
ATATATATAT

>1438293|10
TATATATATA

>1438294|10
ATATATATAT

>1443151|10
GTGAATTCAC

>1443157|10
TCACATGTGA

>1446338|10
TTCTATAGAA

>1450825|10
TGAGGCCTCA

>1462383|10
GGGTGCACCC

>1467755|10
GTGAATTCAC

>1467761|10
TCACATGTGA

>1470629|10
CTGGGCCCAG

>1476399|10
CACGGCCGTG

>1485574|10
ATATATATAT

>1485575|10
TATATATATA

>1485576|10
ATATATATAT

>1485577|10
TATATATATA

>1490303|10
TTGACGTCAA

>1490740|10
AGCTGCAGCT

>1490982|10
CTGTGCACAG

>1492877|10
TATATATATA

>1492878|10
ATATATATAT

>1492879|10
TATATATATA

>1515623|10
CTGACGTCAG

>1519115|10
CTGGGCCCAG

>1525900|10
AACTTAAGTT

>1526277|10
CCTAATTAGG

>1538496|10
CCTGGCCAGG

>1538935|10
CTCCCGGGAG

>1543411|10
TATATATATA

>1543412|10
ATATATATAT

>1543465|10
TTATATATAA

>1543490|10
TATAATTATA

>1549926|10
AGCCTAGGCT

>1551171|10
TGCGCGCGCA

>1551940|10
GGCTGCAGCC

>1563487|10
ACATCGATGT

>1565825|10
GCGCATGCGC

>1572143|10
CACGGCCGTG

>1572931|10
CACCCGGGTG

>1573480|10
TGGGATCCCA

>1573539|10
TGGGATCCCA

>1582379|10
TTTAATTAAA

>1582951|10
TGAACGTTCA

>1583481|10
AGCATATGCT

>1583920|10
GCTTGCAAGC

>1590273|10
CCGGGCCCGG

>1590869|10
GAGCGCGCTC

>1590902|10
GAGGCGCCTC

>1597287|10
GGCTGCAGCC

>1600537|10
CCCTGCAGGG

>1609352|10
CCCAGCTGGG

>1609671|10
ATGTATACAT

>1611048|10
CTGAGCTCAG

>1611574|10
AAAAATTTTT

>1620322|10
ACCTCGAGGT

>1621748|10
TATATATATA

>1621749|10
ATATATATAT

>1621750|10
TATATATATA

>1621751|10
ATATATATAT

>1621752|10
TATATATATA

>1621753|10
ATATATATAT

>1624636|10
CGCCCGGGCG

>1635362|10
CACGGCCGTG

>1636699|10
TGGGATCCCA

>1636758|10
TGGGATCCCA

>1645611|10
TTTAATTAAA

>1646184|10
TGAACGTTCA

>1646710|10
AGCATATGCT

>1647150|10
GCTTGCAAGC

>1648323|10
TAAATATTTA

>1655595|10
CCGGGCCCGG

>1656158|10
GAGCGCGCTC

>1656191|10
GAGGCGCCTC

>1673264|10
ACCTCGAGGT

>1675005|10
TATATATATA

>1675006|10
ATATATATAT

>1675007|10
TATATATATA

>1675008|10
ATATATATAT

>1675009|10
TATATATATA

>1675010|10
ATATATATAT

>1680893|10
GGAAGCTTCC

>1685598|10
GGCCGCGGCC

>1690576|10
CTCAGCTGAG

>1691946|10
GCACCGGTGC

>1693373|10
TGGGGCCCCA

>1696123|10
CTGACGTCAG

>1697007|10
AAAGTACTTT

>1699653|10
TCTGATCAGA

>1700011|10
GAGAGCTCTC

>1700527|10
ACAGTACTGT

>1702496|10
TATATATATA

>1702497|10
ATATATATAT

>1702498|10
TATATATATA

>1702499|10
ATATATATAT

>1702500|10
TATATATATA

>1702501|10
ATATATATAT

>1702502|10
TATATATATA

>1702503|10
ATATATATAT

>1702504|10
TATATATATA

>1702505|10
ATATATATAT

>1702733|10
TCAATATTGA

>1705603|10
TATATATATA

>1705629|10
TATATATATA

>1709868|10
GCGCCGGCGC

>1710585|10
TGGGATCCCA

>1711093|10
TATATATATA

>1711094|10
ATATATATAT

>1711095|10
TATATATATA

>1724940|10
CCTGGCCAGG

>1728632|10
TGCTGCAGCA

>1729613|10
TGCCCGGGCA

>1730730|10
TTTCATGAAA

>1735748|10
ATTAATTAAT

>1735750|10
TAATTAATTA

>1735752|10
ATTAATTAAT

>1735754|10
TAATTAATTA

>1735851|10
CAGGTACCTG

>1736982|10
AAAAATTTTT

>1738708|10
ATGCTAGCAT

>1741516|10
TATATATATA

>1741517|10
ATATATATAT

>1741518|10
TATATATATA

>1741809|10
AAAATATTTT

>1742499|10
TATATATATA

>1742511|10
TATATATATA

>1743817|10
ATACATGTAT

>1743824|10
TATATATATA

>1744857|10
TTTTTAAAAA

>1749077|10
GAGATATCTC

>1749570|10
CACAGCTGTG

>1754097|10
GTCACGTGAC

>1758104|10
TGGGATCCCA

>1760448|10
TTTTTAAAAA

>1762000|10
TTTTTAAAAA

>1762293|10
AAGTTAACTT

>1765565|10
GTGAGCTCAC

>1774064|10
GTGCATGCAC

>1774834|10
TATATATATA

>1782422|10
TGGCCGGCCA

>1783010|10
TTAAATTTAA

>1783978|10
TTTTTAAAAA

>1788993|10
GGCAGCTGCC

>1792741|10
AAAAATTTTT

>1799139|10
AACTATAGTT

>1802590|10
TTAAATTTAA

>1808757|10
TATATATATA

>1808758|10
ATATATATAT

>1808759|10
TATATATATA

>1808760|10
ATATATATAT

>1808933|10
TAAAATTTTA

>1812035|10
TATATATATA

>1812036|10
ATATATATAT

>1812037|10
TATATATATA

>1813938|10
TTTTATAAAA

>1821945|10
CGGGGCCCCG

>1822224|10
GACCCGGGTC

>1822396|10
CGCCGCGGCG

>1827389|10
ACATGCATGT

>1829609|10
GCACATGTGC

>1829615|10
GTGCATGCAC

>1829670|10
TGTATATACA

>1829787|10
ACATGCATGT

>1829792|10
CATGTACATG

>1829828|10
GTGCATGCAC

>1829853|10
ACATGCATGT

>1829858|10
CATGTACATG

>1829908|10
GGGTATACCC

>1829970|10
ACATGCATGT

>1830222|10
ACATGCATGT

>1830549|10
CTGGATCCAG

>1832829|10
ACTGGCCAGT

>1834914|10
ATTCATGAAT

>1838340|10
GCAGGCCTGC

>1838373|10
CCAGGCCTGG

>1847981|10
GCTCATGAGC

>1855955|10
TGCAGCTGCA

>1865676|10
CACACGTGTG

>1865844|10
CACACGTGTG

>1865999|10
CACACGTGTG

>1866067|10
CACACGTGTG

>1866101|10
CACACGTGTG

>1866169|10
CACACGTGTG

>1866203|10
CACACGTGTG

>1866237|10
CACACGTGTG

>1866301|10
CACACGTGTG

>1866335|10
CACACGTGTG

>1866435|10
CACACGTGTG

>1866465|10
CACACGTGTG

>1866499|10
CACACGTGTG

>1866567|10
CACACGTGTG

>1866601|10
CACACGTGTG

>1866662|10
CACACGTGTG

>1866696|10
CACACGTGTG

>1866798|10
CACACGTGTG

>1866868|10
CACACGTGTG

>1866964|10
CACACGTGTG

>1870936|10
CCACGCGTGG

>1872194|10
AAATGCATTT

>1875887|10
TGCAGCTGCA

>1876957|10
TGTTTAAACA

>1878116|10
ATGAGCTCAT

>1879853|10
TATATATATA

>1879854|10
ATATATATAT

>1879855|10
TATATATATA

>1879856|10
ATATATATAT

>1879857|10
TATATATATA

>1881356|10
CCACGCGTGG

>1887800|10
GCTGGCCAGC

>1897303|10
CCCACGTGGG

>1902322|10
GCACATGTGC

>1902539|10
CACACGTGTG

>1910422|10
GTCACGTGAC

>1910538|10
GTCACGTGAC

>1910944|10
GTCACGTGAC

>1911176|10
GTCACGTGAC

>1916610|10
TTCCTAGGAA

>1917271|10
AGGGCGCCCT

>1923347|10
CAGGCGCCTG

>1924708|10
TTAAATTTAA

>1928423|10
TATATATATA

>1934155|10
AATATATATT

>1934664|10
GCAGGCCTGC

>1935466|10
CCAGGCCTGG

>1937387|10
ATATATATAT

>1937388|10
TATATATATA

>1937389|10
ATATATATAT

>1937390|10
TATATATATA

>1937391|10
ATATATATAT

>1938109|10
TATATATATA

>1941353|10
TGGGATCCCA

>1943749|10
AAAAATTTTT

>1956019|10
AGGCCGGCCT

>1957601|10
TGGAGCTCCA

>1961361|10
CAGGGCCCTG

>1963671|10
TGTGGCCACA

>1967055|10
CACCATGGTG

>1969475|10
TCTTGCAAGA

>1969584|10
GTGAATTCAC

>1975413|10
TGCGCGCGCA

>1977026|10
ATGCATGCAT

>1978515|10
GGAAGCTTCC

>1979978|10
GCCTCGAGGC

>1980856|10
TGTGGCCACA

>1984279|10
AGACTAGTCT

>1987125|10
TTGGCGCCAA

>1987547|10
CCCTGCAGGG

>1987760|10
GACGGCCGTC

>1990391|10
GTGTATACAC

>1991664|10
AGGAGCTCCT

>1992169|10
CTGCCGGCAG

>1992299|10
CAGGGCCCTG

>1992827|10
CACTGCAGTG

>1996697|10
TTACATGTAA

>1996718|10
CTGTATACAG

>2006297|10
TTTTTAAAAA

>2010878|10
GGCTTAAGCC

>2016226|10
CTGAGCTCAG

>2017258|10
GGCCCGGGCC

>2020016|10
AGCCCGGGCT

>2025699|10
AGGGTACCCT

>2027504|10
TCCTGCAGGA

>2027536|10
GGCAGCTGCC

>2029263|10
TTCTATAGAA

>2030583|10
CACAGCTGTG

>2041387|10
GAGACGTCTC

>2059193|10
CCTGGCCAGG

>2066803|10
GGACTAGTCC

>2071695|10
AGGATATCCT

>2073960|10
ATGCCGGCAT

>2075246|10
GGGGTACCCC

>2075687|10
CCTCGCGAGG

>2076742|10
CCAGTACTGG

>2082777|10
CTAAGCTTAG

>2086054|10
TGGAGCTCCA

>2093314|10
GGACCGGTCC

>2095778|10
TCCCATGGGA

>2097311|10
CTCCTAGGAG

>2101916|10
TTTTTAAAAA

>2108312|10
CCCAGCTGGG

>2110882|10
ATCACGTGAT

>2111477|10
CACAGCTGTG

>2112697|10
CACAGCTGTG

>2122227|10
GACACGTGTC

>2122303|10
CGGCGCGCCG

>2126725|10
CAGGGCCCTG

>2127392|10
TGCCCGGGCA

>2134831|10
CCAGGCCTGG

>2136910|10
GGCGCGCGCC

>2139399|10
GCGCGCGCGC

>2139629|10
GCCCTAGGGC

>2139828|10
GATTGCAATC

>2142840|10
ATATATATAT

>2142841|10
TATATATATA

>2142842|10
ATATATATAT

>2142843|10
TATATATATA

>2142844|10
ATATATATAT

>2142845|10
TATATATATA

>2142846|10
ATATATATAT

>2142847|10
TATATATATA

>2142848|10
ATATATATAT

>2142849|10
TATATATATA

>2142850|10
ATATATATAT

>2142851|10
TATATATATA

>2142852|10
ATATATATAT

>2142853|10
TATATATATA

>2142854|10
ATATATATAT

>2142855|10
TATATATATA

>2142856|10
ATATATATAT

>2142857|10
TATATATATA

>2142858|10
ATATATATAT

>2142859|10
TATATATATA

>2142860|10
ATATATATAT

>2142861|10
TATATATATA

>2142862|10
ATATATATAT

>2142863|10
TATATATATA

>2142864|10
ATATATATAT

>2142865|10
TATATATATA

>2145656|10
GTGAGCTCAC

>2146750|10
GGCCATGGCC

>2158564|10
CCCCGCGGGG

>2159710|10
CGGCGCGCCG

>2159875|10
GGCGCGCGCC

>2159886|10
GGGCATGCCC

>2161185|10
CCAGGCCTGG

>2164607|10
CAGGATCCTG

>2165690|10
GGCAGCTGCC

>2167526|10
TGCAGCTGCA

>2169968|10
CTCTGCAGAG

>2174866|10
AGGAGCTCCT

>2180829|10
GACAATTGTC

>2181641|10
GGCCATGGCC

>2183196|10
TTTCTAGAAA

>2187918|10
GCCAGCTGGC

>2189656|10
GTGCATGCAC

>2190492|10
CAGAATTCTG

>2205525|10
TGAGCGCTCA

>2207373|10
TGCCCGGGCA

>2207954|10
CCTCTAGAGG

>2221375|10
GAGGCGCCTC

>2223515|10
CTCACGTGAG

>2224141|10
CTGGTACCAG

>2227077|10
CCACGCGTGG

>2227328|10
TTGTGCACAA

>2229583|10
TCACATGTGA

>2233987|10
CCAGCGCTGG

>2240924|10
ATACATGTAT

>2242541|10
CCAAGCTTGG

>2245158|10
CCTGGCCAGG

>2245959|10
AGGCCGGCCT

>2246771|10
CTCGGCCGAG

>2248093|10
CCCAGCTGGG

>2249006|10
GCCTGCAGGC

>2250638|10
AGCAGCTGCT

>2251934|10
CCAGCGCTGG

>2252348|10
CAGAGCTCTG

>2252911|10
GCTGGCCAGC

>2253590|10
AAAGTACTTT

>2260450|10
TTGGGCCCAA

>2263155|10
CAGGATCCTG

>2263700|10
TGCAGCTGCA

>2267380|10
ACCGGCCGGT

>2267880|10
ACCTGCAGGT

>2270984|10
TGCAGCTGCA

>2274547|10
TGAACGTTCA

>2275306|10
CTTCCGGAAG

>2276294|10
CAGAATTCTG

>2277017|10
CTGCCGGCAG

>2280696|10
AGCTTAAGCT

>2281768|10
GAAATATTTC

>2288555|10
GCCTCGAGGC

>2295040|10
AAAAATTTTT

>2295252|10
TATATATATA

>2295253|10
ATATATATAT

>2295254|10
TATATATATA

>2295255|10
ATATATATAT

>2297415|10
GGTATATACC

>2309344|10
TGGTGCACCA

>2313736|10
GGGGGCCCCC

>2322911|10
CGCCTAGGCG

>2323670|10
GGCTGCAGCC

>2328009|10
TACATATGTA

>2328304|10
CTCCTAGGAG

>2328921|10
CCAGGCCTGG

>2334612|10
TTGTTAACAA

>2334672|10
TTTTTAAAAA

>2344303|10
AGGGGCCCCT

>2345401|10
GGGTGCACCC

>2349906|10
GCCCCGGGGC

>2350900|10
GGCCCGGGCC

>2364518|10
TGGGGCCCCA

>2364862|10
GGAGTACTCC

>2365350|10
CAAACGTTTG

>2371263|10
CCAGGCCTGG

>2371626|10
GCCTGCAGGC

>2375899|10
TGCCCGGGCA

>2377869|10
TGGGGCCCCA

>2384544|10
CCAGGCCTGG

>2385000|10
CAGGGCCCTG

>2385745|10
GGGGATCCCC

>2388768|10
AGCCATGGCT

>2392224|10
CTGAGCTCAG

>2399843|10
GCCCCGGGGC

>2400987|10
TGCCCGGGCA

>2405311|10
GTGGGCCCAC

>2406126|10
CCCAGCTGGG

>2407532|10
GAGGGCCCTC

>2412472|10
TGCACGTGCA

>2416347|10
AGGGGCCCCT

>2423548|10
CCCTGCAGGG

>2429992|10
TGCCCGGGCA

>2430958|10
CCAGGCCTGG

>2432624|10
CCCTGCAGGG

>2433495|10
AGCTGCAGCT

>2434057|10
CCGGGCCCGG

>2434253|10
GCCTGCAGGC

>2436245|10
CTCCCGGGAG

>2440053|10
ATATATATAT

>2440054|10
TATATATATA

>2440055|10
ATATATATAT

>2440056|10
TATATATATA

>2440057|10
ATATATATAT

>2440058|10
TATATATATA

>2440059|10
ATATATATAT

>2440614|10
GGAGGCCTCC

>2440998|10
GGCAGCTGCC

>2443708|10
GTCTCGAGAC

>2443955|10
CTTTGCAAAG

>2445023|10
CTCCTAGGAG

>2446743|10
GCTAGCTAGC

>2457377|10
GCCCGCGGGC

>2457756|10
GCGGGCCCGC

>2458065|10
TATGCGCATA

>2458971|10
ACAGGCCTGT

>2460667|10
CCCCATGGGG

>2461446|10
CGCAGCTGCG

>2462369|10
TCCACGTGGA

>2467068|10
TGGAGCTCCA

>2471774|10
CCTGCGCAGG

>2473220|10
GCCACGTGGC

>2473418|10
TGTGGCCACA

>2475555|10
CAGGCGCCTG

>2475902|10
GCCAGCTGGC

>2476392|10
CTCTGCAGAG

>2478105|10
GACGCGCGTC

>2479874|10
CCAGGCCTGG

>2483002|10
CCTTTAAAGG

>2483113|10
TCCTGCAGGA

>2491159|10
AGGGCGCCCT

>2498142|10
CTGGGCCCAG

>2501419|10
TCCTGCAGGA

>2501530|10
CCTTTAAAGG

>2502282|10
CTGTGCACAG

>2509350|10
CCCTCGAGGG

>2510007|10
CCAGGCCTGG

>2512194|10
GGAGCGCTCC

>2512470|10
CACACGTGTG

>2512962|10
ATTTTAAAAT

>2516630|10
TGGGATCCCA

>2518750|10
CGCCGCGGCG

>2519931|10
GGGAGCTCCC

>2520571|10
ACAGCGCTGT

>2525205|10
CTCCGCGGAG

>2528517|10
CAGGGCCCTG

>2536747|10
CCCCATGGGG

>2537845|10
TGGGGCCCCA

>2539235|10
AGGCCGGCCT

>2544309|10
CCAGGCCTGG

>2546031|10
TAAATATTTA

>2557029|10
CAGTTAACTG

>2559033|10
AACCATGGTT

>2559129|10
ACTTATAAGT

>2559701|10
ACTGTACAGT

>2562560|10
ATGTGCACAT

>2567728|10
TGGGGCCCCA

>2569206|10
CATGGCCATG

>2569531|10
CCTGGCCAGG

>2571705|10
TGAGGCCTCA

>2579532|10
CTTTTAAAAG

>2585937|10
GGTGCGCACC

>2590905|10
ACCTCGAGGT

>2595521|10
ACCTCGAGGT

>2600137|10
ACCTCGAGGT

>2605315|10
ACCTCGAGGT

>2626680|10
GGTGCGCACC

>2628325|10
GATGCGCATC

>2694405|10
CAGGATCCTG

>2696797|10
TATTATAATA

>2700319|10
TCCTGCAGGA

>2702475|10
CAGGGCCCTG

>2703163|10
GTGGGCCCAC

>2704294|10
GGGCATGCCC

>2704383|10
CCTCCGGAGG

>2704606|10
GCCTATAGGC

>2710999|10
ATTTATAAAT

>2711450|10
ATTATATAAT

>2711487|10
TATTATAATA

>2711919|10
GGCTGCAGCC

>2718239|10
CCAGGCCTGG

>2723387|10
TACTTAAGTA

>2725690|10
AGCTGCAGCT

>2727834|10
CCCTGCAGGG

>2728417|10
CAGGCGCCTG

>2733222|10
GAGGCGCCTC

>2735758|10
ATTTTAAAAT

>2736149|10
GTGTGCACAC

>2738076|10
GGCTGCAGCC

>2738559|10
CTCGGCCGAG

>2739115|10
AACCATGGTT

>2745570|10
TGAGGCCTCA

>2746958|10
CTCTGCAGAG

>2747128|10
TTAAATTTAA

>2752662|10
TTCTGCAGAA

>2757831|10
TGTGATCACA

>2757946|10
GAATATATTC

>2758550|10
ATGCTAGCAT

>2759793|10
TATATATATA

>2759794|10
ATATATATAT

>2759795|10
TATATATATA

>2759796|10
ATATATATAT

>2759797|10
TATATATATA

>2761153|10
TAGAATTCTA

>2767030|10
AGAAATTTCT

>2767777|10
TGGAATTCCA

>2770178|10
AAAAATTTTT

>2770862|10
CCCAGCTGGG

>2771765|10
TTTTTAAAAA

>2773873|10
AAATGCATTT

>2775190|10
GTACATGTAC

>2776802|10
CAGGGCCCTG

>2781750|10
CCAGCGCTGG

>2783248|10
CTGGCGCCAG

>2784394|10
ACTCTAGAGT

>2785238|10
CCCCATGGGG

>2790130|10
CCAGGCCTGG

>2792665|10
TGGCCGGCCA

>2795692|10
CTGCATGCAG

>2797770|10
TCTAATTAGA

>2799762|10
CGGAGCTCCG

>2800648|10
CACACGTGTG

>2801784|10
CTCCCGGGAG

>2807907|10
GCCCCGGGGC

>2809316|10
GGACATGTCC

>2810195|10
ACATGCATGT

>2810253|10
GCACATGTGC

>2811108|10
CCTCCGGAGG

>2813507|10
CACACGTGTG

>2821225|10
CCTGATCAGG

>2821272|10
CTGTTAACAG

>2823035|10
CAGGGCCCTG

>2827109|10
AGCCGCGGCT

>2827703|10
CTGTGCACAG

>2828949|10
TAATTAATTA

>2828951|10
ATTAATTAAT

>2828953|10
TAATTAATTA

>2828955|10
ATTAATTAAT

>2831009|10
TCCCCGGGGA

>2831897|10
GGTGATCACC

>2832690|10
CACACGTGTG

>2832900|10
ATGTGCACAT

>2832949|10
ACATGCATGT

>2833242|10
GTGTGCACAC

>2835379|10
TTTCTAGAAA

>2838746|10
TGGGCGCCCA

>2838992|10
CTGAATTCAG

>2842457|10
TGAGATCTCA

>2847246|10
GTGGATCCAC

>2847322|10
TTCAGCTGAA

>2849619|10
CAGGTACCTG

>2851007|10
AGGGCGCCCT

>2851665|10
CTGCATGCAG

>2852389|10
CTTGGCCAAG

>2853027|10
TCCTGCAGGA

>2854713|10
ATGCATGCAT

>2854825|10
GTGTGCACAC

>2855005|10
GTGTGCACAC

>2863633|10
GGCTGCAGCC

>2877366|10
AGGCTAGCCT

>2879408|10
CAAATATTTG

>2886700|10
AGCAGCTGCT

>2901494|10
AGATGCATCT

>2905453|10
CCAGGCCTGG

>2909579|10
GGTATATACC

>2909857|10
ACTTATAAGT

>2912152|10
TTTTTAAAAA

>2912614|10
CTAATATTAG

>2914272|10
GTGTATACAC

>2914298|10
GTGTATACAC

>2914324|10
GTGTATACAC

>2914796|10
ACATGCATGT

>2916044|10
TTTTTAAAAA

>2916329|10
CTGCCGGCAG

>2916832|10
CATCTAGATG

>2923571|10
CTTAGCTAAG

>2923849|10
AAAAGCTTTT

>2929614|10
GGGAGCTCCC

>2930378|10
GGCCATGGCC

>2932805|10
CCTGGCCAGG

>2940283|10
GTGCATGCAC

>2941201|10
CACTGCAGTG

>2941446|10
CCCTGCAGGG

>2945494|10
CTGTCGACAG

>2947406|10
GGAGGCCTCC

>2948006|10
CAGGGCCCTG

>2948283|10
TCTGGCCAGA

>2955238|10
TGGGGCCCCA

>2959619|10
TTTCTAGAAA

>2959663|10
AGATATATCT

>2960418|10
TTTCATGAAA

>2962493|10
TTTAATTAAA

>2964733|10
TAAAATTTTA

>2969133|10
CCTTGCAAGG

>2979311|10
CGGGGCCCCG

>2979952|10
AGGCGCGCCT

>2980677|10
GGGAGCTCCC

>2982676|10
CTCTGCAGAG

>2982922|10
CCTGGCCAGG

>2985984|10
GCCGCGCGGC

>2986722|10
CCGGGCCCGG

>2988949|10
CACCTAGGTG

>2990133|10
GCCAGCTGGC

>2990401|10
ACCCCGGGGT

>2992483|10
AGCAGCTGCT

>2992558|10
CCACGCGTGG

>2993790|10
GGCCCGGGCC

>2994636|10
GGCACGTGCC

>2998952|10
TGTGGCCACA

>2999322|10
CTGAGCTCAG

>3008746|10
TGGGGCCCCA

>3010634|10
GGCTGCAGCC

>3014471|10
CAGAATTCTG

>3017292|10
CCCTATAGGG

>3017360|10
CTGGATCCAG

>3018778|10
GTGGCGCCAC

>3020450|10
TTTTTAAAAA

>3022542|10
GGACATGTCC

>3023584|10
GCCCTAGGGC

>3031247|10
CACCCGGGTG

>3032533|10
CTCCCGGGAG

>3037914|10
TTTTTAAAAA

>3038430|10
GGCTGCAGCC

>3042920|10
CCCCCGGGGG

>3043707|10
TTTTGCAAAA

>3048564|10
TTTTTAAAAA

>3057044|10
CTCTGCAGAG

>3061927|10
ACTGGCCAGT

>3063788|10
CACACGTGTG

>3069357|10
GGCCATGGCC

>3077324|10
ATGGGCCCAT

>3078842|10
GTCCCGGGAC

>3082149|10
CTGGGCCCAG

>3082245|10
CTGGGCCCAG

>3082317|10
CTGGGCCCAG

>3088146|10
CACAGCTGTG

>3098692|10
GCCTGCAGGC

>3103287|10
ATGAGCTCAT

>3106297|10
CTGAGCTCAG

>3107546|10
CGGGATCCCG

>3118131|10
GGCAGCTGCC

>3121650|10
TTCCCGGGAA

>3128988|10
CCAGGCCTGG

>3132588|10
AATTTAAATT

>3132956|10
GCATGCATGC

>3133913|10
AGCAGCTGCT

>3134938|10
GCTGGCCAGC

>3138539|10
CTTCATGAAG

>3139584|10
ATCTGCAGAT

>3142138|10
GCGCGCGCGC

>3144105|10
CGCAGCTGCG

>3145906|10
ACCTGCAGGT

>3147259|10
GACAGCTGTC

>3150451|10
TTTTTAAAAA

>3161562|10
GCTTTAAAGC

>3162336|10
GCAGCGCTGC

>3163575|10
CACCGCGGTG

>3166073|10
AACTGCAGTT

>3169334|10
CCCAGCTGGG

>3170277|10
GGTATATACC

>3172092|10
TGTGGCCACA

>3176048|10
GGCAGCTGCC

>3178562|10
GGAAGCTTCC

>3179897|10
CAGAATTCTG

>3185706|10
GGCCATGGCC

>3189324|10
CCAGGCCTGG

>3196543|10
CTTTTAAAAG

>3199312|10
TCCCTAGGGA

>3207211|10
CCAGCGCTGG

>3219084|10
GCAATATTGC

>3225215|10
GCTTGCAAGC

>3226676|10
TGTGGCCACA

>3235457|10
TTCCTAGGAA

>3237790|10
GTGTGCACAC

>3238186|10
CACATATGTG

>3241902|10
TCAGGCCTGA

>3247938|10
CTCTGCAGAG

>3250174|10
CTTGGCCAAG

>3253112|10
GCATGCATGC

>3253148|10
GCATGCATGC

>3253186|10
GCATGCATGC

>3253239|10
CACATATGTG

>3253352|10
GCATGCATGC

>3253559|10
GCATGCATGC

>3253561|10
ATGCATGCAT

>3253563|10
GCATGCATGC

>3253691|10
GCATGCATGC

>3254300|10
GGGGATCCCC

>3254633|10
GTGCATGCAC

>3254671|10
CTTCATGAAG

>3256086|10
CAAAGCTTTG

>3258966|10
GCCTGCAGGC

>3261515|10
TCATGCATGA

>3262913|10
TGGAGCTCCA

>3269707|10
GGGACGTCCC

>3271478|10
CCTGGCCAGG

>3272581|10
AGGGGCCCCT

>3272876|10
CCTGGCCAGG

>3277326|10
TGTGGCCACA

>3277765|10
AGCAGCTGCT

>3277950|10
GGCAGCTGCC

>3280872|10
AGGGGCCCCT

>3285309|10
GCAGATCTGC

>3286514|10
TCAGGCCTGA

>3290141|10
CCAGGCCTGG

>3292015|10
GGCTGCAGCC

>3293784|10
CATGGCCATG

>3294125|10
CCGGCGCCGG

>3294254|10
CCAGATCTGG

>3303217|10
AAAAATTTTT

>3304672|10
AAAAGCTTTT

>3311376|10
TTTTTAAAAA

>3314454|10
CAGCTAGCTG

>3314918|10
CAAATATTTG

>3315558|10
AGCTGCAGCT

>3318111|10
TGTGTACACA

>3320681|10
TGATATATCA

>3321961|10
CAGGGCCCTG

>3323140|10
AAAAATTTTT

>3327647|10
CACACGTGTG

>3327988|10
GTGCCGGCAC

>3328724|10
CCCCCGGGGG

>3330501|10
CAGGGCCCTG

>3331232|10
AGGGCGCCCT

>3333231|10
GGGAGCTCCC

>3333758|10
TGACATGTCA

>3335240|10
GAAGATCTTC

>3335371|10
CTCCTAGGAG

>3335574|10
ACCCTAGGGT

>3337202|10
TGGTGCACCA

>3343190|10
ACACATGTGT

>3343195|10
TGTGTACACA

>3343241|10
GTACATGTAC

>3344245|10
GTGAGCTCAC

>3345199|10
GGAACGTTCC

>3347266|10
CTCTGCAGAG

>3349641|10
GACACGTGTC

>3351141|10
AGGGCGCCCT

>3352385|10
TCCTGCAGGA

>3353494|10
GGAGGCCTCC

>3357932|10
AAACATGTTT

>3360986|10
GCCACGTGGC

>3361461|10
GCCAGCTGGC

>3362723|10
TTTTATAAAA

>3362995|10
AAGAATTCTT

>3368278|10
TTTATATAAA

>3370478|10
CCAAGCTTGG

>3370546|10
CCCAGCTGGG

>3371103|10
GCGGCGCCGC

>3376229|10
GAATATATTC

>3383039|10
CTGGGCCCAG

>3384110|10
CAGGGCCCTG

>3389518|10
CTGAGCTCAG

>3390706|10
GCACATGTGC

>3394513|10
TTTTCGAAAA

>3400640|10
GCCCCGGGGC

>3403704|10
TATATATATA

>3403705|10
ATATATATAT

>3403706|10
TATATATATA

>3403707|10
ATATATATAT

>3403708|10
TATATATATA

>3403709|10
ATATATATAT

>3403710|10
TATATATATA

>3403711|10
ATATATATAT

>3403712|10
TATATATATA

>3403713|10
ATATATATAT

>3403714|10
TATATATATA

>3403715|10
ATATATATAT

>3403716|10
TATATATATA

>3403717|10
ATATATATAT

>3403718|10
TATATATATA

>3403719|10
ATATATATAT

>3403720|10
TATATATATA

>3403721|10
ATATATATAT

>3403722|10
TATATATATA

>3403723|10
ATATATATAT

>3403724|10
TATATATATA

>3403725|10
ATATATATAT

>3403726|10
TATATATATA

>3403727|10
ATATATATAT

>3403728|10
TATATATATA

>3403729|10
ATATATATAT

>3403730|10
TATATATATA

>3403731|10
ATATATATAT

>3403732|10
TATATATATA

>3403733|10
ATATATATAT

>3403734|10
TATATATATA

>3408405|10
GCCTGCAGGC

>3408877|10
GGTCATGACC

>3413332|10
CGCCCGGGCG

>3414958|10
CAGCCGGCTG

>3415106|10
CTGGGCCCAG

>3415907|10
GCAGATCTGC

>3417047|10
GTGCGCGCAC

>3418048|10
GGTGCGCACC

>3418867|10
CTCCCGGGAG

>3419812|10
GCCCTAGGGC

>3419933|10
CTTTATAAAG

>3420397|10
GCCCTAGGGC

>3421400|10
TCACATGTGA

>3421534|10
AGCAGCTGCT

>3422847|10
CCACATGTGG

>3425613|10
CCCCCGGGGG

>3427492|10
CTGGTACCAG

>3428186|10
GGCTGCAGCC

>3430667|10
CCAGGCCTGG

>3435731|10
CCTGGCCAGG

>3436406|10
CCAGGCCTGG

>3438685|10
TGAAGCTTCA

>3444773|10
TGAGATCTCA

>3447496|10
AGGCGCGCCT

>3455382|10
CCCTCGAGGG

>3456320|10
CAAGGCCTTG

>3460371|10
GGCCCGGGCC

>3461048|10
CTCCTAGGAG

>3464064|10
CACAGCTGTG

>3464610|10
CCTCTAGAGG

>3473819|10
ACAGATCTGT

>3473925|10
CAGAGCTCTG

>3474562|10
AAGCATGCTT

>3487363|10
CTGGTACCAG

>3487552|10
GAGCCGGCTC

>3493046|10
AATTATAATT

>3494032|10
AGCAGCTGCT

>3496348|10
GGCCATGGCC

>3504334|10
CCTGCGCAGG

>3505484|10
CCTCATGAGG

>3505649|10
GCCCTAGGGC

>3507912|10
CTTGGCCAAG

>3509526|10
AGCCCGGGCT

>3514309|10
CCCTGCAGGG

>3514728|10
AAGGGCCCTT

>3515437|10
CTCTGCAGAG

>3516126|10
CCACATGTGG

>3516700|10
AGCCCGGGCT

>3517576|10
GGGGATCCCC

>3518563|10
CTCTGCAGAG

>3518674|10
GCCCTAGGGC

>3523524|10
CCAGGCCTGG

>3524974|10
GCAGGCCTGC

>3527944|10
CTCCGCGGAG

>3528851|10
GCCCATGGGC

>3528896|10
GCCCATGGGC

>3529209|10
CCTGGCCAGG

>3530016|10
ACCCATGGGT

>3534719|10
AGGGCGCCCT

>3535478|10
GTGCCGGCAC

>3538264|10
GTAGATCTAC

>3538330|10
CAAGGCCTTG

>3541181|10
GGCGCGCGCC

>3544706|10
CTGTATACAG

>3548107|10
AGCCGCGGCT

>3552629|10
AAAATATTTT

>3553026|10
CCTGGCCAGG

>3561483|10
TTGGGCCCAA

>3562372|10
CTGAGCTCAG

>3563009|10
ATTTATAAAT

>3563477|10
CGAGGCCTCG

>3564380|10
TAAAGCTTTA

>3565881|10
ATACTAGTAT

>3567025|10
TATATATATA

>3567060|10
TTACATGTAA

>3569461|10
TTGGCGCCAA

>3569494|10
GAGGGCCCTC

>3573312|10
AAGGGCCCTT

>3577367|10
CAGTTAACTG

>3578288|10
ATATATATAT

>3578289|10
TATATATATA

>3578290|10
ATATATATAT

>3578291|10
TATATATATA

>3578292|10
ATATATATAT

>3578293|10
TATATATATA

>3578294|10
ATATATATAT

>3579625|10
AGTGATCACT

>3581002|10
TCCTGCAGGA

>3582746|10
AGCCTAGGCT

>3585620|10
CACCTAGGTG

>3592270|10
CCCCATGGGG

>3592357|10
CCAGGCCTGG

>3593437|10
GGCAGCTGCC

>3597022|10
AGAGGCCTCT

>3597761|10
GGCCATGGCC

>3602159|10
TCCCATGGGA

>3605815|10
CCCTGCAGGG

>3605981|10
GCCCTAGGGC

>3609072|10
ATACATGTAT

>3614292|10
CAGTGCACTG

>3619199|10
TGGGGCCCCA

>3624478|10
GGCCCGGGCC

>3626594|10
TCCTGCAGGA

>3627099|10
CAGCCGGCTG

>3628263|10
TGCCATGGCA

>3628841|10
AGCAATTGCT

>3628895|10
GCAGGCCTGC

>3633615|10
TGTTGCAACA

>3635679|10
CCCGGCCGGG

>3638047|10
GAGAGCTCTC

>3639014|10
TGGGGCCCCA

>3645121|10
CGTGGCCACG

>3647782|10
ATCTGCAGAT

>3651424|10
GGCTGCAGCC

>3653525|10
GTGGGCCCAC

>3653572|10
TGAGGCCTCA

>3663894|10
CGCCGCGGCG

>3663898|10
GCGGCGCCGC

>3669237|10
CAGGGCCCTG

>3675387|10
TTGAGCTCAA

>3677254|10
AGAATATTCT

>3677751|10
GCAGATCTGC

>3686048|10
TATATATATA

>3686844|10
CAGGGCCCTG

>3687731|10
GGAATATTCC

>3694178|10
CTGGGCCCAG

>3695411|10
TGCCATGGCA

>3696051|10
CTCCCGGGAG

>3700617|10
AGCTGCAGCT

>3703995|10
GGACGCGTCC

>3707199|10
GCCACGTGGC

>3708691|10
AAATGCATTT

>3712754|10
CCGAGCTCGG

>3719106|10
AGCAGCTGCT

>3719625|10
CATTTAAATG

>3725489|10
TGTTATAACA

>3728668|10
ATATTAATAT

>3729587|10
ATATATATAT

>3729588|10
TATATATATA

>3729589|10
ATATATATAT

>3729590|10
TATATATATA

>3729591|10
ATATATATAT

>3729592|10
TATATATATA

>3729792|10
ACTTTAAAGT

>3730657|10
GCATTAATGC

>3732147|10
TGTGGCCACA

>3734551|10
ACACGCGTGT

>3737166|10
TGTAATTACA

>3744330|10
GCCTCGAGGC

>3747456|10
GGGGGCCCCC

>3749880|10
CAAAATTTTG

>3752061|10
CAGCTAGCTG

>3753768|10
CCATGCATGG

>3754655|10
TGTGATCACA

>3760284|10
AAAATATTTT

>3760633|10
TTTTTAAAAA

>3765401|10
ATGCTAGCAT

>3767529|10
CTCTGCAGAG

>3768856|10
CACCTAGGTG

>3775392|10
CCAGGCCTGG

>3776642|10
AAAAATTTTT

>3782445|10
AGCAGCTGCT

>3787739|10
TGTGATCACA

>3789978|10
AAAACGTTTT

>3790706|10
ACACGCGTGT

>3790766|10
TGTAGCTACA

>3790862|10
ACACGCGTGT

>3790940|10
ACACGCGTGT

>3791018|10
ACACGCGTGT

>3791096|10
ACACGCGTGT

>3791174|10
ACACGCGTGT

>3791252|10
ACACGCGTGT

>3791564|10
ACACGCGTGT

>3792019|10
CCTGGCCAGG

>3793034|10
TTTAATTAAA

>3793477|10
AGGGGCCCCT

>3799256|10
ATATGCATAT

>3803837|10
AAAAATTTTT

>3805705|10
AAATATATTT

>3805734|10
TTTTGCAAAA

>3810295|10
AAAAATTTTT

>3817496|10
AGGGGCCCCT

>3826865|10
CCAGGCCTGG

>3834688|10
TGGGTACCCA

>3838239|10
AAAAATTTTT

>3843427|10
ATTGATCAAT

>3844965|10
GCTGTACAGC

>3997006|10
TCAAATTTGA

>4001137|10
AGCGGCCGCT

>4005944|10
GCACATGTGC

>4012617|10
TTTTTAAAAA

>4014202|10
AATATATATT

>4015958|10
CATTGCAATG

>4016483|10
TTCTGCAGAA

>4018096|10
TGTGTACACA

>4018250|10
CTGGATCCAG

>4022371|10
TTTTTAAAAA

>4023803|10
AGCCATGGCT

>4025684|10
TGCCATGGCA

>4027955|10
TTTTTAAAAA

>4028508|10
GATTTAAATC

>4030224|10
TAACATGTTA

>4030861|10
TGTTCGAACA

>4031170|10
TGGGGCCCCA

>4033392|10
CTGTGCACAG

>4035748|10
TGGCATGCCA

>4036984|10
TGTGGCCACA

>4043729|10
TTTTATAAAA

>4045637|10
ATATCGATAT

>4046154|10
TATATATATA

>4046155|10
ATATATATAT

>4046156|10
TATATATATA

>4046157|10
ATATATATAT

>4046158|10
TATATATATA

>4046159|10
ATATATATAT

>4046160|10
TATATATATA

>4046161|10
ATATATATAT

>4046162|10
TATATATATA

>4046163|10
ATATATATAT

>4046164|10
TATATATATA

>4046165|10
ATATATATAT

>4046166|10
TATATATATA

>4046167|10
ATATATATAT

>4046168|10
TATATATATA

>4046169|10
ATATATATAT

>4046170|10
TATATATATA

>4046171|10
ATATATATAT

>4046172|10
TATATATATA

>4046173|10
ATATATATAT

>4046174|10
TATATATATA

>4046175|10
ATATATATAT

>4046176|10
TATATATATA

>4046177|10
ATATATATAT

>4046178|10
TATATATATA

>4046179|10
ATATATATAT

>4046180|10
TATATATATA

>4046181|10
ATATATATAT

>4046182|10
TATATATATA

>4046183|10
ATATATATAT

>4046184|10
TATATATATA

>4046185|10
ATATATATAT

>4046186|10
TATATATATA

>4046187|10
ATATATATAT

>4046188|10
TATATATATA

>4046189|10
ATATATATAT

>4046190|10
TATATATATA

>4046191|10
ATATATATAT

>4046192|10
TATATATATA

>4046193|10
ATATATATAT

>4046194|10
TATATATATA

>4046195|10
ATATATATAT

>4046196|10
TATATATATA

>4046197|10
ATATATATAT

>4046198|10
TATATATATA

>4046199|10
ATATATATAT

>4046200|10
TATATATATA

>4046201|10
ATATATATAT

>4046202|10
TATATATATA

>4046203|10
ATATATATAT

>4046204|10
TATATATATA

>4048519|10
TTTTTAAAAA

>4054702|10
TTTTTAAAAA

>4054929|10
TGGGGCCCCA

>4055639|10
CTCTGCAGAG

>4056974|10
CTGTGCACAG

>4059383|10
CTGAATTCAG

>4060031|10
TCAGGCCTGA

>4068047|10
GTGACGTCAC

>4072101|10
TTTTTAAAAA

>4091320|10
TTTTGCAAAA

>4093691|10
CAATATATTG

>4100227|10
GGGAATTCCC

>4104630|10
GAAATATTTC

>4105391|10
AGTGTACACT

>4105977|10
CTGTATACAG

>4109079|10
AGAAATTTCT

>4113165|10
GCCCTAGGGC

>4118559|10
TGAGCGCTCA

>4120537|10
GCAGGCCTGC

>4120973|10
CTGGGCCCAG

>4121216|10
CCCTTAAGGG

>4122737|10
AGCGGCCGCT

>4129283|10
TTTTTAAAAA

>4136796|10
AGCTGCAGCT

>4140187|10
AGGCTAGCCT

>4146354|10
AGCTGCAGCT

>4146357|10
TGCAGCTGCA

>4147295|10
CCCAGCTGGG

>4149753|10
CTGGATCCAG

>4150003|10
TCTGTACAGA

>4159863|10
ATATATATAT

>4159864|10
TATATATATA

>4159865|10
ATATATATAT

>4159891|10
ATATATATAT

>4159915|10
TTATATATAA

>4159920|10
TATAATTATA

>4159965|10
ATATATATAT

>4159988|10
TTATATATAA

>4159997|10
ATATATATAT

>4160006|10
TTATATATAA

>4160015|10
ATATATATAT

>4160033|10
TTATATATAA

>4160072|10
ATATATATAT

>4160081|10
TTATATATAA

>4160104|10
TAATATATTA

>4160109|10
TATTATAATA

>4160240|10
TAATATATTA

>4160245|10
TATTATAATA

>4163596|10
ACTTTAAAGT

>4164598|10
GGTATATACC

>4165034|10
ATGTATACAT

>4166411|10
TGGAGCTCCA

>4172163|10
GCTGATCAGC

>4176503|10
CTGGTACCAG

>4177719|10
ATTTTAAAAT

>4178098|10
TCAGATCTGA

>4183159|10
GAGCATGCTC

>4185393|10
CTTTTAAAAG

>4187301|10
GGAAGCTTCC

>4190333|10
CCAGGCCTGG

>4194841|10
AAATGCATTT

>4199351|10
GTATATATAC

>4200927|10
CTCAGCTGAG

>4202007|10
TGGAGCTCCA

>4203061|10
TGTGTACACA

>4203638|10
AATTGCAATT

>4205729|10
CTGAATTCAG

>4211242|10
ACACATGTGT

>4216374|10
GGTGGCCACC

>4223334|10
CCCAGCTGGG

>4230744|10
AGGAGCTCCT

>4250966|10
GTTCATGAAC

>4252031|10
AGATTAATCT

>4260178|10
ACTTATAAGT

>4260427|10
AATAATTATT

>4261289|10
TCCTGCAGGA

>4263653|10
TGAAATTTCA

>4266146|10
TTTATATAAA

>4266547|10
CCATCGATGG

>4267068|10
CTGAATTCAG

>4269603|10
ATTTGCAAAT

>4274782|10
AAACTAGTTT

>4275154|10
AAGAATTCTT

>4278731|10
CTTGGCCAAG

>4286106|10
ATAAATTTAT

>4286995|10
CATTTAAATG

>4291192|10
TTGAGCTCAA

>4295648|10
TCTCATGAGA

>4303469|10
TTTTTAAAAA

>4304365|10
CATGTACATG

>4304951|10
GGTATATACC

>4308883|10
TCAATATTGA

>4310304|10
CCTAATTAGG

>4310474|10
TAACATGTTA

>4313571|10
TAAAATTTTA

>4313891|10
TAAAATTTTA

>4320062|10
AGCAATTGCT

>4322370|10
GCAGGCCTGC

>4330475|10
TTCCATGGAA

>4330939|10
CTGCCGGCAG

>4332499|10
GGCTGCAGCC

>4337510|10
CAGGGCCCTG

>4344700|10
TTAAATTTAA

>4344813|10
ACTTATAAGT

>4346322|10
ACTTATAAGT

>4347310|10
TTAAATTTAA

>4352293|10
CATTTAAATG

>4363894|10
TGTTTAAACA

>4365994|10
TGCCATGGCA

>4373698|10
ATTTTAAAAT

>4375670|10
CAAATATTTG

>4378564|10
AATATATATT

>4384828|10
TGTGGCCACA

>4386056|10
GTATATATAC

>4386067|10
TATATATATA

>4386068|10
ATATATATAT

>4386069|10
TATATATATA

>4386070|10
ATATATATAT

>4386071|10
TATATATATA

>4386072|10
ATATATATAT

>4386073|10
TATATATATA

>4386074|10
ATATATATAT

>4386075|10
TATATATATA

>4388023|10
TGTAGCTACA

>4399613|10
TTCAGCTGAA

>4400347|10
TCCTGCAGGA

>4401901|10
GGCAGCTGCC

>4406078|10
AATTGCAATT

>4409852|10
GGTATATACC

>4410862|10
GTGAGCTCAC

>4411716|10
AGCTCGAGCT

>4411989|10
TTAATATTAA

>4424390|10
GGTATATACC

>4427208|10
GCCAGCTGGC

>4431987|10
GGCTGCAGCC

>4431999|10
GAGATATCTC

>4437183|10
AGGTGCACCT

>4443208|10
TTTGGCCAAA

>4443455|10
GCCAATTGGC

>4444927|10
CAAGCGCTTG

>4446099|10
GATCATGATC

>4446569|10
CAATGCATTG

>4448500|10
GCATGCATGC

>4448502|10
ATGCATGCAT

>4457958|10
TGGGGCCCCA

>4459563|10
CCACATGTGG

>4462293|10
TTAAATTTAA

>4470407|10
AATATATATT

>4471336|10
AATCTAGATT

>4474294|10
ATATATATAT

>4480341|10
ATATATATAT

>4480342|10
TATATATATA

>4480343|10
ATATATATAT

>4480344|10
TATATATATA

>4480361|10
ATATATATAT

>4480362|10
TATATATATA

>4480375|10
ATATATATAT

>4480376|10
TATATATATA

>4480377|10
ATATATATAT

>4480378|10
TATATATATA

>4480391|10
ATATATATAT

>4480392|10
TATATATATA

>4480393|10
ATATATATAT

>4480394|10
TATATATATA

>4480395|10
ATATATATAT

>4480396|10
TATATATATA

>4480397|10
ATATATATAT

>4480398|10
TATATATATA

>4480399|10
ATATATATAT

>4480400|10
TATATATATA

>4480413|10
ATATATATAT

>4480414|10
TATATATATA

>4480415|10
ATATATATAT

>4480416|10
TATATATATA

>4480417|10
ATATATATAT

>4480418|10
TATATATATA

>4480419|10
ATATATATAT

>4480420|10
TATATATATA

>4480421|10
ATATATATAT

>4480422|10
TATATATATA

>4480423|10
ATATATATAT

>4480424|10
TATATATATA

>4482864|10
TGCAGCTGCA

>4482867|10
AGCTGCAGCT

>4487409|10
ATATATATAT

>4487820|10
ATGCATGCAT

>4487926|10
GCATATATGC

>4488200|10
TGTGTACACA

>4488213|10
ATACATGTAT

>4491859|10
GGAATATTCC

>4494116|10
TTGTGCACAA

>4518317|10
GATTATAATC

>4520104|10
CTGGGCCCAG

>4522652|10
GTGTTAACAC

>4526047|10
TTTATATAAA

>4529137|10
ATGAGCTCAT

>4530405|10
TTTAATTAAA

>4536328|10
GTAAATTTAC

>4538595|10
AGTGTACACT

>4546943|10
TCCCATGGGA

>4547382|10
TGTGGCCACA

>4549138|10
CCCAGCTGGG

>4550083|10
TGCTGCAGCA

>4554023|10
ATTTGCAAAT

>4563794|10
TTTCTAGAAA

>4563897|10
ATCAATTGAT

>4567179|10
AGCAGCTGCT

>4578678|10
CCTGGCCAGG

>4580180|10
ATCAGCTGAT

>4583564|10
CCAAATTTGG

>4590195|10
GATTTAAATC

>4590385|10
TTTTTAAAAA

>4595750|10
AAAATATTTT

>4601316|10
TAACATGTTA

>4602476|10
CAGCATGCTG

>4604434|10
TTCTGCAGAA

>4606881|10
TTTTTAAAAA

>4609896|10
TCTTATAAGA

>4613415|10
CTTATATAAG

>4617471|10
GGTATATACC

>4626891|10
ATCTGCAGAT

>4627710|10
TCTCATGAGA

>4629976|10
TTTAGCTAAA

>4630329|10
AATCTAGATT

>4635833|10
GGGGATCCCC

>4637110|10
ACTCATGAGT

>4637382|10
GGTATATACC

>4643900|10
TATATATATA

>4643901|10
ATATATATAT

>4643902|10
TATATATATA

>4643903|10
ATATATATAT

>4643904|10
TATATATATA

>4643905|10
ATATATATAT

>4643906|10
TATATATATA

>4643907|10
ATATATATAT

>4643908|10
TATATATATA

>4643909|10
ATATATATAT

>4643910|10
TATATATATA

>4643911|10
ATATATATAT

>4643912|10
TATATATATA

>4643913|10
ATATATATAT

>4643914|10
TATATATATA

>4643915|10
ATATATATAT

>4643916|10
TATATATATA

>4643917|10
ATATATATAT

>4643918|10
TATATATATA

>4643919|10
ATATATATAT

>4643920|10
TATATATATA

>4643921|10
ATATATATAT

>4643922|10
TATATATATA

>4647917|10
CTGTGCACAG

>4657761|10
GGTATATACC

>4658276|10
AAAAATTTTT

>4660436|10
ATCCGCGGAT

>4664734|10
CTGTCGACAG

>4664908|10
ATGTATACAT

>4672765|10
GGACTAGTCC

>4678584|10
AATATATATT

>4678650|10
ATTATATAAT

>4692009|10
CAGAATTCTG

>4694286|10
CAGAGCTCTG

>4700538|10
TATATATATA

>4700539|10
ATATATATAT

>4700551|10
TTAATATTAA

>4701317|10
TTTTTAAAAA

>4702619|10
TCCTATAGGA

>4708044|10
GACTATAGTC

>4709095|10
AGTATATACT

>4711435|10
TGCGCGCGCA

>4711444|10
ACACGCGTGT

>4713075|10
TCCCCGGGGA

>4713278|10
TGCCCGGGCA

>4713971|10
CCTGGCCAGG

>4714916|10
GCCGATCGGC

>4715320|10
CGCGGCCGCG

>4717081|10
ACTGGCCAGT

>4721112|10
TCAAGCTTGA

>4731297|10
CAGGCGCCTG

>4733830|10
ATGAATTCAT

>4738259|10
CAAATATTTG

>4739084|10
AGGTGCACCT

>4740794|10
TTATATATAA

>4753574|10
CCCACGTGGG

>4754003|10
AGAAGCTTCT

>4755247|10
TCCTGCAGGA

>4756865|10
ATGTGCACAT

>4756869|10
GCACATGTGC

>4756970|10
ATGCATGCAT

>4757036|10
GCACATGTGC

>4761807|10
GTGGTACCAC

>4763858|10
CTTTGCAAAG

>4764721|10
GGTATATACC

>4764811|10
AAACTAGTTT

>4766106|10
AAAAGCTTTT

>4769996|10
CAGATATCTG

>4770569|10
GCGTGCACGC

>4771406|10
TCAAGCTTGA

>4771757|10
AGCGCGCGCT

>4771893|10
GCCCCGGGGC

>4786166|10
TGGAGCTCCA

>4795375|10
TGGAATTCCA

>4797794|10
AATAATTATT

>4797827|10
GTGCATGCAC

>4799105|10
CTCCCGGGAG

>4799858|10
TCAACGTTGA

>4800007|10
CACCATGGTG

>4804628|10
GTGTGCACAC

>4806334|10
CCTTATAAGG

>4806445|10
CAGGTACCTG

>4809859|10
GCATGCATGC

>4810324|10
GTGTGCACAC

>4813617|10
TAATATATTA

>4820852|10
TGTGGCCACA

>4823191|10
AGAGGCCTCT

>4832151|10
TTTTTAAAAA

>4843533|10
ATATATATAT

>4843534|10
TATATATATA

>4843535|10
ATATATATAT

>4843536|10
TATATATATA

>4843537|10
ATATATATAT

>4843538|10
TATATATATA

>4843539|10
ATATATATAT

>4843540|10
TATATATATA

>4843541|10
ATATATATAT

>4843542|10
TATATATATA

>4843543|10
ATATATATAT

>4843544|10
TATATATATA

>4843545|10
ATATATATAT

>4843546|10
TATATATATA

>4843547|10
ATATATATAT

>4843548|10
TATATATATA

>4843549|10
ATATATATAT

>4843550|10
TATATATATA

>4843551|10
ATATATATAT

>4843552|10
TATATATATA

>4843553|10
ATATATATAT

>4843554|10
TATATATATA

>4843555|10
ATATATATAT

>4843556|10
TATATATATA

>4843557|10
ATATATATAT

>4843558|10
TATATATATA

>4843559|10
ATATATATAT

>4843560|10
TATATATATA

>4843583|10
ATATATATAT

>4843584|10
TATATATATA

>4843585|10
ATATATATAT

>4843586|10
TATATATATA

>4843587|10
ATATATATAT

>4843588|10
TATATATATA

>4843589|10
ATATATATAT

>4843590|10
TATATATATA

>4843591|10
ATATATATAT

>4843592|10
TATATATATA

>4843593|10
ATATATATAT

>4843594|10
TATATATATA

>4843632|10
TATATATATA

>4850252|10
AGCAGCTGCT

>4860252|10
ACTTGCAAGT

>4864541|10
ATCAGCTGAT

>4872473|10
AAAATATTTT

>4872494|10
AGTATATACT

>4872514|10
TAAAATTTTA

>4872560|10
TAAACGTTTA

>4874177|10
TACATATGTA

>4874423|10
AAAAATTTTT

>4875331|10
CAATGCATTG

>4877039|10
CAGCCGGCTG

>4881049|10
TCCCATGGGA

>4883286|10
ATATATATAT

>4883299|10
TATATATATA

>4883305|10
TATACGTATA

>4883543|10
TATACGTATA

>4883564|10
GTATATATAC

>4883569|10
TATACGTATA

>4883574|10
GTATATATAC

>4883603|10
TATACGTATA

>4883608|10
GTATATATAC

>4883654|10
ATATATATAT

>4884804|10
CTTGGCCAAG

>4885629|10
TAGCATGCTA

>4886260|10
CCCTATAGGG

>4889123|10
GGCTTAAGCC

>4892539|10
TAAATATTTA

>4894043|10
ACATATATGT

>4895009|10
TATATATATA

>4895010|10
ATATATATAT

>4895011|10
TATATATATA

>4895012|10
ATATATATAT

>4895013|10
TATATATATA

>4895014|10
ATATATATAT

>4895015|10
TATATATATA

>4895094|10
ATATATATAT

>4895095|10
TATATATATA

>4895096|10
ATATATATAT

>4895097|10
TATATATATA

>4895098|10
ATATATATAT

>4895099|10
TATATATATA

>4895100|10
ATATATATAT

>4895101|10
TATATATATA

>4900024|10
CTGGGCCCAG

>4901454|10
CTCCTAGGAG

>4903774|10
AAGTATACTT

>4904284|10
TTTTTAAAAA

>4904622|10
TGAATATTCA

>4906027|10
AAGCTAGCTT

>4908054|10
GGGGATCCCC

>4914593|10
GTTTATAAAC

>4915630|10
AGATATATCT

>4915695|10
ATAGATCTAT

>4916461|10
TCCTGCAGGA

>4920337|10
GGTATATACC

>4921326|10
GGTATATACC

>4930637|10
TGCAGCTGCA

>4934514|10
GAGAGCTCTC

>4937663|10
TCTCATGAGA

>4939296|10
ATTTATAAAT

>4940490|10
GGCACGTGCC

>4953421|10
AATTTAAATT

>4953424|10
TTAAATTTAA

>4956869|10
AAGCATGCTT

>4957055|10
CTAAATTTAG

>4959067|10
TCCTGCAGGA

>4960464|10
GCAAGCTTGC

>4963645|10
TTGTTAACAA

>4964066|10
TATATATATA

>4970625|10
TTGAATTCAA

>4972814|10
GCCCATGGGC

>4974477|10
GCAACGTTGC

>4976293|10
AATATATATT

>4976315|10
GCTTTAAAGC

>4976342|10
CTGAGCTCAG

>4979271|10
AGCCATGGCT

>4992136|10
ATATATATAT

>4992137|10
TATATATATA

>4992138|10
ATATATATAT

>4992139|10
TATATATATA

>4992140|10
ATATATATAT

>4992141|10
TATATATATA

>4992142|10
ATATATATAT

>4992143|10
TATATATATA

>4992144|10
ATATATATAT

>4992145|10
TATATATATA

>4992146|10
ATATATATAT

>4992147|10
TATATATATA

>4992148|10
ATATATATAT

>4992149|10
TATATATATA

>4992150|10
ATATATATAT

>4992151|10
TATATATATA

>4992152|10
ATATATATAT

>4992153|10
TATATATATA

>4992154|10
ATATATATAT

>4992155|10
TATATATATA

>4993171|10
AGATTAATCT

>4993618|10
CTCTTAAGAG

>4995825|10
CACAGCTGTG

>5002448|10
CAACATGTTG

>5004666|10
ATTTATAAAT

>5006835|10
ATGTGCACAT

>5012244|10
ATGCTAGCAT

>5014678|10
TTTTTAAAAA

>5019268|10
ATGATATCAT

>5026507|10
CCTGTACAGG

>5026607|10
TGCAGCTGCA

>5031467|10
CAGGATCCTG

>5036791|10
TCCACGTGGA

>5037749|10
TGGAATTCCA

>5041687|10
GTAAATTTAC

>5045888|10
TGGATATCCA

>5046904|10
CAAAGCTTTG

>5060080|10
TGCGCGCGCA

>5062960|10
AGGGCGCCCT

>5069209|10
TATGTACATA

>5075197|10
ATGCTAGCAT

>5081533|10
ATATGCATAT

>5084072|10
ATTGATCAAT

>5085539|10
TAAAATTTTA

>5086674|10
TTTAATTAAA

>5087270|10
TATTATAATA

>5087937|10
CTGTGCACAG

>5090655|10
GCTAGCTAGC

>5090657|10
TAGCTAGCTA

>5090659|10
GCTAGCTAGC

>5090661|10
TAGCTAGCTA

>5090790|10
AGATCGATCT

>5096498|10
ATGAATTCAT

>5096994|10
TTTAGCTAAA

>5103009|10
GGGAATTCCC

>5122433|10
TTTTTAAAAA

>5122985|10
TAAAATTTTA

>5124746|10
TAATATATTA

>5128163|10
CAATATATTG

>5129559|10
TAATTAATTA

>5129561|10
ATTAATTAAT

>5129563|10
TAATTAATTA

>5129565|10
ATTAATTAAT

>5129567|10
TAATTAATTA

>5129569|10
ATTAATTAAT

>5129571|10
TAATTAATTA

>5129573|10
ATTAATTAAT

>5129575|10
TAATTAATTA

>5131604|10
TCCCATGGGA

>5132940|10
TAAAATTTTA

>5135221|10
GGAGATCTCC

>5135453|10
ATATATATAT

>5135473|10
ATAATATTAT

>5135498|10
TTATATATAA

>5135504|10
ATAATATTAT

>5135540|10
TTATATATAA

>5135620|10
TTATATATAA

>5135642|10
ATATTAATAT

>5135657|10
TTATATATAA

>5135728|10
TAATGCATTA

>5135735|10
TTATATATAA

>5135771|10
TTATATATAA

>5135778|10
TAATGCATTA

>5135785|10
TTATATATAA

>5135790|10
TATAATTATA

>5135795|10
TTATATATAA

>5135802|10
TAATGCATTA

>5135809|10
TTATATATAA

>5135833|10
ATAAATTTAT

>5135861|10
TTATATATAA

>5135875|10
TTATATATAA

>5136036|10
ATCTATAGAT

>5136042|10
AGATATATCT

>5138778|10
TTTTTAAAAA

>5140698|10
AGCATATGCT

>5143199|10
GGGAGCTCCC

>5144538|10
TTTTTAAAAA

>5147966|10
GGTATATACC

>5150515|10
AACAATTGTT

>5151547|10
TTCCATGGAA

>5152785|10
CTATTAATAG

>5161696|10
ATTTATAAAT

>5162728|10
TTTTTAAAAA

>5163604|10
GAATATATTC

>5164286|10
ATCATATGAT

>5166371|10
ATAAATTTAT

>5166971|10
TACATATGTA

>5166978|10
GTATATATAC

>5167798|10
TTTTATAAAA

>5167805|10
AAATATATTT

>5168902|10
ACAGATCTGT

>5172865|10
GGGAGCTCCC

>5173733|10
TTTTTAAAAA

>5174390|10
CAAATATTTG

>5179139|10
CAAATATTTG

>5186318|10
TATTTAAATA

>5189131|10
TGTAGCTACA

>5190124|10
ATTTTAAAAT

>5192466|10
AGGTTAACCT

>5192514|10
AAAATATTTT

>5192549|10
TTCCATGGAA

>5192760|10
ATATATATAT

>5192761|10
TATATATATA

>5192762|10
ATATATATAT

>5192763|10
TATATATATA

>5198051|10
CTCCCGGGAG

>5210198|10
GACTGCAGTC

>5213749|10
TGGATATCCA

>5225748|10
ATTCATGAAT

>5227727|10
GTGCCGGCAC

>5227845|10
TCTGTACAGA

>5240123|10
TAAATATTTA

>5240317|10
ACAGATCTGT

>5240833|10
GAGAGCTCTC

>5241460|10
TATATATATA

>5242490|10
GGTATATACC

>5251445|10
CAAATATTTG

>5252688|10
TGGAATTCCA

>5253471|10
AAATTAATTT

>5253574|10
TGAAATTTCA

>5253764|10
CAAATATTTG

>5254940|10
TGGAATTCCA

>5256029|10
CCCGGCCGGG

>5263370|10
CTGAGCTCAG

>5268777|10
TTTTTAAAAA

>5272494|10
TAATGCATTA

>5274531|10
TATATATATA

>5274532|10
ATATATATAT

>5274549|10
ATATATATAT

>5274550|10
TATATATATA

>5274551|10
ATATATATAT

>5274552|10
TATATATATA

>5274553|10
ATATATATAT

>5274554|10
TATATATATA

>5274555|10
ATATATATAT

>5274556|10
TATATATATA

>5274557|10
ATATATATAT

>5274558|10
TATATATATA

>5274559|10
ATATATATAT

>5274560|10
TATATATATA

>5274561|10
ATATATATAT

>5274562|10
TATATATATA

>5274563|10
ATATATATAT

>5274564|10
TATATATATA

>5274565|10
ATATATATAT

>5274582|10
ATATATATAT

>5274583|10
TATATATATA

>5274584|10
ATATATATAT

>5274585|10
TATATATATA

>5274586|10
ATATATATAT

>5274587|10
TATATATATA

>5274588|10
ATATATATAT

>5274605|10
ATATATATAT

>5274622|10
ATATATATAT

>5274639|10
ATATATATAT

>5274654|10
ATATATATAT

>5274686|10
ATATATATAT

>5274733|10
ATATATATAT

>5274764|10
ATATATATAT

>5274793|10
ATATATATAT

>5274812|10
ATATATATAT

>5274833|10
ATATATATAT

>5274834|10
TATATATATA

>5274835|10
ATATATATAT

>5274836|10
TATATATATA

>5274837|10
ATATATATAT

>5274838|10
TATATATATA

>5274839|10
ATATATATAT

>5274840|10
TATATATATA

>5274841|10
ATATATATAT

>5274842|10
TATATATATA

>5274843|10
ATATATATAT

>5274844|10
TATATATATA

>5274845|10
ATATATATAT

>5274861|10
TATATATATA

>5276331|10
GGTATATACC

>5276830|10
TACATATGTA

>5276942|10
TACATATGTA

>5276961|10
ACACATGTGT

>5277018|10
TATATATATA

>5279293|10
GAATGCATTC

>5279998|10
TTATTAATAA

>5282086|10
GATAATTATC

>5283628|10
AGCCATGGCT

>5283713|10
TCTTCGAAGA

>5284053|10
GATAATTATC

>5284911|10
ATTTTAAAAT

>5316539|10
AAAATATTTT

>5318313|10
TTAAATTTAA

>5328282|10
CATGTACATG

>5331356|10
GTAGATCTAC

>5333541|10
ACTCATGAGT

>5334865|10
AACAATTGTT

>5336414|10
CAAATATTTG

>5336616|10
TGCAGCTGCA

>5338719|10
GGAAGCTTCC

>5348185|10
GCATATATGC

>5352700|10
TCTCATGAGA

>5355915|10
ATAAATTTAT

>5356079|10
AAATATATTT

>5361876|10
AGGAGCTCCT

>5367878|10
CTGAGCTCAG

>5369608|10
AAAAATTTTT

>5373938|10
AATTGCAATT

>5378676|10
GTCACGTGAC

>5379825|10
AGATTAATCT

>5380067|10
ATATATATAT

>5380151|10
GTATATATAC

>5380185|10
GTATATATAC

>5380199|10
ATGTATACAT

>5386969|10
CCAAATTTGG

>5391063|10
CCATCGATGG

>5395313|10
CAGGGCCCTG

>5398845|10
TATTTAAATA

>5398947|10
TATTTAAATA

>5400616|10
ATTTGCAAAT

>5407898|10
TCCCTAGGGA

>5407923|10
CAAACGTTTG

>5414359|10
AAAATATTTT

>5414529|10
ATAATATTAT

>5416611|10
TCTCATGAGA

>5417553|10
AAAATATTTT

>5422973|10
TGTGGCCACA

>5425229|10
AGTGGCCACT

>5427903|10
CACAGCTGTG

>5428325|10
TAATTAATTA

>5428807|10
CCACATGTGG

>5434860|10
GTGCATGCAC

>5435170|10
ATGCATGCAT

>5435241|10
ACATGCATGT

>5439064|10
TTTTTAAAAA

>5439082|10
TAAATATTTA

>5441555|10
AATGGCCATT

>5443950|10
CAACATGTTG

>5444180|10
GTGTGCACAC

>5448630|10
TGGAGCTCCA

>5451105|10
CAGGATCCTG

>5451949|10
GTGTGCACAC

>5451992|10
TGCGCGCGCA

>5453611|10
AAAAATTTTT

>5455085|10
TTGGTACCAA

>5455814|10
CTCAATTGAG

>5456545|10
GTGTGCACAC

>5457814|10
AGCCATGGCT

>5460675|10
CGCTTAAGCG

>5461756|10
TGGGGCCCCA

>5461913|10
CTTGTACAAG

>5466084|10
TTTTTAAAAA

>5472191|10
AGGGATCCCT

>5472750|10
CAATGCATTG

>5474634|10
GAACTAGTTC

>5476528|10
ACAGGCCTGT

>5480429|10
ATATATATAT

>5483575|10
TGTGATCACA

>5486800|10
ACATTAATGT

>5488246|10
ATTTGCAAAT

>5490074|10
ATCTGCAGAT

>5500921|10
AACTATAGTT

>5504159|10
GGCTGCAGCC

>5505108|10
TCAATATTGA

>5509677|10
TACAGCTGTA

>5510823|10
GGGCTAGCCC

>5512476|10
TCTCTAGAGA

>5513530|10
TTTTTAAAAA

>5516948|10
TAATTAATTA

>5516950|10
ATTAATTAAT

>5518686|10
TTCCTAGGAA

>5522266|10
GAGGATCCTC

>5522729|10
ATGAGCTCAT

>5524898|10
TCCTGCAGGA

>5528550|10
TTTTTAAAAA

>5533225|10
AGATGCATCT

>5535918|10
AGCTGCAGCT

>5536173|10
TGGAATTCCA

>5538602|10
GCTGGCCAGC

>5540815|10
CCTTGCAAGG

>5543923|10
AAATTAATTT

>5546751|10
GAAATATTTC

>5548578|10
AGAAGCTTCT

>5550533|10
TGCAATTGCA

>5551894|10
ATTCTAGAAT

>5555923|10
CAGGTACCTG

>5557867|10
GCCAGCTGGC

>5561234|10
TTTTTAAAAA

>5564040|10
GGCAGCTGCC

>5568446|10
ATGCCGGCAT

>5568846|10
CATGGCCATG

>5572707|10
CAGAATTCTG

>5573749|10
ACTGGCCAGT

>5580371|10
CTCTTAAGAG

>5583911|10
GGAAGCTTCC

>5585195|10
GGAAGCTTCC

>5587095|10
AGGGATCCCT

>5588463|10
GCAGGCCTGC

>5589145|10
ATGCTAGCAT

>5590432|10
CAAGGCCTTG

>5593028|10
CAACATGTTG

>5593784|10
TTCTTAAGAA

>5599099|10
TGCCATGGCA

>5599419|10
AATATATATT

>5602657|10
GTATATATAC

>5605813|10
TTAGATCTAA

>5609997|10
TTCTGCAGAA

>5611116|10
GTCCATGGAC

>5614454|10
CAGAATTCTG

>5619750|10
TTTTTAAAAA

>5620658|10
GTATATATAC

>5622533|10
CAAGGCCTTG

>5624594|10
AGGGATCCCT

>5630458|10
TTGATATCAA

>5636694|10
CCTTATAAGG

>5637764|10
CAAGGCCTTG

>5638052|10
TGGCTAGCCA

>5648494|10
ATATATATAT

>5651226|10
TCTGATCAGA

>5652955|10
GCTTGCAAGC

>5654658|10
AAGCATGCTT

>5658898|10
CTAAATTTAG

>5659339|10
CTGGGCCCAG

>5666419|10
TATATATATA

>5666420|10
ATATATATAT

>5666421|10
TATATATATA

>5666451|10
TATATATATA

>5666452|10
ATATATATAT

>5666453|10
TATATATATA

>5666454|10
ATATATATAT

>5666455|10
TATATATATA

>5670839|10
ATACTAGTAT

>5672706|10
ATTGTACAAT

>5672937|10
GAATGCATTC

>5678421|10
CTATATATAG

>5682347|10
ATATGCATAT

>5683751|10
TTTGGCCAAA

>5685164|10
CACAATTGTG

>5689120|10
ACTCTAGAGT

>5690832|10
ACTTATAAGT

>5691110|10
GGTATATACC

>5693178|10
TATATATATA

>5693600|10
GCACATGTGC

>5694234|10
ACACATGTGT

>5694470|10
ACATGCATGT

>5696493|10
TAAAATTTTA

>5698030|10
CACAGCTGTG

>5699007|10
AAACATGTTT

>5702357|10
GGTATATACC

>5703237|10
TAAAATTTTA

>5703626|10
GGGCCGGCCC

>5703636|10
AGTAGCTACT

>5711840|10
CTTCATGAAG

>5713223|10
CCCATATGGG

>5713656|10
CAAATATTTG

>5714358|10
GGTATATACC

>5715653|10
AATGATCATT

>5717184|10
GCAATATTGC

>5721723|10
CCTCCGGAGG

>5723044|10
CACATATGTG

>5725242|10
GTGCATGCAC

>5725730|10
AGGTTAACCT

>5730030|10
TTCCTAGGAA

>5741312|10
TGTAATTACA

>5742176|10
CTGCATGCAG

>5745013|10
GGCCATGGCC

>5745265|10
TTCCTAGGAA

>5745888|10
TGATTAATCA

>5747681|10
GGTGGCCACC

>5748893|10
TGCACGTGCA

>5751448|10
AGTGTACACT

>5753406|10
ACGTGCACGT

>5759621|10
TGCCATGGCA

>5759952|10
ACGTATACGT

>5760865|10
AACTATAGTT

>5762236|10
TTTAATTAAA

>5765264|10
AGGTGCACCT

>5773993|10
TGAGGCCTCA

>5775251|10
ACTTATAAGT

>5776253|10
TCCAGCTGGA

>5778914|10
CACCATGGTG

>5781283|10
CCAAGCTTGG

>5782317|10
ATGTATACAT

>5782469|10
TATATATATA

>5782470|10
ATATATATAT

>5782471|10
TATATATATA

>5782472|10
ATATATATAT

>5782473|10
TATATATATA

>5782474|10
ATATATATAT

>5782475|10
TATATATATA

>5782476|10
ATATATATAT

>5782477|10
TATATATATA

>5782478|10
ATATATATAT

>5782479|10
TATATATATA

>5782480|10
ATATATATAT

>5782481|10
TATATATATA

>5782482|10
ATATATATAT

>5782483|10
TATATATATA

>5782484|10
ATATATATAT

>5782485|10
TATATATATA

>5782486|10
ATATATATAT

>5782487|10
TATATATATA

>5782488|10
ATATATATAT

>5782489|10
TATATATATA

>5782490|10
ATATATATAT

>5782491|10
TATATATATA

>5782492|10
ATATATATAT

>5782493|10
TATATATATA

>5782494|10
ATATATATAT

>5782495|10
TATATATATA

>5782496|10
ATATATATAT

>5782497|10
TATATATATA

>5782498|10
ATATATATAT

>5782499|10
TATATATATA

>5782500|10
ATATATATAT

>5782501|10
TATATATATA

>5782502|10
ATATATATAT

>5782503|10
TATATATATA

>5782504|10
ATATATATAT

>5782505|10
TATATATATA

>5782506|10
ATATATATAT

>5782507|10
TATATATATA

>5783145|10
CAACATGTTG

>5791048|10
ACCTCGAGGT

>5791174|10
GCACGCGTGC

>5792003|10
GGTATATACC

>5793385|10
GGTATATACC

>5795527|10
CCCATATGGG

>5803856|10
CCAGGCCTGG

>5805319|10
CACACGTGTG

>5805367|10
TGCCATGGCA

>5806574|10
TCCCCGGGGA

>5806765|10
AATTTAAATT

>5818011|10
CATGTACATG

>5818660|10
TGAGGCCTCA

>5827646|10
TGTTTAAACA

>5831718|10
TTCTGCAGAA

>5832438|10
AGTCTAGACT

>5836997|10
CTGAGCTCAG

>5840982|10
CAGAGCTCTG

>5841596|10
AGTGATCACT

>5843577|10
GGTATATACC

>5847986|10
GCATGCATGC

>5850325|10
ATTTATAAAT

>5854553|10
TGCATATGCA

>5854568|10
GTGCATGCAC

>5854620|10
GCATATATGC

>5854658|10
ATGCATGCAT

>5854692|10
GTGTATACAC

>5858522|10
CAGGGCCCTG

>5862287|10
CATGGCCATG

>5866137|10
CACATATGTG

>5867447|10
TAAATATTTA

>5867452|10
ATTTATAAAT

>5870147|10
CCAGGCCTGG

>5872199|10
TGTCATGACA

>5872615|10
ATGAGCTCAT

>5873977|10
GAAATATTTC

>5879550|10
CCAGGCCTGG

>5882483|10
GCGGTACCGC

>5885430|10
GGTATATACC

>5894727|10
CGGCCGGCCG

>5903012|10
CATGATCATG

>5903112|10
CACAGCTGTG

>5911669|10
ATGCATGCAT

>5911671|10
GCATGCATGC

>5913268|10
GCCACGTGGC

>5915991|10
GCCTGCAGGC

>5916180|10
CTGGTACCAG

>5918934|10
AGGCTAGCCT

>5919273|10
AGCAGCTGCT

>5921236|10
TGGAGCTCCA

>5924447|10
ACCAGCTGGT

>5927122|10
CGCTGCAGCG

>5929325|10
ATGCATGCAT

>5929327|10
GCATGCATGC

>5939295|10
GTGAATTCAC

>5945629|10
CAGGGCCCTG

>5947837|10
GAGGATCCTC

>5949024|10
GATGATCATC

>5950137|10
AGCAGCTGCT

>5950425|10
ATCCATGGAT

>5961259|10
TTTTTAAAAA

>5967012|10
TGAGGCCTCA

>5980093|10
AGAGATCTCT

>5981345|10
AGCAGCTGCT

>5982611|10
TTTAATTAAA

>5985248|10
TTTTTAAAAA

>5986050|10
GAATGCATTC

>5995055|10
GCATGCATGC

>5999261|10
TTTTTAAAAA

>5999596|10
CCCTGCAGGG

>5999700|10
CACTGCAGTG

>6001845|10
AGGGATCCCT

>6003158|10
CAGGATCCTG

>6007324|10
AGCTCGAGCT

>6008510|10
TGCCCGGGCA

>6010948|10
ATTTATAAAT

>6013828|10
GCTCTAGAGC

>6014470|10
ATGTATACAT

>6024920|10
ATATATATAT

>6024979|10
ATATATATAT

>6024980|10
TATATATATA

>6024981|10
ATATATATAT

>6024982|10
TATATATATA

>6024983|10
ATATATATAT

>6024984|10
TATATATATA

>6024985|10
ATATATATAT

>6024986|10
TATATATATA

>6024987|10
ATATATATAT

>6024988|10
TATATATATA

>6024989|10
ATATATATAT

>6024990|10
TATATATATA

>6024991|10
ATATATATAT

>6024992|10
TATATATATA

>6030692|10
CCCAGCTGGG

>6034669|10
CTGAGCTCAG

>6035668|10
GCCACGTGGC

>6043305|10
TTTGTACAAA

>6043478|10
AACACGTGTT

>6044375|10
CTGAGCTCAG

>6046678|10
CAGGTACCTG

>6047446|10
CAGGATCCTG

>6050710|10
TATTATAATA

>6052442|10
GGGCGCGCCC

>6057894|10
AATTTAAATT

>6057897|10
TTAAATTTAA

>6060263|10
TTCCATGGAA

>6065788|10
CCCACGTGGG

>6069468|10
CACACGTGTG

>6070294|10
ATAAGCTTAT

>6073060|10
TGCAGCTGCA

>6077978|10
AAAAATTTTT

>6079777|10
AGCACGTGCT

>6086328|10
TGGCGCGCCA

>6090386|10
CATGATCATG

>6091262|10
GGCTTAAGCC

>6095622|10
CTCCCGGGAG

>6098807|10
AAGCCGGCTT

>6105397|10
GGTCATGACC

>6107033|10
TTCACGTGAA

>6120662|10
CTTTTAAAAG

>6127124|10
TTTGTACAAA

>6128337|10
GTGCATGCAC

>6131006|10
GCAATATTGC

>6131579|10
CACCATGGTG

>6133017|10
TGCCATGGCA

>6133913|10
AGCACGTGCT

>6133921|10
CTCCCGGGAG

>6134010|10
GGCCATGGCC

>6137758|10
GGAGGCCTCC

>6137934|10
CAGCATGCTG

>6142167|10
GGAGGCCTCC

>6145019|10
GACACGTGTC

>6146543|10
GGAGGCCTCC

>6147374|10
ATCATATGAT

>6150324|10
GGAAGCTTCC

>6150739|10
AGGTGCACCT

>6151168|10
CGCACGTGCG

>6157277|10
AGGGGCCCCT

>6157947|10
AGCTGCAGCT

>6160474|10
CTGGGCCCAG

>6163030|10
GGAAATTTCC

>6164146|10
AGGTCGACCT

>6164271|10
CCACATGTGG

>6164509|10
CCTCCGGAGG

>6166402|10
CCGGGCCCGG

>6170805|10
GCCCCGGGGC

>6174147|10
AAAATATTTT

>6174550|10
ATATATATAT

>6174594|10
TATATATATA

>6174595|10
ATATATATAT

>6174596|10
TATATATATA

>6174832|10
TTTCTAGAAA

>6176302|10
TATATATATA

>6176303|10
ATATATATAT

>6176304|10
TATATATATA

>6179800|10
TACATATGTA

>6179806|10
TGTACGTACA

>6179848|10
TACGTACGTA

>6179858|10
TGTACGTACA

>6179870|10
TATACGTATA

>6179876|10
TATATATATA

>6179912|10
ATATATATAT

>6179913|10
TATATATATA

>6179914|10
ATATATATAT

>6179915|10
TATATATATA

>6181612|10
CCCAGCTGGG

>6183352|10
CCAGGCCTGG

>6183714|10
CTGAGCTCAG

>6184614|10
AGCACGTGCT

>6185228|10
GGGCATGCCC

>6196416|10
TCCTGCAGGA

>6197581|10
AGAGATCTCT

>6202909|10
GGAAATTTCC

>6204328|10
CTGGGCCCAG

>6213001|10
AAAGGCCTTT

>6217550|10
CAGGGCCCTG

>6222058|10
CTTGGCCAAG

>6226278|10
CACACGTGTG

>6226565|10
TCTGGCCAGA

>6227794|10
ACCTGCAGGT

>6232674|10
TGGGCGCCCA

>6237268|10
ACCAGCTGGT

>6241017|10
CCCCTAGGGG

>6243449|10
GGCCATGGCC

>6244278|10
GTCTTAAGAC

>6248601|10
TTTAATTAAA

>6249389|10
AAGTATACTT

>6254048|10
CTGAGCTCAG

>6258244|10
TTCATATGAA

>6259311|10
CCCGGCCGGG

>6267956|10
CAGCATGCTG

>6268381|10
AAAAATTTTT

>6271033|10
CCCTGCAGGG

>6271503|10
CACCTAGGTG

>6278667|10
AGCCATGGCT

>6279474|10
GGACCGGTCC

>6280848|10
TTTTTAAAAA

>6280873|10
TAAAATTTTA

>6287080|10
GGCTGCAGCC

>6296072|10
GGCAGCTGCC

>6296106|10
TCTCGCGAGA

>6302710|10
GCCCGCGGGC

>6303837|10
GCCAGCTGGC

>6305395|10
CCGCCGGCGG

>6307894|10
TGTGGCCACA

>6309131|10
CCAAGCTTGG

>6317625|10
CTGGGCCCAG

>6320192|10
GCCGCGCGGC

>6321007|10
GCCCGCGGGC

>6326626|10
CAGGGCCCTG

>6326772|10
AGCTGCAGCT

>6327477|10
CAGGGCCCTG

>6328290|10
TGTAATTACA

>6328494|10
CTAGATCTAG

>6330465|10
ACTGGCCAGT

>6331455|10
TGTTATAACA

>6333999|10
CCCACGTGGG

>6341891|10
GGCAGCTGCC

>6346605|10
GATTTAAATC

>6353456|10
ACAGGCCTGT

>6355371|10
AGCACGTGCT

>6361178|10
ACCAGCTGGT

>6372907|10
AAAAATTTTT

>6373652|10
TGTGGCCACA

>6374433|10
TACTTAAGTA

>6379123|10
TCTTGCAAGA

>6379680|10
TGTGGCCACA

>6380430|10
TGCTGCAGCA

>6382346|10
AGGAGCTCCT

>6383799|10
TATATATATA

>6383800|10
ATATATATAT

>6383801|10
TATATATATA

>6383802|10
ATATATATAT

>6383803|10
TATATATATA

>6383804|10
ATATATATAT

>6383805|10
TATATATATA

>6383806|10
ATATATATAT

>6383807|10
TATATATATA

>6383808|10
ATATATATAT

>6383809|10
TATATATATA

>6383810|10
ATATATATAT

>6383811|10
TATATATATA

>6383812|10
ATATATATAT

>6383813|10
TATATATATA

>6383814|10
ATATATATAT

>6383815|10
TATATATATA

>6383816|10
ATATATATAT

>6383817|10
TATATATATA

>6383818|10
ATATATATAT

>6383819|10
TATATATATA

>6383820|10
ATATATATAT

>6390514|10
AGCTGCAGCT

>6392128|10
CTGCCGGCAG

>6392325|10
AAGAGCTCTT

>6400584|10
AACCATGGTT

>6401808|10
AAAAATTTTT

>6405930|10
TAAGCGCTTA

>6408773|10
AAATGCATTT

>6412460|10
CTGGATCCAG

>6416594|10
CCCTGCAGGG

>6424211|10
AGGCCGGCCT

>6427371|10
TCTGGCCAGA

>6432492|10
CCTTCGAAGG

>6436009|10
AAAAATTTTT

>6445389|10
CACTTAAGTG

>6447300|10
GTGTGCACAC

>6456017|10
AGCAGCTGCT

>6467912|10
CTGAGCTCAG

>6476180|10
CCCAGCTGGG

>6477658|10
AAAAATTTTT

>6481417|10
CAATTAATTG

>6483263|10
GGTGGCCACC

>6484096|10
CCCTGCAGGG

>6486678|10
ACAGGCCTGT

>6487501|10
CTGGGCCCAG

>6489563|10
GGACATGTCC

>6494729|10
GGGTGCACCC

>6495566|10
AATCATGATT

>6498791|10
AGCTGCAGCT

>6500891|10
GGCGCGCGCC

>6500959|10
GGCCGCGGCC

>6505294|10
TGTGTACACA

>6506650|10
GCCTGCAGGC

>6508287|10
CTCCGCGGAG

>6513973|10
TGCAGCTGCA

>6514660|10
AGGCGCGCCT

>6518085|10
AAAAATTTTT

>6518682|10
AAAAATTTTT

>6520633|10
CCGAGCTCGG

>6521596|10
CTGGCGCCAG

>6525588|10
GGCCCGGGCC

>6528119|10
CTGGGCCCAG

>6531210|10
GGGCCGGCCC

>6535581|10
CCCTGCAGGG

>6540371|10
CTGAGCTCAG

>6545021|10
AGAGGCCTCT

>6545694|10
GGGGATCCCC

>6549054|10
TGGGGCCCCA

>6554417|10
CTGAGCTCAG

>6554930|10
ATCAGCTGAT

>6562465|10
TCCCCGGGGA

>6562912|10
TCATGCATGA

>6566060|10
CTCCCGGGAG

>6566113|10
TGGAGCTCCA

>6568298|10
GGCTGCAGCC

>6570368|10
CCCGGCCGGG

>6571787|10
CCAGGCCTGG

>6576780|10
TATATATATA

>6576928|10
ATATATATAT

>6576929|10
TATATATATA

>6576930|10
ATATATATAT

>6576931|10
TATATATATA

>6576932|10
ATATATATAT

>6576933|10
TATATATATA

>6576934|10
ATATATATAT

>6576935|10
TATATATATA

>6576936|10
ATATATATAT

>6576951|10
TATATATATA

>6576952|10
ATATATATAT

>6576953|10
TATATATATA

>6576954|10
ATATATATAT

>6576955|10
TATATATATA

>6576956|10
ATATATATAT

>6585821|10
CATGGCCATG

>6592397|10
GTGCATGCAC

>6595232|10
TACATATGTA

>6605150|10
CAGTTAACTG

>6614593|10
TCTCGCGAGA

>6618324|10
TTGAGCTCAA

>6618786|10
ATATATATAT

>6629841|10
CCAGCGCTGG

>6639988|10
CGGGGCCCCG

>6660079|10
TATATATATA

>6660080|10
ATATATATAT

>6660081|10
TATATATATA

>6660082|10
ATATATATAT

>6660083|10
TATATATATA

>6664421|10
CTGGGCCCAG

>6665607|10
TCAAGCTTGA

>6667244|10
AAATGCATTT

>6667253|10
TACATATGTA

>6669507|10
GAAAGCTTTC

>6675035|10
CCAGGCCTGG

>6676433|10
TGCTGCAGCA

>6678933|10
CTGAGCTCAG

>6680277|10
CCTGATCAGG

>6685263|10
CCAGGCCTGG

>6687248|10
GGCCATGGCC

>6694115|10
TTCACGTGAA

>6697802|10
GGTGGCCACC

>6701452|10
TATATATATA

>6701453|10
ATATATATAT

>6701454|10
TATATATATA

>6701455|10
ATATATATAT

>6701456|10
TATATATATA

>6701457|10
ATATATATAT

>6703819|10
GGATGCATCC

>6717320|10
AATACGTATT

>6721529|10
AACAGCTGTT

>6721969|10
AAAATATTTT

>6724179|10
CACCATGGTG

>6732425|10
TGAAGCTTCA

>6738544|10
AAACATGTTT

>6739304|10
CTCTATAGAG

>6745939|10
AGAAATTTCT

>6750263|10
TATATATATA

>6750264|10
ATATATATAT

>6754731|10
AAAAATTTTT

>6755218|10
AAAAATTTTT

>6756793|10
CCATATATGG

>6757714|10
CCAGTACTGG

>6758992|10
TATATATATA

>6759003|10
ATATATATAT

>6759013|10
TTATATATAA

>6759020|10
TAAATATTTA

>6759081|10
CCTGGCCAGG

>6759437|10
AGGTATACCT

>6766387|10
TATATATATA

>6766388|10
ATATATATAT

>6766389|10
TATATATATA

>6766390|10
ATATATATAT

>6772867|10
ATTTATAAAT

>6772976|10
ATAATATTAT

>6778180|10
TATATATATA

>6778181|10
ATATATATAT

>6778182|10
TATATATATA

>6779216|10
TACAGCTGTA

>6784632|10
TTCCATGGAA

>6788879|10
TATATATATA

>6788880|10
ATATATATAT

>6788881|10
TATATATATA

>6788882|10
ATATATATAT

>6788883|10
TATATATATA

>6788933|10
GTATATATAC

>6788946|10
TATACGTATA

>6788975|10
GTATATATAC

>6788984|10
CATATATATG

>6788994|10
TATATATATA

>6789024|10
TATACGTATA

>6789028|10
CGTATATACG

>6789032|10
TATACGTATA

>6789038|10
TATATATATA

>6789064|10
TATATATATA

>6789090|10
TATATATATA

>6789113|10
TATATATATA

>6789114|10
ATATATATAT

>6789115|10
TATATATATA

>6789116|10
ATATATATAT

>6789117|10
TATATATATA

>6790924|10
TGGAGCTCCA

>6791438|10
TTCATATGAA

>6791443|10
ATGAATTCAT

>6791448|10
TTCATATGAA

>6793434|10
TTTTTAAAAA

>6802357|10
GATTTAAATC

>6802549|10
TATATATATA

>6802550|10
ATATATATAT

>6802551|10
TATATATATA

>6802552|10
ATATATATAT

>6802553|10
TATATATATA

>6802554|10
ATATATATAT

>6802673|10
AATTATAATT

>6802685|10
ATATTAATAT

>6802709|10
AAATATATTT

>6802720|10
TAATTAATTA

>6802731|10
AAATATATTT

>6802782|10
TTTATATAAA

>6802791|10
ATATATATAT

>6809983|10
TTGGGCCCAA

>6810064|10
TTTTTAAAAA

>6810215|10
CATCATGATG

>6818652|10
CTGAGCTCAG

>6823851|10
TTTTTAAAAA

>6823941|10
ACATCGATGT

>6826450|10
ACATGCATGT

>6826744|10
CATTTAAATG

>6829278|10
TTTTTAAAAA

>6837913|10
AATGTACATT

>6839475|10
AAGTGCACTT

>6846317|10
TTCCCGGGAA

>6850639|10
AAAATATTTT

>6853087|10
ATATATATAT

>6853108|10
ATATATATAT

>6853109|10
TATATATATA

>6853110|10
ATATATATAT

>6854280|10
TTTTTAAAAA

>6859141|10
AAAAATTTTT

>6860351|10
CAGGTACCTG

>6860488|10
AATTTAAATT

>6866593|10
CAAAATTTTG

>6872646|10
TTTGTACAAA

>6878462|10
ATGTTAACAT

>6878700|10
TAATTAATTA

>6878702|10
ATTAATTAAT

>6882973|10
TGTGATCACA

>6885357|10
TTAAATTTAA

>6887560|10
TTCTGCAGAA

>6888247|10
AGGAATTCCT

>6890034|10
TTTTTAAAAA

>6894035|10
CTCAGCTGAG

>6898093|10
ATACATGTAT

>6899715|10
AAAGGCCTTT

>6905278|10
GCTGGCCAGC

>6909697|10
ATATATATAT

>6909698|10
TATATATATA

>6909699|10
ATATATATAT

>6909700|10
TATATATATA

>6913278|10
AATAATTATT

>6916704|10
TAATTAATTA

>6920153|10
CTTTTAAAAG

>6920414|10
TAGAGCTCTA

>6928230|10
ATTATATAAT

>6928820|10
AGAATATTCT

>6929834|10
CCCACGTGGG

>6936415|10
TAATTAATTA

>6936417|10
ATTAATTAAT

>6946720|10
CCAAATTTGG

>6947897|10
AAATTAATTT

>6949306|10
ATTATATAAT

>6955186|10
TGTCCGGACA

>6958002|10
AGAAATTTCT

>6963719|10
TCCTATAGGA

>6968721|10
TTTTTAAAAA

>6975019|10
AGGCATGCCT

>6975136|10
CTTAATTAAG

>6979609|10
CAGCTAGCTG

>6984647|10
AATATATATT

>6991189|10
CAGCTAGCTG

>6993138|10
TTTAATTAAA

>7000191|10
TCTCTAGAGA

>7002379|10
TTTTATAAAA

>7009421|10
CCCTCGAGGG

>7018864|10
CTTTATAAAG

>7024633|10
TCCATATGGA

>7026563|10
GGCACGTGCC

>7029995|10
GCACATGTGC

>7038749|10
TATATATATA

>7050811|10
ATGAATTCAT

>7050867|10
ATATATATAT

>7050868|10
TATATATATA

>7050869|10
ATATATATAT

>7050870|10
TATATATATA

>7055175|10
TTTTTAAAAA

>7056450|10
TGCTGCAGCA

>7056890|10
ATATATATAT

>7059725|10
CCCGGCCGGG

>7065746|10
TACGTACGTA

>7083667|10
TTTTTAAAAA

>7085583|10
TGTAGCTACA

>7088191|10
CTGAATTCAG

>7089891|10
ATGTTAACAT

>7090656|10
TTATTAATAA

>7095766|10
GTCTGCAGAC

>7097954|10
ATATATATAT

>7098801|10
TTTATATAAA

>7100063|10
ATTTTAAAAT

>7101326|10
CTCTGCAGAG

>7102008|10
CTTCTAGAAG

>7102362|10
TGGGTACCCA

>7104282|10
TGTGGCCACA

>7104442|10
GCAGTACTGC

>7107934|10
CAGAGCTCTG

>7109753|10
GTGGATCCAC

>7111180|10
ATGTCGACAT

>7115903|10
GAAGTACTTC

>7119521|10
TTTTTAAAAA

>7125934|10
GTCTTAAGAC

>7131693|10
TTTTTAAAAA

>7136924|10
ATTCATGAAT

>7144226|10
TATATATATA

>7144227|10
ATATATATAT

>7149243|10
AATGATCATT

>7152441|10
CTTCTAGAAG

>7152453|10
ATTTTAAAAT

>7154357|10
CAGTTAACTG

>7156098|10
ATTAATTAAT

>7158443|10
CTTGGCCAAG

>7159425|10
TTTTATAAAA

>7160539|10
AAGTTAACTT

>7161854|10
GTGTGCACAC

>7162020|10
GCATGCATGC

>7164360|10
GCATGCATGC

>7170567|10
CATTTAAATG

>7171454|10
AGAAATTTCT

>7174311|10
AGGGTACCCT

>7178527|10
AAAAATTTTT

>7184431|10
AGAATATTCT

>7190707|10
AAAAATTTTT

>7196101|10
CAGGTACCTG

>7197529|10
CAGGTACCTG

>7198188|10
GGTGCGCACC

>7198431|10
CATTTAAATG

>7199062|10
TATATATATA

>7199063|10
ATATATATAT

>7199064|10
TATATATATA

>7199065|10
ATATATATAT

>7199066|10
TATATATATA

>7199067|10
ATATATATAT

>7199068|10
TATATATATA

>7199069|10
ATATATATAT

>7199087|10
ATAAATTTAT

>7199097|10
ATTTATAAAT

>7199104|10
AATATATATT

>7199175|10
AAATATATTT

>7199289|10
AATATATATT

>7199305|10
TATAATTATA

>7199333|10
AAATATATTT

>7200968|10
TTTAATTAAA

>7201847|10
GCCAGCTGGC

>7211237|10
CCAGCGCTGG

>7212944|10
AAATCGATTT

>7215717|10
TTGAGCTCAA

>7215864|10
GGGGTACCCC

>7215991|10
GAGCTAGCTC

>7217450|10
AAAAATTTTT

>7219776|10
AAAAATTTTT

>7222595|10
TTTATATAAA

>7227803|10
TAATTAATTA

>7227805|10
ATTAATTAAT

>7227807|10
TAATTAATTA

>7227809|10
ATTAATTAAT

>7227811|10
TAATTAATTA

>7227813|10
ATTAATTAAT

>7228229|10
AAATTAATTT

>7234976|10
CATCCGGATG

>7239830|10
TTATTAATAA

>7240124|10
TTTTTAAAAA

>7244617|10
ACAGATCTGT

>7250345|10
AAAAATTTTT

>7254467|10
TATTTAAATA

>7254990|10
TATCTAGATA

>7259625|10
AAGAATTCTT

>7260086|10
TTTAATTAAA

>7266304|10
AAATTAATTT

>7266447|10
ATAAATTTAT

>7268216|10
GCCAGCTGGC

>7269177|10
GGTAATTACC

>7270010|10
GTGCATGCAC

>7274173|10
GGTATATACC

>7275223|10
TTTTTAAAAA

>7275347|10
ATTTTAAAAT

>7275351|10
TAAAATTTTA

>7297199|10
TCCAGCTGGA

>7301773|10
TTAAATTTAA

>7304982|10
ATTAATTAAT

>7304984|10
TAATTAATTA

>7304986|10
ATTAATTAAT

>7304988|10
TAATTAATTA

>7305139|10
TGCCTAGGCA

>7305240|10
TATATATATA

>7305241|10
ATATATATAT

>7305242|10
TATATATATA

>7305263|10
ATATATATAT

>7305264|10
TATATATATA

>7305265|10
ATATATATAT

>7305266|10
TATATATATA

>7305396|10
AATATATATT

>7305453|10
TATATATATA

>7316978|10
GATGGCCATC

>7322256|10
ACTGATCAGT

>7330336|10
TATATATATA

>7330337|10
ATATATATAT

>7330338|10
TATATATATA

>7330339|10
ATATATATAT

>7330340|10
TATATATATA

>7330341|10
ATATATATAT

>7330342|10
TATATATATA

>7336340|10
TATATATATA

>7336341|10
ATATATATAT

>7336342|10
TATATATATA

>7336343|10
ATATATATAT

>7336344|10
TATATATATA

>7336345|10
ATATATATAT

>7336346|10
TATATATATA

>7336347|10
ATATATATAT

>7336348|10
TATATATATA

>7336349|10
ATATATATAT

>7336350|10
TATATATATA

>7336351|10
ATATATATAT

>7336352|10
TATATATATA

>7336353|10
ATATATATAT

>7336354|10
TATATATATA

>7336858|10
CATGATCATG

>7339614|10
AGCAGCTGCT

>7341105|10
TTCTGCAGAA

>7343314|10
ATAATATTAT

>7348842|10
GGCTGCAGCC

>7350193|10
ATTGTACAAT

>7351488|10
CTCCTAGGAG

>7362647|10
AACTGCAGTT

>7362764|10
CCTCATGAGG

>7364056|10
TGAGATCTCA

>7366243|10
CAAATATTTG

>7368032|10
CTAGGCCTAG

>7368726|10
AAATTAATTT

>7369937|10
TATATATATA

>7369938|10
ATATATATAT

>7369939|10
TATATATATA

>7369940|10
ATATATATAT

>7370558|10
CCAAATTTGG

>7374047|10
AATCTAGATT

>7381116|10
ATGAGCTCAT

>7383180|10
TTTTTAAAAA

>7383234|10
AGATGCATCT

>7384652|10
ATTTTAAAAT

>7389363|10
TTAAATTTAA

>7394659|10
CCCCCGGGGG

>7396496|10
ACCAGCTGGT

>7398087|10
ACATATATGT

>7398092|10
TATGTACATA

>7400252|10
ATTTGCAAAT

>7404078|10
CTCCTAGGAG

>7404550|10
TGAATATTCA

>7408693|10
CAGTTAACTG

>7414632|10
AGTATATACT

>7418026|10
CAGGGCCCTG

>7418182|10
ATTTGCAAAT

>7424188|10
ACTCTAGAGT

>7424681|10
TGCAGCTGCA

>7424909|10
AGTATATACT

>7430310|10
GTCAATTGAC

>7435862|10
ATTAATTAAT

>7438130|10
AAAGGCCTTT

>7441720|10
GGTATATACC

>7442325|10
GATAGCTATC

>7446528|10
AGCCATGGCT

>7448953|10
GTGCATGCAC

>7452716|10
CTGAGCTCAG

>7453794|10
ATTTCGAAAT

>7456695|10
TCATATATGA

>7458255|10
ATATATATAT

>7458256|10
TATATATATA

>7458257|10
ATATATATAT

>7458258|10
TATATATATA

>7458259|10
ATATATATAT

>7458260|10
TATATATATA

>7458261|10
ATATATATAT

>7458262|10
TATATATATA

>7458263|10
ATATATATAT

>7458264|10
TATATATATA

>7458265|10
ATATATATAT

>7458266|10
TATATATATA

>7458267|10
ATATATATAT

>7458268|10
TATATATATA

>7458269|10
ATATATATAT

>7458270|10
TATATATATA

>7458271|10
ATATATATAT

>7458272|10
TATATATATA

>7458273|10
ATATATATAT

>7458274|10
TATATATATA

>7458275|10
ATATATATAT

>7458276|10
TATATATATA

>7458277|10
ATATATATAT

>7458278|10
TATATATATA

>7458279|10
ATATATATAT

>7458280|10
TATATATATA

>7458281|10
ATATATATAT

>7458282|10
TATATATATA

>7458283|10
ATATATATAT

>7458284|10
TATATATATA

>7458285|10
ATATATATAT

>7458286|10
TATATATATA

>7458287|10
ATATATATAT

>7458288|10
TATATATATA

>7458922|10
TAGTATACTA

>7460265|10
AGACATGTCT

>7464316|10
TTGGCGCCAA

>7464738|10
TCCTATAGGA

>7472323|10
GGTATATACC

>7476050|10
AAAGTACTTT

>7481039|10
GGAGGCCTCC

>7486570|10
CCTGGCCAGG

>7497279|10
CCAGGCCTGG

>7499545|10
CTCCATGGAG

>7500106|10
CGGGTACCCG

>7502261|10
TGATTAATCA

>7505800|10
TTTCATGAAA

>7506364|10
TAAATATTTA

>7506368|10
TATTTAAATA

>7511355|10
CAGTGCACTG

>7511701|10
GGAGGCCTCC

>7515274|10
AGCCGCGGCT

>7519445|10
AGGGTACCCT

>7520206|10
CCGCATGCGG

>7521490|10
CCACATGTGG

>7522720|10
CTGAATTCAG

>7522757|10
GGATGCATCC

>7524032|10
TTTTATAAAA

>7524249|10
GTGTATACAC

>7524300|10
ACACGCGTGT

>7526217|10
TGTCTAGACA

>7526883|10
GGGGGCCCCC

>7530688|10
CCCTGCAGGG

>7539510|10
AGGACGTCCT

>7542601|10
AGTTTAAACT

>7543448|10
GACTGCAGTC

>7546374|10
ATGATATCAT

>7546378|10
TATCATGATA

>7548638|10
ACACATGTGT

>7548643|10
TGTGTACACA

>7548706|10
CACATATGTG

>7548948|10
TACATATGTA

>7553964|10
CCCCATGGGG

>7556646|10
GGATTAATCC

>7561921|10
CTGCCGGCAG

>7563329|10
GAGGGCCCTC

>7571488|10
GATAATTATC

>7576169|10
CAGCCGGCTG

>7577423|10
CTTGGCCAAG

>7578086|10
AGAAGCTTCT

>7579727|10
CACAGCTGTG

>7581433|10
TTTTGCAAAA

>7585555|10
ATAATATTAT

>7588487|10
TTTTTAAAAA

>7602115|10
AAAAATTTTT

>7602181|10
TCTAATTAGA

>7607011|10
AAAGTACTTT

>7607642|10
GATTTAAATC

>7607917|10
CCTTGCAAGG

>7608391|10
TCCTTAAGGA

>7611298|10
CCCAGCTGGG

>7611428|10
GTGTGCACAC

>7611729|10
CCTGATCAGG

>7613633|10
CTGTGCACAG

>7616872|10
TTGGATCCAA

>7624215|10
GGGTGCACCC

>7626324|10
ATTTATAAAT

>7633203|10
TAGCATGCTA

>7638994|10
CACAGCTGTG

>7642324|10
GAGAGCTCTC

>7646957|10
GGGACGTCCC

>7647519|10
TCAGCGCTGA

>7648877|10
GAGTGCACTC

>7649604|10
GCAGGCCTGC

>7650322|10
CCTGGCCAGG

>7652951|10
GCAATATTGC

>7653455|10
TATCTAGATA

>7656335|10
CAGCATGCTG

>7658500|10
GGTATATACC

>7665665|10
GGGAATTCCC

>7671999|10
GGCAGCTGCC

>7676115|10
CTTTTAAAAG

>7680618|10
GAATATATTC

>7681646|10
AAATTAATTT

>7683924|10
CAATTAATTG

>7685880|10
TGCTGCAGCA

>7685901|10
GGGCCGGCCC

>7689948|10
AGCTCGAGCT

>7690292|10
AGAGGCCTCT

>7692432|10
ATGTATACAT

>7699473|10
AAGAGCTCTT

>7702716|10
CCTGGCCAGG

>7707458|10
TGGTCGACCA

>7719843|10
TCACTAGTGA

>7724985|10
ACCAGCTGGT

>7728431|10
AGCTGCAGCT

>7728653|10
TGCTGCAGCA

>7728952|10
CAGGATCCTG

>7735869|10
GGAAGCTTCC

>7739297|10
CAGAGCTCTG

>7739914|10
CAGGGCCCTG

>7740602|10
TGGGGCCCCA

>7740904|10
GCGCGCGCGC

>7740905|10
CGCGCGCGCG

>7740906|10
GCGCGCGCGC

>7740907|10
CGCGCGCGCG

>7740908|10
GCGCGCGCGC

>7740909|10
CGCGCGCGCG

>7740910|10
GCGCGCGCGC

>7740911|10
CGCGCGCGCG

>7740938|10
AGCAGCTGCT

>7747548|10
CTGAGCTCAG

>7761646|10
TTTTTAAAAA

>7764727|10
GTGAGCTCAC

>7765337|10
ACACGCGTGT

>7766426|10
TTATCGATAA

>7769900|10
ATTTTAAAAT

>7771457|10
CCTGATCAGG

>7776491|10
ATTTTAAAAT

>7777905|10
CAAATATTTG

>7779665|10
CTAAATTTAG

>7781516|10
TTATTAATAA

>7782278|10
TTTCATGAAA

>7783096|10
TATACGTATA

>7788615|10
ACAGATCTGT

>7790990|10
ATATATATAT

>7790991|10
TATATATATA

>7790992|10
ATATATATAT

>7790993|10
TATATATATA

>7790994|10
ATATATATAT

>7790995|10
TATATATATA

>7790996|10
ATATATATAT

>7790997|10
TATATATATA

>7791153|10
GTGCATGCAC

>7793098|10
AAAAATTTTT

>7794905|10
AAAGTACTTT

>7795118|10
TTATTAATAA

>7797327|10
GCCCTAGGGC

>7800432|10
CTGAATTCAG

>7802183|10
GTATATATAC

>7803139|10
CTGAGCTCAG

>7807634|10
TAATTAATTA

>7808761|10
ATTTTAAAAT

>7809595|10
TTTTTAAAAA

>7813293|10
TCAAATTTGA

>7815804|10
GGCTGCAGCC

>7817829|10
TAAAATTTTA

>7822056|10
ATTTTAAAAT

>7822888|10
TTATTAATAA

>7828698|10
ACTGTACAGT

>7830824|10
CAAATATTTG

>7834833|10
GTGTATACAC

>7838105|10
ATTATATAAT

>7838372|10
CAAAGCTTTG

>7839373|10
ATTATATAAT

>7839698|10
CTTCATGAAG

>7841479|10
GTTTATAAAC

>7843566|10
CTGCCGGCAG

>7844622|10
ACCGCGCGGT

>7845812|10
TCACATGTGA

>7847556|10
TTTTTAAAAA

>7849202|10
TATATATATA

>7849203|10
ATATATATAT

>7849204|10
TATATATATA

>7849205|10
ATATATATAT

>7849206|10
TATATATATA

>7849207|10
ATATATATAT

>7849208|10
TATATATATA

>7849867|10
AAAATATTTT

>7853831|10
ATACTAGTAT

>7854713|10
AAATTAATTT

>7854926|10
TATAATTATA

>7858457|10
TGTTTAAACA

>7860919|10
ATGTGCACAT

>7866874|10
TATATATATA

>7866875|10
ATATATATAT

>7866876|10
TATATATATA

>7866877|10
ATATATATAT

>7866878|10
TATATATATA

>7866879|10
ATATATATAT

>7866880|10
TATATATATA

>7866881|10
ATATATATAT

>7866882|10
TATATATATA

>7866883|10
ATATATATAT

>7866884|10
TATATATATA

>7866885|10
ATATATATAT

>7866886|10
TATATATATA

>7876718|10
TTTTTAAAAA

>7878729|10
CCACATGTGG

>7882314|10
AAAAATTTTT

>7883176|10
TTTTTAAAAA

>7884667|10
AAATATATTT

>7894876|10
TTTTTAAAAA

>7898140|10
AAAATATTTT

>7900604|10
TTGAGCTCAA

>7904771|10
GGAGCGCTCC

>7905949|10
TGGAATTCCA

>7914795|10
AAATCGATTT

>7919322|10
TAAAATTTTA

>7920978|10
TGGAATTCCA

>7926819|10
TGACATGTCA

>7928965|10
GAGAGCTCTC

>7930930|10
TTTCATGAAA

>7932424|10
TTAAGCTTAA

>7934535|10
GGCTGCAGCC

>7934611|10
TGGTGCACCA

>7937968|10
TCTTGCAAGA

>7938984|10
ATTATATAAT

>7943739|10
TTTTTAAAAA

>7948544|10
TTTCCGGAAA

>7953052|10
GTATTAATAC

>7955141|10
GGCCTAGGCC

>7956642|10
AAAAATTTTT

>7957555|10
AAGATATCTT

>7958061|10
AATGTACATT

>7958203|10
AATTTAAATT

>7961580|10
ATACATGTAT

>7961598|10
TACATATGTA

>7963439|10
TAATTAATTA

>7963441|10
ATTAATTAAT

>7963443|10
TAATTAATTA

>7963445|10
ATTAATTAAT

>7964600|10
GAATATATTC

>7967563|10
TTAAATTTAA

>7969317|10
AAAATATTTT

>7974879|10
TCAATATTGA

>7975911|10
AAAAGCTTTT

>7978017|10
TATATATATA

>7978018|10
ATATATATAT

>7978019|10
TATATATATA

>7978020|10
ATATATATAT

>7978021|10
TATATATATA

>7978022|10
ATATATATAT

>7978023|10
TATATATATA

>7978024|10
ATATATATAT

>7978025|10
TATATATATA

>7978026|10
ATATATATAT

>7983905|10
AAAAATTTTT

>7984356|10
TATATATATA

>7984357|10
ATATATATAT

>7984358|10
TATATATATA

>7984359|10
ATATATATAT

>7984360|10
TATATATATA

>7984361|10
ATATATATAT

>7984362|10
TATATATATA

>7984363|10
ATATATATAT

>7984364|10
TATATATATA

>7984365|10
ATATATATAT

>7984366|10
TATATATATA

>7984367|10
ATATATATAT

>7984368|10
TATATATATA

>7984369|10
ATATATATAT

>7984370|10
TATATATATA

>7984371|10
ATATATATAT

>7984372|10
TATATATATA

>7984373|10
ATATATATAT

>7984374|10
TATATATATA

>7984375|10
ATATATATAT

>7984376|10
TATATATATA

>7984377|10
ATATATATAT

>7984378|10
TATATATATA

>7984379|10
ATATATATAT

>7984380|10
TATATATATA

>7984381|10
ATATATATAT

>7984382|10
TATATATATA

>7984383|10
ATATATATAT

>7984384|10
TATATATATA

>7984385|10
ATATATATAT

>7984469|10
CTGAGCTCAG

>7985006|10
TACAGCTGTA

>7985070|10
AAAAATTTTT

>7991351|10
AACACGTGTT

>7991402|10
TTACATGTAA

>7994991|10
TATCATGATA

>7996592|10
AATCATGATT

>7998123|10
TGATATATCA

>7998747|10
CTTCTAGAAG

>8006194|10
TTTTATAAAA

>8009911|10
CATTATAATG

>8014629|10
GCTCTAGAGC

>8020803|10
CTGGTACCAG

>8023025|10
GAAATATTTC

>8025051|10
AAATATATTT

>8027456|10
CAGTATACTG

>8028803|10
CTGAGCTCAG

>8036628|10
ATCACGTGAT

>8040392|10
GAGCGCGCTC

>8041106|10
AGTTATAACT

>8050910|10
TGTGATCACA

>8053040|10
TAGGATCCTA

>8057199|10
TTTTTAAAAA

>8060020|10
ATTTTAAAAT

>8066665|10
AATCATGATT

>8067484|10
TAATGCATTA

>8067543|10
ATATATATAT

>8067544|10
TATATATATA

>8067545|10
ATATATATAT

>8067546|10
TATATATATA

>8067547|10
ATATATATAT

>8067548|10
TATATATATA

>8071099|10
AGTTGCAACT

>8071981|10
AGTTTAAACT

>8072805|10
AAAATATTTT

>8078047|10
TTCTTAAGAA

>8078057|10
AAAAATTTTT

>8080334|10
GTTCTAGAAC

>8090969|10
TAATTAATTA

>8090971|10
ATTAATTAAT

>8091470|10
ATTAATTAAT

>8091472|10
TAATTAATTA

>8091474|10
ATTAATTAAT

>8091476|10
TAATTAATTA

>8091478|10
ATTAATTAAT

>8091527|10
AAATATATTT

>8093182|10
TATATATATA

>8094803|10
TTTTTAAAAA

>8096145|10
TATATATATA

>8096146|10
ATATATATAT

>8096147|10
TATATATATA

>8096148|10
ATATATATAT

>8096149|10
TATATATATA

>8096150|10
ATATATATAT

>8096151|10
TATATATATA

>8105582|10
AAAAATTTTT

>8115919|10
CTGAGCTCAG

>8116001|10
AAAAATTTTT

>8120590|10
ATGGCGCCAT

>8124835|10
TTTTTAAAAA

>8125040|10
TTCCCGGGAA

>8130369|10
TGTGTACACA

>8135983|10
TGGAGCTCCA

>8139145|10
TTGAGCTCAA

>8141409|10
CCTTGCAAGG

>8141903|10
CTGAGCTCAG

>8142448|10
AAGCATGCTT

>8145095|10
ATTTTAAAAT

>8148398|10
CTTCATGAAG

>8153338|10
AAATATATTT

>8153859|10
TGAGGCCTCA

>8155023|10
GCCCATGGGC

>8155979|10
TCAGCGCTGA

>8157010|10
GAAAGCTTTC

>8160189|10
TATTATAATA

>8160268|10
TATATATATA

>8160269|10
ATATATATAT

>8160270|10
TATATATATA

>8160271|10
ATATATATAT

>8160272|10
TATATATATA

>8160273|10
ATATATATAT

>8160274|10
TATATATATA

>8162346|10
AAATTAATTT

>8166292|10
AAAAATTTTT

>8166912|10
TAAATATTTA

>8167071|10
CTTTGCAAAG

>8173890|10
ACTTATAAGT

>8177316|10
AAAGATCTTT

>8196531|10
GATCATGATC

>8198437|10
ATTTATAAAT

>8203063|10
CTTTATAAAG

>8204045|10
AATAATTATT

>8224126|10
GTTGCGCAAC

>8227004|10
TATATATATA

>8231744|10
ATTTTAAAAT

>8231748|10
TAAAATTTTA

>8234828|10
ACATATATGT

>8236186|10
TATATATATA

>8238474|10
TTTAATTAAA

>8239132|10
ATCATATGAT

>8243725|10
CAGGTACCTG

>8244540|10
GTCATATGAC

>8246215|10
CTGGGCCCAG

>8247229|10
AAAAATTTTT

>8252732|10
TGTGTACACA

>8257489|10
TATATATATA

>8262055|10
TCCTGCAGGA

>8265761|10
CTGAGCTCAG

>8266065|10
AAGACGTCTT

>8266466|10
TTTTTAAAAA

>8277299|10
CTCGGCCGAG

>8279285|10
TTTTTAAAAA

>8279558|10
ATCTATAGAT

>8279599|10
TATATATATA

>8282718|10
AAACATGTTT

>8285006|10
CCTCTAGAGG

>8287046|10
AGTGGCCACT

>8293674|10
TATATATATA

>8293675|10
ATATATATAT

>8293676|10
TATATATATA

>8293677|10
ATATATATAT

>8293678|10
TATATATATA

>8293679|10
ATATATATAT

>8293680|10
TATATATATA

>8293681|10
ATATATATAT

>8293682|10
TATATATATA

>8293683|10
ATATATATAT

>8293684|10
TATATATATA

>8293685|10
ATATATATAT

>8293686|10
TATATATATA

>8293687|10
ATATATATAT

>8293688|10
TATATATATA

>8293689|10
ATATATATAT

>8293690|10
TATATATATA

>8293691|10
ATATATATAT

>8293692|10
TATATATATA

>8293693|10
ATATATATAT

>8293694|10
TATATATATA

>8293695|10
ATATATATAT

>8293696|10
TATATATATA

>8293697|10
ATATATATAT

>8293698|10
TATATATATA

>8293699|10
ATATATATAT

>8293700|10
TATATATATA

>8293701|10
ATATATATAT

>8293702|10
TATATATATA

>8293703|10
ATATATATAT

>8293704|10
TATATATATA

>8293705|10
ATATATATAT

>8293723|10
ACATATATGT

>8293734|10
TATATATATA

>8293746|10
TATACGTATA

>8293843|10
TATATATATA

>8293858|10
ATATATATAT

>8293859|10
TATATATATA

>8293860|10
ATATATATAT

>8293861|10
TATATATATA

>8293862|10
ATATATATAT

>8293863|10
TATATATATA

>8293864|10
ATATATATAT

>8293865|10
TATATATATA

>8293866|10
ATATATATAT

>8293867|10
TATATATATA

>8293868|10
ATATATATAT

>8293869|10
TATATATATA

>8293870|10
ATATATATAT

>8293871|10
TATATATATA

>8293872|10
ATATATATAT

>8293873|10
TATATATATA

>8293874|10
ATATATATAT

>8293875|10
TATATATATA

>8293876|10
ATATATATAT

>8293877|10
TATATATATA

>8305451|10
CTGAGCTCAG

>8305833|10
GGCACGTGCC

>8309120|10
CCAATATTGG

>8310372|10
AGAAGCTTCT

>8312093|10
ATTAATTAAT

>8313125|10
CCAATATTGG

>8313497|10
TTTTTAAAAA

>8314075|10
CTCATATGAG

>8315056|10
TATATATATA

>8315057|10
ATATATATAT

>8315058|10
TATATATATA

>8315059|10
ATATATATAT

>8315060|10
TATATATATA

>8315061|10
ATATATATAT

>8315062|10
TATATATATA

>8315063|10
ATATATATAT

>8315064|10
TATATATATA

>8319294|10
TAAATATTTA

>8321320|10
TAAATATTTA

>8322764|10
TGCAATTGCA

>8324065|10
AAACATGTTT

>8324428|10
TATATATATA

>8324429|10
ATATATATAT

>8324430|10
TATATATATA

>8332193|10
CTGAGCTCAG

>8332606|10
ATGTATACAT

>8332685|10
ACATATATGT

>8332711|10
ATAAGCTTAT

>8332785|10
AAACATGTTT

>8333621|10
TCCTTAAGGA

>8339002|10
CCAATATTGG

>8342221|10
ACTGGCCAGT

>8342245|10
ACTGGCCAGT

>8352225|10
GAAACGTTTC

>8354652|10
TGAGATCTCA

>8356210|10
CTCAGCTGAG

>8356698|10
TAGCATGCTA

>8359111|10
ATATATATAT

>8359112|10
TATATATATA

>8359113|10
ATATATATAT

>8359114|10
TATATATATA

>8359115|10
ATATATATAT

>8359116|10
TATATATATA

>8359117|10
ATATATATAT

>8359118|10
TATATATATA

>8359119|10
ATATATATAT

>8359120|10
TATATATATA

>8359121|10
ATATATATAT

>8359122|10
TATATATATA

>8359123|10
ATATATATAT

>8359124|10
TATATATATA

>8359125|10
ATATATATAT

>8359126|10
TATATATATA

>8359127|10
ATATATATAT

>8359128|10
TATATATATA

>8359129|10
ATATATATAT

>8359130|10
TATATATATA

>8359131|10
ATATATATAT

>8359132|10
TATATATATA

>8360884|10
AATTGCAATT

>8363397|10
GAAAGCTTTC

>8371582|10
TCATTAATGA

>8371666|10
GATGGCCATC

>8373394|10
ATGTGCACAT

>8374353|10
ATAACGTTAT

>8380004|10
CTGAGCTCAG

>8385641|10
TTTTTAAAAA

>8387335|10
GTATATATAC

>8391310|10
AAAATATTTT

>8391336|10
AAAATATTTT

>8391362|10
AAAATATTTT

>8391388|10
AAAATATTTT

>8391414|10
AAAATATTTT

>8391440|10
AAAATATTTT

>8391466|10
AAAATATTTT

>8391491|10
AAAATATTTT

>8391508|10
AAAATATTTT

>8391570|10
ACACATGTGT

>8393027|10
CCCTCGAGGG

>8393366|10
TTTTTAAAAA

>8396540|10
CTTCTAGAAG

>8399291|10
GGCCCGGGCC

>8400164|10
TTTTTAAAAA

>8403063|10
CCAGGCCTGG

>8403742|10
CCGAGCTCGG

>8409687|10
CCCTGCAGGG

>8412007|10
GCTCTAGAGC

>8414453|10
TTTAATTAAA

>8416028|10
CTGCATGCAG

>8418975|10
TTCTGCAGAA

>8420991|10
GCCTGCAGGC

>8426282|10
CAAGTACTTG

>8429850|10
ATATATATAT

>8429851|10
TATATATATA

>8431586|10
GTCAGCTGAC

>8434230|10
GGCAGCTGCC

>8434425|10
AAAAATTTTT

>8438122|10
ATTTTAAAAT

>8446055|10
TATATATATA

>8446056|10
ATATATATAT

>8446057|10
TATATATATA

>8446058|10
ATATATATAT

>8446059|10
TATATATATA

>8446060|10
ATATATATAT

>8446061|10
TATATATATA

>8446062|10
ATATATATAT

>8446063|10
TATATATATA

>8446064|10
ATATATATAT

>8446065|10
TATATATATA

>8446066|10
ATATATATAT

>8446067|10
TATATATATA

>8446068|10
ATATATATAT

>8446069|10
TATATATATA

>8446070|10
ATATATATAT

>8446071|10
TATATATATA

>8446072|10
ATATATATAT

>8446073|10
TATATATATA

>8452409|10
TTTTTAAAAA

>8454398|10
GAAATATTTC

>8454515|10
ATAATATTAT

>8454857|10
ATATATATAT

>8454858|10
TATATATATA

>8459862|10
TTTTTAAAAA

>8461100|10
TATATATATA

>8461101|10
ATATATATAT

>8461102|10
TATATATATA

>8461103|10
ATATATATAT

>8461104|10
TATATATATA

>8461105|10
ATATATATAT

>8461106|10
TATATATATA

>8461107|10
ATATATATAT

>8461108|10
TATATATATA

>8461109|10
ATATATATAT

>8461110|10
TATATATATA

>8461111|10
ATATATATAT

>8461112|10
TATATATATA

>8461113|10
ATATATATAT

>8461114|10
TATATATATA

>8461115|10
ATATATATAT

>8461116|10
TATATATATA

>8461117|10
ATATATATAT

>8461118|10
TATATATATA

>8461119|10
ATATATATAT

>8461120|10
TATATATATA

>8461121|10
ATATATATAT

>8461122|10
TATATATATA

>8463274|10
AATAATTATT

>8464191|10
TTTTTAAAAA

>8466697|10
TTTTTAAAAA

>8473321|10
ACACATGTGT

>8477205|10
GGTTATAACC

>8484674|10
GTGTGCACAC

>8486785|10
CAGGATCCTG

>8488469|10
TAAATATTTA

>8491808|10
CTTTATAAAG

>8493143|10
GAAAATTTTC

>8497164|10
CTTCTAGAAG

>8497725|10
CACAGCTGTG

>8498217|10
AAAATATTTT

>8498405|10
TGTATATACA

>8504615|10
ATTATATAAT

>8513873|10
AAAAATTTTT

>8513949|10
TAATTAATTA

>8514056|10
TTAATATTAA

>8514345|10
ACATGCATGT

>8520580|10
CATGTACATG

>8521893|10
AAAGTACTTT

>8523290|10
TGAAGCTTCA

>8524154|10
ATTTTAAAAT

>8524220|10
GTTTTAAAAC

>8525057|10
ATTTTAAAAT

>8525681|10
AAGCTAGCTT

>8526104|10
GTTAGCTAAC

>8534327|10
TAAAGCTTTA

>8538585|10
GGGGCGCCCC

>8539284|10
AAAAATTTTT

>8541634|10
ATGAATTCAT

>8546496|10
TTAGTACTAA

>8549437|10
AAAAATTTTT

>8551772|10
TATTTAAATA

>8552435|10
TTTAATTAAA

>8554292|10
AAGTATACTT

>8563503|10
TTACATGTAA

>8563542|10
CTATTAATAG

>8567030|10
CTCCATGGAG

>8567103|10
TGTCATGACA

>8571595|10
AAAGTACTTT

>8575473|10
CTGACGTCAG

>8581543|10
TTTAATTAAA

>8583674|10
AAAATATTTT

>8585307|10
AATTATAATT

>8590517|10
ACAACGTTGT

>8591601|10
TTATTAATAA

>8595614|10
GTTTTAAAAC

>8598493|10
CTGTGCACAG

>8600164|10
CTTTTAAAAG

>8600366|10
CCTAGCTAGG

>8602732|10
ATTTTAAAAT

>8603694|10
AATAATTATT

>8605707|10
TTATTAATAA

>8606375|10
TATATATATA

>8606376|10
ATATATATAT

>8607142|10
TTTTTAAAAA

>8609288|10
CCAGCGCTGG

>8610342|10
CTACTAGTAG

>8611026|10
AAATTAATTT

>8613061|10
ACACATGTGT

>8622475|10
ACCCTAGGGT

>8624671|10
TTAAATTTAA

>8624931|10
ATATATATAT

>8624932|10
TATATATATA

>8624933|10
ATATATATAT

>8628760|10
ATAAATTTAT

>8633393|10
TATATATATA

>8633394|10
ATATATATAT

>8634338|10
GAACATGTTC

>8635123|10
AACAATTGTT

>8635595|10
TATATATATA

>8635596|10
ATATATATAT

>8635597|10
TATATATATA

>8635598|10
ATATATATAT

>8635599|10
TATATATATA

>8635600|10
ATATATATAT

>8635601|10
TATATATATA

>8635602|10
ATATATATAT

>8635603|10
TATATATATA

>8635604|10
ATATATATAT

>8635605|10
TATATATATA

>8635606|10
ATATATATAT

>8635607|10
TATATATATA

>8635608|10
ATATATATAT

>8635609|10
TATATATATA

>8635610|10
ATATATATAT

>8635611|10
TATATATATA

>8636458|10
TTACATGTAA

>8637934|10
CTGACGTCAG

>8640764|10
TAGCTAGCTA

>8640766|10
GCTAGCTAGC

>8640768|10
TAGCTAGCTA

>8640770|10
GCTAGCTAGC

>8642891|10
TGAAATTTCA

>8643742|10
AATTTAAATT

>8650563|10
TTCAGCTGAA

>8652267|10
AAATGCATTT

>8656380|10
GTGTATACAC

>8659456|10
AAATATATTT

>8662874|10
GAAATATTTC

>8663859|10
ATTTTAAAAT

>8664505|10
AGAGGCCTCT

>8681396|10
TTTCATGAAA

>8683569|10
TTTTTAAAAA

>8688179|10
ATGAATTCAT

>8688739|10
TTTATATAAA

>8691277|10
GATAATTATC

>8691829|10
ATACTAGTAT

>8692681|10
CAGTTAACTG

>8692877|10
TTTCTAGAAA

>8693136|10
ATATTAATAT

>8693319|10
AAAAATTTTT

>8693636|10
CACAGCTGTG

>8694628|10
TTTATATAAA

>8695287|10
GATTGCAATC

>8697066|10
AATTTAAATT

>8697601|10
GATTATAATC

>8698838|10
AAAAATTTTT

>8699614|10
GTTATATAAC

>8699625|10
CCTTGCAAGG

>8709218|10
CACAGCTGTG

>8719572|10
TGCCATGGCA

>8720107|10
ATATTAATAT

>8720111|10
TAATATATTA

>8720300|10
AATTATAATT

>8722795|10
TTAAGCTTAA

>8733001|10
TAAATATTTA

>8735136|10
TTTGATCAAA

>8735323|10
CTATATATAG

>8738895|10
TGTCTAGACA

>8745359|10
AAAATATTTT

>8749187|10
TGAAATTTCA

>8752919|10
TCTAATTAGA

>8755333|10
TAAATATTTA

>8755873|10
TATTTAAATA

>8759798|10
TTTCTAGAAA

>8763342|10
CGGGGCCCCG

>8766810|10
AAGAGCTCTT

>8769279|10
ACTCTAGAGT

>8770476|10
ACTTTAAAGT

>8771632|10
AGAAATTTCT

>8772033|10
CATTTAAATG

>8773485|10
AAAAATTTTT

>8773495|10
TTTAATTAAA

>8774029|10
ATATTAATAT

>8775745|10
TTGAGCTCAA

>8776794|10
TTTTTAAAAA

>8780101|10
AATCATGATT

>8799917|10
ATTATATAAT

>8799930|10
TAATATATTA

>8805825|10
GTTTTAAAAC

>8806752|10
CAATTAATTG

>8808162|10
TTGTATACAA

>8811461|10
TCTTATAAGA

>8812980|10
GTTTTAAAAC

>8813170|10
AGAGATCTCT

>8813363|10
AAATTAATTT

>8814164|10
CATCATGATG

>8815346|10
TATCATGATA

>8815555|10
TTGTATACAA

>8816197|10
TTTTTAAAAA

>8816933|10
CTGACGTCAG

>8817442|10
AGTCATGACT

>8817940|10
TACATATGTA

>8825520|10
ATTGTACAAT

>8826840|10
ACAATATTGT

>8830370|10
AAAAATTTTT

>8832092|10
CATGTACATG

>8832095|10
GTACATGTAC

>8835668|10
TTTTTAAAAA

>8843716|10
TTTTTAAAAA

>8849143|10
TTTTTAAAAA

>8849362|10
TATATATATA

>8849363|10
ATATATATAT

>8849364|10
TATATATATA

>8849365|10
ATATATATAT

>8849366|10
TATATATATA

>8849367|10
ATATATATAT

>8849368|10
TATATATATA

>8849369|10
ATATATATAT

>8849370|10
TATATATATA

>8849371|10
ATATATATAT

>8849372|10
TATATATATA

>8849373|10
ATATATATAT

>8849374|10
TATATATATA

>8853692|10
TCTCATGAGA

>8854133|10
AAAAATTTTT

>8859593|10
TAATTAATTA

>8862148|10
TATAATTATA

>8862999|10
CAGGGCCCTG

>8863123|10
ATTTTAAAAT

>8863131|10
ATAAATTTAT

>8864068|10
ATATTAATAT

>8864071|10
TTAATATTAA

>8867971|10
TTTGGCCAAA

>8870670|10
AATTTAAATT

>8870673|10
TTAAATTTAA

>8870691|10
AAATTAATTT

>8872889|10
AAATATATTT

>8879271|10
TCTTTAAAGA

>8886604|10
ATTTATAAAT

>8893831|10
TTCATATGAA

>8893980|10
AAAATATTTT

>8893987|10
TTTTTAAAAA

>8895521|10
AAAAATTTTT

>8897675|10
TTTAATTAAA

>8898214|10
AAAGATCTTT

>8898564|10
CAAATATTTG

>8899313|10
AAAATATTTT

>8899323|10
TTTAATTAAA

>8902853|10
CTGAGCTCAG

>8908935|10
CAGAGCTCTG

>8918804|10
TGATATATCA

>8920998|10
AGGGGCCCCT

>8921837|10
TTTTTAAAAA

>8922856|10
AGGAGCTCCT

>8923244|10
TTCCTAGGAA

>8923885|10
AAGGGCCCTT

>8927607|10
AAAAATTTTT

>8936960|10
ATGGCGCCAT

>8939318|10
GCAGCGCTGC

>8945027|10
AGCAGCTGCT

>8949885|10
ATATGCATAT

>8950947|10
TTTTTAAAAA

>8954166|10
ACAAATTTGT

>8957039|10
TGTAATTACA

>8960611|10
TAGCATGCTA

>8962073|10
ATATATATAT

>8965062|10
TAATTAATTA

>8965064|10
ATTAATTAAT

>8965066|10
TAATTAATTA

>8965068|10
ATTAATTAAT

>8965070|10
TAATTAATTA

>8965072|10
ATTAATTAAT

>8967408|10
TTTTTAAAAA

>8967998|10
TTAAATTTAA

>8969123|10
CCAGGCCTGG

>8971281|10
CTCTGCAGAG

>8981562|10
CCAGCGCTGG

>8982677|10
ACCATATGGT

>8988342|10
ACCCATGGGT

>8996061|10
TACAATTGTA

>8997922|10
GTCAGCTGAC

>9010462|10
TGAGGCCTCA

>9016667|10
TGCTGCAGCA

>9018862|10
TGAGGCCTCA

>9021538|10
TTAATATTAA

>9023859|10
CAAAATTTTG

>9028752|10
TTTCTAGAAA

>9029722|10
GTGTATACAC

>9034177|10
CCTGGCCAGG

>9039603|10
ATAAATTTAT

>9039607|10
ATTTATAAAT

>9043853|10
TGTGGCCACA

>9044741|10
TTTTTAAAAA

>9049514|10
CTGAGCTCAG

>9051629|10
TTTGATCAAA

>9053271|10
TCTCATGAGA

>9055808|10
AAAAATTTTT

>9055823|10
TAATTAATTA

>9055825|10
ATTAATTAAT

>9058878|10
TAATATATTA

>9061703|10
CTGAGCTCAG

>9062713|10
CCAGTACTGG

>9065128|10
CTTTGCAAAG

>9065975|10
GGCCCGGGCC

>9067978|10
CACAATTGTG

>9072035|10
CTGACGTCAG

>9079092|10
ATTAATTAAT

>9079094|10
TAATTAATTA

>9081533|10
GAGTGCACTC

>9090240|10
TCCTGCAGGA

>9090598|10
ATATATATAT

>9090599|10
TATATATATA

>9090600|10
ATATATATAT

>9090601|10
TATATATATA

>9090602|10
ATATATATAT

>9090603|10
TATATATATA

>9091144|10
TCTGGCCAGA

>9092647|10
AAAAATTTTT

>9096400|10
AAAAATTTTT

>9102634|10
TATATATATA

>9102635|10
ATATATATAT

>9102636|10
TATATATATA

>9111223|10
TAAAGCTTTA

>9113034|10
TATATATATA

>9113035|10
ATATATATAT

>9113036|10
TATATATATA

>9113037|10
ATATATATAT

>9113038|10
TATATATATA

>9113055|10
AAAATATTTT

>9113068|10
AAATATATTT

>9113104|10
ATATTAATAT

>9113116|10
AATATATATT

>9113136|10
ATATTAATAT

>9113165|10
AATATATATT

>9113556|10
AATATATATT

>9113589|10
ATATTAATAT

>9113594|10
AATATATATT

>9114458|10
ATTTATAAAT

>9114519|10
TAAAATTTTA

>9119761|10
AAATATATTT

>9120888|10
TGGGCGCCCA

>9126008|10
AAAAATTTTT

>9133438|10
GCCATATGGC

>9138244|10
TAGCATGCTA

>9138572|10
GGGTGCACCC

>9139402|10
TGCACGTGCA

>9143275|10
CAGGGCCCTG

>9146306|10
GTCAATTGAC

>9150425|10
ACTATATAGT

>9154716|10
TACTATAGTA

>9159721|10
GCAGATCTGC

>9163159|10
TTTTTAAAAA

>9164190|10
TGTGGCCACA

>9164196|10
CACAGCTGTG

>9168157|10
AAATGCATTT

>9176211|10
ATATATATAT

>9176212|10
TATATATATA

>9176213|10
ATATATATAT

>9176225|10
TATAATTATA

>9176240|10
TATATATATA

>9176251|10
TATAATTATA

>9176257|10
TATATATATA

>9176263|10
TATAATTATA

>9176289|10
TATAATTATA

>9176295|10
TATATATATA

>9176301|10
TATAATTATA

>9176317|10
TTATATATAA

>9176327|10
TATAATTATA

>9176368|10
TTATATATAA

>9176388|10
TTATATATAA

>9176404|10
TATAATTATA

>9176422|10
ATATATATAT

>9176423|10
TATATATATA

>9176424|10
ATATATATAT

>9176425|10
TATATATATA

>9183235|10
TATATATATA

>9183236|10
ATATATATAT

>9183237|10
TATATATATA

>9183238|10
ATATATATAT

>9183239|10
TATATATATA

>9183240|10
ATATATATAT

>9183241|10
TATATATATA

>9183242|10
ATATATATAT

>9183280|10
AATATATATT

>9183286|10
TATTTAAATA

>9183308|10
AATATATATT

>9183314|10
TATTTAAATA

>9183321|10
ATATATATAT

>9183328|10
TATTTAAATA

>9183334|10
AATATATATT

>9183380|10
ATATATATAT

>9183399|10
ATATATATAT

>9183417|10
AATATATATT

>9183435|10
ATATATATAT

>9183453|10
AATATATATT

>9183483|10
ATATATATAT

>9183513|10
AATATATATT

>9183530|10
AATATATATT

>9183567|10
AATATATATT

>9183584|10
AATATATATT

>9183590|10
TATTTAAATA

>9183611|10
AATATATATT

>9183617|10
TATTTAAATA

>9183634|10
AATATATATT

>9183719|10
AATATATATT

>9183728|10
TTAATATTAA

>9183737|10
AATATATATT

>9183790|10
AATATATATT

>9183829|10
TTAATATTAA

>9183838|10
AATATATATT

>9183855|10
ATATATATAT

>9184612|10
TCCATATGGA

>9186542|10
ATTTTAAAAT

>9190773|10
CTGAGCTCAG

>9193698|10
ATATGCATAT

>9201766|10
ATTCATGAAT

>9205541|10
GGAAGCTTCC

>9208363|10
ATTTTAAAAT

>9208538|10
TATATATATA

>9208559|10
AAAATATTTT

>9208978|10
CCTAGCTAGG

>9210937|10
TGCCATGGCA

>9211867|10
ACAGGCCTGT

>9213268|10
GCTCATGAGC

>9213698|10
CAGGTACCTG

>9220068|10
TATATATATA

>9220069|10
ATATATATAT

>9220070|10
TATATATATA

>9220071|10
ATATATATAT

>9220144|10
TATATATATA

>9220206|10
AATTTAAATT

>9225478|10
GGTCTAGACC

>9229683|10
GGCTTAAGCC

>9230153|10
GCAGCGCTGC

>9234022|10
AGTGGCCACT

>9234929|10
CTGCTAGCAG

>9236870|10
TTTTTAAAAA

>9240054|10
TGGGGCCCCA

>9242268|10
GCCCCGGGGC

>9242483|10
GGTGCGCACC

>9244707|10
GTCCTAGGAC

>9246294|10
ATTTTAAAAT

>9246471|10
TAAAATTTTA

>9258856|10
CTGCGCGCAG

>9263007|10
CTCTGCAGAG

>9268119|10
TGTCATGACA

>9271188|10
TCAATATTGA

>9289415|10
ATTTGCAAAT

>9291062|10
TTCAGCTGAA

>9291642|10
AAAAATTTTT

>9295655|10
TTTATATAAA

>9297116|10
GGTTTAAACC

>9301252|10
TAATTAATTA

>9301254|10
ATTAATTAAT

>9301256|10
TAATTAATTA

>9302103|10
GTTTCGAAAC

>9304866|10
TTCTTAAGAA

>9308204|10
TGCAGCTGCA

>9310900|10
AAGCCGGCTT

>9312770|10
AGTATATACT

>9313493|10
TAAAGCTTTA

>9316150|10
ATTTTAAAAT

>9319743|10
ACACCGGTGT

>9324326|10
GGCTCGAGCC

>9324456|10
GCCTGCAGGC

>9325714|10
TTTAATTAAA

>9327105|10
CTGAGCTCAG

>9330487|10
CTGCATGCAG

>9333928|10
ATATATATAT

>9338980|10
CCCCATGGGG

>9344078|10
GGGAGCTCCC

>9344785|10
TGATTAATCA

>9347599|10
CTCCTAGGAG

>9348909|10
ATTAATTAAT

>9349719|10
CAATTAATTG

>9350746|10
GCCACGTGGC

>9353008|10
GCGCCGGCGC

>9355887|10
TTCTCGAGAA

>9362663|10
CTCGTACGAG

>9372714|10
GCTCATGAGC

>9377166|10
TAATATATTA

>9377693|10
TATATATATA

>9378153|10
AGCTGCAGCT

>9383998|10
TCCTGCAGGA

>9384044|10
ACTTGCAAGT

>9386064|10
CCTGGCCAGG

>9390862|10
ATCGTACGAT

>9404969|10
GCCAGCTGGC

>9410735|10
CCCTGCAGGG

>9416224|10
GGGTATACCC

>9421760|10
CAAGGCCTTG

>9422593|10
GACAGCTGTC

>9429110|10
TATATATATA

>9430618|10
GCGCATGCGC

>9441008|10
GCATTAATGC

>9443257|10
GCCCATGGGC

>9443492|10
CTGGGCCCAG

>9444969|10
CGTCTAGACG

>9449219|10
TGGGATCCCA

>9457042|10
ATCCCGGGAT

>9457942|10
CCAGGCCTGG

>9459089|10
CTGAGCTCAG

>9460937|10
TCAGGCCTGA

>9463892|10
AGCAGCTGCT

>9465601|10
CTGAGCTCAG

>9466456|10
AGAATATTCT

>9467413|10
AGGTTAACCT

>9467583|10
GAACTAGTTC

>9467988|10
TGCCATGGCA

>9468061|10
GAACTAGTTC

>9473609|10
CCCTGCAGGG

>9475441|10
AGGTATACCT

>9475447|10
ACCTATAGGT

>9488526|10
CAAGTACTTG

>9496944|10
ATATATATAT

>9496945|10
TATATATATA

>9496946|10
ATATATATAT

>9496947|10
TATATATATA

>9496948|10
ATATATATAT

>9496949|10
TATATATATA

>9496950|10
ATATATATAT

>9497380|10
CTTTATAAAG

>9499466|10
ATCATATGAT

>9502247|10
AAAAATTTTT

>9513459|10
ACGTGCACGT

>9513469|10
GTGCATGCAC

>9513507|10
ATGTGCACAT

>9513675|10
ATGTGCACAT

>9513749|10
ATGTGCACAT

>9518372|10
TTTTATAAAA

>9522249|10
TAAGTACTTA

>9522629|10
TTTTTAAAAA

>9534387|10
CCTGGCCAGG

>9535199|10
GGACCGGTCC

>9536522|10
AAAAATTTTT

>9544685|10
TTGAGCTCAA

>9550715|10
ACACATGTGT

>9552407|10
GTTCATGAAC

>9554427|10
ATTCTAGAAT

>9554641|10
CTGAGCTCAG

>9569737|10
TATATATATA

>9569738|10
ATATATATAT

>9569739|10
TATATATATA

>9569740|10
ATATATATAT

>9569741|10
TATATATATA

>9570292|10
AGCTTAAGCT

>9572861|10
TTCTGCAGAA

>9582237|10
ATCCATGGAT

>9583576|10
ATATATATAT

>9583577|10
TATATATATA

>9583578|10
ATATATATAT

>9583579|10
TATATATATA

>9583580|10
ATATATATAT

>9583581|10
TATATATATA

>9583582|10
ATATATATAT

>9583583|10
TATATATATA

>9583584|10
ATATATATAT

>9583585|10
TATATATATA

>9583586|10
ATATATATAT

>9583587|10
TATATATATA

>9583588|10
ATATATATAT

>9583589|10
TATATATATA

>9583590|10
ATATATATAT

>9583591|10
TATATATATA

>9583592|10
ATATATATAT

>9583593|10
TATATATATA

>9583594|10
ATATATATAT

>9583595|10
TATATATATA

>9583596|10
ATATATATAT

>9583597|10
TATATATATA

>9583598|10
ATATATATAT

>9583599|10
TATATATATA

>9583600|10
ATATATATAT

>9583601|10
TATATATATA

>9583602|10
ATATATATAT

>9583603|10
TATATATATA

>9583604|10
ATATATATAT

>9583605|10
TATATATATA

>9583606|10
ATATATATAT

>9583607|10
TATATATATA

>9583608|10
ATATATATAT

>9583609|10
TATATATATA

>9585509|10
ATTGGCCAAT

>9589935|10
TATATATATA

>9589936|10
ATATATATAT

>9594708|10
CCTGATCAGG

>9595352|10
TTAATATTAA

>9596871|10
GGCCATGGCC

>9599253|10
CCTCGCGAGG

>9599474|10
GTGACGTCAC

>9602542|10
AAAATATTTT

>9602718|10
AAGTGCACTT

>9603490|10
CTGGGCCCAG

>9604459|10
TGTAATTACA

>9605596|10
CAGGCGCCTG

>9609981|10
TATATATATA

>9609982|10
ATATATATAT

>9609983|10
TATATATATA

>9609984|10
ATATATATAT

>9609985|10
TATATATATA

>9610056|10
TATATATATA

>9610057|10
ATATATATAT

>9610058|10
TATATATATA

>9610059|10
ATATATATAT

>9610060|10
TATATATATA

>9610724|10
TAATTAATTA

>9610726|10
ATTAATTAAT

>9610728|10
TAATTAATTA

>9610730|10
ATTAATTAAT

>9610732|10
TAATTAATTA

>9610734|10
ATTAATTAAT

>9613616|10
CTAAGCTTAG

>9616985|10
TAATTAATTA

>9616987|10
ATTAATTAAT

>9616989|10
TAATTAATTA

>9616991|10
ATTAATTAAT

>9624511|10
CAAATATTTG

>9624799|10
TATATATATA

>9624800|10
ATATATATAT

>9624801|10
TATATATATA

>9624802|10
ATATATATAT

>9624803|10
TATATATATA

>9624804|10
ATATATATAT

>9624805|10
TATATATATA

>9624806|10
ATATATATAT

>9624807|10
TATATATATA

>9624808|10
ATATATATAT

>9624809|10
TATATATATA

>9624810|10
ATATATATAT

>9624811|10
TATATATATA

>9624812|10
ATATATATAT

>9624813|10
TATATATATA

>9624814|10
ATATATATAT

>9632972|10
AAAAATTTTT

>9640978|10
GCCTTAAGGC

>9642736|10
TTAACGTTAA

>9649226|10
GGCGCGCGCC

>9651389|10
CAGGGCCCTG

>9651937|10
CACAGCTGTG

>9652612|10
CCAGCGCTGG

>9653185|10
AGCCTAGGCT

>9655632|10
TGCGGCCGCA

>9662944|10
AGCTGCAGCT

>9663293|10
CCTGGCCAGG

>9670214|10
TGGTGCACCA

>9670227|10
GCCAGCTGGC

>9673727|10
CCCAGCTGGG

>9679770|10
CAACATGTTG

>9680146|10
GCCCATGGGC

>9683252|10
TGTCCGGACA

>9697683|10
AAGGATCCTT

>9700777|10
TCACATGTGA

>9711749|10
GGGGCGCCCC

>9714276|10
GGCACGTGCC

>9723498|10
GATGGCCATC

>9727148|10
CTGAGCTCAG

>9728395|10
ATGGGCCCAT

>9728638|10
AGTGTACACT

>9728709|10
ATATTAATAT

>9732230|10
TGAAGCTTCA

>9733926|10
GGGTGCACCC

>9736684|10
CAGTGCACTG

>9741298|10
TAATTAATTA

>9741300|10
ATTAATTAAT

>9741302|10
TAATTAATTA

>9741304|10
ATTAATTAAT

>9755970|10
ATTAATTAAT

>9762902|10
AGAAGCTTCT

>9780801|10
AGCTGCAGCT

>9781441|10
GGGAGCTCCC

>9781494|10
CCCTGCAGGG

>9782569|10
ACCGGCCGGT

>9784947|10
GCAGGCCTGC

>9786573|10
GTATATATAC

>9786586|10
TACATATGTA

>9789664|10
AATGTACATT

>9790156|10
TTTTTAAAAA

>9793539|10
TGGCATGCCA

>9794704|10
GCTGGCCAGC

>9795971|10
ACCTGCAGGT

>9799733|10
TTTTATAAAA

>9806354|10
AAAAATTTTT

>9807425|10
AAATATATTT

>9808438|10
ACAATATTGT

>9811759|10
AAAATATTTT

>9813027|10
TAGAGCTCTA

>9819105|10
CCACATGTGG

>9823591|10
GTTTGCAAAC

>9827383|10
CTGAGCTCAG

>9827912|10
AAAATATTTT

>9831961|10
TACTATAGTA

>9835072|10
TAGCATGCTA

>9840306|10
TTATTAATAA

>9840659|10
TAAATATTTA

>9841907|10
ATGTGCACAT

>9844832|10
ATTTTAAAAT

>9851374|10
GGCTGCAGCC

>9853297|10
CTGACGTCAG

>9855010|10
AACAGCTGTT

>9858774|10
ATTTTAAAAT

>9862841|10
TAGAATTCTA

>9867544|10
GTAAATTTAC

>9868211|10
TCCTGCAGGA

>9868312|10
ACTTATAAGT

>9868714|10
CCAGGCCTGG

>9873338|10
CTGAGCTCAG

>9874809|10
ATTTTAAAAT

>9874834|10
GTGTGCACAC

>9875163|10
GGCCTAGGCC

>9875998|10
AAAAATTTTT

>9880601|10
AACTTAAGTT

>9881747|10
GTAAATTTAC

>9883687|10
GCCCCGGGGC

>9888912|10
AAAAATTTTT

>9889227|10
ATATATATAT

>9889228|10
TATATATATA

>9889534|10
TTTTTAAAAA

>9902722|10
AGAGGCCTCT

>9902906|10
CAGGGCCCTG

>9903284|10
GTCTATAGAC

>9904688|10
GATCATGATC

>9910471|10
TTTTTAAAAA

>9914736|10
AAAAATTTTT

>9919384|10
GTCAATTGAC

>9919495|10
CAGCATGCTG

>9924865|10
ACCTATAGGT

>9927882|10
CAGGATCCTG

>9928560|10
AAAATATTTT

>9932979|10
AGCAGCTGCT

>9939659|10
CAATTAATTG

>9940541|10
GGTATATACC

>9941135|10
TCCAGCTGGA

>9947884|10
ATTAATTAAT

>9950802|10
GGAAGCTTCC

>9950922|10
AAATTAATTT

>9951134|10
TAAAATTTTA

>9953107|10
CAAGGCCTTG

>9953361|10
CCAGATCTGG

>9953481|10
AGAAGCTTCT

>9959040|10
AAAAATTTTT

>9964630|10
CTCTATAGAG

>9967002|10
TGTGTACACA

>9975651|10
CTGAGCTCAG

>9975817|10
CTGAGCTCAG

>9976058|10
AAAATATTTT

>9982571|10
CTCCTAGGAG

>9987275|10
ACATTAATGT

>9988463|10
CAAATATTTG

>9993343|10
TATATATATA

>9993344|10
ATATATATAT

>9993345|10
TATATATATA

>9993346|10
ATATATATAT

>9993347|10
TATATATATA

>9993348|10
ATATATATAT

>9993349|10
TATATATATA

>9993350|10
ATATATATAT

>9998112|10
TATATATATA

>9998113|10
ATATATATAT

>9998114|10
TATATATATA

>10000231|10
AAACATGTTT

>10000834|10
TCATTAATGA

>10009110|10
CTGACGTCAG

>10009648|10
ATATATATAT

>10009649|10
TATATATATA

>10020679|10
ATTTTAAAAT

>10026373|10
ATTTATAAAT

>10026690|10
TATAATTATA

>10031152|10
CCACATGTGG

>10034263|10
GTGTATACAC

>10044440|10
TTTGTACAAA

>10052649|10
CTCCATGGAG

>10057854|10
GCCCCGGGGC

>10057858|10
CGGGGCCCCG

>10059813|10
TAAGTACTTA

>10062112|10
CTGAGCTCAG

>10062202|10
AGGGATCCCT

>10062940|10
TGTTGCAACA

>10063100|10
TGCCATGGCA

>10065101|10
TAAATATTTA

>10065105|10
TATTTAAATA

>10066811|10
ATATATATAT

>10066812|10
TATATATATA

>10066813|10
ATATATATAT

>10067607|10
TTTTTAAAAA

>10068964|10
ATGTATACAT

>10074074|10
AAAGATCTTT

>10076237|10
CAGAGCTCTG

>10078623|10
ATTAATTAAT

>10078625|10
TAATTAATTA

>10078627|10
ATTAATTAAT

>10079935|10
AATATATATT

>10081075|10
TATATATATA

>10084928|10
ATTCTAGAAT

>10087509|10
AAAAATTTTT

>10091948|10
TATATATATA

>10098777|10
GAATGCATTC

>10109647|10
AAAAATTTTT

>10114126|10
TTTTTAAAAA

>10114670|10
ATATGCATAT

>10115544|10
AAAAATTTTT

>10116426|10
TTTTTAAAAA

>10117196|10
ATATTAATAT

>10121167|10
GCATTAATGC

>10121524|10
AGACTAGTCT

>10122423|10
TGCCATGGCA

>10125123|10
AAAAATTTTT

>10125989|10
TTTTTAAAAA

>10137663|10
GAAATATTTC

>10141625|10
GGCACGTGCC

>10146555|10
ATATGCATAT

>10150652|10
TTTTTAAAAA

>10159316|10
TTACATGTAA

>10159587|10
TAATATATTA

>10160363|10
TTTTTAAAAA

>10164744|10
ATCTTAAGAT

>10168046|10
TTAGATCTAA

>10172239|10
AGTAATTACT

>10172441|10
GAAATATTTC

>10172726|10
GAAATATTTC

>10172744|10
ATAAATTTAT

>10180250|10
TTTATATAAA

>10180677|10
CTGAGCTCAG

>10184219|10
TAATTAATTA

>10184221|10
ATTAATTAAT

>10184223|10
TAATTAATTA

>10184225|10
ATTAATTAAT

>10184966|10
CTGAGCTCAG

>10194996|10
AAAAATTTTT

>10195607|10
CACCATGGTG

>10199477|10
AGAATATTCT

>10200378|10
AAATATATTT

>10223295|10
AAAAATTTTT

>10227280|10
CTGACGTCAG

>10228608|10
TGTCATGACA

>10230079|10
ATAAATTTAT

>10230907|10
TTTAATTAAA

>10230953|10
ATTTATAAAT

>10233555|10
ATATATATAT

>10233556|10
TATATATATA

>10233557|10
ATATATATAT

>10237189|10
ATACATGTAT

>10237718|10
TATATATATA

>10237719|10
ATATATATAT

>10237720|10
TATATATATA

>10241649|10
CTGACGTCAG

>10241819|10
ATGACGTCAT

>10241876|10
AATATATATT

>10241923|10
ATATATATAT

>10241924|10
TATATATATA

>10241925|10
ATATATATAT

>10241926|10
TATATATATA

>10241927|10
ATATATATAT

>10247656|10
ATAATATTAT

>10247661|10
ATTATATAAT

>10247666|10
ATAATATTAT

>10247695|10
AATATATATT

>10247702|10
ATTATATAAT

>10247719|10
AATATATATT

>10247730|10
TATTATAATA

>10247742|10
TAATATATTA

>10247748|10
ATTATATAAT

>10247758|10
AATATATATT

>10247765|10
ATTATATAAT

>10247815|10
AATATATATT

>10247822|10
ATTATATAAT

>10247839|10
AATATATATT

>10247846|10
ATTATATAAT

>10247868|10
ATTATATAAT

>10247891|10
AATATATATT

>10247898|10
ATTATATAAT

>10247915|10
AATATATATT

>10247948|10
TATAATTATA

>10247954|10
TATATATATA

>10247961|10
ATAATATTAT

>10247973|10
ATTATATAAT

>10247990|10
AATATATATT

>10248001|10
TATAATTATA

>10248007|10
TATATATATA

>10248014|10
ATAATATTAT

>10248030|10
TATAATTATA

>10248035|10
TTATATATAA

>10248042|10
TAATATATTA

>10248052|10
TATAATTATA

>10248058|10
TATATATATA

>10248065|10
ATAATATTAT

>10248081|10
TATAATTATA

>10248086|10
TTATATATAA

>10248094|10
AATATATATT

>10248105|10
TATAATTATA

>10248111|10
TATATATATA

>10248134|10
TATAATTATA

>10248139|10
TTATATATAA

>10248170|10
TATAATTATA

>10248194|10
TATAATTATA

>10248214|10
ATTATATAAT

>10248240|10
ATTATATAAT

>10248266|10
ATTATATAAT

>10248291|10
ATTATATAAT

>10248306|10
ATTATATAAT

>10248320|10
AATATATATT

>10248333|10
TAATGCATTA

>10248342|10
ATTATATAAT

>10248355|10
TATTATAATA

>10248359|10
ATAATATTAT

>10248367|10
ATATATATAT

>10249978|10
TGTGGCCACA

>10251470|10
CCAGATCTGG

>10251525|10
AGGGATCCCT

>10255260|10
AAAACGTTTT

>10256753|10
CATTTAAATG

>10258842|10
GATCATGATC

>10263990|10
TTAATATTAA

>10272950|10
ATATATATAT

>10272951|10
TATATATATA

>10272952|10
ATATATATAT

>10272953|10
TATATATATA

>10272954|10
ATATATATAT

>10272955|10
TATATATATA

>10272956|10
ATATATATAT

>10272957|10
TATATATATA

>10272958|10
ATATATATAT

>10272959|10
TATATATATA

>10272960|10
ATATATATAT

>10272961|10
TATATATATA

>10272962|10
ATATATATAT

>10272963|10
TATATATATA

>10272964|10
ATATATATAT

>10272965|10
TATATATATA

>10272966|10
ATATATATAT

>10272967|10
TATATATATA

>10272968|10
ATATATATAT

>10272969|10
TATATATATA

>10272970|10
ATATATATAT

>10272971|10
TATATATATA

>10272972|10
ATATATATAT

>10272973|10
TATATATATA

>10272974|10
ATATATATAT

>10272975|10
TATATATATA

>10272976|10
ATATATATAT

>10272977|10
TATATATATA

>10272978|10
ATATATATAT

>10272979|10
TATATATATA

>10272980|10
ATATATATAT

>10273076|10
GTTTTAAAAC

>10274946|10
TCTATATAGA

>10275198|10
ATATATATAT

>10275199|10
TATATATATA

>10275200|10
ATATATATAT

>10275201|10
TATATATATA

>10275202|10
ATATATATAT

>10275203|10
TATATATATA

>10275204|10
ATATATATAT

>10275205|10
TATATATATA

>10275206|10
ATATATATAT

>10275207|10
TATATATATA

>10275208|10
ATATATATAT

>10275209|10
TATATATATA

>10275210|10
ATATATATAT

>10275211|10
TATATATATA

>10275212|10
ATATATATAT

>10275213|10
TATATATATA

>10275214|10
ATATATATAT

>10275215|10
TATATATATA

>10275216|10
ATATATATAT

>10275217|10
TATATATATA

>10275218|10
ATATATATAT

>10275219|10
TATATATATA

>10275220|10
ATATATATAT

>10275221|10
TATATATATA

>10279108|10
ATTGTACAAT

>10281877|10
ATTAATTAAT

>10281879|10
TAATTAATTA

>10281881|10
ATTAATTAAT

>10286063|10
AAAATATTTT

>10288683|10
AGTCTAGACT

>10291135|10
GGCGTACGCC

>10291912|10
TTATTAATAA

>10292361|10
TATATATATA

>10292362|10
ATATATATAT

>10292660|10
TATTTAAATA

>10293263|10
TCTAGCTAGA

>10293372|10
TTTTTAAAAA

>10310253|10
AATACGTATT

>10313806|10
AAGTATACTT

>10316758|10
AATAATTATT

>10319559|10
AAAAATTTTT

>10320244|10
TAGCATGCTA

>10320503|10
CTAAATTTAG

>10320960|10
TACAGCTGTA

>10325744|10
AAAAATTTTT

>10326455|10
TAATGCATTA

>10327023|10
AAAAATTTTT

>10329268|10
TTTTTAAAAA

>10329883|10
TATATATATA

>10331237|10
TTTAATTAAA

>10331247|10
AAAAATTTTT

>10331698|10
TAAAATTTTA

>10332205|10
ATGCTAGCAT

>10337560|10
TTTTTAAAAA

>10337902|10
TAAAGCTTTA

>10341429|10
ATTAATTAAT

>10345373|10
AGAAATTTCT

>10350196|10
TTAAATTTAA

>10351404|10
TATTTAAATA

>10354920|10
ATTAATTAAT

>10354922|10
TAATTAATTA

>10354924|10
ATTAATTAAT

>10354926|10
TAATTAATTA

>10365658|10
AAGTTAACTT

>10368223|10
TTTGTACAAA

>10368388|10
ATTTTAAAAT

>10370682|10
TAAATATTTA

>10371932|10
GTATTAATAC

>10375221|10
AGAATATTCT

>10381501|10
TTTTTAAAAA

>10382119|10
AAACATGTTT

>10383522|10
TTTTTAAAAA

>10387751|10
AATTTAAATT

>10387825|10
AATTTAAATT

>10390705|10
TTTCTAGAAA

>10391926|10
TTTTTAAAAA

>10397702|10
ACTGATCAGT

>10397919|10
TTATTAATAA

>10399335|10
TTACTAGTAA

>10399943|10
AACATATGTT

>10400200|10
AAGCATGCTT

>10401665|10
GGGGATCCCC

>10405817|10
TCTTTAAAGA

>10405893|10
CTTTTAAAAG

>10408487|10
TTTTTAAAAA

>10416050|10
TTTTTAAAAA

>10418086|10
AATATATATT

>10418141|10
TGCTGCAGCA

>10418214|10
AAAAATTTTT

>10420185|10
AGATATATCT

>10422376|10
ATTTTAAAAT

>10423314|10
AACAATTGTT

>10424231|10
AAAAATTTTT

>10424684|10
TTTTTAAAAA

>10426425|10
GCTCATGAGC

>10427034|10
ATATATATAT

>10430862|10
AAAATATTTT

>10438050|10
TTTGATCAAA

>10440324|10
GTGTGCACAC

>10442636|10
TTTTTAAAAA

>10442642|10
AAAATATTTT

>10446106|10
CTGAGCTCAG

>10453774|10
TTTTTAAAAA

>10456111|10
CTGAGCTCAG

>10460788|10
TAAGCGCTTA

>10462086|10
ATTAATTAAT

>10462088|10
TAATTAATTA

>10462090|10
ATTAATTAAT

>10462092|10
TAATTAATTA

>10462581|10
AAAAATTTTT

>10465129|10
TTTAATTAAA

>10466438|10
TTCTTAAGAA

>10470899|10
ATTTATAAAT

>10482636|10
GCTGCGCAGC

>10484660|10
GTATATATAC

>10487359|10
TGTGTACACA

>10489490|10
GGGACGTCCC

>10494442|10
TTTCTAGAAA

>10495761|10
TATATATATA

>10495762|10
ATATATATAT

>10495763|10
TATATATATA

>10495764|10
ATATATATAT

>10495801|10
TAAATATTTA

>10496541|10
CTGAGCTCAG

>10498551|10
TTGTTAACAA

>10499201|10
TTTGGCCAAA

>10507313|10
ATGAGCTCAT

>10510618|10
GAGGGCCCTC

>10514625|10
CCTGGCCAGG

>10529022|10
CTGAGCTCAG

>10535262|10
AGCCCGGGCT

>10540008|10
CACATATGTG

>10557019|10
ATATATATAT

>10557020|10
TATATATATA

>10557021|10
ATATATATAT

>10557510|10
TCAGGCCTGA

>10559110|10
GACAATTGTC

>10563023|10
TTTTTAAAAA

>10564115|10
AAAATATTTT

>10566906|10
GTGGGCCCAC

>10571577|10
TTCCTAGGAA

>10572020|10
ATATATATAT

>10573064|10
TTTTATAAAA

>10573943|10
CAGTGCACTG

>10578770|10
AATATATATT

>10584689|10
CTTGGCCAAG

>10588196|10
ACCAGCTGGT

>10588567|10
GTGAGCTCAC

>10590298|10
TTTTTAAAAA

>10592800|10
TCTAATTAGA

>10592887|10
CTCTGCAGAG

>10593923|10
TTTTTAAAAA

>10599655|10
CTATATATAG

>10600690|10
AAATTAATTT

>10602142|10
AAAAATTTTT

>10605141|10
TTTATATAAA

>10609548|10
TGGAGCTCCA

>10615622|10
TAGAGCTCTA

>10618213|10
TTTGTACAAA

>10625275|10
AAAATATTTT

>10627453|10
AAATTAATTT

>10630114|10
AAATATATTT

>10635177|10
ATATTAATAT

>10636200|10
GTTTGCAAAC

>10637588|10
TATATATATA

>10637589|10
ATATATATAT

>10637590|10
TATATATATA

>10637591|10
ATATATATAT

>10637592|10
TATATATATA

>10637593|10
ATATATATAT

>10637594|10
TATATATATA

>10637595|10
ATATATATAT

>10637596|10
TATATATATA

>10637597|10
ATATATATAT

>10637598|10
TATATATATA

>10637599|10
ATATATATAT

>10637600|10
TATATATATA

>10637601|10
ATATATATAT

>10637602|10
TATATATATA

>10637603|10
ATATATATAT

>10637604|10
TATATATATA

>10637605|10
ATATATATAT

>10637606|10
TATATATATA

>10637607|10
ATATATATAT

>10637608|10
TATATATATA

>10637609|10
ATATATATAT

>10637610|10
TATATATATA

>10640508|10
CTGAGCTCAG

>10640784|10
TATTTAAATA

>10641813|10
ATTTATAAAT

>10641817|10
ATAAATTTAT

>10645202|10
AGTAATTACT

>10647973|10
TTTTTAAAAA

>10650053|10
GGAATATTCC

>10655279|10
GAGAGCTCTC

>10657994|10
GCTTTAAAGC

>10658857|10
ACTAATTAGT

>10660866|10
TTTTGCAAAA

>10662748|10
TAAATATTTA

>10666884|10
TTTTTAAAAA

>10666971|10
ATTGTACAAT

>10668501|10
CTGAGCTCAG

>10670068|10
CATATATATG

>10670098|10
TTTATATAAA

>10670415|10
TATATATATA

>10670416|10
ATATATATAT

>10670417|10
TATATATATA

>10670418|10
ATATATATAT

>10670419|10
TATATATATA

>10670420|10
ATATATATAT

>10681973|10
CTGGGCCCAG

>10683310|10
ATTTGCAAAT

>10684011|10
AGATGCATCT

>10684127|10
TCTAATTAGA

>10689528|10
CCTTCGAAGG

>10691653|10
CCAGTACTGG

>10693596|10
CTGCATGCAG

>10694823|10
AAGCATGCTT

>10696922|10
TGTATATACA

>10697633|10
ACCAGCTGGT

>10697706|10
TCCCCGGGGA

>10698404|10
CCAGGCCTGG

>10699368|10
GGCGGCCGCC

>10700516|10
AGCTATAGCT

>10707904|10
TCTCTAGAGA

>10709339|10
CCTGCGCAGG

>10715112|10
GCAACGTTGC

>10717412|10
CGGCCGGCCG

>10718853|10
GGCTGCAGCC

>10719698|10
GGAGGCCTCC

>10720660|10
GGGGGCCCCC

>10723811|10
TCAGCGCTGA

>10728275|10
CAGGGCCCTG

>10729498|10
ATTTATAAAT

>10731380|10
TGCGCGCGCA

>10731434|10
ATGTGCACAT

>10733500|10
GTGTGCACAC

>10733992|10
GGGCTAGCCC

>10740763|10
CCCAGCTGGG

>10743652|10
CTCCTAGGAG

>10747782|10
GGCTGCAGCC

>10751487|10
GAAGGCCTTC

>10753536|10
AAAGATCTTT

>10754944|10
CCGCCGGCGG

>10755041|10
CGCGGCCGCG

>10764772|10
GGCTGCAGCC

>10766762|10
TGCCCGGGCA

>10767138|10
CAGGGCCCTG

>10772517|10
TTTTTAAAAA

>10777876|10
AGGACGTCCT

>10778182|10
TGGGGCCCCA

>10781221|10
CCAAGCTTGG

>10785576|10
AAATTAATTT

>10786828|10
TGCTGCAGCA

>10792399|10
TATATATATA

>10792400|10
ATATATATAT

>10792401|10
TATATATATA

>10792402|10
ATATATATAT

>10792403|10
TATATATATA

>10793321|10
TGGGGCCCCA

>10799416|10
GGCCCGGGCC

>10799933|10
TGGGATCCCA

>10800848|10
AAAAATTTTT

>10801849|10
ATATATATAT

>10801850|10
TATATATATA

>10801851|10
ATATATATAT

>10808266|10
TGCTGCAGCA

>10810166|10
AGCCATGGCT

>10810962|10
TATATATATA

>10810963|10
ATATATATAT

>10816409|10
CTCCATGGAG

>10816630|10
GCATCGATGC

>10819589|10
ATTTGCAAAT

>10820071|10
ACCTGCAGGT

>10822082|10
GGCAGCTGCC

>10822633|10
AGGCATGCCT

>10826816|10
TAATATATTA

>10835281|10
AAACCGGTTT

>10843348|10
ATGTGCACAT

>10844161|10
GGCTTAAGCC

>10845682|10
CCAGGCCTGG

>10849041|10
AGTGGCCACT

>10851028|10
TTTTTAAAAA

>10851470|10
TTTAATTAAA

>10852550|10
TTAATATTAA

>10854257|10
CGCGCGCGCG

>10854258|10
GCGCGCGCGC

>10854259|10
CGCGCGCGCG

>10854260|10
GCGCGCGCGC

>10856904|10
CTGAGCTCAG

>10859960|10
TCCACGTGGA

>10869784|10
GTGGTACCAC

>10873994|10
TAATTAATTA

>10874335|10
CCAGTACTGG

>10882365|10
TTTTTAAAAA

>10886023|10
GCAGATCTGC

>10888469|10
CCTCCGGAGG

>10891428|10
GCCAGCTGGC

>10892972|10
TCATGCATGA

>10899179|10
ACACATGTGT

>10900128|10
CAGGCGCCTG

>10900987|10
CATGTACATG

>10901142|10
GGAGATCTCC

>10904569|10
TTGAGCTCAA

>10905322|10
TTCTATAGAA

>10905748|10
GGTTATAACC

>10921149|10
ACTGATCAGT

>10921248|10
TATCTAGATA

>10921772|10
CCAGGCCTGG

>10924062|10
AGCAGCTGCT

>10927229|10
ACAATATTGT

>10929864|10
GACAGCTGTC

>10933298|10
AGGGGCCCCT

>10944259|10
AAAATATTTT

>10947730|10
AAAAATTTTT

>10949115|10
CCAGGCCTGG

>10950633|10
CCTGGCCAGG

>10951496|10
TCTGGCCAGA

>10952046|10
TATATATATA

>10953531|10
GTATATATAC

>10955385|10
TATTATAATA

>10956957|10
TGGGTACCCA

>10958412|10
CAGGGCCCTG

>10964690|10
CTCCCGGGAG

>10965683|10
TATTTAAATA

>10966188|10
CCCTCGAGGG

>10971279|10
GTGTGCACAC

>10973826|10
TGAGATCTCA

>10976521|10
GGCTGCAGCC

>10977526|10
TTTGTACAAA

>10981758|10
AGGTATACCT

>10983773|10
ATTCTAGAAT

>10986012|10
CCCGGCCGGG

>10991093|10
TTTAATTAAA

>10992657|10
ATTATATAAT

>10992681|10
ATATATATAT

>10992682|10
TATATATATA

>10992683|10
ATATATATAT

>10992684|10
TATATATATA

>10992685|10
ATATATATAT

>10992686|10
TATATATATA

>10992687|10
ATATATATAT

>10992688|10
TATATATATA

>11000095|10
AGATGCATCT

>11001555|10
CTAATATTAG

>11001645|10
TTTTTAAAAA

>11003966|10
TGCCATGGCA

>11008773|10
AGGGATCCCT

>11011804|10
TATATATATA

>11011805|10
ATATATATAT

>11011806|10
TATATATATA

>11011807|10
ATATATATAT

>11011808|10
TATATATATA

>11011809|10
ATATATATAT

>11011810|10
TATATATATA

>11011811|10
ATATATATAT

>11011812|10
TATATATATA

>11016033|10
TTTATATAAA

>11016253|10
AATTTAAATT

>11020050|10
CACCATGGTG

>11020227|10
CTGAGCTCAG

>11020442|10
TCTGGCCAGA

>11021348|10
GGGCCGGCCC

>11023656|10
TTGAATTCAA

>11024633|10
CAAATATTTG

>11030396|10
GCCTGCAGGC

>11031042|10
AAAAATTTTT

>11041824|10
TGGAATTCCA

>11053503|10
CTGGCGCCAG

>11056394|10
TTTATATAAA

>11057314|10
TATATATATA

>11057315|10
ATATATATAT

>11057316|10
TATATATATA

>11057317|10
ATATATATAT

>11057318|10
TATATATATA

>11057319|10
ATATATATAT

>11057320|10
TATATATATA

>11057321|10
ATATATATAT

>11057322|10
TATATATATA

>11057323|10
ATATATATAT

>11057324|10
TATATATATA

>11057325|10
ATATATATAT

>11057326|10
TATATATATA

>11057327|10
ATATATATAT

>11057328|10
TATATATATA

>11057329|10
ATATATATAT

>11057330|10
TATATATATA

>11057331|10
ATATATATAT

>11057332|10
TATATATATA

>11057333|10
ATATATATAT

>11057334|10
TATATATATA

>11057335|10
ATATATATAT

>11057336|10
TATATATATA

>11057337|10
ATATATATAT

>11057338|10
TATATATATA

>11057339|10
ATATATATAT

>11057340|10
TATATATATA

>11057341|10
ATATATATAT

>11057342|10
TATATATATA

>11057343|10
ATATATATAT

>11057344|10
TATATATATA

>11057345|10
ATATATATAT

>11059386|10
TGATGCATCA

>11061291|10
AAAAATTTTT

>11067336|10
ACATATATGT

>11075544|10
AAAAATTTTT

>11078556|10
TTTTTAAAAA

>11081758|10
GAGGATCCTC

>11084819|10
CAATGCATTG

>11085504|10
AAAAATTTTT

>11087234|10
ATGTCGACAT

>11093484|10
CTGAGCTCAG

>11095651|10
TTTATATAAA

>11097678|10
ATCTGCAGAT

>11098165|10
AGCCATGGCT

>11107245|10
TGGGCGCCCA

>11108818|10
AAAAATTTTT

>11111422|10
TGTCTAGACA

>11119808|10
CAGGCGCCTG

>11119879|10
AGCAGCTGCT

>11120723|10
GCCTATAGGC

>11128209|10
CTGAGCTCAG

>11129594|10
TGGGGCCCCA

>11140432|10
CCAAGCTTGG

>11143674|10
AAAAATTTTT

>11154593|10
GTGGATCCAC

>11156679|10
TGGTGCACCA

>11161687|10
TAATTAATTA

>11173882|10
AATTCGAATT

>11180128|10
ATATATATAT

>11180129|10
TATATATATA

>11180130|10
ATATATATAT

>11180131|10
TATATATATA

>11180132|10
ATATATATAT

>11180848|10
TTTTTAAAAA

>11183274|10
TAAAATTTTA

>11189139|10
TCCCATGGGA

>11196324|10
GGGTTAACCC

>11206059|10
CAAGATCTTG

>11208987|10
ATATATATAT

>11208988|10
TATATATATA

>11208989|10
ATATATATAT

>11209507|10
AGAAGCTTCT

>11213760|10
CCACATGTGG

>11214162|10
CCACATGTGG

>11214582|10
ATATATATAT

>11214583|10
TATATATATA

>11214584|10
ATATATATAT

>11214585|10
TATATATATA

>11215123|10
CTACATGTAG

>11221074|10
GGGAATTCCC

>11222505|10
TTCTCGAGAA

>11229193|10
TTTTTAAAAA

>11232984|10
AAATTAATTT

>11236643|10
CTGGCGCCAG

>11237899|10
TTTTTAAAAA

>11243594|10
GAAATATTTC

>11247843|10
CCCAGCTGGG

>11248900|10
TTTTATAAAA

>11249070|10
GTTATATAAC

>11254795|10
ACTGTACAGT

>11259692|10
ATGAGCTCAT

>11261870|10
AAAAATTTTT

>11262667|10
AAAAATTTTT

>11262672|10
TTTTTAAAAA

>11268877|10
GTCCATGGAC

>11269854|10
TTTTTAAAAA

>11277166|10
TAATTAATTA

>11281537|10
TATATATATA

>11281776|10
GTATATATAC

>11281798|10
TATATATATA

>11281815|10
TCTATATAGA

>11281852|10
ATATATATAT

>11282004|10
ATATATATAT

>11282005|10
TATATATATA

>11282253|10
AAAAATTTTT

>11282778|10
AGGAGCTCCT

>11283056|10
ACAGTACTGT

>11287007|10
TATAATTATA

>11290747|10
TGGCATGCCA

>11291325|10
TCTTTAAAGA

>11292947|10
AAAAATTTTT

>11292955|10
TTTTTAAAAA

>11298791|10
ATTGATCAAT

>11300964|10
ATTTGCAAAT

>11304472|10
CTGAGCTCAG

>11308022|10
GCTGTACAGC

>11308912|10
ATCCTAGGAT

>11312289|10
TTTTTAAAAA

>11312346|10
TTTTTAAAAA

>11312361|10
AAAAATTTTT

>11315126|10
TAATTAATTA

>11316569|10
TAAATATTTA

>11317375|10
CTGAGCTCAG

>11321179|10
CCACATGTGG

>11325309|10
ATATATATAT

>11325310|10
TATATATATA

>11325311|10
ATATATATAT

>11325312|10
TATATATATA

>11325313|10
ATATATATAT

>11325314|10
TATATATATA

>11325315|10
ATATATATAT

>11325328|10
TATATATATA

>11325329|10
ATATATATAT

>11325330|10
TATATATATA

>11325331|10
ATATATATAT

>11325332|10
TATATATATA

>11325333|10
ATATATATAT

>11330011|10
TTATATATAA

>11330306|10
ATTAATTAAT

>11336966|10
CTACTAGTAG

>11342585|10
AGAGATCTCT

>11347599|10
GAACTAGTTC

>11348354|10
TTATATATAA

>11354375|10
TTTAATTAAA

>11359119|10
GGCTGCAGCC

>11361855|10
TGCAGCTGCA

>11367278|10
TGTTTAAACA

>11379844|10
TGGGTACCCA

>11384633|10
TTTGTACAAA

>11385373|10
AGAGATCTCT

>11389286|10
TGGTGCACCA

>11391823|10
CCCTGCAGGG

>11391839|10
AGCCATGGCT

>11397465|10
GTATATATAC

>11417523|10
GGAGGCCTCC

>11418874|10
CAAGTACTTG

>11426641|10
TAATTAATTA

>11427019|10
TTTGTACAAA

>11428307|10
TAGAATTCTA

>11428652|10
TGTCATGACA

>11429544|10
ATGAATTCAT

>11435748|10
CAGGGCCCTG

>11439500|10
TGATTAATCA

>11451026|10
GGGTGCACCC

>11452058|10
GTGCGCGCAC

>11457503|10
TTCCCGGGAA

>11457639|10
AGAAGCTTCT

>11467927|10
TTTTTAAAAA

>11471762|10
AAAATATTTT

>11482672|10
TTTCATGAAA

>11483636|10
CTGAGCTCAG

>11484194|10
CATTTAAATG

>11487333|10
TTTAATTAAA

>11487350|10
AGTTATAACT

>11498337|10
GCACATGTGC

>11499338|10
CAGCTAGCTG

>11500516|10
CTGTGCACAG

>11502039|10
GGGGATCCCC

>11504364|10
AGCCATGGCT

>11504996|10
AGGGTACCCT

>11508550|10
ATTACGTAAT

>11514890|10
GTTTTAAAAC

>11519473|10
CACAGCTGTG

>11523234|10
GACTGCAGTC

>11525473|10
GTCCATGGAC

>11526541|10
GCAGTACTGC

>11530713|10
CAAATATTTG

>11531203|10
TGTGTACACA

>11531990|10
ACAGTACTGT

>11534385|10
GGAGATCTCC

>11534774|10
CAGGATCCTG

>11535595|10
AGTTATAACT

>11538710|10
CCTCCGGAGG

>11538925|10
GCCCGCGGGC

>11539111|10
GCTCCGGAGC

>11539418|10
CGGCCGGCCG

>11542399|10
GCCCATGGGC

>11543181|10
GTGAGCTCAC

>11548742|10
GCATGCATGC

>11557247|10
TTTTTAAAAA

>11557261|10
TAAAATTTTA

>11559949|10
CTAGCGCTAG

>11560252|10
TGCAGCTGCA

>11561801|10
GAGGCGCCTC

>11565966|10
AAGAATTCTT

>11567532|10
TTCTGCAGAA

>11569136|10
CAAAATTTTG

>11574018|10
TTTAATTAAA

>11579362|10
TGGGTACCCA

>11580703|10
CTGGGCCCAG

>11582306|10
GCAGATCTGC

>11584104|10
CCCTGCAGGG

>11586235|10
AAAAGCTTTT

>11587218|10
CTGAGCTCAG

>11590932|10
GGCCCGGGCC

>11591951|10
CAGAGCTCTG

>11592240|10
ACACATGTGT

>11594843|10
GGCAGCTGCC

>11596833|10
CCAGGCCTGG

>11596839|10
CTGGGCCCAG

>11596847|10
AGGGCGCCCT

>11599659|10
ATTAATTAAT

>11599661|10
TAATTAATTA

>11599663|10
ATTAATTAAT

>11609036|10
TCAATATTGA

>11609041|10
ATTGATCAAT

>11612722|10
ATATATATAT

>11612723|10
TATATATATA

>11612724|10
ATATATATAT

>11612725|10
TATATATATA

>11612726|10
ATATATATAT

>11612727|10
TATATATATA

>11612728|10
ATATATATAT

>11612729|10
TATATATATA

>11612784|10
TCTCTAGAGA

>11620059|10
CGCGCGCGCG

>11625147|10
TATTATAATA

>11625612|10
TCAGATCTGA

>11627369|10
TTGAGCTCAA

>11633216|10
GCTAGCTAGC

>11639245|10
AATATATATT

>11641711|10
TGCCATGGCA

>11644774|10
CCACATGTGG

>11645382|10
AAATATATTT

>11645706|10
AAAAATTTTT

>11651713|10
TCAGATCTGA

>11655941|10
ATTTTAAAAT

>11658139|10
GGAGGCCTCC

>11658589|10
TTGAATTCAA

>11668062|10
AAGGATCCTT

>11668779|10
GAGCCGGCTC

>11670552|10
CCCTGCAGGG

>11677488|10
GCCAGCTGGC

>11682989|10
CCACCGGTGG

>11684355|10
AAATATATTT

>11684723|10
CACATATGTG

>11684732|10
GTATATATAC

>11688511|10
CACATATGTG

>11703122|10
AACATATGTT

>11709608|10
CATATATATG

>11710288|10
CTCCCGGGAG

>11710785|10
GGCGGCCGCC

>11713304|10
GCCCCGGGGC

>11715341|10
AAGGGCCCTT

>11719720|10
AAAAATTTTT

>11720035|10
GCCTGCAGGC

>11722036|10
CCTGTACAGG

>11724290|10
GGCCCGGGCC

>11724627|10
GCCCCGGGGC

>11729305|10
CTGAGCTCAG

>11729535|10
AAAAATTTTT

>11729663|10
ATGTATACAT

>11729672|10
TATACGTATA

>11729700|10
TACACGTGTA

>11729740|10
TATACGTATA

>11729752|10
TACATATGTA

>11729757|10
ATGTATACAT

>11730661|10
TTTTTAAAAA

>11732786|10
CTGTGCACAG

>11733471|10
TGAGGCCTCA

>11733743|10
CCAGTACTGG

>11735963|10
GGAAGCTTCC

>11736162|10
AGCAGCTGCT

>11739999|10
CAGGGCCCTG

>11743092|10
TGCTTAAGCA

>11743642|10
AGTGTACACT

>11746339|10
GACAGCTGTC

>11751641|10
CCGGGCCCGG

>11752360|10
TCTTCGAAGA

>11755670|10
TATATATATA

>11755671|10
ATATATATAT

>11755672|10
TATATATATA

>11755673|10
ATATATATAT

>11755674|10
TATATATATA

>11755675|10
ATATATATAT

>11755676|10
TATATATATA

>11755677|10
ATATATATAT

>11757318|10
TCATTAATGA

>11759554|10
AAAAATTTTT

>11760625|10
AAATATATTT

>11770392|10
TTTTTAAAAA

>11773541|10
CTCCATGGAG

>11774763|10
GAGCCGGCTC

>11778845|10
TTTCTAGAAA

>11782205|10
GCAGATCTGC

>11784399|10
TCCAGCTGGA

>11786907|10
GAGACGTCTC

>11787745|10
GTGTATACAC

>11789013|10
AATTGCAATT

>11796102|10
GTCACGTGAC

>11796663|10
CCCGCGCGGG

>11804901|10
ATTAATTAAT

>11804903|10
TAATTAATTA

>11804905|10
ATTAATTAAT

>11804907|10
TAATTAATTA

>11804909|10
ATTAATTAAT

>11808297|10
GACTGCAGTC

>11808755|10
CCCCATGGGG

>11822112|10
TGCACGTGCA

>11827889|10
ATATATATAT

>11830175|10
TTTTTAAAAA

>11831108|10
ATATATATAT

>11831109|10
TATATATATA

>11831110|10
ATATATATAT

>11831111|10
TATATATATA

>11831112|10
ATATATATAT

>11831113|10
TATATATATA

>11831114|10
ATATATATAT

>11831115|10
TATATATATA

>11831116|10
ATATATATAT

>11831117|10
TATATATATA

>11831310|10
AATAATTATT

>11833961|10
TTTAATTAAA

>11834646|10
AGAGGCCTCT

>11835651|10
CTGCCGGCAG

>11840442|10
CTCTGCAGAG

>11848323|10
GCCTCGAGGC

>11849490|10
AGCTGCAGCT

>11851239|10
GCAAGCTTGC

>11853987|10
TGGGGCCCCA

>11857522|10
AAAAATTTTT

>11858525|10
GTGAGCTCAC

>11858714|10
GGACATGTCC

>11863406|10
TTGCATGCAA

>11872312|10
TTATTAATAA

>11873402|10
AAAGTACTTT

>11877893|10
TACTATAGTA

>11890796|10
ATATATATAT

>11890797|10
TATATATATA

>11890798|10
ATATATATAT

>11890799|10
TATATATATA

>11890800|10
ATATATATAT

>11890801|10
TATATATATA

>11890802|10
ATATATATAT

>11890803|10
TATATATATA

>11890804|10
ATATATATAT

>11890805|10
TATATATATA

>11890806|10
ATATATATAT

>11890807|10
TATATATATA

>11890808|10
ATATATATAT

>11890809|10
TATATATATA

>11890810|10
ATATATATAT

>11890811|10
TATATATATA

>11890812|10
ATATATATAT

>11894196|10
CACATATGTG

>11894802|10
GCCCATGGGC

>11905931|10
AGCTGCAGCT

>11911488|10
CTCCATGGAG

>11921297|10
CCTTGCAAGG

>11926221|10
TCTTATAAGA

>11927897|10
GGTGGCCACC

>11928321|10
ACAGGCCTGT

>11931137|10
TATATATATA

>11931138|10
ATATATATAT

>11931139|10
TATATATATA

>11931140|10
ATATATATAT

>11931141|10
TATATATATA

>11931142|10
ATATATATAT

>11931143|10
TATATATATA

>11931144|10
ATATATATAT

>11931145|10
TATATATATA

>11931146|10
ATATATATAT

>11931147|10
TATATATATA

>11931148|10
ATATATATAT

>11931149|10
TATATATATA

>11934016|10
TTGGATCCAA

>11937084|10
CATATATATG

>11938573|10
CGACGCGTCG

>11942787|10
TATATATATA

>11942788|10
ATATATATAT

>11942789|10
TATATATATA

>11942790|10
ATATATATAT

>11944886|10
TGTATATACA

>11949194|10
CCCCATGGGG

>11959122|10
CGGGCGCCCG

>11962670|10
CTTTTAAAAG

>11964747|10
CCTGATCAGG

>11966038|10
GCAAATTTGC

>11970184|10
CAATGCATTG

>11975660|10
CTGGGCCCAG

>11989967|10
GGCAGCTGCC

>11991346|10
CCCAGCTGGG

>11991715|10
TATATATATA

>11991716|10
ATATATATAT

>11991717|10
TATATATATA

>11997899|10
CCAGGCCTGG

>12008025|10
GTCTGCAGAC

>12011664|10
TTATATATAA

>12011694|10
ATATATATAT

>12024560|10
CACAATTGTG

>12027656|10
ATATATATAT

>12027657|10
TATATATATA

>12027658|10
ATATATATAT

>12027659|10
TATATATATA

>12027660|10
ATATATATAT

>12027661|10
TATATATATA

>12027662|10
ATATATATAT

>12027699|10
ATATATATAT

>12027700|10
TATATATATA

>12027701|10
ATATATATAT

>12027702|10
TATATATATA

>12027703|10
ATATATATAT

>12027704|10
TATATATATA

>12027705|10
ATATATATAT

>12027706|10
TATATATATA

>12027798|10
TAATTAATTA

>12027800|10
ATTAATTAAT

>12027802|10
TAATTAATTA

>12027804|10
ATTAATTAAT

>12027806|10
TAATTAATTA

>12027808|10
ATTAATTAAT

>12027810|10
TAATTAATTA

>12027812|10
ATTAATTAAT

>12038609|10
CAGGGCCCTG

>12048033|10
ATGTTAACAT

>12057495|10
CTCCTAGGAG

>12062814|10
TAAAATTTTA

>12067252|10
AGCTGCAGCT

>12072043|10
ACCTGCAGGT

>12076957|10
TATATATATA

>12076958|10
ATATATATAT

>12078349|10
AAATTAATTT

>12090076|10
CCTGCGCAGG

>12096852|10
GCTGATCAGC

>12105285|10
GGCTTAAGCC

>12111238|10
TAAATATTTA

>12115278|10
TGTATATACA

>12116550|10
ACCCATGGGT

>12128732|10
ATGCATGCAT

>12128734|10
GCATGCATGC

>12135304|10
AAAAATTTTT

>12136122|10
GAAGGCCTTC

>12137720|10
ACTCATGAGT

>12155075|10
GTTCATGAAC

>12155730|10
ATGAATTCAT

>12157973|10
TATTTAAATA

>12160541|10
TACAGCTGTA

>12166764|10
GGAGGCCTCC

>12167560|10
TAATTAATTA

>12170636|10
GGGTCGACCC

>12172619|10
AAAAATTTTT

>12179291|10
GGCACGTGCC

>12191206|10
TTTTTAAAAA

>12192152|10
TTTTTAAAAA

>12192755|10
TGTCATGACA

>12195865|10
CTGTGCACAG

>12200255|10
GCCTGCAGGC

>12202718|10
ACCGGCCGGT

>12206693|10
CCTCCGGAGG

>12207348|10
AGCAGCTGCT

>12214868|10
GATCTAGATC

>12218476|10
CAGGATCCTG

>12219772|10
TATATATATA

>12219794|10
ATATATATAT

>12219795|10
TATATATATA

>12226645|10
AAATATATTT

>12233511|10
CTTCATGAAG

>12240473|10
ATTTATAAAT

>12243807|10
TAGCTAGCTA

>12243809|10
GCTAGCTAGC

>12243811|10
TAGCTAGCTA

>12243813|10
GCTAGCTAGC

>12243815|10
TAGCTAGCTA

>12243817|10
GCTAGCTAGC

>12254559|10
TGGGGCCCCA

>12260318|10
ATAATATTAT

>12263127|10
CCTGTACAGG

>12263359|10
CCCAGCTGGG

>12268118|10
TTTTTAAAAA

>12269690|10
CTGGGCCCAG

>12279461|10
ATGGTACCAT

>12284407|10
TCTCATGAGA

>12286847|10
CAGTGCACTG

>12289478|10
ACTAGCTAGT

>12290278|10
GGCCCGGGCC

>12291276|10
GGCAGCTGCC

>12292108|10
TTTTTAAAAA

>12294994|10
TGAAGCTTCA

>12297166|10
ATATATATAT

>12297167|10
TATATATATA

>12298255|10
TATATATATA

>12298256|10
ATATATATAT

>12298298|10
TATATATATA

>12298299|10
ATATATATAT

>12298333|10
CATATATATG

>12298340|10
ATGTATACAT

>12301165|10
TTTTTAAAAA

>12304690|10
TTTTATAAAA

>12315378|10
AAAGATCTTT

>12315623|10
TAAAATTTTA

>12317196|10
TATGTACATA

>12317373|10
GAGGATCCTC

>12326587|10
AAAATATTTT

>12339586|10
AGTTTAAACT

>12340484|10
GGTAGCTACC

>12345735|10
CAATGCATTG

>12348429|10
TGTGATCACA

>12351272|10
AAAAATTTTT

>12351940|10
GTTTATAAAC

>12354980|10
TTTTTAAAAA

>12355357|10
TTTTTAAAAA

>12357196|10
AATTTAAATT

>12359069|10
CAAATATTTG

>12362130|10
ACAGTACTGT

>12366726|10
ATCCTAGGAT

>12367690|10
TGGGCGCCCA

>12372839|10
TTTATATAAA

>12374869|10
TCTATATAGA

>12377615|10
TGCAATTGCA

>12377618|10
AATTGCAATT

>12378710|10
TAGGGCCCTA

>12381347|10
TCATATATGA

>12383539|10
CCTGGCCAGG

>12389723|10
TTTTTAAAAA

>12395499|10
ATCTATAGAT

>12398878|10
GAAAATTTTC

>12402352|10
AAGAATTCTT

>12408639|10
GTGATATCAC

>12409451|10
TGACATGTCA

>12409688|10
GTTGTACAAC

>12414998|10
ATTTGCAAAT

>12415494|10
TCTAATTAGA

>12419479|10
CCACATGTGG

>12419732|10
TTATTAATAA

>12421762|10
TTTTTAAAAA

>12424916|10
AGGAATTCCT

>12428222|10
GTATATATAC

>12432282|10
AAAAATTTTT

>12433781|10
ATATATATAT

>12446577|10
CAGAATTCTG

>12451416|10
GGGAATTCCC

>12452583|10
ATAATATTAT

>12454707|10
CCCAGCTGGG

>12456053|10
TATATATATA

>12456054|10
ATATATATAT

>12456055|10
TATATATATA

>12456056|10
ATATATATAT

>12456057|10
TATATATATA

>12456058|10
ATATATATAT

>12456059|10
TATATATATA

>12456060|10
ATATATATAT

>12456061|10
TATATATATA

>12456062|10
ATATATATAT

>12456063|10
TATATATATA

>12456064|10
ATATATATAT

>12456065|10
TATATATATA

>12456066|10
ATATATATAT

>12456067|10
TATATATATA

>12456068|10
ATATATATAT

>12456069|10
TATATATATA

>12456070|10
ATATATATAT

>12456071|10
TATATATATA

>12456072|10
ATATATATAT

>12456073|10
TATATATATA

>12456074|10
ATATATATAT

>12456075|10
TATATATATA

>12456076|10
ATATATATAT

>12457397|10
TTTTTAAAAA

>12457826|10
GAAGATCTTC

>12462248|10
TGTAATTACA

>12462594|10
AAAATATTTT

>12468706|10
CTGGGCCCAG

>12470704|10
TTTTTAAAAA

>12474349|10
AGACATGTCT

>12475797|10
AAATATATTT

>12476575|10
AAAAGCTTTT

>12481473|10
AAGTATACTT

>12487574|10
CATGTACATG

>12491475|10
GGGCTAGCCC

>12492072|10
ATTTTAAAAT

>12494339|10
TAGGTACCTA

>12498387|10
GATGGCCATC

>12505257|10
TGCTTAAGCA

>12507045|10
GCCACGTGGC

>12507829|10
AAAGTACTTT

>12508893|10
AGATTAATCT

>12511629|10
GACTTAAGTC

>12513960|10
GTGGTACCAC

>12515553|10
CTTTGCAAAG

>12523944|10
ATAAATTTAT

>12538145|10
CTATATATAG

>12538327|10
GGGCCGGCCC

>12542784|10
TGTATATACA

>12542801|10
ACATATATGT

>12542807|10
ATGTATACAT

>12542822|10
ACATATATGT

>12542828|10
ATGTATACAT

>12542853|10
ATACTAGTAT

>12545026|10
CACACGTGTG

>12548614|10
ATTATATAAT

>12548979|10
TACAATTGTA

>12551789|10
GCTGTACAGC

>12552456|10
TTAAATTTAA

>12560240|10
TAATTAATTA

>12560591|10
GCTCATGAGC

>12560654|10
AATTTAAATT

>12569215|10
CCTCATGAGG

>12570608|10
CGCGCGCGCG

>12570609|10
GCGCGCGCGC

>12570961|10
GATCATGATC

>12571486|10
CAAAGCTTTG

>12572212|10
CCAGGCCTGG

>12584291|10
TTTAATTAAA

>12588070|10
AGATGCATCT

>12589726|10
ATATATATAT

>12595330|10
TCTGATCAGA

>12595402|10
TTCTTAAGAA

>12596884|10
TAAGGCCTTA

>12599121|10
TATATATATA

>12599122|10
ATATATATAT

>12605441|10
TTTTTAAAAA

>12609430|10
AGGCCGGCCT

>12611167|10
GCAAATTTGC

>12611344|10
CTGAGCTCAG

>12612838|10
AGGCCGGCCT

>12616136|10
GTATTAATAC

>12623627|10
TACTATAGTA

>12629304|10
AATATATATT

>12636775|10
TTGCATGCAA

>12641020|10
TTTTTAAAAA

>12646128|10
CGGGGCCCCG

>12652568|10
AAGGATCCTT

>12654432|10
TTCACGTGAA

>12659235|10
CTGGGCCCAG

>12659815|10
GATTCGAATC

>12665322|10
ATATTAATAT

>12666831|10
CAAGATCTTG

>12667834|10
ATATATATAT

>12668015|10
TGGGATCCCA

>12674452|10
CAGTGCACTG

>12677080|10
CGGGATCCCG

>12682330|10
GACCATGGTC

>12686980|10
CTTGGCCAAG

>12690563|10
TGCAGCTGCA

>12691764|10
TGCTGCAGCA

>12692531|10
CAAGATCTTG

>12696660|10
CCAGGCCTGG

>12700439|10
TTCTGCAGAA

>12705531|10
CAGTGCACTG

>12712803|10
TAACATGTTA

>12714702|10
TTTTGCAAAA

>12715143|10
ACTCATGAGT

>12721451|10
ATAAATTTAT

>12723440|10
GAGAGCTCTC

>12723755|10
TTTCTAGAAA

>12723900|10
CAATATATTG

>12724862|10
CTTTTAAAAG

>12726161|10
CCGGATCCGG

>12726346|10
CAGACGTCTG

>12735707|10
TTGAGCTCAA

>12740135|10
TTTCTAGAAA

>12742559|10
GGTATATACC

>12744502|10
CAAACGTTTG

>12751805|10
CCTGGCCAGG

>12758118|10
TTTTTAAAAA

>12763012|10
TTTTTAAAAA

>12763419|10
GTGTTAACAC

>12764023|10
TTCTATAGAA

>12764033|10
GGGTGCACCC

>12766467|10
CAGTCGACTG

>12777930|10
TTCAATTGAA

>12780009|10
ATACATGTAT

>12782992|10
AAAAATTTTT

>12783697|10
CTGAGCTCAG

>12785240|10
GGTGGCCACC

>12785378|10
CCGGATCCGG

>12786102|10
GTTCTAGAAC

>12788482|10
AGCCTAGGCT

>12788752|10
TTTCATGAAA

>12797457|10
CCTTTAAAGG

>12801338|10
TTTGATCAAA

>12803797|10
TTAATATTAA

>12804247|10
GTTTGCAAAC

>12805752|10
GATTTAAATC

>12811101|10
TACAGCTGTA

>12818098|10
CCCTGCAGGG

>12824076|10
AAGGATCCTT

>12824767|10
TCCCATGGGA

>12826083|10
TGACATGTCA

>12829444|10
GAGAATTCTC

>12832612|10
TCTGATCAGA

>12840042|10
TCTCTAGAGA

>12844791|10
TTAGATCTAA

>12845869|10
TTGCTAGCAA

>12852683|10
TCATGCATGA

>12859178|10
TGCTGCAGCA

>12859388|10
TCTGGCCAGA

>12865939|10
TTATTAATAA

>12866111|10
TAATATATTA

>12867864|10
CCCACGTGGG

>12872275|10
TATATATATA

>12873633|10
GGTATATACC

>12879406|10
GGGAATTCCC

>12897534|10
CACAGCTGTG

>12900470|10
ACCATATGGT

>12903493|10
TATATATATA

>12903494|10
ATATATATAT

>12906648|10
GGTATATACC

>12908533|10
CCAGATCTGG

>12910600|10
TGATATATCA

>12913527|10
CAATTAATTG

>12913579|10
TAATTAATTA

>12918069|10
TCATGCATGA

>12918100|10
ATTAATTAAT

>12924635|10
TGCTGCAGCA

>12924848|10
TCTGGCCAGA

>12925597|10
GTGAATTCAC

>12931866|10
GAAGATCTTC

>12933934|10
GGGAATTCCC

>12937557|10
TGAGTACTCA

>12951083|10
GATATATATC

>12954934|10
ACCATATGGT

>12960718|10
AAAATATTTT

>12960808|10
GGATGCATCC

>12965185|10
GGGAATTCCC

>12970455|10
CAATTAATTG

>12972065|10
ATGGATCCAT

>12972107|10
ACCTGCAGGT

>12976727|10
TTTTTAAAAA

>12977202|10
CAGGATCCTG

>12979127|10
ATTTTAAAAT

>12979360|10
CAGGATCCTG

>12982640|10
GGTATATACC

>12988528|10
CCCTGCAGGG

>12988740|10
TTTTTAAAAA

>12990853|10
TCTGGCCAGA

>12995017|10
ATGTATACAT

>13014281|10
GGCCCGGGCC

>13015011|10
ACCATATGGT

>13016440|10
TACAGCTGTA

>13020167|10
TGGATATCCA

>13023116|10
GGCCATGGCC

>13023145|10
TGGAATTCCA

>13030750|10
ATTGGCCAAT

>13036274|10
ACCATATGGT

>13036704|10
CTGAATTCAG

>13038397|10
AAAAGCTTTT

>13045231|10
GAAGATCTTC

>13047299|10
GGGAATTCCC

>13050918|10
TGAGTACTCA

>13105350|10
ATGTATACAT

>13124612|10
GGCCCGGGCC

>13125342|10
ACCATATGGT

>13126763|10
TACAGCTGTA

>13130450|10
TGGATATCCA

>13135656|10
ATTGGCCAAT

>13141181|10
ACCATATGGT

>13141611|10
CTGAATTCAG

>13146801|10
TGAGTACTCA

>13147925|10
CAAATATTTG

>13148155|10
CAGGCGCCTG

>13151093|10
TATATATATA

>13154891|10
GCCTTAAGGC

>13159036|10
ATATATATAT

>13159037|10
TATATATATA

>13159038|10
ATATATATAT

>13159039|10
TATATATATA

>13159040|10
ATATATATAT

>13159041|10
TATATATATA

>13159042|10
ATATATATAT

>13159043|10
TATATATATA

>13159044|10
ATATATATAT

>13159045|10
TATATATATA

>13159046|10
ATATATATAT

>13159047|10
TATATATATA

>13159048|10
ATATATATAT

>13159049|10
TATATATATA

>13159050|10
ATATATATAT

>13159051|10
TATATATATA

>13159052|10
ATATATATAT

>13159053|10
TATATATATA

>13159054|10
ATATATATAT

>13159055|10
TATATATATA

>13159056|10
ATATATATAT

>13159057|10
TATATATATA

>13159058|10
ATATATATAT

>13162351|10
CAGAGCTCTG

>13163588|10
CTGCCGGCAG

>13166214|10
ATTAATTAAT

>13166216|10
TAATTAATTA

>13172388|10
ACCATATGGT

>13175433|10
TATATATATA

>13175434|10
ATATATATAT

>13175435|10
TATATATATA

>13175436|10
ATATATATAT

>13180246|10
CAATTAATTG

>13181879|10
TTTTTAAAAA

>13184264|10
CCAGATCTGG

>13185725|10
AGGATATCCT

>13186839|10
TAAAGCTTTA

>13195485|10
TAATTAATTA

>13195487|10
ATTAATTAAT

>13198115|10
CTGCCGGCAG

>13199352|10
CAGAGCTCTG

>13202640|10
ATATATATAT

>13202641|10
TATATATATA

>13202642|10
ATATATATAT

>13202643|10
TATATATATA

>13202644|10
ATATATATAT

>13206802|10
GCCTTAAGGC

>13210601|10
TATATATATA

>13213524|10
CAGGCGCCTG

>13213754|10
CAAATATTTG

>13214878|10
TGAGTACTCA

>13321979|10
GAAGATCTTC

>13328808|10
AAAAGCTTTT

>13330501|10
CTGAATTCAG

>13330931|10
ACCATATGGT

>13336454|10
ATTGGCCAAT

>13344060|10
TGGAATTCCA

>13344089|10
GGCCATGGCC

>13347065|10
TGGATATCCA

>13350789|10
TACAGCTGTA

>13352217|10
ACCATATGGT

>13372212|10
ATGTATACAT

>13376379|10
TCTGGCCAGA

>13378477|10
TTTTTAAAAA

>13378690|10
CCCTGCAGGG

>13384566|10
GGTATATACC

>13385265|10
TATGTACATA

>13385272|10
ATAAATTTAT

>13387846|10
CAGGATCCTG

>13388079|10
ATTTTAAAAT

>13390004|10
CAGGATCCTG

>13390479|10
TTTTTAAAAA

>13395088|10
ACCTGCAGGT

>13395130|10
ATGGATCCAT

>13396759|10
CAATTAATTG

>13399464|10
AATGTACATT

>13402037|10
GGGAATTCCC

>13406413|10
GGATGCATCC

>13406503|10
AAAATATTTT

>13412286|10
ACCATATGGT

>13416137|10
GATATATATC

>13429658|10
TGAGTACTCA

>13435897|10
GGGAATTCCC

>13437962|10
GAAGATCTTC

>13443768|10
ACAATATTGT

>13444046|10
GTGAATTCAC

>13444798|10
TCTGGCCAGA

>13445011|10
TGCTGCAGCA

>13451491|10
ATTAATTAAT

>13451493|10
TAATTAATTA

>13451522|10
TCATGCATGA

>13458505|10
TTGCTAGCAA

>13459587|10
TTAGATCTAA

>13463895|10
TCATATATGA

>13463928|10
TTTAGCTAAA

>13473829|10
CAACATGTTG

>13474664|10
AAAAGCTTTT

>13476358|10
CTGAATTCAG

>13476788|10
ACCATATGGT

>13482792|10
ATTGGCCAAT

>13483273|10
TATATATATA

>13483274|10
ATATATATAT

>13483275|10
TATATATATA

>13488809|10
TGGAATTCCA

>13488838|10
GGCCATGGCC

>13491370|10
TGGATATCCA

>13495406|10
GGAGGCCTCC

>13500515|10
CGGCCGGCCG

>13501347|10
ATTTTAAAAT

>13502964|10
GATATATATC

>13504566|10
GGGAGCTCCC

>13505441|10
GAAAGCTTTC

>13508799|10
TGCCATGGCA

>13509836|10
CTTATATAAG

>13520416|10
TATATATATA

>13520417|10
ATATATATAT

>13520418|10
TATATATATA

>13520419|10
ATATATATAT

>13525659|10
CAGGATCCTG

>13528468|10
CAAATATTTG

>13537139|10
TTTTTAAAAA

>13539872|10
GAGCCGGCTC

>13544578|10
TTGAGCTCAA

>13544857|10
GAGCCGGCTC

>13546661|10
TTTTTAAAAA

>13550137|10
TGTATATACA

>13553612|10
TATTATAATA

>13555731|10
AATCTAGATT

>13556829|10
TTTTTAAAAA

>13608631|10
CAGGATCCTG

>13608864|10
ATTTTAAAAT

>13610789|10
CAGGATCCTG

>13611264|10
TTTTTAAAAA

>13615885|10
ACCTGCAGGT

>13615927|10
ATGGATCCAT

>13617556|10
CAATTAATTG

>13620261|10
AATGTACATT

>13622834|10
GGGAATTCCC

>13627210|10
GGATGCATCC

>13627300|10
AAAATATTTT

>13633083|10
ACCATATGGT

>13636934|10
GATATATATC

>13650455|10
TGAGTACTCA

>13656740|10
GGGAATTCCC

>13658805|10
GAAGATCTTC

>13664623|10
ACAATATTGT

>13664901|10
GTGAATTCAC

>13665653|10
TCTGGCCAGA

>13665866|10
TGCTGCAGCA

>13672346|10
ATTAATTAAT

>13672348|10
TAATTAATTA

>13672377|10
TCATGCATGA

>13679341|10
TTGCTAGCAA

>13680423|10
TTAGATCTAA

>13684731|10
TCATATATGA

>13684764|10
TTTAGCTAAA

>13694665|10
CAACATGTTG

>13695500|10
AAAAGCTTTT

>13697194|10
CTGAATTCAG

>13697624|10
ACCATATGGT

>13703624|10
ATTGGCCAAT

>13704105|10
TATATATATA

>13704106|10
ATATATATAT

>13704107|10
TATATATATA

>13709640|10
TGGAATTCCA

>13709669|10
GGCCATGGCC

>13712202|10
TGGATATCCA

>13716240|10
GGAGGCCTCC

>13721347|10
CGGCCGGCCG

>13722179|10
ATTTTAAAAT

>13723796|10
GATATATATC

>13725396|10
GGGAGCTCCC

>13726271|10
GAAAGCTTTC

>13729629|10
TGCCATGGCA

>13730666|10
CTTATATAAG

>13741255|10
TATATATATA

>13741256|10
ATATATATAT

>13746519|10
CAGGATCCTG

>13749328|10
CAAATATTTG

>13757998|10
TTTTTAAAAA

>13760731|10
GAGCCGGCTC

>13765437|10
TTGAGCTCAA

>13765716|10
GAGCCGGCTC

>13767520|10
TTTTTAAAAA

>13770996|10
TGTATATACA

>13777847|10
TATTATAATA

>13779967|10
AATCTAGATT

>13781072|10
TTTTTAAAAA

>13786018|10
CAATATATTG

>13794077|10
GCTGGCCAGC

>13795019|10
TCACATGTGA

>13797098|10
CCAAGCTTGG

>13802841|10
TGCCTAGGCA

>13804147|10
TTTTTAAAAA

>13808746|10
CCTGGCCAGG

>13814200|10
AGATTAATCT

>13814347|10
AAAATATTTT

>13818002|10
AAAATATTTT

>13820776|10
GTGTTAACAC

>13822610|10
TATATATATA

>13822611|10
ATATATATAT

>13822612|10
TATATATATA

>13827626|10
AGTATATACT

>13827697|10
CTATATATAG

>13835039|10
ACATATATGT

>13839483|10
CTGGATCCAG

>13839721|10
GCGCCGGCGC

>13840005|10
GCACGCGTGC

>13845772|10
GAAGTACTTC

>13862681|10
GTGTGCACAC

>13866677|10
ACCCATGGGT

>13872470|10
TTATATATAA

>13873408|10
TCCTGCAGGA

>13876690|10
TGTATATACA

>13876721|10
ACATATATGT

>13876746|10
CACATATGTG

>13876756|10
TATATATATA

>13876804|10
TATATATATA

>13876805|10
ATATATATAT

>13881022|10
TCATATATGA

>13881037|10
AAAAATTTTT

>13886119|10
ATTTATAAAT

>13886869|10
CTGTGCACAG

>13890935|10
AAATATATTT

>13895365|10
CTGTTAACAG

>13896138|10
TTTTTAAAAA

>13896405|10
AAATATATTT

>13902113|10
CTGAATTCAG

>13904595|10
CAGGGCCCTG

>13910156|10
CGCAGCTGCG

>13911502|10
AACATATGTT

>13915065|10
TTATATATAA

>13915488|10
TAAATATTTA

>13918196|10
AAAAATTTTT

>13929514|10
TATATATATA

>13929515|10
ATATATATAT

>13929516|10
TATATATATA

>13929517|10
ATATATATAT

>13929518|10
TATATATATA

>13929519|10
ATATATATAT

>13930624|10
CACATATGTG

>13931298|10
TTGAGCTCAA

>13933841|10
TGTGATCACA

>13945748|10
GTAAATTTAC

>13946450|10
GGTACGTACC

>13948736|10
GTCCTAGGAC

>13952483|10
AAAATATTTT

>13953085|10
TATTTAAATA

>13958187|10
AATTTAAATT

>13962921|10
GAGTGCACTC

>13970841|10
TATATATATA

>13970842|10
ATATATATAT

>13971005|10
TGAGATCTCA

>13972055|10
ATTTTAAAAT

>13973022|10
TGACATGTCA

>13973039|10
ATGCATGCAT

>13973388|10
GAAATATTTC

>13978264|10
TCTTTAAAGA

>13986114|10
AAACTAGTTT

>13986217|10
TTTTTAAAAA

>13986452|10
ATATATATAT

>13986453|10
TATATATATA

>13986454|10
ATATATATAT

>13986455|10
TATATATATA

>13986456|10
ATATATATAT

>13986457|10
TATATATATA

>13986458|10
ATATATATAT

>13986459|10
TATATATATA

>13986460|10
ATATATATAT

>13986461|10
TATATATATA

>13986462|10
ATATATATAT

>13986463|10
TATATATATA

>13986464|10
ATATATATAT

>13986465|10
TATATATATA

>13986466|10
ATATATATAT

>13986467|10
TATATATATA

>13986468|10
ATATATATAT

>13986469|10
TATATATATA

>13986470|10
ATATATATAT

>13996493|10
GGTATATACC

>14000292|10
ATATTAATAT

>14010408|10
AAATATATTT

>14010429|10
TGTAATTACA

>14013319|10
TTTATATAAA

>14015432|10
GGTATATACC

>14016266|10
TTTTTAAAAA

>14017357|10
ATTCTAGAAT

>14023725|10
TTATATATAA

>14027163|10
CCCACGTGGG

>14027373|10
ACGCGCGCGT

>14028672|10
TATATATATA

>14029730|10
GAGAATTCTC

>14031233|10
AATTTAAATT

>14039473|10
GGCTGCAGCC

>14045611|10
CAAGATCTTG

>14046486|10
TTAATATTAA

>14052843|10
AAGGGCCCTT

>14053183|10
TAACATGTTA

>14055422|10
TTCCATGGAA

>14056642|10
ATGTGCACAT

>14058315|10
TATGTACATA

>14063269|10
TTAATATTAA

>14063806|10
AATTCGAATT

>14064791|10
CACATATGTG

>14066260|10
TATATATATA

>14066261|10
ATATATATAT

>14066262|10
TATATATATA

>14066502|10
TTTTTAAAAA

>14068021|10
CCCTGCAGGG

>14068509|10
CCAAATTTGG

>14071137|10
TATATATATA

>14071138|10
ATATATATAT

>14071139|10
TATATATATA

>14071140|10
ATATATATAT

>14071141|10
TATATATATA

>14071142|10
ATATATATAT

>14071782|10
GAAGGCCTTC

>14072697|10
TTAATATTAA

>14072851|10
TATTATAATA

>14073955|10
AATATATATT

>14077816|10
TAATTAATTA

>14078985|10
TATAATTATA

>14083726|10
TTTTTAAAAA

>14086305|10
AATTATAATT

>14088504|10
TTCATATGAA

>14092345|10
TTTTTAAAAA

>14093208|10
CTGTGCACAG

>14100539|10
AATTTAAATT

>14100990|10
GTCTTAAGAC

>14102902|10
TGTCGCGACA

>14111055|10
ATAAATTTAT

>14113311|10
TCAGATCTGA

>14118733|10
AATGTACATT

>14120379|10
CTGCATGCAG

>14120935|10
CTATTAATAG

>14123990|10
TTTTTAAAAA

>14130993|10
CTGCATGCAG

>14138688|10
GGCAATTGCC

>14146059|10
TTTTTAAAAA

>14150317|10
AGGTGCACCT

>14153131|10
ATATATATAT

>14153145|10
ATATATATAT

>14162562|10
TATGATCATA

>14163766|10
AAAAATTTTT

>14166052|10
ACTTATAAGT

>14166329|10
GGTATATACC

>14177019|10
AGCCATGGCT

>14178098|10
TGTTTAAACA

>14180574|10
TCCTTAAGGA

>14180926|10
TTTTTAAAAA

>14181155|10
ACTTATAAGT

>14181726|10
TTTGATCAAA

>14184777|10
AAAATATTTT

>14188093|10
GCTCTAGAGC

>14194481|10
GGGGTACCCC

>14196259|10
AATGTACATT

>14197488|10
CAGAATTCTG

>14204205|10
AGTAATTACT

>14205586|10
CTGATATCAG

>14205907|10
CTTTTAAAAG

>14209588|10
ATGAATTCAT

>14212731|10
TTTATATAAA

>14213053|10
AATCTAGATT

>14215168|10
TGAGTACTCA

>14217265|10
GGAAATTTCC

>14221951|10
TTTTTAAAAA

>14223094|10
TTTTTAAAAA

>14223981|10
ATACATGTAT

>14224118|10
CCCTGCAGGG

>14225466|10
TTTTGCAAAA

>14225657|10
CGCCATGGCG

>14225837|10
GAAATATTTC

>14226045|10
TAACATGTTA

>14231272|10
TCAGATCTGA

>14234998|10
GTGGTACCAC

>14237128|10
ATGCTAGCAT

>14238146|10
GAAAATTTTC

>14239779|10
AGAACGTTCT

>14240084|10
ATTTGCAAAT

>14241598|10
ACATGCATGT

>14241638|10
GTGTATACAC

>14243597|10
GCATGCATGC

>14244129|10
AAAAATTTTT

>14244689|10
CTTCTAGAAG

>14245026|10
GTAATATTAC

>14245893|10
ACTATATAGT

>14246028|10
GTACATGTAC

>14246315|10
ATATTAATAT

>14250381|10
ATCCTAGGAT

>14250977|10
TGGGGCCCCA

>14253396|10
AGGTTAACCT

>14255268|10
AAAATATTTT

>14267104|10
ACTCTAGAGT

>14269943|10
AAAAATTTTT

>14269949|10
TTTTTAAAAA

>14271272|10
TGATTAATCA

>14277147|10
TCAGGCCTGA

>14279188|10
GTGTGCACAC

>14280301|10
GGTGGCCACC

>14280314|10
TTGGTACCAA

>14280598|10
AACTGCAGTT

>14281924|10
ATTTTAAAAT

>14283006|10
GAAATATTTC

>14287467|10
TTTGATCAAA

>14291975|10
AATAATTATT

>14294769|10
GATTTAAATC

>14304478|10
CCAGGCCTGG

>14304992|10
TATATATATA

>14304993|10
ATATATATAT

>14304994|10
TATATATATA

>14304995|10
ATATATATAT

>14304996|10
TATATATATA

>14304997|10
ATATATATAT

>14307586|10
ATATATATAT

>14307587|10
TATATATATA

>14307588|10
ATATATATAT

>14307589|10
TATATATATA

>14307590|10
ATATATATAT

>14307591|10
TATATATATA

>14307592|10
ATATATATAT

>14307593|10
TATATATATA

>14307594|10
ATATATATAT

>14307595|10
TATATATATA

>14308066|10
CAGAGCTCTG

>14318654|10
AAAATATTTT

>14323351|10
AAAGTACTTT

>14330105|10
CACTGCAGTG

>14332528|10
ATATATATAT

>14335808|10
GGTATATACC

>14338290|10
ATACATGTAT

>14338296|10
GTATTAATAC

>14338837|10
TTTGTACAAA

>14339439|10
AACATATGTT

>14340304|10
TCTCTAGAGA

>14340899|10
CAGGGCCCTG

>14341369|10
AAATGCATTT

>14344298|10
AAGCATGCTT

>14349104|10
TTATATATAA

>14349366|10
GGTTTAAACC

>14355079|10
TTTTTAAAAA

>14355473|10
GGTATATACC

>14357763|10
TATAATTATA

>14361804|10
TTTTATAAAA

>14369383|10
AATGATCATT

>14370959|10
GAAATATTTC

>14376368|10
CACAGCTGTG

>14376621|10
ATGTGCACAT

>14376713|10
ATGTGCACAT

>14380371|10
CATATATATG

>14381012|10
TAAATATTTA

>14385645|10
ATATGCATAT

>14387989|10
AGAACGTTCT

>14389482|10
AAACATGTTT

>14391546|10
TAAATATTTA

>14392372|10
ATTCATGAAT

>14392855|10
GTAGATCTAC

>14405990|10
ATGTTAACAT

>14407923|10
GATTTAAATC

>14411443|10
ACATGCATGT

>14412419|10
TATGGCCATA

>14412923|10
ACTTATAAGT

>14414167|10
TAAAATTTTA

>14414171|10
ATTTTAAAAT

>14414918|10
CAAATATTTG

>14416376|10
AAAATATTTT

>14418957|10
ATATATATAT

>14419036|10
ACATATATGT

>14419041|10
TATGTACATA

>14419063|10
TACATATGTA

>14419076|10
ACATATATGT

>14419081|10
TATGTACATA

>14419103|10
TACATATGTA

>14419111|10
TATGTACATA

>14422453|10
CTATGCATAG

>14423786|10
TATTGCAATA

>14426277|10
CCTTTAAAGG

>14426311|10
AAGCTAGCTT

>14430486|10
CATTATAATG

>14439649|10
GGGGATCCCC

>14441357|10
ATTTATAAAT

>14442137|10
TTGGTACCAA

>14452675|10
AGTTGCAACT

>14457370|10
TGATTAATCA

>14465607|10
TAATGCATTA

>14466894|10
AATAATTATT

>14478723|10
GACTATAGTC

>14479908|10
TGGATATCCA

>14488651|10
TTTATATAAA

>14488824|10
GAGTATACTC

>14493352|10
TTTTTAAAAA

>14497974|10
TATTATAATA

>14507273|10
TTTTTAAAAA

>14515319|10
TTGAATTCAA

>14521622|10
AAATATATTT

>14527057|10
ATATGCATAT

>14528696|10
AGGAGCTCCT

>14531034|10
ACAAATTTGT

>14532525|10
TTTTTAAAAA

>14532733|10
GTCAGCTGAC

>14532766|10
TTTTTAAAAA

>14533131|10
AATTATAATT

>14534225|10
ATTCTAGAAT

>14535072|10
TGTAATTACA

>14535185|10
TGCTGCAGCA

>14537234|10
ATGTTAACAT

>14542538|10
TTTTTAAAAA

>14544158|10
AACAATTGTT

>14545150|10
ATGAATTCAT

>14553318|10
ACTTATAAGT

>14554629|10
CTCAGCTGAG

>14558133|10
AGGAATTCCT

>14559387|10
TGTGGCCACA

>14561634|10
ATCAGCTGAT

>14562150|10
TTATGCATAA

>14565082|10
CTAAATTTAG

>14565741|10
AATTGCAATT

>14571790|10
TGTGTACACA

>14572323|10
GGTATATACC

>14573021|10
ATATGCATAT

>14573662|10
TTTTTAAAAA

>14579289|10
ATAAATTTAT

>14585455|10
CCAAATTTGG

>14587501|10
CAGCATGCTG

>14592716|10
TGTAATTACA

>14601493|10
ATTTTAAAAT

>14605503|10
TTTTGCAAAA

>14608577|10
AAAATATTTT

>14612154|10
CAGGGCCCTG

>14615641|10
AATGTACATT

>14621275|10
ACTCATGAGT

>14621821|10
AAAGATCTTT

>14625780|10
CTGAGCTCAG

>14626449|10
GTTATATAAC

>14628202|10
TCTATATAGA

>14631109|10
ATGAATTCAT

>14635674|10
GGGATATCCC

>14637866|10
TAAAGCTTTA

>14640622|10
TTACATGTAA

>14646627|10
TTAAATTTAA

>14648402|10
TCCCTAGGGA

>14649731|10
GAAGTACTTC

>14650011|10
CTGGATCCAG

>14651340|10
TTGATATCAA

>14659608|10
ACTTATAAGT

>14662236|10
GTGCGCGCAC

>14665105|10
GGAAATTTCC

>14666278|10
CAGATATCTG

>14667701|10
TTTTTAAAAA

>14668793|10
CATGTACATG

>14669978|10
TGGAGCTCCA

>14672206|10
TTTTTAAAAA

>14678539|10
AACACGTGTT

>14680239|10
TTCAATTGAA

>14682430|10
GGTATATACC

>14688055|10
CAGGGCCCTG

>14689140|10
CTTTATAAAG

>14689348|10
ATATATATAT

>14689778|10
TGTTTAAACA

>14690689|10
TGATGCATCA

>14694038|10
GACCATGGTC

>14694801|10
GGATGCATCC

>14698189|10
TAAATATTTA

>14699279|10
ATACATGTAT

>14699696|10
TATATATATA

>14699697|10
ATATATATAT

>14699698|10
TATATATATA

>14699699|10
ATATATATAT

>14699700|10
TATATATATA

>14699701|10
ATATATATAT

>14699702|10
TATATATATA

>14699703|10
ATATATATAT

>14699704|10
TATATATATA

>14699705|10
ATATATATAT

>14699706|10
TATATATATA

>14699707|10
ATATATATAT

>14699708|10
TATATATATA

>14699709|10
ATATATATAT

>14699710|10
TATATATATA

>14699711|10
ATATATATAT

>14699712|10
TATATATATA

>14705420|10
GTGCATGCAC

>14709319|10
GGTATATACC

>14719067|10
AGCCATGGCT

>14720659|10
GCGTTAACGC

>14722020|10
AGCTGCAGCT

>14725296|10
ACCACGTGGT

>14727800|10
TATATATATA

>14730424|10
TCTGCGCAGA

>14731665|10
TGTCATGACA

>14732963|10
ACTTATAAGT

>14734146|10
ATTTTAAAAT

>14737923|10
TGTAATTACA

>14741709|10
GAAATATTTC

>14742769|10
AGACATGTCT

>14743254|10
TAAAATTTTA

>14743461|10
TACATATGTA

>14747967|10
AATGTACATT

>14750661|10
TTTCTAGAAA

>14752473|10
TGCAATTGCA

>14753042|10
AACTGCAGTT

>14753963|10
TTTGGCCAAA

>14754070|10
TGTGTACACA

>14754076|10
CACATATGTG

>14754087|10
ATACATGTAT

>14755404|10
ATATATATAT

>14755405|10
TATATATATA

>14755406|10
ATATATATAT

>14757206|10
TCCTGCAGGA

>14761660|10
CAGAGCTCTG

>14764014|10
CAATGCATTG

>14767760|10
TATATATATA

>14767761|10
ATATATATAT

>14767762|10
TATATATATA

>14767763|10
ATATATATAT

>14767764|10
TATATATATA

>14767765|10
ATATATATAT

>14767766|10
TATATATATA

>14767767|10
ATATATATAT

>14767768|10
TATATATATA

>14768113|10
TGCAGCTGCA

>14768560|10
CCCTGCAGGG

>14771238|10
AATTTAAATT

>14776343|10
AAATGCATTT

>14786236|10
AAGGGCCCTT

>14787060|10
AGTAATTACT

>14792917|10
ACTTATAAGT

>14796419|10
TTTTATAAAA

>14799132|10
AGAAGCTTCT

>14799391|10
CCCTTAAGGG

>14799531|10
AATGATCATT

>14805749|10
TGCAGCTGCA

>14807188|10
AATATATATT

>14807397|10
AATATATATT

>14807851|10
TTATTAATAA

>14807914|10
TTTCTAGAAA

>14810018|10
AAAATATTTT

>14811992|10
TGCCATGGCA

>14815853|10
ATATATATAT

>14817473|10
GTTTATAAAC

>14818748|10
CTGGGCCCAG

>14822028|10
AATTTAAATT

>14823857|10
AAAGATCTTT

>14825359|10
GTTCTAGAAC

>14831175|10
CAAAGCTTTG

>14832068|10
ACTCTAGAGT

>14836316|10
AAGGGCCCTT

>14836345|10
AAAGGCCTTT

>14839878|10
CTGGGCCCAG

>14840522|10
AAAATATTTT

>14840862|10
TATATATATA

>14840873|10
TATATATATA

>14840894|10
TATATATATA

>14840940|10
ATATATATAT

>14840978|10
TAAATATTTA

>14841013|10
AATATATATT

>14841051|10
AATATATATT

>14841093|10
ATATATATAT

>14841094|10
TATATATATA

>14841095|10
ATATATATAT

>14841096|10
TATATATATA

>14841097|10
ATATATATAT

>14841098|10
TATATATATA

>14841099|10
ATATATATAT

>14841100|10
TATATATATA

>14841101|10
ATATATATAT

>14841102|10
TATATATATA

>14841103|10
ATATATATAT

>14841104|10
TATATATATA

>14841105|10
ATATATATAT

>14841106|10
TATATATATA

>14841107|10
ATATATATAT

>14841108|10
TATATATATA

>14841109|10
ATATATATAT

>14841110|10
TATATATATA

>14841111|10
ATATATATAT

>14841112|10
TATATATATA

>14841113|10
ATATATATAT

>14841114|10
TATATATATA

>14841115|10
ATATATATAT

>14841116|10
TATATATATA

>14841117|10
ATATATATAT

>14841118|10
TATATATATA

>14841119|10
ATATATATAT

>14841120|10
TATATATATA

>14841121|10
ATATATATAT

>14841122|10
TATATATATA

>14841123|10
ATATATATAT

>14841124|10
TATATATATA

>14841125|10
ATATATATAT

>14841126|10
TATATATATA

>14844075|10
AGCTTAAGCT

>14851648|10
GCATGCATGC

>14851650|10
ATGCATGCAT

>14859471|10
GGTATATACC

>14863925|10
TTAAATTTAA

>14870395|10
CAATTAATTG

>14873226|10
TTCCTAGGAA

>14874072|10
ATTTTAAAAT

>14874641|10
GCCTGCAGGC

>14875242|10
AGAATATTCT

>14879550|10
AGGCATGCCT

>14881914|10
TACAATTGTA

>14884021|10
ATTTATAAAT

>14886251|10
TTCAGCTGAA

>14894482|10
CACATATGTG

>14895959|10
CAGGCGCCTG

>14896630|10
TTTTTAAAAA

>14900144|10
AAAAATTTTT

>14900150|10
TTTTTAAAAA

>14900394|10
CTTAATTAAG

>14906188|10
AAAAATTTTT

>14908686|10
TTCCATGGAA

>14916983|10
CACCTAGGTG

>14920012|10
TTCCATGGAA

>14922793|10
CACACGTGTG

>14922799|10
TGTGCGCACA

>14925046|10
CCCCCGGGGG

>14925635|10
CCGGGCCCGG

>14925857|10
GGTGGCCACC

>14928021|10
CTCTGCAGAG

>14939829|10
AATGATCATT

>14941349|10
AGAGATCTCT

>14942796|10
ACAGATCTGT

>14944076|10
TTTTATAAAA

>14946057|10
ATTTTAAAAT

>14947330|10
GAGGATCCTC

>14948225|10
GGGAATTCCC

>14949890|10
ACTTATAAGT

>14953787|10
GGCTGCAGCC

>14956696|10
TCCCTAGGGA

>14958732|10
AAACATGTTT

>14960382|10
ATATATATAT

>14960383|10
TATATATATA

>14964266|10
CATATATATG

>14964475|10
GGCAGCTGCC

>14968408|10
CACGTACGTG

>14970170|10
GGTATATACC

>14976953|10
CTGGGCCCAG

>14977279|10
ACCTATAGGT

>14985106|10
ATATATATAT

>14985107|10
TATATATATA

>14989413|10
CATATATATG

>14989442|10
TATATATATA

>14989443|10
ATATATATAT

>14989444|10
TATATATATA

>14989462|10
TATATATATA

>14989463|10
ATATATATAT

>14989464|10
TATATATATA

>14989465|10
ATATATATAT

>14989466|10
TATATATATA

>14989467|10
ATATATATAT

>14989468|10
TATATATATA

>14992102|10
CCAGGCCTGG

>14996345|10
ATTTTAAAAT

>15008111|10
ATATATATAT

>15008112|10
TATATATATA

>15008113|10
ATATATATAT

>15008114|10
TATATATATA

>15008115|10
ATATATATAT

>15008116|10
TATATATATA

>15008117|10
ATATATATAT

>15008118|10
TATATATATA

>15008119|10
ATATATATAT

>15008120|10
TATATATATA

>15008121|10
ATATATATAT

>15008122|10
TATATATATA

>15008123|10
ATATATATAT

>15008124|10
TATATATATA

>15008125|10
ATATATATAT

>15008126|10
TATATATATA

>15008127|10
ATATATATAT

>15008128|10
TATATATATA

>15008129|10
ATATATATAT

>15008130|10
TATATATATA

>15008131|10
ATATATATAT

>15008132|10
TATATATATA

>15008133|10
ATATATATAT

>15008134|10
TATATATATA

>15008135|10
ATATATATAT

>15008136|10
TATATATATA

>15008137|10
ATATATATAT

>15008138|10
TATATATATA

>15008139|10
ATATATATAT

>15008140|10
TATATATATA

>15008141|10
ATATATATAT

>15008142|10
TATATATATA

>15008143|10
ATATATATAT

>15008144|10
TATATATATA

>15008268|10
CTCCCGGGAG

>15008951|10
TTTTTAAAAA

>15010519|10
ATTCTAGAAT

>15015472|10
CTGAGCTCAG

>15015895|10
AGAGGCCTCT

>15017310|10
TGTAATTACA

>15017865|10
ATACATGTAT

>15017871|10
GTATATATAC

>15026470|10
TGCACGTGCA

>15032387|10
CTGGTACCAG

>15032934|10
TAATATATTA

>15046613|10
CCAGGCCTGG

>15049455|10
AAAAATTTTT

>15053152|10
AATTGCAATT

>15053612|10
TATATATATA

>15055855|10
CTCTGCAGAG

>15056425|10
TAAAGCTTTA

>15056986|10
GTACATGTAC

>15076697|10
TTTTTAAAAA

>15078271|10
TCACTAGTGA

>15086223|10
TGGGATCCCA

>15101494|10
CCAGGCCTGG

>15104408|10
TAGCATGCTA

>15105863|10
GCCTGCAGGC

>15113322|10
ACAATATTGT

>15114240|10
TTGTGCACAA

>15127991|10
GATGGCCATC

>15129238|10
GCCAGCTGGC

>15131009|10
GGAGATCTCC

>15132606|10
CAGGGCCCTG

>15133539|10
GCTGGCCAGC

>15135201|10
TAATATATTA

>15135942|10
TTGGTACCAA

>15136636|10
ATTGATCAAT

>15137608|10
AGGAATTCCT

>15139903|10
CTCCATGGAG

>15146522|10
ATATATATAT

>15149684|10
AATCCGGATT

>15150727|10
TTCCTAGGAA

>15150981|10
AACAGCTGTT

>15153860|10
AGTGTACACT

>15155523|10
AGGATATCCT

>15155537|10
GGCTTAAGCC

>15159224|10
GGTCTAGACC

>15163415|10
ACCTGCAGGT

>15163600|10
TTTTTAAAAA

>15164628|10
CCTCCGGAGG

>15165710|10
GACTGCAGTC

>15166696|10
CTCTGCAGAG

>15166721|10
TATTTAAATA

>15183387|10
CTTAATTAAG

>15186198|10
CACAGCTGTG

>15188326|10
CTGCTAGCAG

>15195505|10
TGGGTACCCA

>15198899|10
AATTTAAATT

>15201526|10
AGATATATCT

>15211219|10
TTGCTAGCAA

>15213349|10
CACACGTGTG

>15213750|10
AATAATTATT

>15214037|10
AATAATTATT

>15214709|10
AGAGGCCTCT

>15215094|10
ATTAATTAAT

>15219286|10
CTGGGCCCAG

>15222067|10
ATCAGCTGAT

>15228135|10
TGGAATTCCA

>15236323|10
CTGAGCTCAG

>15239266|10
AAAAATTTTT

>15240318|10
CATAATTATG

>15243012|10
TTCTGCAGAA

>15245205|10
TATATATATA

>15245206|10
ATATATATAT

>15245207|10
TATATATATA

>15245208|10
ATATATATAT

>15245209|10
TATATATATA

>15245210|10
ATATATATAT

>15245211|10
TATATATATA

>15245212|10
ATATATATAT

>15245213|10
TATATATATA

>15245214|10
ATATATATAT

>15245215|10
TATATATATA

>15245216|10
ATATATATAT

>15245217|10
TATATATATA

>15245218|10
ATATATATAT

>15245219|10
TATATATATA

>15245220|10
ATATATATAT

>15245221|10
TATATATATA

>15245222|10
ATATATATAT

>15245223|10
TATATATATA

>15245224|10
ATATATATAT

>15245225|10
TATATATATA

>15245226|10
ATATATATAT

>15245227|10
TATATATATA

>15245228|10
ATATATATAT

>15245229|10
TATATATATA

>15245230|10
ATATATATAT

>15245231|10
TATATATATA

>15245232|10
ATATATATAT

>15245233|10
TATATATATA

>15245234|10
ATATATATAT

>15245235|10
TATATATATA

>15248434|10
TTGACGTCAA

>15249037|10
AAGTGCACTT

>15250693|10
TCCGGCCGGA

>15250719|10
GGCGCGCGCC

>15250802|10
GGCGCGCGCC

>15258452|10
GGCACGTGCC

>15260661|10
TTTTTAAAAA

>15267347|10
CCTGGCCAGG

>15269109|10
AAACATGTTT

>15272208|10
AGCAGCTGCT

>15276967|10
AGCCTAGGCT

>15278285|10
TAAAGCTTTA

>15279760|10
GGGCATGCCC

>15280138|10
TATTATAATA

>15282440|10
AATTTAAATT

>15288713|10
CTCAGCTGAG

>15289651|10
AAAGATCTTT

>15291515|10
TATATATATA

>15292435|10
ATGTTAACAT

>15294091|10
AAGGGCCCTT

>15296021|10
GGAAGCTTCC

>15298583|10
TTCTGCAGAA

>15302033|10
TTTTTAAAAA

>15303049|10
ACCCATGGGT

>15304289|10
GGGAGCTCCC

>15305944|10
CAGCATGCTG

>15311869|10
TTTTTAAAAA

>15321587|10
GGCAGCTGCC

>15325520|10
TTAAATTTAA

>15331708|10
AAACATGTTT

>15339512|10
CCCAGCTGGG

>15343167|10
CCCTGCAGGG

>15344748|10
CATTTAAATG

>15344885|10
CAGGGCCCTG

>15346765|10
AAAAGCTTTT

>15352698|10
CTGAGCTCAG

>15366363|10
TGTAGCTACA

>15368489|10
AGAACGTTCT

>15371250|10
AAAAATTTTT

>15373576|10
AGATGCATCT

>15377026|10
CTTGGCCAAG

>15390472|10
CCCTGCAGGG

>15394635|10
ATTTTAAAAT

>15395644|10
TGTGGCCACA

>15398266|10
CCTTGCAAGG

>15399493|10
TTCCATGGAA

>15400421|10
GCCTGCAGGC

>15402613|10
GACAGCTGTC

>15403491|10
CGTGGCCACG

>15403508|10
AGCACGTGCT

>15403864|10
GAGGGCCCTC

>15405731|10
CTCAGCTGAG

>15406343|10
TGCTGCAGCA

>15408420|10
TTTTTAAAAA

>15411528|10
AAAACGTTTT

>15412473|10
AAAAATTTTT

>15424746|10
TTTTATAAAA

>15428715|10
AAAAATTTTT

>15432137|10
TCAGGCCTGA

>15460624|10
TCCACGTGGA

>15464569|10
TGGGGCCCCA

>15465897|10
CTGAGCTCAG

>15466411|10
TCTGGCCAGA

>15475902|10
TTTTTAAAAA

>15479620|10
TTTTTAAAAA

>15480342|10
CGCGATCGCG

>15480679|10
GCCAGCTGGC

>15482273|10
AACATATGTT

>15491201|10
TGATATATCA

>15491944|10
TAAAATTTTA

>15492202|10
AAATATATTT

>15496532|10
AGCCATGGCT

>15501329|10
GAGAGCTCTC

>15504249|10
ACACCGGTGT

>15507537|10
CTTCCGGAAG

>15511017|10
CTTCTAGAAG

>15511357|10
CCCAGCTGGG

>15511608|10
GCGTATACGC

>15516862|10
AGATGCATCT

>15520732|10
AAATTAATTT

>15521794|10
AAATTAATTT

>15522910|10
GTGCATGCAC

>15524684|10
AGACATGTCT

>15535112|10
TTTTTAAAAA

>15539311|10
ATGCATGCAT

>15540480|10
GGCACGTGCC

>15546955|10
AAAATATTTT

>15548949|10
GCCTCGAGGC

>15560552|10
AGTATATACT

>15560683|10
AGGAATTCCT

>15563718|10
CAACTAGTTG

>15570331|10
GACAGCTGTC

>15573721|10
TGCCATGGCA

>15574001|10
CTGGATCCAG

>15577569|10
TTGAGCTCAA

>15578942|10
TGCCATGGCA

>15581769|10
TATTATAATA

>15581832|10
TTTTTAAAAA

>15585351|10
TGTAATTACA

>15589194|10
GTCCATGGAC

>15594448|10
TATATATATA

>15594996|10
GGTATATACC

>15597143|10
TTTATATAAA

>15600886|10
CTGAGCTCAG

>15609693|10
TGCCATGGCA

>15612298|10
GTCCATGGAC

>15616554|10
AAAATATTTT

>15617973|10
TACAGCTGTA

>15622132|10
TATATATATA

>15622133|10
ATATATATAT

>15622134|10
TATATATATA

>15622135|10
ATATATATAT

>15631075|10
TTTTTAAAAA

>15632397|10
TTGGTACCAA

>15641464|10
GCTCCGGAGC

>15642834|10
CCAACGTTGG

>15643239|10
GCCAGCTGGC

>15645253|10
GGAAATTTCC

>15651251|10
GGAGGCCTCC

>15651812|10
CACACGTGTG

>15652863|10
AGTCCGGACT

>15659500|10
TTCCATGGAA

>15662872|10
GAACATGTTC

>15663604|10
CCTGGCCAGG

>15666780|10
ATTATATAAT

>15668085|10
CAGCATGCTG

>15671174|10
TTACTAGTAA

>15677864|10
AAAAATTTTT

>15682562|10
TCGATATCGA

>15707622|10
TGCAATTGCA

>15707979|10
GGCCCGGGCC

>15711109|10
GCTGGCCAGC

>15718290|10
GTCCTAGGAC

>15721326|10
CAAAGCTTTG

>15721868|10
GCATGCATGC

>15722039|10
CTCCTAGGAG

>15729308|10
ACCAGCTGGT

>15731092|10
ATATATATAT

>15733571|10
TCCAGCTGGA

>15734551|10
CATATATATG

>15736547|10
AGCCCGGGCT

>15737112|10
CACACGTGTG

>15737751|10
AGGGGCCCCT

>15741185|10
TTGTCGACAA

>15741312|10
ATGAATTCAT

>15741417|10
CCCAGCTGGG

>15745771|10
CAGCTAGCTG

>15749628|10
GAGGCGCCTC

>15750803|10
CCCAGCTGGG

>15771361|10
CTGGGCCCAG

>15772208|10
CACCCGGGTG

>15776435|10
TGCTGCAGCA

>15778206|10
CATATATATG

>15778789|10
CTCCCGGGAG

>15779928|10
ACCATATGGT

>15780444|10
GCCACGTGGC

>15781252|10
CCAGGCCTGG

>15781671|10
TTGATATCAA

>15786744|10
AATACGTATT

>15788187|10
ACCAGCTGGT

>15790039|10
CCAGGCCTGG

>15795141|10
AAAAATTTTT

>15797425|10
TATAGCTATA

>15800649|10
CCAGGCCTGG

>15804698|10
TATATATATA

>15804699|10
ATATATATAT

>15804700|10
TATATATATA

>15804701|10
ATATATATAT

>15804702|10
TATATATATA

>15805557|10
AATACGTATT

>15809917|10
CCAGGCCTGG

>15825840|10
ATCCTAGGAT

>15826627|10
AATATATATT

>15826642|10
ATGTATACAT

>15828238|10
CCAAATTTGG

>15832659|10
CCTGGCCAGG

>15838762|10
CAAATATTTG

>15839165|10
TATATATATA

>15839166|10
ATATATATAT

>15842393|10
ATTTTAAAAT

>15843212|10
TTTCTAGAAA

>15843366|10
GGCTGCAGCC

>15849046|10
AAAAATTTTT

>15849570|10
ACAGGCCTGT

>15850300|10
ATTCATGAAT

>15855888|10
AAAATATTTT

>15856515|10
AAAATATTTT

>15857815|10
AAATATATTT

>15868820|10
TATATATATA

>15870489|10
AATGTACATT

>15871208|10
TAATTAATTA

>15871210|10
ATTAATTAAT

>15875476|10
TTTTTAAAAA

>15878272|10
TTTTTAAAAA

>15878278|10
AAAAATTTTT

>15878532|10
AAAAATTTTT

>15881523|10
AAAAGCTTTT

>15881564|10
AAAAATTTTT

>15881571|10
TTTTTAAAAA

>15883978|10
ATATTAATAT

>15888351|10
ATATATATAT

>15888395|10
ATTTTAAAAT

>15892046|10
TCTGGCCAGA

>15894129|10
GAAGGCCTTC

>15896547|10
AGGAATTCCT

>15908373|10
CCACATGTGG

>15911465|10
CCGCGCGCGG

>15912055|10
GCTAGCTAGC

>15912057|10
TAGCTAGCTA

>15917480|10
TTGAGCTCAA

>15919638|10
AAATATATTT

>15924292|10
TACATATGTA

>15924795|10
AAAAGCTTTT

>15928237|10
ACAATATTGT

>15928776|10
GCAGGCCTGC

>15932752|10
CTCTTAAGAG

>15938747|10
TGTAATTACA

>15939333|10
TGCCATGGCA

>15940991|10
CCTGGCCAGG

>15947061|10
ATATATATAT

>15947266|10
ATATGCATAT

>15954539|10
ATTCCGGAAT

>15959422|10
TTTTTAAAAA

>15972202|10
AAAAATTTTT

>15973568|10
TATTTAAATA

>15974109|10
TGAATATTCA

>15974463|10
AAAAATTTTT

>15975114|10
ATTGATCAAT

>15976766|10
TAATATATTA

>15977284|10
ATTTTAAAAT

>15980051|10
AAAAATTTTT

>15982501|10
AAACATGTTT

>15982717|10
CTCAGCTGAG

>15985734|10
AGGTATACCT

>15990712|10
TTTTATAAAA

>15992221|10
TATATATATA

>15992222|10
ATATATATAT

>15992223|10
TATATATATA

>15992224|10
ATATATATAT

>15993709|10
AAAAATTTTT

>15994926|10
CAATATATTG

>16001129|10
AATCTAGATT

>16003729|10
TGCAGCTGCA

>16004428|10
TTTTTAAAAA

>16008482|10
CTGAGCTCAG

>16011266|10
GCGGCGCCGC

>16011275|10
CTCACGTGAG

>16017311|10
TTCATATGAA

>16017793|10
CTGAGCTCAG

>16017893|10
TTTTTAAAAA

>16022829|10
CAAATATTTG

>16023147|10
CAAATATTTG

>16035976|10
CCACATGTGG

>16036381|10
TATTGCAATA

>16040079|10
AATTATAATT

>16043279|10
TGCTGCAGCA

>16044782|10
AGCAGCTGCT

>16046625|10
ATATATATAT

>16046626|10
TATATATATA

>16046627|10
ATATATATAT

>16046628|10
TATATATATA

>16046629|10
ATATATATAT

>16046630|10
TATATATATA

>16046631|10
ATATATATAT

>16046632|10
TATATATATA

>16046633|10
ATATATATAT

>16046634|10
TATATATATA

>16046635|10
ATATATATAT

>16046647|10
AATATATATT

>16047347|10
GCCCATGGGC

>16052392|10
GAGAGCTCTC

>16053261|10
GGCTGCAGCC

>16059279|10
TCCCCGGGGA

>16063081|10
TGCAGCTGCA

>16066415|10
GCCCATGGGC

>16076520|10
TTTCATGAAA

>16079752|10
CTGACGTCAG

>16080516|10
ACAATATTGT

>16081675|10
CTGGATCCAG

>16087169|10
GGCTGCAGCC

>16101106|10
GTCCTAGGAC

>16109292|10
CCCTATAGGG

>16114460|10
TATATATATA

>16114461|10
ATATATATAT

>16114462|10
TATATATATA

>16114463|10
ATATATATAT

>16114464|10
TATATATATA

>16114465|10
ATATATATAT

>16114466|10
TATATATATA

>16114467|10
ATATATATAT

>16114468|10
TATATATATA

>16114469|10
ATATATATAT

>16114470|10
TATATATATA

>16114471|10
ATATATATAT

>16114472|10
TATATATATA

>16114473|10
ATATATATAT

>16118479|10
TATACGTATA

>16127075|10
CTGAGCTCAG

>16133502|10
AAAAATTTTT

>16135213|10
CTGAGCTCAG

>16135333|10
TTCCATGGAA

>16141818|10
ATATATATAT

>16141819|10
TATATATATA

>16142799|10
TACAGCTGTA

>16147037|10
GATAATTATC

>16147308|10
ATTTTAAAAT

>16154783|10
CACAGCTGTG

>16161423|10
GGGCGCGCCC

>16162350|10
GCGCATGCGC

>16162414|10
CGCGCGCGCG

>16162695|10
AAACTAGTTT

>16163200|10
CTGAGCTCAG

>16166803|10
TGTGATCACA

>16167751|10
TTTTTAAAAA

>16169939|10
TATATATATA

>16170813|10
AAAAGCTTTT

>16171372|10
AATCATGATT

>16175797|10
TCATTAATGA

>16177603|10
AAAAATTTTT

>16187569|10
TTTTTAAAAA

>16193187|10
TATATATATA

>16194761|10
CAAAGCTTTG

>16196283|10
GAATATATTC

>16203767|10
TATATATATA

>16203768|10
ATATATATAT

>16203769|10
TATATATATA

>16206499|10
TTAAATTTAA

>16217689|10
AAAAATTTTT

>16218397|10
TTTTTAAAAA

>16222000|10
CTTTATAAAG

>16222067|10
GTTGATCAAC

>16223534|10
GAAAGCTTTC

>16230525|10
TTTTTAAAAA

>16230630|10
CAAGATCTTG

>16247257|10
AAATATATTT

>16248214|10
TTTTTAAAAA

>16250113|10
AATATATATT

>16250667|10
TGTGGCCACA

>16251352|10
CCTCATGAGG

>16251432|10
GAATGCATTC

>16252914|10
AAATATATTT

>16252937|10
ATTTATAAAT

>16265055|10
AAAAGCTTTT

>16267931|10
CCAGGCCTGG

>16270934|10
ACCAGCTGGT

>16272404|10
CAGCGCGCTG

>16276230|10
CCATGCATGG

>16281188|10
ATTTTAAAAT

>16282864|10
ACAGGCCTGT

>16286902|10
TTTTTAAAAA

>16289606|10
ATTAATTAAT

>16293412|10
ATTAATTAAT

>16293414|10
TAATTAATTA

>16293416|10
ATTAATTAAT

>16293418|10
TAATTAATTA

>16293420|10
ATTAATTAAT

>16293422|10
TAATTAATTA

>16297830|10
ATATATATAT

>16297831|10
TATATATATA

>16297858|10
TATATATATA

>16297859|10
ATATATATAT

>16297878|10
ATATATATAT

>16297914|10
ATATATATAT

>16297988|10
ATATATATAT

>16298066|10
ATATATATAT

>16298110|10
AATATATATT

>16298598|10
TGTGCGCACA

>16304669|10
ATATATATAT

>16306136|10
AAAAATTTTT

>16306319|10
CATTTAAATG

>16309890|10
TCCAGCTGGA

>16311812|10
CCAGGCCTGG

>16317817|10
CAGATATCTG

>16319818|10
CCAGGCCTGG

>16320876|10
AGGGCGCCCT

>16321300|10
CCCTGCAGGG

>16321431|10
CTTCTAGAAG

>16328145|10
TTTTTAAAAA

>16331757|10
GTCCATGGAC

>16332210|10
ATTTTAAAAT

>16334694|10
TCCTGCAGGA

>16335728|10
CCAGGCCTGG

>16339492|10
TGGGCGCCCA

>16341308|10
ACAGGCCTGT

>16341478|10
GCCAGCTGGC

>16343402|10
CATGGCCATG

>16357033|10
GTGCATGCAC

>16357630|10
CTGGCGCCAG

>16361591|10
ACCCCGGGGT

>16361948|10
CCAGATCTGG

>16365053|10
GGTGATCACC

>16365119|10
GTGAGCTCAC

>16368010|10
CTGGGCCCAG

>16370254|10
CTGGGCCCAG

>16373565|10
CCAGGCCTGG

>16378770|10
GTGCATGCAC

>16384850|10
ACCCCGGGGT

>16385207|10
CCAGATCTGG

>16389636|10
TTATATATAA

>16397551|10
CTTGGCCAAG

>16397621|10
TGAGCGCTCA

>16397645|10
CAATCGATTG

>16414097|10
ATTTGCAAAT

>16414607|10
AGCCCGGGCT

>16417878|10
CCTGGCCAGG

>16424850|10
CAAAGCTTTG

>16428162|10
GAAATATTTC

>16429839|10
ATTTGCAAAT

>16444566|10
AATAATTATT

>16445453|10
GGCCCGGGCC

>16446158|10
TAATTAATTA

>16446664|10
TAATTAATTA

>16451129|10
AATATATATT

>16451716|10
GGGGATCCCC

>16454943|10
GTTCATGAAC

>16455591|10
CTGTTAACAG

>16455666|10
AGTAGCTACT

>16457629|10
ATGCATGCAT

>16457631|10
GCATGCATGC

>16457639|10
GCACATGTGC

>16458915|10
GATGATCATC

>16464185|10
CCACATGTGG

>16470991|10
CCTGGCCAGG

>16479261|10
GAGGGCCCTC

>16479354|10
CCCTGCAGGG

>16479428|10
CCAGCGCTGG

>16482362|10
CGCGGCCGCG

>16486362|10
TTTTTAAAAA

>16488461|10
AATGCGCATT

>16490157|10
AAAAATTTTT

>16491045|10
ATGACGTCAT

>16491108|10
TTCTGCAGAA

>16496872|10
ACAAATTTGT

>16503378|10
TTCCTAGGAA

>16507202|10
AATTTAAATT

>16507684|10
TGGGATCCCA

>16508139|10
CTGGGCCCAG

>16510149|10
ACCTGCAGGT

>16512666|10
AAAAATTTTT

>16512966|10
AAAAATTTTT

>16516704|10
AGTGGCCACT

>16516870|10
TTCAGCTGAA

>16519059|10
ATGTATACAT

>16519190|10
TGTATATACA

>16521782|10
ATCACGTGAT

>16532607|10
CCAGATCTGG

>16539405|10
GAGCATGCTC

>16540111|10
GTTCTAGAAC

>16543534|10
ATTATATAAT

>16548581|10
AAACTAGTTT

>16548621|10
ATATATATAT

>16552265|10
ACACTAGTGT

>16553195|10
TGGGGCCCCA

>16560118|10
TGGTGCACCA

>16576971|10
TATATATATA

>16576972|10
ATATATATAT

>16576973|10
TATATATATA

>16576974|10
ATATATATAT

>16576975|10
TATATATATA

>16586930|10
CTGAGCTCAG

>16588219|10
AGACGCGTCT

>16591889|10
AAAATATTTT

>16592679|10
TTTTTAAAAA

>16592748|10
TTATTAATAA

>16593749|10
TTTATATAAA

>16603917|10
TTTTTAAAAA

>16604550|10
TTTTTAAAAA

>16605043|10
CTGGTACCAG

>16606974|10
CCAATATTGG

>16609176|10
TTTTTAAAAA

>16610298|10
GTTTTAAAAC

>16611006|10
ATACATGTAT

>16618481|10
AACAATTGTT

>16618663|10
TTTTTAAAAA

>16619371|10
GAAGATCTTC

>16619588|10
CAGGGCCCTG

>16627194|10
TCCTGCAGGA

>16634567|10
ATTTGCAAAT

>16638000|10
TATATATATA

>16638001|10
ATATATATAT

>16638002|10
TATATATATA

>16638003|10
ATATATATAT

>16638004|10
TATATATATA

>16638005|10
ATATATATAT

>16638006|10
TATATATATA

>16638007|10
ATATATATAT

>16638008|10
TATATATATA

>16638009|10
ATATATATAT

>16638010|10
TATATATATA

>16638011|10
ATATATATAT

>16638012|10
TATATATATA

>16638013|10
ATATATATAT

>16638022|10
TACATATGTA

>16638696|10
TTTTTAAAAA

>16641455|10
ATTTTAAAAT

>16644973|10
TTATTAATAA

>16654907|10
ATACATGTAT

>16658032|10
CTGAGCTCAG

>16658783|10
TAAAATTTTA

>16658787|10
ATTTTAAAAT

>16669634|10
TGTTATAACA

>16671620|10
TATATATATA

>16675482|10
TGCAGCTGCA

>16675600|10
TGTCATGACA

>16675660|10
TTTTATAAAA

>16683677|10
ATATATATAT

>16683685|10
ATTTATAAAT

>16686618|10
GCATTAATGC

>16693362|10
CAGAATTCTG

>16702034|10
CTGAGCTCAG

>16702736|10
TAACTAGTTA

>16709736|10
TGGGGCCCCA

>16710475|10
ATTTTAAAAT

>16712877|10
CATCTAGATG

>16713608|10
ATATCGATAT

>16714611|10
TATATATATA

>16714612|10
ATATATATAT

>16714613|10
TATATATATA

>16714965|10
GATTTAAATC

>16716782|10
ACACGCGTGT

>16723025|10
GGCAGCTGCC

>16723293|10
CCTCCGGAGG

>16724540|10
GGCAGCTGCC

>16728583|10
TCAGGCCTGA

>16733333|10
GACAGCTGTC

>16734708|10
GATGTACATC

>16740018|10
GGTATATACC

>16751327|10
CTGTATACAG

>16753054|10
ATATATATAT

>16753055|10
TATATATATA

>16753056|10
ATATATATAT

>16753057|10
TATATATATA

>16753058|10
ATATATATAT

>16753059|10
TATATATATA

>16753060|10
ATATATATAT

>16753061|10
TATATATATA

>16753062|10
ATATATATAT

>16753063|10
TATATATATA

>16753064|10
ATATATATAT

>16753065|10
TATATATATA

>16762359|10
CATATATATG

>16765657|10
ACAATATTGT

>16766294|10
AGAATATTCT

>16766741|10
CCCCTAGGGG

>16768355|10
ATTTTAAAAT

>16776623|10
GCCAGCTGGC

>16776909|10
CACAGCTGTG

>16784572|10
ATGTTAACAT

>16785003|10
TTGAGCTCAA

>16786020|10
CCCAGCTGGG

>16786055|10
GGCAGCTGCC

>16787580|10
GAGAATTCTC

>16790603|10
ATTATATAAT

>16795609|10
GCCAGCTGGC

>16796535|10
AAATTAATTT

>16797323|10
ATTTGCAAAT

>16797963|10
TTTTTAAAAA

>16798587|10
TACAGCTGTA

>16802338|10
CAGCCGGCTG

>16802522|10
CCCTGCAGGG

>16804453|10
TATGATCATA

>16811702|10
CCACTAGTGG

>16815566|10
CTGAGCTCAG

>16816411|10
CTGTGCACAG

>16817472|10
GCAGGCCTGC

>16817542|10
AGCAGCTGCT

>16818443|10
CTTACGTAAG

>16823618|10
CCAGATCTGG

>16826201|10
CGAAGCTTCG

>16833759|10
CCAACGTTGG

>16839558|10
ATACTAGTAT

>16844205|10
TTTTTAAAAA

>16849044|10
TTAAATTTAA

>16849946|10
CCTGGCCAGG

>16854436|10
ATGTGCACAT

>16865674|10
CCCTGCAGGG

>16867575|10
ATTTATAAAT

>16869714|10
CTTTGCAAAG

>16873725|10
TGTATATACA

>16875081|10
GGTGGCCACC

>16885450|10
AAAATATTTT

>16892389|10
TGTTTAAACA

>16894773|10
TGTGTACACA

>16924949|10
GAATATATTC

>16925827|10
ATATATATAT

>16932004|10
TTCCATGGAA

>16934466|10
AGTGGCCACT

>16936709|10
AAGTATACTT

>16938907|10
TCACTAGTGA

>16939460|10
GAGCGCGCTC

>16942790|10
ATATATATAT

>16942791|10
TATATATATA

>16942792|10
ATATATATAT

>16942793|10
TATATATATA

>16942794|10
ATATATATAT

>16942795|10
TATATATATA

>16942796|10
ATATATATAT

>16942797|10
TATATATATA

>16942798|10
ATATATATAT

>16942799|10
TATATATATA

>16943421|10
TACATATGTA

>16943510|10
AGATGCATCT

>16950599|10
CCTGGCCAGG

>16952966|10
AGCTCGAGCT

>16952993|10
CCCTGCAGGG

>16965798|10
CAGGGCCCTG

>16967671|10
AAAAATTTTT

>16969113|10
TCTGGCCAGA

>16969706|10
TGCCATGGCA

>16974701|10
CCAAGCTTGG

>16977330|10
TATATATATA

>16978304|10
GTACTAGTAC

>16980976|10
TCTGTACAGA

>16982145|10
AAATGCATTT

>16984237|10
ATGAGCTCAT

>17002147|10
ATTTATAAAT

>17006052|10
TGTATATACA

>17007422|10
GGTGGCCACC

>17016334|10
AAAAATTTTT

>17016942|10
AAAAATTTTT

>17019453|10
GGCACGTGCC

>17021087|10
TGCAGCTGCA

>17026919|10
CTCCGCGGAG

>17029887|10
TGTGTACACA

>17034008|10
GGCGCGCGCC

>17039051|10
AATCATGATT

>17039356|10
TTCAATTGAA

>17045019|10
GGACATGTCC

>17045463|10
GCCATATGGC

>17049527|10
ACTTTAAAGT

>17050551|10
TTTCATGAAA

>17053812|10
CCCACGTGGG

>17056553|10
CTTTGCAAAG

>17058600|10
ATTTATAAAT

>17076212|10
ATGAGCTCAT

>17078304|10
AAATGCATTT

>17079473|10
TCTGTACAGA

>17081606|10
AGATATATCT

>17082144|10
GTACTAGTAC

>17083118|10
TATATATATA

>17085747|10
CCAAGCTTGG

>17089593|10
ACAAGCTTGT

>17090758|10
ACACATGTGT

>17092215|10
GACTGCAGTC

>17093158|10
CAATTAATTG

>17096550|10
TCTTGCAAGA

>17106382|10
TTTCATGAAA

>17110371|10
TTACATGTAA

>17112647|10
AAATTAATTT

>17114821|10
GTGGGCCCAC

>17115146|10
TTTTTAAAAA

>17115397|10
GAGATATCTC

>17115745|10
AGCCATGGCT

>17117501|10
TATGTACATA

>17118996|10
TGCATATGCA

>17123860|10
CTGGATCCAG

>17185835|10
GGTGGCCACC

>17191201|10
CTTTGCAAAG

>17193342|10
ATTTATAAAT

>17195241|10
CCCTGCAGGG

>17214285|10
TTAAATTTAA

>17215625|10
ATGAATTCAT

>17219090|10
TTTTTAAAAA

>17223696|10
ATACTAGTAT

>17227811|10
AGAAATTTCT

>17235760|10
ACATATATGT

>17235766|10
ATGTATACAT

>17235793|10
TATATATATA

>17235794|10
ATATATATAT

>17235810|10
ATATATATAT

>17235827|10
ATATATATAT

>17237643|10
TTTTTAAAAA

>17247695|10
CTTACGTAAG

>17248366|10
CACCGCGGTG

>17250877|10
TGCTGCAGCA

>17251751|10
AGTAGCTACT

>17253149|10
CCCCATGGGG

>17256656|10
AGCAGCTGCT

>17257652|10
CTGTGCACAG

>17262434|10
ATGCATGCAT

>17272773|10
AGCTCGAGCT

>17273251|10
TCCAGCTGGA

>17273275|10
CCCTGCAGGG

>17274295|10
GAGGGCCCTC

>17275178|10
CCTGGCCAGG

>17282082|10
TGGGATCCCA

>17282343|10
CCCTGCAGGG

>17284252|10
TTTAATTAAA

>17285424|10
GTGCCGGCAC

>17289216|10
TATATATATA

>17292013|10
GTTCTAGAAC

>17299101|10
CCAGGCCTGG

>17301769|10
AGGAGCTCCT

>17306368|10
GTTCATGAAC

>17323555|10
GGCCCGGGCC

>17329628|10
CACAGCTGTG

>17336397|10
CCCTGCAGGG

>17339017|10
GTGGGCCCAC

>17340480|10
GGAAGCTTCC

>17346242|10
AATATATATT

>17347157|10
TTTTTAAAAA

>17348337|10
CTGGCGCCAG

>17348824|10
CAGGTACCTG

>17350093|10
GGCAGCTGCC

>17363180|10
TAAATATTTA

>17363186|10
TTTATATAAA

>17363212|10
TAAATATTTA

>17363218|10
TTTATATAAA

>17363244|10
TAAATATTTA

>17363250|10
TTTATATAAA

>17363677|10
TTATGCATAA

>17365351|10
TTTTTAAAAA

>17365537|10
TTTTTAAAAA

>17367128|10
AAAAATTTTT

>17370748|10
TTTCTAGAAA

>17373190|10
TTTTTAAAAA

>17379578|10
ATTTGCAAAT

>17381641|10
TTTTTAAAAA

>17382924|10
CCCCATGGGG

>17388673|10
TGAGATCTCA

>17389423|10
GCTCCGGAGC

>17392365|10
ACAAGCTTGT

>17396040|10
GTACATGTAC

>17396043|10
CATGTACATG

>17397791|10
AGGAGCTCCT

>17410084|10
GCACATGTGC

>17410470|10
CTTTATAAAG

>17413109|10
CTCCGCGGAG

>17419430|10
CAAGGCCTTG

>17421337|10
AGAGGCCTCT

>17422945|10
GCACATGTGC

>17439159|10
GGCAGCTGCC

>17440650|10
CCAAGCTTGG

>17444991|10
TAGGGCCCTA

>17462024|10
GTGTATACAC

>17463103|10
CAGGGCCCTG

>17469496|10
GTATATATAC

>17469520|10
GTATGCATAC

>17469531|10
TATGTACATA

>17469582|10
GTATATATAC

>17469620|10
ATATATATAT

>17469621|10
TATATATATA

>17476536|10
CCTGGCCAGG

>17477320|10
TTTAATTAAA

>17480268|10
TTTTTAAAAA

>17481924|10
GAGTGCACTC

>17484804|10
AGTGGCCACT

>17485794|10
TGCATATGCA

>17489144|10
ACTGGCCAGT

>17489469|10
TCTGGCCAGA

>17497060|10
ATTAATTAAT

>17502403|10
ATATATATAT

>17502404|10
TATATATATA

>17502405|10
ATATATATAT

>17502406|10
TATATATATA

>17502407|10
ATATATATAT

>17502408|10
TATATATATA

>17502409|10
ATATATATAT

>17502410|10
TATATATATA

>17502411|10
ATATATATAT

>17502412|10
TATATATATA

>17502413|10
ATATATATAT

>17502414|10
TATATATATA

>17502415|10
ATATATATAT

>17502416|10
TATATATATA

>17502417|10
ATATATATAT

>17502418|10
TATATATATA

>17502419|10
ATATATATAT

>17502420|10
TATATATATA

>17502421|10
ATATATATAT

>17502422|10
TATATATATA

>17502423|10
ATATATATAT

>17502424|10
TATATATATA

>17502425|10
ATATATATAT

>17502426|10
TATATATATA

>17502427|10
ATATATATAT

>17502428|10
TATATATATA

>17502429|10
ATATATATAT

>17502430|10
TATATATATA

>17502431|10
ATATATATAT

>17502432|10
TATATATATA

>17502433|10
ATATATATAT

>17502434|10
TATATATATA

>17502435|10
ATATATATAT

>17502436|10
TATATATATA

>17502437|10
ATATATATAT

>17502438|10
TATATATATA

>17502439|10
ATATATATAT

>17504168|10
ATAAATTTAT

>17506509|10
ACATATATGT

>17511486|10
CCTGGCCAGG

>17512640|10
GGAAGCTTCC

>17525901|10
TTGGATCCAA

>17526824|10
TAACCGGTTA

>17533091|10
AAAAGCTTTT

>17534957|10
GGGCTAGCCC

>17535395|10
AGGCCGGCCT

>17537601|10
CAGGGCCCTG

>17539727|10
GCTGATCAGC

>17544626|10
TGCAATTGCA

>17554657|10
AAAAATTTTT

>17555153|10
TGGGGCCCCA

>17557872|10
GCCTCGAGGC

>17558427|10
AACACGTGTT

>17566906|10
GGTTCGAACC

>17570066|10
CTGTGCACAG

>17574403|10
CCCGGCCGGG

>17576364|10
GGTTTAAACC

>17583279|10
CCCAGCTGGG

>17584396|10
GCAGGCCTGC

>17584693|10
GCATGCATGC

>17588217|10
CTTGGCCAAG

>17590786|10
TAAAGCTTTA

>17592230|10
CTGGGCCCAG

>17594367|10
CAGGGCCCTG

>17603343|10
GAGGGCCCTC

>17604238|10
GCACATGTGC

>17606244|10
TAAGCGCTTA

>17608290|10
TGGGGCCCCA

>17609076|10
GGCAGCTGCC

>17611846|10
ACAGGCCTGT

>17613471|10
GGAAATTTCC

>17616647|10
AAAAATTTTT

>17617117|10
CTTTATAAAG

>17619789|10
TAATATATTA

>17619816|10
TAATATATTA

>17631138|10
CAGGATCCTG

>17643204|10
ATTAATTAAT

>17643206|10
TAATTAATTA

>17643208|10
ATTAATTAAT

>17643210|10
TAATTAATTA

>17643212|10
ATTAATTAAT

>17643214|10
TAATTAATTA

>17643216|10
ATTAATTAAT

>17643218|10
TAATTAATTA

>17646094|10
TTAAATTTAA

>17647126|10
TAGCATGCTA

>17650999|10
TTTTTAAAAA

>17651354|10
AGCAATTGCT

>17655507|10
AAGATATCTT

>17655545|10
TTATTAATAA

>17655556|10
ATATTAATAT

>17655559|10
TTAATATTAA

>17655562|10
ATATTAATAT

>17664469|10
TCTTGCAAGA

>17666368|10
CACAGCTGTG

>17668693|10
CCCAGCTGGG

>17673565|10
TGTAATTACA

>17683489|10
TCAGATCTGA

>17684769|10
AAATATATTT

>17685091|10
AAATATATTT

>17689186|10
TTAAATTTAA

>17689781|10
TTTTTAAAAA

>17690318|10
AAGAGCTCTT

>17697272|10
ACCTGCAGGT

>17700685|10
GAGAGCTCTC

>17701589|10
GCTCTAGAGC

>17701966|10
CACAGCTGTG

>17709230|10
GAGCTAGCTC

>17710207|10
GGGCATGCCC

>17710333|10
TTTTTAAAAA

>17710950|10
CCTGGCCAGG

>17713721|10
CTGAGCTCAG

>17718167|10
CCATGCATGG

>17718614|10
TGCAGCTGCA

>17723538|10
GCAGGCCTGC

>17727730|10
GGGGATCCCC

>17729225|10
ATGAGCTCAT

>17745525|10
CCTCTAGAGG

>17757857|10
TATATATATA

>17757858|10
ATATATATAT

>17757859|10
TATATATATA

>17757860|10
ATATATATAT

>17757861|10
TATATATATA

>17757862|10
ATATATATAT

>17757863|10
TATATATATA

>17757864|10
ATATATATAT

>17757865|10
TATATATATA

>17757866|10
ATATATATAT

>17757867|10
TATATATATA

>17763196|10
GCTGTACAGC

>17764291|10
CGCCCGGGCG

>17764475|10
GGCGCGCGCC

>17766270|10
GCGCGCGCGC

>17766412|10
GCGGGCCCGC

>17766742|10
GAATTAATTC

>17800154|10
AAAAATTTTT

>17806374|10
CAAAGCTTTG

>17807870|10
GTAAATTTAC

>17808126|10
CCAGATCTGG

>17813093|10
CAAGCGCTTG

>17814045|10
CTGAGCTCAG

>17818041|10
CTGAGCTCAG

>17823704|10
CTGAGCTCAG

>17824025|10
ACTTATAAGT

>17824271|10
ATATGCATAT

>17833540|10
ATGTATACAT

>17837815|10
ATGAGCTCAT

>17838613|10
AAAAATTTTT

>17839547|10
ATTAATTAAT

>17839549|10
TAATTAATTA

>17839551|10
ATTAATTAAT

>17839553|10
TAATTAATTA

>17844684|10
GCCCATGGGC

>17855830|10
TAACTAGTTA

>17857978|10
GATTTAAATC

>17862449|10
CCACATGTGG

>17866728|10
CAGCCGGCTG

>17866924|10
TCCTGCAGGA

>17870085|10
AAAAATTTTT

>17870127|10
ATATATATAT

>17870760|10
CATATATATG

>17870775|10
ATATATATAT

>17870776|10
TATATATATA

>17870777|10
ATATATATAT

>17872279|10
ATGTGCACAT

>17885955|10
CTGAGCTCAG

>17886459|10
AGGCATGCCT

>17890171|10
TGTCATGACA

>17904294|10
CAAATATTTG

>17905389|10
ATCTGCAGAT

>17905411|10
CCATGCATGG

>17905920|10
GGTTCGAACC

>17908856|10
CAAATATTTG

>17910162|10
CACTGCAGTG

>17916936|10
GAGCCGGCTC

>17922945|10
CCTTATAAGG

>17923191|10
CCCTGCAGGG

>17926440|10
GCCACGTGGC

>17928998|10
CTGTTAACAG

>17929911|10
ACCAGCTGGT

>17930449|10
CTTTGCAAAG

>17933106|10
TTTTTAAAAA

>17934368|10
TGGAGCTCCA

>17941540|10
GCCACGTGGC

>17943739|10
ATCAATTGAT

>17947080|10
CCAGGCCTGG

>17947289|10
TCACATGTGA

>17947451|10
CTCAGCTGAG

>17949221|10
AGGAGCTCCT

>17949341|10
CTTCCGGAAG

>17951842|10
GTGTGCACAC

>17952151|10
CTTCTAGAAG

>17953334|10
ACGTATACGT

>17954407|10
GCCCTAGGGC

>17963270|10
GATAATTATC

>17973085|10
GCACATGTGC

>17980145|10
TGGGGCCCCA

>17980393|10
AGAATATTCT

>17981234|10
CCCAGCTGGG

>17989002|10
AGAGCGCTCT

>17989417|10
CAGCTAGCTG

>17991768|10
CCTCATGAGG

>17993164|10
TGCAGCTGCA

>17995442|10
AGTGGCCACT

>17996568|10
TCTGGCCAGA

>17999864|10
GGCAGCTGCC

>18000832|10
CAGGTACCTG

>18005460|10
TTTCTAGAAA

>18009157|10
TGAGCGCTCA

>18013294|10
TTTTTAAAAA

>18019707|10
CCACATGTGG

>18020698|10
TCCTATAGGA

>18022474|10
CTGAGCTCAG

>18024026|10
AAAAATTTTT

>18035023|10
CTGGGCCCAG

>18036389|10
ACCCCGGGGT

>18051747|10
CCCCATGGGG

>18070847|10
ATCTTAAGAT

>18071188|10
TCTTTAAAGA

>18071653|10
CAGCTAGCTG

>18079454|10
TGCCATGGCA

>18080656|10
TTTTTAAAAA

>18081375|10
TTTGCGCAAA

>18081448|10
GTTTGCAAAC

>18085430|10
TTCCATGGAA

>18087523|10
CTGGGCCCAG

>18090376|10
TGGAGCTCCA

>18092090|10
CTCTTAAGAG

>18096586|10
CTGAGCTCAG

>18109855|10
TTTTTAAAAA

>18115734|10
GGGGATCCCC

>18117773|10
TGCTGCAGCA

>18122662|10
GAGCATGCTC

>18124608|10
ATTAGCTAAT

>18126381|10
CTGAATTCAG

>18127649|10
TAAATATTTA

>18127680|10
CTCTATAGAG

>18135578|10
TTTTTAAAAA

>18136310|10
TATTGCAATA

>18137935|10
ATTTTAAAAT

>18138023|10
TTAGATCTAA

>18138252|10
ATCAATTGAT

>18139214|10
CTGAGCTCAG

>18140307|10
AATATATATT

>18146330|10
AGCCTAGGCT

>18155465|10
TCCTGCAGGA

>18156725|10
GACTGCAGTC

>18157041|10
TCCCCGGGGA

>18162661|10
CACCATGGTG

>18167436|10
CTGGGCCCAG

>18169456|10
CTTCATGAAG

>18169933|10
CTGAGCTCAG

>18172124|10
CCTTGCAAGG

>18172430|10
GTGTGCACAC

>18172943|10
GGCAATTGCC

>18177976|10
GCATGCATGC

>18178126|10
CTGCATGCAG

>18178692|10
CCAGGCCTGG

>18178802|10
CTGGGCCCAG

>18180745|10
AAAGCGCTTT

>18183940|10
TCCTGCAGGA

>18193709|10
AATCATGATT

>18195126|10
TGGTGCACCA

>18198476|10
ATCAATTGAT

>18198906|10
ATGGTACCAT

>18201060|10
CTTCTAGAAG

>18202206|10
GGCCTAGGCC

>18202997|10
AAATATATTT

>18206294|10
GAAATATTTC

>18211115|10
CAGGGCCCTG

>18213444|10
CCCAGCTGGG

>18213736|10
CCCACGTGGG

>18214345|10
CTGGGCCCAG

>18216546|10
ATTAATTAAT

>18223911|10
CTGCTAGCAG

>18227361|10
GTGTATACAC

>18227476|10
GGTATATACC

>18229559|10
TCCAATTGGA

>18231315|10
GTATTAATAC

>18240591|10
GAACCGGTTC

>18247308|10
CTTGGCCAAG

>18248064|10
CTTCCGGAAG

>18252748|10
GTGTGCACAC

>18253564|10
CCTCATGAGG

>18260081|10
CTTGATCAAG

>18270190|10
AATAATTATT

>18270265|10
AATAATTATT

>18272331|10
GCTGGCCAGC

>18280009|10
TGCAGCTGCA

>18284980|10
GGCTATAGCC

>18292261|10
TCACATGTGA

>18292447|10
GGCCTAGGCC

>18292959|10
CAGCTAGCTG

>18294693|10
AGTCATGACT

>18296257|10
CATTGCAATG

>18296513|10
CTGGGCCCAG

>18298508|10
ATTGGCCAAT

>18302166|10
ATGTGCACAT

>18306863|10
TGTTTAAACA

>18308617|10
TAAAATTTTA

>18308934|10
AGAGCGCTCT

>18311425|10
TGATTAATCA

>18314184|10
CTCCTAGGAG

>18314524|10
ACAAGCTTGT

>18328578|10
TTGAGCTCAA

>18329600|10
GGGGGCCCCC

>18333184|10
CTCTGCAGAG

>18336212|10
GTGGGCCCAC

>18337987|10
AGGTATACCT

>18343419|10
AAACATGTTT

>18344247|10
TCTTATAAGA

>18348053|10
AGGGATCCCT

>18356267|10
TATAGCTATA

>18356902|10
CACCTAGGTG

>18363373|10
CTGGTACCAG

>18364369|10
AGGTGCACCT

>18365785|10
GTATGCATAC

>18368688|10
CCCCGCGGGG

>18379349|10
TGTATATACA

>18379728|10
CTGTGCACAG

>18386637|10
ATATTAATAT

>18388816|10
CATCTAGATG

>18408050|10
AGGATATCCT

>18409647|10
AAGCATGCTT

>18411204|10
GAATTAATTC

>18420707|10
GAAGGCCTTC

>18422728|10
TCCTTAAGGA

>18423574|10
CCTTTAAAGG

>18425062|10
GGGTATACCC

>18425590|10
TGCCTAGGCA

>18434444|10
CGGGCGCCCG

>18434477|10
GGGGCGCCCC

>18443526|10
GCCCATGGGC

>18449347|10
CTGAGCTCAG

>18449474|10
AGAAGCTTCT

>18456956|10
TCTAGCTAGA

>18457498|10
CGCCTAGGCG

>18460876|10
AGAAGCTTCT

>18461451|10
AGCATATGCT

>18462260|10
GGTATATACC

>18466432|10
TTTTTAAAAA

>18468665|10
AGCACGTGCT

>18469160|10
CCTGGCCAGG

>18469214|10
GCATATATGC

>18476413|10
TATTATAATA

>18478816|10
CTGCATGCAG

>18488967|10
AGCTGCAGCT

>18491226|10
ATATATATAT

>18491227|10
TATATATATA

>18491228|10
ATATATATAT

>18491229|10
TATATATATA

>18492564|10
TTCTGCAGAA

>18496816|10
ATTCTAGAAT

>18497213|10
GCTTTAAAGC

>18499360|10
ACTTTAAAGT

>18502132|10
CCTTATAAGG

>18505490|10
ATATTAATAT

>18509251|10
CCCTCGAGGG

>18515846|10
CACCATGGTG

>18517520|10
CCCTGCAGGG

>18519784|10
CAGGGCCCTG

>18519891|10
TATATATATA

>18519892|10
ATATATATAT

>18519893|10
TATATATATA

>18519894|10
ATATATATAT

>18519895|10
TATATATATA

>18527099|10
TCTTATAAGA

>18530390|10
ATTTATAAAT

>18534872|10
TATATATATA

>18534873|10
ATATATATAT

>18534874|10
TATATATATA

>18534875|10
ATATATATAT

>18534876|10
TATATATATA

>18534877|10
ATATATATAT

>18534878|10
TATATATATA

>18534879|10
ATATATATAT

>18534880|10
TATATATATA

>18535892|10
CTGGGCCCAG

>18537490|10
TAGCTAGCTA

>18537897|10
GTCTTAAGAC

>18541559|10
TCTCATGAGA

>18548521|10
CCAGCGCTGG

>18552184|10
GCCACGTGGC

>18558117|10
ATTTTAAAAT

>18563849|10
CCCTCGAGGG

>18567394|10
ATGATATCAT

>18572664|10
CAGCATGCTG

>18574724|10
TGTGTACACA

>18575491|10
CCTGCGCAGG

>18577356|10
TAATTAATTA

>18577358|10
ATTAATTAAT

>18582963|10
GAGCCGGCTC

>18582976|10
GGGCTAGCCC

>18583898|10
TATATATATA

>18584318|10
CCAGTACTGG

>18586181|10
TGTGTACACA

>18590322|10
GAAAATTTTC

>18595679|10
TGGGATCCCA

>18604043|10
TTTTTAAAAA

>18609236|10
GTGCATGCAC

>18612195|10
TTCTTAAGAA

>18621128|10
CTGATATCAG

>18623411|10
AATCTAGATT

>18624129|10
ATCCTAGGAT

>18627322|10
GGGGGCCCCC

>18629748|10
TTTGATCAAA

>18631944|10
GCATGCATGC

>18631946|10
ATGCATGCAT

>18632266|10
ATTTGCAAAT

>18636938|10
ACTACGTAGT

>18639343|10
CACAGCTGTG

>18645270|10
TTTAATTAAA

>18658035|10
TGCAATTGCA

>18661268|10
ACAGGCCTGT

>18667075|10
AAACTAGTTT

>18667766|10
CCTTATAAGG

>18668327|10
GGAAGCTTCC

>18670830|10
TTTTTAAAAA

>18671378|10
TGTGGCCACA

>18673322|10
GGCTGCAGCC

>18673356|10
AGGGGCCCCT

>18689543|10
CATATATATG

>18693944|10
TGAAATTTCA

>18697271|10
TTTTTAAAAA

>18698702|10
TAATTAATTA

>18700035|10
GGCAGCTGCC

>18700444|10
GGCCCGGGCC

>18700585|10
GGCTGCAGCC

>18703578|10
CAAAATTTTG

>18706344|10
ACAGGCCTGT

>18710296|10
ATGGGCCCAT

>18710640|10
CCTGGCCAGG

>18711043|10
CACTGCAGTG

>18712084|10
ATGCATGCAT

>18712462|10
AGCCTAGGCT

>18719436|10
GGTATATACC

>18719528|10
TTTTTAAAAA

>18727854|10
TCAATATTGA

>18727901|10
GCATTAATGC

>18730221|10
CTTGATCAAG

>18736666|10
GATTCGAATC

>18738548|10
TTCTGCAGAA

>18739150|10
AGGGATCCCT

>18741904|10
AAAAATTTTT

>18742284|10
TAGCATGCTA

>18751403|10
TTTTTAAAAA

>18752301|10
TATTTAAATA

>18753635|10
TATATATATA

>18753636|10
ATATATATAT

>18753637|10
TATATATATA

>18753638|10
ATATATATAT

>18758302|10
AGCAGCTGCT

>18772136|10
AATCTAGATT

>18774294|10
CACATATGTG

>18774656|10
CCTGATCAGG

>18775828|10
GTTAATTAAC

>18789026|10
GGTATATACC

>18793467|10
CCTTGCAAGG

>18798999|10
ACTGGCCAGT

>18801124|10
ATGTGCACAT

>18803140|10
TGTCATGACA

>18807350|10
GCTGGCCAGC

>18808599|10
TGCAGCTGCA

>18816236|10
AGCCTAGGCT

>18824378|10
AAAAATTTTT

>18829737|10
TTTACGTAAA

>18830881|10
AACATATGTT

>18831741|10
TTTTTAAAAA

>18835216|10
AATATATATT

>18839217|10
ATTGTACAAT

>18841529|10
ATTTGCAAAT

>18843528|10
TATTATAATA

>18844276|10
AAAATATTTT

>18847000|10
TTTTTAAAAA

>18847334|10
TTTTTAAAAA

>18848273|10
ACTTATAAGT

>18848476|10
TGCAATTGCA

>18849591|10
CTATATATAG

>18852049|10
GCATCGATGC

>18854876|10
CATGATCATG

>18855989|10
AGACATGTCT

>18858214|10
CCCAGCTGGG

>18860928|10
TATAGCTATA

>18864858|10
TAAATATTTA

>18867669|10
GTTGATCAAC

>18871894|10
ATTCATGAAT

>18875429|10
CTTGGCCAAG

>18879249|10
CAGGCGCCTG

>18882111|10
CTGGCGCCAG

>18884430|10
TTTCCGGAAA

>18887973|10
TGTATATACA

>18888057|10
TATATATATA

>18888058|10
ATATATATAT

>18888059|10
TATATATATA

>18888060|10
ATATATATAT

>18888061|10
TATATATATA

>18888062|10
ATATATATAT

>18888063|10
TATATATATA

>18888064|10
ATATATATAT

>18888065|10
TATATATATA

>18888066|10
ATATATATAT

>18889240|10
AAAATATTTT

>18893150|10
AGGTGCACCT

>18900731|10
GACCCGGGTC

>18905203|10
CTGAGCTCAG

>18906635|10
CAGAGCTCTG

>18906814|10
GTTTATAAAC

>18916772|10
ACCTGCAGGT

>18917237|10
GGTATATACC

>18917739|10
AGCTGCAGCT

>18922004|10
TATTATAATA

>18928259|10
CACAGCTGTG

>18929286|10
GCATGCATGC

>18929288|10
ATGCATGCAT

>18929290|10
GCATGCATGC

>18929292|10
ATGCATGCAT

>18930143|10
TCAGGCCTGA

>18933615|10
TCCTGCAGGA

>18938061|10
AAATATATTT

>18941693|10
AAGGTACCTT

>18947297|10
CTGACGTCAG

>18948744|10
TAAAATTTTA

>18949820|10
CTTTGCAAAG

>18951797|10
TGGAGCTCCA

>18952114|10
TGTGTACACA

>18955708|10
GTATATATAC

>18958798|10
CTCCCGGGAG

>18966150|10
CTGAGCTCAG

>18969649|10
GCACGCGTGC

>18971397|10
AAAAATTTTT

>18971635|10
CGCGCGCGCG

>18971636|10
GCGCGCGCGC

>18977821|10
ATATGCATAT

>18983916|10
TTTTTAAAAA

>18984449|10
GTATATATAC

>18986037|10
CTGCTAGCAG

>18991602|10
GTGTGCACAC

>18995491|10
CCAGGCCTGG

>18998179|10
ATTTTAAAAT

>19002387|10
CCTGATCAGG

>19002631|10
TATGGCCATA

>19005387|10
CATCGCGATG

>19006905|10
GCTGGCCAGC

>19007444|10
CTGAGCTCAG

>19014885|10
GGTGGCCACC

>19023346|10
GACTATAGTC

>19029661|10
GGCTGCAGCC

>19031502|10
GGCAGCTGCC

>19031638|10
TGGGATCCCA

>19035052|10
ATTAATTAAT

>19035054|10
TAATTAATTA

>19035056|10
ATTAATTAAT

>19035058|10
TAATTAATTA

>19044266|10
CTGTGCACAG

>19044440|10
GCCAGCTGGC

>19050041|10
GAGCTAGCTC

>19050132|10
CTCTGCAGAG

>19052489|10
CGCGCGCGCG

>19052490|10
GCGCGCGCGC

>19054524|10
GGCAGCTGCC

>19058877|10
CTGAGCTCAG

>19061004|10
AGGAGCTCCT

>19064188|10
ATGTGCACAT

>19064252|10
AAACATGTTT

>19065828|10
ACATGCATGT

>19072721|10
CTTGGCCAAG

>19073765|10
CAGATATCTG

>19074300|10
TATATATATA

>19074301|10
ATATATATAT

>19077391|10
AGGAGCTCCT

>19079907|10
ACTCATGAGT

>19084238|10
AAAATATTTT

>19084382|10
ACATATATGT

>19092665|10
GATTCGAATC

>19097446|10
TTAATATTAA

>19099498|10
GGGTTAACCC

>19100124|10
AATGTACATT

>19103684|10
TTTTTAAAAA

>19105403|10
GGCAATTGCC

>19108021|10
ATCCTAGGAT

>19112554|10
CCAAGCTTGG

>19124190|10
TTGATATCAA

>19130461|10
TGCCCGGGCA

>19140942|10
GCCAGCTGGC

>19153104|10
CATAGCTATG

>19158397|10
ACTGGCCAGT

>19169676|10
TTCTGCAGAA

>19172659|10
CACAGCTGTG

>19179876|10
CTTTTAAAAG

>19193037|10
AGAGATCTCT

>19199053|10
CTGGGCCCAG

>19201995|10
CTCCTAGGAG

>19203170|10
TGTGTACACA

>19203619|10
AGGGTACCCT

>19208801|10
CTGTGCACAG

>19231306|10
CAGGGCCCTG

>19233809|10
ACTGGCCAGT

>19236959|10
AGCTCGAGCT

>19238651|10
GGCAGCTGCC

>19239310|10
TTGAATTCAA

>19241586|10
GAGAATTCTC

>19241961|10
CTGGCGCCAG

>19247761|10
GGGAGCTCCC

>19251896|10
TGGGATCCCA

>19256666|10
TTCCATGGAA

>19257069|10
GGGCATGCCC

>19258397|10
TGTGTACACA

>19260729|10
TTTTTAAAAA

>19263021|10
GGGGGCCCCC

>19266590|10
CCAAGCTTGG

>19269710|10
TTTTTAAAAA

>19275512|10
TGGGGCCCCA

>19278937|10
TTAAATTTAA

>19279368|10
AAAATATTTT

>19279979|10
AATGATCATT

>19286155|10
AGGTTAACCT

>19288228|10
AAAAATTTTT

>19288533|10
TGCTTAAGCA

>19293208|10
TTTTTAAAAA

>19304542|10
CAAGTACTTG

>19309291|10
GCTTTAAAGC

>19311097|10
CAATATATTG

>19311421|10
ATGATATCAT

>19316799|10
TTAAATTTAA

>19321994|10
GGCTGCAGCC

>19330813|10
ATGTTAACAT

>19338918|10
GGAGGCCTCC

>19342487|10
ATTTTAAAAT

>19343023|10
GGCACGTGCC

>19345636|10
TTTTTAAAAA

>19355890|10
TCATGCATGA

>19357873|10
GCCCATGGGC

>19360625|10
CTCCTAGGAG

>19365502|10
AGAAGCTTCT

>19374265|10
CTAGGCCTAG

>19374595|10
AAGATATCTT

>19381038|10
CTGAGCTCAG

>19391094|10
TCCAGCTGGA

>19399399|10
AGGCCGGCCT

>19403759|10
TCTCCGGAGA

>19407822|10
CTTCCGGAAG

>19407908|10
CACACGTGTG

>19410193|10
AACAATTGTT

>19413765|10
TCCAGCTGGA

>19420682|10
GGCTGCAGCC

>19421327|10
ACAGGCCTGT

>19425735|10
CTCAGCTGAG

>19428642|10
TTGAGCTCAA

>19432158|10
TCCCCGGGGA

>19440506|10
ATCAGCTGAT

>19441289|10
CCAGATCTGG

>19443294|10
AGAAGCTTCT

>19444020|10
TTTTTAAAAA

>19444839|10
TTTTTAAAAA

>19446166|10
AGGAGCTCCT

>19446804|10
CTGTGCACAG

>19457780|10
AACTGCAGTT

>19457879|10
TTTTTAAAAA

>19463227|10
TTTTTAAAAA

>19468628|10
ATCATATGAT

>19468833|10
GAAGGCCTTC

>19469878|10
ATTATATAAT

>19472940|10
TTATTAATAA

>19472997|10
GCTTTAAAGC

>19478704|10
AGTATATACT

>19479863|10
GGCTGCAGCC

>19483081|10
CCAATATTGG

>19489607|10
CAATTAATTG

>19489659|10
TGACATGTCA

>19496769|10
TGGGATCCCA

>19498576|10
TAAATATTTA

>19499015|10
AAAAATTTTT

>19502893|10
TTTTTAAAAA

>19503400|10
TGGTATACCA

>19507152|10
CATATATATG

>19510303|10
ACCTGCAGGT

>19513274|10
CTTAATTAAG

>19513572|10
ATATATATAT

>19513573|10
TATATATATA

>19513574|10
ATATATATAT

>19513575|10
TATATATATA

>19513576|10
ATATATATAT

>19513577|10
TATATATATA

>19513578|10
ATATATATAT

>19513579|10
TATATATATA

>19513580|10
ATATATATAT

>19516808|10
TATATATATA

>19516809|10
ATATATATAT

>19516810|10
TATATATATA

>19516811|10
ATATATATAT

>19516812|10
TATATATATA

>19516813|10
ATATATATAT

>19516814|10
TATATATATA

>19523331|10
CTACATGTAG

>19529618|10
AAATATATTT

>19531031|10
TATATATATA

>19531032|10
ATATATATAT

>19531033|10
TATATATATA

>19531034|10
ATATATATAT

>19534217|10
GCCTGCAGGC

>19536425|10
CCGGGCCCGG

>19539175|10
TTTCTAGAAA

>19540905|10
AAAAATTTTT

>19548794|10
AAAAATTTTT

>19552966|10
AAAAATTTTT

>19553045|10
AAAAATTTTT

>19555566|10
CACACGTGTG

>19555794|10
TTATTAATAA

>19567007|10
GCAATATTGC

>19570315|10
CAGGTACCTG

>19570579|10
AAGAGCTCTT

>19575536|10
AAATATATTT

>19584201|10
GCTGGCCAGC

>19584394|10
CTGGATCCAG

>19584586|10
TCTCATGAGA

>19586428|10
TAAAATTTTA

>19587373|10
GCTTTAAAGC

>19597399|10
ATCCATGGAT

>19619392|10
AAAATATTTT

>19620766|10
AAAAATTTTT

>19627844|10
AGGTATACCT

>19631501|10
AAAATATTTT

>19638793|10
GTCAGCTGAC

>19641102|10
GGCAGCTGCC

>19641291|10
GGGTGCACCC

>19648358|10
TGGATATCCA

>19651304|10
CCCTGCAGGG

>19656139|10
ACAGTACTGT

>19656657|10
GGTCATGACC

>19661609|10
TGGGGCCCCA

>19664111|10
CACTGCAGTG

>19674774|10
CTTTTAAAAG

>19676659|10
GCCACGTGGC

>19678862|10
TAAATATTTA

>19683884|10
GGCCCGGGCC

>19685447|10
ATGCATGCAT

>19686060|10
CACCATGGTG

>19687411|10
TTTTTAAAAA

>19689750|10
AAAAATTTTT

>19692779|10
TATATATATA

>19692780|10
ATATATATAT

>19692781|10
TATATATATA

>19692782|10
ATATATATAT

>19692783|10
TATATATATA

>19692784|10
ATATATATAT

>19692785|10
TATATATATA

>19692786|10
ATATATATAT

>19692787|10
TATATATATA

>19692788|10
ATATATATAT

>19692789|10
TATATATATA

>19692790|10
ATATATATAT

>19692791|10
TATATATATA

>19692792|10
ATATATATAT

>19692793|10
TATATATATA

>19692794|10
ATATATATAT

>19696611|10
ACAGGCCTGT

>19703573|10
TTAATATTAA

>19710413|10
CTTTTAAAAG

>19713860|10
TGTGGCCACA

>19715780|10
TGCACGTGCA

>19716213|10
CCTGGCCAGG

>19717848|10
TTTTTAAAAA

>19727867|10
CTTTGCAAAG

>19732363|10
ATGGGCCCAT

>19732492|10
GCTGGCCAGC

>19736847|10
CAGTGCACTG

>19737722|10
AAAAATTTTT

>19747837|10
TTTTTAAAAA

>19753702|10
GCTTGCAAGC

>19754072|10
GGGCCGGCCC

>19754250|10
TCCCATGGGA

>19763725|10
GAAGGCCTTC

>19769596|10
CCTGGCCAGG

>19782897|10
TTTTTAAAAA

>19785873|10
TATTTAAATA

>19789232|10
TCTTTAAAGA

>19789345|10
TGAAATTTCA

>19797069|10
AATCTAGATT

>19802500|10
CTGAGCTCAG

>19808847|10
ACATTAATGT

>19810987|10
CAGCGCGCTG

>19823308|10
CACTGCAGTG

>19823494|10
TATATATATA

>19824667|10
TTTTTAAAAA

>19829953|10
GGTGATCACC

>19833010|10
TTGCATGCAA

>19835503|10
TAGCATGCTA

>19835834|10
ATTTTAAAAT

>19837693|10
AAATTAATTT

>19843748|10
CAACATGTTG

>19846847|10
ATATTAATAT

>19846955|10
ATAAATTTAT

>19849575|10
ATTTGCAAAT

>19850625|10
CCACATGTGG

>19851553|10
TTTTTAAAAA

>19851809|10
AAGAGCTCTT

>19853266|10
CCACATGTGG

>19853642|10
ATATTAATAT

>19853731|10
TATTATAATA

>19853765|10
TGTATATACA

>19853786|10
ATATTAATAT

>19853793|10
TATGTACATA

>19853894|10
GTATATATAC

>19853946|10
TGTATATACA

>19853966|10
ATGTATACAT

>19854045|10
TTATATATAA

>19854184|10
GTATATATAC

>19854557|10
ATATATATAT

>19854558|10
TATATATATA

>19854559|10
ATATATATAT

>19854560|10
TATATATATA

>19854561|10
ATATATATAT

>19854681|10
TATATATATA

>19854682|10
ATATATATAT

>19854683|10
TATATATATA

>19854684|10
ATATATATAT

>19854685|10
TATATATATA

>19854686|10
ATATATATAT

>19854687|10
TATATATATA

>19854688|10
ATATATATAT

>19854689|10
TATATATATA

>19854690|10
ATATATATAT

>19854691|10
TATATATATA

>19854692|10
ATATATATAT

>19854693|10
TATATATATA

>19854694|10
ATATATATAT

>19854695|10
TATATATATA

>19854696|10
ATATATATAT

>19854697|10
TATATATATA

>19854698|10
ATATATATAT

>19854699|10
TATATATATA

>19854700|10
ATATATATAT

>19854701|10
TATATATATA

>19854702|10
ATATATATAT

>19854703|10
TATATATATA

>19854704|10
ATATATATAT

>19854705|10
TATATATATA

>19854706|10
ATATATATAT

>19854707|10
TATATATATA

>19854708|10
ATATATATAT

>19854709|10
TATATATATA

>19854710|10
ATATATATAT

>19854711|10
TATATATATA

>19854712|10
ATATATATAT

>19854713|10
TATATATATA

>19857170|10
AAAGATCTTT

>19861025|10
TACTGCAGTA

>19863037|10
TTTTTAAAAA

>19863461|10
ATATATATAT

>19863462|10
TATATATATA

>19863463|10
ATATATATAT

>19863464|10
TATATATATA

>19863465|10
ATATATATAT

>19863466|10
TATATATATA

>19863467|10
ATATATATAT

>19863468|10
TATATATATA

>19867692|10
TATATATATA

>19867693|10
ATATATATAT

>19867694|10
TATATATATA

>19867695|10
ATATATATAT

>19867696|10
TATATATATA

>19867697|10
ATATATATAT

>19867698|10
TATATATATA

>19867699|10
ATATATATAT

>19867700|10
TATATATATA

>19867701|10
ATATATATAT

>19867702|10
TATATATATA

>19867703|10
ATATATATAT

>19867704|10
TATATATATA

>19867705|10
ATATATATAT

>19867706|10
TATATATATA

>19867707|10
ATATATATAT

>19867708|10
TATATATATA

>19867709|10
ATATATATAT

>19867710|10
TATATATATA

>19867711|10
ATATATATAT

>19869324|10
TTAAATTTAA

>19874827|10
TATATATATA

>19874828|10
ATATATATAT

>19874829|10
TATATATATA

>19877135|10
GAATGCATTC

>19885076|10
CTGAGCTCAG

>19885414|10
TTGAGCTCAA

>19894064|10
AATTTAAATT

>19899175|10
TCTCATGAGA

>19901359|10
CAGGCGCCTG

>19901631|10
CAGGATCCTG

>19904611|10
TTTAATTAAA

>19917413|10
TAATTAATTA

>19919376|10
AAAATATTTT

>19924762|10
AATAATTATT

>19927742|10
ATTTATAAAT

>19927914|10
ATATATATAT

>19928139|10
GTTTTAAAAC

>19928692|10
AATAATTATT

>19935664|10
AAAAATTTTT

>19936688|10
TTTTTAAAAA

>19943408|10
TTTATATAAA

>19944402|10
TATATATATA

>19944414|10
TATATATATA

>19946811|10
CAACATGTTG

>19957327|10
AAGAATTCTT

>19970343|10
GGGGCGCCCC

>19973126|10
GGCTGCAGCC

>19977338|10
CCACCGGTGG

>19979177|10
CTTTATAAAG

>19982842|10
CTGAGCTCAG

>19988603|10
CACACGTGTG

>19992873|10
CAGGATCCTG

>19995253|10
ACAAATTTGT

>19997183|10
CTGAGCTCAG

>19998918|10
TGTGATCACA

>20004218|10
AATTGCAATT

>20004533|10
AATTGCAATT

>20008047|10
TGCTGCAGCA

>20016782|10
GGCAGCTGCC

>20024418|10
TGATTAATCA

>20024496|10
TTTCTAGAAA

>20025981|10
TATATATATA

>20025982|10
ATATATATAT

>20025983|10
TATATATATA

>20025984|10
ATATATATAT

>20025985|10
TATATATATA

>20025986|10
ATATATATAT

>20025987|10
TATATATATA

>20025988|10
ATATATATAT

>20025989|10
TATATATATA

>20025990|10
ATATATATAT

>20025991|10
TATATATATA

>20025992|10
ATATATATAT

>20025993|10
TATATATATA

>20025994|10
ATATATATAT

>20025995|10
TATATATATA

>20025996|10
ATATATATAT

>20025997|10
TATATATATA

>20041909|10
AACAATTGTT

>20054201|10
GGTATATACC

>20056816|10
TGGGTACCCA

>20058168|10
TGTGATCACA

>20058831|10
ATTTTAAAAT

>20059766|10
AAAAATTTTT

>20061403|10
ACTTGCAAGT

>20063121|10
ACAGATCTGT

>20067874|10
ACAGCGCTGT

>20072348|10
GCTGGCCAGC

>20074192|10
AATGATCATT

>20078550|10
AAAAATTTTT

>20079778|10
GCTCATGAGC

>20082808|10
CACAGCTGTG

>20084828|10
AGGAGCTCCT

>20087077|10
TATATATATA

>20088591|10
GATTATAATC

>20088685|10
GTCCTAGGAC

>20095411|10
TTTTTAAAAA

>20102719|10
AAACATGTTT

>20106907|10
CCAGTACTGG

>20108969|10
AAATATATTT

>20113227|10
ATTTTAAAAT

>20114476|10
CTGAGCTCAG

>20117578|10
ACTTATAAGT

>20124797|10
GCTGATCAGC

>20129417|10
TATATATATA

>20129418|10
ATATATATAT

>20129419|10
TATATATATA

>20129420|10
ATATATATAT

>20129421|10
TATATATATA

>20129422|10
ATATATATAT

>20129423|10
TATATATATA

>20129424|10
ATATATATAT

>20129425|10
TATATATATA

>20129426|10
ATATATATAT

>20129427|10
TATATATATA

>20129428|10
ATATATATAT

>20129429|10
TATATATATA

>20129430|10
ATATATATAT

>20129431|10
TATATATATA

>20130342|10
ACTTATAAGT

>20130755|10
TATTGCAATA

>20135904|10
AGCAGCTGCT

>20140110|10
GACTGCAGTC

>20141918|10
CAGGTACCTG

>20145855|10
TCTCCGGAGA

>20149179|10
AAAAGCTTTT

>20149566|10
AAAAGCTTTT

>20151236|10
TCTTGCAAGA

>20153001|10
CAAGATCTTG

>20154994|10
TTATTAATAA

>20158378|10
ACTTATAAGT

>20158628|10
ATAAATTTAT

>20165306|10
TTTATATAAA

>20170663|10
AATATATATT

>20172768|10
AGAGATCTCT

>20174026|10
CTTGCGCAAG

>20174546|10
TTATATATAA

>20178889|10
CAGGATCCTG

>20179493|10
AATTTAAATT

>20181561|10
TAATATATTA

>20182573|10
TATATATATA

>20182574|10
ATATATATAT

>20182575|10
TATATATATA

>20182576|10
ATATATATAT

>20182577|10
TATATATATA

>20182578|10
ATATATATAT

>20182579|10
TATATATATA

>20182580|10
ATATATATAT

>20182581|10
TATATATATA

>20182582|10
ATATATATAT

>20182583|10
TATATATATA

>20182584|10
ATATATATAT

>20182585|10
TATATATATA

>20182586|10
ATATATATAT

>20182587|10
TATATATATA

>20182588|10
ATATATATAT

>20182589|10
TATATATATA

>20184462|10
GACATATGTC

>20185129|10
TATATATATA

>20185169|10
ACATATATGT

>20185175|10
ATGTATACAT

>20185198|10
CATATATATG

>20192175|10
CCAGGCCTGG

>20197220|10
ATATATATAT

>20197917|10
ATTTTAAAAT

>20204644|10
GGTATATACC

>20207836|10
GCCAGCTGGC

>20213102|10
TTTTTAAAAA

>20213377|10
GATCTAGATC

>20217442|10
TTCTATAGAA

>20222865|10
TATATATATA

>20222866|10
ATATATATAT

>20222867|10
TATATATATA

>20223753|10
AGCTTAAGCT

>20224288|10
AAAATATTTT

>20224401|10
ATTTTAAAAT

>20224869|10
TAATGCATTA

>20225563|10
CAACATGTTG

>20227333|10
TTTTTAAAAA

>20237390|10
TCAGCGCTGA

>20238452|10
AGCAGCTGCT

>20241853|10
CAGGTACCTG

>20246734|10
CCAGGCCTGG

>20256544|10
CCCTCGAGGG

>20262262|10
GCCCATGGGC

>20264869|10
ACTTATAAGT

>20265671|10
GAAAGCTTTC

>20271071|10
GTGTCGACAC

>20271495|10
TATATATATA

>20271518|10
ATATATATAT

>20271519|10
TATATATATA

>20271520|10
ATATATATAT

>20271521|10
TATATATATA

>20271522|10
ATATATATAT

>20271523|10
TATATATATA

>20271524|10
ATATATATAT

>20271525|10
TATATATATA

>20271526|10
ATATATATAT

>20271527|10
TATATATATA

>20271528|10
ATATATATAT

>20271529|10
TATATATATA

>20271530|10
ATATATATAT

>20271531|10
TATATATATA

>20271532|10
ATATATATAT

>20271533|10
TATATATATA

>20271534|10
ATATATATAT

>20271535|10
TATATATATA

>20271536|10
ATATATATAT

>20271537|10
TATATATATA

>20271538|10
ATATATATAT

>20271539|10
TATATATATA

>20271540|10
ATATATATAT

>20271541|10
TATATATATA

>20271542|10
ATATATATAT

>20271543|10
TATATATATA

>20271544|10
ATATATATAT

>20271545|10
TATATATATA

>20271546|10
ATATATATAT

>20271547|10
TATATATATA

>20271548|10
ATATATATAT

>20271549|10
TATATATATA

>20271550|10
ATATATATAT

>20271551|10
TATATATATA

>20271552|10
ATATATATAT

>20271553|10
TATATATATA

>20283957|10
CCAAATTTGG

>20284107|10
GTGTTAACAC

>20286647|10
TCAGATCTGA

>20286853|10
TAATTAATTA

>20286855|10
ATTAATTAAT

>20286857|10
TAATTAATTA

>20286859|10
ATTAATTAAT

>20286861|10
TAATTAATTA

>20286863|10
ATTAATTAAT

>20311171|10
AGCAGCTGCT

>20311293|10
CTGCGCGCAG

>20312023|10
CTGAGCTCAG

>20312887|10
ACAGTACTGT

>20314647|10
TAAATATTTA

>20319759|10
ATTACGTAAT

>20319827|10
GATTGCAATC

>20320202|10
TCCTTAAGGA

>20322176|10
CAGGGCCCTG

>20329683|10
ATTTGCAAAT

>20331065|10
GATTGCAATC

>20333749|10
GGTATATACC

>20335127|10
TGCCATGGCA

>20341438|10
TATATATATA

>20341638|10
TCATATATGA

>20349495|10
TATATATATA

>20351820|10
AAAAATTTTT

>20352243|10
AGTATATACT

>20352694|10
TCTTTAAAGA

>20354549|10
ATTATATAAT

>20356360|10
GCCTGCAGGC

>20360463|10
GGACATGTCC

>20361350|10
CCAGCGCTGG

>20362022|10
AATAGCTATT

>20364383|10
CTGAGCTCAG

>20365775|10
ACATTAATGT

>20374584|10
TGTGTACACA

>20377691|10
GACAATTGTC

>20378291|10
CCTGTACAGG

>20379292|10
GCAAATTTGC

>20379885|10
TGGTATACCA

>20381883|10
CAGAATTCTG

>20382590|10
CTTTTAAAAG

>20390705|10
TTTTTAAAAA

>20393963|10
CTGAGCTCAG

>20396877|10
GACCCGGGTC

>20399539|10
GCTCATGAGC

>20401706|10
CTTGATCAAG

>20404682|10
CCAAGCTTGG

>20414178|10
TATATATATA

>20414179|10
ATATATATAT

>20428628|10
AGGTATACCT

>20432264|10
CTGGATCCAG

>20433271|10
AGTTTAAACT

>20438006|10
CAACATGTTG

>20438396|10
TTTTTAAAAA

>20441386|10
AGCAGCTGCT

>20445392|10
ATTTTAAAAT

>20446235|10
TATATATATA

>20446236|10
ATATATATAT

>20446237|10
TATATATATA

>20446238|10
ATATATATAT

>20446239|10
TATATATATA

>20448826|10
AAAAATTTTT

>20449660|10
ATTTATAAAT

>20455139|10
GAACCGGTTC

>20458688|10
TGTTATAACA

>20471027|10
GGGCCGGCCC

>20471652|10
TTAATATTAA

>20472099|10
TAATTAATTA

>20472101|10
ATTAATTAAT

>20472103|10
TAATTAATTA

>20472105|10
ATTAATTAAT

>20472107|10
TAATTAATTA

>20472109|10
ATTAATTAAT

>20472111|10
TAATTAATTA

>20472113|10
ATTAATTAAT

>20472115|10
TAATTAATTA

>20473525|10
TGATGCATCA

>20481084|10
GGACCGGTCC

>20481809|10
GAAGGCCTTC

>20492151|10
GTGCATGCAC

>20492318|10
GCGCGCGCGC

>20492639|10
TCCACGTGGA

>20498939|10
TTGTTAACAA

>20502610|10
GCCAGCTGGC

>20502786|10
CTCTTAAGAG

>20505022|10
CCAGGCCTGG

>20505786|10
TGCGCGCGCA

>20506795|10
CTGAGCTCAG

>20513467|10
GGTATATACC

>20515270|10
TGGTTAACCA

>20518427|10
CCATGCATGG

>20523216|10
CTGAGCTCAG

>20524794|10
CAACATGTTG

>20528530|10
CTGGGCCCAG

>20528720|10
TCAGATCTGA

>20529506|10
AAGAGCTCTT

>20535912|10
CATGATCATG

>20539553|10
GGAGCGCTCC

>20545194|10
TTGGGCCCAA

>20548564|10
AGCTATAGCT

>20554777|10
GTTCTAGAAC

>20559374|10
GAATGCATTC

>20559902|10
GTTGTACAAC

>20564561|10
ACATGCATGT

>20564865|10
GGAGGCCTCC

>20566420|10
ATCTATAGAT

>20570923|10
TCCTCGAGGA

>20571542|10
TTTTTAAAAA

>20574029|10
AAATGCATTT

>20575190|10
AGGTATACCT

>20577603|10
TTTTTAAAAA

>20577668|10
TACCTAGGTA

>20577845|10
ACTTATAAGT

>20578123|10
GGTATATACC

>20586390|10
AGGAGCTCCT

>20590628|10
CATGGCCATG

>20593517|10
AGGGGCCCCT

>20596255|10
GGATTAATCC

>20598001|10
ATAAATTTAT

>20602698|10
TGAGATCTCA

>20603194|10
CTGGGCCCAG

>20606433|10
ATCCATGGAT

>20608763|10
CAGGTACCTG

>20613919|10
CTTCTAGAAG

>20615174|10
TAGAATTCTA

>20618114|10
CAGAGCTCTG

>20619147|10
CACACGTGTG

>20619500|10
CCAGATCTGG

>20621500|10
CCATGCATGG

>20627318|10
GTCTTAAGAC

>20647053|10
CCAGGCCTGG

>20651030|10
TTATGCATAA

>20653347|10
TTAATATTAA

>20655316|10
TTTTTAAAAA

>20661353|10
CTCCTAGGAG

>20665648|10
GTCTGCAGAC

>20666686|10
GTGCGCGCAC

>20671236|10
ATAATATTAT

>20673625|10
TAGAGCTCTA

>20676347|10
ATAATATTAT

>20676925|10
AGAGTACTCT

>20681394|10
GGAAGCTTCC

>20686208|10
GTTTTAAAAC

>20690451|10
GGATTAATCC

>20695724|10
AGTAATTACT

>20698182|10
TTTTTAAAAA

>20700503|10
TGCCATGGCA

>20706869|10
TGCAGCTGCA

>20707896|10
TCCAGCTGGA

>20715484|10
AATGTACATT

>20721263|10
TATATATATA

>20727142|10
GCCTGCAGGC

>20731112|10
TGCCATGGCA

>20734629|10
GGTATATACC

>20742227|10
TAAGTACTTA

>20745262|10
TAATTAATTA

>20745264|10
ATTAATTAAT

>20745266|10
TAATTAATTA

>20745362|10
GCCTGCAGGC

>20746783|10
ATTTTAAAAT

>20747931|10
TTTTTAAAAA

>20750473|10
CATGATCATG

>20752702|10
GTTAATTAAC

>20755054|10
AATATATATT

>20755061|10
ATTTTAAAAT

>20762832|10
ACATATATGT

>20765807|10
CTGAGCTCAG

>20766046|10
ATCATATGAT

>20766135|10
TCCCTAGGGA

>20766224|10
AGTCATGACT

>20769351|10
CTCCTAGGAG

>20770761|10
CCCTGCAGGG

>20776834|10
AATATATATT

>20779150|10
AGCAGCTGCT

>20782038|10
GACTGCAGTC

>20798962|10
TTTAGCTAAA

>20803052|10
CCCCGCGGGG

>20803834|10
TAATTAATTA

>20803836|10
ATTAATTAAT

>20814389|10
GGGCTAGCCC

>20818907|10
CCAGATCTGG

>20819529|10
TTCCTAGGAA

>20824894|10
TGGAATTCCA

>20824910|10
ATTCATGAAT

>20827204|10
CACCCGGGTG

>20829333|10
AAAAATTTTT

>20835698|10
TTTTTAAAAA

>20835704|10
AAAAATTTTT

>20836543|10
TTATATATAA

>20837727|10
CTGTTAACAG

>20838015|10
TTTTTAAAAA

>20843908|10
TTATATATAA

>20845721|10
TAAAATTTTA

>20846881|10
TCTCATGAGA

>20855757|10
TGGAGCTCCA

>20858326|10
ATCTCGAGAT

>20866142|10
CCACATGTGG

>20867751|10
ATCAATTGAT

>20872342|10
TTTTTAAAAA

>20873969|10
TGTTGCAACA

>20880374|10
GGGGCGCCCC

>20885587|10
TGCCATGGCA

>20891704|10
CTGAGCTCAG

>20896188|10
CAGCTAGCTG

>20899731|10
ATATATATAT

>20899831|10
ATATATATAT

>20901412|10
AGAGGCCTCT

>20901472|10
AGTCATGACT

>20913632|10
CCAGGCCTGG

>20914504|10
AACCATGGTT

>20915554|10
TGGGGCCCCA

>20915669|10
AGCAGCTGCT

>20918086|10
GGCTCGAGCC

>20919767|10
GTGAGCTCAC

>20920749|10
CCTGGCCAGG

>20932162|10
AAAAATTTTT

>20941352|10
AGTGTACACT

>20945725|10
AGTAGCTACT

>20954315|10
TTCTTAAGAA

>20959916|10
GGGCCGGCCC

>20960114|10
CCCGGCCGGG

>20960141|10
CCGGGCCCGG

>20961701|10
AAAAATTTTT

>20968787|10
GAGTCGACTC

>20968812|10
TTGAATTCAA

>20970434|10
ATTTATAAAT

>20973143|10
ATTAATTAAT

>20973145|10
TAATTAATTA

>20973147|10
ATTAATTAAT

>20973149|10
TAATTAATTA

>20977055|10
GTTGGCCAAC

>20978699|10
TTTATATAAA

>20980620|10
TTTAGCTAAA

>20983248|10
TTTTTAAAAA

>20991853|10
TGTAATTACA

>20993590|10
CTGGTACCAG

>21002073|10
CAAAGCTTTG

>21002778|10
GAAAATTTTC

>21002891|10
CTACATGTAG

>21004866|10
GTGTATACAC

>21013996|10
CCCTGCAGGG

>21015738|10
CCAGGCCTGG

>21016160|10
TTTTTAAAAA

>21017179|10
AAAAATTTTT

>21017493|10
TTTTTAAAAA

>21021370|10
GACTCGAGTC

>21021639|10
ACATGCATGT

>21023149|10
TTCCCGGGAA

>21034366|10
TTATATATAA

>21036955|10
AAATTAATTT

>21039065|10
ATAATATTAT

>21039099|10
ATATATATAT

>21039140|10
ATAATATTAT

>21039165|10
ATAATATTAT

>21039190|10
ATAATATTAT

>21039233|10
TATATATATA

>21039341|10
ATAATATTAT

>21039384|10
ATAATATTAT

>21039400|10
TATATATATA

>21039466|10
CTATATATAG

>21039801|10
TTTAATTAAA

>21043348|10
GCTCATGAGC

>21050022|10
CCGTGCACGG

>21050281|10
TGCGGCCGCA

>21050593|10
AGCTGCAGCT

>21053360|10
TGGCGCGCCA

>21053751|10
CCTAGCTAGG

>21056882|10
CACAGCTGTG

>21056927|10
AGCTGCAGCT

>21064902|10
ATTTTAAAAT

>21067360|10
TTCTTAAGAA

>21072887|10
TTAAATTTAA

>21074380|10
TTTTGCAAAA

>21074703|10
ACCTATAGGT

>21074846|10
AAATATATTT

>21079351|10
TACATATGTA

>21081435|10
TTTTTAAAAA

>21096391|10
CAGAATTCTG

>21099747|10
TTTTTAAAAA

>21103894|10
TATTGCAATA

>21106328|10
GCAAGCTTGC

>21113189|10
GCGGGCCCGC

>21117901|10
AAGCTAGCTT

>21118417|10
CCCCATGGGG

>21125844|10
TTAAATTTAA

>21131099|10
ATCTTAAGAT

>21132553|10
ATTTTAAAAT

>21132801|10
GTGCATGCAC

>21133564|10
AAAATATTTT

>21133583|10
ATACATGTAT

>21136251|10
TTAAATTTAA

>21136313|10
CCACATGTGG

>21138844|10
TTTTTAAAAA

>21144057|10
TAATATATTA

>21144061|10
ATATTAATAT

>21149686|10
CTTCTAGAAG

>21155117|10
ACACTAGTGT

>21155359|10
CTTCTAGAAG

>21155608|10
GATATATATC

>21160804|10
CATCATGATG

>21162604|10
AGCTGCAGCT

>21162878|10
GGCACGTGCC

>21163751|10
TGCCATGGCA

>21169508|10
AAAAATTTTT

>21170125|10
TATCATGATA

>21170376|10
ACTTATAAGT

>21173477|10
AAAATATTTT

>21174924|10
ACCTATAGGT

>21180502|10
TTGTGCACAA

>21193149|10
CTTATATAAG

>21197165|10
TACTTAAGTA

>21197453|10
TATGTACATA

>21198616|10
GTGTATACAC

>21204051|10
TATTATAATA

>21212175|10
AAATTAATTT

>21213869|10
AGTCTAGACT

>21216834|10
TAATTAATTA

>21217710|10
TAACTAGTTA

>21224620|10
TTTTTAAAAA

>21227790|10
TTTTTAAAAA

>21230307|10
ATCTTAAGAT

>21233930|10
ACCTGCAGGT

>21234391|10
GGTATATACC

>21234942|10
GTTTTAAAAC

>21236624|10
GCTACGTAGC

>21238336|10
TTTAGCTAAA

>21239868|10
AAAAATTTTT

>21240054|10
AATTTAAATT

>21243640|10
TTTTTAAAAA

>21247422|10
AAATATATTT

>21250304|10
ATATATATAT

>21250305|10
TATATATATA

>21250306|10
ATATATATAT

>21250307|10
TATATATATA

>21250308|10
ATATATATAT

>21250309|10
TATATATATA

>21250310|10
ATATATATAT

>21250311|10
TATATATATA

>21250312|10
ATATATATAT

>21250313|10
TATATATATA

>21250314|10
ATATATATAT

>21250315|10
TATATATATA

>21250316|10
ATATATATAT

>21250317|10
TATATATATA

>21250879|10
GAAATATTTC

>21251594|10
ACATATATGT

>21266283|10
AACACGTGTT

>21266575|10
CTGAGCTCAG

>21267687|10
TTCATATGAA

>21269438|10
AAATTAATTT

>21269693|10
TTACATGTAA

>21269939|10
TTATTAATAA

>21270067|10
ACTCATGAGT

>21271575|10
TAAAGCTTTA

>21272184|10
TTGAGCTCAA

>21275158|10
TTAATATTAA

>21279729|10
TGTTGCAACA

>21280379|10
TAACATGTTA

>21284394|10
ATTTTAAAAT

>21290142|10
TTTTTAAAAA

>21303313|10
CTGAGCTCAG

>21304338|10
ATTGTACAAT

>21304780|10
TATATATATA

>21304781|10
ATATATATAT

>21304782|10
TATATATATA

>21306964|10
ATTTATAAAT

>21307059|10
CATTTAAATG

>21307593|10
TGGTTAACCA

>21307739|10
AAAAATTTTT

>21308004|10
GTATATATAC

>21308041|10
ATGTATACAT

>21308076|10
ATGTATACAT

>21308107|10
ATGTATACAT

>21308138|10
ATGTATACAT

>21308169|10
ATGTATACAT

>21308200|10
ATGTATACAT

>21308241|10
ACATATATGT

>21308264|10
GTATATATAC

>21308276|10
ACATATATGT

>21308299|10
GTATATATAC

>21308311|10
ACATATATGT

>21311039|10
ATATATATAT

>21311040|10
TATATATATA

>21311041|10
ATATATATAT

>21311042|10
TATATATATA

>21311043|10
ATATATATAT

>21311382|10
ACATATATGT

>21313223|10
CAGAGCTCTG

>21319865|10
TTGAATTCAA

>21322837|10
GTATTAATAC

>21323285|10
ACCAGCTGGT

>21323760|10
TTAAATTTAA

>21325774|10
GAAAATTTTC

>21327937|10
AAGAATTCTT

>21330633|10
CAGTTAACTG

>21332716|10
ATTCTAGAAT

>21333982|10
GAATATATTC

>21336547|10
CCACATGTGG

>21337510|10
ACAGGCCTGT

>21337698|10
TTTTTAAAAA

>21339833|10
AAAAATTTTT

>21346029|10
AAAAATTTTT

>21354415|10
ATGGTACCAT

>21356516|10
TTTTTAAAAA

>21360065|10
TCCACGTGGA

>21362912|10
TCTGGCCAGA

>21367490|10
TCTGATCAGA

>21377336|10
TTTTTAAAAA

>21378060|10
TCTGGCCAGA

>21378191|10
AAAAATTTTT

>21378407|10
ACACATGTGT

>21389386|10
TATATATATA

>21389989|10
AATATATATT

>21396392|10
TTTACGTAAA

>21397515|10
ATTAGCTAAT

>21399355|10
AGCAGCTGCT

>21402770|10
ATTTTAAAAT

>21402859|10
TATTGCAATA

>21405844|10
TTTTATAAAA

>21407930|10
TATATATATA

>21409922|10
TGGCATGCCA

>21411474|10
AGCTTAAGCT

>21411477|10
TTAAGCTTAA

>21413949|10
AATAATTATT

>21414127|10
AAAAATTTTT

>21414428|10
AAAAATTTTT

>21415913|10
TTCCATGGAA

>21416306|10
TTGAATTCAA

>21417500|10
AAGTTAACTT

>21417880|10
CTGAGCTCAG

>21418076|10
AAAAATTTTT

>21420093|10
GGTATATACC

>21420598|10
AAAAATTTTT

>21420613|10
TTTTTAAAAA

>21423434|10
AATCATGATT

>21424949|10
CTGAGCTCAG

>21426429|10
TTATATATAA

>21426817|10
CAGTTAACTG

>21431205|10
GGTATATACC

>21432755|10
TTTTATAAAA

>21433979|10
TTTTTAAAAA

>21435179|10
CTGAGCTCAG

>21437014|10
CTGAGCTCAG

>21441211|10
AAAAATTTTT

>21443635|10
AGATTAATCT

>21444351|10
GAAAGCTTTC

>21452255|10
ATATATATAT

>21452858|10
TTAAGCTTAA

>21455303|10
AGATTAATCT

>21457006|10
GCTAGCTAGC

>21458468|10
AAAAATTTTT

>21458534|10
AAAATATTTT

>21458831|10
TTTAATTAAA

>21459264|10
TTTTTAAAAA

>21461421|10
ATTTTAAAAT

>21467302|10
TGAAGCTTCA

>21467856|10
AAAATATTTT

>21469398|10
TAGATATCTA

>21470106|10
CATTATAATG

>21470251|10
AAAATATTTT

>21471835|10
ACCCTAGGGT

>21475749|10
ATGTATACAT

>21476566|10
TGTGGCCACA

>21476675|10
TGCTGCAGCA

>21485254|10
TATATATATA

>21492352|10
TTTTTAAAAA

>21494900|10
TTTTTAAAAA

>21495223|10
AAAGTACTTT

>21501344|10
CACCGCGGTG

>21506255|10
TATATATATA

>21506256|10
ATATATATAT

>21506257|10
TATATATATA

>21506280|10
TAATTAATTA

>21506282|10
ATTAATTAAT

>21506284|10
TAATTAATTA

>21506286|10
ATTAATTAAT

>21506311|10
TTATATATAA

>21506319|10
AATATATATT

>21506397|10
ATTATATAAT

>21506434|10
ATTATATAAT

>21506471|10
ATTATATAAT

>21506508|10
ATTATATAAT

>21506548|10
ATTATATAAT

>21506555|10
AATATATATT

>21506570|10
TTATATATAA

>21506578|10
AATATATATT

>21506586|10
TTATATATAA

>21506594|10
AATATATATT

>21506622|10
ATTACGTAAT

>21506666|10
ATTACGTAAT

>21506681|10
TAATATATTA

>21506730|10
ATTATATAAT

>21506749|10
ATATATATAT

>21506750|10
TATATATATA

>21506751|10
ATATATATAT

>21506752|10
TATATATATA

>21507736|10
GCCAATTGGC

>21508332|10
ATTAATTAAT

>21508334|10
TAATTAATTA

>21508336|10
ATTAATTAAT

>21508338|10
TAATTAATTA

>21509079|10
GCTTATAAGC

>21511367|10
TAGGATCCTA

>21512370|10
TATATATATA

>21515040|10
GAATTAATTC

>21516913|10
TGGGGCCCCA

>21517768|10
CTGAGCTCAG

>21521456|10
GGTTTAAACC

>21522710|10
TATATATATA

>21522711|10
ATATATATAT

>21527284|10
AAAAATTTTT

>21528647|10
ATTTTAAAAT

>21528841|10
TATATATATA

>21528842|10
ATATATATAT

>21528843|10
TATATATATA

>21528844|10
ATATATATAT

>21528845|10
TATATATATA

>21528846|10
ATATATATAT

>21528847|10
TATATATATA

>21528848|10
ATATATATAT

>21528849|10
TATATATATA

>21530219|10
CAATATATTG

>21533375|10
GTATATATAC

>21533386|10
TATACGTATA

>21533397|10
GTATATATAC

>21533442|10
CATATATATG

>21541642|10
CTTTATAAAG

>21546231|10
CACACGTGTG

>21548661|10
GTGCATGCAC

>21549952|10
TTATATATAA

>21549963|10
TATGTACATA

>21555699|10
CAAGATCTTG

>21560368|10
CTGGGCCCAG

>21561523|10
CTGAATTCAG

>21561646|10
AAAAATTTTT

>21568360|10
TGACCGGTCA

>21568571|10
CTGCATGCAG

>21569268|10
ATTAATTAAT

>21572685|10
AAAAATTTTT

>21575560|10
GTTGCGCAAC

>21578820|10
CTCCATGGAG

>21585766|10
AAAAATTTTT

>21595725|10
TTCCTAGGAA

>21597213|10
CATTTAAATG

>21607551|10
CAGGCGCCTG

>21616516|10
CCGGGCCCGG

>21617107|10
GGGGGCCCCC

>21617877|10
CACATATGTG

>21618464|10
TATATATATA

>21618465|10
ATATATATAT

>21618466|10
TATATATATA

>21618467|10
ATATATATAT

>21618468|10
TATATATATA

>21618635|10
CAAGATCTTG

>21624313|10
AGCCATGGCT

>21631029|10
GAAATATTTC

>21631564|10
CCACATGTGG

>21635072|10
CAGGGCCCTG

>21635357|10
GTTTTAAAAC

>21638309|10
AAAAATTTTT

>21638319|10
TTAAATTTAA

>21638630|10
AAAAATTTTT

>21639832|10
ACACATGTGT

>21644512|10
AGGTGCACCT

>21645258|10
CCTGGCCAGG

>21650943|10
CACAGCTGTG

>21656591|10
CCTTTAAAGG

>21656684|10
CCTTTAAAGG

>21664017|10
TACTTAAGTA

>21672126|10
CCCGCGCGGG

>21672414|10
CGCGCGCGCG

>21672415|10
GCGCGCGCGC

>21672416|10
CGCGCGCGCG

>21672417|10
GCGCGCGCGC

>21672418|10
CGCGCGCGCG

>21672419|10
GCGCGCGCGC

>21672420|10
CGCGCGCGCG

>21672421|10
GCGCGCGCGC

>21672422|10
CGCGCGCGCG

>21672423|10
GCGCGCGCGC

>21672424|10
CGCGCGCGCG

>21672425|10
GCGCGCGCGC

>21679923|10
TGGAGCTCCA

>21683095|10
AAAGGCCTTT

>21690703|10
ATATATATAT

>21690704|10
TATATATATA

>21690705|10
ATATATATAT

>21690706|10
TATATATATA

>21690707|10
ATATATATAT

>21690708|10
TATATATATA

>21690709|10
ATATATATAT

>21690710|10
TATATATATA

>21690711|10
ATATATATAT

>21690712|10
TATATATATA

>21690713|10
ATATATATAT

>21690714|10
TATATATATA

>21690715|10
ATATATATAT

>21690716|10
TATATATATA

>21690717|10
ATATATATAT

>21690718|10
TATATATATA

>21690719|10
ATATATATAT

>21690720|10
TATATATATA

>21690721|10
ATATATATAT

>21690722|10
TATATATATA

>21690723|10
ATATATATAT

>21690724|10
TATATATATA

>21690725|10
ATATATATAT

>21690726|10
TATATATATA

>21690727|10
ATATATATAT

>21690728|10
TATATATATA

>21690729|10
ATATATATAT

>21690730|10
TATATATATA

>21690731|10
ATATATATAT

>21690732|10
TATATATATA

>21690733|10
ATATATATAT

>21690734|10
TATATATATA

>21690735|10
ATATATATAT

>21690736|10
TATATATATA

>21690737|10
ATATATATAT

>21690738|10
TATATATATA

>21690739|10
ATATATATAT

>21690740|10
TATATATATA

>21690741|10
ATATATATAT

>21690742|10
TATATATATA

>21700191|10
ATGTATACAT

>21700310|10
TTTTTAAAAA

>21701031|10
GTATATATAC

>21701042|10
TATATATATA

>21701053|10
GTATATATAC

>21701062|10
CACATATGTG

>21701071|10
GTATATATAC

>21701080|10
CATATATATG

>21701089|10
GTATATATAC

>21701098|10
CACATATGTG

>21701124|10
CACATATGTG

>21701148|10
TATATATATA

>21701149|10
ATATATATAT

>21701150|10
TATATATATA

>21701151|10
ATATATATAT

>21701152|10
TATATATATA

>21701153|10
ATATATATAT

>21701154|10
TATATATATA

>21701155|10
ATATATATAT

>21701156|10
TATATATATA

>21701157|10
ATATATATAT

>21701158|10
TATATATATA

>21701159|10
ATATATATAT

>21701178|10
CACATATGTG

>21707393|10
ATCAATTGAT

>21707514|10
GTCCATGGAC

>21708383|10
GACCGCGGTC

>21711597|10
GGCTGCAGCC

>21716363|10
TAGCATGCTA

>21721483|10
TTTTTAAAAA

>21728580|10
TAGCATGCTA

>21728961|10
TTTTATAAAA

>21728975|10
TATTTAAATA

>21729676|10
TAATTAATTA

>21729678|10
ATTAATTAAT

>21729680|10
TAATTAATTA

>21729682|10
ATTAATTAAT

>21729684|10
TAATTAATTA

>21729686|10
ATTAATTAAT

>21732137|10
TGCAGCTGCA

>21746130|10
AAAATATTTT

>21750539|10
TTGATATCAA

>21754935|10
CGGCGCGCCG

>21760110|10
ATGCATGCAT

>21765602|10
GGCACGTGCC

>21767782|10
TCACTAGTGA

>21771843|10
AATACGTATT

>21772240|10
AGTGGCCACT

>21772617|10
AGCTGCAGCT

>21775876|10
TTTTTAAAAA

>21776603|10
TCTGATCAGA

>21777676|10
TTCCATGGAA

>21783138|10
AAAAATTTTT

>21783843|10
ATATATATAT

>21783844|10
TATATATATA

>21783845|10
ATATATATAT

>21783846|10
TATATATATA

>21784250|10
TTCCTAGGAA

>21786717|10
TATATATATA

>21787081|10
TTAATATTAA

>21787329|10
AATAATTATT

>21788755|10
GAATATATTC

>21798718|10
TCTTGCAAGA

>21805585|10
TGTGTACACA

>21807855|10
TGAGCGCTCA

>21810444|10
TTGATATCAA

>21810786|10
TGTAGCTACA

>21820654|10
CAAAATTTTG

>21822168|10
CTCCATGGAG

>21825357|10
TAATATATTA

>21828378|10
CTGGTACCAG

>21841623|10
CCTGGCCAGG

>21861013|10
TGAAGCTTCA

>21871018|10
CTGAGCTCAG

>21872915|10
CACAGCTGTG

>21873998|10
CCTGGCCAGG

>21877202|10
TCCACGTGGA

>21877710|10
TAAATATTTA

>21879687|10
TATATATATA

>21879837|10
CACATATGTG

>21880820|10
TATATATATA

>21880821|10
ATATATATAT

>21880822|10
TATATATATA

>21880823|10
ATATATATAT

>21880890|10
AATATATATT

>21886239|10
CTGAGCTCAG

>21886738|10
GTGCTAGCAC

>21889086|10
CATCCGGATG

>21891270|10
ATAAGCTTAT

>21893882|10
ACCAGCTGGT

>21901149|10
ACCCCGGGGT

>21902973|10
TGGGGCCCCA

>21904822|10
AAAAATTTTT

>21908476|10
TATATATATA

>21908477|10
ATATATATAT

>21908478|10
TATATATATA

>21908479|10
ATATATATAT

>21908501|10
ATACATGTAT

>21910893|10
GTTTTAAAAC

>21916765|10
GCTGGCCAGC

>21918552|10
GATGCGCATC

>21919585|10
CCAACGTTGG

>21919642|10
AGGCCGGCCT

>21919767|10
CCAGATCTGG

>21919985|10
CCCAGCTGGG

>21921313|10
ACCCATGGGT

>21944769|10
AATGTACATT

>21944903|10
CCAGGCCTGG

>21947491|10
CTGTGCACAG

>21951031|10
ACAGGCCTGT

>21959251|10
CACTGCAGTG

>21961203|10
GGACCGGTCC

>21969493|10
TGAGATCTCA

>21977087|10
AGGACGTCCT

>21980425|10
CCAGGCCTGG

>21980553|10
AGCTGCAGCT

>21983806|10
ACATGCATGT

>21993411|10
TGTGTACACA

>21995415|10
ACCTCGAGGT

>22004222|10
TTTTATAAAA

>22004843|10
TTCTTAAGAA

>22008106|10
AACAGCTGTT

>22021474|10
ACATATATGT

>22024957|10
GGTCATGACC

>22025533|10
CATGTACATG

>22032396|10
AATAATTATT

>22033661|10
CCTTGCAAGG

>22035909|10
TTTTTAAAAA

>22037587|10
ATATATATAT

>22037588|10
TATATATATA

>22037589|10
ATATATATAT

>22046790|10
TTAATATTAA

>22048282|10
AAATATATTT

>22048972|10
TAGTGCACTA

>22051014|10
ACATATATGT

>22055903|10
ATCTATAGAT

>22058070|10
TTTTTAAAAA

>22059014|10
TAAAATTTTA

>22065328|10
GTTAATTAAC

>22065461|10
AAAATATTTT

>22068149|10
TTTTTAAAAA

>22070642|10
ATTTTAAAAT

>22073921|10
GCACATGTGC

>22076084|10
AAAAATTTTT

>22076187|10
CTGAGCTCAG

>22077478|10
GCTAGCTAGC

>22077480|10
TAGCTAGCTA

>22077482|10
GCTAGCTAGC

>22077484|10
TAGCTAGCTA

>22084873|10
TTTGTACAAA

>22088858|10
CTTTCGAAAG

>22097899|10
AATTATAATT

>22097928|10
TATAATTATA

>22106268|10
ATTGATCAAT

>22112042|10
TAGCATGCTA

>22114102|10
TTCTGCAGAA

>22116322|10
CTTGGCCAAG

>22116795|10
AGGAGCTCCT

>22120479|10
TTTTTAAAAA

>22127707|10
AGAAATTTCT

>22129029|10
TCAATATTGA

>22131105|10
CATTTAAATG

>22134271|10
GGAATATTCC

>22134867|10
TAATTAATTA

>22134869|10
ATTAATTAAT

>22136065|10
ACAGTACTGT

>22141348|10
CTCTGCAGAG

>22145983|10
ATAAATTTAT

>22145987|10
ATTTATAAAT

>22145991|10
ATAAATTTAT

>22145995|10
ATTTATAAAT

>22146016|10
ATAAATTTAT

>22146057|10
TACATATGTA

>22146690|10
AACCATGGTT

>22151167|10
GCCCATGGGC

>22151716|10
AAACATGTTT

>22153735|10
TAAAATTTTA

>22158738|10
GCATGCATGC

>22158740|10
ATGCATGCAT

>22159965|10
ACCTGCAGGT

>22164008|10
CTGAGCTCAG

>22170612|10
ATGCATGCAT

>22173539|10
TGGCATGCCA

>22173887|10
GGAGGCCTCC

>22176898|10
CCTCTAGAGG

>22177766|10
GGTACGTACC

>22178181|10
CTGCCGGCAG

>22178330|10
GGAGGCCTCC

>22179068|10
CAGGGCCCTG

>22185256|10
ACCCATGGGT

>22186566|10
GGGGTACCCC

>22190344|10
AAAAATTTTT

>22192877|10
CCAGGCCTGG

>22193537|10
TTTTTAAAAA

>22199994|10
TTGAATTCAA

>22206644|10
TGCAATTGCA

>22214948|10
AAAAATTTTT

>22224513|10
ATGAATTCAT

>22229129|10
CAGGGCCCTG

>22232521|10
TAATTAATTA

>22237918|10
TGAGGCCTCA

>22240411|10
CACTGCAGTG

>22253736|10
CACCTAGGTG

>22258414|10
AGGGGCCCCT

>22261706|10
TTTTTAAAAA

>22263997|10
GGCCGCGGCC

>22264068|10
GGCCCGGGCC

>22264071|10
CCGGGCCCGG

>22264215|10
ATCCCGGGAT

>22266443|10
GCTCATGAGC

>22268806|10
TTTGGCCAAA

>22272659|10
ACTTATAAGT

>22275782|10
AAGGGCCCTT

>22278086|10
CAAAGCTTTG

>22286704|10
TTTTTAAAAA

>22294380|10
AAAAATTTTT

>22295160|10
CTGGGCCCAG

>22299956|10
CCCCATGGGG

>22303085|10
AAAAATTTTT

>22305380|10
TTTAATTAAA

>22307148|10
GGCAGCTGCC

>22310985|10
CCAGGCCTGG

>22311937|10
ATTTTAAAAT

>22315404|10
AATATATATT

>22315463|10
TATATATATA

>22315483|10
CATATATATG

>22320045|10
AAAAATTTTT

>22320824|10
CTGGGCCCAG

>22330014|10
TTTAATTAAA

>22331771|10
GGCAGCTGCC

>22331976|10
CACACGTGTG

>22334169|10
CCAGGCCTGG

>22338602|10
ATATATATAT

>22338647|10
TATATATATA

>22343245|10
CTTGGCCAAG

>22344682|10
TATATATATA

>22344683|10
ATATATATAT

>22344684|10
TATATATATA

>22344685|10
ATATATATAT

>22344686|10
TATATATATA

>22344687|10
ATATATATAT

>22344688|10
TATATATATA

>22344689|10
ATATATATAT

>22344690|10
TATATATATA

>22344691|10
ATATATATAT

>22344692|10
TATATATATA

>22344693|10
ATATATATAT

>22344694|10
TATATATATA

>22344695|10
ATATATATAT

>22344696|10
TATATATATA

>22344697|10
ATATATATAT

>22344698|10
TATATATATA

>22344699|10
ATATATATAT

>22344700|10
TATATATATA

>22344701|10
ATATATATAT

>22344702|10
TATATATATA

>22344703|10
ATATATATAT

>22344704|10
TATATATATA

>22344705|10
ATATATATAT

>22344706|10
TATATATATA

>22344707|10
ATATATATAT

>22344708|10
TATATATATA

>22344709|10
ATATATATAT

>22344710|10
TATATATATA

>22344711|10
ATATATATAT

>22344712|10
TATATATATA

>22344713|10
ATATATATAT

>22344714|10
TATATATATA

>22344736|10
TATATATATA

>22344737|10
ATATATATAT

>22344738|10
TATATATATA

>22344739|10
ATATATATAT

>22344740|10
TATATATATA

>22344741|10
ATATATATAT

>22344742|10
TATATATATA

>22350496|10
ATAAATTTAT

>22357564|10
ATATATATAT

>22363255|10
TTATATATAA

>22363314|10
AATATATATT

>22363899|10
AAAAATTTTT

>22372681|10
ATATATATAT

>22372682|10
TATATATATA

>22372716|10
TTATATATAA

>22372805|10
TCTATATAGA

>22373151|10
AATATATATT

>22381386|10
ATATATATAT

>22381387|10
TATATATATA

>22381388|10
ATATATATAT

>22381389|10
TATATATATA

>22381390|10
ATATATATAT

>22381391|10
TATATATATA

>22381392|10
ATATATATAT

>22381393|10
TATATATATA

>22381394|10
ATATATATAT

>22381395|10
TATATATATA

>22381396|10
ATATATATAT

>22381397|10
TATATATATA

>22381398|10
ATATATATAT

>22381399|10
TATATATATA

>22381400|10
ATATATATAT

>22381401|10
TATATATATA

>22381402|10
ATATATATAT

>22381403|10
TATATATATA

>22381404|10
ATATATATAT

>22381405|10
TATATATATA

>22383256|10
AAAATATTTT

>22385482|10
TATATATATA

>22385483|10
ATATATATAT

>22385484|10
TATATATATA

>22386531|10
TTCAATTGAA

>22399330|10
CAAATATTTG

>22403983|10
AATTTAAATT

>22403988|10
AAATTAATTT

>22406607|10
AATATATATT

>22407087|10
ATTTTAAAAT

>22410673|10
GGTATATACC

>22412006|10
TGACATGTCA

>22413140|10
ATTTTAAAAT

>22415168|10
AGGAATTCCT

>22418888|10
AAAAATTTTT

>22419293|10
TTTTTAAAAA

>22422431|10
TTTTTAAAAA

>22429138|10
CAAAGCTTTG

>22434460|10
AACCTAGGTT

>22436595|10
TTCTATAGAA

>22443243|10
GGCCATGGCC

>22450707|10
CCTGGCCAGG

>22454131|10
CTATATATAG

>22454386|10
TGCATATGCA

>22456338|10
CAGGTACCTG

>22466900|10
AATAATTATT

>22469491|10
GCCCGCGGGC

>22472133|10
GGCTTAAGCC

>22475050|10
TCTATATAGA

>22482064|10
ATATTAATAT

>22485920|10
CTTGGCCAAG

>22486822|10
TCAGGCCTGA

>22487915|10
CTGGGCCCAG

>22496287|10
CACAGCTGTG

>22503435|10
AATTATAATT

>22507755|10
GCTAATTAGC

>22507759|10
ATTAGCTAAT

>22524551|10
TTTCTAGAAA

>22527750|10
ACCACGTGGT

>22540081|10
TTAATATTAA

>22540394|10
TTATTAATAA

>22540698|10
AAATATATTT

>22541537|10
CTCCATGGAG

>22548107|10
CACTGCAGTG

>22549506|10
CACACGTGTG

>22551762|10
GAATGCATTC

>22552079|10
GAATGCATTC

>22553414|10
TGAGATCTCA

>22559571|10
TCAGGCCTGA

>22559776|10
ATTGGCCAAT

>22563859|10
GTGTGCACAC

>22564519|10
TTGTTAACAA

>22565985|10
CCTGGCCAGG

>22567086|10
CTTGATCAAG

>22572821|10
AGTAGCTACT

>22574072|10
GCTCTAGAGC

>22574481|10
GAAGCGCTTC

>22577548|10
TCCAGCTGGA

>22584886|10
TTTTTAAAAA

>22587856|10
TCCCCGGGGA

>22590553|10
TGTGTACACA

>22590850|10
TGAGGCCTCA

>22594487|10
GGAAGCTTCC

>22600766|10
CCAGGCCTGG

>22603396|10
ATGGATCCAT

>22606237|10
TTTTTAAAAA

>22609838|10
AACTGCAGTT

>22610962|10
ATGCATGCAT

>22610964|10
GCATGCATGC

>22610966|10
ATGCATGCAT

>22610968|10
GCATGCATGC

>22611531|10
AGGAGCTCCT

>22618825|10
CAGAGCTCTG

>22619253|10
AGTAGCTACT

>22620070|10
AATATATATT

>22620360|10
CAGAGCTCTG

>22621127|10
ATTAATTAAT

>22621129|10
TAATTAATTA

>22621131|10
ATTAATTAAT

>22621133|10
TAATTAATTA

>22621135|10
ATTAATTAAT

>22630353|10
TTTTTAAAAA

>22630638|10
CTTTTAAAAG

>22630952|10
ATATATATAT

>22632022|10
TTTTTAAAAA

>22633303|10
GACTATAGTC

>22634305|10
TTGGATCCAA

>22635172|10
ACACATGTGT

>22639702|10
CTGTGCACAG

>22642846|10
CAATTAATTG

>22647314|10
CTTTATAAAG

>22647510|10
AGAAGCTTCT

>22649756|10
GTCTGCAGAC

>22652215|10
AGGCGCGCCT

>22652367|10
GTTTGCAAAC

>22652405|10
CAGGGCCCTG

>22652696|10
TCCAGCTGGA

>22655694|10
TGGCATGCCA

>22656549|10
CCCTTAAGGG

>22656932|10
CCTTCGAAGG

>22657116|10
GCTGCGCAGC

>22662444|10
GATGGCCATC

>22671664|10
TGGTGCACCA

>22671904|10
TGGTGCACCA

>22672651|10
TGAATATTCA

>22675078|10
CAAATATTTG

>22675119|10
CTGTGCACAG

>22676337|10
ACGTGCACGT

>22676340|10
TGCACGTGCA

>22679764|10
CTCAATTGAG

>22682817|10
AAAAATTTTT

>22688318|10
TATTTAAATA

>22692901|10
TGTGTACACA

>22694862|10
CATATATATG

>22700491|10
CTGGATCCAG

>22703740|10
AGAGGCCTCT

>22724358|10
TTCATATGAA

>22730652|10
CTTTGCAAAG

>22734840|10
CAAATATTTG

>22735633|10
TAAATATTTA

>22740544|10
TCAGGCCTGA

>22743327|10
GGCTGCAGCC

>22752277|10
TTATTAATAA

>22754809|10
AAAAATTTTT

>22756925|10
TTTTTAAAAA

>22757743|10
ACAATATTGT

>22757768|10
ACAATATTGT

>22757879|10
ATATATATAT

>22757880|10
TATATATATA

>22757881|10
ATATATATAT

>22757882|10
TATATATATA

>22757883|10
ATATATATAT

>22757884|10
TATATATATA

>22757885|10
ATATATATAT

>22757886|10
TATATATATA

>22757887|10
ATATATATAT

>22757888|10
TATATATATA

>22757889|10
ATATATATAT

>22757890|10
TATATATATA

>22757891|10
ATATATATAT

>22757892|10
TATATATATA

>22760503|10
AAATGCATTT

>22760509|10
ATTTTAAAAT

>22760920|10
TTTTATAAAA

>22762324|10
AAATATATTT

>22768553|10
ACAAATTTGT

>22768707|10
ATGTGCACAT

>22769421|10
TAAATATTTA

>22770748|10
TATATATATA

>22770749|10
ATATATATAT

>22779125|10
GAAATATTTC

>22779948|10
AATTTAAATT

>22781386|10
CTTTATAAAG

>22785202|10
TTTTTAAAAA

>22785212|10
ATTAATTAAT

>22789499|10
CTGTTAACAG

>22790221|10
TGTTATAACA

>22790529|10
GATCATGATC

>22793619|10
TAATTAATTA

>22793780|10
AAGTATACTT

>22797959|10
GTTATATAAC

>22799300|10
CAGGATCCTG

>22799372|10
GAATGCATTC

>22803332|10
TAAGTACTTA

>22811192|10
GGGATATCCC

>22816208|10
AATGATCATT

>22816470|10
TGCTGCAGCA

>22819149|10
TTTTTAAAAA

>22821425|10
ACAACGTTGT

>22831314|10
GCTTTAAAGC

>22840269|10
CTGTGCACAG

>22845912|10
GCCCATGGGC

>22847915|10
TCTCATGAGA

>22848003|10
GTGGTACCAC

>22848682|10
CTGGATCCAG

>22857621|10
TTATTAATAA

>22861938|10
AGACATGTCT

>22867797|10
AGCTGCAGCT

>22871807|10
TCGGGCCCGA

>22872261|10
CCACATGTGG

>22878191|10
ATGTGCACAT

>22881581|10
GCGCGCGCGC

>22881582|10
CGCGCGCGCG

>22881583|10
GCGCGCGCGC

>22881584|10
CGCGCGCGCG

>22889725|10
GGGACGTCCC

>22889789|10
GGGCGCGCCC

>22890045|10
GAGCGCGCTC

>22894902|10
TCGGGCCCGA

>22896648|10
AATGATCATT

>22896792|10
CACACGTGTG

>22897196|10
CTCCCGGGAG

>22897950|10
CTGGGCCCAG

>22906535|10
AGAGATCTCT

>22906944|10
TTCTTAAGAA

>22910091|10
TGTTATAACA

>22913675|10
AGCAGCTGCT

>22917723|10
AAAAATTTTT

>22918078|10
AGCCTAGGCT

>22932221|10
TTTTTAAAAA

>22937644|10
AAGGATCCTT

>22946501|10
ATTAATTAAT

>22947518|10
GCACATGTGC

>22948233|10
CCCCATGGGG

>22948858|10
TTGGATCCAA

>22962009|10
AGCTGCAGCT

>22965324|10
AGGGGCCCCT

>22966615|10
TGAGATCTCA

>22967632|10
TCAGATCTGA

>22969462|10
CAGGGCCCTG

>22970200|10
ACCTGCAGGT

>22970335|10
GCCCCGGGGC

>22971223|10
AAGTTAACTT

>22975628|10
TGTGATCACA

>22976392|10
ATGTATACAT

>22976410|10
ATATGCATAT

>22986426|10
TGTGGCCACA

>22987224|10
CAGGGCCCTG

>22987420|10
AGGGGCCCCT

>22988354|10
GCAGGCCTGC

>22995044|10
TAATTAATTA

>22995046|10
ATTAATTAAT

>22997523|10
CCTGCGCAGG

>22997839|10
TTGGATCCAA

>22998015|10
CCCGGCCGGG

>23000129|10
TGCCATGGCA

>23002297|10
GGTCTAGACC

>23004869|10
GTGTGCACAC

>23010286|10
CAGAGCTCTG

>23017329|10
TTTTATAAAA

>23018612|10
AACTGCAGTT

>23018796|10
CTGAGCTCAG

>23018947|10
ACATATATGT

>23021317|10
TTATTAATAA

>23022902|10
CCACATGTGG

>23024481|10
CAATCGATTG

>23025592|10
GGTATATACC

>23027656|10
CCTGGCCAGG

>23028801|10
GACAGCTGTC

>23029755|10
GCCCTAGGGC

>23030133|10
TCATGCATGA

>23032609|10
GGTATATACC

>23037440|10
GCGGCGCCGC

>23038218|10
CGCGGCCGCG

>23043520|10
GCAAATTTGC

>23044846|10
CATGATCATG

>23054966|10
TGGGGCCCCA

>23055511|10
CACAGCTGTG

>23056633|10
CTGTGCACAG

>23056846|10
AGGGATCCCT

>23060676|10
CTGCATGCAG

>23063054|10
GCCTGCAGGC

>23065519|10
TTTTTAAAAA

>23070607|10
AATCATGATT

>23070924|10
ATATATATAT

>23070925|10
TATATATATA

>23070955|10
ATATATATAT

>23070956|10
TATATATATA

>23070957|10
ATATATATAT

>23070958|10
TATATATATA

>23070959|10
ATATATATAT

>23075265|10
ATTATATAAT

>23080981|10
TTCTGCAGAA

>23084872|10
CTCCTAGGAG

>23092419|10
TCCTGCAGGA

>23103165|10
AATCATGATT

>23105572|10
CTGGGCCCAG

>23111586|10
GGCACGTGCC

>23116046|10
ACATGCATGT

>23120767|10
GACCCGGGTC

>23120901|10
TCTGGCCAGA

>23126784|10
TGTACGTACA

>23126930|10
ACTCATGAGT

>23128507|10
CCTGCGCAGG

>23130111|10
TATATATATA

>23130112|10
ATATATATAT

>23130113|10
TATATATATA

>23130140|10
ATATATATAT

>23130141|10
TATATATATA

>23130238|10
ATATATATAT

>23130239|10
TATATATATA

>23130240|10
ATATATATAT

>23130241|10
TATATATATA

>23130242|10
ATATATATAT

>23130243|10
TATATATATA

>23130244|10
ATATATATAT

>23133289|10
TTTAATTAAA

>23133342|10
GTTTGCAAAC

>23135963|10
ATATTAATAT

>23143368|10
CCTGGCCAGG

>23143484|10
CCCAGCTGGG

>23144643|10
ACCACGTGGT

>23145181|10
CTAGGCCTAG

>23146580|10
AGATATATCT

>23153794|10
GAATATATTC

>23161934|10
CACATATGTG

>23162034|10
ATGCATGCAT

>23162988|10
CTGCATGCAG

>23163409|10
CAGGGCCCTG

>23163747|10
AGGGGCCCCT

>23177128|10
GGCTGCAGCC

>23178841|10
CTGATATCAG

>23188531|10
GTTCATGAAC

>23188638|10
GTGTGCACAC

>23194953|10
TAAATATTTA

>23195345|10
TGAGGCCTCA

>23205027|10
AAGAATTCTT

>23211224|10
CCTGGCCAGG

>23213820|10
CAGCCGGCTG

>23213891|10
TTCCTAGGAA

>23216416|10
AATTTAAATT

>23220208|10
ATTTATAAAT

>23222097|10
CCAGGCCTGG

>23227252|10
CTAACGTTAG

>23228664|10
TCACATGTGA

>23230464|10
ATACATGTAT

>23233399|10
GATGATCATC

>23234352|10
CAGGGCCCTG

>23234751|10
CCCAATTGGG

>23247651|10
GTGTGCACAC

>23248525|10
GAACTAGTTC

>23257244|10
ATTAATTAAT

>23257384|10
TTTTTAAAAA

>23264208|10
TTTTTAAAAA

>23264512|10
CAACTAGTTG

>23268325|10
AGAATATTCT

>23268899|10
CGCACGTGCG

>23271565|10
CACTGCAGTG

>23275640|10
ATTTTAAAAT

>23280760|10
CTGAGCTCAG

>23280956|10
AGAGGCCTCT

>23282035|10
TTTTTAAAAA

>23283327|10
TATTATAATA

>23284371|10
CTGAGCTCAG

>23293447|10
CTGGGCCCAG

>23294657|10
GTTAGCTAAC

>23298516|10
AGAGGCCTCT

>23301287|10
CTGAGCTCAG

>23305373|10
TTTTTAAAAA

>23310223|10
TGGGATCCCA

>23314969|10
AGCTTAAGCT

>23317882|10
ACATATATGT

>23322082|10
TTTATATAAA

>23327712|10
CAATATATTG

>23332703|10
GAAGATCTTC

>23340041|10
GATACGTATC

>23343672|10
ATATATATAT

>23343673|10
TATATATATA

>23343674|10
ATATATATAT

>23343675|10
TATATATATA

>23343676|10
ATATATATAT

>23343677|10
TATATATATA

>23343678|10
ATATATATAT

>23343679|10
TATATATATA

>23343680|10
ATATATATAT

>23343681|10
TATATATATA

>23343682|10
ATATATATAT

>23343683|10
TATATATATA

>23343684|10
ATATATATAT

>23343685|10
TATATATATA

>23343686|10
ATATATATAT

>23343687|10
TATATATATA

>23343688|10
ATATATATAT

>23343689|10
TATATATATA

>23343690|10
ATATATATAT

>23343691|10
TATATATATA

>23343692|10
ATATATATAT

>23343693|10
TATATATATA

>23343694|10
ATATATATAT

>23343695|10
TATATATATA

>23343696|10
ATATATATAT

>23343697|10
TATATATATA

>23343698|10
ATATATATAT

>23343699|10
TATATATATA

>23343700|10
ATATATATAT

>23343701|10
TATATATATA

>23343702|10
ATATATATAT

>23343703|10
TATATATATA

>23343704|10
ATATATATAT

>23343705|10
TATATATATA

>23343706|10
ATATATATAT

>23343707|10
TATATATATA

>23343708|10
ATATATATAT

>23343709|10
TATATATATA

>23343710|10
ATATATATAT

>23343711|10
TATATATATA

>23343712|10
ATATATATAT

>23343713|10
TATATATATA

>23343714|10
ATATATATAT

>23343715|10
TATATATATA

>23343716|10
ATATATATAT

>23343717|10
TATATATATA

>23343718|10
ATATATATAT

>23343719|10
TATATATATA

>23343720|10
ATATATATAT

>23343721|10
TATATATATA

>23343722|10
ATATATATAT

>23347624|10
GAGAGCTCTC

>23347853|10
TTTTTAAAAA

>23348212|10
ATTTTAAAAT

>23348408|10
TTTATATAAA

>23348539|10
CCAAATTTGG

>23349638|10
TTTTTAAAAA

>23350255|10
ATCTGCAGAT

>23351049|10
TGAAGCTTCA

>23351605|10
CCACATGTGG

>23353178|10
GAAATATTTC

>23353187|10
CTTTATAAAG

>23353543|10
ATTTTAAAAT

>23357288|10
ATACATGTAT

>23359010|10
TAAAATTTTA

>23363309|10
TTTTTAAAAA

>23369973|10
ATTTTAAAAT

>23373840|10
TTTTTAAAAA

>23374176|10
TTGAGCTCAA

>23382420|10
TTTAGCTAAA

>23382685|10
AAAAGCTTTT

>23384931|10
TGTAATTACA

>23385490|10
AAAATATTTT

>23385768|10
ATATATATAT

>23385852|10
GTATATATAC

>23394134|10
CTGATATCAG

>23402474|10
GATTATAATC

>23402717|10
TTTCATGAAA

>23403626|10
ACAAGCTTGT

>23417105|10
GACAGCTGTC

>23417326|10
AGCTGCAGCT

>23425752|10
CTTAATTAAG

>23426112|10
CTGAATTCAG

>23432487|10
ATATATATAT

>23436606|10
AGTTTAAACT

>23446865|10
ATATATATAT

>23448517|10
ATTAATTAAT

>23448519|10
TAATTAATTA

>23448521|10
ATTAATTAAT

>23448523|10
TAATTAATTA

>23448525|10
ATTAATTAAT

>23448527|10
TAATTAATTA

>23448529|10
ATTAATTAAT

>23451812|10
ATCTGCAGAT

>23451864|10
TTGATATCAA

>23452317|10
CAAGTACTTG

>23459737|10
TTTTTAAAAA

>23459926|10
AGGGATCCCT

>23462238|10
TAAAATTTTA

>23464693|10
CTGAGCTCAG

>23465192|10
ATATATATAT

>23465193|10
TATATATATA

>23465194|10
ATATATATAT

>23465195|10
TATATATATA

>23465196|10
ATATATATAT

>23465197|10
TATATATATA

>23465198|10
ATATATATAT

>23465514|10
TATATATATA

>23465515|10
ATATATATAT

>23465516|10
TATATATATA

>23465517|10
ATATATATAT

>23465518|10
TATATATATA

>23465519|10
ATATATATAT

>23465520|10
TATATATATA

>23465521|10
ATATATATAT

>23465522|10
TATATATATA

>23465523|10
ATATATATAT

>23465524|10
TATATATATA

>23465525|10
ATATATATAT

>23465526|10
TATATATATA

>23465527|10
ATATATATAT

>23465528|10
TATATATATA

>23465529|10
ATATATATAT

>23468652|10
TTTTTAAAAA

>23469181|10
TATATATATA

>23469182|10
ATATATATAT

>23469183|10
TATATATATA

>23469184|10
ATATATATAT

>23475163|10
TTTCATGAAA

>23478025|10
ACTTTAAAGT

>23480868|10
AAAAATTTTT

>23481518|10
AAAATATTTT

>23482059|10
TACTTAAGTA

>23487256|10
ATTAGCTAAT

>23487497|10
CTGAGCTCAG

>23490356|10
CAGTTAACTG

>23497594|10
TATATATATA

>23497595|10
ATATATATAT

>23497596|10
TATATATATA

>23497597|10
ATATATATAT

>23497598|10
TATATATATA

>23497599|10
ATATATATAT

>23497600|10
TATATATATA

>23497601|10
ATATATATAT

>23500542|10
ATATATATAT

>23500543|10
TATATATATA

>23500544|10
ATATATATAT

>23500829|10
AAGGGCCCTT

>23507066|10
ACAGGCCTGT

>23513464|10
TGGCTAGCCA

>23514976|10
TACCTAGGTA

>23520961|10
ACCAGCTGGT

>23526121|10
TTAATATTAA

>23527727|10
GGCTGCAGCC

>23529175|10
TGTGTACACA

>23531257|10
CCCTGCAGGG

>23538326|10
AAAAATTTTT

>23541362|10
ATACATGTAT

>23541951|10
CTGAATTCAG

>23542771|10
CCACTAGTGG

>23543379|10
GCGGCGCCGC

>23548278|10
TGTCTAGACA

>23548351|10
AGCCCGGGCT

>23553650|10
CTGTTAACAG

>23556168|10
AAAAATTTTT

>23556468|10
AAAAATTTTT

>23561925|10
ATATATATAT

>23562055|10
AAATATATTT

>23564255|10
GAAGGCCTTC

>23566780|10
ATAAATTTAT

>23571561|10
CCAAGCTTGG

>23573904|10
AAAAATTTTT

>23573913|10
TTTTTAAAAA

>23574133|10
TTAAATTTAA

>23574136|10
AATTTAAATT

>23575150|10
TTTTTAAAAA

>23579340|10
GGTTGCAACC

>23585764|10
AAAAATTTTT

>23587499|10
TTAAGCTTAA

>23590927|10
AAAAATTTTT

>23592990|10
ATTCATGAAT

>23594699|10
AAATTAATTT

>23594708|10
TTAAATTTAA

>23595435|10
TTTGATCAAA

>23597446|10
AAAAATTTTT

>23597495|10
GAAATATTTC

>23606990|10
AAATATATTT

>23607970|10
TTTTTAAAAA

>23609117|10
TTTTTAAAAA

>23610208|10
TTTTGCAAAA

>23614392|10
ATATATATAT

>23614393|10
TATATATATA

>23614394|10
ATATATATAT

>23614395|10
TATATATATA

>23623034|10
TTAAGCTTAA

>23624851|10
CAGCGCGCTG

>23626266|10
TTTATATAAA

>23626565|10
CTGAGCTCAG

>23628465|10
TATTTAAATA

>23632442|10
TTTTTAAAAA

>23632781|10
TTAATATTAA

>23633876|10
TTTTTAAAAA

>23636219|10
CCTTGCAAGG

>23636646|10
AATCATGATT

>23640351|10
CTGATATCAG

>23643097|10
ATTTTAAAAT

>23644499|10
TTTTTAAAAA

>23648664|10
TTTTATAAAA

>23650663|10
ATTTATAAAT

>23664352|10
GTTCTAGAAC

>23664422|10
AATTTAAATT

>23665226|10
ATATGCATAT

>23665732|10
TGATTAATCA

>23666072|10
TTCATATGAA

>23667351|10
GAAATATTTC

>23668155|10
AACAATTGTT

>23669681|10
TTTTGCAAAA

>23670776|10
GCGCGCGCGC

>23677442|10
ATTTTAAAAT

>23679755|10
TCATTAATGA

>23679820|10
TCTCATGAGA

>23680260|10
AAAAATTTTT

>23691460|10
CCTTATAAGG

>23692213|10
ATTAATTAAT

>23692215|10
TAATTAATTA

>23692217|10
ATTAATTAAT

>23692219|10
TAATTAATTA

>23692221|10
ATTAATTAAT

>23692223|10
TAATTAATTA

>23692225|10
ATTAATTAAT

>23692242|10
TTTTTAAAAA

>23692771|10
GGATTAATCC

>23696689|10
AAGAATTCTT

>23702100|10
AAAAATTTTT

>23702854|10
AAAATATTTT

>23707287|10
GAAATATTTC

>23717817|10
CTGAGCTCAG

>23719589|10
TCTCATGAGA

>23719821|10
AGGGATCCCT

>23724556|10
CCTCATGAGG

>23725639|10
ATATATATAT

>23725640|10
TATATATATA

>23725641|10
ATATATATAT

>23725642|10
TATATATATA

>23725643|10
ATATATATAT

>23725644|10
TATATATATA

>23725645|10
ATATATATAT

>23725646|10
TATATATATA

>23725647|10
ATATATATAT

>23725648|10
TATATATATA

>23725649|10
ATATATATAT

>23725650|10
TATATATATA

>23725651|10
ATATATATAT

>23725652|10
TATATATATA

>23725653|10
ATATATATAT

>23725654|10
TATATATATA

>23725655|10
ATATATATAT

>23725656|10
TATATATATA

>23725657|10
ATATATATAT

>23725658|10
TATATATATA

>23725659|10
ATATATATAT

>23725660|10
TATATATATA

>23725661|10
ATATATATAT

>23725662|10
TATATATATA

>23727881|10
AGATTAATCT

>23728278|10
CTGGTACCAG

>23729096|10
CTCAGCTGAG

>23729198|10
GTTTATAAAC

>23729665|10
CAGCATGCTG

>23731294|10
AAAAATTTTT

>23740481|10
ATATATATAT

>23740482|10
TATATATATA

>23740483|10
ATATATATAT

>23740484|10
TATATATATA

>23740485|10
ATATATATAT

>23740486|10
TATATATATA

>23740487|10
ATATATATAT

>23740488|10
TATATATATA

>23740489|10
ATATATATAT

>23740490|10
TATATATATA

>23740491|10
ATATATATAT

>23740492|10
TATATATATA

>23740493|10
ATATATATAT

>23740514|10
GTATATATAC

>23744223|10
TGTGTACACA

>23749477|10
CCAAGCTTGG

>23750874|10
ACCTCGAGGT

>23752207|10
TGTAATTACA

>23753226|10
AGTTTAAACT

>23767982|10
TGGGATCCCA

>23772051|10
AGTGTACACT

>23774744|10
TATTTAAATA

>23776944|10
TTTTATAAAA

>23780573|10
TGTGATCACA

>23784297|10
TGCCCGGGCA

>23790682|10
AAAAATTTTT

>23790986|10
AAAAATTTTT

>23790992|10
TTTTTAAAAA

>23798700|10
ATTTTAAAAT

>23804076|10
CACACGTGTG

>23808797|10
CTGAGCTCAG

>23815837|10
TTGAGCTCAA

>23816513|10
CCCTATAGGG

>23824078|10
CTGAGCTCAG

>23828825|10
CTGAGCTCAG

>23830832|10
AGGAGCTCCT

>23831821|10
AAAGATCTTT

>23841975|10
CCCAGCTGGG

>23842668|10
CTTTATAAAG

>23850187|10
AAAACGTTTT

>23853715|10
AAAGCGCTTT

>23854914|10
GCAGGCCTGC

>23857016|10
GGGGGCCCCC

>23857045|10
CTGCCGGCAG

>23859107|10
TCTCATGAGA

>23864713|10
AAAAATTTTT

>23870951|10
CAGGGCCCTG

>23871273|10
TTAGATCTAA

>23875119|10
GAGAGCTCTC

>23881260|10
GGGGGCCCCC

>23881698|10
CGTGGCCACG

>23883514|10
CCAGGCCTGG

>23884720|10
GAGCTAGCTC

>23886850|10
CCCAATTGGG

>23888946|10
CTGGCGCCAG

>23889430|10
TTTTTAAAAA

>23894897|10
CGCCGCGGCG

>23897122|10
TTTTTAAAAA

>23898219|10
ATCAGCTGAT

>23900593|10
ATTTTAAAAT

>23925055|10
CAGCCGGCTG

>23929270|10
TCTGGCCAGA

>23948558|10
TTTTTAAAAA

>23954326|10
TCATCGATGA

>23956832|10
TAATATATTA

>23958304|10
AAAAATTTTT

>23959313|10
CCACATGTGG

>23960102|10
TTATTAATAA

>23960813|10
GGCATATGCC

>23961260|10
GACAGCTGTC

>23963375|10
ATATATATAT

>23963376|10
TATATATATA

>23963377|10
ATATATATAT

>23963378|10
TATATATATA

>23963379|10
ATATATATAT

>23963380|10
TATATATATA

>23963381|10
ATATATATAT

>23963382|10
TATATATATA

>23966539|10
CAGGTACCTG

>23975437|10
TATATATATA

>23976173|10
AAAAATTTTT

>23977672|10
GGCTGCAGCC

>23978411|10
CCACATGTGG

>23984362|10
CCCCTAGGGG

>23987223|10
GGAAGCTTCC

>23990552|10
ATATATATAT

>23990553|10
TATATATATA

>23990554|10
ATATATATAT

>23990555|10
TATATATATA

>23990579|10
ATATATATAT

>23990580|10
TATATATATA

>23990602|10
TATATATATA

>23990603|10
ATATATATAT

>23990604|10
TATATATATA

>23990605|10
ATATATATAT

>23990606|10
TATATATATA

>23990607|10
ATATATATAT

>23990608|10
TATATATATA

>23990609|10
ATATATATAT

>23990610|10
TATATATATA

>23990611|10
ATATATATAT

>23990612|10
TATATATATA

>23990613|10
ATATATATAT

>23990614|10
TATATATATA

>23990615|10
ATATATATAT

>23990616|10
TATATATATA

>23990617|10
ATATATATAT

>23990618|10
TATATATATA

>23990619|10
ATATATATAT

>23990620|10
TATATATATA

>23990621|10
ATATATATAT

>23990622|10
TATATATATA

>23990623|10
ATATATATAT

>23990624|10
TATATATATA

>23990625|10
ATATATATAT

>23990626|10
TATATATATA

>23990627|10
ATATATATAT

>23990628|10
TATATATATA

>23990629|10
ATATATATAT

>23990630|10
TATATATATA

>23990631|10
ATATATATAT

>23990632|10
TATATATATA

>23990633|10
ATATATATAT

>23990634|10
TATATATATA

>23990635|10
ATATATATAT

>23990636|10
TATATATATA

>23990637|10
ATATATATAT

>23990638|10
TATATATATA

>23990639|10
ATATATATAT

>23990640|10
TATATATATA

>23990641|10
ATATATATAT

>23990642|10
TATATATATA

>23990643|10
ATATATATAT

>23990644|10
TATATATATA

>23990645|10
ATATATATAT

>23990646|10
TATATATATA

>23990647|10
ATATATATAT

>23990648|10
TATATATATA

>23990649|10
ATATATATAT

>23990650|10
TATATATATA

>23992943|10
ATTTTAAAAT

>23996333|10
AATTTAAATT

>23996336|10
TTAAATTTAA

>23996339|10
AATTTAAATT

>23996342|10
TTAAATTTAA

>23998099|10
TAGAATTCTA

>23998328|10
TTAATATTAA

>23999970|10
TGAAGCTTCA

>24005224|10
GGCTGCAGCC

>24006046|10
GAAAGCTTTC

>24006562|10
ATGAGCTCAT

>24012945|10
GAAGATCTTC

>24013301|10
ATGGATCCAT

>24021918|10
ATATATATAT

>24024770|10
AAACATGTTT

>24025708|10
CATAATTATG

>24027383|10
ATTTTAAAAT

>24029239|10
TTAAATTTAA

>24029398|10
GTATTAATAC

>24029466|10
TATTTAAATA

>24036850|10
TCAAATTTGA

>24051994|10
TAAATATTTA

>24053551|10
ATATTAATAT

>24058774|10
TCCAATTGGA

>24061910|10
CTGTTAACAG

>24064135|10
TTTATATAAA

>24067441|10
TTTTTAAAAA

>24068082|10
ATTTTAAAAT

>24070034|10
AGGCGCGCCT

>24070177|10
CCCCGCGGGG

>24073191|10
AAAATATTTT

>24080907|10
GGTGTACACC

>24082702|10
TATTTAAATA

>24084388|10
CACCATGGTG

>24096786|10
ATTAATTAAT

>24096788|10
TAATTAATTA

>24099092|10
ATTTATAAAT

>24108525|10
TGACATGTCA

>24109819|10
ACATATATGT

>24109829|10
GTATATATAC

>24109861|10
ACATATATGT

>24109871|10
GTATATATAC

>24109911|10
GTATATATAC

>24113131|10
TATATATATA

>24113132|10
ATATATATAT

>24113133|10
TATATATATA

>24113134|10
ATATATATAT

>24113135|10
TATATATATA

>24119552|10
TCCTTAAGGA

>24120554|10
CAAGGCCTTG

>24122575|10
GGGCATGCCC

>24124558|10
TCCAGCTGGA

>24126341|10
GGTGCGCACC

>24128031|10
CCGGGCCCGG

>24129032|10
AGAAGCTTCT

>24135709|10
TATATATATA

>24135710|10
ATATATATAT

>24135711|10
TATATATATA

>24135712|10
ATATATATAT

>24135713|10
TATATATATA

>24135714|10
ATATATATAT

>24135715|10
TATATATATA

>24135716|10
ATATATATAT

>24135717|10
TATATATATA

>24135718|10
ATATATATAT

>24135719|10
TATATATATA

>24142416|10
AAAAGCTTTT

>24143936|10
AAAGGCCTTT

>24146239|10
ACGCGCGCGT

>24147191|10
GAAATATTTC

>24148342|10
TTTTTAAAAA

>24155331|10
GTGCATGCAC

>24155688|10
TATGTACATA

>24155754|10
AAATATATTT

>24155804|10
ATTTATAAAT

>24156455|10
ATATTAATAT

>24156605|10
ATATATATAT

>24156606|10
TATATATATA

>24156607|10
ATATATATAT

>24156608|10
TATATATATA

>24156609|10
ATATATATAT

>24156610|10
TATATATATA

>24156611|10
ATATATATAT

>24156612|10
TATATATATA

>24156613|10
ATATATATAT

>24156614|10
TATATATATA

>24156615|10
ATATATATAT

>24156616|10
TATATATATA

>24156617|10
ATATATATAT

>24156618|10
TATATATATA

>24156619|10
ATATATATAT

>24156620|10
TATATATATA

>24156621|10
ATATATATAT

>24156622|10
TATATATATA

>24156623|10
ATATATATAT

>24156624|10
TATATATATA

>24156625|10
ATATATATAT

>24156626|10
TATATATATA

>24156627|10
ATATATATAT

>24156628|10
TATATATATA

>24156629|10
ATATATATAT

>24156630|10
TATATATATA

>24156631|10
ATATATATAT

>24156632|10
TATATATATA

>24156633|10
ATATATATAT

>24156634|10
TATATATATA

>24156635|10
ATATATATAT

>24156851|10
TGTTGCAACA

>24162959|10
ATAATATTAT

>24164623|10
TGGACGTCCA

>24166678|10
CTTTATAAAG

>24169335|10
CTTCTAGAAG

>24170776|10
ATAAATTTAT

>24173809|10
ACAAATTTGT

>24186430|10
GAACATGTTC

>24186661|10
AAATTAATTT

>24188037|10
AAATGCATTT

>24188172|10
TACATATGTA

>24188993|10
GGCAGCTGCC

>24197181|10
AACCTAGGTT

>24199304|10
GAGTTAACTC

>24207228|10
ATATATATAT

>24207938|10
CCAGGCCTGG

>24210097|10
CTGAGCTCAG

>24216719|10
AGCCCGGGCT

>24219981|10
AATAATTATT

>24220919|10
AAAAATTTTT

>24222294|10
GACTTAAGTC

>24229365|10
CGCGGCCGCG

>24229671|10
CCAGGCCTGG

>24235155|10
ATGGGCCCAT

>24236377|10
CTGGATCCAG

>24244078|10
ATTAATTAAT

>24250777|10
TGCAGCTGCA

>24252448|10
TTTTTAAAAA

>24260714|10
GTCTTAAGAC

>24270693|10
ATTTATAAAT

>24271066|10
ATCCATGGAT

>24271285|10
AATTGCAATT

>24274680|10
AAAAATTTTT

>24276637|10
AACTATAGTT

>24277791|10
AAAAATTTTT

>24278403|10
TTTGTACAAA

>24279163|10
GTATATATAC

>24281895|10
CAGAGCTCTG

>24284502|10
TAAACGTTTA

>24285347|10
CTTTTAAAAG

>24287683|10
ATTTTAAAAT

>24290095|10
TATACGTATA

>24297455|10
CTCTTAAGAG

>24297634|10
AGTGGCCACT

>24300447|10
TGAGTACTCA

>24303868|10
GAAGGCCTTC

>24305816|10
TTAAATTTAA

>24307621|10
TTTTTAAAAA

>24315299|10
TTGAGCTCAA

>24316445|10
GGGTGCACCC

>24316826|10
TGCAATTGCA

>24321466|10
CCCCGCGGGG

>24321545|10
GTCTTAAGAC

>24323982|10
AAAAATTTTT

>24327413|10
TATATATATA

>24330243|10
TAGCTAGCTA

>24331227|10
AAATTAATTT

>24334238|10
ATTAATTAAT

>24334240|10
TAATTAATTA

>24335721|10
CTGAGCTCAG

>24342215|10
TTATATATAA

>24345271|10
GTGCGCGCAC

>24345278|10
CACATATGTG

>24350474|10
TTTATATAAA

>24351574|10
CTGACGTCAG

>24354912|10
ATAGATCTAT

>24355235|10
ATTTTAAAAT

>24356639|10
AATATATATT

>24357055|10
ATAATATTAT

>24357851|10
ACAATATTGT

>24361124|10
GAACATGTTC

>24362941|10
AACAGCTGTT

>24364799|10
AAAAATTTTT

>24368764|10
AAGGATCCTT

>24374664|10
ATATATATAT

>24374665|10
TATATATATA

>24374666|10
ATATATATAT

>24374667|10
TATATATATA

>24374668|10
ATATATATAT

>24374669|10
TATATATATA

>24374670|10
ATATATATAT

>24374671|10
TATATATATA

>24374672|10
ATATATATAT

>24374673|10
TATATATATA

>24374674|10
ATATATATAT

>24374675|10
TATATATATA

>24374676|10
ATATATATAT

>24374677|10
TATATATATA

>24374678|10
ATATATATAT

>24374679|10
TATATATATA

>24374680|10
ATATATATAT

>24374681|10
TATATATATA

>24374682|10
ATATATATAT

>24374683|10
TATATATATA

>24374684|10
ATATATATAT

>24374685|10
TATATATATA

>24374686|10
ATATATATAT

>24374687|10
TATATATATA

>24374688|10
ATATATATAT

>24374689|10
TATATATATA

>24374690|10
ATATATATAT

>24374691|10
TATATATATA

>24374692|10
ATATATATAT

>24374693|10
TATATATATA

>24374694|10
ATATATATAT

>24374695|10
TATATATATA

>24374696|10
ATATATATAT

>24374697|10
TATATATATA

>24374698|10
ATATATATAT

>24374699|10
TATATATATA

>24374700|10
ATATATATAT

>24374701|10
TATATATATA

>24374702|10
ATATATATAT

>24374703|10
TATATATATA

>24374704|10
ATATATATAT

>24374705|10
TATATATATA

>24374706|10
ATATATATAT

>24374707|10
TATATATATA

>24374708|10
ATATATATAT

>24374709|10
TATATATATA

>24374710|10
ATATATATAT

>24374711|10
TATATATATA

>24374712|10
ATATATATAT

>24375931|10
TATATATATA

>24375932|10
ATATATATAT

>24375933|10
TATATATATA

>24375934|10
ATATATATAT

>24375935|10
TATATATATA

>24375936|10
ATATATATAT

>24375937|10
TATATATATA

>24375938|10
ATATATATAT

>24375971|10
ATATATATAT

>24375980|10
TACATATGTA

>24378552|10
AAAGTACTTT

>24379480|10
GCTGGCCAGC

>24382675|10
TCAGTACTGA

>24385196|10
TGTCTAGACA

>24385629|10
AAATTAATTT

>24399595|10
ACAATATTGT

>24399625|10
GATTATAATC

>24400896|10
GGCAGCTGCC

>24407803|10
GCCTGCAGGC

>24407928|10
CTTCATGAAG

>24423954|10
AGGGGCCCCT

>24426896|10
GGCAGCTGCC

>24435702|10
GCTAATTAGC

>24443463|10
TGTTGCAACA

>24455022|10
TATATATATA

>24455023|10
ATATATATAT

>24455024|10
TATATATATA

>24455025|10
ATATATATAT

>24455026|10
TATATATATA

>24455027|10
ATATATATAT

>24455028|10
TATATATATA

>24455029|10
ATATATATAT

>24459668|10
ATATGCATAT

>24461437|10
GTATATATAC

>24465518|10
ACAACGTTGT

>24469749|10
TGGAATTCCA

>24473566|10
CAAATATTTG

>24476140|10
TTTCATGAAA

>24476559|10
TTTCTAGAAA

>24479116|10
AAAATATTTT

>24479154|10
TGCAGCTGCA

>24480566|10
CCAGGCCTGG

>24488242|10
GAGAGCTCTC

>24497983|10
AATATATATT

>24498598|10
AAAATATTTT

>24505367|10
ATTATATAAT

>24505769|10
ATAAATTTAT

>24506569|10
CTGAGCTCAG

>24509892|10
TGCCTAGGCA

>24509934|10
TTTTTAAAAA

>24510972|10
CCTGGCCAGG

>24512325|10
TTACATGTAA

>24516400|10
ATCTATAGAT

>24521511|10
AACAATTGTT

>24521668|10
TATATATATA

>24521669|10
ATATATATAT

>24521670|10
TATATATATA

>24521671|10
ATATATATAT

>24521672|10
TATATATATA

>24521673|10
ATATATATAT

>24521674|10
TATATATATA

>24521675|10
ATATATATAT

>24524311|10
CTACCGGTAG

>24530515|10
CAATATATTG

>24535089|10
GAGAGCTCTC

>24536508|10
TTAATATTAA

>24551558|10
TATTATAATA

>24551567|10
AAAAATTTTT

>24555652|10
ATTTTAAAAT

>24556598|10
CACCATGGTG

>24561420|10
TAATTAATTA

>24561422|10
ATTAATTAAT

>24562413|10
GAAGATCTTC

>24566875|10
ATTTTAAAAT

>24567460|10
TCTTTAAAGA

>24577473|10
CAAGGCCTTG

>24581364|10
AGCTATAGCT

>24581378|10
CCAGGCCTGG

>24585817|10
CTGGGCCCAG

>24586087|10
CTGGGCCCAG

>24587229|10
AATCTAGATT

>24587846|10
GAGGCGCCTC

>24591423|10
TCACCGGTGA

>24594761|10
TACACGTGTA

>24595438|10
GGTATATACC

>24599424|10
AGGAGCTCCT

>24602681|10
AATGATCATT

>24603104|10
ATATTAATAT

>24612937|10
CCTGATCAGG

>24615056|10
TCATGCATGA

>24621980|10
ATTTTAAAAT

>24626799|10
ATCAGCTGAT

>24629591|10
TTTTTAAAAA

>24630211|10
AATAATTATT

>24631104|10
AGGGATCCCT

>24632057|10
TATATATATA

>24632058|10
ATATATATAT

>24632059|10
TATATATATA

>24632060|10
ATATATATAT

>24632061|10
TATATATATA

>24632062|10
ATATATATAT

>24632063|10
TATATATATA

>24632064|10
ATATATATAT

>24632065|10
TATATATATA

>24632066|10
ATATATATAT

>24632067|10
TATATATATA

>24632068|10
ATATATATAT

>24632069|10
TATATATATA

>24632094|10
ATGTATACAT

>24632234|10
CAAACGTTTG

>24634054|10
GGGAGCTCCC

>24641114|10
ATATATATAT

>24641115|10
TATATATATA

>24641116|10
ATATATATAT

>24641117|10
TATATATATA

>24641118|10
ATATATATAT

>24641119|10
TATATATATA

>24641187|10
ATATATATAT

>24643264|10
CTCTGCAGAG

>24645835|10
AGGTATACCT

>24655477|10
GGTGGCCACC

>24662384|10
TTTTTAAAAA

>24678450|10
CCTGTACAGG

>24680424|10
AGGCATGCCT

>24681622|10
ATATATATAT

>24681623|10
TATATATATA

>24681624|10
ATATATATAT

>24685646|10
AGGTATACCT

>24685690|10
ACGTGCACGT

>24690909|10
GAGAGCTCTC

>24692024|10
GGCCATGGCC

>24694997|10
AACTGCAGTT

>24696985|10
AAAAATTTTT

>24697299|10
TGAGGCCTCA

>24699886|10
ATGTGCACAT

>24700179|10
AGCAGCTGCT

>24701886|10
TTCTCGAGAA

>24707924|10
ATGCCGGCAT

>24709167|10
GAGTTAACTC

>24709233|10
TGTAGCTACA

>24719454|10
TTTTTAAAAA

>24720299|10
AGGGATCCCT

>24727070|10
AGAGATCTCT

>24731763|10
ATACATGTAT

>24737740|10
AACTTAAGTT

>24740132|10
GGACCGGTCC

>24746660|10
GAATGCATTC

>24747007|10
ATATATATAT

>24747008|10
TATATATATA

>24747009|10
ATATATATAT

>24755383|10
TGTGGCCACA

>24756475|10
TAAAATTTTA

>24758621|10
ATATATATAT

>24758622|10
TATATATATA

>24767784|10
ACCACGTGGT

>24773266|10
GGTATATACC

>24778984|10
ATGGGCCCAT

>24779144|10
TGAAGCTTCA

>24779182|10
AGTATATACT

>24789503|10
CAAAATTTTG

>24791917|10
ATATATATAT

>24791918|10
TATATATATA

>24791919|10
ATATATATAT

>24791920|10
TATATATATA

>24791921|10
ATATATATAT

>24791922|10
TATATATATA

>24791923|10
ATATATATAT

>24797661|10
GGTGATCACC

>24798458|10
CATATATATG

>24799337|10
GAATATATTC

>24801819|10
AAAAATTTTT

>24806010|10
CTGAGCTCAG

>24808051|10
TAAAATTTTA

>24834347|10
CTGACGTCAG

>24844654|10
AAAAATTTTT

>24848355|10
AAAAATTTTT

>24848362|10
TTTTTAAAAA

>24848679|10
ACACATGTGT

>24853322|10
TTTTGCAAAA

>24854542|10
AAATGCATTT

>24855825|10
CTGAGCTCAG

>24857567|10
AAGTATACTT

>24857934|10
AAAATATTTT

>24861299|10
ATTAATTAAT

>24861301|10
TAATTAATTA

>24861374|10
TCAGTACTGA

>24863889|10
TTTTTAAAAA

>24864161|10
GTGGATCCAC

>24873149|10
CTGGATCCAG

>24877032|10
AGTAATTACT

>24878207|10
AAATTAATTT

>24879110|10
TCCACGTGGA

>24879534|10
TTATATATAA

>24885217|10
GTTTGCAAAC

>24886850|10
AAGAGCTCTT

>24889277|10
CCCAGCTGGG

>24889380|10
GGAAGCTTCC

>24891811|10
CTGGATCCAG

>24894760|10
GTTATATAAC

>24896443|10
AAAAATTTTT

>24896820|10
AAAAATTTTT

>24904883|10
CAGGATCCTG

>24920299|10
CCAAGCTTGG

>24921387|10
AAAAATTTTT

>24928233|10
AAATATATTT

>24928548|10
ATATATATAT

>24929824|10
TTACATGTAA

>24931098|10
TATATATATA

>24931099|10
ATATATATAT

>24931100|10
TATATATATA

>24931101|10
ATATATATAT

>24931102|10
TATATATATA

>24931103|10
ATATATATAT

>24931104|10
TATATATATA

>24931105|10
ATATATATAT

>24931106|10
TATATATATA

>24931107|10
ATATATATAT

>24931108|10
TATATATATA

>24931109|10
ATATATATAT

>24931110|10
TATATATATA

>24931111|10
ATATATATAT

>24931112|10
TATATATATA

>24931113|10
ATATATATAT

>24931114|10
TATATATATA

>24931115|10
ATATATATAT

>24931116|10
TATATATATA

>24931117|10
ATATATATAT

>24931118|10
TATATATATA

>24931119|10
ATATATATAT

>24931120|10
TATATATATA

>24931121|10
ATATATATAT

>24931122|10
TATATATATA

>24931123|10
ATATATATAT

>24931124|10
TATATATATA

>24931125|10
ATATATATAT

>24931126|10
TATATATATA

>24931127|10
ATATATATAT

>24931128|10
TATATATATA

>24931129|10
ATATATATAT

>24931130|10
TATATATATA

>24931131|10
ATATATATAT

>24931132|10
TATATATATA

>24931133|10
ATATATATAT

>24931134|10
TATATATATA

>24946406|10
TTTTTAAAAA

>24948459|10
TATATATATA

>24948460|10
ATATATATAT

>24948461|10
TATATATATA

>24948462|10
ATATATATAT

>24948463|10
TATATATATA

>24948464|10
ATATATATAT

>24948465|10
TATATATATA

>24948466|10
ATATATATAT

>24948467|10
TATATATATA

>24948468|10
ATATATATAT

>24948469|10
TATATATATA

>24948470|10
ATATATATAT

>24948471|10
TATATATATA

>24948472|10
ATATATATAT

>24948473|10
TATATATATA

>24948474|10
ATATATATAT

>24950342|10
ATATATATAT

>24950343|10
TATATATATA

>24952124|10
GAATATATTC

>24957618|10
AGTGGCCACT

>24960979|10
TATATATATA

>24970128|10
GCCTGCAGGC

>24970405|10
GGGAGCTCCC

>24971486|10
AAAATATTTT

>24977590|10
GCTTTAAAGC

>24978522|10
TATATATATA

>24978523|10
ATATATATAT

>24978524|10
TATATATATA

>24978525|10
ATATATATAT

>24978526|10
TATATATATA

>24978527|10
ATATATATAT

>24978528|10
TATATATATA

>24978529|10
ATATATATAT

>24978530|10
TATATATATA

>24978531|10
ATATATATAT

>24978532|10
TATATATATA

>24978533|10
ATATATATAT

>24978534|10
TATATATATA

>24978535|10
ATATATATAT

>24978536|10
TATATATATA

>24978537|10
ATATATATAT

>24978538|10
TATATATATA

>24978539|10
ATATATATAT

>24978540|10
TATATATATA

>24978541|10
ATATATATAT

>24978542|10
TATATATATA

>24978543|10
ATATATATAT

>24978544|10
TATATATATA

>24984053|10
AGTGGCCACT

>24985928|10
CAGGATCCTG

>24987130|10
TTTTTAAAAA

>24987541|10
CAGTTAACTG

>24988966|10
TATTTAAATA

>24995250|10
ATTATATAAT

>25001377|10
TTTTTAAAAA

>25005335|10
TAGCATGCTA

>25010964|10
TATATATATA

>25010965|10
ATATATATAT

>25012848|10
AAATGCATTT

>25016431|10
AAAAATTTTT

>25032711|10
CTGAGCTCAG

>25034176|10
CATTGCAATG

>25035055|10
AAAAATTTTT

>25044362|10
TGAAATTTCA

>25046046|10
AAATGCATTT

>25048162|10
AGCAGCTGCT

>25062410|10
GTCTGCAGAC

>25062843|10
ACGCGCGCGT

>25064760|10
TATATATATA

>25064761|10
ATATATATAT

>25064762|10
TATATATATA

>25064763|10
ATATATATAT

>25064764|10
TATATATATA

>25064765|10
ATATATATAT

>25065624|10
ATTAATTAAT

>25065626|10
TAATTAATTA

>25065628|10
ATTAATTAAT

>25065630|10
TAATTAATTA

>25065632|10
ATTAATTAAT

>25066261|10
ATTTTAAAAT

>25068620|10
GCAACGTTGC

>25070812|10
CAAGATCTTG

>25071199|10
TATATATATA

>25071200|10
ATATATATAT

>25071201|10
TATATATATA

>25071202|10
ATATATATAT

>25071203|10
TATATATATA

>25071204|10
ATATATATAT

>25071205|10
TATATATATA

>25071206|10
ATATATATAT

>25071207|10
TATATATATA

>25071208|10
ATATATATAT

>25071209|10
TATATATATA

>25071435|10
GAGGCGCCTC

>25080189|10
ATGTATACAT

>25088567|10
ACATATATGT

>25093628|10
CCACATGTGG

>25094312|10
AAAAATTTTT

>25094319|10
TTTAATTAAA

>25094332|10
ATATATATAT

>25094333|10
TATATATATA

>25094334|10
ATATATATAT

>25094335|10
TATATATATA

>25094741|10
AAAGTACTTT

>25094975|10
GTAGATCTAC

>25097957|10
TTAAATTTAA

>25100693|10
CTGAGCTCAG

>25102421|10
TATATATATA

>25104382|10
ACAAATTTGT

>25104845|10
AAACTAGTTT

>25118608|10
CATATATATG

>25118682|10
ATATATATAT

>25120686|10
GGTATATACC

>25123775|10
CTAGCGCTAG

>25128871|10
TATATATATA

>25133695|10
TAATTAATTA

>25133878|10
TTCTATAGAA

>25135475|10
AAAATATTTT

>25135628|10
CTTTTAAAAG

>25137099|10
AAAAATTTTT

>25138136|10
AAAAATTTTT

>25138952|10
AGTCATGACT

>25142187|10
TTTCATGAAA

>25143823|10
CTGCATGCAG

>25145396|10
ACATATATGT

>25146572|10
ATATATATAT

>25146573|10
TATATATATA

>25146574|10
ATATATATAT

>25146575|10
TATATATATA

>25146576|10
ATATATATAT

>25146577|10
TATATATATA

>25146578|10
ATATATATAT

>25147860|10
TTTATATAAA

>25148003|10
AAAAATTTTT

>25148412|10
TTATTAATAA

>25149275|10
TAATTAATTA

>25150562|10
CTTGATCAAG

>25152078|10
TTAAGCTTAA

>25154598|10
TTTTTAAAAA

>25154666|10
ATTTTAAAAT

>25157903|10
TATATATATA

>25162264|10
TTTTTAAAAA

>25162864|10
TGTATATACA

>25173182|10
AATGTACATT

>25175097|10
GGGGGCCCCC

>25175411|10
TCTTATAAGA

>25176575|10
TTGAGCTCAA

>25179560|10
TCTCATGAGA

>25185911|10
GAAAATTTTC

>25186824|10
TATAATTATA

>25188494|10
GGCCGCGGCC

>25194004|10
GACACGTGTC

>25196542|10
TGTAATTACA

>25199247|10
CCACATGTGG

>25199960|10
AAGAGCTCTT

>25200006|10
ATATGCATAT

>25200048|10
CATATATATG

>25200053|10
ATATGCATAT

>25200120|10
CATATATATG

>25200125|10
ATATGCATAT

>25200143|10
ATATGCATAT

>25200149|10
ATATATATAT

>25200990|10
ATATATATAT

>25206774|10
GGTCATGACC

>25208201|10
AAAAATTTTT

>25227045|10
TTTTGCAAAA

>25230503|10
TGGGTACCCA

>25233456|10
GGGTTAACCC

>25239642|10
CTTTTAAAAG

>25246881|10
TCTCCGGAGA

>25256540|10
CGAGGCCTCG

>25256830|10
CGACGCGTCG

>25258943|10
CCCGGCCGGG

>25260100|10
TCCACGTGGA

>25265050|10
CCAGGCCTGG

>25265275|10
CCTCCGGAGG

>25267760|10
GTGGGCCCAC

>25274522|10
CCCAGCTGGG

>25280495|10
TTGAGCTCAA

>25281656|10
TTTCTAGAAA

>25281791|10
AAGATATCTT

>25287193|10
CCTCATGAGG

>25290979|10
CAGGGCCCTG

>25299657|10
GTGTGCACAC

>25302658|10
TTTTTAAAAA

>25303875|10
TGTAATTACA

>25306098|10
AATAATTATT

>25307080|10
TTTATATAAA

>25308610|10
TTGAGCTCAA

>25309751|10
CTCAGCTGAG

>25328017|10
GTTCCGGAAC

>25328489|10
AATATATATT

>25328522|10
ACATATATGT

>25328571|10
ACATATATGT

>25328595|10
AACATATGTT

>25328619|10
ACATATATGT

>25328644|10
ACATATATGT

>25328674|10
ACATATATGT

>25328704|10
ACATATATGT

>25328734|10
ACATATATGT

>25328764|10
ACATATATGT

>25328794|10
ACATATATGT

>25328824|10
ACATATATGT

>25328854|10
ACATATATGT

>25328884|10
ACATATATGT

>25328914|10
ACATATATGT

>25328944|10
ACATATATGT

>25328974|10
ACATATATGT

>25329099|10
ATTATATAAT

>25329164|10
TATTATAATA

>25331839|10
TGCCATGGCA

>25333041|10
CAGAGCTCTG

>25335835|10
GTCTGCAGAC

>25345703|10
CCAGGCCTGG

>25347233|10
GCAGGCCTGC

>25349901|10
ACAGATCTGT

>25351740|10
ACACCGGTGT

>25354480|10
GGGCCGGCCC

>25356366|10
CCCCCGGGGG

>25358869|10
CTATTAATAG

>25360944|10
GGTGATCACC

>25363681|10
CCAGGCCTGG

>25372238|10
ATGAGCTCAT

>25373779|10
TTCATATGAA

>25377547|10
GAAGGCCTTC

>25380288|10
GATGATCATC

>25386613|10
GAAAATTTTC

>25387034|10
GGTATATACC

>25393217|10
GTTTGCAAAC

>25393535|10
GGAGGCCTCC

>25399740|10
TTTTTAAAAA

>25401633|10
TGTCATGACA

>25405085|10
AGACTAGTCT

>25405877|10
TTTTATAAAA

>25406026|10
GAATATATTC

>25407278|10
GTCATATGAC

>25407430|10
CCAGGCCTGG

>25412593|10
AGAAGCTTCT

>25414220|10
TGGAGCTCCA

>25416813|10
GAAATATTTC

>25420931|10
TGATGCATCA

>25427843|10
ATTAATTAAT

>25428221|10
CATCATGATG

>25429992|10
CCACATGTGG

>25431096|10
CCCCTAGGGG

>25436145|10
GTCACGTGAC

>25436819|10
TATTGCAATA

>25451056|10
TTTTTAAAAA

>25454000|10
ATTAATTAAT

>25454002|10
TAATTAATTA

>25454004|10
ATTAATTAAT

>25455282|10
CAGATATCTG

>25456835|10
ATTAATTAAT

>25456837|10
TAATTAATTA

>25471785|10
ATATATATAT

>25471786|10
TATATATATA

>25471787|10
ATATATATAT

>25471788|10
TATATATATA

>25471789|10
ATATATATAT

>25471790|10
TATATATATA

>25471791|10
ATATATATAT

>25471792|10
TATATATATA

>25471815|10
ATATATATAT

>25471816|10
TATATATATA

>25471817|10
ATATATATAT

>25471818|10
TATATATATA

>25471845|10
ATATATATAT

>25471846|10
TATATATATA

>25471847|10
ATATATATAT

>25471848|10
TATATATATA

>25471849|10
ATATATATAT

>25471861|10
ATATATATAT

>25471883|10
ATATATATAT

>25474310|10
TATATATATA

>25474311|10
ATATATATAT

>25474312|10
TATATATATA

>25474313|10
ATATATATAT

>25474314|10
TATATATATA

>25474315|10
ATATATATAT

>25474316|10
TATATATATA

>25474317|10
ATATATATAT

>25474318|10
TATATATATA

>25474319|10
ATATATATAT

>25474320|10
TATATATATA

>25474321|10
ATATATATAT

>25474322|10
TATATATATA

>25474323|10
ATATATATAT

>25474324|10
TATATATATA

>25474325|10
ATATATATAT

>25474326|10
TATATATATA

>25474327|10
ATATATATAT

>25474328|10
TATATATATA

>25474329|10
ATATATATAT

>25474330|10
TATATATATA

>25474331|10
ATATATATAT

>25474332|10
TATATATATA

>25474333|10
ATATATATAT

>25474334|10
TATATATATA

>25474335|10
ATATATATAT

>25474336|10
TATATATATA

>25474337|10
ATATATATAT

>25474338|10
TATATATATA

>25474339|10
ATATATATAT

>25474340|10
TATATATATA

>25474341|10
ATATATATAT

>25474342|10
TATATATATA

>25474343|10
ATATATATAT

>25474344|10
TATATATATA

>25474345|10
ATATATATAT

>25476277|10
TGTAGCTACA

>25477186|10
AATCATGATT

>25480094|10
AATTCGAATT

>25481182|10
ATGTTAACAT

>25484735|10
TTTTTAAAAA

>25485105|10
ATATATATAT

>25491631|10
ATTGTACAAT

>25493538|10
AGAGGCCTCT

>25497924|10
AGAGGCCTCT

>25500933|10
TTTGATCAAA

>25500975|10
TAAATATTTA

>25501640|10
TTCCATGGAA

>25502906|10
GTAAATTTAC

>25508975|10
AATAATTATT

>25509009|10
AATTATAATT

>25509962|10
CCTCATGAGG

>25514818|10
CTGAGCTCAG

>25524286|10
GAGGGCCCTC

>25526371|10
TTTGGCCAAA

>25526824|10
ACCACGTGGT

>25532403|10
CTGGTACCAG

>25537648|10
AATATATATT

>25539970|10
AGGGATCCCT

>25547203|10
ATAAATTTAT

>25549128|10
GTATATATAC

>25549200|10
TTTTTAAAAA

>25549369|10
AGTCTAGACT

>25550346|10
AAAAATTTTT

>25551088|10
AAATATATTT

>25551719|10
TTTTTAAAAA

>25552025|10
AAAAATTTTT

>25552035|10
TTTAATTAAA

>25559606|10
ATAACGTTAT

>25560533|10
TTTTTAAAAA

>25561624|10
TGGGGCCCCA

>25563467|10
CTGAGCTCAG

>25564176|10
GAAGATCTTC

>25565987|10
TGTAATTACA

>25569098|10
TCCATATGGA

>25569190|10
CAGAATTCTG

>25569875|10
CATTATAATG

>25573679|10
GGCCGCGGCC

>25579435|10
GCCTCGAGGC

>25586656|10
TATAGCTATA

>25588928|10
TTGAATTCAA

>25591907|10
ACATGCATGT

>25592724|10
ATTTATAAAT

>25604930|10
CATGATCATG

>25607491|10
GGAATATTCC

>25616252|10
GTGATATCAC

>25616371|10
GAGCATGCTC

>25620145|10
ATTTTAAAAT

>25623544|10
TTTCTAGAAA

>25623556|10
AATATATATT

>25629156|10
CTGGGCCCAG

>25631045|10
TGCCATGGCA

>25638595|10
CGAAGCTTCG

>25641650|10
AAAAATTTTT

>25646830|10
TTTTTAAAAA

>25646875|10
AAATATATTT

>25649713|10
CTTAGCTAAG

>25654139|10
ATATATATAT

>25659255|10
TTGAATTCAA

>25662233|10
ACATGCATGT

>25663051|10
ATTTATAAAT

>25670054|10
AAAAATTTTT

>25677841|10
TTTTTAAAAA

>25679166|10
TTTTTAAAAA

>25685302|10
AGAGGCCTCT

>25686087|10
CCACATGTGG

>25690285|10
ATATATATAT

>25694711|10
CTTAGCTAAG

>25696079|10
AGCAGCTGCT

>25698533|10
AAATATATTT

>25705944|10
ATATATATAT

>25705945|10
TATATATATA

>25705946|10
ATATATATAT

>25705947|10
TATATATATA

>25705948|10
ATATATATAT

>25705949|10
TATATATATA

>25705950|10
ATATATATAT

>25705951|10
TATATATATA

>25705952|10
ATATATATAT

>25705953|10
TATATATATA

>25705954|10
ATATATATAT

>25705955|10
TATATATATA

>25705956|10
ATATATATAT

>25705957|10
TATATATATA

>25705958|10
ATATATATAT

>25705959|10
TATATATATA

>25705960|10
ATATATATAT

>25705961|10
TATATATATA

>25705962|10
ATATATATAT

>25705963|10
TATATATATA

>25705964|10
ATATATATAT

>25705965|10
TATATATATA

>25705966|10
ATATATATAT

>25705967|10
TATATATATA

>25705968|10
ATATATATAT

>25705969|10
TATATATATA

>25705970|10
ATATATATAT

>25705971|10
TATATATATA

>25705972|10
ATATATATAT

>25705973|10
TATATATATA

>25705974|10
ATATATATAT

>25705975|10
TATATATATA

>25705976|10
ATATATATAT

>25705977|10
TATATATATA

>25706818|10
CGAAGCTTCG

>25726191|10
ATTTTAAAAT

>25727305|10
AGCAGCTGCT

>25727471|10
GATGGCCATC

>25729978|10
GAGCATGCTC

>25730101|10
GTGATATCAC

>25738834|10
GGAATATTCC

>25739202|10
TTTTTAAAAA

>25741386|10
CATGATCATG

>25757865|10
CCCGGCCGGG

>25758226|10
CCCATATGGG

>25760545|10
ATGATATCAT

>25760610|10
AAATTAATTT

>25762644|10
AATAATTATT

>25762804|10
AAGTGCACTT

>25766180|10
AAAAATTTTT

>25769883|10
GCAGGCCTGC

>25772379|10
TTGTTAACAA

>25778032|10
AAATGCATTT

>25778962|10
AAAAATTTTT

>25780210|10
TTAAATTTAA

>25780963|10
ATATATATAT

>25780964|10
TATATATATA

>25780965|10
ATATATATAT

>25780966|10
TATATATATA

>25780967|10
ATATATATAT

>25780968|10
TATATATATA

>25780969|10
ATATATATAT

>25780970|10
TATATATATA

>25781696|10
TTATTAATAA

>25783544|10
ATTTTAAAAT

>25783913|10
ATTTTAAAAT

>25785965|10
TTTAATTAAA

>25788307|10
TTGTTAACAA

>25792308|10
TGTGTACACA

>25793422|10
GGAATATTCC

>25795669|10
AATTTAAATT

>25798689|10
ATATATATAT

>25799689|10
ATATTAATAT

>25800577|10
TCAGTACTGA

>25801473|10
CTAAATTTAG

>25804738|10
AAAAATTTTT

>25806406|10
AAATATATTT

>25807422|10
TATATATATA

>25807423|10
ATATATATAT

>25807424|10
TATATATATA

>25807425|10
ATATATATAT

>25807426|10
TATATATATA

>25807427|10
ATATATATAT

>25807428|10
TATATATATA

>25807429|10
ATATATATAT

>25807430|10
TATATATATA

>25807431|10
ATATATATAT

>25807432|10
TATATATATA

>25807433|10
ATATATATAT

>25807434|10
TATATATATA

>25807435|10
ATATATATAT

>25807436|10
TATATATATA

>25807437|10
ATATATATAT

>25807438|10
TATATATATA

>25807439|10
ATATATATAT

>25807440|10
TATATATATA

>25807441|10
ATATATATAT

>25807442|10
TATATATATA

>25807443|10
ATATATATAT

>25807444|10
TATATATATA

>25807445|10
ATATATATAT

>25807446|10
TATATATATA

>25807447|10
ATATATATAT

>25807448|10
TATATATATA

>25807449|10
ATATATATAT

>25807450|10
TATATATATA

>25807451|10
ATATATATAT

>25807452|10
TATATATATA

>25807453|10
ATATATATAT

>25807454|10
TATATATATA

>25807455|10
ATATATATAT

>25807456|10
TATATATATA

>25809919|10
TACTGCAGTA

>25812447|10
GCAAGCTTGC

>25816564|10
TTTTTAAAAA

>25818149|10
GAGAGCTCTC

>25819287|10
AGAGTACTCT

>25819293|10
CTCTATAGAG

>25824456|10
GCCCATGGGC

>25826698|10
AAACTAGTTT

>25838696|10
GGTATATACC

>25849301|10
GTCCTAGGAC

>25849438|10
TCATATATGA

>25854135|10
TAGAATTCTA

>25854430|10
GGAATATTCC

>25857260|10
AATAATTATT

>25858581|10
CACAGCTGTG

>25861072|10
CTGGGCCCAG

>25865752|10
ATATATATAT

>25865753|10
TATATATATA

>25865754|10
ATATATATAT

>25865755|10
TATATATATA

>25865756|10
ATATATATAT

>25865757|10
TATATATATA

>25865758|10
ATATATATAT

>25865759|10
TATATATATA

>25865760|10
ATATATATAT

>25865761|10
TATATATATA

>25865762|10
ATATATATAT

>25865763|10
TATATATATA

>25866319|10
TTTCATGAAA

>25868085|10
TGGGCGCCCA

>25868207|10
TCCTTAAGGA

>25869586|10
ATATATATAT

>25869587|10
TATATATATA

>25870237|10
CTTGGCCAAG

>25870512|10
CCGAGCTCGG

>25871662|10
GATGGCCATC

>25874508|10
CCCTGCAGGG

>25875984|10
AACACGTGTT

>25880327|10
TTCCTAGGAA

>25880806|10
CAATGCATTG

>25883573|10
CCCTGCAGGG

>25884453|10
GGTTTAAACC

>25891043|10
TTTTTAAAAA

>25895292|10
GTCTGCAGAC

>25898975|10
CAAGATCTTG

>25903642|10
TATTGCAATA

>25906265|10
TAATTAATTA

>25912991|10
GTGCATGCAC

>25917078|10
CTATTAATAG

>25917220|10
GAACATGTTC

>25917739|10
AGCAGCTGCT

>25920640|10
TTTTTAAAAA

>25923462|10
AATATATATT

>25923764|10
ATATATATAT

>25923765|10
TATATATATA

>25923766|10
ATATATATAT

>25923767|10
TATATATATA

>25923768|10
ATATATATAT

>25923769|10
TATATATATA

>25923770|10
ATATATATAT

>25923771|10
TATATATATA

>25923772|10
ATATATATAT

>25923773|10
TATATATATA

>25923774|10
ATATATATAT

>25923775|10
TATATATATA

>25923776|10
ATATATATAT

>25923777|10
TATATATATA

>25923778|10
ATATATATAT

>25923779|10
TATATATATA

>25923780|10
ATATATATAT

>25923781|10
TATATATATA

>25923782|10
ATATATATAT

>25923783|10
TATATATATA

>25923784|10
ATATATATAT

>25923785|10
TATATATATA

>25923786|10
ATATATATAT

>25923787|10
TATATATATA

>25923788|10
ATATATATAT

>25923789|10
TATATATATA

>25923790|10
ATATATATAT

>25923791|10
TATATATATA

>25923792|10
ATATATATAT

>25923793|10
TATATATATA

>25929194|10
ATCTGCAGAT

>25931659|10
CCACATGTGG

>25933260|10
CACAGCTGTG

>25933265|10
CTGTGCACAG

>25942210|10
ACACGCGTGT

>25943440|10
CTCCGCGGAG

>25944031|10
GGCCCGGGCC

>25946385|10
GCATGCATGC

>25950075|10
GATATATATC

>25950559|10
TTATGCATAA

>25951011|10
TTTAATTAAA

>25955926|10
TAATTAATTA

>25955928|10
ATTAATTAAT

>25969723|10
TAATTAATTA

>25969725|10
ATTAATTAAT

>25969727|10
TAATTAATTA

>25969729|10
ATTAATTAAT

>25969731|10
TAATTAATTA

>25969733|10
ATTAATTAAT

>25969735|10
TAATTAATTA

>25969737|10
ATTAATTAAT

>25970066|10
ATATATATAT

>25970067|10
TATATATATA

>25970990|10
TATATATATA

>25970991|10
ATATATATAT

>25970992|10
TATATATATA

>25970993|10
ATATATATAT

>25970994|10
TATATATATA

>25970995|10
ATATATATAT

>25970996|10
TATATATATA

>25970997|10
ATATATATAT

>25970998|10
TATATATATA

>25970999|10
ATATATATAT

>25971000|10
TATATATATA

>25972963|10
ATTTTAAAAT

>25975645|10
AAGGTACCTT

>25982189|10
ACTTGCAAGT

>25995919|10
TGTGATCACA

>25996091|10
TTTTTAAAAA

>25999663|10
ACAGCGCTGT

>26000215|10
ATGTGCACAT

>26001804|10
ACTTATAAGT

>26002008|10
TGCAATTGCA

>26006443|10
TATATATATA

>26006444|10
ATATATATAT

>26006445|10
TATATATATA

>26006446|10
ATATATATAT

>26006447|10
TATATATATA

>26006448|10
ATATATATAT

>26006449|10
TATATATATA

>26006450|10
ATATATATAT

>26006451|10
TATATATATA

>26006452|10
ATATATATAT

>26006453|10
TATATATATA

>26006454|10
ATATATATAT

>26006455|10
TATATATATA

>26006456|10
ATATATATAT

>26006457|10
TATATATATA

>26006458|10
ATATATATAT

>26006459|10
TATATATATA

>26006460|10
ATATATATAT

>26012872|10
AGTGCGCACT

>26018879|10
ATATATATAT

>26019362|10
TGAGTACTCA

>26022162|10
AGATGCATCT

>26023892|10
GGAATATTCC

>26024055|10
TGCCTAGGCA

>26027389|10
AGAGGCCTCT

>26027792|10
AACTCGAGTT

>26032604|10
AGAAGCTTCT

>26034766|10
CCATATATGG

>26034836|10
TAGCATGCTA

>26038023|10
CTGAGCTCAG

>26039950|10
TTTCTAGAAA

>26040376|10
ACTTGCAAGT

>26040726|10
TTTAATTAAA

>26040906|10
ATTCATGAAT

>26041329|10
GTGCTAGCAC

>26043856|10
ATATATATAT

>26052467|10
CCCAGCTGGG

>26056294|10
CCTGGCCAGG

>26061236|10
CCCTGCAGGG

>26062193|10
TCTAGCTAGA

>26063540|10
CAGAATTCTG

>26067236|10
TTTTTAAAAA

>26073934|10
GGGAGCTCCC

>26076808|10
CAGATATCTG

>26077303|10
GGCATATGCC

>26077921|10
TGAGGCCTCA

>26079359|10
ACAGGCCTGT

>26082118|10
TTACCGGTAA

>26085677|10
TGCCATGGCA

>26088454|10
ACTTATAAGT

>26090509|10
TTCCTAGGAA

>26093510|10
ATCTGCAGAT

>26096614|10
CCAGGCCTGG

>26098191|10
TTTGATCAAA

>26099975|10
GACTGCAGTC

>26107891|10
GGCAGCTGCC

>26111929|10
CTGAGCTCAG

>26113719|10
CCCAGCTGGG

>26119009|10
AAAAATTTTT

>26123608|10
CGCGCGCGCG

>26123609|10
GCGCGCGCGC

>26124210|10
TCTGGCCAGA

>26126727|10
CCGGGCCCGG

>26126732|10
CCCGGCCGGG

>26134089|10
CCCTGCAGGG

>26137434|10
CCCCCGGGGG

>26138721|10
CAAAGCTTTG

>26141530|10
TTCATATGAA

>26142735|10
CCCAGCTGGG

>26143479|10
AGGCATGCCT

>26146951|10
CCCCGCGGGG

>26147058|10
CAGGGCCCTG

>26153456|10
TGGCTAGCCA

>26156471|10
TGGGGCCCCA

>26162449|10
GTCTTAAGAC

>26163135|10
GAGAATTCTC

>26166004|10
TAGAGCTCTA

>26169678|10
TATATATATA

>26169679|10
ATATATATAT

>26169680|10
TATATATATA

>26169681|10
ATATATATAT

>26169682|10
TATATATATA

>26169683|10
ATATATATAT

>26169684|10
TATATATATA

>26174952|10
AAAAATTTTT

>26175227|10
ACATGCATGT

>26178042|10
GTCTATAGAC

>26178789|10
CTTTGCAAAG

>26186171|10
AATGTACATT

>26186343|10
CACTCGAGTG

>26186658|10
AAAAATTTTT

>26189526|10
GGCAGCTGCC

>26190322|10
CATGGCCATG

>26191313|10
CTTGATCAAG

>26191318|10
TCAAGCTTGA

>26194718|10
GAAGGCCTTC

>26198113|10
GCTTGCAAGC

>26203614|10
GAATATATTC

>26204878|10
TATATATATA

>26204879|10
ATATATATAT

>26204880|10
TATATATATA

>26204881|10
ATATATATAT

>26204882|10
TATATATATA

>26204883|10
ATATATATAT

>26219530|10
ACAATATTGT

>26224008|10
CTTTATAAAG

>26226783|10
CTTTTAAAAG

>26230644|10
AAAAATTTTT

>26232997|10
GGCACGTGCC

>26233784|10
AGCACGTGCT

>26234853|10
TTCCATGGAA

>26239188|10
AAGTGCACTT

>26243501|10
TCACTAGTGA

>26248359|10
TTTTTAAAAA

>26250759|10
ATTTTAAAAT

>26250767|10
ATATATATAT

>26250774|10
TATTTAAATA

>26254188|10
AGCAGCTGCT

>26261850|10
ACCTGCAGGT

>26263777|10
TACACGTGTA

>26278281|10
AAAAATTTTT

>26286460|10
ACCCATGGGT

>26287694|10
AATGGCCATT

>26288903|10
GTATTAATAC

>26290285|10
CCTGGCCAGG

>26293036|10
ACTTATAAGT

>26305243|10
AGGGATCCCT

>26307104|10
ATATATATAT

>26307105|10
TATATATATA

>26307106|10
ATATATATAT

>26307107|10
TATATATATA

>26307108|10
ATATATATAT

>26307109|10
TATATATATA

>26307110|10
ATATATATAT

>26307111|10
TATATATATA

>26307112|10
ATATATATAT

>26307113|10
TATATATATA

>26307589|10
AAAAATTTTT

>26307941|10
CTCCCGGGAG

>26309484|10
AACTGCAGTT

>26314476|10
TTTATATAAA

>26316109|10
AGCAGCTGCT

>26316376|10
GATTTAAATC

>26325774|10
GAGTCGACTC

>26329190|10
TTGTTAACAA

>26331213|10
ATATATATAT

>26331226|10
TATATATATA

>26331227|10
ATATATATAT

>26331228|10
TATATATATA

>26331229|10
ATATATATAT

>26331230|10
TATATATATA

>26331231|10
ATATATATAT

>26331232|10
TATATATATA

>26331233|10
ATATATATAT

>26331234|10
TATATATATA

>26331235|10
ATATATATAT

>26331236|10
TATATATATA

>26331237|10
ATATATATAT

>26331238|10
TATATATATA

>26331239|10
ATATATATAT

>26331240|10
TATATATATA

>26331241|10
ATATATATAT

>26331242|10
TATATATATA

>26331243|10
ATATATATAT

>26331244|10
TATATATATA

>26331245|10
ATATATATAT

>26331246|10
TATATATATA

>26331247|10
ATATATATAT

>26331248|10
TATATATATA

>26331249|10
ATATATATAT

>26331250|10
TATATATATA

>26331251|10
ATATATATAT

>26331252|10
TATATATATA

>26331253|10
ATATATATAT

>26331254|10
TATATATATA

>26331255|10
ATATATATAT

>26331256|10
TATATATATA

>26331257|10
ATATATATAT

>26331258|10
TATATATATA

>26331259|10
ATATATATAT

>26331260|10
TATATATATA

>26333338|10
ACCAGCTGGT

>26337559|10
AAGGGCCCTT

>26340119|10
TATATATATA

>26340120|10
ATATATATAT

>26340121|10
TATATATATA

>26340122|10
ATATATATAT

>26340123|10
TATATATATA

>26340124|10
ATATATATAT

>26340125|10
TATATATATA

>26340126|10
ATATATATAT

>26340127|10
TATATATATA

>26344855|10
AAAAATTTTT

>26347151|10
AACTGCAGTT

>26351053|10
GGAGGCCTCC

>26352440|10
AAAATATTTT

>26352784|10
AAAAATTTTT

>26355901|10
AGGCATGCCT

>26360818|10
AAACATGTTT

>26363456|10
CACAGCTGTG

>26365997|10
GCCTTAAGGC

>26373226|10
CTGCGCGCAG

>26374690|10
CAGAATTCTG

>26378654|10
GCTAATTAGC

>26379262|10
CCTTTAAAGG

>26383803|10
GGAAGCTTCC

>26386499|10
CTGAGCTCAG

>26388413|10
ACTGTACAGT

>26388872|10
TTTTTAAAAA

>26391367|10
GCCTGCAGGC

>26392231|10
CCCAGCTGGG

>26393693|10
AGAGGCCTCT

>26394351|10
TGGGTACCCA

>26396144|10
TGTCATGACA

>26400581|10
AAAATATTTT

>26401471|10
ACAGGCCTGT

>26403694|10
TATATATATA

>26403695|10
ATATATATAT

>26403696|10
TATATATATA

>26403697|10
ATATATATAT

>26403698|10
TATATATATA

>26403699|10
ATATATATAT

>26403700|10
TATATATATA

>26403701|10
ATATATATAT

>26403702|10
TATATATATA

>26403703|10
ATATATATAT

>26403704|10
TATATATATA

>26403705|10
ATATATATAT

>26403706|10
TATATATATA

>26403707|10
ATATATATAT

>26403708|10
TATATATATA

>26403709|10
ATATATATAT

>26403710|10
TATATATATA

>26403711|10
ATATATATAT

>26403712|10
TATATATATA

>26403713|10
ATATATATAT

>26403714|10
TATATATATA

>26403715|10
ATATATATAT

>26403716|10
TATATATATA

>26403717|10
ATATATATAT

>26405484|10
TGCCTAGGCA

>26406229|10
TAAAATTTTA

>26406843|10
TTTATATAAA

>26414136|10
CTGAGCTCAG

>26414869|10
TATATATATA

>26414870|10
ATATATATAT

>26421172|10
TCATATATGA

>26422000|10
TTTTGCAAAA

>26424319|10
ATAAATTTAT

>26429797|10
AAGGATCCTT

>26430308|10
CCAAGCTTGG

>26434200|10
TACAATTGTA

>26434374|10
AAAAATTTTT

>26437570|10
TGCGGCCGCA

>26438116|10
GCTCCGGAGC

>26438963|10
CCCCATGGGG

>26440011|10
GAAACGTTTC

>26441871|10
AAAAGCTTTT

>26443104|10
ACTTGCAAGT

>26449077|10
ATTTGCAAAT

>26452357|10
AATATATATT

>26453464|10
TTTTTAAAAA

>26458105|10
AAAAATTTTT

>26470297|10
TTGGGCCCAA

>26474411|10
GCCTGCAGGC

>26478867|10
ATTTATAAAT

>26480153|10
GTGTGCACAC

>26482101|10
CTGCCGGCAG

>26489487|10
GGCGCGCGCC

>26492775|10
AGGTATACCT

>26494341|10
CTGAGCTCAG

>26499499|10
ATCTGCAGAT

>26507025|10
GCCTCGAGGC

>26508975|10
GCCACGTGGC

>26514034|10
AGCCTAGGCT

>26514424|10
TTTAATTAAA

>26516840|10
GGACATGTCC

>26517034|10
AGAGGCCTCT

>26519086|10
AAAAATTTTT

>26520738|10
GCTGTACAGC

>26520770|10
TGCCATGGCA

>26524232|10
TCATTAATGA

>26527912|10
TCGTCGACGA

>26535363|10
TTATATATAA

>26535446|10
TATATATATA

>26538456|10
TTTTTAAAAA

>26540388|10
AAGTTAACTT

>26548881|10
TATTTAAATA

>26551907|10
ACTGGCCAGT

>26551961|10
GACCTAGGTC

>26554500|10
GCTGATCAGC

>26554814|10
GCCAGCTGGC

>26555292|10
AAATTAATTT

>26558409|10
TATATATATA

>26558793|10
TAGATATCTA

>26560223|10
TGACTAGTCA

>26561527|10
GGAAGCTTCC

>26568479|10
CTGAGCTCAG

>26568610|10
AAATATATTT

>26570585|10
TTTTTAAAAA

>26572547|10
TACATATGTA

>26573007|10
CTGAGCTCAG

>26581351|10
TTTTTAAAAA

>26588228|10
AAAAATTTTT

>26590011|10
TTTTTAAAAA

>26590260|10
TATATATATA

>26590261|10
ATATATATAT

>26594500|10
TTTTTAAAAA

>26595811|10
TTCTGCAGAA

>26598746|10
ACAGTACTGT

>26600425|10
TATATATATA

>26600426|10
ATATATATAT

>26600427|10
TATATATATA

>26600487|10
CATGATCATG

>26605482|10
TTCTATAGAA

>26605873|10
AGCCTAGGCT

>26608238|10
ACATGCATGT

>26608468|10
CTGTGCACAG

>26610532|10
TCAAGCTTGA

>26623859|10
CTGGGCCCAG

>26632826|10
CAGAGCTCTG

>26636039|10
TTTTTAAAAA

>26641052|10
TAAATATTTA

>26644091|10
TTACATGTAA

>26645176|10
CTTGATCAAG

>26647643|10
GGGAGCTCCC

>26652254|10
GCACATGTGC

>26654469|10
AAAAGCTTTT

>26658343|10
AGTAATTACT

>26660312|10
AATAATTATT

>26667043|10
CAATTAATTG

>26667467|10
TGAGCGCTCA

>26667991|10
AATTATAATT

>26668536|10
GCACCGGTGC

>26670337|10
CCCCATGGGG

>26670585|10
CTGGGCCCAG

>26672206|10
TGTCCGGACA

>26672316|10
GGCAGCTGCC

>26673116|10
GGCCCGGGCC

>26675665|10
TAAAATTTTA

>26677439|10
TGTGGCCACA

>26677706|10
GGGAGCTCCC

>26685493|10
GTGACGTCAC

>26685951|10
CACACGTGTG

>26686964|10
GGGGATCCCC

>26687238|10
CACCGCGGTG

>26688619|10
CCAGGCCTGG

>26688845|10
AGCTGCAGCT

>26690549|10
TGGGATCCCA

>26690946|10
CTTCTAGAAG

>26691599|10
GGGGGCCCCC

>26699960|10
GTGGTACCAC

>26700263|10
TCCAGCTGGA

>26711065|10
ATTTTAAAAT

>26711648|10
ATTTTAAAAT

>26712448|10
GGAATATTCC

>26714053|10
CACTGCAGTG

>26720735|10
AGCCATGGCT

>26720852|10
TTTAATTAAA

>26726169|10
TATATATATA

>26726191|10
TATAATTATA

>26726212|10
ATATTAATAT

>26726221|10
TATAATTATA

>26726242|10
ATATTAATAT

>26726269|10
TATAATTATA

>26726297|10
TATAATTATA

>26726302|10
TTATATATAA

>26726312|10
TATAATTATA

>26726317|10
TTATATATAA

>26726333|10
ATATTAATAT

>26726354|10
TATAATTATA

>26726367|10
ATATTAATAT

>26726388|10
TATAATTATA

>26726399|10
ATATTAATAT

>26726420|10
TATAATTATA

>26726426|10
TATATATATA

>26727511|10
CAGGCGCCTG

>26728353|10
TTATATATAA

>26731902|10
AATACGTATT

>26733752|10
TGAGGCCTCA

>26749249|10
AATTTAAATT

>26752239|10
ATCCTAGGAT

>26756391|10
GGAAGCTTCC

>26756547|10
TAATTAATTA

>26760928|10
CACTGCAGTG

>26763239|10
AAAAATTTTT

>26771269|10
TAAAATTTTA

>26772798|10
CCTGATCAGG

>26772940|10
CCCTATAGGG

>26773099|10
TAACATGTTA

>26779627|10
TAAATATTTA

>26781636|10
ATGATATCAT

>26781717|10
ATGGGCCCAT

>26785594|10
TTGCTAGCAA

>26794856|10
GGACATGTCC

>26799230|10
CCCGCGCGGG

>26800710|10
CCATTAATGG

>26801967|10
ACAAATTTGT

>26804978|10
ATATATATAT

>26804979|10
TATATATATA

>26804980|10
ATATATATAT

>26804981|10
TATATATATA

>26804982|10
ATATATATAT

>26805004|10
ATATATATAT

>26805026|10
ATATATATAT

>26805048|10
ATATATATAT

>26805049|10
TATATATATA

>26805050|10
ATATATATAT

>26805051|10
TATATATATA

>26805052|10
ATATATATAT

>26805053|10
TATATATATA

>26805054|10
ATATATATAT

>26805055|10
TATATATATA

>26805056|10
ATATATATAT

>26805057|10
TATATATATA

>26805058|10
ATATATATAT

>26805059|10
TATATATATA

>26805060|10
ATATATATAT

>26805061|10
TATATATATA

>26805062|10
ATATATATAT

>26805063|10
TATATATATA

>26805064|10
ATATATATAT

>26805065|10
TATATATATA

>26805066|10
ATATATATAT

>26805067|10
TATATATATA

>26805068|10
ATATATATAT

>26805069|10
TATATATATA

>26805070|10
ATATATATAT

>26805071|10
TATATATATA

>26805072|10
ATATATATAT

>26805073|10
TATATATATA

>26805074|10
ATATATATAT

>26805075|10
TATATATATA

>26805076|10
ATATATATAT

>26805077|10
TATATATATA

>26806073|10
GGTGATCACC

>26810930|10
ATTTTAAAAT

>26813442|10
TTTTTAAAAA

>26814951|10
TATATATATA

>26814952|10
ATATATATAT

>26814953|10
TATATATATA

>26814954|10
ATATATATAT

>26814955|10
TATATATATA

>26814956|10
ATATATATAT

>26815042|10
AATATATATT

>26815048|10
TATTATAATA

>26815062|10
TAATATATTA

>26815087|10
TTATATATAA

>26815106|10
AATATATATT

>26815114|10
TTATATATAA

>26815145|10
ATATATATAT

>26815146|10
TATATATATA

>26815147|10
ATATATATAT

>26815148|10
TATATATATA

>26815149|10
ATATATATAT

>26816272|10
TTTAATTAAA

>26824955|10
TTTTATAAAA

>26826509|10
TTTTTAAAAA

>26829070|10
CACGCGCGTG

>26830267|10
AAAATATTTT

>26843509|10
CTGGATCCAG

>26853170|10
TATATATATA

>26853171|10
ATATATATAT

>26856566|10
CGGGCGCCCG

>26857626|10
CCTTTAAAGG

>26861835|10
CACAGCTGTG

>26864965|10
GCTCTAGAGC

>26866245|10
CACCTAGGTG

>26867588|10
AAAAATTTTT

>26867828|10
CTGAGCTCAG

>26869493|10
CTCTATAGAG

>26882642|10
ATGCCGGCAT

>26885316|10
CCAGCGCTGG

>26889944|10
TTGAGCTCAA

>26890740|10
TAATTAATTA

>26890742|10
ATTAATTAAT

>26893194|10
TTTTTAAAAA

>26893679|10
ATTTTAAAAT

>26894896|10
TCCTATAGGA

>26895250|10
AAATTAATTT

>26896331|10
CTGAGCTCAG

>26902764|10
TACTGCAGTA

>26909352|10
AGTTATAACT

>26914659|10
TTTTTAAAAA

>26917451|10
CTGGTACCAG

>26930623|10
AGCCTAGGCT

>26933341|10
ATTTTAAAAT

>26934697|10
TATATATATA

>26934698|10
ATATATATAT

>26934699|10
TATATATATA

>26934700|10
ATATATATAT

>26934701|10
TATATATATA

>26934702|10
ATATATATAT

>26934703|10
TATATATATA

>26934704|10
ATATATATAT

>26934705|10
TATATATATA

>26934706|10
ATATATATAT

>26934707|10
TATATATATA

>26934708|10
ATATATATAT

>26934709|10
TATATATATA

>26943113|10
AACATATGTT

>26945428|10
AAAAATTTTT

>26947384|10
GGGCGCGCCC

>26948990|10
AAAAATTTTT

>26953607|10
ATTTATAAAT

>26955635|10
ACTTATAAGT

>26961245|10
CAGGCGCCTG

>26962753|10
ATATATATAT

>26962789|10
TAATATATTA

>26962867|10
ATAATATTAT

>26963116|10
TAGCATGCTA

>26967079|10
TCCCTAGGGA

>26967186|10
ATCAGCTGAT

>26967350|10
TTTATATAAA

>26968934|10
AGTGGCCACT

>26973683|10
TTTATATAAA

>26973847|10
ATCAGCTGAT

>26973954|10
TCCCTAGGGA

>26981317|10
GAGAATTCTC

>26982422|10
CATATATATG

>26985875|10
CAGGCGCCTG

>26993592|10
CATGTACATG

>26996119|10
ATATATATAT

>26996126|10
TATAATTATA

>26996146|10
ATATATATAT

>26996147|10
TATATATATA

>26996148|10
ATATATATAT

>26996149|10
TATATATATA

>26996150|10
ATATATATAT

>26996151|10
TATATATATA

>26996152|10
ATATATATAT

>26996153|10
TATATATATA

>26996154|10
ATATATATAT

>26996155|10
TATATATATA

>26996156|10
ATATATATAT

>26996157|10
TATATATATA

>26996158|10
ATATATATAT

>26996159|10
TATATATATA

>26996160|10
ATATATATAT

>27002251|10
ATATATATAT

>27002252|10
TATATATATA

>27002253|10
ATATATATAT

>27002254|10
TATATATATA

>27002255|10
ATATATATAT

>27002256|10
TATATATATA

>27002257|10
ATATATATAT

>27002258|10
TATATATATA

>27002259|10
ATATATATAT

>27002260|10
TATATATATA

>27002261|10
ATATATATAT

>27002262|10
TATATATATA

>27002263|10
ATATATATAT

>27002264|10
TATATATATA

>27002265|10
ATATATATAT

>27002266|10
TATATATATA

>27004232|10
ACCTGCAGGT

>27005107|10
ATTGTACAAT

>27008307|10
TTGAGCTCAA

>27013455|10
GAGCTAGCTC

>27013728|10
TATATATATA

>27013729|10
ATATATATAT

>27013730|10
TATATATATA

>27013731|10
ATATATATAT

>27013746|10
TATATATATA

>27014672|10
TTTTTAAAAA

>27015601|10
GGTTGCAACC

>27016986|10
GGTTTAAACC

>27018204|10
TTTTTAAAAA

>27022782|10
CGCCCGGGCG

>27028903|10
CTTTATAAAG

>27029675|10
CAAATATTTG

>27032228|10
CATTTAAATG

>27035573|10
AACCTAGGTT

>27039017|10
AAAAATTTTT

>27046129|10
TTTTTAAAAA

>27050913|10
TATTTAAATA

>27054120|10
TGAAGCTTCA

>27054802|10
TTTCATGAAA

>27055733|10
CATCTAGATG

>27059399|10
TTGAATTCAA

>27059877|10
GCTCTAGAGC

>27064865|10
AATTTAAATT

>27065712|10
GTAAATTTAC

>27073089|10
ATGTTAACAT

>27075169|10
TTTGGCCAAA

>27087184|10
AAAAATTTTT

>27087373|10
CCCCATGGGG

>27093413|10
CAACTAGTTG

>27096239|10
ACCATATGGT

>27096920|10
TTTTATAAAA

>27099451|10
AAGGATCCTT

>27100515|10
ACTGGCCAGT

>27104225|10
GCCAGCTGGC

>27106674|10
TTCAGCTGAA

>27107109|10
CTTGGCCAAG

>27109675|10
TACTTAAGTA

>27110276|10
CTCAATTGAG

>27110376|10
GCAATATTGC

>27113943|10
GGGGATCCCC

>27119540|10
TCAGTACTGA

>27121775|10
CTTGGCCAAG

>27122482|10
TGGAATTCCA

>27123687|10
TCCCATGGGA

>27131803|10
CATGGCCATG

>27140093|10
AAGGGCCCTT

>27140760|10
ATATATATAT

>27140772|10
TATATATATA

>27140773|10
ATATATATAT

>27143509|10
AAAAATTTTT

>27143549|10
ATTTATAAAT

>27143940|10
CCCCGCGGGG

>27145956|10
CTGAGCTCAG

>27149626|10
CTGCTAGCAG

>27152666|10
CTGGGCCCAG

>27153044|10
CGGGGCCCCG

>27156719|10
CCTGATCAGG

>27162610|10
GCAATATTGC

>27163419|10
ATATATATAT

>27163752|10
TATATATATA

>27163753|10
ATATATATAT

>27163754|10
TATATATATA

>27163755|10
ATATATATAT

>27163756|10
TATATATATA

>27163757|10
ATATATATAT

>27163758|10
TATATATATA

>27163759|10
ATATATATAT

>27165079|10
TAAAATTTTA

>27167783|10
TTTTTAAAAA

>27172344|10
CTGAGCTCAG

>27172636|10
TATATATATA

>27172643|10
ATACATGTAT

>27172706|10
CATATATATG

>27172740|10
GATATATATC

>27172749|10
CTCTATAGAG

>27172783|10
ATATATATAT

>27172784|10
TATATATATA

>27172785|10
ATATATATAT

>27172786|10
TATATATATA

>27172787|10
ATATATATAT

>27172788|10
TATATATATA

>27172789|10
ATATATATAT

>27172790|10
TATATATATA

>27172791|10
ATATATATAT

>27172792|10
TATATATATA

>27175221|10
CACTGCAGTG

>27176416|10
ATTGGCCAAT

>27187957|10
ACAGGCCTGT

>27191750|10
CCAGGCCTGG

>27192536|10
CTTGGCCAAG

>27197347|10
CTGAGCTCAG

>27205258|10
AAAAATTTTT

>27206570|10
AGCCATGGCT

>27208037|10
AGCCTAGGCT

>27209877|10
ATTGATCAAT

>27211806|10
CTTTGCAAAG

>27214918|10
TAAATATTTA

>27229038|10
TATTGCAATA

>27239235|10
GCTCTAGAGC

>27239282|10
CACAGCTGTG

>27241030|10
GGAGGCCTCC

>27241524|10
ATATATATAT

>27241551|10
TATATATATA

>27241552|10
ATATATATAT

>27241553|10
TATATATATA

>27241554|10
ATATATATAT

>27241555|10
TATATATATA

>27241556|10
ATATATATAT

>27241557|10
TATATATATA

>27246088|10
GGAATATTCC

>27254420|10
TTCTGCAGAA

>27255410|10
GGTATATACC

>27255735|10
AAAAATTTTT

>27256949|10
TTTTTAAAAA

>27261699|10
CTGACGTCAG

>27262627|10
TATATATATA

>27262628|10
ATATATATAT

>27262629|10
TATATATATA

>27262630|10
ATATATATAT

>27262631|10
TATATATATA

>27262632|10
ATATATATAT

>27262633|10
TATATATATA

>27262634|10
ATATATATAT

>27262635|10
TATATATATA

>27262636|10
ATATATATAT

>27262637|10
TATATATATA

>27262638|10
ATATATATAT

>27262639|10
TATATATATA

>27262640|10
ATATATATAT

>27262641|10
TATATATATA

>27262642|10
ATATATATAT

>27262643|10
TATATATATA

>27262644|10
ATATATATAT

>27262645|10
TATATATATA

>27262646|10
ATATATATAT

>27262647|10
TATATATATA

>27263371|10
TTCAATTGAA

>27269790|10
TTGGGCCCAA

>27271539|10
ATATATATAT

>27277812|10
CCCCATGGGG

>27287012|10
CTCTGCAGAG

>27291802|10
ATTTTAAAAT

>27299041|10
TTCTGCAGAA

>27300230|10
TGGGATCCCA

>27308494|10
TTTAATTAAA

>27308888|10
AAAAATTTTT

>27310899|10
AAAAATTTTT

>27311952|10
GCTGATCAGC

>27325141|10
CCTGGCCAGG

>27326736|10
CCCAGCTGGG

>27329413|10
CTGGATCCAG

>27336644|10
CTGGGCCCAG

>27337557|10
TGGGGCCCCA

>27345755|10
TTTTTAAAAA

>27348947|10
ACCACGTGGT

>27351625|10
TTTTTAAAAA

>27355074|10
TTTTTAAAAA

>27355080|10
AAAATATTTT

>27361780|10
ACAAGCTTGT

>27366392|10
AAGGGCCCTT

>27369289|10
ATGAATTCAT

>27375542|10
TATATATATA

>27375543|10
ATATATATAT

>27375603|10
GTATATATAC

>27375626|10
TATATATATA

>27380251|10
AGGCATGCCT

>27383573|10
ATCTTAAGAT

>27383676|10
AACAGCTGTT

>27388266|10
CTTTTAAAAG

>27388876|10
AAAAATTTTT

>27392787|10
AAAAATTTTT

>27396815|10
CAGGGCCCTG

>27400353|10
GCAGATCTGC

>27404377|10
GAAAATTTTC

>27407576|10
ATATATATAT

>27407577|10
TATATATATA

>27407578|10
ATATATATAT

>27407579|10
TATATATATA

>27407580|10
ATATATATAT

>27407581|10
TATATATATA

>27407582|10
ATATATATAT

>27407583|10
TATATATATA

>27407584|10
ATATATATAT

>27407585|10
TATATATATA

>27409989|10
CAGATATCTG

>27412526|10
CCCAGCTGGG

>27419498|10
AAATGCATTT

>27426954|10
CATCATGATG

>27428803|10
GGTGGCCACC

>27430511|10
AAAAATTTTT

>27432577|10
CCCTGCAGGG

>27432808|10
GGAGGCCTCC

>27435220|10
GCCTGCAGGC

>27435411|10
AGCAGCTGCT

>27435852|10
CATTTAAATG

>27437227|10
AGCCATGGCT

>27437747|10
ATGGGCCCAT

>27442423|10
CCTGGCCAGG

>27450321|10
AAAAATTTTT

>27455901|10
GAGCATGCTC

>27458440|10
TATATATATA

>27458441|10
ATATATATAT

>27458442|10
TATATATATA

>27458443|10
ATATATATAT

>27458444|10
TATATATATA

>27458445|10
ATATATATAT

>27458446|10
TATATATATA

>27458447|10
ATATATATAT

>27458448|10
TATATATATA

>27458449|10
ATATATATAT

>27458450|10
TATATATATA

>27458451|10
ATATATATAT

>27458452|10
TATATATATA

>27458453|10
ATATATATAT

>27458454|10
TATATATATA

>27458455|10
ATATATATAT

>27458456|10
TATATATATA

>27458457|10
ATATATATAT

>27458458|10
TATATATATA

>27458459|10
ATATATATAT

>27459882|10
AACCTAGGTT

>27461632|10
TTGAGCTCAA

>27461680|10
ACAGGCCTGT

>27463249|10
GATAATTATC

>27465405|10
GCCTGCAGGC

>27467709|10
AAAAATTTTT

>27468362|10
TAAGATCTTA

>27468908|10
AGAATATTCT

>27479631|10
TCAGGCCTGA

>27488527|10
TTTTTAAAAA

>27488533|10
AAAATATTTT

>27491902|10
CAGATATCTG

>27492314|10
TATATATATA

>27492315|10
ATATATATAT

>27492316|10
TATATATATA

>27492317|10
ATATATATAT

>27492318|10
TATATATATA

>27492319|10
ATATATATAT

>27492320|10
TATATATATA

>27492321|10
ATATATATAT

>27492322|10
TATATATATA

>27492323|10
ATATATATAT

>27492324|10
TATATATATA

>27492325|10
ATATATATAT

>27492326|10
TATATATATA

>27492327|10
ATATATATAT

>27495793|10
ATATTAATAT

>27497622|10
ATATTAATAT

>27497962|10
ATATTAATAT

>27498640|10
CACCATGGTG

>27499626|10
TTATATATAA

>27509386|10
AAATTAATTT

>27518862|10
TCTTTAAAGA

>27534949|10
CAGCATGCTG

>27541227|10
AAATGCATTT

>27550105|10
TTCTTAAGAA

>27550189|10
TTGGGCCCAA

>27551322|10
ATTTTAAAAT

>27553343|10
GACTCGAGTC

>27554367|10
TGTTTAAACA

>27555814|10
ATTTATAAAT

>27556051|10
GGAATATTCC

>27570653|10
TTTTTAAAAA

>27571664|10
TGAATATTCA

>27572956|10
ATCAATTGAT

>27573545|10
TAATTAATTA

>27574648|10
GGTATATACC

>27578278|10
ACTATATAGT

>27588420|10
AAAAATTTTT

>27588736|10
AAAAATTTTT

>27591981|10
TTTTTAAAAA

>27593720|10
AAGTTAACTT

>27594126|10
TTATGCATAA

>27598745|10
AAAAATTTTT

>27601043|10
TTAAATTTAA

>27603206|10
AAAAATTTTT

>27604339|10
AAAAATTTTT

>27607310|10
TGTAGCTACA

>27609221|10
CTGAGCTCAG

>27614825|10
TAATTAATTA

>27614827|10
ATTAATTAAT

>27619588|10
TTTTTAAAAA

>27620542|10
GTGTGCACAC

>27625473|10
CTTAGCTAAG

>27629947|10
AGATGCATCT

>27635070|10
ATATATATAT

>27637006|10
TTTTTAAAAA

>27638655|10
CATTGCAATG

>27650295|10
ATGTGCACAT

>27657358|10
GCCTGCAGGC

>27668040|10
AGCAGCTGCT

>27673279|10
AATAATTATT

>27676182|10
GCCCCGGGGC

>27677678|10
GTCTGCAGAC

>27679855|10
CACCATGGTG

>27681593|10
AAAAATTTTT

>27681599|10
TTTTTAAAAA

>27684237|10
CCAGCGCTGG

>27689027|10
ATGAGCTCAT

>27691174|10
TCCTGCAGGA

>27692829|10
GGCCGCGGCC

>27698478|10
CTGAGCTCAG

>27702326|10
ATCCCGGGAT

>27710871|10
AAAAATTTTT

>27711404|10
ATATATATAT

>27711414|10
TATATATATA

>27711831|10
ATTAATTAAT

>27711833|10
TAATTAATTA

>27711835|10
ATTAATTAAT

>27719146|10
CGCGGCCGCG

>27719391|10
TTGGGCCCAA

>27723939|10
CACAGCTGTG

>27724657|10
GTAATATTAC

>27725898|10
CGCGCGCGCG

>27727007|10
CCCCCGGGGG

>27732574|10
CCTGGCCAGG

>27736578|10
AACCCGGGTT

>27745436|10
CTGAGCTCAG

>27762490|10
GCTGATCAGC

>27768471|10
CTCAGCTGAG

>27774354|10
TTTGTACAAA

>27774737|10
ATGCATGCAT

>27777700|10
GCTTGCAAGC

>27778408|10
ATTTATAAAT

>27780611|10
CATATATATG

>27780666|10
ATATATATAT

>27780667|10
TATATATATA

>27780668|10
ATATATATAT

>27780669|10
TATATATATA

>27780670|10
ATATATATAT

>27780671|10
TATATATATA

>27780672|10
ATATATATAT

>27780673|10
TATATATATA

>27780674|10
ATATATATAT

>27780675|10
TATATATATA

>27780676|10
ATATATATAT

>27780677|10
TATATATATA

>27780678|10
ATATATATAT

>27780679|10
TATATATATA

>27780680|10
ATATATATAT

>27780681|10
TATATATATA

>27780682|10
ATATATATAT

>27780683|10
TATATATATA

>27780684|10
ATATATATAT

>27780685|10
TATATATATA

>27780686|10
ATATATATAT

>27780687|10
TATATATATA

>27780688|10
ATATATATAT

>27780689|10
TATATATATA

>27783869|10
CTGAGCTCAG

>27784299|10
TTTTTAAAAA

>27784603|10
CTGAGCTCAG

>27784971|10
CAAATATTTG

>27785003|10
TTTTTAAAAA

>27785322|10
AAAAATTTTT

>27785330|10
TTTTTAAAAA

>27787846|10
ATTAATTAAT

>27787848|10
TAATTAATTA

>27789689|10
AATAATTATT

>27793078|10
TTAATATTAA

>27802896|10
TCACATGTGA

>27807832|10
GTGTATACAC

>27813482|10
TTATATATAA

>27813591|10
TATATATATA

>27813931|10
ATATATATAT

>27813961|10
AATATATATT

>27813969|10
TTTATATAAA

>27813999|10
ATTATATAAT

>27814004|10
ATAATATTAT

>27814008|10
TATTATAATA

>27814051|10
AATATATATT

>27814083|10
AATATATATT

>27814115|10
AATATATATT

>27814147|10
AATATATATT

>27814161|10
ATTATATAAT

>27814168|10
AATATATATT

>27814870|10
TTAAGCTTAA

>27816968|10
AAGAATTCTT

>27817348|10
TCATGCATGA

>27827363|10
GGTATATACC

>27829589|10
TTTTTAAAAA

>27841246|10
TTAGATCTAA

>27845967|10
CTCCATGGAG

>27848362|10
CACATATGTG

>27850093|10
GCCCATGGGC

>27850469|10
CTGAGCTCAG

>27851968|10
GTGCATGCAC

>27852435|10
CAGAGCTCTG

>27853127|10
GCAGGCCTGC

>27854827|10
GCCCATGGGC

>27857214|10
AAAAATTTTT

>27858725|10
AGGGGCCCCT

>27861365|10
AGGAGCTCCT

>27866454|10
AGGCTAGCCT

>27866510|10
TCCAGCTGGA

>27872429|10
GGAGGCCTCC

>27875492|10
GGGGGCCCCC

>27876227|10
GGCCCGGGCC

>27880284|10
AACAGCTGTT

>27896618|10
CCCAGCTGGG

>27900960|10
GGCCATGGCC

>27902126|10
AGCCCGGGCT

>27902172|10
GCCGCGCGGC

>27902208|10
CCCGGCCGGG

>27906607|10
GCCCATGGGC

>27907313|10
GTTTATAAAC

>27907845|10
AAATATATTT

>27908985|10
GGGCATGCCC

>27910569|10
ATTAGCTAAT

>27913006|10
TAATTAATTA

>27915628|10
CTGGGCCCAG

>27920121|10
CACATATGTG

>27922234|10
CTGATATCAG

>27923840|10
ACAAATTTGT

>27924008|10
GCACATGTGC

>27926951|10
CAGAGCTCTG

>27929138|10
GACAGCTGTC

>27945692|10
AAAAATTTTT

>27945701|10
TAATTAATTA

>27945703|10
ATTAATTAAT

>27946341|10
TCCTTAAGGA

>27949780|10
AAAGGCCTTT

>27953945|10
GTGCATGCAC

>27955408|10
CCAGGCCTGG

>27962607|10
TTTTTAAAAA

>27963686|10
GGGGATCCCC

>27964760|10
TTCAATTGAA

>27971239|10
CTAGATCTAG

>27977201|10
AACCATGGTT

>27984494|10
AAAAATTTTT

>27985919|10
ATCCTAGGAT

>27986842|10
ATTTTAAAAT

>27988749|10
CCCAATTGGG

>27991709|10
TGAGGCCTCA

>27993952|10
ATTGATCAAT

>27994125|10
GATGATCATC

>27997471|10
AAATATATTT

>27997854|10
GGTTTAAACC

>27998840|10
CTCTGCAGAG

>27999572|10
GGCAATTGCC

>28000177|10
CATATATATG

>28004847|10
AAAAATTTTT

>28010701|10
TTTACGTAAA

>28017003|10
TAGCATGCTA

>28018254|10
CCTGTACAGG

>28019779|10
AGATTAATCT

>28022288|10
TAGCATGCTA

>28023403|10
AGCAGCTGCT

>28024271|10
GTATATATAC

>28024286|10
TACATATGTA

>28026016|10
TCTTGCAAGA

>28032117|10
TTAATATTAA

>28032155|10
TTAAATTTAA

>28032158|10
AATTTAAATT

>28037243|10
TTTGATCAAA

>28040175|10
TGCAGCTGCA

>28043650|10
ATTAGCTAAT

>28045259|10
TATTTAAATA

>28048325|10
ATTAATTAAT

>28048327|10
TAATTAATTA

>28048329|10
ATTAATTAAT

>28048331|10
TAATTAATTA

>28048350|10
TAAATATTTA

>28049063|10
TTTTTAAAAA

>28051758|10
GCCTGCAGGC

>28052248|10
CCCGGCCGGG

>28052578|10
GGCCCGGGCC

>28054155|10
ACAGATCTGT

>28054197|10
TAAATATTTA

>28054269|10
ATACATGTAT

>28068065|10
AAAAATTTTT

>28069641|10
ATGTATACAT

>28069942|10
AAACATGTTT

>28069982|10
TTTTTAAAAA

>28075350|10
TAATTAATTA

>28075685|10
TGTGCGCACA

>28075881|10
AATTATAATT

>28077386|10
AATGATCATT

>28081635|10
GGATGCATCC

>28082814|10
GTATTAATAC

>28087182|10
TTCTTAAGAA

>28087697|10
TTTTTAAAAA

>28089460|10
TTTTTAAAAA

>28090556|10
AAAAATTTTT

>28093357|10
TTCTCGAGAA

>28097641|10
TGGAATTCCA

>28099362|10
TCAACGTTGA

>28101724|10
ATATATATAT

>28101774|10
TTAAATTTAA

>28101777|10
AATTTAAATT

>28101780|10
TTAAATTTAA

>28101783|10
AATTTAAATT

>28102308|10
CCTTCGAAGG

>28107781|10
CTGACGTCAG

>28109363|10
TTTTTAAAAA

>28118500|10
TATATATATA

>28118501|10
ATATATATAT

>28118676|10
TGTATATACA

>28118684|10
CATATATATG

>28118704|10
TGTATATACA

>28118712|10
CATATATATG

>28118734|10
TGTATATACA

>28118742|10
CATATATATG

>28118772|10
CATATATATG

>28118802|10
CATATATATG

>28118832|10
CATATATATG

>28118862|10
CATATATATG

>28120400|10
TAATATATTA

>28124451|10
GATTTAAATC

>28127501|10
TTTAGCTAAA

>28128576|10
TTAACGTTAA

>28136466|10
AAAATATTTT

>28142709|10
CAGGTACCTG

>28144241|10
AAGCATGCTT

>28145026|10
TGAGGCCTCA

>28147184|10
GGTATATACC

>28150594|10
TTTAATTAAA

>28151131|10
ATTCATGAAT

>28151173|10
TATATATATA

>28151362|10
AAATATATTT

>28157249|10
TGCGTACGCA

>28157767|10
GAGCGCGCTC

>28161055|10
AGTTATAACT

>28163247|10
CTAAATTTAG

>28172215|10
AATTATAATT

>28175113|10
TTTTATAAAA

>28185703|10
GCCCATGGGC

>28190692|10
ATAAATTTAT

>28193357|10
CAGGCGCCTG

>28202192|10
TAATTAATTA

>28202194|10
ATTAATTAAT

>28207145|10
TTTTTAAAAA

>28207602|10
ATTTTAAAAT

>28208970|10
CCTGGCCAGG

>28209659|10
GTTTATAAAC

>28212943|10
CCACATGTGG

>28218089|10
TTTGTACAAA

>28223718|10
ATATTAATAT

>28224873|10
TAGAATTCTA

>28237509|10
CTGACGTCAG

>28241979|10
AAAATATTTT

>28241985|10
TTTTTAAAAA

>28248147|10
TTTAATTAAA

>28248163|10
TAAAATTTTA

>28250051|10
GGTATATACC

>28250819|10
AATGTACATT

>28251401|10
TATATATATA

>28251829|10
AATATATATT

>28255526|10
TATATATATA

>28255527|10
ATATATATAT

>28255528|10
TATATATATA

>28255529|10
ATATATATAT

>28255530|10
TATATATATA

>28255860|10
TAATTAATTA

>28255862|10
ATTAATTAAT

>28258784|10
TGTTATAACA

>28263095|10
CCCAGCTGGG

>28266009|10
TTTTTAAAAA

>28274852|10
GTATTAATAC

>28278065|10
CAGGGCCCTG

>28279110|10
GGAGGCCTCC

>28279752|10
AATCATGATT

>28284631|10
TAAATATTTA

>28286865|10
CCTGTACAGG

>28286936|10
CCTGTACAGG

>28288726|10
TTGGATCCAA

>28294863|10
CTGGGCCCAG

>28295300|10
GAAGGCCTTC

>28296666|10
ATTTTAAAAT

>28297820|10
CCTGGCCAGG

>28299754|10
TTTGGCCAAA

>28304747|10
TCTTTAAAGA

>28305534|10
TAAGATCTTA

>28308735|10
CTGAGCTCAG

>28308825|10
AAAAATTTTT

>28316445|10
ATATATATAT

>28316446|10
TATATATATA

>28316447|10
ATATATATAT

>28316448|10
TATATATATA

>28316449|10
ATATATATAT

>28321318|10
AAAAATTTTT

>28324891|10
AATAATTATT

>28326347|10
GCCAGCTGGC

>28330798|10
ACTATATAGT

>28331212|10
ATATATATAT

>28334379|10
TTTTTAAAAA

>28335093|10
AGAATATTCT

>28335098|10
ATTCTAGAAT

>28337186|10
TAAAATTTTA

>28338787|10
TGTTATAACA

>28341515|10
TATAATTATA

>28343285|10
TAAATATTTA

>28345889|10
GGCTTAAGCC

>28351186|10
AAATTAATTT

>28355851|10
TTAGTACTAA

>28357505|10
AAACATGTTT

>28358702|10
TTTTTAAAAA

>28359063|10
CTTTTAAAAG

>28359819|10
CTTTTAAAAG

>28366564|10
TCTCTAGAGA

>28372167|10
TAAATATTTA

>28386456|10
CTGACGTCAG

>28386736|10
GTGTATACAC

>28387331|10
CTTGGCCAAG

>28389804|10
ATATATATAT

>28389805|10
TATATATATA

>28389806|10
ATATATATAT

>28389807|10
TATATATATA

>28390891|10
ATATATATAT

>28390892|10
TATATATATA

>28390893|10
ATATATATAT

>28390894|10
TATATATATA

>28390895|10
ATATATATAT

>28392004|10
GATCATGATC

>28394983|10
TTAAATTTAA

>28396844|10
GGTGATCACC

>28399399|10
ACTGTACAGT

>28399616|10
ATATATATAT

>28399617|10
TATATATATA

>28399618|10
ATATATATAT

>28399619|10
TATATATATA

>28399620|10
ATATATATAT

>28399621|10
TATATATATA

>28399622|10
ATATATATAT

>28399623|10
TATATATATA

>28399624|10
ATATATATAT

>28399625|10
TATATATATA

>28399626|10
ATATATATAT

>28399627|10
TATATATATA

>28399628|10
ATATATATAT

>28399629|10
TATATATATA

>28404197|10
TTTTTAAAAA

>28405035|10
TAATATATTA

>28407004|10
ATATTAATAT

>28407079|10
TATGTACATA

>28407952|10
TTAAATTTAA

>28409129|10
CCAAATTTGG

>28411069|10
TATATATATA

>28411070|10
ATATATATAT

>28411071|10
TATATATATA

>28411072|10
ATATATATAT

>28411073|10
TATATATATA

>28411074|10
ATATATATAT

>28411075|10
TATATATATA

>28411076|10
ATATATATAT

>28411077|10
TATATATATA

>28411078|10
ATATATATAT

>28411079|10
TATATATATA

>28411080|10
ATATATATAT

>28411081|10
TATATATATA

>28411082|10
ATATATATAT

>28411083|10
TATATATATA

>28411084|10
ATATATATAT

>28411085|10
TATATATATA

>28411086|10
ATATATATAT

>28411087|10
TATATATATA

>28411088|10
ATATATATAT

>28411089|10
TATATATATA

>28411090|10
ATATATATAT

>28411091|10
TATATATATA

>28411092|10
ATATATATAT

>28411093|10
TATATATATA

>28411094|10
ATATATATAT

>28411095|10
TATATATATA

>28411096|10
ATATATATAT

>28411097|10
TATATATATA

>28411401|10
ATTTTAAAAT

>28412530|10
ATTTTAAAAT

>28414285|10
CTGCTAGCAG

>28419102|10
AATAGCTATT

>28428737|10
TTTAATTAAA

>28434709|10
TGAGGCCTCA

>28434740|10
GGAGGCCTCC

>28438527|10
ATAAATTTAT

>28442382|10
AGTGTACACT

>28443291|10
AGACATGTCT

>28445000|10
AAAAATTTTT

>28445764|10
TTGAATTCAA

>28456628|10
CTGGCGCCAG

>28456835|10
TGGAATTCCA

>28476781|10
ACCACGTGGT

>28479827|10
CTCCTAGGAG

>28484576|10
TGAGGCCTCA

>28486562|10
AAAAATTTTT

>28488251|10
AGCTTAAGCT

>28490954|10
TTGGATCCAA

>28493502|10
ATTAATTAAT

>28494867|10
GTCCATGGAC

>28495375|10
CAACATGTTG

>28495879|10
GTCATATGAC

>28496688|10
GGGAATTCCC

>28501494|10
ATGGCGCCAT

>28503253|10
GCCCTAGGGC

>28505861|10
ATGCGCGCAT

>28506895|10
TATATATATA

>28506896|10
ATATATATAT

>28514022|10
AAAAATTTTT

>28515697|10
ATGTGCACAT

>28518273|10
TTTAATTAAA

>28523591|10
TGGGGCCCCA

>28525553|10
TGATGCATCA

>28530032|10
TTTTTAAAAA

>28532090|10
AAAAATTTTT

>28532704|10
TTTTTAAAAA

>28533159|10
TTCTTAAGAA

>28534265|10
TTTTTAAAAA

>28534874|10
TACAATTGTA

>28537523|10
AAAAATTTTT

>28538681|10
TATATATATA

>28538682|10
ATATATATAT

>28538683|10
TATATATATA

>28538684|10
ATATATATAT

>28538685|10
TATATATATA

>28538686|10
ATATATATAT

>28538687|10
TATATATATA

>28538688|10
ATATATATAT

>28538689|10
TATATATATA

>28538690|10
ATATATATAT

>28538691|10
TATATATATA

>28538692|10
ATATATATAT

>28538693|10
TATATATATA

>28538694|10
ATATATATAT

>28538695|10
TATATATATA

>28538696|10
ATATATATAT

>28538697|10
TATATATATA

>28538698|10
ATATATATAT

>28538699|10
TATATATATA

>28538700|10
ATATATATAT

>28538701|10
TATATATATA

>28538702|10
ATATATATAT

>28538703|10
TATATATATA

>28538704|10
ATATATATAT

>28538705|10
TATATATATA

>28538706|10
ATATATATAT

>28538707|10
TATATATATA

>28538708|10
ATATATATAT

>28538709|10
TATATATATA

>28538710|10
ATATATATAT

>28538711|10
TATATATATA

>28538712|10
ATATATATAT

>28538713|10
TATATATATA

>28538714|10
ATATATATAT

>28538715|10
TATATATATA

>28538716|10
ATATATATAT

>28539192|10
GTCAATTGAC

>28539208|10
CAACTAGTTG

>28539746|10
AAGAATTCTT

>28539771|10
TGTAGCTACA

>28541620|10
GTTCTAGAAC

>28553702|10
CTGAGCTCAG

>28557066|10
TTTTTAAAAA

>28562399|10
CGAAATTTCG

>28565704|10
TCTGTACAGA

>28565939|10
TGAGGCCTCA

>28566690|10
AAACATGTTT

>28567932|10
TTCTGCAGAA

>28570244|10
AAAAATTTTT

>28571334|10
ATTTTAAAAT

>28571377|10
AATATATATT

>28572753|10
CAACATGTTG

>28576287|10
TAAATATTTA

>28576739|10
ACAACGTTGT

>28582007|10
TAACATGTTA

>28584905|10
AGATTAATCT

>28592940|10
ACTGGCCAGT

>28595723|10
CCCTCGAGGG

>28603805|10
CTGAGCTCAG

>28618475|10
ATGCTAGCAT

>28618889|10
TATATATATA

>28618890|10
ATATATATAT

>28618891|10
TATATATATA

>28618892|10
ATATATATAT

>28618893|10
TATATATATA

>28618894|10
ATATATATAT

>28618895|10
TATATATATA

>28618896|10
ATATATATAT

>28618897|10
TATATATATA

>28619202|10
ATATATATAT

>28619203|10
TATATATATA

>28619204|10
ATATATATAT

>28619205|10
TATATATATA

>28620532|10
CTGAGCTCAG

>28620910|10
ACAATATTGT

>28622007|10
CAAATATTTG

>28624781|10
CTGACGTCAG

>28626353|10
ATATATATAT

>28626354|10
TATATATATA

>28628767|10
AAGTTAACTT

>28628824|10
TGCCATGGCA

>28638897|10
TATATATATA

>28638898|10
ATATATATAT

>28640498|10
TTGCATGCAA

>28642089|10
CATTATAATG

>28644452|10
TTCTGCAGAA

>28646187|10
AGATTAATCT

>28649366|10
TATATATATA

>28649367|10
ATATATATAT

>28649368|10
TATATATATA

>28649369|10
ATATATATAT

>28649370|10
TATATATATA

>28649371|10
ATATATATAT

>28649372|10
TATATATATA

>28649373|10
ATATATATAT

>28649374|10
TATATATATA

>28649375|10
ATATATATAT

>28652155|10
TATATATATA

>28652156|10
ATATATATAT

>28652157|10
TATATATATA

>28652158|10
ATATATATAT

>28652159|10
TATATATATA

>28652160|10
ATATATATAT

>28652161|10
TATATATATA

>28652162|10
ATATATATAT

>28652163|10
TATATATATA

>28652240|10
ATATATATAT

>28652241|10
TATATATATA

>28655662|10
TTCTCGAGAA

>28662868|10
AAAAATTTTT

>28663987|10
AATTATAATT

>28665654|10
AAAAATTTTT

>28666858|10
GAGCATGCTC

>28667570|10
CTGAGCTCAG

>28668211|10
AAAAATTTTT

>28669906|10
TAAATATTTA

>28675415|10
ATTAATTAAT

>28675417|10
TAATTAATTA

>28676052|10
ACACATGTGT

>28676103|10
TTATGCATAA

>28678986|10
TGACATGTCA

>28691086|10
TGTAATTACA

>28694167|10
AAATATATTT

>28697718|10
GGCTTAAGCC

>28700519|10
AAAATATTTT

>28713272|10
ATACTAGTAT

>28715015|10
TGGATATCCA

>28715682|10
ATTTTAAAAT

>28718075|10
GTTGTACAAC

>28720528|10
TTTTTAAAAA

>28725348|10
TAATTAATTA

>28726236|10
ATCTATAGAT

>28729105|10
TTTTTAAAAA

>28734284|10
TTTAATTAAA

>28734328|10
AATTTAAATT

>28735169|10
ATATATATAT

>28735170|10
TATATATATA

>28735171|10
ATATATATAT

>28735172|10
TATATATATA

>28738570|10
TATTTAAATA

>28741554|10
CTGAGCTCAG

>28744158|10
TTTCTAGAAA

>28745995|10
GTATATATAC

>28747983|10
TATAGCTATA

>28750678|10
TTTTTAAAAA

>28753477|10
TAGCTAGCTA

>28756911|10
TTTGTACAAA

>28757709|10
TATATATATA

>28757710|10
ATATATATAT

>28757711|10
TATATATATA

>28757712|10
ATATATATAT

>28757713|10
TATATATATA

>28757714|10
ATATATATAT

>28757715|10
TATATATATA

>28757716|10
ATATATATAT

>28762149|10
GTGTTAACAC

>28762307|10
CAATGCATTG

>28762766|10
TTTTTAAAAA

>28763223|10
TAGTATACTA

>28768199|10
TATCTAGATA

>28771909|10
TCTAATTAGA

>28774083|10
ACTTGCAAGT

>28776557|10
CCAGGCCTGG

>28776946|10
TTTTATAAAA

>28777067|10
TTTTTAAAAA

>28778121|10
TTAGATCTAA

>28780569|10
AAAAATTTTT

>28784143|10
TTTTTAAAAA

>28789713|10
TTTTTAAAAA

>28791185|10
TTATATATAA

>28794534|10
TAAATATTTA

>28795688|10
TATGATCATA

>28796004|10
GTATATATAC

>28797208|10
AAATTAATTT

>28804777|10
TGTATATACA

>28811123|10
TATATATATA

>28815219|10
CTATATATAG

>28815724|10
CAATATATTG

>28823708|10
ATTTTAAAAT

>28835276|10
TAGTATACTA

>28839933|10
CTGAGCTCAG

>28845005|10
CCCCGCGGGG

>28845055|10
GCCGCGCGGC

>28845159|10
CGCCCGGGCG

>28845571|10
GGGGATCCCC

>28845706|10
TGCACGTGCA

>28848311|10
CTTGGCCAAG

>28849350|10
TATATATATA

>28849531|10
AGAAATTTCT

>28850877|10
GCAGGCCTGC

>28865050|10
CAAATATTTG

>28865808|10
AAAAATTTTT

>28867630|10
CCACATGTGG

>28869753|10
TATATATATA

>28869754|10
ATATATATAT

>28869755|10
TATATATATA

>28869756|10
ATATATATAT

>28869757|10
TATATATATA

>28869758|10
ATATATATAT

>28869759|10
TATATATATA

>28869760|10
ATATATATAT

>28869761|10
TATATATATA

>28869762|10
ATATATATAT

>28869763|10
TATATATATA

>28869764|10
ATATATATAT

>28869765|10
TATATATATA

>28869766|10
ATATATATAT

>28869767|10
TATATATATA

>28869768|10
ATATATATAT

>28869769|10
TATATATATA

>28869770|10
ATATATATAT

>28869771|10
TATATATATA

>28869772|10
ATATATATAT

>28874447|10
ATTTTAAAAT

>28876953|10
TTTAATTAAA

>28878797|10
CATATATATG

>28879557|10
CCCGCGCGGG

>28885522|10
AATTATAATT

>28891348|10
TAAGGCCTTA

>28893323|10
TAAATATTTA

>28899853|10
TTTAATTAAA

>28905292|10
ATCCATGGAT

>28913833|10
TTTTTAAAAA

>28916946|10
CCCACGTGGG

>28919116|10
AGGCGCGCCT

>28921590|10
AGTGGCCACT

>28931532|10
CCATATATGG

>28935048|10
CTGAGCTCAG

>28935507|10
ATACATGTAT

>28938412|10
ATTCATGAAT

>28938958|10
TATATATATA

>28938959|10
ATATATATAT

>28938960|10
TATATATATA

>28938961|10
ATATATATAT

>28938962|10
TATATATATA

>28938974|10
TATATATATA

>28941638|10
TATATATATA

>28945004|10
CAGCTAGCTG

>28946645|10
AAAAATTTTT

>28953429|10
AAAAATTTTT

>28957685|10
AAAAATTTTT

>28958543|10
TAAATATTTA

>28962335|10
TTTTTAAAAA

>28963446|10
TGGCTAGCCA

>28976350|10
ATGTTAACAT

>28976362|10
ATTTTAAAAT

>28987604|10
ATTGTACAAT

>28995190|10
GGACGCGTCC

>28995537|10
GCGGCGCCGC

>29009985|10
CCTAGCTAGG

>29012099|10
TATGGCCATA

>29015007|10
TGATATATCA

>29017184|10
ATTAATTAAT

>29017186|10
TAATTAATTA

>29017188|10
ATTAATTAAT

>29020337|10
AATAATTATT

>29022157|10
AAAAATTTTT

>29023676|10
TATATATATA

>29023677|10
ATATATATAT

>29023678|10
TATATATATA

>29023679|10
ATATATATAT

>29023680|10
TATATATATA

>29023681|10
ATATATATAT

>29023682|10
TATATATATA

>29023683|10
ATATATATAT

>29023684|10
TATATATATA

>29023685|10
ATATATATAT

>29023686|10
TATATATATA

>29023687|10
ATATATATAT

>29023688|10
TATATATATA

>29023689|10
ATATATATAT

>29023690|10
TATATATATA

>29023691|10
ATATATATAT

>29023692|10
TATATATATA

>29023693|10
ATATATATAT

>29023694|10
TATATATATA

>29023695|10
ATATATATAT

>29023696|10
TATATATATA

>29023697|10
ATATATATAT

>29023698|10
TATATATATA

>29023699|10
ATATATATAT

>29023700|10
TATATATATA

>29023701|10
ATATATATAT

>29023702|10
TATATATATA

>29024173|10
CAATGCATTG

>29027210|10
AAAGATCTTT

>29031116|10
AAAAATTTTT

>29031543|10
TATGATCATA

>29033808|10
TAAAATTTTA

>29036093|10
AAAAATTTTT

>29041381|10
TTTTTAAAAA

>29042198|10
GGAGATCTCC

>29045871|10
TTCATATGAA

>29046969|10
TGCCATGGCA

>29046999|10
GATGATCATC

>29056561|10
AAAAATTTTT

>29058078|10
TATATATATA

>29058079|10
ATATATATAT

>29058080|10
TATATATATA

>29058081|10
ATATATATAT

>29058082|10
TATATATATA

>29058083|10
ATATATATAT

>29058084|10
TATATATATA

>29058085|10
ATATATATAT

>29058086|10
TATATATATA

>29058087|10
ATATATATAT

>29058088|10
TATATATATA

>29059987|10
TGGTGCACCA

>29068470|10
TGTTTAAACA

>29071632|10
ATGAATTCAT

>29077259|10
ATATATATAT

>29077260|10
TATATATATA

>29078197|10
CAAACGTTTG

>29079337|10
CTGAGCTCAG

>29079562|10
AAAAATTTTT

>29083111|10
TTTTTAAAAA

>29088470|10
ATATATATAT

>29091441|10
CACAGCTGTG

>29091665|10
CAGCATGCTG

>29094720|10
AAAAATTTTT

>29095029|10
CAAGGCCTTG

>29097296|10
GCTAGCTAGC

>29102048|10
CCTGCGCAGG

>29109140|10
TGCCATGGCA

>29118156|10
TTTTTAAAAA

>29121222|10
CATATATATG

>29130090|10
CTGAGCTCAG

>29138546|10
GGAGGCCTCC

>29140706|10
AGGCCGGCCT

>29142145|10
AGCCCGGGCT

>29146056|10
CTGGATCCAG

>29146131|10
ATTTGCAAAT

>29147432|10
AAAAATTTTT

>29153316|10
TTTCATGAAA

>29161118|10
TTGAGCTCAA

>29162069|10
CCCAGCTGGG

>29163203|10
CATGGCCATG

>29171194|10
ATTTGCAAAT

>29172367|10
TTTCTAGAAA

>29174837|10
CTGAATTCAG

>29175003|10
ATTAATTAAT

>29175285|10
GTCATATGAC

>29176703|10
TTTTTAAAAA

>29180581|10
ACATATATGT

>29182204|10
AAGGATCCTT

>29182888|10
TCAGATCTGA

>29187104|10
AATAGCTATT

>29193138|10
TGGAATTCCA

>29197717|10
TTGGTACCAA

>29203130|10
TTTTATAAAA

>29203140|10
AAAAATTTTT

>29204492|10
ACTTTAAAGT

>29211665|10
GCCACGTGGC

>29211905|10
ATTTGCAAAT

>29216174|10
CTGGGCCCAG

>29221469|10
CAGGGCCCTG

>29223781|10
CCAGGCCTGG

>29236925|10
ACAGTACTGT

>29246278|10
TCTATATAGA

>29246774|10
CTATTAATAG

>29247451|10
TTTTTAAAAA

>29248073|10
AAAAATTTTT

>29248223|10
ATCATATGAT

>29248452|10
ATATATATAT

>29248453|10
TATATATATA

>29248454|10
ATATATATAT

>29248455|10
TATATATATA

>29248456|10
ATATATATAT

>29248457|10
TATATATATA

>29248458|10
ATATATATAT

>29248459|10
TATATATATA

>29248460|10
ATATATATAT

>29248461|10
TATATATATA

>29248462|10
ATATATATAT

>29248463|10
TATATATATA

>29248464|10
ATATATATAT

>29250414|10
GTATGCATAC

>29255409|10
AAAGATCTTT

>29256845|10
AAAAATTTTT

>29261725|10
CTGAGCTCAG

>29263834|10
ATTTGCAAAT

>29265211|10
ATTTTAAAAT

>29269434|10
AATATATATT

>29270831|10
GACTATAGTC

>29278684|10
TAAAATTTTA

>29279226|10
AATATATATT

>29280117|10
ATGCATGCAT

>29280564|10
AGAGGCCTCT

>29281462|10
TTATTAATAA

>29298860|10
CTGGGCCCAG

>29298921|10
TCTCTAGAGA

>29299070|10
CATGATCATG

>29301541|10
GGTGATCACC

>29301964|10
TGAATATTCA

>29305247|10
GACACGTGTC

>29307060|10
AAAAATTTTT

>29311078|10
GTAAATTTAC

>29311156|10
TTTTTAAAAA

>29313636|10
CTGTATACAG

>29314856|10
TAAAGCTTTA

>29315440|10
TATTATAATA

>29317701|10
AATATATATT

>29318566|10
AATAATTATT

>29318833|10
CTTTTAAAAG

>29321075|10
AATTGCAATT

>29321086|10
TTACTAGTAA

>29321124|10
ACATATATGT

>29322778|10
CCAAATTTGG

>29323197|10
TACATATGTA

>29324175|10
CAAATATTTG

>29325336|10
CAAATATTTG

>29327365|10
TTTAATTAAA

>29335745|10
AATTTAAATT

>29336132|10
TTTCATGAAA

>29345945|10
ATTAGCTAAT

>29346364|10
ACTTTAAAGT

>29346926|10
ATATGCATAT

>29347034|10
AAAATATTTT

>29353324|10
AAAAATTTTT

>29356658|10
AAAAATTTTT

>29359859|10
TAGTTAACTA

>29360043|10
AAAATATTTT

>29361813|10
CAACATGTTG

>29364052|10
AGTAATTACT

>29366107|10
CTGAGCTCAG

>29367120|10
GCCACGTGGC

>29368230|10
CTATTAATAG

>29368823|10
TATTATAATA

>29371025|10
GGTAATTACC

>29372619|10
AAAAATTTTT

>29375052|10
TTTTTAAAAA

>29377012|10
AAAATATTTT

>29379904|10
AGCAATTGCT

>29380507|10
TAAAATTTTA

>29380913|10
AAAAATTTTT

>29384490|10
AATTTAAATT

>29384820|10
AAATATATTT

>29386392|10
CAGTTAACTG

>29387097|10
TGCAATTGCA

>29387344|10
GCAAATTTGC

>29392056|10
TTTTTAAAAA

>29404341|10
AATTTAAATT

>29404400|10
ATTTTAAAAT

>29406524|10
AATATATATT

>29407127|10
CTGAGCTCAG

>29407836|10
ACAAATTTGT

>29409659|10
TCTAGCTAGA

>29410073|10
TTTTGCAAAA

>29410246|10
ATATTAATAT

>29410249|10
TTAATATTAA

>29415327|10
GGACATGTCC

>29417333|10
CAACATGTTG

>29419291|10
ACTTATAAGT

>29419429|10
TATATATATA

>29419528|10
ACATGCATGT

>29419570|10
GGTATATACC

>29422805|10
CAAAGCTTTG

>29425389|10
ATGTGCACAT

>29427141|10
ATATATATAT

>29427192|10
ATTATATAAT

>29427225|10
TATAATTATA

>29427286|10
ATATATATAT

>29444015|10
CAGATATCTG

>29449078|10
AGAGGCCTCT

>29449706|10
GGCCCGGGCC

>29450404|10
CCGCGCGCGG

>29450500|10
CCGGGCCCGG

>29457841|10
AGCAGCTGCT

>29457998|10
GAGCCGGCTC

>29475766|10
TCACATGTGA

>29476780|10
ATATATATAT

>29476781|10
TATATATATA

>29482231|10
CTGAGCTCAG

>29482980|10
TTATATATAA

>29483420|10
TTAGATCTAA

>29483732|10
AGAGGCCTCT

>29486573|10
TTTAATTAAA

>29488864|10
CTATTAATAG

>29491042|10
ACATATATGT

>29491049|10
TGTATATACA

>29494537|10
TTTTTAAAAA

>29494769|10
CTGAGCTCAG

>29496288|10
AATATATATT

>29496681|10
GAAAGCTTTC

>29498140|10
ACAAATTTGT

>29501493|10
TTTAATTAAA

>29505830|10
AAAATATTTT

>29506043|10
AAAAATTTTT

>29508040|10
CCTGGCCAGG

>29508625|10
GCCAGCTGGC

>29509736|10
AAATATATTT

>29513212|10
TGACATGTCA

>29520005|10
CAGGGCCCTG

>29521970|10
CCCTGCAGGG

>29523961|10
GTCAGCTGAC

>29526436|10
AAATTAATTT

>29526826|10
CAAAATTTTG

>29530011|10
AAAATATTTT

>29535628|10
CAGAATTCTG

>29544751|10
AAAAGCTTTT

>29546585|10
TCACTAGTGA

>29555222|10
AGACCGGTCT

>29564554|10
CGGCCGGCCG

>29570700|10
CCCCCGGGGG

>29571007|10
CTCAGCTGAG

>29571702|10
CAGCATGCTG

>29580067|10
TATATATATA

>29580553|10
ACCACGTGGT

>29589258|10
ATTAATTAAT

>29594853|10
CTCCTAGGAG

>29595733|10
TATATATATA

>29595734|10
ATATATATAT

>29595735|10
TATATATATA

>29595736|10
ATATATATAT

>29595737|10
TATATATATA

>29595738|10
ATATATATAT

>29595739|10
TATATATATA

>29595740|10
ATATATATAT

>29595741|10
TATATATATA

>29595742|10
ATATATATAT

>29595743|10
TATATATATA

>29595744|10
ATATATATAT

>29595745|10
TATATATATA

>29595746|10
ATATATATAT

>29595747|10
TATATATATA

>29595748|10
ATATATATAT

>29595749|10
TATATATATA

>29595934|10
AGCAGCTGCT

>29603978|10
AGTATATACT

>29606105|10
GCGGGCCCGC

>29608532|10
CAGGATCCTG

>29610539|10
CCAGCGCTGG

>29611828|10
AGCCATGGCT

>29626777|10
TTTCATGAAA

>29632660|10
TGCTGCAGCA

>29637865|10
GGAGGCCTCC

>29640372|10
AAAAATTTTT

>29641087|10
ATTAATTAAT

>29646501|10
TGGGGCCCCA

>29647634|10
TTGGGCCCAA

>29650085|10
AGGGGCCCCT

>29650220|10
GAAGGCCTTC

>29654046|10
TTCATATGAA

>29661342|10
ACTTATAAGT

>29664481|10
GAGGATCCTC

>29675659|10
AGCTGCAGCT

>29680510|10
ACCAGCTGGT

>29692674|10
GGCTGCAGCC

>29696410|10
CACTGCAGTG

>29702426|10
TTTTTAAAAA

>29702634|10
TATATATATA

>29702635|10
ATATATATAT

>29703629|10
AATTATAATT

>29708439|10
TTATATATAA

>29712852|10
TGAATATTCA

>29724038|10
AAGAGCTCTT

>29726087|10
GTTAATTAAC

>29727065|10
GGTATATACC

>29731286|10
GGGAATTCCC

>29742263|10
TAAATATTTA

>29742914|10
CTGAGCTCAG

>29743632|10
GTGATATCAC

>29754048|10
CAAGGCCTTG

>29760207|10
CCAGGCCTGG

>29769637|10
TGAATATTCA

>29771026|10
GCTCATGAGC

>29774505|10
TTTATATAAA

>29792969|10
TGAAGCTTCA

>29793382|10
ATCCTAGGAT

>29795441|10
TTAAATTTAA

>29799889|10
GTTCTAGAAC

>29801175|10
AAGGATCCTT

>29804327|10
GTAGATCTAC

>29804835|10
AGCCGCGGCT

>29810105|10
GCAAATTTGC

>29814012|10
ATGTATACAT

>29818663|10
CCCTGCAGGG

>29819794|10
AATTATAATT

>29826655|10
GGAGATCTCC

>29830546|10
GGGAGCTCCC

>29842621|10
AGAAATTTCT

>29844561|10
GTGCATGCAC

>29844795|10
AGAAGCTTCT

>29850847|10
GGGAGCTCCC

>29852377|10
CAGGGCCCTG

>29852934|10
GGCCATGGCC

>29858676|10
ATTTTAAAAT

>29859453|10
GTGAGCTCAC

>29860033|10
ACTTATAAGT

>29860173|10
ATATATATAT

>29860174|10
TATATATATA

>29860175|10
ATATATATAT

>29860176|10
TATATATATA

>29862150|10
CACATATGTG

>29862366|10
TTTATATAAA

>29863984|10
ATACATGTAT

>29864022|10
TTTTTAAAAA

>29872548|10
CCAGGCCTGG

>29874442|10
CTTGGCCAAG

>29877314|10
GGGCCGGCCC

>30028332|10
TTGGCGCCAA

>30030787|10
TGCCCGGGCA

>30034450|10
GTGTTAACAC

>30034839|10
CTGGGCCCAG

>30054582|10
CGCGCGCGCG

>30054591|10
GCACGCGTGC

>30055279|10
AACAGCTGTT

>30055727|10
CCTCTAGAGG

>30055982|10
AACAGCTGTT

>30062104|10
AGAATATTCT

>30066446|10
ATATATATAT

>30066447|10
TATATATATA

>30066448|10
ATATATATAT

>30067607|10
AGAGGCCTCT

>30072315|10
AGCAGCTGCT

>30075004|10
AGTGGCCACT

>30075980|10
ATTCATGAAT

>30076026|10
TGCAATTGCA

>30078896|10
TATTTAAATA

>30079797|10
GTTTATAAAC

>30079967|10
GTATTAATAC

>30082428|10
AAGTATACTT

>30082626|10
ATTTTAAAAT

>30083021|10
AAAAATTTTT

>30088520|10
AATACGTATT

>30088572|10
AAAATATTTT

>30090899|10
CAATATATTG

>30097048|10
AAACATGTTT

>30097435|10
ACCAGCTGGT

>30099538|10
GGAGATCTCC

>30107881|10
CCACATGTGG

>30117113|10
TAAATATTTA

>30120137|10
TTCTGCAGAA

>30134138|10
TATAGCTATA

>30139560|10
ATATATATAT

>30147976|10
GCAGGCCTGC

>30148619|10
TGGGGCCCCA

>30151216|10
CAGGCGCCTG

>30152860|10
CCCTGCAGGG

>30157349|10
TCCACGTGGA

>30165041|10
ATATATATAT

>30165042|10
TATATATATA

>30165955|10
ATTTATAAAT

>30190715|10
CCCTGCAGGG

>30206754|10
ATCCATGGAT

>30212886|10
CCCCATGGGG

>30215437|10
CATGGCCATG

>30219085|10
CTGGGCCCAG

>30220218|10
GCACATGTGC

>30223927|10
GGACATGTCC

>30232218|10
TCAGGCCTGA

>30232705|10
GCGCGCGCGC

>30235101|10
CTGGGCCCAG

>30240105|10
CCCTCGAGGG

>30242442|10
CAAATATTTG

>30243247|10
ATATATATAT

>30243248|10
TATATATATA

>30243249|10
ATATATATAT

>30243420|10
TTATATATAA

>30243451|10
TTATATATAA

>30243482|10
TTATATATAA

>30243513|10
TTATATATAA

>30243531|10
AATATATATT

>30243602|10
AATATATATT

>30243688|10
TTATATATAA

>30244038|10
TATATATATA

>30244170|10
AATATATATT

>30244201|10
AATATATATT

>30244232|10
AATATATATT

>30244263|10
AATATATATT

>30244294|10
AATATATATT

>30244325|10
AATATATATT

>30244391|10
AATATATATT

>30244422|10
AATATATATT

>30244451|10
AATATATATT

>30244482|10
AATATATATT

>30244515|10
AATATATATT

>30244546|10
AATATATATT

>30244577|10
AATATATATT

>30244610|10
AATATATATT

>30246472|10
TGTTATAACA

>30246835|10
ATATATATAT

>30251280|10
GGTATATACC

>30255617|10
TTTTATAAAA

>30260570|10
GGAAGCTTCC

>30262671|10
CTCAGCTGAG

>30264734|10
CTGAGCTCAG

>30266092|10
CAGAGCTCTG

>30267417|10
ATATATATAT

>30267418|10
TATATATATA

>30267419|10
ATATATATAT

>30267420|10
TATATATATA

>30267421|10
ATATATATAT

>30267422|10
TATATATATA

>30268856|10
CCCAGCTGGG

>30272812|10
TATATATATA

>30272813|10
ATATATATAT

>30272814|10
TATATATATA

>30272815|10
ATATATATAT

>30272816|10
TATATATATA

>30275273|10
GGGCTAGCCC

>30279297|10
AAAAATTTTT

>30283221|10
CTGGGCCCAG

>30291970|10
GAAAATTTTC

>30292873|10
TCTTTAAAGA

>30295149|10
AACATATGTT

>30296694|10
GATGGCCATC

>30298347|10
ACACATGTGT

>30298354|10
TGTGCGCACA

>30300988|10
GGAGGCCTCC

>30306686|10
AGACATGTCT

>30307457|10
GCCTGCAGGC

>30313188|10
ATATATATAT

>30313189|10
TATATATATA

>30313190|10
ATATATATAT

>30313191|10
TATATATATA

>30317917|10
TTTTTAAAAA

>30323054|10
TGTAATTACA

>30324873|10
CATGATCATG

>30327871|10
CAGTTAACTG

>30330768|10
CTGGTACCAG

>30335825|10
GGGTTAACCC

>30337066|10
TAGTTAACTA

>30337991|10
GGGCTAGCCC

>30338627|10
TTGTGCACAA

>30346499|10
TAACATGTTA

>30348006|10
ATGGATCCAT

>30352664|10
TGGCCGGCCA

>30352784|10
CTTCATGAAG

>30356482|10
TGCCATGGCA

>30358257|10
TGCCTAGGCA

>30359290|10
CAAGATCTTG

>30360389|10
GGTATATACC

>30361628|10
GGAGTACTCC

>30361844|10
TCCCTAGGGA

>30372961|10
ATATGCATAT

>30376515|10
AGATGCATCT

>30387817|10
CCACATGTGG

>30387887|10
GGAGATCTCC

>30389040|10
GGTTTAAACC

>30389194|10
TACACGTGTA

>30389586|10
TTTCTAGAAA

>30390706|10
GATTGCAATC

>30395065|10
TTGGATCCAA

>30395107|10
GTTTTAAAAC

>30396518|10
TGTGATCACA

>30401846|10
TGATGCATCA

>30409575|10
CTGGGCCCAG

>30411780|10
CAGAATTCTG

>30413473|10
ACACTAGTGT

>30416178|10
GCTGATCAGC

>30417881|10
AGTGTACACT

>30418832|10
TGCACGTGCA

>30429057|10
AGGCATGCCT

>30445988|10
CCCCATGGGG

>30448991|10
GTATGCATAC

>30449067|10
ACACATGTGT

>30453716|10
AAATATATTT

>30454448|10
TACATATGTA

>30458808|10
TATATATATA

>30458809|10
ATATATATAT

>30458810|10
TATATATATA

>30458811|10
ATATATATAT

>30458812|10
TATATATATA

>30459061|10
ATGAATTCAT

>30461788|10
TTTAATTAAA

>30462552|10
TACTGCAGTA

>30466475|10
GGAATATTCC

>30466867|10
ATATATATAT

>30471103|10
GGTATATACC

>30474547|10
CTCTGCAGAG

>30475309|10
TGAAGCTTCA

>30475496|10
TGGGATCCCA

>30479475|10
TACAGCTGTA

>30479521|10
ATTCTAGAAT

>30489955|10
TAATTAATTA

>30489957|10
ATTAATTAAT

>30493491|10
TATATATATA

>30493492|10
ATATATATAT

>30493504|10
TATATATATA

>30493505|10
ATATATATAT

>30493506|10
TATATATATA

>30494095|10
AGGCATGCCT

>30500092|10
GGTATATACC

>30500700|10
GACAGCTGTC

>30504548|10
TTTAATTAAA

>30506902|10
TGCAGCTGCA

>30515150|10
AGCTGCAGCT

>30516075|10
CCAGATCTGG

>30517281|10
GATTATAATC

>30521742|10
TCTGTACAGA

>30537289|10
GCTTGCAAGC

>30542314|10
CACAGCTGTG

>30544856|10
TATAATTATA

>30565506|10
TTCTGCAGAA

>30571316|10
GCAAGCTTGC

>30582397|10
AGTATATACT

>30583195|10
AAAAATTTTT

>30583690|10
TTGTGCACAA

>30586803|10
GTCATATGAC

>30593585|10
ACACATGTGT

>30608095|10
GCCTGCAGGC

>30628447|10
GGTATATACC

>30630017|10
AGAAATTTCT

>30632063|10
CACATATGTG

>30640601|10
TAGAATTCTA

>30641307|10
AATATATATT

>30643786|10
TTTTTAAAAA

>30650789|10
AATGTACATT

>30651943|10
CTCTTAAGAG

>30656499|10
TATTATAATA

>30659782|10
AATTATAATT

>30674394|10
TTAATATTAA

>30680316|10
AGAAATTTCT

>30685030|10
TTTTTAAAAA

>30685216|10
AAAACGTTTT

>30686438|10
TTTTATAAAA

>30689170|10
AAAAGCTTTT

>30691401|10
TTCTGCAGAA

>30691791|10
CTGAGCTCAG

>30697214|10
TGTGGCCACA

>30707572|10
ACCAGCTGGT

>30708604|10
TAAAATTTTA

>30709133|10
TCAGGCCTGA

>30715303|10
ATGTTAACAT

>30719592|10
TATTTAAATA

>30730332|10
TGGAGCTCCA

>30730756|10
GTGTTAACAC

>30736216|10
AAGTATACTT

>30737406|10
GCAGATCTGC

>30738834|10
AGAGGCCTCT

>30740869|10
GGGAGCTCCC

>30745173|10
AGAGGCCTCT

>30746534|10
CTGTGCACAG

>30751354|10
AGATGCATCT

>30751766|10
ATTTTAAAAT

>30752021|10
TGACTAGTCA

>30752062|10
TTGAGCTCAA

>30760040|10
CCCTGCAGGG

>30763866|10
TATATATATA

>30769763|10
TAGCTAGCTA

>30769765|10
GCTAGCTAGC

>30771470|10
ATTAATTAAT

>30771673|10
GAAAGCTTTC

>30775451|10
GAGCTAGCTC

>30780019|10
GGGGATCCCC

>30782506|10
GGTATATACC

>30786871|10
TGTCTAGACA

>30788555|10
AACAGCTGTT

>30795484|10
GTGCATGCAC

>30797677|10
CCAGGCCTGG

>30803123|10
CCAGCGCTGG

>30814222|10
TGGAGCTCCA

>30815699|10
CCCTCGAGGG

>30815897|10
AGCCGCGGCT

>30816910|10
ATGATATCAT

>30819198|10
ATCAATTGAT

>30819876|10
ATCAATTGAT

>30820903|10
GGTATATACC

>30822916|10
AGAAATTTCT

>30824915|10
ACATTAATGT

>30827552|10
CTCTTAAGAG

>30833459|10
GGAGGCCTCC

>30836942|10
CATATATATG

>30841913|10
CTGGGCCCAG

>30844306|10
CACCATGGTG

>30855485|10
GACAGCTGTC

>30862235|10
TCAGGCCTGA

>30873069|10
GGCTTAAGCC

>30875715|10
ATGTGCACAT

>30881293|10
GCCCATGGGC

>30883051|10
CACTGCAGTG

>30884720|10
TTTTTAAAAA

>30892511|10
TCTTGCAAGA

>30897214|10
AAGGTACCTT

>30900047|10
TATATATATA

>30900048|10
ATATATATAT

>30900049|10
TATATATATA

>30901058|10
TATATATATA

>30901059|10
ATATATATAT

>30916459|10
GGTATATACC

>30917406|10
ACAAGCTTGT

>30920434|10
ATATATATAT

>30920435|10
TATATATATA

>30920436|10
ATATATATAT

>30920437|10
TATATATATA

>30920438|10
ATATATATAT

>30920439|10
TATATATATA

>30926939|10
GGTATATACC

>30932350|10
GGGAATTCCC

>30935141|10
TCACATGTGA

>30941209|10
TGGGATCCCA

>30944199|10
GCAAGCTTGC

>30946894|10
AGGATATCCT

>30950588|10
GGGAGCTCCC

>30958650|10
GGTTTAAACC

>30959203|10
AGGTATACCT

>30959901|10
TGTGTACACA

>30977049|10
GGTCATGACC

>31001298|10
GAAATATTTC

>31002970|10
TTATATATAA

>31002997|10
TTATATATAA

>31003125|10
ATATATATAT

>31003889|10
ATCTATAGAT

>31004224|10
AACATATGTT

>31004249|10
TAAAATTTTA

>31004996|10
GAAGTACTTC

>31007584|10
AGGTGCACCT

>31010843|10
CAAGGCCTTG

>31012993|10
CTCTGCAGAG

>31017161|10
TTTATATAAA

>31018700|10
AATAATTATT

>31019808|10
TTATTAATAA

>31021479|10
ATGAATTCAT

>31022816|10
ACTTATAAGT

>31023051|10
CATGTACATG

>31023094|10
GGTATATACC

>31028956|10
TAAATATTTA

>31032249|10
ATTTATAAAT

>31032691|10
TGTTATAACA

>31033464|10
AAAAATTTTT

>31034585|10
GACATATGTC

>31036304|10
CAAAATTTTG

>31036660|10
TACTTAAGTA

>31037499|10
AAACATGTTT

>31039649|10
TGAAATTTCA

>31039674|10
AGGCTAGCCT

>31041099|10
GGTATATACC

>31049000|10
TTAGTACTAA

>31051804|10
GGTATATACC

>31062212|10
AACAATTGTT

>31069122|10
ATATGCATAT

>31070248|10
GCAAATTTGC

>31077689|10
CTGAGCTCAG

>31082449|10
GGATGCATCC

>31085537|10
TCTAGCTAGA

>31091380|10
GATAATTATC

>31094739|10
CTCTGCAGAG

>31095432|10
GGAAATTTCC

>31098989|10
ATATATATAT

>31098990|10
TATATATATA

>31098991|10
ATATATATAT

>31098992|10
TATATATATA

>31098993|10
ATATATATAT

>31098994|10
TATATATATA

>31098995|10
ATATATATAT

>31098996|10
TATATATATA

>31098997|10
ATATATATAT

>31098998|10
TATATATATA

>31098999|10
ATATATATAT

>31099000|10
TATATATATA

>31099001|10
ATATATATAT

>31099002|10
TATATATATA

>31099003|10
ATATATATAT

>31100948|10
GAGCTAGCTC

>31101115|10
GCACATGTGC

>31107413|10
GTGCATGCAC

>31107892|10
CACATATGTG

>31108488|10
ATCTGCAGAT

>31114202|10
CCAGTACTGG

>31115038|10
CTGGATCCAG

>31115394|10
GTGTTAACAC

>31115793|10
GTGTTAACAC

>31126580|10
CATCCGGATG

>31126756|10
TTTCATGAAA

>31134247|10
TGTCATGACA

>31135334|10
AGGCATGCCT

>31135843|10
CTGAGCTCAG

>31139881|10
TGTGATCACA

>31144802|10
TGTATATACA

>31149506|10
ATATATATAT

>31150028|10
AAATATATTT

>31150577|10
AGCCTAGGCT

>31152272|10
CTCCATGGAG

>31153454|10
CTGTGCACAG

>31157873|10
AACAGCTGTT

>31158972|10
GGTGGCCACC

>31167035|10
CCCTGCAGGG

>31171532|10
GCCCCGGGGC

>31173166|10
TCAGGCCTGA

>31174211|10
TGGGATCCCA

>31178728|10
CATCATGATG

>31179107|10
ATAAATTTAT

>31179334|10
GTATATATAC

>31179590|10
TCCACGTGGA

>31180832|10
TCAGATCTGA

>31185268|10
CTGTGCACAG

>31187447|10
AGGGGCCCCT

>31194453|10
CACCCGGGTG

>31195219|10
AGGAATTCCT

>31200201|10
TTGAGCTCAA

>31208583|10
ATCAGCTGAT

>31215241|10
CCTGGCCAGG

>31216287|10
AACTGCAGTT

>31218954|10
GGAGGCCTCC

>31219226|10
AACAGCTGTT

>31219375|10
CCCAGCTGGG

>31223639|10
GGCAGCTGCC

>31227461|10
TTTTTAAAAA

>31233157|10
TTTGGCCAAA

>31235050|10
ACAGGCCTGT

>31245398|10
CATCATGATG

>31245947|10
GAGAGCTCTC

>31247814|10
GGAGGCCTCC

>31253458|10
ATCCATGGAT

>31254609|10
CTCTGCAGAG

>31266172|10
CTGGTACCAG

>31266926|10
CACTGCAGTG

>31267994|10
CACTCGAGTG

>31270641|10
GGCCATGGCC

>31279091|10
CTGCCGGCAG

>31280313|10
GGGCGCGCCC

>31281632|10
ACAGGCCTGT

>31282716|10
TAATTAATTA

>31284456|10
AAAAATTTTT

>31287795|10
TCACATGTGA

>31290287|10
CACATATGTG

>31291923|10
CTGAGCTCAG

>31297809|10
AGGTGCACCT

>31305478|10
ATATATATAT

>31305492|10
ATATATATAT

>31305493|10
TATATATATA

>31305494|10
ATATATATAT

>31305495|10
TATATATATA

>31305508|10
ATATATATAT

>31305509|10
TATATATATA

>31305510|10
ATATATATAT

>31305511|10
TATATATATA

>31305512|10
ATATATATAT

>31305513|10
TATATATATA

>31305542|10
ATATATATAT

>31305543|10
TATATATATA

>31305648|10
ATATATATAT

>31305649|10
TATATATATA

>31305650|10
ATATATATAT

>31305651|10
TATATATATA

>31305652|10
ATATATATAT

>31305653|10
TATATATATA

>31305654|10
ATATATATAT

>31305655|10
TATATATATA

>31305656|10
ATATATATAT

>31305657|10
TATATATATA

>31305658|10
ATATATATAT

>31305659|10
TATATATATA

>31307063|10
TTTATATAAA

>31308024|10
CAAGGCCTTG

>31308378|10
ATATATATAT

>31308379|10
TATATATATA

>31308380|10
ATATATATAT

>31308381|10
TATATATATA

>31308382|10
ATATATATAT

>31308383|10
TATATATATA

>31308384|10
ATATATATAT

>31308385|10
TATATATATA

>31308386|10
ATATATATAT

>31308387|10
TATATATATA

>31308388|10
ATATATATAT

>31308389|10
TATATATATA

>31308390|10
ATATATATAT

>31308391|10
TATATATATA

>31308392|10
ATATATATAT

>31308393|10
TATATATATA

>31308394|10
ATATATATAT

>31308395|10
TATATATATA

>31308396|10
ATATATATAT

>31308397|10
TATATATATA

>31308398|10
ATATATATAT

>31308399|10
TATATATATA

>31308400|10
ATATATATAT

>31308401|10
TATATATATA

>31308402|10
ATATATATAT

>31308403|10
TATATATATA

>31308404|10
ATATATATAT

>31308405|10
TATATATATA

>31308406|10
ATATATATAT

>31308407|10
TATATATATA

>31308408|10
ATATATATAT

>31308409|10
TATATATATA

>31308410|10
ATATATATAT

>31308411|10
TATATATATA

>31308412|10
ATATATATAT

>31308413|10
TATATATATA

>31308414|10
ATATATATAT

>31308415|10
TATATATATA

>31313220|10
TATATATATA

>31313221|10
ATATATATAT

>31313222|10
TATATATATA

>31313223|10
ATATATATAT

>31313224|10
TATATATATA

>31313225|10
ATATATATAT

>31313226|10
TATATATATA

>31313227|10
ATATATATAT

>31313228|10
TATATATATA

>31330681|10
TTCTATAGAA

>31334274|10
GGGAGCTCCC

>31338844|10
ATATATATAT

>31341019|10
AGAAATTTCT

>31341511|10
TTCAGCTGAA

>31349735|10
TGTGGCCACA

>31350818|10
CTGGGCCCAG

>31352920|10
CTGAGCTCAG

>31353070|10
AGCTGCAGCT

>31362792|10
ATCAGCTGAT

>31370955|10
CAGGTACCTG

>31381238|10
CCCGCGCGGG

>31388095|10
AAATATATTT

>31390542|10
GACTATAGTC

>31396740|10
AAAAATTTTT

>31397226|10
AAAAATTTTT

>31397366|10
TTTCATGAAA

>31399731|10
TATATATATA

>31399732|10
ATATATATAT

>31399733|10
TATATATATA

>31399734|10
ATATATATAT

>31399779|10
CATATATATG

>31399792|10
ATATATATAT

>31399813|10
TATACGTATA

>31399829|10
TATATATATA

>31399849|10
TATACGTATA

>31400226|10
ATTAATTAAT

>31401445|10
TGGAGCTCCA

>31403753|10
ACCAGCTGGT

>31403948|10
GAGCATGCTC

>31405093|10
TACAATTGTA

>31405173|10
ACAAATTTGT

>31405488|10
ATATATATAT

>31405489|10
TATATATATA

>31405490|10
ATATATATAT

>31405491|10
TATATATATA

>31405492|10
ATATATATAT

>31405493|10
TATATATATA

>31405494|10
ATATATATAT

>31405495|10
TATATATATA

>31405496|10
ATATATATAT

>31405497|10
TATATATATA

>31405498|10
ATATATATAT

>31405499|10
TATATATATA

>31405500|10
ATATATATAT

>31405501|10
TATATATATA

>31405502|10
ATATATATAT

>31405503|10
TATATATATA

>31409620|10
TCATCGATGA

>31415040|10
ATATATATAT

>31415041|10
TATATATATA

>31415042|10
ATATATATAT

>31415043|10
TATATATATA

>31415044|10
ATATATATAT

>31415045|10
TATATATATA

>31415046|10
ATATATATAT

>31415047|10
TATATATATA

>31415048|10
ATATATATAT

>31415049|10
TATATATATA

>31415050|10
ATATATATAT

>31415051|10
TATATATATA

>31415052|10
ATATATATAT

>31415053|10
TATATATATA

>31415054|10
ATATATATAT

>31415055|10
TATATATATA

>31415056|10
ATATATATAT

>31415057|10
TATATATATA

>31415058|10
ATATATATAT

>31415059|10
TATATATATA

>31415060|10
ATATATATAT

>31415061|10
TATATATATA

>31415062|10
ATATATATAT

>31415063|10
TATATATATA

>31415064|10
ATATATATAT

>31415065|10
TATATATATA

>31415066|10
ATATATATAT

>31415067|10
TATATATATA

>31415068|10
ATATATATAT

>31415069|10
TATATATATA

>31415070|10
ATATATATAT

>31415071|10
TATATATATA

>31415072|10
ATATATATAT

>31415073|10
TATATATATA

>31425321|10
GTGTGCACAC

>31427999|10
ATTTTAAAAT

>31430939|10
ACTGGCCAGT

>31437040|10
ATTTTAAAAT

>31437100|10
TATGTACATA

>31437789|10
ACAGGCCTGT

>31437799|10
TCTTCGAAGA

>31438445|10
GCCTGCAGGC

>31439270|10
TTCATATGAA

>31444578|10
GTTGTACAAC

>31449095|10
TAGAATTCTA

>31451365|10
TTTTTAAAAA

>31451537|10
TTGAATTCAA

>31458245|10
ATGCTAGCAT

>31461673|10
TTGCATGCAA

>31465692|10
TTGCCGGCAA

>31466320|10
ATAATATTAT

>31467101|10
GTGCATGCAC

>31471901|10
GCAGTACTGC

>31479880|10
GGAATATTCC

>31480063|10
TTTAATTAAA

>31484227|10
TTCAATTGAA

>31486755|10
TAAAGCTTTA

>31489227|10
TTTAATTAAA

>31489548|10
AGTAATTACT

>31489701|10
AATTATAATT

>31490397|10
TCACTAGTGA

>31496088|10
ATATTAATAT

>31499576|10
TATCCGGATA

>31500120|10
TTTTATAAAA

>31505414|10
TTTTTAAAAA

>31511421|10
CAAATATTTG

>31511681|10
TTGTTAACAA

>31511807|10
ATATATATAT

>31511808|10
TATATATATA

>31511809|10
ATATATATAT

>31511810|10
TATATATATA

>31511811|10
ATATATATAT

>31511812|10
TATATATATA

>31511813|10
ATATATATAT

>31511814|10
TATATATATA

>31511815|10
ATATATATAT

>31511816|10
TATATATATA

>31511817|10
ATATATATAT

>31511818|10
TATATATATA

>31511819|10
ATATATATAT

>31511820|10
TATATATATA

>31511821|10
ATATATATAT

>31511822|10
TATATATATA

>31512065|10
AAAAATTTTT

>31512937|10
TTTTTAAAAA

>31513491|10
GGCATATGCC

>31514713|10
TTTTTAAAAA

>31523473|10
TAACATGTTA

>31526200|10
AAAAATTTTT

>31527319|10
TCACTAGTGA

>31533090|10
CTGACGTCAG

>31535187|10
TGTCCGGACA

>31536464|10
AAAAATTTTT

>31539964|10
TATATATATA

>31539965|10
ATATATATAT

>31539985|10
GTATATATAC

>31540082|10
TATACGTATA

>31540098|10
TATATATATA

>31541901|10
ATATATATAT

>31541902|10
TATATATATA

>31541903|10
ATATATATAT

>31544015|10
CCAGGCCTGG

>31546461|10
TCCCATGGGA

>31547172|10
CTGGGCCCAG

>31549799|10
ATGTATACAT

>31553476|10
TATATATATA

>31553477|10
ATATATATAT

>31553478|10
TATATATATA

>31553479|10
ATATATATAT

>31553480|10
TATATATATA

>31553481|10
ATATATATAT

>31553482|10
TATATATATA

>31553483|10
ATATATATAT

>31553484|10
TATATATATA

>31553485|10
ATATATATAT

>31553486|10
TATATATATA

>31553487|10
ATATATATAT

>31553488|10
TATATATATA

>31553489|10
ATATATATAT

>31553490|10
TATATATATA

>31553491|10
ATATATATAT

>31553492|10
TATATATATA

>31553493|10
ATATATATAT

>31553494|10
TATATATATA

>31553495|10
ATATATATAT

>31553496|10
TATATATATA

>31553497|10
ATATATATAT

>31553498|10
TATATATATA

>31553499|10
ATATATATAT

>31553500|10
TATATATATA

>31553501|10
ATATATATAT

>31553502|10
TATATATATA

>31553503|10
ATATATATAT

>31553504|10
TATATATATA

>31553505|10
ATATATATAT

>31553506|10
TATATATATA

>31553507|10
ATATATATAT

>31553508|10
TATATATATA

>31558298|10
ACATGCATGT

>31559323|10
GTATATATAC

>31559682|10
GCTAGCTAGC

>31568226|10
GTTGGCCAAC

>31568403|10
AGCCATGGCT

>31569707|10
TTTTTAAAAA

>31570247|10
AAAAATTTTT

>31576640|10
CAGAATTCTG

>31580998|10
ATGAATTCAT

>31585237|10
CTGACGTCAG

>31589779|10
ATATGCATAT

>31589828|10
ATTATATAAT

>31590512|10
TATATATATA

>31590513|10
ATATATATAT

>31590514|10
TATATATATA

>31590538|10
ATATATATAT

>31590546|10
ATTATATAAT

>31590554|10
ATATATATAT

>31590838|10
TGTATATACA

>31590869|10
TGTATATACA

>31591296|10
AGAATATTCT

>31596562|10
AAAAATTTTT

>31601224|10
TAATTAATTA

>31601226|10
ATTAATTAAT

>31601228|10
TAATTAATTA

>31601230|10
ATTAATTAAT

>31604059|10
AAAAATTTTT

>31604361|10
TTTTTAAAAA

>31607206|10
TAAATATTTA

>31612451|10
TTTAATTAAA

>31619385|10
CTGAGCTCAG

>31621591|10
GTACATGTAC

>31622529|10
TTTTTAAAAA

>31624301|10
TTTTTAAAAA

>31636175|10
TGCCTAGGCA

>31641309|10
AAAAATTTTT

>31643777|10
TGGAGCTCCA

>31645998|10
TTTTTAAAAA

>31652027|10
AAATGCATTT

>31658098|10
GACAGCTGTC

>31658628|10
TGCTTAAGCA

>31660632|10
GGCACGTGCC

>31663503|10
CCATGCATGG

>31668777|10
CTGATATCAG

>31675049|10
CCCAGCTGGG

>31680807|10
GCTCTAGAGC

>31685873|10
AAAAGCTTTT

>31686861|10
ATTAATTAAT

>31686863|10
TAATTAATTA

>31686865|10
ATTAATTAAT

>31686867|10
TAATTAATTA

>31686869|10
ATTAATTAAT

>31686871|10
TAATTAATTA

>31686873|10
ATTAATTAAT

>31686875|10
TAATTAATTA

>31686877|10
ATTAATTAAT

>31686879|10
TAATTAATTA

>31694286|10
TATATATATA

>31701613|10
AAAAATTTTT

>31705245|10
TATATATATA

>31705246|10
ATATATATAT

>31705247|10
TATATATATA

>31705248|10
ATATATATAT

>31705249|10
TATATATATA

>31705250|10
ATATATATAT

>31705251|10
TATATATATA

>31705252|10
ATATATATAT

>31705253|10
TATATATATA

>31705254|10
ATATATATAT

>31705255|10
TATATATATA

>31705256|10
ATATATATAT

>31705257|10
TATATATATA

>31705258|10
ATATATATAT

>31705259|10
TATATATATA

>31705260|10
ATATATATAT

>31705261|10
TATATATATA

>31705262|10
ATATATATAT

>31707151|10
AGCTGCAGCT

>31709263|10
TTCAGCTGAA

>31718286|10
CTAGATCTAG

>31721566|10
TAGGATCCTA

>31722140|10
AGGAATTCCT

>31724825|10
TATATATATA

>31724826|10
ATATATATAT

>31724827|10
TATATATATA

>31724828|10
ATATATATAT

>31724829|10
TATATATATA

>31724830|10
ATATATATAT

>31724831|10
TATATATATA

>31724832|10
ATATATATAT

>31724861|10
TATATATATA

>31724862|10
ATATATATAT

>31724863|10
TATATATATA

>31724864|10
ATATATATAT

>31725019|10
TAATATATTA

>31726031|10
TTTTTAAAAA

>31727619|10
GCTCTAGAGC

>31727911|10
GATGGCCATC

>31729668|10
AAAATATTTT

>31730629|10
TATATATATA

>31741013|10
CAAAATTTTG

>31741687|10
TCCATATGGA

>31742743|10
ATAATATTAT

>31743221|10
CTGGGCCCAG

>31743291|10
AAAATATTTT

>31747289|10
GGCCATGGCC

>31751305|10
GTAAATTTAC

>31762874|10
TTTTTAAAAA

>31764367|10
TTTTTAAAAA

>31771824|10
AGAAATTTCT

>31772180|10
AAAAATTTTT

>31778453|10
TTTTTAAAAA

>31779103|10
TGGTATACCA

>31801059|10
ATTTATAAAT

>31809747|10
CTGAGCTCAG

>31816215|10
TTTTTAAAAA

>31817335|10
AGATTAATCT

>31818395|10
ATATATATAT

>31818396|10
TATATATATA

>31818397|10
ATATATATAT

>31818398|10
TATATATATA

>31818399|10
ATATATATAT

>31818416|10
TATATATATA

>31818417|10
ATATATATAT

>31818418|10
TATATATATA

>31818419|10
ATATATATAT

>31818420|10
TATATATATA

>31820624|10
TTTTTAAAAA

>31822962|10
TAGCATGCTA

>31837154|10
TCCCATGGGA

>31842537|10
ATTTTAAAAT

>31847260|10
TTTTTAAAAA

>31852034|10
TTTTTAAAAA

>31852050|10
ATATATATAT

>31852051|10
TATATATATA

>31854899|10
CCAGGCCTGG

>31864792|10
ATAAATTTAT

>31865935|10
GAAAATTTTC

>31866563|10
ATTTTAAAAT

>31867110|10
TATAATTATA

>31871175|10
CTCTGCAGAG

>31871335|10
TTTCTAGAAA

>31873554|10
AAATATATTT

>31878184|10
TATATATATA

>31886078|10
CCGGCGCCGG

>31891187|10
GATATATATC

>31894840|10
ATTTTAAAAT

>31899427|10
CCCTCGAGGG

>31909777|10
TCAGGCCTGA

>31910179|10
CCAGGCCTGG

>31911902|10
TACATATGTA

>31918671|10
ATGCATGCAT

>31918673|10
GCATGCATGC

>31924858|10
ATTTTAAAAT

>31926224|10
TTGGTACCAA

>31926436|10
TTCTATAGAA

>31929351|10
ACAGGCCTGT

>31931323|10
TTCTGCAGAA

>31932936|10
TCTTTAAAGA

>31943975|10
CTGTGCACAG

>31944278|10
TTCTATAGAA

>31946441|10
AGCCATGGCT

>31956375|10
TAATTAATTA

>31958930|10
TGAAATTTCA

>31960726|10
TCAGTACTGA

>31963980|10
GGAAGCTTCC

>31967611|10
TATATATATA

>31967612|10
ATATATATAT

>31967613|10
TATATATATA

>31967614|10
ATATATATAT

>31967615|10
TATATATATA

>31967616|10
ATATATATAT

>31967627|10
ATATATATAT

>31967636|10
TTATATATAA

>31967654|10
ATATATATAT

>31967672|10
TTATATATAA

>31967681|10
ATATATATAT

>31967748|10
ATATATATAT

>31967759|10
ATATATATAT

>31967779|10
TTATATATAA

>31967788|10
ATATATATAT

>31967808|10
TTATATATAA

>31967817|10
ATATATATAT

>31967829|10
TATATATATA

>31967846|10
ATACATGTAT

>31967909|10
TATATATATA

>31967937|10
ATATATATAT

>31967938|10
TATATATATA

>31968559|10
GGTATATACC

>31970810|10
TATGATCATA

>31972615|10
TGCAGCTGCA

>31973938|10
GTGTGCACAC

>31977863|10
TTTTTAAAAA

>31979245|10
TGTGGCCACA

>31984465|10
ATATATATAT

>31984466|10
TATATATATA

>31984467|10
ATATATATAT

>31984468|10
TATATATATA

>31984469|10
ATATATATAT

>31984470|10
TATATATATA

>31986471|10
AGGCATGCCT

>31987265|10
TATATATATA

>31987266|10
ATATATATAT

>31987267|10
TATATATATA

>31987268|10
ATATATATAT

>31987269|10
TATATATATA

>31987270|10
ATATATATAT

>31987271|10
TATATATATA

>31987272|10
ATATATATAT

>31987273|10
TATATATATA

>31987274|10
ATATATATAT

>31987275|10
TATATATATA

>31987276|10
ATATATATAT

>31987277|10
TATATATATA

>31989195|10
CTGAGCTCAG

>31995756|10
TTTATATAAA

>31997263|10
CTGTTAACAG

>32010315|10
CTGAGCTCAG

>32010987|10
GCATGCATGC

>32010989|10
ATGCATGCAT

>32010991|10
GCATGCATGC

>32011402|10
GCATGCATGC

>32011786|10
GCATGCATGC

>32011818|10
GCATGCATGC

>32011820|10
ATGCATGCAT

>32011822|10
GCATGCATGC

>32022159|10
TATTTAAATA

>32023915|10
TTAAATTTAA

>32027085|10
AAAAATTTTT

>32028457|10
CCCTATAGGG

>32028889|10
TGGGATCCCA

>32031130|10
GGTATATACC

>32031991|10
ACACCGGTGT

>32032960|10
AGGTATACCT

>32032987|10
TGCATATGCA

>32035211|10
CAGGATCCTG

>32035777|10
ATGAATTCAT

>32039037|10
TTGGTACCAA

>32040900|10
CCCTGCAGGG

>32043237|10
TAGAATTCTA

>32047356|10
GTGGTACCAC

>32059374|10
AAAAATTTTT

>32064701|10
ATAGATCTAT

>32067712|10
TGTTATAACA

>32068538|10
ATATATATAT

>32068539|10
TATATATATA

>32068540|10
ATATATATAT

>32068553|10
TATATATATA

>32068554|10
ATATATATAT

>32068555|10
TATATATATA

>32068556|10
ATATATATAT

>32068557|10
TATATATATA

>32068558|10
ATATATATAT

>32068559|10
TATATATATA

>32069862|10
AAAATATTTT

>32072252|10
TAGTATACTA

>32073778|10
CTGAGCTCAG

>32081635|10
TTGAATTCAA

>32082265|10
CTCCATGGAG

>32083503|10
CCAGGCCTGG

>32091364|10
CTGAGCTCAG

>32097957|10
GCAGGCCTGC

>32100968|10
ACCAGCTGGT

>32103089|10
TTTTTAAAAA

>32107853|10
AAAAATTTTT

>32108527|10
TAGAATTCTA

>32111974|10
ACTTATAAGT

>32118835|10
GCTATATAGC

>32118930|10
AACTCGAGTT

>32119117|10
CACAGCTGTG

>32121138|10
CATCATGATG

>32121210|10
TGTGGCCACA

>32126612|10
CTCTGCAGAG

>32130881|10
GGGAGCTCCC

>32131419|10
GGTGATCACC

>32147984|10
TTAAATTTAA

>32150139|10
CCCCGCGGGG

>32155879|10
CTAGGCCTAG

>32156954|10
CCTGGCCAGG

>32162637|10
ATGAGCTCAT

>32165332|10
GGCTTAAGCC

>32165558|10
CTCAGCTGAG

>32166953|10
ATGTGCACAT

>32168263|10
GTATATATAC

>32171036|10
CTGAGCTCAG

>32171995|10
GTGTGCACAC

>32177304|10
TTTTTAAAAA

>32180426|10
GAGCCGGCTC

>32190464|10
AGAGGCCTCT

>32194980|10
ATGGGCCCAT

>32195851|10
ACAGGCCTGT

>32199934|10
CCCAGCTGGG

>32208550|10
CGCAGCTGCG

>32217288|10
TAATATATTA

>32217743|10
CCACCGGTGG

>32218954|10
CAGGCGCCTG

>32219733|10
AGAGGCCTCT

>32219739|10
CTCTGCAGAG

>32220607|10
CCTCATGAGG

>32222163|10
TGTGCGCACA

>32226558|10
TCCTTAAGGA

>32227179|10
TCTGGCCAGA

>32227523|10
AGTGATCACT

>32237663|10
GCCGCGCGGC

>32242152|10
GCTAATTAGC

>32249466|10
TGGAGCTCCA

>32256559|10
TCTGGCCAGA

>32257237|10
CCGAGCTCGG

>32258447|10
GGCTGCAGCC

>32258871|10
AGGTGCACCT

>32266053|10
CAGGGCCCTG

>32268208|10
AATATATATT

>32268416|10
ATTTTAAAAT

>32269936|10
GATTTAAATC

>32270399|10
TTTTTAAAAA

>32273967|10
TTAACGTTAA

>32275574|10
CTCTGCAGAG

>32276680|10
CTGATATCAG

>32279759|10
CTCCCGGGAG

>32281728|10
AGGGCGCCCT

>32282157|10
ACTTATAAGT

>32282702|10
TATATATATA

>32282703|10
ATATATATAT

>32282704|10
TATATATATA

>32282705|10
ATATATATAT

>32282706|10
TATATATATA

>32282707|10
ATATATATAT

>32282708|10
TATATATATA

>32282709|10
ATATATATAT

>32282710|10
TATATATATA

>32282711|10
ATATATATAT

>32282712|10
TATATATATA

>32288399|10
ATTTATAAAT

>32294801|10
CCAGATCTGG

>32298589|10
ATATATATAT

>32298590|10
TATATATATA

>32298591|10
ATATATATAT

>32298592|10
TATATATATA

>32298593|10
ATATATATAT

>32298594|10
TATATATATA

>32298595|10
ATATATATAT

>32298596|10
TATATATATA

>32298597|10
ATATATATAT

>32298598|10
TATATATATA

>32298599|10
ATATATATAT

>32298600|10
TATATATATA

>32298601|10
ATATATATAT

>32298602|10
TATATATATA

>32298603|10
ATATATATAT

>32298604|10
TATATATATA

>32298605|10
ATATATATAT

>32298606|10
TATATATATA

>32298607|10
ATATATATAT

>32298608|10
TATATATATA

>32298609|10
ATATATATAT

>32298610|10
TATATATATA

>32298611|10
ATATATATAT

>32298612|10
TATATATATA

>32298613|10
ATATATATAT

>32298614|10
TATATATATA

>32298615|10
ATATATATAT

>32298616|10
TATATATATA

>32298617|10
ATATATATAT

>32298618|10
TATATATATA

>32298619|10
ATATATATAT

>32298620|10
TATATATATA

>32298621|10
ATATATATAT

>32302125|10
AAGAGCTCTT

>32303981|10
CAAGGCCTTG

>32312415|10
TCTAATTAGA

>32314266|10
ACACATGTGT

>32314272|10
GTGTGCACAC

>32320402|10
AAATCGATTT

>32322765|10
GAACATGTTC

>32329623|10
ATATATATAT

>32329624|10
TATATATATA

>32329625|10
ATATATATAT

>32329626|10
TATATATATA

>32329627|10
ATATATATAT

>32329628|10
TATATATATA

>32329629|10
ATATATATAT

>32329630|10
TATATATATA

>32329631|10
ATATATATAT

>32329632|10
TATATATATA

>32329633|10
ATATATATAT

>32329634|10
TATATATATA

>32329635|10
ATATATATAT

>32329636|10
TATATATATA

>32329637|10
ATATATATAT

>32329638|10
TATATATATA

>32329639|10
ATATATATAT

>32329640|10
TATATATATA

>32329641|10
ATATATATAT

>32329642|10
TATATATATA

>32329643|10
ATATATATAT

>32329644|10
TATATATATA

>32329645|10
ATATATATAT

>32329646|10
TATATATATA

>32329647|10
ATATATATAT

>32329648|10
TATATATATA

>32329649|10
ATATATATAT

>32329650|10
TATATATATA

>32329651|10
ATATATATAT

>32329652|10
TATATATATA

>32329653|10
ATATATATAT

>32332344|10
ACATGCATGT

>32333104|10
TTTTTAAAAA

>32336065|10
GCTTCGAAGC

>32340151|10
GTTTTAAAAC

>32341772|10
TTTCTAGAAA

>32342340|10
AGCTATAGCT

>32343108|10
TCTATATAGA

>32344334|10
ATGGTACCAT

>32345291|10
CCATTAATGG

>32348150|10
TTACATGTAA

>32359686|10
GGAAATTTCC

>32365012|10
AGGAGCTCCT

>32368774|10
AAAAATTTTT

>32370555|10
GGTCATGACC

>32373716|10
TATATATATA

>32373717|10
ATATATATAT

>32373718|10
TATATATATA

>32373719|10
ATATATATAT

>32373720|10
TATATATATA

>32373721|10
ATATATATAT

>32373722|10
TATATATATA

>32373723|10
ATATATATAT

>32373724|10
TATATATATA

>32373725|10
ATATATATAT

>32373726|10
TATATATATA

>32373743|10
ATATATATAT

>32373744|10
TATATATATA

>32373745|10
ATATATATAT

>32373746|10
TATATATATA

>32373747|10
ATATATATAT

>32373748|10
TATATATATA

>32373749|10
ATATATATAT

>32373750|10
TATATATATA

>32373751|10
ATATATATAT

>32373752|10
TATATATATA

>32373753|10
ATATATATAT

>32373754|10
TATATATATA

>32373755|10
ATATATATAT

>32373756|10
TATATATATA

>32373757|10
ATATATATAT

>32373758|10
TATATATATA

>32373759|10
ATATATATAT

>32373760|10
TATATATATA

>32373761|10
ATATATATAT

>32373762|10
TATATATATA

>32373763|10
ATATATATAT

>32373764|10
TATATATATA

>32373765|10
ATATATATAT

>32373766|10
TATATATATA

>32373767|10
ATATATATAT

>32373768|10
TATATATATA

>32373769|10
ATATATATAT

>32373770|10
TATATATATA

>32373771|10
ATATATATAT

>32373772|10
TATATATATA

>32373773|10
ATATATATAT

>32373774|10
TATATATATA

>32373775|10
ATATATATAT

>32373776|10
TATATATATA

>32373777|10
ATATATATAT

>32373778|10
TATATATATA

>32373779|10
ATATATATAT

>32373780|10
TATATATATA

>32373781|10
ATATATATAT

>32373782|10
TATATATATA

>32373783|10
ATATATATAT

>32373784|10
TATATATATA

>32373785|10
ATATATATAT

>32373786|10
TATATATATA

>32373787|10
ATATATATAT

>32373788|10
TATATATATA

>32373789|10
ATATATATAT

>32373790|10
TATATATATA

>32373791|10
ATATATATAT

>32373792|10
TATATATATA

>32373793|10
ATATATATAT

>32373794|10
TATATATATA

>32373795|10
ATATATATAT

>32373796|10
TATATATATA

>32373797|10
ATATATATAT

>32373798|10
TATATATATA

>32374751|10
AAAAATTTTT

>32381319|10
TCTGTACAGA

>32381436|10
TAAATATTTA

>32391752|10
TATATATATA

>32391753|10
ATATATATAT

>32391754|10
TATATATATA

>32391755|10
ATATATATAT

>32391756|10
TATATATATA

>32391757|10
ATATATATAT

>32391758|10
TATATATATA

>32391759|10
ATATATATAT

>32391760|10
TATATATATA

>32392880|10
ACTTATAAGT

>32393805|10
TATTATAATA

>32393846|10
TATAATTATA

>32393865|10
ATATTAATAT

>32393868|10
TTAATATTAA

>32394008|10
AAAAATTTTT

>32399118|10
CTGAGCTCAG

>32403955|10
TGCGCGCGCA

>32404096|10
CCCCGCGGGG

>32406582|10
ATGGGCCCAT

>32410325|10
CCGCGCGCGG

>32420012|10
TTTTTAAAAA

>32420635|10
CTGAGCTCAG

>32431489|10
TTGAGCTCAA

>32431844|10
AGATATATCT

>32437776|10
CTCAGCTGAG

>32437979|10
AGTCTAGACT

>32445767|10
TTCCATGGAA

>32446833|10
TCACATGTGA

>32447367|10
GGAGATCTCC

>32449406|10
TATAGCTATA

>32449630|10
ATACATGTAT

>32451322|10
AACAGCTGTT

>32458742|10
ATAAATTTAT

>32460349|10
TGTAGCTACA

>32477616|10
ATATATATAT

>32479154|10
GCGGGCCCGC

>32479398|10
CTCCGCGGAG

>32481868|10
TAAATATTTA

>32483074|10
GTCTGCAGAC

>32486925|10
TAATATATTA

>32491519|10
TATATATATA

>32491520|10
ATATATATAT

>32491521|10
TATATATATA

>32494065|10
ATATATATAT

>32494081|10
ATATATATAT

>32495648|10
CATTTAAATG

>32504381|10
TTGAGCTCAA

>32504523|10
AATTATAATT

>32504620|10
ATTTTAAAAT

>32505013|10
GTATTAATAC

>32516347|10
CTGAGCTCAG

>32517083|10
AAGCATGCTT

>32518702|10
CATGATCATG

>32518994|10
ATTAATTAAT

>32518996|10
TAATTAATTA

>32518998|10
ATTAATTAAT

>32522407|10
TTTTTAAAAA

>32531690|10
AAAAATTTTT

>32532477|10
AAAATATTTT

>32537737|10
CAATTAATTG

>32544001|10
CTGAGCTCAG

>32544098|10
CATTATAATG

>32544551|10
TTTTTAAAAA

>32547843|10
TCAAGCTTGA

>32550658|10
TGAAATTTCA

>32556747|10
TTGGTACCAA

>32557924|10
ATTTTAAAAT

>32560560|10
TGCTGCAGCA

>32561107|10
CCTGGCCAGG

>32565064|10
TTTTTAAAAA

>32567039|10
TTTTTAAAAA

>32567700|10
AAAAATTTTT

>32573554|10
AGTGCGCACT

>32578408|10
CTTAATTAAG

>32578774|10
TTGAGCTCAA

>32580054|10
TATATATATA

>32580055|10
ATATATATAT

>32580056|10
TATATATATA

>32580057|10
ATATATATAT

>32580058|10
TATATATATA

>32580059|10
ATATATATAT

>32580060|10
TATATATATA

>32580061|10
ATATATATAT

>32580062|10
TATATATATA

>32580063|10
ATATATATAT

>32580064|10
TATATATATA

>32583088|10
TTTTTAAAAA

>32584600|10
TATATATATA

>32584601|10
ATATATATAT

>32584602|10
TATATATATA

>32584603|10
ATATATATAT

>32584604|10
TATATATATA

>32584605|10
ATATATATAT

>32584606|10
TATATATATA

>32584607|10
ATATATATAT

>32584608|10
TATATATATA

>32584609|10
ATATATATAT

>32584610|10
TATATATATA

>32584611|10
ATATATATAT

>32584612|10
TATATATATA

>32584613|10
ATATATATAT

>32584614|10
TATATATATA

>32584615|10
ATATATATAT

>32584616|10
TATATATATA

>32584617|10
ATATATATAT

>32584618|10
TATATATATA

>32584619|10
ATATATATAT

>32584620|10
TATATATATA

>32584621|10
ATATATATAT

>32584622|10
TATATATATA

>32584623|10
ATATATATAT

>32584624|10
TATATATATA

>32586161|10
TAATTAATTA

>32586163|10
ATTAATTAAT

>32586165|10
TAATTAATTA

>32586167|10
ATTAATTAAT

>32589684|10
AAAAATTTTT

>32590334|10
CTGAGCTCAG

>32590672|10
CTGAGCTCAG

>32591503|10
TATATATATA

>32593958|10
ATATATATAT

>32593990|10
ATATATATAT

>32593991|10
TATATATATA

>32593992|10
ATATATATAT

>32593993|10
TATATATATA

>32593994|10
ATATATATAT

>32593995|10
TATATATATA

>32593996|10
ATATATATAT

>32593997|10
TATATATATA

>32593998|10
ATATATATAT

>32593999|10
TATATATATA

>32594000|10
ATATATATAT

>32594001|10
TATATATATA

>32594002|10
ATATATATAT

>32594003|10
TATATATATA

>32594004|10
ATATATATAT

>32594005|10
TATATATATA

>32594006|10
ATATATATAT

>32594007|10
TATATATATA

>32594008|10
ATATATATAT

>32594009|10
TATATATATA

>32594010|10
ATATATATAT

>32594011|10
TATATATATA

>32594012|10
ATATATATAT

>32594013|10
TATATATATA

>32594014|10
ATATATATAT

>32594015|10
TATATATATA

>32594016|10
ATATATATAT

>32594017|10
TATATATATA

>32594018|10
ATATATATAT

>32597231|10
ACATATATGT

>32597247|10
ATATATATAT

>32597291|10
ATATATATAT

>32597292|10
TATATATATA

>32597293|10
ATATATATAT

>32597294|10
TATATATATA

>32602205|10
TAATATATTA

>32604764|10
CAAATATTTG

>32606091|10
TATAGCTATA

>32608506|10
CACCATGGTG

>32609971|10
GGAAATTTCC

>32612243|10
TGTTTAAACA

>32619779|10
GTCTGCAGAC

>32624186|10
GACTATAGTC

>32628089|10
ACTCCGGAGT

>32629963|10
CAAATATTTG

>32637555|10
AGGGATCCCT

>32638019|10
AATGGCCATT

>32640481|10
ATAAATTTAT

>32644579|10
GGTAATTACC

>32645264|10
CCGGCGCCGG

>32645691|10
AGAGGCCTCT

>32649340|10
TAATTAATTA

>32649342|10
ATTAATTAAT

>32650050|10
ACTCATGAGT

>32657077|10
TCAGCGCTGA

>32658120|10
TCTGGCCAGA

>32660027|10
TTACATGTAA

>32660841|10
CCAGGCCTGG

>32660973|10
CAAGGCCTTG

>32668742|10
AAAAATTTTT

>32668754|10
TTTAATTAAA

>32670576|10
TGCGCGCGCA

>32671034|10
CTCCGCGGAG

>32672800|10
GCAGGCCTGC

>32677936|10
GAGGGCCCTC

>32681724|10
TCTGGCCAGA

>32686345|10
TTAAATTTAA

>32708272|10
AGGGCGCCCT

>32712515|10
CAGGGCCCTG

>32713123|10
TGCAGCTGCA

>32713178|10
CCAGGCCTGG

>32715577|10
TGGAGCTCCA

>32743064|10
GCAGATCTGC

>32749854|10
TATATATATA

>32749855|10
ATATATATAT

>32749856|10
TATATATATA

>32749857|10
ATATATATAT

>32749858|10
TATATATATA

>32749859|10
ATATATATAT

>32749860|10
TATATATATA

>32749861|10
ATATATATAT

>32749862|10
TATATATATA

>32749880|10
ATATATATAT

>32749898|10
TATATATATA

>32749947|10
ATATATATAT

>32751616|10
AGAAGCTTCT

>32754962|10
ATATATATAT

>32754963|10
TATATATATA

>32754964|10
ATATATATAT

>32754965|10
TATATATATA

>32754966|10
ATATATATAT

>32754978|10
ATATATATAT

>32755675|10
TCTTTAAAGA

>32762697|10
TTTTGCAAAA

>32765112|10
AAGATATCTT

>32766566|10
TAAAATTTTA

>32772468|10
ATTTATAAAT

>32774474|10
TGTGATCACA

>32784220|10
TATTTAAATA

>32786020|10
AAATGCATTT

>32786200|10
AAAATATTTT

>32787326|10
AAAATATTTT

>32789990|10
AATTTAAATT

>32792154|10
GCATGCATGC

>32792259|10
TATATATATA

>32792260|10
ATATATATAT

>32792261|10
TATATATATA

>32792262|10
ATATATATAT

>32793174|10
CACCATGGTG

>32793883|10
TGCCATGGCA

>32796594|10
GTCATATGAC

>32800965|10
TCCGCGCGGA

>32801047|10
GCCCCGGGGC

>32802201|10
CCTTCGAAGG

>32802699|10
CCCAGCTGGG

>32805346|10
TAGACGTCTA

>32805839|10
TGTGATCACA

>32806520|10
GTCTTAAGAC

>32813169|10
TGAGGCCTCA

>32817206|10
CTCACGTGAG

>32818529|10
TAGGGCCCTA

>32820977|10
ATCTGCAGAT

>32827664|10
CCGGGCCCGG

>32829812|10
TTCAATTGAA

>32830801|10
AACAGCTGTT

>32832104|10
CAGAGCTCTG

>32838089|10
GGAATATTCC

>32839772|10
ATATGCATAT

>32849182|10
GTTTATAAAC

>32850658|10
TAATTAATTA

>32852525|10
GCCAGCTGGC

>32852797|10
GATCTAGATC

>32853358|10
AGTAATTACT

>32853968|10
TAAAATTTTA

>32855010|10
TGAAATTTCA

>32859640|10
CAGGGCCCTG

>32859768|10
CACCGCGGTG

>32863274|10
CTTTTAAAAG

>32864023|10
ATATATATAT

>32864024|10
TATATATATA

>32864025|10
ATATATATAT

>32864026|10
TATATATATA

>32864042|10
TGTATATACA

>32866560|10
CAGGATCCTG

>32867203|10
TTTAATTAAA

>32869594|10
AATATATATT

>32869613|10
ATATATATAT

>32869614|10
TATATATATA

>32869615|10
ATATATATAT

>32869616|10
TATATATATA

>32869796|10
TATATATATA

>32871426|10
AAAAGCTTTT

>32873771|10
AGTAGCTACT

>32879098|10
GGTATATACC

>32883388|10
TCCCATGGGA

>32884355|10
GTCTTAAGAC

>32895316|10
CTCCATGGAG

>32899215|10
TTCTTAAGAA

>32906029|10
TTGAGCTCAA

>32906085|10
TAATTAATTA

>32906087|10
ATTAATTAAT

>32906089|10
TAATTAATTA

>32906091|10
ATTAATTAAT

>32907999|10
GGGTGCACCC

>32908466|10
CAGGCGCCTG

>32909827|10
CAGTCGACTG

>32910111|10
AAATGCATTT

>32913383|10
CCCCTAGGGG

>32915094|10
TTCTATAGAA

>32915104|10
GGGTGCACCC

>32916301|10
ATCAATTGAT

>32919209|10
TATATATATA

>32919210|10
ATATATATAT

>32919211|10
TATATATATA

>32921766|10
TGCCATGGCA

>32923014|10
AGTGGCCACT

>32924551|10
GAATGCATTC

>32927477|10
GGTAGCTACC

>32934633|10
AAAAATTTTT

>32935329|10
ATATTAATAT

>32935352|10
TTTTATAAAA

>32938971|10
ATTCATGAAT

>32940797|10
CAAATATTTG

>32944194|10
CACATATGTG

>32947436|10
ACTTATAAGT

>32949287|10
AAGTATACTT

>32952226|10
TGCCATGGCA

>32952453|10
CTTTTAAAAG

>32955494|10
GGTGGCCACC

>32955517|10
TCCTTAAGGA

>32959054|10
TTTTTAAAAA

>32960351|10
ATATATATAT

>32961599|10
TTTATATAAA

>32961682|10
TAGAGCTCTA

>32962234|10
TTATATATAA

>32966006|10
CTGCGCGCAG

>32966320|10
CGGCCGGCCG

>32966322|10
GCCGGCCGGC

>32970125|10
AAAAATTTTT

>32972235|10
TCACATGTGA

>32981248|10
TTTCATGAAA

>32982050|10
CTGGTACCAG

>32983579|10
TTTTTAAAAA

>32984388|10
AAAAATTTTT

>32985207|10
CATAATTATG

>32989885|10
CCGCATGCGG

>32991262|10
CAAAATTTTG

>32999323|10
TAAAATTTTA

>33004586|10
CCTGTACAGG

>33010778|10
TTTTTAAAAA

>33018376|10
TATATATATA

>33018467|10
TTATTAATAA

>33018547|10
TTAATATTAA

>33018972|10
TATTTAAATA

>33020611|10
CAGAATTCTG

>33022135|10
TTTTTAAAAA

>33026620|10
TTTGATCAAA

>33026937|10
AACGTACGTT

>33030558|10
CTTTGCAAAG

>33031254|10
AAAAATTTTT

>33031264|10
TTTAATTAAA

>33032258|10
AATAGCTATT

>33040218|10
TTTTTAAAAA

>33042977|10
CTGAGCTCAG

>33044118|10
TTTCTAGAAA

>33044514|10
AATATATATT

>33045849|10
AAAAATTTTT

>33046770|10
TATTATAATA

>33046811|10
TTATATATAA

>33046828|10
TAATATATTA

>33046860|10
ATATTAATAT

>33046899|10
ATTATATAAT

>33053237|10
TTTTTAAAAA

>33056985|10
TATATATATA

>33056986|10
ATATATATAT

>33056987|10
TATATATATA

>33064672|10
TTATTAATAA

>33064718|10
AATTTAAATT

>33064861|10
AAAAATTTTT

>33067628|10
AGTTTAAACT

>33070091|10
GCTTATAAGC

>33072341|10
AGGTCGACCT

>33072872|10
CCTGGCCAGG

>33073464|10
TATTTAAATA

>33073546|10
AAAATATTTT

>33084273|10
AATTATAATT

>33090916|10
CTGAGCTCAG

>33094553|10
AAATTAATTT

>33097370|10
TTGAATTCAA

>33097501|10
TTTAATTAAA

>33097920|10
TTTCTAGAAA

>33099187|10
ATTTTAAAAT

>33099508|10
ACAGTACTGT

>33115576|10
TTTTTAAAAA

>33122545|10
AAAACGTTTT

>33124536|10
TTATATATAA

>33124646|10
TTATATATAA

>33124740|10
TATATATATA

>33124795|10
ACATATATGT

>33124812|10
CATATATATG

>33126717|10
AAAAATTTTT

>33129842|10
GGGCCGGCCC

>33134232|10
ATTTATAAAT

>33143968|10
CAGGCGCCTG

>33144334|10
GGGTGCACCC

>33144596|10
TTATTAATAA

>33150425|10
TAGAATTCTA

>33151671|10
CTCAATTGAG

>33156470|10
CTGAGCTCAG

>33158013|10
TTTTTAAAAA

>33159199|10
GCACATGTGC

>33163606|10
CTGAGCTCAG

>33168305|10
GCCCGCGGGC

>33169805|10
GCAGGCCTGC

>33171228|10
ACAGATCTGT

>33172767|10
TTTGGCCAAA

>33173243|10
ACCCATGGGT

>33178073|10
AGGACGTCCT

>33181310|10
AGGAGCTCCT

>33187177|10
TTCAGCTGAA

>33188710|10
TGGCTAGCCA

>33188826|10
ATATATATAT

>33191482|10
AGCTTAAGCT

>33200404|10
TACATATGTA

>33210509|10
CTGAGCTCAG

>33218553|10
TATATATATA

>33218554|10
ATATATATAT

>33218555|10
TATATATATA

>33218556|10
ATATATATAT

>33218557|10
TATATATATA

>33218558|10
ATATATATAT

>33218559|10
TATATATATA

>33222125|10
GCACATGTGC

>33230010|10
CTAGTACTAG

>33232066|10
CAAGGCCTTG

>33232275|10
CCTTTAAAGG

>33233081|10
TGTACGTACA

>33236190|10
TGAGGCCTCA

>33240428|10
TATATATATA

>33249481|10
CCACATGTGG

>33252614|10
GAAGGCCTTC

>33253657|10
CATGATCATG

>33254824|10
TTATATATAA

>33262598|10
TATATATATA

>33262599|10
ATATATATAT

>33262600|10
TATATATATA

>33262601|10
ATATATATAT

>33262602|10
TATATATATA

>33262603|10
ATATATATAT

>33262604|10
TATATATATA

>33262605|10
ATATATATAT

>33262606|10
TATATATATA

>33262607|10
ATATATATAT

>33262608|10
TATATATATA

>33262609|10
ATATATATAT

>33262610|10
TATATATATA

>33262611|10
ATATATATAT

>33262612|10
TATATATATA

>33262613|10
ATATATATAT

>33262614|10
TATATATATA

>33262615|10
ATATATATAT

>33262616|10
TATATATATA

>33262617|10
ATATATATAT

>33262618|10
TATATATATA

>33262619|10
ATATATATAT

>33262620|10
TATATATATA

>33262621|10
ATATATATAT

>33262622|10
TATATATATA

>33262623|10
ATATATATAT

>33262624|10
TATATATATA

>33262625|10
ATATATATAT

>33262626|10
TATATATATA

>33262627|10
ATATATATAT

>33262628|10
TATATATATA

>33262629|10
ATATATATAT

>33262630|10
TATATATATA

>33262631|10
ATATATATAT

>33262632|10
TATATATATA

>33262633|10
ATATATATAT

>33262634|10
TATATATATA

>33262635|10
ATATATATAT

>33262636|10
TATATATATA

>33262637|10
ATATATATAT

>33262638|10
TATATATATA

>33262639|10
ATATATATAT

>33262640|10
TATATATATA

>33262641|10
ATATATATAT

>33268098|10
AAATATATTT

>33272265|10
TTCCTAGGAA

>33272334|10
AAATATATTT

>33275489|10
CTGAGCTCAG

>33282049|10
TATTTAAATA

>33286739|10
TTCTTAAGAA

>33288315|10
CATATATATG

>33290430|10
TATATATATA

>33290431|10
ATATATATAT

>33290432|10
TATATATATA

>33290433|10
ATATATATAT

>33290434|10
TATATATATA

>33290435|10
ATATATATAT

>33290436|10
TATATATATA

>33290437|10
ATATATATAT

>33291121|10
TGAATATTCA

>33293375|10
CCTGGCCAGG

>33294210|10
AAAAGCTTTT

>33295232|10
TTTTTAAAAA

>33296854|10
TACTGCAGTA

>33301425|10
GTATATATAC

>33305035|10
TGCATATGCA

>33307807|10
TATATATATA

>33307808|10
ATATATATAT

>33307809|10
TATATATATA

>33307810|10
ATATATATAT

>33307811|10
TATATATATA

>33307824|10
ATATATATAT

>33307825|10
TATATATATA

>33307826|10
ATATATATAT

>33307827|10
TATATATATA

>33307828|10
ATATATATAT

>33310359|10
TAGATATCTA

>33310364|10
ATCTATAGAT

>33310377|10
GATATATATC

>33310392|10
ATAGATCTAT

>33310407|10
GATATATATC

>33310428|10
ATATATATAT

>33310429|10
TATATATATA

>33310873|10
TTTTTAAAAA

>33316247|10
TTTTTAAAAA

>33320661|10
CAAGTACTTG

>33323788|10
TGCCTAGGCA

>33326752|10
ACAGGCCTGT

>33333558|10
ATTCTAGAAT

>33334304|10
GACATATGTC

>33335736|10
CCCCATGGGG

>33339977|10
AGACATGTCT

>33340225|10
TATGTACATA

>33340931|10
CACAGCTGTG

>33344817|10
AAAAATTTTT

>33346679|10
CCCATATGGG

>33355020|10
GAAATATTTC

>33355139|10
ACACTAGTGT

>33358763|10
GCCCCGGGGC

>33361339|10
CCAGCGCTGG

>33367224|10
GCGGGCCCGC

>33367580|10
AAAGCGCTTT

>33373800|10
TAAATATTTA

>33378285|10
TTAAATTTAA

>33389779|10
ATTGATCAAT

>33391710|10
TCAGATCTGA

>33397594|10
TTACTAGTAA

>33399253|10
AATTTAAATT

>33401314|10
AGAATATTCT

>33403176|10
GGCACGTGCC

>33403384|10
CACACGTGTG

>33409234|10
CATTTAAATG

>33411303|10
TGAATATTCA

>33411892|10
ACCAGCTGGT

>33416830|10
TTTTTAAAAA

>33418863|10
CCAAGCTTGG

>33420681|10
CATTATAATG

>33427250|10
TATATATATA

>33430100|10
GCTGCGCAGC

>33430191|10
GCGCCGGCGC

>33430194|10
CCGGCGCCGG

>33430567|10
CGGAGCTCCG

>33437024|10
ACTCTAGAGT

>33446446|10
ATATGCATAT

>33450673|10
CCCCATGGGG

>33460948|10
ATATGCATAT

>33464413|10
TTGGTACCAA

>33469953|10
ATGTTAACAT

>33476199|10
TTTTTAAAAA

>33476207|10
AAATTAATTT

>33476471|10
TTTTTAAAAA

>33477459|10
GGCTATAGCC

>33477832|10
CATCATGATG

>33478579|10
GTGCATGCAC

>33482739|10
ATTTTAAAAT

>33482899|10
GACTGCAGTC

>33497502|10
TATTTAAATA

>33497538|10
GTTTTAAAAC

>33500299|10
ATACTAGTAT

>33503575|10
AACTTAAGTT

>33514235|10
ACTGGCCAGT

>33515392|10
ATTTATAAAT

>33516920|10
CCCCGCGGGG

>33520209|10
AAAAATTTTT

>33520667|10
TTTTTAAAAA

>33521909|10
TTTTTAAAAA

>33522419|10
TAAATATTTA

>33523249|10
AAAATATTTT

>33524138|10
AAATCGATTT

>33528163|10
ATGTGCACAT

>33530126|10
CGCTCGAGCG

>33530374|10
TTAGATCTAA

>33534444|10
ATATATATAT

>33534558|10
TTTTTAAAAA

>33535510|10
ATGTGCACAT

>33540441|10
TGGGGCCCCA

>33547246|10
TAGAATTCTA

>33548795|10
ACAGTACTGT

>33551282|10
AGGTTAACCT

>33553035|10
TATATATATA

>33553036|10
ATATATATAT

>33553037|10
TATATATATA

>33555043|10
ATATATATAT

>33557302|10
CAATTAATTG

>33560415|10
CTGCATGCAG

>33562508|10
TGAAGCTTCA

>33568686|10
TACTGCAGTA

>33570146|10
TATATATATA

>33570147|10
ATATATATAT

>33570148|10
TATATATATA

>33570149|10
ATATATATAT

>33578060|10
TTTATATAAA

>33582395|10
ATTTGCAAAT

>33585861|10
AGGGTACCCT

>33586118|10
TTTTTAAAAA

>33586937|10
GGTGATCACC

>33590626|10
GGTATATACC

>33593488|10
ACAGGCCTGT

>33596811|10
TGGTATACCA

>33598609|10
GAGTGCACTC

>33602992|10
AATAATTATT

>33605423|10
AGCAGCTGCT

>33613700|10
CCCCTAGGGG

>33614221|10
TTATTAATAA

>33630773|10
GTCCCGGGAC

>33638009|10
GGCTGCAGCC

>33639305|10
AAAAATTTTT

>33639465|10
TTTTTAAAAA

>33640508|10
ATATATATAT

>33640509|10
TATATATATA

>33640510|10
ATATATATAT

>33640548|10
ATATATATAT

>33640549|10
TATATATATA

>33640550|10
ATATATATAT

>33640551|10
TATATATATA

>33640552|10
ATATATATAT

>33640553|10
TATATATATA

>33640554|10
ATATATATAT

>33640555|10
TATATATATA

>33640556|10
ATATATATAT

>33640557|10
TATATATATA

>33640558|10
ATATATATAT

>33640559|10
TATATATATA

>33640560|10
ATATATATAT

>33653516|10
AATAGCTATT

>33655105|10
TATATATATA

>33655237|10
TATATATATA

>33655238|10
ATATATATAT

>33655239|10
TATATATATA

>33655240|10
ATATATATAT

>33655241|10
TATATATATA

>33655242|10
ATATATATAT

>33655243|10
TATATATATA

>33655244|10
ATATATATAT

>33655245|10
TATATATATA

>33655246|10
ATATATATAT

>33655247|10
TATATATATA

>33655248|10
ATATATATAT

>33655249|10
TATATATATA

>33655250|10
ATATATATAT

>33655251|10
TATATATATA

>33655252|10
ATATATATAT

>33655253|10
TATATATATA

>33655254|10
ATATATATAT

>33655255|10
TATATATATA

>33655256|10
ATATATATAT

>33655257|10
TATATATATA

>33655258|10
ATATATATAT

>33655259|10
TATATATATA

>33655260|10
ATATATATAT

>33655261|10
TATATATATA

>33655262|10
ATATATATAT

>33655263|10
TATATATATA

>33655275|10
TATATATATA

>33655281|10
TATACGTATA

>33655288|10
ATATATATAT

>33655305|10
TATACGTATA

>33655311|10
TATATATATA

>33655337|10
TATATATATA

>33655338|10
ATATATATAT

>33658555|10
TATACGTATA

>33658607|10
TATATATATA

>33658608|10
ATATATATAT

>33658609|10
TATATATATA

>33658610|10
ATATATATAT

>33658611|10
TATATATATA

>33658612|10
ATATATATAT

>33658613|10
TATATATATA

>33658614|10
ATATATATAT

>33658627|10
CATATATATG

>33661162|10
CCTGTACAGG

>33661392|10
TTATGCATAA

>33661583|10
TACAGCTGTA

>33665292|10
CAATGCATTG

>33666063|10
ACATTAATGT

>33668970|10
CCATCGATGG

>33670774|10
ATTTTAAAAT

>33673056|10
GGTATATACC

>33679111|10
TACTATAGTA

>33680733|10
GTACATGTAC

>33691996|10
TGAATATTCA

>33694405|10
ATTTTAAAAT

>33694901|10
TAGAATTCTA

>33700559|10
TGAGGCCTCA

>33700565|10
CTCAGCTGAG

>33702027|10
TAGCTAGCTA

>33702029|10
GCTAGCTAGC

>33702153|10
TATATATATA

>33702154|10
ATATATATAT

>33702155|10
TATATATATA

>33702156|10
ATATATATAT

>33702157|10
TATATATATA

>33702158|10
ATATATATAT

>33702159|10
TATATATATA

>33702160|10
ATATATATAT

>33702161|10
TATATATATA

>33702162|10
ATATATATAT

>33702163|10
TATATATATA

>33702164|10
ATATATATAT

>33702756|10
AAAAATTTTT

>33703063|10
AGCCATGGCT

>33703144|10
TGAAGCTTCA

>33705187|10
CAGGCGCCTG

>33706019|10
AGCAATTGCT

>33706044|10
TATAATTATA

>33708093|10
AATTATAATT

>33709098|10
CTTTTAAAAG

>33711382|10
TTTTTAAAAA

>33719460|10
TAATTAATTA

>33719479|10
ATTTTAAAAT

>33719659|10
TTATTAATAA

>33720548|10
GAAGGCCTTC

>33721610|10
CGGGGCCCCG

>33721815|10
GCCCCGGGGC

>33721941|10
GCTGCGCAGC

>33722701|10
GCAGATCTGC

>33728485|10
GTGCATGCAC

>33734239|10
TCACTAGTGA

>33734871|10
ATAAATTTAT

>33742439|10
CCCCATGGGG

>33743940|10
ACATATATGT

>33745087|10
TTTTTAAAAA

>33745388|10
CAATTAATTG

>33749565|10
GAGTTAACTC

>33756169|10
GGTATATACC

>33761256|10
TGTGGCCACA

>33763544|10
CCTAGCTAGG

>33769627|10
CTGAGCTCAG

>33772428|10
GCCCGCGGGC

>33772543|10
CGCGCGCGCG

>33773833|10
TAGAGCTCTA

>33777790|10
CCTGGCCAGG

>33788150|10
TTTTTAAAAA

>33789928|10
CTGGGCCCAG

>33793179|10
TTTAATTAAA

>33802570|10
TAAATATTTA

>33803890|10
TTTTTAAAAA

>33815274|10
CCGGGCCCGG

>33815448|10
CGCGCGCGCG

>33815449|10
GCGCGCGCGC

>33815450|10
CGCGCGCGCG

>33815451|10
GCGCGCGCGC

>33821482|10
TCTGTACAGA

>33821587|10
AGTTATAACT

>33821852|10
ATATATATAT

>33821853|10
TATATATATA

>33821854|10
ATATATATAT

>33821855|10
TATATATATA

>33821856|10
ATATATATAT

>33821857|10
TATATATATA

>33821858|10
ATATATATAT

>33821859|10
TATATATATA

>33821860|10
ATATATATAT

>33821861|10
TATATATATA

>33821862|10
ATATATATAT

>33821863|10
TATATATATA

>33821864|10
ATATATATAT

>33821865|10
TATATATATA

>33821866|10
ATATATATAT

>33821867|10
TATATATATA

>33821880|10
ATATATATAT

>33821881|10
TATATATATA

>33821882|10
ATATATATAT

>33821883|10
TATATATATA

>33821884|10
ATATATATAT

>33821885|10
TATATATATA

>33829757|10
CCCAGCTGGG

>33830390|10
AGCTGCAGCT

>33833278|10
CCCAGCTGGG

>33839124|10
ATTGGCCAAT

>33844647|10
AGTGTACACT

>33848196|10
AGCCCGGGCT

>33852400|10
TGTGCGCACA

>33856991|10
GTACATGTAC

>33857752|10
GTGTGCACAC

>33857950|10
AAGCATGCTT

>33858231|10
CCAATATTGG

>33858818|10
TTCCTAGGAA

>33862140|10
GCTAATTAGC

>33864712|10
TCAGGCCTGA

>33870442|10
AAAGGCCTTT

>33872373|10
ATAAATTTAT

>33876476|10
TTTATATAAA

>33877141|10
ATCATATGAT

>33877645|10
AATGGCCATT

>33880429|10
TCTTTAAAGA

>33880607|10
ACAGGCCTGT

>33883710|10
ACACTAGTGT

>33886438|10
TTGAGCTCAA

>33887149|10
ATGAGCTCAT

>33887179|10
GTCCCGGGAC

>33888831|10
AGTATATACT

>33889252|10
TAAATATTTA

>33895323|10
GGCATATGCC

>33898907|10
ATATATATAT

>33898950|10
TATATATATA

>33898951|10
ATATATATAT

>33898952|10
TATATATATA

>33898953|10
ATATATATAT

>33898954|10
TATATATATA

>33898955|10
ATATATATAT

>33898956|10
TATATATATA

>33898957|10
ATATATATAT

>33900862|10
GGAGGCCTCC

>33904735|10
CCTGGCCAGG

>33905454|10
AAGTTAACTT

>33914889|10
TTGGTACCAA

>33918509|10
GACTATAGTC

>33934030|10
AGGAATTCCT

>33940589|10
CCTAGCTAGG

>33943216|10
AGGAATTCCT

>33958661|10
CAGGTACCTG

>33968785|10
GCTGGCCAGC

>33970425|10
TGTACGTACA

>33972408|10
ATATTAATAT

>33978673|10
TACATATGTA

>33979632|10
TTGAATTCAA

>33984417|10
AATATATATT

>33984483|10
CTATATATAG

>33984555|10
TATATATATA

>33990015|10
ATGGTACCAT

>33990150|10
AAAATATTTT

>33991859|10
TGACATGTCA

>33996747|10
GTTAATTAAC

>33997107|10
CATGTACATG

>33999722|10
GTAATATTAC

>34001426|10
GGGCTAGCCC

>34003748|10
TTATATATAA

>34005781|10
TTTCATGAAA

>34006941|10
CCTGGCCAGG

>34008745|10
TAAAATTTTA

>34010433|10
ATATATATAT

>34010434|10
TATATATATA

>34010435|10
ATATATATAT

>34010436|10
TATATATATA

>34010437|10
ATATATATAT

>34010438|10
TATATATATA

>34010439|10
ATATATATAT

>34010440|10
TATATATATA

>34010441|10
ATATATATAT

>34010442|10
TATATATATA

>34010443|10
ATATATATAT

>34010444|10
TATATATATA

>34010445|10
ATATATATAT

>34012228|10
TCTTGCAAGA

>34012343|10
AAAAATTTTT

>34012480|10
TTTTTAAAAA

>34019305|10
TCCTGCAGGA

>34021152|10
TTTCATGAAA

>34021501|10
ATATTAATAT

>34024677|10
AACTTAAGTT

>34029534|10
CAAATATTTG

>34033080|10
TATATATATA

>34033081|10
ATATATATAT

>34033082|10
TATATATATA

>34033083|10
ATATATATAT

>34033084|10
TATATATATA

>34033085|10
ATATATATAT

>34033086|10
TATATATATA

>34034575|10
ATAGATCTAT

>34035687|10
CACATATGTG

>34043315|10
CTTCATGAAG

>34044701|10
TGTAATTACA

>34050285|10
ACATATATGT

>34050295|10
ATATATATAT

>34050296|10
TATATATATA

>34051924|10
AGTGATCACT

>34056929|10
GTGAGCTCAC

>34059649|10
AATAATTATT

>34064953|10
TATCTAGATA

>34066054|10
TTGTGCACAA

>34066288|10
GAGAGCTCTC

>34066878|10
CTCCATGGAG

>34067227|10
ATTTTAAAAT

>34075046|10
TTTTATAAAA

>34075096|10
CCAGGCCTGG

>34075877|10
AAAATATTTT

>34075883|10
TTTTTAAAAA

>34080692|10
AATATATATT

>34081703|10
AGAAGCTTCT

>34085531|10
AGTTGCAACT

>34086374|10
CCCTGCAGGG

>34089826|10
GGCCATGGCC

>34092247|10
CCTGGCCAGG

>34099759|10
GTACATGTAC

>34101622|10
CTAGGCCTAG

>34105361|10
ATGAGCTCAT

>34114271|10
TAAAGCTTTA

>34122208|10
TCCTGCAGGA

>34129966|10
TTCTGCAGAA

>34129985|10
GTTATATAAC

>34131977|10
CTTTGCAAAG

>34147008|10
TAATATATTA

>34151611|10
GAACATGTTC

>34152624|10
AGGGTACCCT

>34157546|10
AGCCATGGCT

>34167405|10
AAAATATTTT

>34168162|10
ATAAATTTAT

>34168592|10
TATAATTATA

>34169190|10
GAAAGCTTTC

>34169260|10
CACACGTGTG

>34169658|10
TAAAATTTTA

>34170742|10
GAATATATTC

>34172180|10
AGACATGTCT

>34173254|10
AAATGCATTT

>34173285|10
GCGCGCGCGC

>34173286|10
CGCGCGCGCG

>34177888|10
AGGGGCCCCT

>34178361|10
CTGCTAGCAG

>34179340|10
GAGCATGCTC

>34180713|10
GAGGATCCTC

>34184322|10
GAAGTACTTC

>34187908|10
ATCTGCAGAT

>34188656|10
GTGTGCACAC

>34189118|10
TAATATATTA

>34194111|10
ATGCATGCAT

>34195512|10
TGCATATGCA

>34196810|10
AATAATTATT

>34203505|10
GATAATTATC

>34203533|10
TCCAGCTGGA

>34204725|10
GCCTGCAGGC

>34206427|10
CGCGCGCGCG

>34207091|10
TTTTTAAAAA

>34208943|10
GCCACGTGGC

>34209499|10
TTTTTAAAAA

>34213748|10
TGTTGCAACA

>34219343|10
CAAGGCCTTG

>34222407|10
GGTATATACC

>34224593|10
TAAATATTTA

>34229917|10
CATAGCTATG

>34233555|10
GTTAATTAAC

>34238545|10
ATCCTAGGAT

>34240767|10
TTTCTAGAAA

>34245878|10
GGGCATGCCC

>34247887|10
TGAAGCTTCA

>34250603|10
CTGTGCACAG

>34256723|10
AATGGCCATT

>34262457|10
GAATGCATTC

>34266641|10
GAATTAATTC

>34267100|10
AGGAGCTCCT

>34269801|10
TTGTTAACAA

>34270968|10
TTTAATTAAA

>34272514|10
CTTCTAGAAG

>34278998|10
TGGGATCCCA

>34281936|10
TGTGATCACA

>34282007|10
TGGGGCCCCA

>34282716|10
ATTTTAAAAT

>34283096|10
GATCTAGATC

>34293224|10
CATTGCAATG

>34300752|10
GGTATATACC

>34305457|10
AATAGCTATT

>34311781|10
GGGTTAACCC

>34316019|10
GATTTAAATC

>34316555|10
TTCTTAAGAA

>34323277|10
AGAGGCCTCT

>34336196|10
GAAATATTTC

>34344573|10
TACCGCGGTA

>34347296|10
AAATATATTT

>34347495|10
AATTATAATT

>34348693|10
AAAGATCTTT

>34353691|10
TAAAATTTTA

>34355258|10
TATATATATA

>34355259|10
ATATATATAT

>34357149|10
GGTATATACC

>34358149|10
ACTTATAAGT

>34358353|10
TGCAATTGCA

>34363992|10
TTTTTAAAAA

>34379739|10
TGGAGCTCCA

>34382364|10
TAAATATTTA

>34387773|10
TGGGATCCCA

>34391677|10
ATTGATCAAT

>34392048|10
TCTGGCCAGA

>34400200|10
AATACGTATT

>34402112|10
AACCCGGGTT

>34403736|10
AAGAGCTCTT

>34405136|10
TTTAATTAAA

>34408619|10
ATTCTAGAAT

>34409485|10
ATGTATACAT

>34410747|10
TCTTTAAAGA

>34423403|10
CCAGATCTGG

>34424264|10
TACAGCTGTA

>34436081|10
CTGAGCTCAG

>34440846|10
GGGGTACCCC

>34441016|10
TATTTAAATA

>34447911|10
CTTTGCAAAG

>34448753|10
CTCTGCAGAG

>34450876|10
CTAAATTTAG

>34450952|10
ACTAATTAGT

>34454616|10
TATATATATA

>34454617|10
ATATATATAT

>34454618|10
TATATATATA

>34454619|10
ATATATATAT

>34454620|10
TATATATATA

>34454621|10
ATATATATAT

>34454622|10
TATATATATA

>34454623|10
ATATATATAT

>34454624|10
TATATATATA

>34454625|10
ATATATATAT

>34454626|10
TATATATATA

>34454627|10
ATATATATAT

>34454628|10
TATATATATA

>34454629|10
ATATATATAT

>34454630|10
TATATATATA

>34454631|10
ATATATATAT

>34454632|10
TATATATATA

>34454633|10
ATATATATAT

>34454634|10
TATATATATA

>34454635|10
ATATATATAT

>34454636|10
TATATATATA

>34454637|10
ATATATATAT

>34454638|10
TATATATATA

>34454639|10
ATATATATAT

>34454640|10
TATATATATA

>34454641|10
ATATATATAT

>34454642|10
TATATATATA

>34454643|10
ATATATATAT

>34454644|10
TATATATATA

>34454645|10
ATATATATAT

>34454646|10
TATATATATA

>34454647|10
ATATATATAT

>34454648|10
TATATATATA

>34454649|10
ATATATATAT

>34454650|10
TATATATATA

>34454651|10
ATATATATAT

>34454652|10
TATATATATA

>34454653|10
ATATATATAT

>34454654|10
TATATATATA

>34454655|10
ATATATATAT

>34454656|10
TATATATATA

>34454657|10
ATATATATAT

>34454658|10
TATATATATA

>34454659|10
ATATATATAT

>34454660|10
TATATATATA

>34454693|10
ATATTAATAT

>34454730|10
CATATATATG

>34456127|10
ATAGGCCTAT

>34456920|10
TCCAATTGGA

>34463699|10
GGATTAATCC

>34463867|10
CTCTGCAGAG

>34470431|10
CTACATGTAG

>34473350|10
ATATATATAT

>34473679|10
CAGAATTCTG

>34474044|10
AGAAGCTTCT

>34481499|10
GTGCATGCAC

>34482344|10
AATATATATT

>34483860|10
GTAGATCTAC

>34491183|10
ACATGCATGT

>34491854|10
CTGAATTCAG

>34494755|10
AGCCTAGGCT

>34500846|10
CTAGGCCTAG

>34501091|10
AAAATATTTT

>34502718|10
TTAAATTTAA

>34506756|10
TATTTAAATA

>34511153|10
GCACATGTGC

>34512546|10
TACTGCAGTA

>34514364|10
CTGTGCACAG

>34514592|10
AACCATGGTT

>34516482|10
AGCATATGCT

>34516509|10
AGCATATGCT

>34518158|10
TCCTATAGGA

>34525594|10
AGCCATGGCT

>34526664|10
GCAAGCTTGC

>34526697|10
ATTGGCCAAT

>34529609|10
AGCCATGGCT

>34530333|10
CTGGTACCAG

>34532799|10
AATATATATT

>34536406|10
AGGAATTCCT

>34538820|10
GCAAATTTGC

>34539992|10
GGCCCGGGCC

>34540343|10
ACACGCGTGT

>34542531|10
TATATATATA

>34542532|10
ATATATATAT

>34542533|10
TATATATATA

>34542534|10
ATATATATAT

>34542535|10
TATATATATA

>34542536|10
ATATATATAT

>34542537|10
TATATATATA

>34542538|10
ATATATATAT

>34542539|10
TATATATATA

>34542540|10
ATATATATAT

>34542541|10
TATATATATA

>34542542|10
ATATATATAT

>34542543|10
TATATATATA

>34542544|10
ATATATATAT

>34542545|10
TATATATATA

>34542546|10
ATATATATAT

>34542547|10
TATATATATA

>34542548|10
ATATATATAT

>34544708|10
AAAAATTTTT

>34545042|10
TTTTTAAAAA

>34545928|10
CAATATATTG

>34546828|10
AAGCATGCTT

>34548018|10
GGGGCGCCCC

>34554145|10
CAAGGCCTTG

>34554841|10
AGAAGCTTCT

>34556686|10
TGTCATGACA

>34558146|10
GTGCGCGCAC

>34563513|10
GGTATATACC

>34564077|10
CAATGCATTG

>34572968|10
TAATATATTA

>34573826|10
AAATTAATTT

>34573957|10
TTGCTAGCAA

>34581493|10
TATAATTATA

>34581502|10
AAAATATTTT

>34581945|10
TATAATTATA

>34582670|10
TTACATGTAA

>34589538|10
ACCCATGGGT

>34592005|10
AAGGATCCTT

>34595698|10
TAAATATTTA

>34601604|10
AGTTATAACT

>34624880|10
CATCTAGATG

>34626024|10
GTTCTAGAAC

>34627967|10
AGTGATCACT

>34633884|10
ATTAATTAAT

>34633886|10
TAATTAATTA

>34633888|10
ATTAATTAAT

>34633890|10
TAATTAATTA

>34633892|10
ATTAATTAAT

>34633894|10
TAATTAATTA

>34638660|10
TTTAATTAAA

>34640175|10
CCTTTAAAGG

>34642908|10
CGGGGCCCCG

>34643102|10
CAGGCGCCTG

>34646500|10
TCAAATTTGA

>34655070|10
GGTGGCCACC

>34660084|10
CTTCTAGAAG

>34660387|10
TTTTTAAAAA

>34660846|10
CTGTGCACAG

>34661811|10
GATTGCAATC

>34662823|10
CAGAGCTCTG

>34664190|10
GGCCATGGCC

>34671148|10
AGTAGCTACT

>34675466|10
GCATGCATGC

>34675468|10
ATGCATGCAT

>34684213|10
ATATATATAT

>34686739|10
TTTTTAAAAA

>34691035|10
ATTTTAAAAT

>34695333|10
TAAAATTTTA

>34703237|10
CTGGATCCAG

>34705059|10
ATTTTAAAAT

>34705084|10
ATATATATAT

>34705085|10
TATATATATA

>34705086|10
ATATATATAT

>34705087|10
TATATATATA

>34705088|10
ATATATATAT

>34705089|10
TATATATATA

>34708946|10
GAAAATTTTC

>34711672|10
ACATGCATGT

>34711715|10
TGAATATTCA

>34715004|10
ATATTAATAT

>34716492|10
GTGCGCGCAC

>34721858|10
GGTATATACC

>34725422|10
GGGTTAACCC

>34731771|10
CAGCATGCTG

>34732572|10
TATCCGGATA

>34734742|10
TATATATATA

>34734743|10
ATATATATAT

>34734744|10
TATATATATA

>34734745|10
ATATATATAT

>34734746|10
TATATATATA

>34734747|10
ATATATATAT

>34734748|10
TATATATATA

>34734749|10
ATATATATAT

>34734750|10
TATATATATA

>34734751|10
ATATATATAT

>34734752|10
TATATATATA

>34737613|10
AGGGTACCCT

>34740532|10
CCACATGTGG

>34742029|10
TTTTTAAAAA

>34743705|10
TAATATATTA

>34748095|10
AAAATATTTT

>34757087|10
TTTTATAAAA

>34757593|10
GGTATATACC

>34759644|10
GGTATATACC

>34760543|10
ACTTATAAGT

>34763835|10
ACATCGATGT

>34764543|10
TTTTTAAAAA

>34769355|10
TATATATATA

>34769356|10
ATATATATAT

>34769357|10
TATATATATA

>34769358|10
ATATATATAT

>34769359|10
TATATATATA

>34769360|10
ATATATATAT

>34769361|10
TATATATATA

>34769362|10
ATATATATAT

>34769363|10
TATATATATA

>34769364|10
ATATATATAT

>34769365|10
TATATATATA

>34769366|10
ATATATATAT

>34769367|10
TATATATATA

>34769368|10
ATATATATAT

>34769369|10
TATATATATA

>34769370|10
ATATATATAT

>34769371|10
TATATATATA

>34769372|10
ATATATATAT

>34769373|10
TATATATATA

>34769374|10
ATATATATAT

>34769375|10
TATATATATA

>34769376|10
ATATATATAT

>34769377|10
TATATATATA

>34769378|10
ATATATATAT

>34769379|10
TATATATATA

>34769380|10
ATATATATAT

>34769381|10
TATATATATA

>34769382|10
ATATATATAT

>34769383|10
TATATATATA

>34769384|10
ATATATATAT

>34769385|10
TATATATATA

>34769386|10
ATATATATAT

>34769387|10
TATATATATA

>34769388|10
ATATATATAT

>34769389|10
TATATATATA

>34769390|10
ATATATATAT

>34769391|10
TATATATATA

>34770541|10
TGATATATCA

>34770691|10
ATTAATTAAT

>34776637|10
CTCTGCAGAG

>34777116|10
GGTATATACC

>34777827|10
TATGATCATA

>34781491|10
CTTCTAGAAG

>34794228|10
GCCACGTGGC

>34797105|10
CTAAATTTAG

>34803162|10
CTCTATAGAG

>34810303|10
AAATGCATTT

>34810485|10
AATGATCATT

>34811236|10
TTTTTAAAAA

>34825825|10
AAAATATTTT

>34831484|10
ACTGATCAGT

>34833024|10
TATTTAAATA

>34833734|10
ATCCATGGAT

>34838490|10
ATGAGCTCAT

>34839265|10
TAAAATTTTA

>34843063|10
GGGCATGCCC

>34848142|10
AAAATATTTT

>34850814|10
AATATATATT

>34852597|10
TCAGTACTGA

>34852934|10
ATAATATTAT

>34853648|10
ATAATATTAT

>34854235|10
TATAATTATA

>34854271|10
TAATATATTA

>34854358|10
TATAATTATA

>34854428|10
CTAGGCCTAG

>34855521|10
ATTATATAAT

>34858159|10
AAAGTACTTT

>34862045|10
ACCTGCAGGT

>34862093|10
TATATATATA

>34862094|10
ATATATATAT

>34865471|10
TATATATATA

>34865472|10
ATATATATAT

>34865473|10
TATATATATA

>34865474|10
ATATATATAT

>34865475|10
TATATATATA

>34865476|10
ATATATATAT

>34865477|10
TATATATATA

>34865478|10
ATATATATAT

>34865479|10
TATATATATA

>34865480|10
ATATATATAT

>34865481|10
TATATATATA

>34865482|10
ATATATATAT

>34865483|10
TATATATATA

>34865484|10
ATATATATAT

>34865485|10
TATATATATA

>34865486|10
ATATATATAT

>34865487|10
TATATATATA

>34865488|10
ATATATATAT

>34865489|10
TATATATATA

>34867197|10
GCCTGCAGGC

>34871159|10
CAGTGCACTG

>34876017|10
TACATATGTA

>34876364|10
AAAGCGCTTT

>34878438|10
ATGATATCAT

>34881113|10
GTCATATGAC

>34883902|10
GGGGGCCCCC

>34887046|10
GAGCATGCTC

>34895898|10
TGAGTACTCA

>34903681|10
AGCATATGCT

>34906491|10
GTTTTAAAAC

>34912915|10
GAGTTAACTC

>34913758|10
TGGAGCTCCA

>34914107|10
TAAATATTTA

>34917343|10
GGCAATTGCC

>34933274|10
CCTGATCAGG

>34934344|10
ATATATATAT

>34934345|10
TATATATATA

>34934346|10
ATATATATAT

>34934347|10
TATATATATA

>34934348|10
ATATATATAT

>34934888|10
ATTTTAAAAT

>34936519|10
AAAAGCTTTT

>34940677|10
ATGTATACAT

>34941727|10
TGGGTACCCA

>34950654|10
ATTTGCAAAT

>34950663|10
TTTATATAAA

>34955672|10
TGATTAATCA

>34959742|10
CAAATATTTG

>34962802|10
TTTTTAAAAA

>34964023|10
TAATATATTA

>34967360|10
TTATTAATAA

>34969708|10
TTTTTAAAAA

>34970520|10
GGTATATACC

>34973894|10
TTTTTAAAAA

>34974910|10
GAAAGCTTTC

>34976225|10
AAATATATTT

>34977191|10
GCTAATTAGC

>34978237|10
GATTTAAATC

>34980241|10
ACAATATTGT

>34981880|10
TATTATAATA

>34982520|10
ACTTATAAGT

>34984201|10
AGGCTAGCCT

>34994408|10
GAAGGCCTTC

>34995225|10
GCCTTAAGGC

>34996542|10
TAAAATTTTA

>35002436|10
TATATATATA

>35003555|10
AGCTATAGCT

>35004891|10
TGGGGCCCCA

>35005883|10
TATATATATA

>35005884|10
ATATATATAT

>35006037|10
GTTTTAAAAC

>35007924|10
ATCTATAGAT

>35015134|10
TCCTATAGGA

>35015721|10
AGTGGCCACT

>35019299|10
AAATATATTT

>35022365|10
AAATTAATTT

>35024687|10
GAAAATTTTC

>35027247|10
TTCTTAAGAA

>35028384|10
GGAATATTCC

>35030078|10
AAATGCATTT

>35032179|10
GGTATATACC

>35039676|10
CTCTGCAGAG

>35041908|10
GAAGGCCTTC

>35043386|10
CTGAGCTCAG

>35044782|10
TAGCATGCTA

>35047165|10
CACAATTGTG

>35048379|10
CTGAGCTCAG

>35049248|10
AACTATAGTT

>35052347|10
TTTCTAGAAA

>35052930|10
TGTGCGCACA

>35054197|10
TTTTTAAAAA

>35055096|10
ATTGGCCAAT

>35057348|10
AGAATATTCT

>35061003|10
AACAGCTGTT

>35069008|10
CCAGATCTGG

>35071446|10
GGTCTAGACC

>35073191|10
GTGAATTCAC

>35081729|10
ATAAGCTTAT

>35085572|10
GCATGCATGC

>35085574|10
ATGCATGCAT

>35086331|10
CAGGGCCCTG

>35092373|10
TGGAGCTCCA

>35094914|10
CTTTGCAAAG

>35098828|10
TGAATATTCA

>35101963|10
TTCTTAAGAA

>35102971|10
ATGCATGCAT

>35112962|10
CTCTGCAGAG

>35114148|10
CCTTGCAAGG

>35130065|10
ACTTATAAGT

>35131925|10
AGAAGCTTCT

>35133092|10
AAAGGCCTTT

>35134200|10
CAATATATTG

>35136335|10
TGAATATTCA

>35148240|10
TTGATATCAA

>35151008|10
TGTGTACACA

>35151745|10
TGGTGCACCA

>35153822|10
TGGGTACCCA

>35157835|10
AGAAATTTCT

>35161113|10
ATACATGTAT

>35166117|10
TGCCTAGGCA

>35168252|10
CTGAGCTCAG

>35171209|10
GCTTGCAAGC

>35171317|10
GGGCTAGCCC

>35172539|10
TTAATATTAA

>35175038|10
ATGAATTCAT

>35176592|10
TTAAATTTAA

>35180185|10
TGCAGCTGCA

>35180873|10
CCAGTACTGG

>35182572|10
TCCTCGAGGA

>35188298|10
GTAAATTTAC

>35192192|10
ATTTTAAAAT

>35192242|10
CCTCTAGAGG

>35194744|10
TGCTGCAGCA

>35203917|10
GTATATATAC

>35206171|10
TCTGGCCAGA

>35206240|10
GCTCTAGAGC

>35206718|10
CCAGGCCTGG

>35210420|10
GCACATGTGC

>35212821|10
GAGCATGCTC

>35215189|10
CAAATATTTG

>35221394|10
GCTCTAGAGC

>35224365|10
GTTCATGAAC

>35225063|10
CTAGGCCTAG

>35230219|10
GTGAGCTCAC

>35239504|10
AGTGTACACT

>35243764|10
GGGAGCTCCC

>35245320|10
GTGAGCTCAC

>35247228|10
GAGCCGGCTC

>35247989|10
TGTCCGGACA

>35248950|10
AGAGGCCTCT

>35256071|10
AAAAATTTTT

>35256779|10
CTGGGCCCAG

>35262291|10
TGTGGCCACA

>35265564|10
ATTTTAAAAT

>35270035|10
GAAATATTTC

>35276444|10
ACATGCATGT

>35276680|10
ACTTATAAGT

>35279595|10
AGGGTACCCT

>35283536|10
ATGGTACCAT

>35283793|10
TAAAATTTTA

>35291313|10
AAACATGTTT

>35296275|10
CCAGGCCTGG

>35301095|10
GAAAGCTTTC

>35304016|10
GCTTGCAAGC

>35325613|10
GACCTAGGTC

>35329099|10
GGCCATGGCC

>35337309|10
CACAGCTGTG

>35337386|10
CATCGCGATG

>35340494|10
TTCTATAGAA

>35341403|10
AGCATATGCT

>35344095|10
TTAATATTAA

>35344302|10
ATTTATAAAT

>35345592|10
AAACTAGTTT

>35345742|10
ACCCATGGGT

>35346765|10
TAAAATTTTA

>35347035|10
TTTTTAAAAA

>35351776|10
CCGCATGCGG

>35352034|10
CTTTGCAAAG

>35352369|10
TATATATATA

>35352446|10
ATATATATAT

>35360263|10
AAATATATTT

>35361970|10
CTGATATCAG

>35370696|10
CCTGGCCAGG

>35371619|10
ATATATATAT

>35371620|10
TATATATATA

>35371621|10
ATATATATAT

>35371622|10
TATATATATA

>35371623|10
ATATATATAT

>35371624|10
TATATATATA

>35371668|10
TAAATATTTA

>35377937|10
TGGGTACCCA

>35383893|10
ACCTCGAGGT

>35384356|10
CCTGGCCAGG

>35395093|10
GGCCCGGGCC

>35395420|10
GCCCGCGGGC

>35403437|10
TGCCATGGCA

>35404209|10
CACCATGGTG

>35404631|10
AATTATAATT

>35404894|10
TATATATATA

>35404895|10
ATATATATAT

>35404896|10
TATATATATA

>35404897|10
ATATATATAT

>35404898|10
TATATATATA

>35404899|10
ATATATATAT

>35404900|10
TATATATATA

>35404901|10
ATATATATAT

>35405729|10
AGCCATGGCT

>35406224|10
AGTTATAACT

>35407871|10
AAGAATTCTT

>35414473|10
CAGAGCTCTG

>35415968|10
TACATATGTA

>35420602|10
ATATATATAT

>35420603|10
TATATATATA

>35420604|10
ATATATATAT

>35420605|10
TATATATATA

>35422904|10
GGTATATACC

>35427842|10
TTTATATAAA

>35429378|10
TCTAATTAGA

>35430687|10
ATAAATTTAT

>35437817|10
GGCACGTGCC

>35438585|10
GGGAGCTCCC

>35442397|10
GGCCCGGGCC

>35442400|10
CCGGGCCCGG

>35443160|10
AGCAGCTGCT

>35443248|10
GGAAATTTCC

>35451389|10
AAATTAATTT

>35451628|10
CCAAATTTGG

>35455191|10
AAAAATTTTT

>35456474|10
CTTTTAAAAG

>35459005|10
CCCAGCTGGG

>35459791|10
CTCATATGAG

>35460530|10
TATATATATA

>35460531|10
ATATATATAT

>35460532|10
TATATATATA

>35460541|10
ATGTATACAT

>35460600|10
ATGTATACAT

>35460716|10
ATGTATACAT

>35460774|10
ATATATATAT

>35460775|10
TATATATATA

>35460776|10
ATATATATAT

>35460831|10
TACATATGTA

>35460987|10
ATATATATAT

>35462667|10
TAAAATTTTA

>35463876|10
TATATATATA

>35466317|10
TTAATATTAA

>35466422|10
TTTTTAAAAA

>35469241|10
GAATGCATTC

>35474206|10
TTCAATTGAA

>35475316|10
CTGAGCTCAG

>35481346|10
TATATATATA

>35481347|10
ATATATATAT

>35481348|10
TATATATATA

>35481349|10
ATATATATAT

>35481350|10
TATATATATA

>35481351|10
ATATATATAT

>35481352|10
TATATATATA

>35482058|10
TATTGCAATA

>35482444|10
AAAAATTTTT

>35483952|10
GGAAATTTCC

>35484143|10
TTATTAATAA

>35486715|10
AAAAATTTTT

>35487411|10
AAAACGTTTT

>35492489|10
GACTGCAGTC

>35493981|10
ATTTTAAAAT

>35498353|10
ATTCTAGAAT

>35502900|10
GTTATATAAC

>35507185|10
AAAAATTTTT

>35508608|10
GACTATAGTC

>35508770|10
GTATATATAC

>35508837|10
CCAGGCCTGG

>35511063|10
AGTTTAAACT

>35516582|10
AAAGATCTTT

>35521103|10
GTACCGGTAC

>35526930|10
CATTTAAATG

>35532105|10
AAAAATTTTT

>35532890|10
TATTTAAATA

>35533554|10
AAAAATTTTT

>35534252|10
TATATATATA

>35534253|10
ATATATATAT

>35534254|10
TATATATATA

>35534255|10
ATATATATAT

>35534256|10
TATATATATA

>35534257|10
ATATATATAT

>35534258|10
TATATATATA

>35534259|10
ATATATATAT

>35535245|10
TTTTTAAAAA

>35535759|10
ATCTATAGAT

>35536301|10
CTAATATTAG

>35538252|10
GAAATATTTC

>35538998|10
GAAATATTTC

>35539728|10
ACCAATTGGT

>35544596|10
TTCTGCAGAA

>35553727|10
AAAATATTTT

>35554037|10
ATATATATAT

>35554038|10
TATATATATA

>35554039|10
ATATATATAT

>35554040|10
TATATATATA

>35554041|10
ATATATATAT

>35554042|10
TATATATATA

>35554043|10
ATATATATAT

>35554044|10
TATATATATA

>35554045|10
ATATATATAT

>35554046|10
TATATATATA

>35554107|10
ACATATATGT

>35560045|10
AAATTAATTT

>35560067|10
AAAAATTTTT

>35564290|10
CTGAGCTCAG

>35565125|10
TTTTATAAAA

>35567609|10
TTTTTAAAAA

>35568241|10
ATCTGCAGAT

>35576094|10
ATAATATTAT

>35576148|10
CTTTTAAAAG

>35576615|10
AATATATATT

>35576943|10
AGAAATTTCT

>35578089|10
ATATATATAT

>35578090|10
TATATATATA

>35578091|10
ATATATATAT

>35578146|10
TATTATAATA

>35582285|10
CTGACGTCAG

>35582858|10
AAATGCATTT

>35583497|10
TGCAATTGCA

>35585987|10
TTCACGTGAA

>35586314|10
TTTTTAAAAA

>35589054|10
AAAAATTTTT

>35591056|10
AAATATATTT

>35593887|10
CCTGTACAGG

>35594802|10
AAAAATTTTT

>35597650|10
AAAAATTTTT

>35605565|10
AACAATTGTT

>35607714|10
TTACTAGTAA

>35609497|10
CTCCTAGGAG

>35614569|10
AGACTAGTCT

>35616244|10
ATATATATAT

>35616245|10
TATATATATA

>35616246|10
ATATATATAT

>35616247|10
TATATATATA

>35616248|10
ATATATATAT

>35616249|10
TATATATATA

>35616250|10
ATATATATAT

>35616251|10
TATATATATA

>35616252|10
ATATATATAT

>35616253|10
TATATATATA

>35616254|10
ATATATATAT

>35616255|10
TATATATATA

>35616256|10
ATATATATAT

>35616257|10
TATATATATA

>35616258|10
ATATATATAT

>35616259|10
TATATATATA

>35616260|10
ATATATATAT

>35616261|10
TATATATATA

>35616262|10
ATATATATAT

>35616263|10
TATATATATA

>35616264|10
ATATATATAT

>35616265|10
TATATATATA

>35620535|10
CTATATATAG

>35624794|10
AAAAATTTTT

>35629356|10
AATATATATT

>35629361|10
ATATTAATAT

>35631738|10
CTGAGCTCAG

>35636684|10
TAAAGCTTTA

>35644000|10
TTCATATGAA

>35644499|10
AAAATATTTT

>35645171|10
TTTTTAAAAA

>35649621|10
GGCATATGCC

>35658068|10
CCGGGCCCGG

>35658494|10
GGCCCGGGCC

>35658746|10
CGGCGCGCCG

>35659359|10
GTATATATAC

>35668633|10
ATATATATAT

>35671430|10
GTCTGCAGAC

>35671875|10
GGCTGCAGCC

>35673814|10
TATATATATA

>35673815|10
ATATATATAT

>35673816|10
TATATATATA

>35673817|10
ATATATATAT

>35673818|10
TATATATATA

>35673819|10
ATATATATAT

>35673820|10
TATATATATA

>35673821|10
ATATATATAT

>35673822|10
TATATATATA

>35673823|10
ATATATATAT

>35673824|10
TATATATATA

>35673825|10
ATATATATAT

>35673826|10
TATATATATA

>35673827|10
ATATATATAT

>35673828|10
TATATATATA

>35673829|10
ATATATATAT

>35673830|10
TATATATATA

>35673831|10
ATATATATAT

>35673832|10
TATATATATA

>35673833|10
ATATATATAT

>35673834|10
TATATATATA

>35673835|10
ATATATATAT

>35673836|10
TATATATATA

>35673837|10
ATATATATAT

>35673838|10
TATATATATA

>35673839|10
ATATATATAT

>35673900|10
TGCTTAAGCA

>35674063|10
TGCTTAAGCA

>35680085|10
AAAAATTTTT

>35687721|10
CTGAGCTCAG

>35689205|10
TTTAATTAAA

>35689254|10
AGCCTAGGCT

>35690455|10
TGTATATACA

>35694159|10
TAATTAATTA

>35694161|10
ATTAATTAAT

>35694905|10
ATACTAGTAT

>35697240|10
CTTTTAAAAG

>35697647|10
TTTTTAAAAA

>35698258|10
AGTATATACT

>35699195|10
AGACATGTCT

>35703430|10
ATATATATAT

>35703431|10
TATATATATA

>35703432|10
ATATATATAT

>35703433|10
TATATATATA

>35703434|10
ATATATATAT

>35703435|10
TATATATATA

>35703436|10
ATATATATAT

>35703437|10
TATATATATA

>35703438|10
ATATATATAT

>35703439|10
TATATATATA

>35703440|10
ATATATATAT

>35703441|10
TATATATATA

>35703442|10
ATATATATAT

>35703443|10
TATATATATA

>35703444|10
ATATATATAT

>35703445|10
TATATATATA

>35703446|10
ATATATATAT

>35703447|10
TATATATATA

>35703448|10
ATATATATAT

>35703449|10
TATATATATA

>35703450|10
ATATATATAT

>35703451|10
TATATATATA

>35703452|10
ATATATATAT

>35703453|10
TATATATATA

>35703454|10
ATATATATAT

>35703455|10
TATATATATA

>35703456|10
ATATATATAT

>35703457|10
TATATATATA

>35703458|10
ATATATATAT

>35703459|10
TATATATATA

>35703460|10
ATATATATAT

>35703461|10
TATATATATA

>35703462|10
ATATATATAT

>35703463|10
TATATATATA

>35703464|10
ATATATATAT

>35703465|10
TATATATATA

>35706564|10
CAACATGTTG

>35707230|10
ATAAATTTAT

>35708879|10
ATGCATGCAT

>35709202|10
TATATATATA

>35709203|10
ATATATATAT

>35709204|10
TATATATATA

>35710410|10
CTGAGCTCAG

>35712975|10
ATTAATTAAT

>35713884|10
ATATATATAT

>35713885|10
TATATATATA

>35713886|10
ATATATATAT

>35715598|10
TTTTATAAAA

>35725649|10
CAGAATTCTG

>35725808|10
TACATATGTA

>35725826|10
TACATATGTA

>35725859|10
TACATATGTA

>35725894|10
TACATATGTA

>35725929|10
TACATATGTA

>35725964|10
TACATATGTA

>35725999|10
TACATATGTA

>35726034|10
TACATATGTA

>35726069|10
TACATATGTA

>35726104|10
TACATATGTA

>35726139|10
TACATATGTA

>35726173|10
TACATATGTA

>35727736|10
ACAGGCCTGT

>35731668|10
TTTTTAAAAA

>35736642|10
ATTTTAAAAT

>35740213|10
TTTTTAAAAA

>35743455|10
ACTCATGAGT

>35746239|10
AAGAATTCTT

>35747264|10
TATATATATA

>35747265|10
ATATATATAT

>35747266|10
TATATATATA

>35747267|10
ATATATATAT

>35747268|10
TATATATATA

>35747269|10
ATATATATAT

>35747270|10
TATATATATA

>35747271|10
ATATATATAT

>35750771|10
TTCACGTGAA

>35756408|10
AATTTAAATT

>35757863|10
ACTGATCAGT

>35764354|10
GCCAGCTGGC

>35774833|10
TATTTAAATA

>35776117|10
ATAAATTTAT

>35777373|10
CTATATATAG

>35779216|10
CTGAGCTCAG

>35779847|10
AACTATAGTT

>35780836|10
TTTTGCAAAA

>35780962|10
TCTACGTAGA

>35786595|10
TTTATATAAA

>35786892|10
ATGGTACCAT

>35786974|10
CTGTGCACAG

>35787425|10
TAAATATTTA

>35787545|10
GCAATATTGC

>35793056|10
TTTTTAAAAA

>35796712|10
TTTTTAAAAA

>35798821|10
ACATATATGT

>35802963|10
ATATATATAT

>35806068|10
CATTATAATG

>35807104|10
AAAAATTTTT

>35815567|10
ATATATATAT

>35815568|10
TATATATATA

>35816552|10
ATATGCATAT

>35822794|10
GAAAGCTTTC

>35823286|10
AGCATATGCT

>35824056|10
AATTATAATT

>35829304|10
TATTTAAATA

>35832813|10
ATTAATTAAT

>35834526|10
TTTTTAAAAA

>35838050|10
ATTGTACAAT

>35838195|10
GTGTATACAC

>35838828|10
TATATATATA

>35838835|10
ATATGCATAT

>35838842|10
TATATATATA

>35838843|10
ATATATATAT

>35838844|10
TATATATATA

>35838845|10
ATATATATAT

>35842459|10
TTTTATAAAA

>35847767|10
GTATATATAC

>35847815|10
GTATATATAC

>35847820|10
TATACGTATA

>35847877|10
GTATATATAC

>35851485|10
AATTTAAATT

>35854939|10
TATTTAAATA

>35855048|10
TTTTTAAAAA

>35855371|10
TATATATATA

>35855372|10
ATATATATAT

>35855373|10
TATATATATA

>35856916|10
AGTAATTACT

>35858441|10
TATTTAAATA

>35859123|10
TATTATAATA

>35859154|10
TTTTTAAAAA

>35863471|10
CAGCATGCTG

>35865181|10
AGCTGCAGCT

>35876052|10
AATATATATT

>35877225|10
TTCTGCAGAA

>35879351|10
CCTTGCAAGG

>35880215|10
GTTTGCAAAC

>35883728|10
TTATTAATAA

>35893769|10
TCTTGCAAGA

>35898578|10
CAGGGCCCTG

>35907104|10
TTTTTAAAAA

>35907306|10
ATAATATTAT

>35907312|10
TTATTAATAA

>35907761|10
TCCACGTGGA

>35909574|10
GCCCATGGGC

>35912752|10
GGACTAGTCC

>35920737|10
GCCCATGGGC

>35926734|10
TTTTTAAAAA

>35939319|10
AAAGTACTTT

>35940094|10
AGATTAATCT

>35943964|10
GACTATAGTC

>35944403|10
GCTCTAGAGC

>35950370|10
[truncated: 12,256,501 more chars]
