# Supplementary material for: detectIR: A Novel Program for Detecting Perfect and Imperfect Inverted Repeats Using Complex Numbers and Vector Calculation
Source: PLoS One. 2014 Nov 19;9(11):e113349. doi: 10.1371/journal.pone.0113349 (PMC4237412; doi:10.1371/journal.pone.0113349)
Supplement: File S7 — The output files of the perfect inverted repeats detected differentially by detectIR and EMBOSS palindrome tool (Using the parameters described in the manuscript and chromosome 1 of Zea mays as input data). (TGZ) [file pone.0113349.s010.tgz › ./Supplemental_File_07/Private1.fasta]

>1125|10
AAATCGATTT

>2011|10
GCTGTACAGC

>4228|10
CGTTTAAACG

>6018|10
AAATCGATTT

>11354|10
AACTTAAGTT

>16049|10
GGACATGTCC

>17661|10
TTGCGCGCAA

>23776|10
GGACATGTCC

>24986|10
CGGTGCACCG

>25198|10
GGACATGTCC

>25734|10
TTTTGCAAAA

>25740|10
AAAAATTTTT

>29705|10
TGGGTACCCA

>30148|10
AATTTAAATT

>33150|10
CGGTGCACCG

>33343|10
GGACATGTCC

>37196|10
TATATATATA

>37227|10
ATATATATAT

>38210|10
CGCGCGCGCG

>38211|10
GCGCGCGCGC

>39051|10
ACTCCGGAGT

>40340|10
ACCTATAGGT

>43150|10
TATTATAATA

>43726|10
CGCGCGCGCG

>43727|10
GCGCGCGCGC

>43728|10
CGCGCGCGCG

>43729|10
GCGCGCGCGC

>49742|10
CGGCTAGCCG

>49954|10
TATATATATA

>49955|10
ATATATATAT

>49956|10
TATATATATA

>49957|10
ATATATATAT

>49958|10
TATATATATA

>49959|10
ATATATATAT

>49960|10
TATATATATA

>49961|10
ATATATATAT

>49962|10
TATATATATA

>49963|10
ATATATATAT

>49964|10
TATATATATA

>49965|10
ATATATATAT

>49966|10
TATATATATA

>49967|10
ATATATATAT

>49968|10
TATATATATA

>49969|10
ATATATATAT

>49970|10
TATATATATA

>49971|10
ATATATATAT

>49972|10
TATATATATA

>49973|10
ATATATATAT

>49974|10
TATATATATA

>49975|10
ATATATATAT

>49976|10
TATATATATA

>49977|10
ATATATATAT

>49978|10
TATATATATA

>49979|10
ATATATATAT

>49980|10
TATATATATA

>49981|10
ATATATATAT

>49982|10
TATATATATA

>49983|10
ATATATATAT

>49984|10
TATATATATA

>49985|10
ATATATATAT

>49986|10
TATATATATA

>49987|10
ATATATATAT

>49988|10
TATATATATA

>49989|10
ATATATATAT

>49990|10
TATATATATA

>49991|10
ATATATATAT

>49992|10
TATATATATA

>49993|10
ATATATATAT

>49994|10
TATATATATA

>49995|10
ATATATATAT

>49996|10
TATATATATA

>49997|10
ATATATATAT

>49998|10
TATATATATA

>49999|10
ATATATATAT

>50000|10
TATATATATA

>50001|10
ATATATATAT

>50080|10
ATGTGCACAT

>54696|10
CAAAGCTTTG

>56912|10
AACTGCAGTT

>57045|10
AGTTGCAACT

>61693|10
ATATATATAT

>61694|10
TATATATATA

>61695|10
ATATATATAT

>61696|10
TATATATATA

>61697|10
ATATATATAT

>61698|10
TATATATATA

>61699|10
ATATATATAT

>61700|10
TATATATATA

>61701|10
ATATATATAT

>61702|10
TATATATATA

>61703|10
ATATATATAT

>61704|10
TATATATATA

>61705|10
ATATATATAT

>61706|10
TATATATATA

>61707|10
ATATATATAT

>61708|10
TATATATATA

>61709|10
ATATATATAT

>61710|10
TATATATATA

>61711|10
ATATATATAT

>61712|10
TATATATATA

>61713|10
ATATATATAT

>61714|10
TATATATATA

>61715|10
ATATATATAT

>61716|10
TATATATATA

>61717|10
ATATATATAT

>61718|10
TATATATATA

>61719|10
ATATATATAT

>61720|10
TATATATATA

>61721|10
ATATATATAT

>61722|10
TATATATATA

>61723|10
ATATATATAT

>61724|10
TATATATATA

>61725|10
ATATATATAT

>61726|10
TATATATATA

>61727|10
ATATATATAT

>61728|10
TATATATATA

>61729|10
ATATATATAT

>61730|10
TATATATATA

>61731|10
ATATATATAT

>61732|10
TATATATATA

>61733|10
ATATATATAT

>61734|10
TATATATATA

>61735|10
ATATATATAT

>63013|10
GGAAATTTCC

>64499|10
TTTTTAAAAA

>64808|10
AAATATATTT

>66757|10
CTTCATGAAG

>80227|10
CCGCGCGCGG

>85336|10
GATTCGAATC

>85742|10
ATGAATTCAT

>86335|10
TTTGTACAAA

>86857|10
CGCGCGCGCG

>88424|10
TGGAATTCCA

>91885|10
ATATATATAT

>93592|10
CATAATTATG

>95851|10
AATAATTATT

>98471|10
TTTTTAAAAA

>99703|10
GATTCGAATC

>102686|10
AATAATTATT

>108175|10
GATTCGAATC

>112158|10
AGATCGATCT

>118178|10
CGGTGCACCG

>118390|10
GGACATGTCC

>118927|10
TTTTGCAAAA

>118933|10
AAAAATTTTT

>120171|10
TACGGCCGTA

>122940|10
TGGGTACCCA

>123383|10
AATTTAAATT

>126381|10
CGGTGCACCG

>126593|10
GGACATGTCC

>132751|10
TTCCATGGAA

>133634|10
ATATATATAT

>133635|10
TATATATATA

>133636|10
ATATATATAT

>133637|10
TATATATATA

>133638|10
ATATATATAT

>133639|10
TATATATATA

>133640|10
ATATATATAT

>133641|10
TATATATATA

>133642|10
ATATATATAT

>133643|10
TATATATATA

>133644|10
ATATATATAT

>133645|10
TATATATATA

>133646|10
ATATATATAT

>133647|10
TATATATATA

>133648|10
ATATATATAT

>133649|10
TATATATATA

>133650|10
ATATATATAT

>133651|10
TATATATATA

>133652|10
ATATATATAT

>133653|10
TATATATATA

>133654|10
ATATATATAT

>133655|10
TATATATATA

>133656|10
ATATATATAT

>133657|10
TATATATATA

>133658|10
ATATATATAT

>133659|10
TATATATATA

>133660|10
ATATATATAT

>133661|10
TATATATATA

>133662|10
ATATATATAT

>133663|10
TATATATATA

>133664|10
ATATATATAT

>133665|10
TATATATATA

>133666|10
ATATATATAT

>133667|10
TATATATATA

>133668|10
ATATATATAT

>133669|10
TATATATATA

>133670|10
ATATATATAT

>133671|10
TATATATATA

>133672|10
ATATATATAT

>133673|10
TATATATATA

>133674|10
ATATATATAT

>133675|10
TATATATATA

>133676|10
ATATATATAT

>133677|10
TATATATATA

>133678|10
ATATATATAT

>133679|10
TATATATATA

>133680|10
ATATATATAT

>133681|10
TATATATATA

>133682|10
ATATATATAT

>133683|10
TATATATATA

>133684|10
ATATATATAT

>133685|10
TATATATATA

>133686|10
ATATATATAT

>133687|10
TATATATATA

>133688|10
ATATATATAT

>133689|10
TATATATATA

>133690|10
ATATATATAT

>133691|10
TATATATATA

>133692|10
ATATATATAT

>133693|10
TATATATATA

>133694|10
ATATATATAT

>133695|10
TATATATATA

>133696|10
ATATATATAT

>134090|10
TATAATTATA

>135344|10
TATATATATA

>135345|10
ATATATATAT

>135396|10
TATATATATA

>135397|10
ATATATATAT

>136212|10
AACTGCAGTT

>146939|10
ATGTTAACAT

>151633|10
CTTGATCAAG

>151855|10
ATTGTACAAT

>153028|10
TAGCTAGCTA

>156931|10
TAGCTAGCTA

>162162|10
CCGCCGGCGG

>164290|10
GCAATATTGC

>164737|10
GATATATATC

>164951|10
TGCAATTGCA

>166060|10
ATATATATAT

>166061|10
TATATATATA

>166062|10
ATATATATAT

>166063|10
TATATATATA

>166064|10
ATATATATAT

>166065|10
TATATATATA

>166066|10
ATATATATAT

>166067|10
TATATATATA

>166068|10
ATATATATAT

>166069|10
TATATATATA

>166070|10
ATATATATAT

>167114|10
ATATATATAT

>167115|10
TATATATATA

>167116|10
ATATATATAT

>167117|10
TATATATATA

>167118|10
ATATATATAT

>167119|10
TATATATATA

>167120|10
ATATATATAT

>167121|10
TATATATATA

>167122|10
ATATATATAT

>167123|10
TATATATATA

>167124|10
ATATATATAT

>167125|10
TATATATATA

>167126|10
ATATATATAT

>167127|10
TATATATATA

>167128|10
ATATATATAT

>167129|10
TATATATATA

>167130|10
ATATATATAT

>167131|10
TATATATATA

>167132|10
ATATATATAT

>167133|10
TATATATATA

>167134|10
ATATATATAT

>167135|10
TATATATATA

>167136|10
ATATATATAT

>167137|10
TATATATATA

>167138|10
ATATATATAT

>167139|10
TATATATATA

>167140|10
ATATATATAT

>167141|10
TATATATATA

>167142|10
ATATATATAT

>167143|10
TATATATATA

>167144|10
ATATATATAT

>167145|10
TATATATATA

>167146|10
ATATATATAT

>167147|10
TATATATATA

>167148|10
ATATATATAT

>167149|10
TATATATATA

>167150|10
ATATATATAT

>169349|10
GCAGATCTGC

>169473|10
AAAATATTTT

>170325|10
ATTATATAAT

>172717|10
ATAATATTAT

>173769|10
CGATTAATCG

>176940|10
TGATATATCA

>185907|10
TGATATATCA

>191743|10
AAAAGCTTTT

>195237|10
ATTAATTAAT

>197609|10
AAAAGCTTTT

>201856|10
ATTAATTAAT

>204228|10
AAAAGCTTTT

>207055|10
ATCTATAGAT

>207225|10
CTGGCGCCAG

>209332|10
AGAAGCTTCT

>210060|10
GATCTAGATC

>221940|10
TATATATATA

>221941|10
ATATATATAT

>221942|10
TATATATATA

>221943|10
ATATATATAT

>221944|10
TATATATATA

>221945|10
ATATATATAT

>221958|10
TATATATATA

>221959|10
ATATATATAT

>221960|10
TATATATATA

>222244|10
ATATATATAT

>226466|10
CAGTTAACTG

>229386|10
GATTCGAATC

>233211|10
AACGCGCGTT

>234439|10
TCAAGCTTGA

>237508|10
CTATTAATAG

>240095|10
AGCATATGCT

>240401|10
TCCTTAAGGA

>240931|10
GAAACGTTTC

>242845|10
ATTTCGAAAT

>244791|10
GTCACGTGAC

>246710|10
TATTCGAATA

>246731|10
TCTGCGCAGA

>249270|10
ACGTATACGT

>249592|10
TTGATATCAA

>250791|10
CGGCCGGCCG

>250930|10
CTAGCGCTAG

>251619|10
GGACATGTCC

>251831|10
CGGTGCACCG

>253196|10
TTGCATGCAA

>254030|10
CTCATATGAG

>254066|10
CTTTCGAAAG

>255372|10
ACCGGCCGGT

>255463|10
AAATATATTT

>255709|10
CACTATAGTG

>256310|10
CTTCCGGAAG

>257926|10
TTATATATAA

>258427|10
AACCCGGGTT

>259261|10
GGGTGCACCC

>260096|10
TATATATATA

>260097|10
ATATATATAT

>260098|10
TATATATATA

>260099|10
ATATATATAT

>260100|10
TATATATATA

>260101|10
ATATATATAT

>260102|10
TATATATATA

>260103|10
ATATATATAT

>260104|10
TATATATATA

>260704|10
GTTGGCCAAC

>262112|10
TCTGCGCAGA

>262133|10
TATTCGAATA

>262913|10
TCCAATTGGA

>265464|10
GACGGCCGTC

>272932|10
AAATCGATTT

>276986|10
CAATGCATTG

>280245|10
GTGGGCCCAC

>282195|10
GGTGTACACC

>282288|10
GGACATGTCC

>283952|10
TACGGCCGTA

>286721|10
TGGGTACCCA

>287164|10
AATTTAAATT

>290393|10
GGTGTACACC

>290486|10
GGACATGTCC

>292968|10
CGGTATACCG

>293760|10
CCAGCGCTGG

>298692|10
GGGTCGACCC

>300682|10
GAAGTACTTC

>303558|10
GGGCCGGCCC

>306903|10
TCCCTAGGGA

>311585|10
AGGTTAACCT

>312342|10
CGCAGCTGCG

>312819|10
GGGCCGGCCC

>315712|10
AAGTTAACTT

>321093|10
TGGCGCGCCA

>322393|10
GGATCGATCC

>325028|10
TGTGCGCACA

>328629|10
GAATCGATTC

>330533|10
CCCGCGCGGG

>332426|10
AAGAGCTCTT

>342164|10
GGTGTACACC

>345383|10
AATTTAAATT

>345826|10
TGGGTACCCA

>350324|10
GGTGTACACC

>363891|10
CTTTGCAAAG

>365702|10
GCTCATGAGC

>369560|10
CGCTGCAGCG

>372424|10
TACTTAAGTA

>374421|10
TTCATATGAA

>375136|10
GATCCGGATC

>376986|10
GAGCTAGCTC

>377307|10
AACAATTGTT

>382298|10
ATGAATTCAT

>384631|10
GTGCATGCAC

>385754|10
TTCTGCAGAA

>386811|10
AATTATAATT

>390689|10
CACTTAAGTG

>391984|10
CGAGGCCTCG

>392931|10
GCCCGCGGGC

>394622|10
GGCCATGGCC

>396512|10
AGGTCGACCT

>422836|10
CTAATATTAG

>423091|10
AAATTAATTT

>424988|10
TATACGTATA

>425053|10
GAATATATTC

>427582|10
ACTAATTAGT

>428526|10
CTCTTAAGAG

>428636|10
CTAATATTAG

>428891|10
AAATTAATTT

>430962|10
GCGCCGGCGC

>431623|10
GGTCATGACC

>431736|10
TCCGGCCGGA

>439476|10
TTGAATTCAA

>443789|10
TTGAATTCAA

>447105|10
CGGCGCGCCG

>448450|10
CGAGGCCTCG

>451156|10
AAAAGCTTTT

>453534|10
ATTAATTAAT

>454232|10
TCAGCGCTGA

>459567|10
TATACGTATA

>460014|10
ATTAATTAAT

>462231|10
TAGTATACTA

>467327|10
ACAAATTTGT

>469575|10
CCTTATAAGG

>475343|10
CCTTCGAAGG

>478340|10
CCTTATAAGG

>478649|10
CATGGCCATG

>479639|10
ATATATATAT

>479640|10
TATATATATA

>479641|10
ATATATATAT

>479642|10
TATATATATA

>480152|10
GATCTAGATC

>483135|10
TCTGATCAGA

>489013|10
TGGTGCACCA

>489202|10
GGTGTACACC

>492319|10
AATTTAAATT

>492759|10
TGGGTACCCA

>495525|10
TACGGCCGTA

>497205|10
GGACATGTCC

>497297|10
GGTGTACACC

>497403|10
GGTGTACACC

>498629|10
CGAGGCCTCG

>501532|10
CGAGGCCTCG

>502262|10
AAAGATCTTT

>507916|10
TCCGGCCGGA

>508029|10
GGTCATGACC

>508691|10
GCGCCGGCGC

>517447|10
TGCGGCCGCA

>520504|10
TTGTTAACAA

>524802|10
CGCCTAGGCG

>526106|10
TTTCATGAAA

>529827|10
TCTTTAAAGA

>533501|10
TGGGTACCCA

>534420|10
GGGGTACCCC

>534811|10
ACAGCGCTGT

>536466|10
GCGCCGGCGC

>537241|10
TCCGGCCGGA

>537481|10
GGGGTACCCC

>537997|10
CACGTACGTG

>547599|10
CGAGGCCTCG

>550330|10
TTTTTAAAAA

>551187|10
GGACATGTCC

>551498|10
TTGAGCTCAA

>556876|10
TTGCGCGCAA

>557720|10
TTGAGCTCAA

>558031|10
GGACATGTCC

>559620|10
TTGCGCGCAA

>569594|10
TACGGCCGTA

>572056|10
TGGGTACCCA

>572499|10
AATTTAAATT

>575378|10
GGACATGTCC

>575621|10
GGACATGTCC

>580821|10
TGGTATACCA

>583926|10
GATTCGAATC

>585883|10
ATGTCGACAT

>586502|10
CTCCATGGAG

>590959|10
TGTGATCACA

>591392|10
TGGTATACCA

>594497|10
GATTCGAATC

>597724|10
TCTTTAAAGA

>601467|10
TGATATATCA

>601488|10
CTCTGCAGAG

>601797|10
TAATTAATTA

>604345|10
GCGGGCCCGC

>605472|10
TGGGTACCCA

>612212|10
AAATTAATTT

>612790|10
CTAGCGCTAG

>622712|10
TCATTAATGA

>627115|10
GTCCATGGAC

>629001|10
GACTTAAGTC

>629179|10
GACTTAAGTC

>634093|10
GGACATGTCC

>634412|10
GGTGTACACC

>635816|10
TACGGCCGTA

>638278|10
TGGGTACCCA

>638721|10
AATTTAAATT

>641600|10
GGACATGTCC

>641843|10
GGACATGTCC

>642455|10
AATATATATT

>643825|10
CAAGTACTTG

>643927|10
TTATTAATAA

>644644|10
TAGCTAGCTA

>644646|10
GCTAGCTAGC

>644648|10
TAGCTAGCTA

>651869|10
GTAAATTTAC

>657177|10
AATCGCGATT

>657375|10
ACATATATGT

>657686|10
AGTAGCTACT

>657983|10
AATCGCGATT

>658019|10
ACCAGCTGGT

>666934|10
ATAATATTAT

>670052|10
TTGCGCGCAA

>678740|10
CGTTTAAACG

>678757|10
TCTAATTAGA

>679014|10
TAAACGTTTA

>683869|10
TGTAATTACA

>689641|10
CCCGATCGGG

>692948|10
TCTCGCGAGA

>693533|10
TGGCGCGCCA

>694413|10
GGCTGCAGCC

>698105|10
TAGGGCCCTA

>703008|10
TGTAATTACA

>707471|10
CAACCGGTTG

>716551|10
ATATTAATAT

>718423|10
TGATTAATCA

>718610|10
TAGTGCACTA

>720348|10
TAGTATACTA

>720853|10
GATTCGAATC

>722084|10
TTTTGCAAAA

>726316|10
TGATTAATCA

>726503|10
TAGTGCACTA

>731425|10
CGAGGCCTCG

>741871|10
TAGTATACTA

>748447|10
AACTTAAGTT

>748932|10
TTTATATAAA

>749754|10
AAATGCATTT

>752536|10
GGGACGTCCC

>760323|10
CTCTGCAGAG

>762906|10
TAGTCGACTA

>768169|10
CCAACGTTGG

>768407|10
CTCGGCCGAG

>774744|10
CCAAATTTGG

>775045|10
AATTTAAATT

>777240|10
GTGTTAACAC

>777354|10
CGAGGCCTCG

>779134|10
CGAGGCCTCG

>779176|10
CGAGGCCTCG

>782630|10
GGGGTACCCC

>784758|10
CACGTACGTG

>785514|10
TCCGGCCGGA

>789719|10
GATTCGAATC

>791662|10
ATGTCGACAT

>795567|10
CGAGGCCTCG

>801410|10
GGGGTACCCC

>803555|10
CACGTACGTG

>804071|10
GGGGTACCCC

>804311|10
TCCGGCCGGA

>812018|10
CCTTCGAAGG

>812582|10
CATTGCAATG

>821487|10
CCAAATTTGG

>821788|10
AATTTAAATT

>823449|10
GATTCGAATC

>830477|10
TGGGTACCCA

>838372|10
AGGAGCTCCT

>838868|10
AAGAATTCTT

>838881|10
CTAGATCTAG

>841010|10
GGTGTACACC

>841020|10
GGACATGTCC

>842264|10
CACTCGAGTG

>848685|10
GTGGGCCCAC

>849205|10
TTGAATTCAA

>849569|10
TTGATATCAA

>849839|10
ACGTATACGT

>852318|10
TCTGCGCAGA

>852337|10
TATTCGAATA

>854742|10
TTAGATCTAA

>856198|10
TTGATATCAA

>856468|10
ACGTATACGT

>859017|10
TATTCGAATA

>861309|10
TGTTATAACA

>863615|10
ATGCATGCAT

>865071|10
AGGAATTCCT

>866288|10
CAGAGCTCTG

>870045|10
TTGAATTCAA

>870235|10
GAAGATCTTC

>872147|10
TGTTATAACA

>873450|10
GATTCGAATC

>874241|10
CGCGGCCGCG

>875713|10
TATTCGAATA

>877225|10
GAAAATTTTC

>881684|10
CGAGGCCTCG

>882809|10
GAGAGCTCTC

>883020|10
TGGCGCGCCA

>883605|10
TCTCGCGAGA

>889232|10
GACTTAAGTC

>889321|10
GACTTAAGTC

>889410|10
GACTTAAGTC

>889499|10
GACTTAAGTC

>889588|10
GACTTAAGTC

>896525|10
GAGAGCTCTC

>897418|10
CGGCGCGCCG

>898543|10
TGCGCGCGCA

>898735|10
GGTGTACACC

>898828|10
GGACATGTCC

>900458|10
TACGGCCGTA

>903227|10
TGGGTACCCA

>903670|10
AATTTAAATT

>907656|10
GTTATATAAC

>916112|10
GTTATATAAC

>920237|10
GGCAGCTGCC

>922819|10
CAAGATCTTG

>924190|10
CCTTCGAAGG

>926003|10
GCTGATCAGC

>928390|10
GGTGTACACC

>928483|10
GGACATGTCC

>930674|10
AAAGATCTTT

>935467|10
CACGTACGTG

>935983|10
GGGGTACCCC

>936223|10
TCCGGCCGGA

>938945|10
GGGGTACCCC

>946906|10
GAAAATTTTC

>948310|10
TAGTATACTA

>949790|10
GCGGCGCCGC

>950776|10
TTGAATTCAA

>950843|10
TATAATTATA

>951732|10
TAGTATACTA

>952625|10
TATAATTATA

>953107|10
TTTCTAGAAA

>957208|10
TCCGCGCGGA

>958000|10
CGAGGCCTCG

>958768|10
AAAGATCTTT

>962397|10
CATTCGAATG

>963565|10
CTGCCGGCAG

>963619|10
CTGCCGGCAG

>963658|10
CACGTACGTG

>964174|10
GGGGTACCCC

>969524|10
CTGGATCCAG

>970684|10
TGGTTAACCA

>973825|10
GACTTAAGTC

>974092|10
GACTTAAGTC

>977273|10
GAGCTAGCTC

>978675|10
AACAGCTGTT

>980156|10
GAGCTAGCTC

>981057|10
TTGGATCCAA

>981957|10
AATTGCAATT

>984664|10
ATTAATTAAT

>988611|10
AAAGGCCTTT

>996534|10
GACAGCTGTC

>1000118|10
GGAGGCCTCC

>1000311|10
CGTGCGCACG

>1000396|10
CACCATGGTG

>1003308|10
TTTTTAAAAA

>1004551|10
GCATGCATGC

>1004553|10
ATGCATGCAT

>1004555|10
GCATGCATGC

>1004572|10
TAGCTAGCTA

>1004574|10
GCTAGCTAGC

>1004849|10
CGTCATGACG

>1006344|10
GCTAGCTAGC

>1006504|10
TAATTAATTA

>1006506|10
ATTAATTAAT

>1006508|10
TAATTAATTA

>1006510|10
ATTAATTAAT

>1006512|10
TAATTAATTA

>1006514|10
ATTAATTAAT

>1006516|10
TAATTAATTA

>1006518|10
ATTAATTAAT

>1006520|10
TAATTAATTA

>1006795|10
AGATCGATCT

>1007320|10
ATATATATAT

>1012490|10
GCGGCGCCGC

>1013319|10
TCAAATTTGA

>1015451|10
GGACATGTCC

>1015558|10
GGGTGCACCC

>1018157|10
AATTGCAATT

>1020887|10
TTGCGCGCAA

>1022462|10
GGACATGTCC

>1024921|10
CCCACGTGGG

>1025496|10
AATTATAATT

>1033263|10
TAGGGCCCTA

>1039303|10
TAGGCGCCTA

>1040480|10
GCTTATAAGC

>1045552|10
TTTACGTAAA

>1047378|10
CCAATATTGG

>1051356|10
GAAAGCTTTC

>1056700|10
TGTGATCACA

>1057902|10
TGGTGCACCA

>1058233|10
ATGTATACAT

>1062269|10
TGGGTACCCA

>1066288|10
TGCGCGCGCA

>1067321|10
TGCGCGCGCA

>1076940|10
ACCGATCGGT

>1079460|10
GCTGATCAGC

>1081273|10
CCTTCGAAGG

>1082644|10
CAAGATCTTG

>1085182|10
GGCAGCTGCC

>1086731|10
AAAGTACTTT

>1089151|10
CAAGATCTTG

>1093166|10
GGCAGCTGCC

>1097368|10
TTTTCGAAAA

>1104796|10
GTAAATTTAC

>1105532|10
TAATATATTA

>1108394|10
AGTATATACT

>1108672|10
CAGAATTCTG

>1110631|10
ATCAGCTGAT

>1112100|10
CCTTGCAAGG

>1112120|10
GATTCGAATC

>1113031|10
TAATTAATTA

>1118345|10
TATCATGATA

>1119185|10
AGTATATACT

>1119463|10
CAGAATTCTG

>1122987|10
CCTTGCAAGG

>1123007|10
GATTCGAATC

>1131195|10
TAATATATTA

>1134552|10
AGGGATCCCT

>1138653|10
GTAAATTTAC

>1144761|10
TTGAGCTCAA

>1148949|10
AATTATAATT

>1153040|10
CTGCTAGCAG

>1154188|10
CAGCGCGCTG

>1157923|10
CATTGCAATG

>1163994|10
AGGCATGCCT

>1170053|10
ATCTATAGAT

>1175479|10
CCCCATGGGG

>1180854|10
CAAATATTTG

>1182441|10
ACATATATGT

>1183310|10
GTCATATGAC

>1184503|10
ACCCTAGGGT

>1184700|10
TCTGCGCAGA

>1186817|10
TTTTGCAAAA

>1189223|10
ACTTTAAAGT

>1191084|10
GATTCGAATC

>1196971|10
AAATATATTT

>1197663|10
TAAGTACTTA

>1201073|10
TAGTGCACTA

>1206432|10
GCCGCGCGGC

>1206849|10
GGGGTACCCC

>1207365|10
GGCCCGGGCC

>1207508|10
GGCCCGGGCC

>1209976|10
CACCGCGGTG

>1210981|10
TATATATATA

>1210982|10
ATATATATAT

>1210983|10
TATATATATA

>1210984|10
ATATATATAT

>1210985|10
TATATATATA

>1211465|10
TATATATATA

>1218530|10
TCTCTAGAGA

>1218792|10
GATTCGAATC

>1220559|10
TAGTATACTA

>1222756|10
TCGGCGCCGA

>1226037|10
GCATCGATGC

>1229336|10
GCTGATCAGC

>1231149|10
CCTTCGAAGG

>1232445|10
AAGGGCCCTT

>1232520|10
CAAGATCTTG

>1238595|10
CGCGCGCGCG

>1238596|10
GCGCGCGCGC

>1247542|10
TGGCGCGCCA

>1253955|10
GACTTAAGTC

>1260344|10
GCCCATGGGC

>1261570|10
AATATATATT

>1267396|10
AAACTAGTTT

>1270185|10
ATGTGCACAT

>1274069|10
CTTGATCAAG

>1275705|10
TTTAATTAAA

>1275766|10
CACCGCGGTG

>1277641|10
CGAGGCCTCG

>1280000|10
CGGCGCGCCG

>1286112|10
CTGCCGGCAG

>1289973|10
GACGATCGTC

>1290571|10
ACATTAATGT

>1293145|10
TGGCGCGCCA

>1293730|10
TCTCGCGAGA

>1299353|10
GACTTAAGTC

>1299442|10
GACTTAAGTC

>1299531|10
GACTTAAGTC

>1299620|10
GACTTAAGTC

>1299709|10
GACTTAAGTC

>1299798|10
GACTTAAGTC

>1300130|10
CATTCGAATG

>1301464|10
TGGACGTCCA

>1308243|10
CATCATGATG

>1308782|10
TGATATATCA

>1309898|10
ATCGCGCGAT

>1315846|10
TTGCGCGCAA

>1327452|10
CACGTACGTG

>1328323|10
GGCAGCTGCC

>1334076|10
CGAGGCCTCG

>1337555|10
CATCATGATG

>1338092|10
TGATATATCA

>1339197|10
GTCGCGCGAC

>1343955|10
GATTCGAATC

>1345633|10
ATTTTAAAAT

>1346988|10
TGCCATGGCA

>1354558|10
GATTCGAATC

>1356978|10
TGATATATCA

>1358083|10
GTCGCGCGAC

>1358199|10
GTCGCGCGAC

>1362730|10
GATTCGAATC

>1364408|10
ATTTTAAAAT

>1365759|10
TGCCATGGCA

>1366966|10
CCCAATTGGG

>1371686|10
CCCAATTGGG

>1374366|10
AATTTAAATT

>1374809|10
TGGGTACCCA

>1378485|10
ATTTTAAAAT

>1379301|10
TGCGCGCGCA

>1384267|10
AAATTAATTT

>1385328|10
TTTAATTAAA

>1385374|10
GGTTCGAACC

>1387327|10
TTGCGCGCAA

>1390099|10
TTTCATGAAA

>1390133|10
AAATATATTT

>1397530|10
GAGCCGGCTC

>1398713|10
AAATATATTT

>1400321|10
CGGGCGCCCG

>1400624|10
CGCGGCCGCG

>1400629|10
CCGCGCGCGG

>1400751|10
ATATATATAT

>1400752|10
TATATATATA

>1401618|10
TATTCGAATA

>1411096|10
CTGGATCCAG

>1413405|10
GCCTCGAGGC

>1416427|10
TGTTTAAACA

>1418844|10
CACGGCCGTG

>1423736|10
TGGCGCGCCA

>1427201|10
TCTGCGCAGA

>1429135|10
TTTATATAAA

>1430157|10
AAAACGTTTT

>1430655|10
ACATTAATGT

>1432276|10
TGATATATCA

>1432295|10
CTCTGCAGAG

>1433639|10
TCTCGCGAGA

>1439266|10
GACTTAAGTC

>1439533|10
GACTTAAGTC

>1439622|10
GACTTAAGTC

>1439711|10
GACTTAAGTC

>1447908|10
GTTAATTAAC

>1451090|10
TTGAGCTCAA

>1451566|10
TATATATATA

>1451567|10
ATATATATAT

>1451568|10
TATATATATA

>1451569|10
ATATATATAT

>1451570|10
TATATATATA

>1451571|10
ATATATATAT

>1451572|10
TATATATATA

>1451573|10
ATATATATAT

>1451574|10
TATATATATA

>1451575|10
ATATATATAT

>1451576|10
TATATATATA

>1451577|10
ATATATATAT

>1451578|10
TATATATATA

>1451579|10
ATATATATAT

>1451580|10
TATATATATA

>1451581|10
ATATATATAT

>1451582|10
TATATATATA

>1451583|10
ATATATATAT

>1451584|10
TATATATATA

>1451585|10
ATATATATAT

>1451586|10
TATATATATA

>1451587|10
ATATATATAT

>1451588|10
TATATATATA

>1451589|10
ATATATATAT

>1451590|10
TATATATATA

>1451591|10
ATATATATAT

>1451592|10
TATATATATA

>1451593|10
ATATATATAT

>1451594|10
TATATATATA

>1451595|10
ATATATATAT

>1451596|10
TATATATATA

>1451597|10
ATATATATAT

>1451598|10
TATATATATA

>1451599|10
ATATATATAT

>1451600|10
TATATATATA

>1451601|10
ATATATATAT

>1451602|10
TATATATATA

>1451603|10
ATATATATAT

>1451604|10
TATATATATA

>1451605|10
ATATATATAT

>1451606|10
TATATATATA

>1451607|10
ATATATATAT

>1451608|10
TATATATATA

>1451609|10
ATATATATAT

>1451610|10
TATATATATA

>1451611|10
ATATATATAT

>1451612|10
TATATATATA

>1451613|10
ATATATATAT

>1451614|10
TATATATATA

>1451615|10
ATATATATAT

>1451616|10
TATATATATA

>1451617|10
ATATATATAT

>1451618|10
TATATATATA

>1451619|10
ATATATATAT

>1451620|10
TATATATATA

>1451621|10
ATATATATAT

>1451622|10
TATATATATA

>1451623|10
ATATATATAT

>1451624|10
TATATATATA

>1459014|10
CAAGTACTTG

>1459341|10
CTTGTACAAG

>1459896|10
TATTGCAATA

>1466794|10
TCACCGGTGA

>1467653|10
CAGAATTCTG

>1479223|10
TGCTGCAGCA

>1479283|10
ACAGGCCTGT

>1480127|10
TATATATATA

>1480128|10
ATATATATAT

>1483145|10
ATTTGCAAAT

>1484495|10
TGCTGCAGCA

>1485423|10
TCCTCGAGGA

>1485508|10
GGCCATGGCC

>1493160|10
ACCCATGGGT

>1497345|10
GCCCATGGGC

>1498810|10
GCGGTACCGC

>1499090|10
CCCCGCGGGG

>1499330|10
CCCCGCGGGG

>1499654|10
AGATATATCT

>1499971|10
AGATATATCT

>1503571|10
ATATATATAT

>1504390|10
ACAGTACTGT

>1507518|10
GATTGCAATC

>1509133|10
TATTTAAATA

>1514210|10
CTTTATAAAG

>1522521|10
TATTTAAATA

>1525718|10
ATACATGTAT

>1526574|10
TATATATATA

>1526575|10
ATATATATAT

>1526576|10
TATATATATA

>1526577|10
ATATATATAT

>1526578|10
TATATATATA

>1526579|10
ATATATATAT

>1526580|10
TATATATATA

>1526581|10
ATATATATAT

>1526582|10
TATATATATA

>1526583|10
ATATATATAT

>1526584|10
TATATATATA

>1533523|10
ACTCATGAGT

>1534722|10
ATATTAATAT

>1537569|10
GGACATGTCC

>1539369|10
TGAAATTTCA

>1540319|10
TATATATATA

>1540320|10
ATATATATAT

>1540321|10
TATATATATA

>1540322|10
ATATATATAT

>1540323|10
TATATATATA

>1540324|10
ATATATATAT

>1540325|10
TATATATATA

>1540326|10
ATATATATAT

>1540327|10
TATATATATA

>1540328|10
ATATATATAT

>1540329|10
TATATATATA

>1540330|10
ATATATATAT

>1540331|10
TATATATATA

>1540332|10
ATATATATAT

>1540333|10
TATATATATA

>1540334|10
ATATATATAT

>1540335|10
TATATATATA

>1540336|10
ATATATATAT

>1540337|10
TATATATATA

>1540338|10
ATATATATAT

>1540339|10
TATATATATA

>1540340|10
ATATATATAT

>1540341|10
TATATATATA

>1540342|10
ATATATATAT

>1540343|10
TATATATATA

>1540344|10
ATATATATAT

>1540345|10
TATATATATA

>1545219|10
TCAAGCTTGA

>1545898|10
GTATTAATAC

>1546127|10
CTTTGCAAAG

>1546511|10
AAATATATTT

>1549204|10
CGAGGCCTCG

>1550036|10
AAGGATCCTT

>1555837|10
CACGTACGTG

>1560362|10
TTCATATGAA

>1563741|10
TTTTTAAAAA

>1567028|10
ATATATATAT

>1567029|10
TATATATATA

>1567030|10
ATATATATAT

>1567031|10
TATATATATA

>1567032|10
ATATATATAT

>1567033|10
TATATATATA

>1567034|10
ATATATATAT

>1567035|10
TATATATATA

>1567491|10
AGGGTACCCT

>1567747|10
CATGGCCATG

>1569155|10
ATGCATGCAT

>1569157|10
GCATGCATGC

>1569159|10
ATGCATGCAT

>1570140|10
GATCATGATC

>1574900|10
TGTCCGGACA

>1582363|10
TTGAATTCAA

>1583942|10
TTCCTAGGAA

>1590672|10
AAATATATTT

>1597503|10
GGGCCGGCCC

>1599593|10
GTTGTACAAC

>1602686|10
GTTGTACAAC

>1604953|10
TTAGTACTAA

>1609382|10
GCGCGCGCGC

>1609383|10
CGCGCGCGCG

>1609384|10
GCGCGCGCGC

>1609385|10
CGCGCGCGCG

>1610025|10
GATCTAGATC

>1612993|10
ACCTATAGGT

>1614283|10
ACTCCGGAGT

>1615124|10
GCGCGCGCGC

>1615125|10
CGCGCGCGCG

>1615725|10
GATCTAGATC

>1624114|10
ATACATGTAT

>1628324|10
AATTCGAATT

>1630760|10
TAGTATACTA

>1632047|10
ATACATGTAT

>1632821|10
GAACATGTTC

>1635971|10
CGGCATGCCG

>1637734|10
GAAGATCTTC

>1637872|10
ATAATATTAT

>1638093|10
TCTTATAAGA

>1640799|10
TGAAATTTCA

>1641155|10
TCCCTAGGGA

>1641486|10
TTTTTAAAAA

>1641803|10
AAAATATTTT

>1642380|10
AAGGTACCTT

>1642812|10
TTTGATCAAA

>1643354|10
TAAAGCTTTA

>1649453|10
ACGTATACGT

>1651668|10
TCTGCGCAGA

>1651687|10
TATTCGAATA

>1655494|10
GGTGCGCACC

>1665116|10
TATATATATA

>1665117|10
ATATATATAT

>1665118|10
TATATATATA

>1665119|10
ATATATATAT

>1665120|10
TATATATATA

>1665121|10
ATATATATAT

>1665122|10
TATATATATA

>1665123|10
ATATATATAT

>1665124|10
TATATATATA

>1665125|10
ATATATATAT

>1665126|10
TATATATATA

>1665127|10
ATATATATAT

>1665201|10
ATCGATCGAT

>1666020|10
TCCATATGGA

>1666580|10
TAGCTAGCTA

>1667216|10
ATATATATAT

>1667217|10
TATATATATA

>1667218|10
ATATATATAT

>1667219|10
TATATATATA

>1667220|10
ATATATATAT

>1670366|10
ATATATATAT

>1670808|10
ATATATATAT

>1670809|10
TATATATATA

>1670810|10
ATATATATAT

>1670811|10
TATATATATA

>1671055|10
TATAATTATA

>1671477|10
AAGAGCTCTT

>1671579|10
ACAAATTTGT

>1671861|10
ATTTTAAAAT

>1672008|10
ATTTTAAAAT

>1674918|10
TTGCGCGCAA

>1682321|10
AAATCGATTT

>1682557|10
AAATATATTT

>1683510|10
ATATATATAT

>1683784|10
TGGGTACCCA

>1684247|10
GCCACGTGGC

>1685479|10
TTCATATGAA

>1685998|10
TATATATATA

>1685999|10
ATATATATAT

>1686000|10
TATATATATA

>1686001|10
ATATATATAT

>1686002|10
TATATATATA

>1686003|10
ATATATATAT

>1686004|10
TATATATATA

>1686005|10
ATATATATAT

>1686006|10
TATATATATA

>1686007|10
ATATATATAT

>1694462|10
GCAAATTTGC

>1698561|10
CAAGATCTTG

>1705656|10
AATGCGCATT

>1711424|10
TGATATATCA

>1720937|10
TGATATATCA

>1732533|10
GCAAGCTTGC

>1734859|10
TGATATATCA

>1739025|10
TTGCGCGCAA

>1745417|10
TCAAGCTTGA

>1745701|10
CGCGCGCGCG

>1750117|10
TGATATATCA

>1750138|10
CTCTGCAGAG

>1751602|10
GTCGCGCGAC

>1756504|10
GTGGATCCAC

>1757551|10
AACTTAAGTT

>1762740|10
GCGGCGCCGC

>1763581|10
ATTAATTAAT

>1763776|10
GCATGCATGC

>1763805|10
ATGCATGCAT

>1765082|10
ATCACGTGAT

>1767597|10
CGAGGCCTCG

>1772846|10
AACCTAGGTT

>1776073|10
ACAATATTGT

>1776477|10
TTTGATCAAA

>1776559|10
TTTGATCAAA

>1778303|10
GGTCTAGACC

>1780920|10
ACGGCGCCGT

>1783089|10
TTTAATTAAA

>1785493|10
TTTTATAAAA

>1786202|10
CCCCGCGGGG

>1787764|10
TGTCTAGACA

>1790065|10
TTTTTAAAAA

>1796891|10
GACATATGTC

>1797136|10
CCTTGCAAGG

>1798564|10
TATGATCATA

>1798809|10
GAGCTAGCTC

>1799522|10
CCTTGCAAGG

>1804190|10
TTGCATGCAA

>1807591|10
ACCCGCGGGT

>1809256|10
TTCAGCTGAA

>1814673|10
TCGTCGACGA

>1815184|10
TATATATATA

>1815185|10
ATATATATAT

>1815186|10
TATATATATA

>1815187|10
ATATATATAT

>1815188|10
TATATATATA

>1815189|10
ATATATATAT

>1815190|10
TATATATATA

>1815191|10
ATATATATAT

>1815192|10
TATATATATA

>1816912|10
CGAGGCCTCG

>1818443|10
TCAGCGCTGA

>1818473|10
CTGACGTCAG

>1818479|10
TCAGCGCTGA

>1822018|10
ACTAGCTAGT

>1826307|10
ATATATATAT

>1826308|10
TATATATATA

>1826309|10
ATATATATAT

>1826310|10
TATATATATA

>1828457|10
TCAAGCTTGA

>1829665|10
ACCAATTGGT

>1830923|10
ATATATATAT

>1830924|10
TATATATATA

>1830925|10
ATATATATAT

>1830926|10
TATATATATA

>1830927|10
ATATATATAT

>1830928|10
TATATATATA

>1830929|10
ATATATATAT

>1830930|10
TATATATATA

>1830931|10
ATATATATAT

>1830932|10
TATATATATA

>1830933|10
ATATATATAT

>1830934|10
TATATATATA

>1830935|10
ATATATATAT

>1830936|10
TATATATATA

>1837036|10
CGAGGCCTCG

>1841517|10
GGCAATTGCC

>1850606|10
TGATATATCA

>1851768|10
ATACATGTAT

>1852948|10
CAAAATTTTG

>1855487|10
ATATATATAT

>1855591|10
TAGCTAGCTA

>1855637|10
AAATCGATTT

>1856884|10
GCTATATAGC

>1857079|10
ATATATATAT

>1857080|10
TATATATATA

>1857081|10
ATATATATAT

>1857082|10
TATATATATA

>1857083|10
ATATATATAT

>1857084|10
TATATATATA

>1857085|10
ATATATATAT

>1857086|10
TATATATATA

>1857087|10
ATATATATAT

>1857088|10
TATATATATA

>1857089|10
ATATATATAT

>1857090|10
TATATATATA

>1857091|10
ATATATATAT

>1857697|10
AATAATTATT

>1857848|10
CTTGATCAAG

>1858433|10
AATTTAAATT

>1858591|10
AACATATGTT

>1859317|10
AACATATGTT

>1860030|10
CGCGGCCGCG

>1863007|10
TATATATATA

>1863587|10
GTCCGCGGAC

>1864303|10
AATATATATT

>1864479|10
TCAAATTTGA

>1865256|10
AATATATATT

>1866755|10
TATATATATA

>1866756|10
ATATATATAT

>1866757|10
TATATATATA

>1866758|10
ATATATATAT

>1866759|10
TATATATATA

>1866760|10
ATATATATAT

>1866761|10
TATATATATA

>1866762|10
ATATATATAT

>1866763|10
TATATATATA

>1866764|10
ATATATATAT

>1866765|10
TATATATATA

>1869179|10
TACTGCAGTA

>1870946|10
TTTATATAAA

>1874311|10
ATATATATAT

>1874312|10
TATATATATA

>1874313|10
ATATATATAT

>1874314|10
TATATATATA

>1874315|10
ATATATATAT

>1874316|10
TATATATATA

>1874317|10
ATATATATAT

>1876479|10
TATATATATA

>1876480|10
ATATATATAT

>1876481|10
TATATATATA

>1876482|10
ATATATATAT

>1876483|10
TATATATATA

>1876484|10
ATATATATAT

>1877057|10
TAGCTAGCTA

>1877059|10
GCTAGCTAGC

>1879016|10
ATGCATGCAT

>1879276|10
ACCCTAGGGT

>1879760|10
CATTCGAATG

>1879977|10
TATATATATA

>1879978|10
ATATATATAT

>1879979|10
TATATATATA

>1879980|10
ATATATATAT

>1880025|10
ATATATATAT

>1880026|10
TATATATATA

>1880027|10
ATATATATAT

>1880028|10
TATATATATA

>1880029|10
ATATATATAT

>1880030|10
TATATATATA

>1880031|10
ATATATATAT

>1880032|10
TATATATATA

>1880033|10
ATATATATAT

>1880034|10
TATATATATA

>1881153|10
TTTTTAAAAA

>1881671|10
AGTGGCCACT

>1882226|10
ATATATATAT

>1884487|10
ATGGATCCAT

>1886122|10
AAATATATTT

>1886461|10
AGTGGCCACT

>1889273|10
ATGGATCCAT

>1890173|10
GGCTGCAGCC

>1891769|10
AAATATATTT

>1897049|10
TTAATATTAA

>1897480|10
TGAACGTTCA

>1899307|10
TTTTTAAAAA

>1900763|10
CTATATATAG

>1901047|10
CTAGATCTAG

>1905803|10
CTATATATAG

>1907579|10
AAGTCGACTT

>1907753|10
ACAAATTTGT

>1908259|10
ATATATATAT

>1909815|10
GTAAATTTAC

>1913610|10
AAAATATTTT

>1913878|10
AGGGATCCCT

>1916070|10
GTAAATTTAC

>1919146|10
AAGTCGACTT

>1920134|10
TTCACGTGAA

>1922388|10
GGCAGCTGCC

>1924882|10
CAAGATCTTG

>1926253|10
CCTTCGAAGG

>1928066|10
GCTGATCAGC

>1929174|10
TTCACGTGAA

>1933281|10
TATTTAAATA

>1935943|10
TCTGCGCAGA

>1936141|10
ACCCTAGGGT

>1936800|10
TATATATATA

>1936801|10
ATATATATAT

>1937242|10
CTCAATTGAG

>1938864|10
CAAAATTTTG

>1941037|10
TGGTTAACCA

>1944151|10
TATTCGAATA

>1944170|10
TCTGCGCAGA

>1945474|10
CTCAATTGAG

>1950860|10
TTGATATCAA

>1952047|10
TGGTGCACCA

>1956791|10
AGCTGCAGCT

>1956992|10
TTGGCGCCAA

>1957566|10
CATGATCATG

>1959560|10
ATATATATAT

>1959561|10
TATATATATA

>1959562|10
ATATATATAT

>1959563|10
TATATATATA

>1959564|10
ATATATATAT

>1959565|10
TATATATATA

>1959566|10
ATATATATAT

>1959567|10
TATATATATA

>1959568|10
ATATATATAT

>1961090|10
ATTATATAAT

>1961152|10
ATTATATAAT

>1961518|10
ATTATATAAT

>1961532|10
ATTATATAAT

>1961546|10
ATTATATAAT

>1961574|10
ATTATATAAT

>1962127|10
TATATATATA

>1962128|10
ATATATATAT

>1962129|10
TATATATATA

>1962130|10
ATATATATAT

>1962503|10
TATATATATA

>1962504|10
ATATATATAT

>1962505|10
TATATATATA

>1962506|10
ATATATATAT

>1962716|10
AATACGTATT

>1963358|10
TGGAGCTCCA

>1965301|10
AATCGCGATT

>1966777|10
ACACATGTGT

>1966798|10
CATATATATG

>1966807|10
GTATATATAC

>1967084|10
AATCGCGATT

>1968315|10
AGGCTAGCCT

>1969631|10
TCCTCGAGGA

>1970154|10
TTAATATTAA

>1970176|10
TAATATATTA

>1973302|10
ACGTATACGT

>1973572|10
TTGATATCAA

>1975124|10
GACTTAAGTC

>1975753|10
GAGATATCTC

>1977520|10
CATATATATG

>1981171|10
TAAGTACTTA

>1982236|10
GAGATATCTC

>1983693|10
TATGATCATA

>1987601|10
GGACATGTCC

>1989115|10
TTGCGCGCAA

>1991228|10
TTGAGCTCAA

>1991850|10
AATTGCAATT

>1998217|10
GGACATGTCC

>1999774|10
TTGCGCGCAA

>2002153|10
TCTGCGCAGA

>2002172|10
TATTCGAATA

>2004592|10
TTAGATCTAA

>2005484|10
GAAGTACTTC

>2006349|10
ACGTATACGT

>2017115|10
ACTAGCTAGT

>2017941|10
AATTGCAATT

>2022455|10
TATTCGAATA

>2022474|10
TCTGCGCAGA

>2026298|10
GGACATGTCC

>2031050|10
TTGAATTCAA

>2032559|10
TTTTTAAAAA

>2032775|10
TCATGCATGA

>2038482|10
CGAGGCCTCG

>2040602|10
CGGGTACCCG

>2040851|10
CGGGTACCCG

>2041182|10
TGGTTAACCA

>2041264|10
AAGGTACCTT

>2041774|10
TGTCATGACA

>2041872|10
GATTATAATC

>2041889|10
ATTATATAAT

>2042203|10
ATATTAATAT

>2042968|10
TCCTCGAGGA

>2046228|10
TTGGATCCAA

>2049574|10
TAAATATTTA

>2058347|10
GTGTTAACAC

>2061279|10
CGAGGCCTCG

>2061321|10
CGAGGCCTCG

>2064477|10
TCGCGCGCGA

>2066892|10
CTGCCGGCAG

>2066931|10
CACGTACGTG

>2067447|10
GGGGTACCCC

>2067640|10
TCGTCGACGA

>2067687|10
TCCGGCCGGA

>2067800|10
GGTCATGACC

>2068462|10
GCGCCGGCGC

>2074386|10
TCTTCGAAGA

>2075096|10
CTTAATTAAG

>2075745|10
AATCTAGATT

>2079791|10
TGGTTAACCA

>2082893|10
TCTGCGCAGA

>2083091|10
ACCCTAGGGT

>2083750|10
TATATATATA

>2083751|10
ATATATATAT

>2083752|10
TATATATATA

>2083753|10
ATATATATAT

>2083754|10
TATATATATA

>2083755|10
ATATATATAT

>2083756|10
TATATATATA

>2083757|10
ATATATATAT

>2083758|10
TATATATATA

>2083759|10
ATATATATAT

>2083760|10
TATATATATA

>2083761|10
ATATATATAT

>2083762|10
TATATATATA

>2083763|10
ATATATATAT

>2083764|10
TATATATATA

>2083765|10
ATATATATAT

>2083766|10
TATATATATA

>2083767|10
ATATATATAT

>2083768|10
TATATATATA

>2083769|10
ATATATATAT

>2083942|10
GTGGGCCCAC

>2084349|10
CTCAATTGAG

>2085444|10
CGCGCGCGCG

>2086080|10
GGGGTACCCC

>2087039|10
CTATATATAG

>2087469|10
ATACTAGTAT

>2090503|10
AAGTCGACTT

>2091574|10
ATATATATAT

>2095522|10
CCATGCATGG

>2095847|10
ACATATATGT

>2096835|10
TCAACGTTGA

>2097671|10
AGCAGCTGCT

>2098394|10
GAGACGTCTC

>2098729|10
TCCAGCTGGA

>2101471|10
TTTCATGAAA

>2101808|10
TAATTAATTA

>2103513|10
GGCGGCCGCC

>2105233|10
GTATATATAC

>2105784|10
CCTTATAAGG

>2108086|10
ACCCTAGGGT

>2108304|10
TATTCGAATA

>2111566|10
CGAGGCCTCG

>2114344|10
CGAGGCCTCG

>2117811|10
GCCCCGGGGC

>2120460|10
GGGGTACCCC

>2123787|10
TATTCGAATA

>2125872|10
CGGATATCCG

>2126159|10
GACCTAGGTC

>2135708|10
GCCAGCTGGC

>2135798|10
GCAATATTGC

>2139110|10
TGTTTAAACA

>2150623|10
CAAAATTTTG

>2150763|10
GATTGCAATC

>2152310|10
GGACATGTCC

>2152499|10
GGACATGTCC

>2157969|10
TCAAGCTTGA

>2159613|10
TAAGATCTTA

>2160062|10
AATGTACATT

>2161847|10
TCCAATTGGA

>2163373|10
GTATATATAC

>2164258|10
TACTATAGTA

>2167238|10
CCATCGATGG

>2168447|10
CGCGGCCGCG

>2168450|10
GGCCGCGGCC

>2168863|10
CCTGTACAGG

>2171240|10
TGGTGCACCA

>2175361|10
GGTGTACACC

>2175457|10
GGACATGTCC

>2175534|10
GCATTAATGC

>2175698|10
GGACATGTCC

>2176839|10
TGAAATTTCA

>2178585|10
AATTTAAATT

>2179028|10
TGGGTACCCA

>2181794|10
TACGGCCGTA

>2183497|10
GGTGTACACC

>2183593|10
GGACATGTCC

>2183836|10
GGACATGTCC

>2185774|10
CACAATTGTG

>2189757|10
CTAGATCTAG

>2190490|10
GGACATGTCC

>2190500|10
GGTGTACACC

>2191810|10
TGAAATTTCA

>2194000|10
TGGGTACCCA

>2196766|10
TACGGCCGTA

>2197015|10
TTGCGCGCAA

>2197659|10
TTTTTAAAAA

>2198361|10
TGGTGCACCA

>2198443|10
GGTGTACACC

>2198530|10
GGACATGTCC

>2198540|10
GGTGTACACC

>2199715|10
ATATATATAT

>2200430|10
CAAATATTTG

>2202464|10
AATTTAAATT

>2202907|10
TGGGTACCCA

>2205352|10
TTATTAATAA

>2208483|10
TACTATAGTA

>2208929|10
GAGATATCTC

>2212608|10
TATATATATA

>2213214|10
GCTAATTAGC

>2214096|10
ATGGATCCAT

>2219069|10
CCGCATGCGG

>2220225|10
TCCATATGGA

>2223278|10
TGAAATTTCA

>2227905|10
GAATGCATTC

>2234939|10
TCATTAATGA

>2235581|10
TAGGTACCTA

>2235866|10
AAGGTACCTT

>2237083|10
TTGAGCTCAA

>2237369|10
ATTTGCAAAT

>2237537|10
TTCTCGAGAA

>2240038|10
GAGAGCTCTC

>2240354|10
ACAGTACTGT

>2241334|10
ATGTGCACAT

>2242099|10
GAGAGCTCTC

>2242415|10
ACAGTACTGT

>2243602|10
TGCATATGCA

>2246102|10
ATGCATGCAT

>2248109|10
AATGGCCATT

>2252394|10
TTGAGCTCAA

>2256645|10
CGAGGCCTCG

>2263182|10
CACGTACGTG

>2263698|10
GGGGTACCCC

>2263938|10
TCCGGCCGGA

>2273268|10
GGACATGTCC

>2273570|10
TTGAGCTCAA

>2275319|10
TTGCGCGCAA

>2279010|10
ATAAATTTAT

>2281622|10
GAAAATTTTC

>2281864|10
CAACCGGTTG

>2282171|10
TCAAATTTGA

>2285964|10
TATATATATA

>2285965|10
ATATATATAT

>2285966|10
TATATATATA

>2285967|10
ATATATATAT

>2285968|10
TATATATATA

>2285969|10
ATATATATAT

>2285970|10
TATATATATA

>2285971|10
ATATATATAT

>2290178|10
GGACATGTCC

>2295875|10
TTGCGCGCAA

>2297481|10
GGACATGTCC

>2299947|10
ATATATATAT

>2299948|10
TATATATATA

>2299949|10
ATATATATAT

>2299950|10
TATATATATA

>2299951|10
ATATATATAT

>2299952|10
TATATATATA

>2299953|10
ATATATATAT

>2299954|10
TATATATATA

>2300241|10
ATATATATAT

>2300242|10
TATATATATA

>2300243|10
ATATATATAT

>2300244|10
TATATATATA

>2300245|10
ATATATATAT

>2300246|10
TATATATATA

>2300247|10
ATATATATAT

>2300248|10
TATATATATA

>2300249|10
ATATATATAT

>2300250|10
TATATATATA

>2300251|10
ATATATATAT

>2300252|10
TATATATATA

>2300253|10
ATATATATAT

>2303232|10
GCCCGCGGGC

>2304235|10
GCATGCATGC

>2305551|10
ATATATATAT

>2305552|10
TATATATATA

>2305553|10
ATATATATAT

>2305554|10
TATATATATA

>2305555|10
ATATATATAT

>2305556|10
TATATATATA

>2305557|10
ATATATATAT

>2305558|10
TATATATATA

>2305559|10
ATATATATAT

>2305560|10
TATATATATA

>2305561|10
ATATATATAT

>2305562|10
TATATATATA

>2305563|10
ATATATATAT

>2305564|10
TATATATATA

>2305565|10
ATATATATAT

>2305566|10
TATATATATA

>2306050|10
TAGCTAGCTA

>2306862|10
ATATATATAT

>2307782|10
GCTGGCCAGC

>2307902|10
CACCATGGTG

>2307947|10
CGCGTACGCG

>2310587|10
TTCTATAGAA

>2310990|10
CAAAATTTTG

>2311046|10
ATAAATTTAT

>2316605|10
GAGCATGCTC

>2318024|10
GAGCATGCTC

>2325660|10
GTATATATAC

>2326013|10
GTATATATAC

>2326268|10
CCATGCATGG

>2330239|10
ATATATATAT

>2330261|10
ATATATATAT

>2333696|10
GGTTCGAACC

>2334353|10
ATGCATGCAT

>2335071|10
TATATATATA

>2335072|10
ATATATATAT

>2335073|10
TATATATATA

>2335074|10
ATATATATAT

>2335075|10
TATATATATA

>2335076|10
ATATATATAT

>2335077|10
TATATATATA

>2335078|10
ATATATATAT

>2335079|10
TATATATATA

>2335080|10
ATATATATAT

>2335081|10
TATATATATA

>2335082|10
ATATATATAT

>2335083|10
TATATATATA

>2335084|10
ATATATATAT

>2335085|10
TATATATATA

>2335245|10
AAATGCATTT

>2337165|10
AAATATATTT

>2337529|10
TATCATGATA

>2340875|10
GGGTCGACCC

>2350138|10
ATCTATAGAT

>2351300|10
GCACTAGTGC

>2351929|10
TTTATATAAA

>2352259|10
TGACCGGTCA

>2352362|10
TGACCGGTCA

>2352409|10
GTTAATTAAC

>2355775|10
GTTAGCTAAC

>2356508|10
AAATCGATTT

>2357877|10
ACTTATAAGT

>2358571|10
ACTAGCTAGT

>2358658|10
GCTAGCTAGC

>2358676|10
GCATGCATGC

>2358825|10
CATATATATG

>2368334|10
CCTTCGAAGG

>2377744|10
TGGTGCACCA

>2383963|10
GCATATATGC

>2384047|10
ATTTATAAAT

>2386132|10
TGATATATCA

>2387167|10
CTCAATTGAG

>2387393|10
AAATATATTT

>2388026|10
AAAAGCTTTT

>2389657|10
GCCCCGGGGC

>2390030|10
TGAGGCCTCA

>2390832|10
TGTGATCACA

>2394446|10
AATTTAAATT

>2395422|10
AGATATATCT

>2395804|10
GCTAGCTAGC

>2396138|10
ATATATATAT

>2396139|10
TATATATATA

>2396140|10
ATATATATAT

>2396141|10
TATATATATA

>2396142|10
ATATATATAT

>2396143|10
TATATATATA

>2396144|10
ATATATATAT

>2396145|10
TATATATATA

>2396146|10
ATATATATAT

>2396147|10
TATATATATA

>2396148|10
ATATATATAT

>2396149|10
TATATATATA

>2396150|10
ATATATATAT

>2396151|10
TATATATATA

>2396152|10
ATATATATAT

>2396153|10
TATATATATA

>2396154|10
ATATATATAT

>2396155|10
TATATATATA

>2396156|10
ATATATATAT

>2396157|10
TATATATATA

>2396158|10
ATATATATAT

>2396159|10
TATATATATA

>2396160|10
ATATATATAT

>2396161|10
TATATATATA

>2396162|10
ATATATATAT

>2396163|10
TATATATATA

>2396164|10
ATATATATAT

>2396165|10
TATATATATA

>2396166|10
ATATATATAT

>2396167|10
TATATATATA

>2396168|10
ATATATATAT

>2396169|10
TATATATATA

>2396170|10
ATATATATAT

>2396171|10
TATATATATA

>2396172|10
ATATATATAT

>2396173|10
TATATATATA

>2396174|10
ATATATATAT

>2396175|10
TATATATATA

>2396176|10
ATATATATAT

>2396177|10
TATATATATA

>2396178|10
ATATATATAT

>2396179|10
TATATATATA

>2396180|10
ATATATATAT

>2396181|10
TATATATATA

>2396182|10
ATATATATAT

>2396183|10
TATATATATA

>2396184|10
ATATATATAT

>2396185|10
TATATATATA

>2396186|10
ATATATATAT

>2396187|10
TATATATATA

>2396188|10
ATATATATAT

>2396189|10
TATATATATA

>2396190|10
ATATATATAT

>2396191|10
TATATATATA

>2396192|10
ATATATATAT

>2396193|10
TATATATATA

>2396194|10
ATATATATAT

>2396195|10
TATATATATA

>2396196|10
ATATATATAT

>2396197|10
TATATATATA

>2398452|10
CATGTACATG

>2403475|10
GAAAATTTTC

>2403986|10
ACAAATTTGT

>2404223|10
ATATATATAT

>2404224|10
TATATATATA

>2404225|10
ATATATATAT

>2404226|10
TATATATATA

>2404227|10
ATATATATAT

>2404228|10
TATATATATA

>2404229|10
ATATATATAT

>2404230|10
TATATATATA

>2404231|10
ATATATATAT

>2404232|10
TATATATATA

>2404245|10
ATTTTAAAAT

>2404400|10
CCAGATCTGG

>2408971|10
AGCTGCAGCT

>2411014|10
ATGTGCACAT

>2413259|10
TATCTAGATA

>2418581|10
AGCTGCAGCT

>2424007|10
TTGCGCGCAA

>2424886|10
TTCACGTGAA

>2431652|10
TTATATATAA

>2434328|10
AAATATATTT

>2438441|10
GGTGTACACC

>2438544|10
GGTGTACACC

>2442963|10
TGGGTACCCA

>2443406|10
AATTTAAATT

>2446605|10
GGTGTACACC

>2457796|10
CGCGGCCGCG

>2458567|10
GCCCCGGGGC

>2460700|10
CACGTACGTG

>2461216|10
GGGGTACCCC

>2465387|10
CCATATATGG

>2466039|10
AAACATGTTT

>2466104|10
AAACATGTTT

>2466689|10
ATGCATGCAT

>2466691|10
GCATGCATGC

>2466693|10
ATGCATGCAT

>2467887|10
TATATATATA

>2467888|10
ATATATATAT

>2467889|10
TATATATATA

>2467890|10
ATATATATAT

>2469093|10
CGGCCGGCCG

>2469232|10
GCGCCGGCGC

>2469235|10
CCGGCGCCGG

>2469238|10
GCGCCGGCGC

>2469304|10
AGCGCGCGCT

>2469482|10
GCCGCGCGGC

>2469990|10
ATGCATGCAT

>2472221|10
GAGAATTCTC

>2472438|10
TGGCGCGCCA

>2474105|10
AACAGCTGTT

>2478169|10
AGATTAATCT

>2478670|10
GACTTAAGTC

>2485353|10
GAGAATTCTC

>2486486|10
GTTAGCTAAC

>2491974|10
CTTAATTAAG

>2495340|10
TTGGCGCCAA

>2499807|10
GACTGCAGTC

>2500529|10
CGAGGCCTCG

>2502262|10
GGATCGATCC

>2507611|10
GTTAGCTAAC

>2509270|10
CACGTACGTG

>2509431|10
TGGCATGCCA

>2509962|10
GCAGCGCTGC

>2512243|10
GGACATGTCC

>2513845|10
TTGCGCGCAA

>2516580|10
AATTGCAATT

>2520268|10
GGTGTACACC

>2520460|10
TGCGCGCGCA

>2521184|10
GGACATGTCC

>2522392|10
GACTGCAGTC

>2523068|10
GGTGTACACC

>2523260|10
TGCGCGCGCA

>2523576|10
TGCGCGCGCA

>2527017|10
AATTTAAATT

>2527460|10
TGGGTACCCA

>2530229|10
TACGGCCGTA

>2531191|10
ATCAATTGAT

>2531942|10
GGTGTACACC

>2532884|10
GGACATGTCC

>2536718|10
AAAATATTTT

>2540266|10
ATGAGCTCAT

>2547454|10
CAAGGCCTTG

>2547833|10
CGAGGCCTCG

>2549825|10
CCCCGCGGGG

>2560923|10
CAAGGCCTTG

>2562868|10
TTGTCGACAA

>2563871|10
GCAGGCCTGC

>2565866|10
ATAGATCTAT

>2568881|10
TAATATATTA

>2568885|10
ATATTAATAT

>2569278|10
ATATATATAT

>2569279|10
TATATATATA

>2569280|10
ATATATATAT

>2569281|10
TATATATATA

>2569282|10
ATATATATAT

>2569283|10
TATATATATA

>2569754|10
GCTTATAAGC

>2570264|10
CGACCGGTCG

>2570268|10
CGGTCGACCG

>2572398|10
ATGATATCAT

>2572410|10
TATATATATA

>2572411|10
ATATATATAT

>2572412|10
TATATATATA

>2572413|10
ATATATATAT

>2572414|10
TATATATATA

>2572415|10
ATATATATAT

>2572416|10
TATATATATA

>2575370|10
ATATATATAT

>2575371|10
TATATATATA

>2575372|10
ATATATATAT

>2575373|10
TATATATATA

>2575374|10
ATATATATAT

>2575375|10
TATATATATA

>2575376|10
ATATATATAT

>2575377|10
TATATATATA

>2575378|10
ATATATATAT

>2575379|10
TATATATATA

>2575380|10
ATATATATAT

>2577437|10
TGGTGCACCA

>2577521|10
GGTGTACACC

>2577713|10
TGCGCGCGCA

>2580818|10
AATTTAAATT

>2581261|10
TGGGTACCCA

>2584030|10
TACGGCCGTA

>2585710|10
GGACATGTCC

>2585803|10
GGTGTACACC

>2585995|10
TGCGCGCGCA

>2589154|10
TTTGTACAAA

>2589846|10
GAATCGATTC

>2590778|10
GCTGATCAGC

>2594511|10
TTCCTAGGAA

>2597766|10
TTGCGCGCAA

>2601205|10
ATGATATCAT

>2601217|10
TATATATATA

>2601218|10
ATATATATAT

>2601219|10
TATATATATA

>2601220|10
ATATATATAT

>2601221|10
TATATATATA

>2605449|10
GTAAATTTAC

>2606200|10
ATCTTAAGAT

>2608377|10
AAGCTAGCTT

>2608775|10
TGTGATCACA

>2611960|10
GGAAATTTCC

>2613636|10
GTTAGCTAAC

>2615942|10
TGGGATCCCA

>2621125|10
CGAGGCCTCG

>2621288|10
GGGGTACCCC

>2622579|10
TTCAGCTGAA

>2622990|10
ATTTTAAAAT

>2623272|10
TGTAATTACA

>2625310|10
CTTCATGAAG

>2626468|10
GGACATGTCC

>2627493|10
CGAGGCCTCG

>2632350|10
AATTGCAATT

>2635076|10
TTGCGCGCAA

>2636660|10
GGACATGTCC

>2642925|10
TGTAATTACA

>2646953|10
GTAAATTTAC

>2648208|10
TCTGCGCAGA

>2652997|10
CGACGCGTCG

>2655921|10
TGCAATTGCA

>2656849|10
CCATATATGG

>2658226|10
CCGGGCCCGG

>2660313|10
TTTATATAAA

>2660786|10
TCTAATTAGA

>2668192|10
CTTCATGAAG

>2672110|10
AAAGTACTTT

>2672212|10
TATATATATA

>2673994|10
TGCGCGCGCA

>2674205|10
GGTGTACACC

>2674298|10
GGACATGTCC

>2675966|10
TACGGCCGTA

>2678735|10
TGGGTACCCA

>2679178|10
AATTTAAATT

>2682798|10
TGCGCGCGCA

>2682990|10
GGTGTACACC

>2683083|10
GGACATGTCC

>2688680|10
TAAACGTTTA

>2695709|10
GGGCCGGCCC

>2696149|10
GGGCTAGCCC

>2698153|10
GGACATGTCC

>2699664|10
TTGCGCGCAA

>2701960|10
CTTATATAAG

>2702678|10
TGGGTACCCA

>2703121|10
AATTTAAATT

>2707400|10
GGACATGTCC

>2708256|10
TATATATATA

>2708914|10
TTTTGCAAAA

>2710778|10
TTGTTAACAA

>2711621|10
TGCGCGCGCA

>2711813|10
GGTGTACACC

>2714972|10
TGGGTACCCA

>2715415|10
AATTTAAATT

>2718295|10
GGACATGTCC

>2718540|10
AGACATGTCT

>2718637|10
GGTGTACACC

>2720912|10
GCGCGCGCGC

>2720913|10
CGCGCGCGCG

>2720914|10
GCGCGCGCGC

>2720915|10
CGCGCGCGCG

>2721516|10
GATCTAGATC

>2724458|10
ACCTATAGGT

>2725747|10
ACTCCGGAGT

>2726586|10
GCGCGCGCGC

>2726587|10
CGCGCGCGCG

>2726588|10
GCGCGCGCGC

>2727161|10
GATCTAGATC

>2734667|10
CGCGCGCGCG

>2736577|10
TAGGATCCTA

>2736930|10
CCACCGGTGG

>2738861|10
CAAAATTTTG

>2739023|10
AGTAGCTACT

>2745018|10
CAAAATTTTG

>2746704|10
CTCCGCGGAG

>2746817|10
AAGCTAGCTT

>2749704|10
AAGAATTCTT

>2749894|10
GAAATATTTC

>2750914|10
TTAGGCCTAA

>2753072|10
TAATTAATTA

>2753074|10
ATTAATTAAT

>2753800|10
AGCTGCAGCT

>2753925|10
CGCGCGCGCG

>2755938|10
CCAAGCTTGG

>2761445|10
TGGCATGCCA

>2761591|10
GGAAATTTCC

>2770614|10
TTGCGCGCAA

>2776898|10
GGATCGATCC

>2778525|10
CGAGGCCTCG

>2780812|10
TGCGCGCGCA

>2785768|10
TGCTATAGCA

>2787776|10
CGCGCGCGCG

>2788562|10
AATAGCTATT

>2790177|10
ATATATATAT

>2790178|10
TATATATATA

>2790179|10
ATATATATAT

>2790180|10
TATATATATA

>2790181|10
ATATATATAT

>2790182|10
TATATATATA

>2791525|10
TTGATATCAA

>2791965|10
AATTTAAATT

>2795181|10
ATTGGCCAAT

>2796028|10
TCCAGCTGGA

>2797639|10
TAGATATCTA

>2799013|10
TTGCTAGCAA

>2801547|10
TGCAGCTGCA

>2810316|10
CTCGTACGAG

>2813804|10
TGGGTACCCA

>2820825|10
TGGGTACCCA

>2821265|10
AATTTAAATT

>2824143|10
GGACATGTCC

>2824737|10
GGTGTACACC

>2824861|10
GGTGTACACC

>2826325|10
TACGGCCGTA

>2828014|10
GGACATGTCC

>2828106|10
GGTGTACACC

>2828203|10
GGACATGTCC

>2828547|10
AGTGCGCACT

>2829927|10
AATTTAAATT

>2830249|10
TCAAGCTTGA

>2833625|10
AATGGCCATT

>2835631|10
ATGCATGCAT

>2839283|10
ACAGTACTGT

>2841040|10
TGATTAATCA

>2843668|10
ACAGTACTGT

>2845038|10
TGGGTACCCA

>2847804|10
TACGGCCGTA

>2849410|10
GGTGTACACC

>2849535|10
GGTGTACACC

>2852036|10
TGGGTACCCA

>2852479|10
AATTTAAATT

>2855509|10
TGCGCGCGCA

>2855701|10
GGTGTACACC

>2855793|10
GGACATGTCC

>2858146|10
GGTCTAGACC

>2859034|10
CAGGCGCCTG

>2860635|10
AAGATATCTT

>2863559|10
CGGAATTCCG

>2870136|10
ATGGATCCAT

>2873112|10
TATTTAAATA

>2873502|10
GACGGCCGTC

>2874380|10
TTTATATAAA

>2879381|10
GCGTCGACGC

>2883348|10
CTATATATAG

>2884877|10
CGCCATGGCG

>2886021|10
CTCCATGGAG

>2886244|10
GTACCGGTAC

>2886853|10
CAACGCGTTG

>2886899|10
GGGTCGACCC

>2887680|10
GCGCGCGCGC

>2888672|10
CTATATATAG

>2895056|10
TTCAATTGAA

>2898538|10
ATATATATAT

>2898539|10
TATATATATA

>2898540|10
ATATATATAT

>2898541|10
TATATATATA

>2898542|10
ATATATATAT

>2898543|10
TATATATATA

>2898544|10
ATATATATAT

>2898545|10
TATATATATA

>2898546|10
ATATATATAT

>2898547|10
TATATATATA

>2898548|10
ATATATATAT

>2898549|10
TATATATATA

>2898550|10
ATATATATAT

>2898551|10
TATATATATA

>2898552|10
ATATATATAT

>2898553|10
TATATATATA

>2898554|10
ATATATATAT

>2898555|10
TATATATATA

>2898556|10
ATATATATAT

>2898557|10
TATATATATA

>2898558|10
ATATATATAT

>2898559|10
TATATATATA

>2898560|10
ATATATATAT

>2898561|10
TATATATATA

>2898562|10
ATATATATAT

>2898563|10
TATATATATA

>2898564|10
ATATATATAT

>2898565|10
TATATATATA

>2898566|10
ATATATATAT

>2898567|10
TATATATATA

>2898568|10
ATATATATAT

>2898569|10
TATATATATA

>2898570|10
ATATATATAT

>2898571|10
TATATATATA

>2898572|10
ATATATATAT

>2898573|10
TATATATATA

>2898574|10
ATATATATAT

>2898575|10
TATATATATA

>2898576|10
ATATATATAT

>2898577|10
TATATATATA

>2898578|10
ATATATATAT

>2898579|10
TATATATATA

>2898580|10
ATATATATAT

>2898581|10
TATATATATA

>2898582|10
ATATATATAT

>2898583|10
TATATATATA

>2898584|10
ATATATATAT

>2898585|10
TATATATATA

>2898586|10
ATATATATAT

>2898587|10
TATATATATA

>2898588|10
ATATATATAT

>2898589|10
TATATATATA

>2898590|10
ATATATATAT

>2898591|10
TATATATATA

>2898592|10
ATATATATAT

>2898593|10
TATATATATA

>2898594|10
ATATATATAT

>2898595|10
TATATATATA

>2898596|10
ATATATATAT

>2898597|10
TATATATATA

>2898598|10
ATATATATAT

>2898941|10
AGAATATTCT

>2902874|10
TGGTGCACCA

>2910412|10
TGATTAATCA

>2910698|10
TGATATATCA

>2915476|10
GGTCATGACC

>2915613|10
ACCCTAGGGT

>2915636|10
TCGTCGACGA

>2921237|10
AAAGATCTTT

>2922000|10
CGGCGCGCCG

>2923338|10
CGAGGCCTCG

>2928361|10
CTGGATCCAG

>2929913|10
TGTAATTACA

>2931547|10
TGTGATCACA

>2936695|10
TGACATGTCA

>2938869|10
AAACATGTTT

>2940153|10
TGGTTAACCA

>2940319|10
CATCCGGATG

>2950585|10
TGGGTACCCA

>2954033|10
ACAGTACTGT

>2954348|10
GAGAGCTCTC

>2956305|10
GTGGTACCAC

>2958061|10
AAGTGCACTT

>2958583|10
CGGCATGCCG

>2962174|10
GAGAATTCTC

>2965139|10
ACATGCATGT

>2966619|10
CGCGCGCGCG

>2970095|10
TGGTGCACCA

>2970646|10
CTCAATTGAG

>2977110|10
TGGTGCACCA

>2978167|10
GGACATGTCC

>2979784|10
TTGCGCGCAA

>2982508|10
AATTGCAATT

>2985878|10
GGACATGTCC

>2986627|10
CTCAATTGAG

>2998900|10
TATATATATA

>2998901|10
ATATATATAT

>2999838|10
ACTCTAGAGT

>3000309|10
ATATATATAT

>3000310|10
TATATATATA

>3000466|10
CGTGCGCACG

>3000884|10
TATATATATA

>3001137|10
GGCCATGGCC

>3001489|10
GGACCGGTCC

>3003460|10
TAAAGCTTTA

>3004258|10
CTCTATAGAG

>3006555|10
TTATTAATAA

>3009323|10
GTCTTAAGAC

>3014121|10
TGGAATTCCA

>3020411|10
CAAAATTTTG

>3020522|10
CATATATATG

>3020527|10
ATATGCATAT

>3022561|10
CGCCATGGCG

>3025489|10
TTGTGCACAA

>3030093|10
CCGGCGCCGG

>3030096|10
GCGCCGGCGC

>3030099|10
CCGGCGCCGG

>3033736|10
TATTGCAATA

>3034226|10
AGCTGCAGCT

>3042908|10
ATATATATAT

>3042909|10
TATATATATA

>3044337|10
TGGCGCGCCA

>3045532|10
GTATTAATAC

>3047367|10
GATCCGGATC

>3047409|10
CTTCCGGAAG

>3048062|10
TCTGCGCAGA

>3048081|10
TATTCGAATA

>3064727|10
CCCGCGCGGG

>3064962|10
ACCCATGGGT

>3065046|10
ACCCGCGGGT

>3066001|10
TTTAATTAAA

>3066076|10
AATTTAAATT

>3072244|10
TATATATATA

>3072245|10
ATATATATAT

>3072246|10
TATATATATA

>3072306|10
TTGAGCTCAA

>3076793|10
TATGATCATA

>3077601|10
TTTTTAAAAA

>3078097|10
ATGCATGCAT

>3078102|10
TGCATATGCA

>3078303|10
GCATGCATGC

>3078373|10
GCGCCGGCGC

>3078680|10
GCATGCATGC

>3078708|10
CGATCGATCG

>3079472|10
TCGCCGGCGA

>3081648|10
CGGCCGGCCG

>3081675|10
GCTAGCTAGC

>3082488|10
GTACATGTAC

>3082844|10
TAGCTAGCTA

>3083139|10
GCGCGCGCGC

>3083588|10
TATACGTATA

>3083758|10
AATTATAATT

>3083810|10
TCTTTAAAGA

>3087978|10
TTGCGCGCAA

>3090110|10
AATTGCAATT

>3094627|10
TCAAGCTTGA

>3100169|10
GGACATGTCC

>3100218|10
GGAAATTTCC

>3100272|10
GGACATGTCC

>3101880|10
TGAAATTTCA

>3103629|10
AATTTAAATT

>3104072|10
TGGGTACCCA

>3106838|10
TACGGCCGTA

>3108401|10
GGACATGTCC

>3108815|10
GGACATGTCC

>3110428|10
ACGTATACGT

>3110698|10
TTGATATCAA

>3112194|10
TTAGATCTAA

>3114595|10
TATTCGAATA

>3114614|10
TCTGCGCAGA

>3115597|10
CTTAGCTAAG

>3117730|10
TTGATATCAA

>3118280|10
TCAAGCTTGA

>3119208|10
GGTGTACACC

>3119303|10
GGACATGTCC

>3119313|10
GGTGTACACC

>3119405|10
GGACATGTCC

>3119437|10
GGTGTACACC

>3119848|10
TTTTGCAAAA

>3121011|10
TACGGCCGTA

>3123777|10
TGGGTACCCA

>3124220|10
AATTTAAATT

>3125966|10
TGAAATTTCA

>3127338|10
GGTGTACACC

>3127433|10
GGACATGTCC

>3127443|10
GGTGTACACC

>3127535|10
GGACATGTCC

>3127567|10
GGTGTACACC

>3130048|10
TTTGATCAAA

>3132813|10
TGTAATTACA

>3144456|10
GGACATGTCC

>3144689|10
GGTGTACACC

>3144699|10
GGACATGTCC

>3146331|10
CTTCCGGAAG

>3146985|10
TCTGCGCAGA

>3147004|10
TATTCGAATA

>3155140|10
CTTCCGGAAG

>3155795|10
TCTGCGCAGA

>3155814|10
TATTCGAATA

>3156469|10
GGTGTACACC

>3158265|10
TTGAGCTCAA

>3160368|10
TTGCGCGCAA

>3165476|10
ATTCTAGAAT

>3166769|10
GGTGTACACC

>3166961|10
TGCGCGCGCA

>3169992|10
AATTTAAATT

>3170435|10
TGGGTACCCA

>3174839|10
GGACATGTCC

>3174932|10
GGTGTACACC

>3175124|10
TGCGCGCGCA

>3176710|10
AAGTTAACTT

>3177690|10
ACATGCATGT

>3178621|10
GGCGATCGCC

>3178722|10
CCGGCGCCGG

>3179449|10
AACATATGTT

>3180210|10
AATAATTATT

>3181365|10
TTTTTAAAAA

>3185165|10
AATTTAAATT

>3185267|10
AAAATATTTT

>3187034|10
ATGTTAACAT

>3192753|10
ATTCATGAAT

>3193470|10
GATCATGATC

>3194994|10
GATCGCGATC

>3195060|10
AGCTGCAGCT

>3195063|10
TGCAGCTGCA

>3195066|10
AGCTGCAGCT

>3195993|10
GCGCCGGCGC

>3199049|10
CTACTAGTAG

>3200631|10
ACACGCGTGT

>3201251|10
ATTAATTAAT

>3201456|10
TATATATATA

>3201457|10
ATATATATAT

>3201458|10
TATATATATA

>3201459|10
ATATATATAT

>3201460|10
TATATATATA

>3201461|10
ATATATATAT

>3201462|10
TATATATATA

>3201463|10
ATATATATAT

>3204529|10
TCAAGCTTGA

>3207425|10
CGCTCGAGCG

>3207581|10
ATATATATAT

>3207582|10
TATATATATA

>3207583|10
ATATATATAT

>3208793|10
GAACATGTTC

>3210341|10
GAATGCATTC

>3211824|10
TCGGTACCGA

>3212544|10
GATCATGATC

>3214736|10
GGACATGTCC

>3217727|10
GGACATGTCC

>3219355|10
TTGCGCGCAA

>3225311|10
GGACATGTCC

>3227119|10
CCATGCATGG

>3229219|10
GAAAATTTTC

>3230451|10
AGCTGCAGCT

>3230707|10
TAAAATTTTA

>3233729|10
AATTTAAATT

>3234318|10
GCTAGCTAGC

>3235194|10
GGACATGTCC

>3235296|10
GGACATGTCC

>3235391|10
GGTGTACACC

>3239635|10
AATTGCAATT

>3242366|10
TTGCGCGCAA

>3247828|10
GGACATGTCC

>3247930|10
GGACATGTCC

>3248025|10
GGTGTACACC

>3253615|10
GATTGCAATC

>3261567|10
TGGGTACCCA

>3262794|10
AATTTAAATT

>3269046|10
GTCGCGCGAC

>3269091|10
GTCGCGCGAC

>3269205|10
GTCGCGCGAC

>3269687|10
CGCGCGCGCG

>3274108|10
AATAATTATT

>3276783|10
TATATATATA

>3276784|10
ATATATATAT

>3277508|10
TAGCTAGCTA

>3285114|10
AATATATATT

>3291031|10
AATTTAAATT

>3291474|10
TGGGTACCCA

>3300975|10
CATTCGAATG

>3301224|10
GACTTAAGTC

>3301313|10
GACTTAAGTC

>3301402|10
GACTTAAGTC

>3301491|10
GACTTAAGTC

>3301580|10
GACTTAAGTC

>3304606|10
TCTCGCGAGA

>3305402|10
GAGAGCTCTC

>3306248|10
TGGGTACCCA

>3308437|10
TGAAATTTCA

>3309576|10
GGACATGTCC

>3309809|10
GGTGTACACC

>3309914|10
GGTGTACACC

>3310007|10
GGACATGTCC

>3311616|10
TACGGCCGTA

>3314163|10
GAGAGCTCTC

>3316803|10
AACACGTGTT

>3320853|10
CATTCGAATG

>3321102|10
GACTTAAGTC

>3321191|10
GACTTAAGTC

>3321280|10
GACTTAAGTC

>3321369|10
GACTTAAGTC

>3321458|10
GACTTAAGTC

>3324483|10
TCTCGCGAGA

>3325279|10
GAGAGCTCTC

>3326125|10
TGGGTACCCA

>3328314|10
TGAAATTTCA

>3330477|10
GGACATGTCC

>3330594|10
GGACATGTCC

>3335008|10
GGTGTACACC

>3335231|10
GGACATGTCC

>3335495|10
CTCAATTGAG

>3336814|10
AGAAGCTTCT

>3340600|10
AGGTTAACCT

>3342123|10
GGTGTACACC

>3343326|10
CTCAATTGAG

>3346629|10
GGACATGTCC

>3346724|10
TGCGCGCGCA

>3347095|10
TGCGCGCGCA

>3347190|10
GGACATGTCC

>3347359|10
TGGTGCACCA

>3349405|10
TTGCGCGCAA

>3352952|10
ATAATATTAT

>3352960|10
ATATATATAT

>3352961|10
TATATATATA

>3352962|10
ATATATATAT

>3352963|10
TATATATATA

>3352964|10
ATATATATAT

>3352965|10
TATATATATA

>3352966|10
ATATATATAT

>3352967|10
TATATATATA

>3352968|10
ATATATATAT

>3352969|10
TATATATATA

>3352970|10
ATATATATAT

>3352971|10
TATATATATA

>3352972|10
ATATATATAT

>3352973|10
TATATATATA

>3352974|10
ATATATATAT

>3352975|10
TATATATATA

>3352976|10
ATATATATAT

>3352977|10
TATATATATA

>3352978|10
ATATATATAT

>3352979|10
TATATATATA

>3352980|10
ATATATATAT

>3352981|10
TATATATATA

>3352982|10
ATATATATAT

>3352983|10
TATATATATA

>3352984|10
ATATATATAT

>3352985|10
TATATATATA

>3352986|10
ATATATATAT

>3352987|10
TATATATATA

>3352988|10
ATATATATAT

>3352989|10
TATATATATA

>3352990|10
ATATATATAT

>3355164|10
GCGCGCGCGC

>3355897|10
ATGCATGCAT

>3359926|10
TGCAATTGCA

>3363861|10
GGCCATGGCC

>3363864|10
CATGGCCATG

>3364207|10
TGGCATGCCA

>3370031|10
ATTATATAAT

>3370093|10
ATTATATAAT

>3370458|10
ATTATATAAT

>3370472|10
ATTATATAAT

>3370500|10
ATTATATAAT

>3373258|10
GCTAGCTAGC

>3373260|10
TAGCTAGCTA

>3374387|10
TTTGCGCAAA

>3378195|10
TGCGCGCGCA

>3380107|10
TACGGCCGTA

>3382876|10
TGGGTACCCA

>3383319|10
AATTTAAATT

>3386347|10
TGCGCGCGCA

>3389798|10
AATTTAAATT

>3390241|10
TGGGTACCCA

>3393007|10
TACGGCCGTA

>3394633|10
GGACATGTCC

>3394726|10
GGTGTACACC

>3397039|10
ATGCATGCAT

>3397041|10
GCATGCATGC

>3398104|10
ATGCATGCAT

>3398106|10
GCATGCATGC

>3398175|10
TAGCTAGCTA

>3398177|10
GCTAGCTAGC

>3398179|10
TAGCTAGCTA

>3403927|10
TATAATTATA

>3404787|10
ATTACGTAAT

>3404849|10
ATTATATAAT

>3404918|10
TTTTTAAAAA

>3409980|10
TAAAATTTTA

>3411067|10
ATTATATAAT

>3411213|10
GAGACGTCTC

>3411583|10
CTTCGCGAAG

>3415284|10
GGTGTACACC

>3415380|10
GGTGTACACC

>3416078|10
TGATATATCA

>3416832|10
TTGCGCGCAA

>3417081|10
TACGGCCGTA

>3419846|10
TGGGTACCCA

>3420289|10
AATTTAAATT

>3422031|10
TGAAATTTCA

>3423198|10
GGTGTACACC

>3423286|10
GCCTGCAGGC

>3423345|10
GGTGTACACC

>3423441|10
GGTGTACACC

>3424196|10
GGTGTACACC

>3424487|10
GGTGTACACC

>3424575|10
GCCTGCAGGC

>3424634|10
GGTGTACACC

>3424730|10
GGTGTACACC

>3430268|10
TGGGTACCCA

>3430707|10
AATTTAAATT

>3436549|10
TTACCGGTAA

>3437639|10
CACTCGAGTG

>3441079|10
TTTTATAAAA

>3441086|10
AAAGTACTTT

>3442001|10
CTAAATTTAG

>3442511|10
TGGTGCACCA

>3445493|10
CCTATATAGG

>3452189|10
TATATATATA

>3452190|10
ATATATATAT

>3452191|10
TATATATATA

>3452192|10
ATATATATAT

>3452193|10
TATATATATA

>3452194|10
ATATATATAT

>3452195|10
TATATATATA

>3452196|10
ATATATATAT

>3452197|10
TATATATATA

>3452198|10
ATATATATAT

>3452199|10
TATATATATA

>3452200|10
ATATATATAT

>3452201|10
TATATATATA

>3452202|10
ATATATATAT

>3452203|10
TATATATATA

>3452204|10
ATATATATAT

>3452205|10
TATATATATA

>3452206|10
ATATATATAT

>3452207|10
TATATATATA

>3452208|10
ATATATATAT

>3452209|10
TATATATATA

>3452210|10
ATATATATAT

>3452211|10
TATATATATA

>3452212|10
ATATATATAT

>3452213|10
TATATATATA

>3452214|10
ATATATATAT

>3452215|10
TATATATATA

>3452216|10
ATATATATAT

>3452217|10
TATATATATA

>3452218|10
ATATATATAT

>3452219|10
TATATATATA

>3452220|10
ATATATATAT

>3452221|10
TATATATATA

>3453752|10
TTCTATAGAA

>3453936|10
CGGGTACCCG

>3454435|10
TGCAATTGCA

>3455633|10
GGACATGTCC

>3455909|10
GGACATGTCC

>3456173|10
CTCAATTGAG

>3462664|10
GGACATGTCC

>3462960|10
GGACATGTCC

>3463225|10
CTCAATTGAG

>3466945|10
TTTTTAAAAA

>3468225|10
TTAGATCTAA

>3474103|10
ATATATATAT

>3477169|10
TGATATATCA

>3477995|10
AGCCATGGCT

>3478758|10
TGCGCGCGCA

>3481729|10
AATTTAAATT

>3482170|10
TGGGTACCCA

>3486792|10
TGCGCGCGCA

>3492494|10
TGCGCGCGCA

>3493257|10
AGCCATGGCT

>3494084|10
TGATATATCA

>3495347|10
GAAATATTTC

>3499769|10
TGCGCGCGCA

>3503374|10
TATTCGAATA

>3506005|10
TTGATATCAA

>3509497|10
ACGTATACGT

>3509719|10
TTGATATCAA

>3511467|10
TTTTGCAAAA

>3513558|10
TATTCGAATA

>3513578|10
TCTGCGCAGA

>3514828|10
TCAAGCTTGA

>3521931|10
AATAGCTATT

>3526155|10
TTGATATCAA

>3528735|10
TATTCGAATA

>3530826|10
TTTTGCAAAA

>3532606|10
TTGATATCAA

>3534570|10
TATTCGAATA

>3535882|10
TTGCGCGCAA

>3545148|10
TTGCGCGCAA

>3551991|10
AAGGATCCTT

>3555718|10
GGCCTAGGCC

>3559483|10
TCCTCGAGGA

>3561236|10
GGCCTAGGCC

>3563094|10
ATATTAATAT

>3564415|10
CGCCGCGGCG

>3569128|10
GGGGTACCCC

>3569644|10
CACGTACGTG

>3578169|10
GACTTAAGTC

>3578258|10
GACTTAAGTC

>3578347|10
GACTTAAGTC

>3578436|10
GACTTAAGTC

>3584060|10
TCTCGCGAGA

>3584646|10
TGGCGCGCCA

>3588847|10
AAAGATCTTT

>3589616|10
CGAGGCCTCG

>3589890|10
GAAGCGCTTC

>3592707|10
CGAGGCCTCG

>3604541|10
CAAGTACTTG

>3606412|10
GTTAGCTAAC

>3610605|10
AGAAATTTCT

>3610974|10
TTGAGCTCAA

>3622337|10
AATTTAAATT

>3625647|10
TGGGTACCCA

>3626082|10
AATTTAAATT

>3628965|10
GGACATGTCC

>3629200|10
GGACATGTCC

>3629297|10
GGTGTACACC

>3630812|10
CGAGGCCTCG

>3636608|10
CAGAGCTCTG

>3637327|10
GCCCCGGGGC

>3643668|10
TTCTATAGAA

>3645610|10
CCCGGCCGGG

>3645842|10
CGGGCGCCCG

>3646263|10
CCGCCGGCGG

>3648984|10
TTTTATAAAA

>3649249|10
TTTTATAAAA

>3651618|10
CCGCCGGCGG

>3652977|10
CTCAGCTGAG

>3653622|10
GGGCCGGCCC

>3656349|10
ATATATATAT

>3656350|10
TATATATATA

>3656351|10
ATATATATAT

>3656352|10
TATATATATA

>3656353|10
ATATATATAT

>3656354|10
TATATATATA

>3656355|10
ATATATATAT

>3656356|10
TATATATATA

>3656357|10
ATATATATAT

>3656358|10
TATATATATA

>3656359|10
ATATATATAT

>3656360|10
TATATATATA

>3656361|10
ATATATATAT

>3656362|10
TATATATATA

>3656363|10
ATATATATAT

>3656364|10
TATATATATA

>3656365|10
ATATATATAT

>3656366|10
TATATATATA

>3656367|10
ATATATATAT

>3656368|10
TATATATATA

>3656369|10
ATATATATAT

>3656370|10
TATATATATA

>3656371|10
ATATATATAT

>3656372|10
TATATATATA

>3656373|10
ATATATATAT

>3656374|10
TATATATATA

>3656375|10
ATATATATAT

>3656376|10
TATATATATA

>3656377|10
ATATATATAT

>3656378|10
TATATATATA

>3663021|10
TTTTGCAAAA

>3663459|10
GGGTATACCC

>3665478|10
ATTCCGGAAT

>3666909|10
GCGGCGCCGC

>3667244|10
CCTCGCGAGG

>3670923|10
GGGGTACCCC

>3671087|10
CGAGGCCTCG

>3673214|10
GGTGTACACC

>3673388|10
TGCGCGCGCA

>3676444|10
AATTTAAATT

>3676887|10
TGGGTACCCA

>3679653|10
TACGGCCGTA

>3681298|10
GGACATGTCC

>3681390|10
GGTGTACACC

>3681582|10
TGCGCGCGCA

>3687068|10
TTTTCGAAAA

>3688912|10
CGGTGCACCG

>3689124|10
GGACATGTCC

>3689680|10
AAAGATCTTT

>3690843|10
TACGGCCGTA

>3693612|10
TGGGTACCCA

>3694055|10
AATTTAAATT

>3697046|10
CGGTGCACCG

>3697258|10
GGACATGTCC

>3700183|10
TTTTATAAAA

>3703561|10
GCTGCGCAGC

>3707262|10
CGAGCGCTCG

>3707511|10
AACAATTGTT

>3711735|10
GTTATATAAC

>3719171|10
TTGCGCGCAA

>3719823|10
GGTGTACACC

>3720152|10
GGACATGTCC

>3720416|10
CTCAATTGAG

>3724478|10
GGTGTACACC

>3724602|10
GGACATGTCC

>3728176|10
GGACATGTCC

>3735998|10
GCTAGCTAGC

>3736689|10
ATATATATAT

>3736951|10
CGGCCGGCCG

>3737212|10
CGTACGTACG

>3737504|10
GCGCGCGCGC

>3737757|10
GCGCCGGCGC

>3738818|10
CCCGGCCGGG

>3739313|10
TTCATATGAA

>3741031|10
AACTGCAGTT

>3741293|10
AACCATGGTT

>3741664|10
TTTTTAAAAA

>3741963|10
AGCGCGCGCT

>3742504|10
TCGCCGGCGA

>3742599|10
TTTTCGAAAA

>3742650|10
TAAAATTTTA

>3742747|10
TTTTTAAAAA

>3743502|10
ATTTTAAAAT

>3743930|10
ACAAATTTGT

>3744032|10
AAGAGCTCTT

>3744210|10
AAGAGCTCTT

>3745754|10
CATCGCGATG

>3755306|10
TCTGATCAGA

>3755624|10
GGCAGCTGCC

>3758119|10
CAAGATCTTG

>3759491|10
CCTTCGAAGG

>3761304|10
GCTGATCAGC

>3765924|10
TTGCGCGCAA

>3766576|10
GGTGTACACC

>3767115|10
CTCAATTGAG

>3773216|10
TTTTGCAAAA

>3774523|10
CTCAATTGAG

>3778585|10
GGTGTACACC

>3778728|10
GGACATGTCC

>3781982|10
GGTGTACACC

>3782125|10
GGACATGTCC

>3788242|10
TTGCGCGCAA

>3791435|10
CCTTCGAAGG

>3793383|10
GGACATGTCC

>3793595|10
CGGTGCACCG

>3794831|10
TGGGTACCCA

>3796294|10
CAACCGGTTG

>3798096|10
TGCGCGCGCA

>3800084|10
TGATATATCA

>3801438|10
TTGCGCGCAA

>3803354|10
GGACATGTCC

>3803566|10
CGGTGCACCG

>3806543|10
AATTTAAATT

>3806986|10
TGGGTACCCA

>3811549|10
GGACATGTCC

>3811761|10
CGGTGCACCG

>3813249|10
AAGTCGACTT

>3813688|10
GGACTAGTCC

>3815675|10
ATTTTAAAAT

>3818740|10
AGCTGCAGCT

>3825876|10
GTATGCATAC

>3830656|10
TAGGCGCCTA

>3831974|10
ACCAATTGGT

>3832642|10
TAGCTAGCTA

>3835541|10
AGGACGTCCT

>3835585|10
CTAAATTTAG

>3835613|10
CTATATATAG

>3836634|10
ATCATATGAT

>3836744|10
ACCCATGGGT

>3836822|10
ACCCATGGGT

>3837402|10
ATTTGCAAAT

>3837453|10
AGTTCGAACT

>3838219|10
GGAGATCTCC

>3846066|10
GAGAGCTCTC

>3846567|10
TCCGGCCGGA

>3846807|10
GGGGTACCCC

>3847323|10
CACGTACGTG

>3856977|10
TCGAATTCGA

>3857193|10
ATGTGCACAT

>3858501|10
TATCCGGATA

>3860633|10
GACTTAAGTC

>3860900|10
GACTTAAGTC

>3863222|10
CAACCGGTTG

>3866528|10
TCTCGCGAGA

>3867113|10
TGGCGCGCCA

>3870537|10
AAGGATCCTT

>3878732|10
AGCCGCGGCT

>3885223|10
ATGAATTCAT

>3886667|10
CGCGCGCGCG

>3886668|10
GCGCGCGCGC

>3886669|10
CGCGCGCGCG

>3887913|10
TCTAATTAGA

>3888681|10
AAATTAATTT

>3894360|10
CTTGCGCAAG

>3895639|10
CGATTAATCG

>3895644|10
AATCGCGATT

>3896044|10
TTGGTACCAA

>3897225|10
ATGTGCACAT

>3899728|10
ATTCTAGAAT

>3903176|10
AAGTTAACTT

>3906016|10
AACTATAGTT

>3913277|10
TGCCGCGGCA

>3915672|10
CCTGCGCAGG

>3915956|10
AATTTAAATT

>3927189|10
GCTCCGGAGC

>3928001|10
CGAGGCCTCG

>3935458|10
TGGCGCGCCA

>3938300|10
GCCCATGGGC

>3939280|10
GCCCATGGGC

>3939856|10
TGGCGCGCCA

>3946009|10
TCAAGCTTGA

>3948731|10
AATTGCAATT

>3951455|10
TTGCGCGCAA

>3953035|10
GGACATGTCC

>3956214|10
GACTTAAGTC

>3966473|10
GAGAGCTCTC

>3973162|10
GACTTAAGTC

>3973251|10
GACTTAAGTC

>3973340|10
GACTTAAGTC

>3973429|10
GACTTAAGTC

>3973518|10
GACTTAAGTC

>3973607|10
GACTTAAGTC

>3974653|10
GGACATGTCC

>3976952|10
GGACATGTCC

>3978527|10
TTGCGCGCAA

>3985988|10
TTGCGCGCAA

>3988779|10
TTGCGCGCAA

>3991673|10
GGACATGTCC

>3997562|10
TCTCGCGAGA

>3998358|10
GAGAGCTCTC

>3999150|10
CTTATATAAG

>4004004|10
AATAATTATT

>4005244|10
TCTGCGCAGA

>4005265|10
TATTCGAATA

>4006519|10
TTGCGCGCAA

>4009202|10
AATTGCAATT

>4011877|10
GAGAGCTCTC

>4012378|10
TCCGGCCGGA

>4012618|10
GGGGTACCCC

>4013134|10
CACGTACGTG

>4017723|10
AATATATATT

>4020380|10
TTTTTAAAAA

>4022898|10
TTTTTAAAAA

>4023151|10
GATCATGATC

>4027648|10
CGAGGCCTCG

>4040412|10
TTTTGCAAAA

>4041323|10
ACCTGCAGGT

>4041857|10
GAATCGATTC

>4041922|10
CACTGCAGTG

>4042897|10
TGGATATCCA

>4044960|10
GTTGTACAAC

>4050536|10
GAACCGGTTC

>4056891|10
AGTACGTACT

>4057644|10
CGGCCGGCCG

>4058533|10
TTTATATAAA

>4059512|10
ATGCATGCAT

>4059514|10
GCATGCATGC

>4059516|10
ATGCATGCAT

>4059518|10
GCATGCATGC

>4059762|10
TGCGCGCGCA

>4060478|10
CCATGCATGG

>4065724|10
TACAATTGTA

>4067534|10
TTTGTACAAA

>4070334|10
CAAGGCCTTG

>4075857|10
GCCCCGGGGC

>4079343|10
CGAGGCCTCG

>4082431|10
CGAGGCCTCG

>4082813|10
CAAGGCCTTG

>4085436|10
TAAGTACTTA

>4085680|10
TTTTTAAAAA

>4086396|10
ATGTTAACAT

>4086960|10
TCACATGTGA

>4089527|10
TTGATATCAA

>4093555|10
TTGCGCGCAA

>4096053|10
CGGATATCCG

>4100519|10
GGGGTACCCC

>4103952|10
GGGACGTCCC

>4104232|10
CGACCGGTCG

>4104280|10
GTGCCGGCAC

>4107560|10
CGAGGCCTCG

>4109642|10
ACCCGCGGGT

>4111181|10
GAGATATCTC

>4112329|10
GAGATATCTC

>4116903|10
CATAATTATG

>4117558|10
AAATCGATTT

>4118298|10
TCAGATCTGA

>4124969|10
ATATATATAT

>4124970|10
TATATATATA

>4125682|10
CGCCTAGGCG

>4125687|10
AGGCGCGCCT

>4125949|10
TTAATATTAA

>4129429|10
GCCCTAGGGC

>4130423|10
CGGCGCGCCG

>4133758|10
TTTTTAAAAA

>4147371|10
AACACGTGTT

>4149460|10
AGCTCGAGCT

>4153017|10
ATATATATAT

>4153320|10
AAACCGGTTT

>4154930|10
TTGCTAGCAA

>4164248|10
AGATCGATCT

>4165962|10
CCGACGTCGG

>4166052|10
TCGGTACCGA

>4169530|10
CCCGCGCGGG

>4171832|10
GATTATAATC

>4180492|10
GAATATATTC

>4181536|10
CGCCTAGGCG

>4183557|10
GAGTATACTC

>4186568|10
TATTATAATA

>4186606|10
ATATATATAT

>4186607|10
TATATATATA

>4186608|10
ATATATATAT

>4186609|10
TATATATATA

>4186610|10
ATATATATAT

>4186611|10
TATATATATA

>4186612|10
ATATATATAT

>4186613|10
TATATATATA

>4186614|10
ATATATATAT

>4186615|10
TATATATATA

>4186616|10
ATATATATAT

>4186617|10
TATATATATA

>4186618|10
ATATATATAT

>4186619|10
TATATATATA

>4186620|10
ATATATATAT

>4186621|10
TATATATATA

>4186622|10
ATATATATAT

>4186623|10
TATATATATA

>4186624|10
ATATATATAT

>4186625|10
TATATATATA

>4186626|10
ATATATATAT

>4186627|10
TATATATATA

>4186628|10
ATATATATAT

>4186629|10
TATATATATA

>4186630|10
ATATATATAT

>4186631|10
TATATATATA

>4186632|10
ATATATATAT

>4186633|10
TATATATATA

>4186634|10
ATATATATAT

>4186635|10
TATATATATA

>4186636|10
ATATATATAT

>4186637|10
TATATATATA

>4186638|10
ATATATATAT

>4186639|10
TATATATATA

>4186640|10
ATATATATAT

>4186641|10
TATATATATA

>4186642|10
ATATATATAT

>4186643|10
TATATATATA

>4186644|10
ATATATATAT

>4186645|10
TATATATATA

>4186646|10
ATATATATAT

>4186647|10
TATATATATA

>4186648|10
ATATATATAT

>4186649|10
TATATATATA

>4186650|10
ATATATATAT

>4186651|10
TATATATATA

>4186652|10
ATATATATAT

>4186653|10
TATATATATA

>4186654|10
ATATATATAT

>4186655|10
TATATATATA

>4186656|10
ATATATATAT

>4186657|10
TATATATATA

>4186658|10
ATATATATAT

>4188590|10
GCGCGCGCGC

>4188876|10
TCTACGTAGA

>4188957|10
ATATATATAT

>4188958|10
TATATATATA

>4188959|10
ATATATATAT

>4191744|10
CACAGCTGTG

>4197869|10
GGTGTACACC

>4197879|10
GGACATGTCC

>4197966|10
GGTGTACACC

>4199407|10
TTGCGCGCAA

>4202198|10
TTGCGCGCAA

>4208489|10
TGAAATTTCA

>4209804|10
GGACATGTCC

>4209891|10
GGTGTACACC

>4210846|10
GCCTCGAGGC

>4220200|10
TGGGTACCCA

>4224332|10
CTCCTAGGAG

>4226693|10
CATTATAATG

>4228778|10
AGGAATTCCT

>4233264|10
TCTGCGCAGA

>4233283|10
TATTCGAATA

>4234508|10
AGCAGCTGCT

>4235685|10
TTAGATCTAA

>4237145|10
TATTCGAATA

>4240388|10
AAATTAATTT

>4245517|10
ATATATATAT

>4245518|10
TATATATATA

>4245519|10
ATATATATAT

>4245520|10
TATATATATA

>4245521|10
ATATATATAT

>4245522|10
TATATATATA

>4249293|10
GAAACGTTTC

>4251773|10
ACGTCGACGT

>4252768|10
TTTTATAAAA

>4254016|10
TAAGTACTTA

>4254353|10
TCTTGCAAGA

>4256039|10
CTATGCATAG

>4256053|10
AAAATATTTT

>4262818|10
TTGATATCAA

>4263613|10
TCAAGCTTGA

>4271912|10
TAAGTACTTA

>4272681|10
GGTGTACACC

>4275141|10
ATATATATAT

>4277573|10
TTGCGCGCAA

>4280303|10
AATTGCAATT

>4281158|10
CAACATGTTG

>4288664|10
CAGCGCGCTG

>4293373|10
ATGTATACAT

>4293556|10
ATATATATAT

>4293557|10
TATATATATA

>4293558|10
ATATATATAT

>4293559|10
TATATATATA

>4293560|10
ATATATATAT

>4293561|10
TATATATATA

>4293562|10
ATATATATAT

>4293563|10
TATATATATA

>4293564|10
ATATATATAT

>4293565|10
TATATATATA

>4293566|10
ATATATATAT

>4293567|10
TATATATATA

>4293568|10
ATATATATAT

>4293569|10
TATATATATA

>4293570|10
ATATATATAT

>4293571|10
TATATATATA

>4293572|10
ATATATATAT

>4293573|10
TATATATATA

>4293574|10
ATATATATAT

>4293575|10
TATATATATA

>4293576|10
ATATATATAT

>4295238|10
ATATATATAT

>4295239|10
TATATATATA

>4295240|10
ATATATATAT

>4295241|10
TATATATATA

>4295242|10
ATATATATAT

>4295243|10
TATATATATA

>4295244|10
ATATATATAT

>4295245|10
TATATATATA

>4295246|10
ATATATATAT

>4295247|10
TATATATATA

>4295248|10
ATATATATAT

>4295249|10
TATATATATA

>4295250|10
ATATATATAT

>4295251|10
TATATATATA

>4295252|10
ATATATATAT

>4295253|10
TATATATATA

>4295254|10
ATATATATAT

>4295255|10
TATATATATA

>4295256|10
ATATATATAT

>4295257|10
TATATATATA

>4295258|10
ATATATATAT

>4295259|10
TATATATATA

>4295260|10
ATATATATAT

>4303170|10
ATATATATAT

>4304840|10
CAAAATTTTG

>4305010|10
ATAATATTAT

>4306065|10
CTGCATGCAG

>4307497|10
TTTTTAAAAA

>4307813|10
GTAATATTAC

>4310714|10
CTAGGCCTAG

>4311647|10
ATACCGGTAT

>4312475|10
AATCTAGATT

>4315189|10
GAGCTAGCTC

>4319069|10
AATTTAAATT

>4323042|10
CAAGGCCTTG

>4323421|10
CGAGGCCTCG

>4333184|10
TCTGCGCAGA

>4333203|10
TATTCGAATA

>4334432|10
AGCAGCTGCT

>4335606|10
TTAGATCTAA

>4337052|10
TATTCGAATA

>4341120|10
TTGCGCGCAA

>4349300|10
GGACATGTCC

>4350146|10
CGAGGCCTCG

>4356673|10
CATTATAATG

>4357898|10
CGCGCGCGCG

>4357899|10
GCGCGCGCGC

>4357900|10
CGCGCGCGCG

>4357901|10
GCGCGCGCGC

>4357902|10
CGCGCGCGCG

>4363399|10
TTGCGCGCAA

>4368334|10
CGGTGCACCG

>4368451|10
GGTGCGCACC

>4368576|10
GGTGTACACC

>4373089|10
TGGGTACCCA

>4373532|10
AATTTAAATT

>4376535|10
CGGTGCACCG

>4376758|10
GGTGTACACC

>4381329|10
TTGCGCGCAA

>4382916|10
GGACATGTCC

>4384679|10
CGGCGCGCCG

>4384853|10
CCGCGCGCGG

>4390395|10
GGGGTACCCC

>4392458|10
GAGGATCCTC

>4393690|10
ATTGTACAAT

>4398167|10
CTTAATTAAG

>4398304|10
GAAAATTTTC

>4398806|10
AATAGCTATT

>4401508|10
TTGCGCGCAA

>4404900|10
GGGCCGGCCC

>4408712|10
TTGCGCGCAA

>4410368|10
GGACATGTCC

>4412891|10
TTGCGCGCAA

>4412947|10
CAAAATTTTG

>4414667|10
TATATATATA

>4414668|10
ATATATATAT

>4414669|10
TATATATATA

>4414670|10
ATATATATAT

>4414671|10
TATATATATA

>4414672|10
ATATATATAT

>4414673|10
TATATATATA

>4414674|10
ATATATATAT

>4414675|10
TATATATATA

>4414676|10
ATATATATAT

>4414677|10
TATATATATA

>4414678|10
ATATATATAT

>4415195|10
ATATGCATAT

>4428125|10
GGGGTACCCC

>4434326|10
CGAGGCCTCG

>4436453|10
GGACATGTCC

>4436529|10
GGACATGTCC

>4438783|10
CACATATGTG

>4439596|10
TGATATATCA

>4440339|10
GGACATGTCC

>4440907|10
GGACTAGTCC

>4440969|10
ACAAGCTTGT

>4441732|10
CGGCCGGCCG

>4444746|10
CTATATATAG

>4446255|10
ATACATGTAT

>4446352|10
CTGCATGCAG

>4448963|10
TCCATATGGA

>4452849|10
ATGCATGCAT

>4455715|10
GCGCCGGCGC

>4458153|10
AGATCGATCT

>4459716|10
CACGATCGTG

>4464406|10
CGGCGCGCCG

>4465860|10
CGAGGCCTCG

>4467249|10
CTCGTACGAG

>4469008|10
GCCCATGGGC

>4476466|10
TATGATCATA

>4477543|10
TGATATATCA

>4485321|10
TCACATGTGA

>4492202|10
TTGCGCGCAA

>4496600|10
CGGGCGCCCG

>4497043|10
CCGGCGCCGG

>4497932|10
GCCAGCTGGC

>4503765|10
CACGTACGTG

>4510217|10
GCGATATCGC

>4516988|10
CTCACGTGAG

>4517958|10
ATATATATAT

>4518353|10
CCATGCATGG

>4518761|10
GCTAGCTAGC

>4518837|10
ATGCATGCAT

>4518839|10
GCATGCATGC

>4519277|10
ACATGCATGT

>4519496|10
GCTAGCTAGC

>4519498|10
TAGCTAGCTA

>4519641|10
TACTGCAGTA

>4519659|10
TACTGCAGTA

>4519932|10
ATGCATGCAT

>4520399|10
TATATATATA

>4520400|10
ATATATATAT

>4520401|10
TATATATATA

>4520402|10
ATATATATAT

>4520403|10
TATATATATA

>4520404|10
ATATATATAT

>4520405|10
TATATATATA

>4520406|10
ATATATATAT

>4520407|10
TATATATATA

>4520408|10
ATATATATAT

>4520409|10
TATATATATA

>4520410|10
ATATATATAT

>4520927|10
ATATGCATAT

>4522268|10
CAGCTAGCTG

>4523699|10
AAATTAATTT

>4524939|10
GTCGATCGAC

>4525755|10
ATGGCGCCAT

>4526525|10
TATATATATA

>4526526|10
ATATATATAT

>4526527|10
TATATATATA

>4526528|10
ATATATATAT

>4526529|10
TATATATATA

>4529766|10
GGACATGTCC

>4529842|10
GGACATGTCC

>4534186|10
AGGTTAACCT

>4535153|10
GGGTCGACCC

>4537072|10
GTACCGGTAC

>4538837|10
CGGGATCCCG

>4539215|10
GAAGATCTTC

>4540101|10
CCGTCGACGG

>4544823|10
TTTTATAAAA

>4545761|10
GTACATGTAC

>4545896|10
GCATATATGC

>4546605|10
TATATATATA

>4547441|10
CCGCGCGCGG

>4550378|10
GCATGCATGC

>4550612|10
TATATATATA

>4551652|10
ACTATATAGT

>4551720|10
TAATTAATTA

>4552433|10
TAATATATTA

>4552601|10
TAGCTAGCTA

>4553023|10
AAATCGATTT

>4553714|10
TGCTATAGCA

>4555129|10
GCTAGCTAGC

>4555247|10
GCTAGCTAGC

>4556596|10
TATATATATA

>4561846|10
TTTGGCCAAA

>4562184|10
TTGTATACAA

>4563694|10
ACGTATACGT

>4564918|10
TTAACGTTAA

>4565742|10
TCTGCGCAGA

>4565763|10
TATTCGAATA

>4566708|10
CTACGCGTAG

>4572039|10
TAGATATCTA

>4573080|10
TTGTATACAA

>4574456|10
CTACGCGTAG

>4576988|10
TACATATGTA

>4578840|10
CGAGGCCTCG

>4580183|10
CGGCGCGCCG

>4581648|10
CGAGGCCTCG

>4587287|10
CACGTACGTG

>4592641|10
TTGGATCCAA

>4594686|10
TATATATATA

>4595395|10
TAGCTAGCTA

>4596820|10
ATGCGCGCAT

>4598371|10
CTACTAGTAG

>4599658|10
GCGCGCGCGC

>4600071|10
ATGCATGCAT

>4600444|10
CGGCCGGCCG

>4600446|10
GCCGGCCGGC

>4600448|10
CGGCCGGCCG

>4601420|10
GCTAGCTAGC

>4601422|10
TAGCTAGCTA

>4602980|10
GGGCCGGCCC

>4603102|10
GGGCCGGCCC

>4603217|10
GGGCTAGCCC

>4603778|10
GCAGGCCTGC

>4605662|10
GGATGCATCC

>4610163|10
TTACCGGTAA

>4613018|10
AGTTGCAACT

>4617860|10
GGGCCGGCCC

>4617866|10
GCCCTAGGGC

>4622144|10
CAATGCATTG

>4622521|10
TGCTTAAGCA

>4622930|10
AGATATATCT

>4627615|10
TTATATATAA

>4632256|10
GGAAATTTCC

>4633931|10
GTTAGCTAAC

>4636191|10
TGGGATCCCA

>4637378|10
TGGCGCGCCA

>4637963|10
TCTCGCGAGA

>4643588|10
GACTTAAGTC

>4643677|10
GACTTAAGTC

>4643766|10
GACTTAAGTC

>4643855|10
GACTTAAGTC

>4643944|10
GACTTAAGTC

>4653862|10
GGATCGATCC

>4656321|10
TGGCGCGCCA

>4662532|10
GACTTAAGTC

>4662622|10
GACTTAAGTC

>4662712|10
GACTTAAGTC

>4662802|10
GACTTAAGTC

>4662980|10
GACTTAAGTC

>4663213|10
CATTCGAATG

>4665600|10
GGTGTACACC

>4665686|10
TGCGCGCGCA

>4668633|10
AATTTAAATT

>4669076|10
TGGGTACCCA

>4671844|10
TACGGCCGTA

>4673458|10
GGACATGTCC

>4673551|10
GGTGTACACC

>4673657|10
GGTGTACACC

>4673743|10
TGCGCGCGCA

>4682802|10
TATATATATA

>4682803|10
ATATATATAT

>4682804|10
TATATATATA

>4682805|10
ATATATATAT

>4682806|10
TATATATATA

>4682807|10
ATATATATAT

>4682808|10
TATATATATA

>4682809|10
ATATATATAT

>4682810|10
TATATATATA

>4682811|10
ATATATATAT

>4682865|10
ATTCTAGAAT

>4683993|10
AAAATATTTT

>4686717|10
TGGGTACCCA

>4692207|10
ATATATATAT

>4692208|10
TATATATATA

>4692209|10
ATATATATAT

>4692210|10
TATATATATA

>4692574|10
AGTTATAACT

>4693089|10
GGACATGTCC

>4696203|10
AATTTAAATT

>4696645|10
TGGGTACCCA

>4699411|10
TACGGCCGTA

>4701422|10
GGACATGTCC

>4704080|10
TCAGATCTGA

>4709447|10
TCAGATCTGA

>4716037|10
TTAATATTAA

>4718370|10
CAACCGGTTG

>4719618|10
AGTGGCCACT

>4722343|10
TGTCTAGACA

>4723195|10
AGTAGCTACT

>4725304|10
TTAGATCTAA

>4728281|10
TTATATATAA

>4728559|10
ATATATATAT

>4736248|10
GAGAGCTCTC

>4739014|10
GTGCATGCAC

>4742095|10
GCATGCATGC

>4742097|10
ATGCATGCAT

>4742099|10
GCATGCATGC

>4742284|10
GTGCATGCAC

>4743355|10
CTGCATGCAG

>4743836|10
CGGCCGGCCG

>4748746|10
GCTAGCTAGC

>4748848|10
AGCAGCTGCT

>4750166|10
GGCCGCGGCC

>4750279|10
GCGCCGGCGC

>4750282|10
CCGGCGCCGG

>4750543|10
CGCAATTGCG

>4751553|10
AGAGATCTCT

>4752681|10
CATGCGCATG

>4753339|10
CCGCCGGCGG

>4753586|10
CCATTAATGG

>4756126|10
GCTGATCAGC

>4756629|10
ATGTATACAT

>4758912|10
TTTTTAAAAA

>4761102|10
TTTTATAAAA

>4764787|10
ATTTCGAAAT

>4768056|10
GCATGCATGC

>4768680|10
AGCTTAAGCT

>4768683|10
TTAAGCTTAA

>4778747|10
CACGTACGTG

>4778786|10
CTGCCGGCAG

>4781913|10
AGCTCGAGCT

>4784400|10
CGAGGCCTCG

>4785193|10
TCCGCGCGGA

>4787498|10
CGAGGCCTCG

>4793017|10
TGATATATCA

>4794523|10
GCGAGCTCGC

>4794851|10
CCCCCGGGGG

>4794877|10
AAAAATTTTT

>4795865|10
ACAAATTTGT

>4796122|10
ATTTTAAAAT

>4797406|10
TAAATATTTA

>4797602|10
TAGATATCTA

>4800078|10
AATATATATT

>4800492|10
ATGCATGCAT

>4802301|10
TGATATATCA

>4807301|10
GATCATGATC

>4809506|10
ACAGATCTGT

>4810702|10
TTTTTAAAAA

>4814505|10
GATCATGATC

>4816961|10
ACAGATCTGT

>4818156|10
TTTTTAAAAA

>4820414|10
CATAATTATG

>4823212|10
CGGTGCACCG

>4823424|10
GGACATGTCC

>4827968|10
TGGGTACCCA

>4828411|10
AATTTAAATT

>4831411|10
CGGTGCACCG

>4831623|10
GGACATGTCC

>4831973|10
AGTTTAAACT

>4844381|10
CACCCGGGTG

>4844403|10
TTATATATAA

>4847819|10
AAGTTAACTT

>4850192|10
CACCCGGGTG

>4850523|10
TCCTATAGGA

>4854043|10
TATTCGAATA

>4854062|10
TCTGCGCAGA

>4856506|10
ACGTATACGT

>4856706|10
TTGATATCAA

>4857343|10
GAGCTAGCTC

>4857564|10
TTAGTACTAA

>4859463|10
GTGGGCCCAC

>4862091|10
TTCTCGAGAA

>4864747|10
GTTGTACAAC

>4864955|10
GCCCTAGGGC

>4870259|10
ATGGGCCCAT

>4871646|10
TCGTCGACGA

>4875176|10
CCATGCATGG

>4878968|10
CCAAGCTTGG

>4879911|10
GATGTACATC

>4881563|10
CGGTGCACCG

>4881794|10
GGACATGTCC

>4884016|10
TACGGCCGTA

>4885794|10
GGACATGTCC

>4886006|10
CGGTGCACCG

>4887681|10
AAGAGCTCTT

>4889440|10
AAGAGCTCTT

>4891202|10
TGGGTACCCA

>4893974|10
TACGGCCGTA

>4895187|10
AAAAATTTTT

>4895193|10
TTTTTAAAAA

>4895286|10
AAAATATTTT

>4895299|10
TTTTATAAAA

>4895327|10
TTTTATAAAA

>4898313|10
GCCGATCGGC

>4898826|10
ATTGGCCAAT

>4901123|10
TGGCGCGCCA

>4901802|10
GAGAGCTCTC

>4902013|10
TGGCGCGCCA

>4905062|10
GAGCTAGCTC

>4909013|10
CTGATATCAG

>4915380|10
GAGAGCTCTC

>4918560|10
TATTGCAATA

>4920632|10
TCCTTAAGGA

>4924344|10
GGTGATCACC

>4925623|10
TCAAATTTGA

>4929273|10
TAAAGCTTTA

>4930245|10
AAGGTACCTT

>4930821|10
AAAATATTTT

>4931472|10
AATGGCCATT

>4933639|10
CATGATCATG

>4936214|10
CTTCGCGAAG

>4937366|10
TGCGCGCGCA

>4938709|10
ATAAGCTTAT

>4938934|10
GGCCGCGGCC

>4939651|10
TATATATATA

>4941392|10
GCTGATCAGC

>4944136|10
CAAGATCTTG

>4945638|10
CTTCATGAAG

>4947697|10
GTTCATGAAC

>4948941|10
TTCACGTGAA

>4950049|10
GCTGATCAGC

>4951863|10
CCTTCGAAGG

>4953427|10
TTGATATCAA

>4955670|10
AATTTAAATT

>4956635|10
TTAGATCTAA

>4959034|10
TATTCGAATA

>4959053|10
TCTGCGCAGA

>4959996|10
TTCACGTGAA

>4961790|10
ACGTATACGT

>4962061|10
TTGATATCAA

>4965571|10
GGTGTACACC

>4965695|10
GGTGTACACC

>4965792|10
GGACATGTCC

>4965888|10
TGCGCGCGCA

>4966036|10
GGACATGTCC

>4968921|10
AATTTAAATT

>4969364|10
TGGGTACCCA

>4972129|10
TACGGCCGTA

>4973736|10
GGTGTACACC

>4973860|10
GGTGTACACC

>4973957|10
GGACATGTCC

>4974053|10
TGCGCGCGCA

>4974201|10
GGACATGTCC

>4979615|10
TTTTTAAAAA

>4982869|10
AGATGCATCT

>4985389|10
TTCAGCTGAA

>4985463|10
TCTTGCAAGA

>4985621|10
ACCGATCGGT

>4987156|10
TGCTTAAGCA

>4997618|10
ACGCCGGCGT

>5005535|10
ACGCATGCGT

>5005934|10
CAGAATTCTG

>5008363|10
GATATATATC

>5008521|10
TTTTTAAAAA

>5009088|10
TTTTTAAAAA

>5009451|10
CGGCCGGCCG

>5009453|10
GCCGGCCGGC

>5009455|10
CGGCCGGCCG

>5009841|10
GCGCGCGCGC

>5009842|10
CGCGCGCGCG

>5009843|10
GCGCGCGCGC

>5009844|10
CGCGCGCGCG

>5010119|10
CGCGGCCGCG

>5010122|10
GGCCGCGGCC

>5010125|10
CGCGGCCGCG

>5010227|10
CGTGGCCACG

>5010456|10
GCATGCATGC

>5010458|10
ATGCATGCAT

>5011001|10
ATATATATAT

>5011002|10
TATATATATA

>5011003|10
ATATATATAT

>5011004|10
TATATATATA

>5011005|10
ATATATATAT

>5011006|10
TATATATATA

>5011007|10
ATATATATAT

>5011008|10
TATATATATA

>5011009|10
ATATATATAT

>5011010|10
TATATATATA

>5011011|10
ATATATATAT

>5011012|10
TATATATATA

>5011013|10
ATATATATAT

>5011014|10
TATATATATA

>5011015|10
ATATATATAT

>5011016|10
TATATATATA

>5011017|10
ATATATATAT

>5011018|10
TATATATATA

>5011019|10
ATATATATAT

>5011020|10
TATATATATA

>5011021|10
ATATATATAT

>5012047|10
ATTGATCAAT

>5014031|10
TGCGCGCGCA

>5014130|10
AGCTATAGCT

>5015412|10
AGGTTAACCT

>5017226|10
AAATATATTT

>5017940|10
AGAAGCTTCT

>5022222|10
GCTAGCTAGC

>5022508|10
AGAAGCTTCT

>5035641|10
GTCGGCCGAC

>5037659|10
CGAGGCCTCG

>5037774|10
GTGTTAACAC

>5039575|10
AAGAATTCTT

>5041105|10
TATCATGATA

>5041661|10
TCAAGCTTGA

>5042400|10
GCTTGCAAGC

>5042537|10
AGTGCGCACT

>5042721|10
TATGGCCATA

>5043041|10
ATATGCATAT

>5043452|10
TCCGGCCGGA

>5048444|10
CTCTATAGAG

>5052000|10
TTTCCGGAAA

>5054204|10
TTGATATCAA

>5054896|10
GCAATATTGC

>5055627|10
CAGAATTCTG

>5056017|10
GCGCATGCGC

>5056020|10
CATGCGCATG

>5056280|10
ACGCGCGCGT

>5058863|10
TTTTTAAAAA

>5059106|10
AATTGCAATT

>5059628|10
ATTATATAAT

>5059913|10
ATTATATAAT

>5059946|10
AATCTAGATT

>5059952|10
GATTATAATC

>5060191|10
ATTATATAAT

>5060251|10
ATTATATAAT

>5060518|10
AAATATATTT

>5061368|10
TTTTATAAAA

>5061728|10
TTTATATAAA

>5065709|10
CACGTACGTG

>5069373|10
TCTTGCAAGA

>5071312|10
CGAGGCCTCG

>5072696|10
CGCGCGCGCG

>5072868|10
CGGCGCGCCG

>5073509|10
CCTTCGAAGG

>5074197|10
CGAGGCCTCG

>5077514|10
TAGTATACTA

>5079435|10
GGACATGTCC

>5087909|10
GCCGGCCGGC

>5087911|10
CGGCCGGCCG

>5088181|10
CGCGCGCGCG

>5089915|10
GCATGCATGC

>5089917|10
ATGCATGCAT

>5089919|10
GCATGCATGC

>5089926|10
TGCATATGCA

>5091337|10
TTCAGCTGAA

>5091358|10
ACATGCATGT

>5092290|10
GCGCCGGCGC

>5092293|10
CCGGCGCCGG

>5092647|10
CCGCCGGCGG

>5093535|10
TTTTTAAAAA

>5093932|10
GATCGCGATC

>5094785|10
TCAAATTTGA

>5095456|10
AAACATGTTT

>5097575|10
TAGAGCTCTA

>5097859|10
GGACATGTCC

>5102683|10
GAAAATTTTC

>5105255|10
TAGAGCTCTA

>5105539|10
GGACATGTCC

>5106244|10
GTGTTAACAC

>5106358|10
CGAGGCCTCG

>5107708|10
CGGCGCGCCG

>5110634|10
GGAGGCCTCC

>5111376|10
GCCAGCTGGC

>5114947|10
TTGCGCGCAA

>5116129|10
AAAAATTTTT

>5117540|10
GGACATGTCC

>5119610|10
TTGAGCTCAA

>5123598|10
GGACATGTCC

>5127470|10
AGCTGCAGCT

>5128491|10
CGTGCGCACG

>5130185|10
CGAGGCCTCG

>5140934|10
TTGCGCGCAA

>5143663|10
AATTGCAATT

>5147246|10
TTGAGCTCAA

>5147557|10
GGACATGTCC

>5149160|10
TTGCGCGCAA

>5152967|10
AATTGCAATT

>5156445|10
TTGAGCTCAA

>5156756|10
GGACATGTCC

>5156776|10
GGACATGTCC

>5158208|10
CGAGGCCTCG

>5158706|10
CGGCGCGCCG

>5161073|10
CGAGGCCTCG

>5169489|10
GATTCGAATC

>5170310|10
TTGCGCGCAA

>5170862|10
GATTGCAATC

>5174356|10
AGATCGATCT

>5183635|10
GTGCATGCAC

>5192814|10
GGCAGCTGCC

>5203131|10
CTCTGCAGAG

>5204069|10
CTAAATTTAG

>5205953|10
CTCTGCAGAG

>5207842|10
GCGCCGGCGC

>5208504|10
GGTCATGACC

>5208617|10
TCCGGCCGGA

>5208858|10
GGGGTACCCC

>5214362|10
CGAGGCCTCG

>5219064|10
CACGTACGTG

>5219103|10
CTGCCGGCAG

>5221056|10
TGGTCGACCA

>5226584|10
TTATATATAA

>5226601|10
TTGAATTCAA

>5230086|10
TGATATATCA

>5235482|10
GAAAATTTTC

>5241128|10
AGCAATTGCT

>5243644|10
TGCAATTGCA

>5246165|10
GGAGCGCTCC

>5246207|10
ACGCGCGCGT

>5246964|10
TGCAGCTGCA

>5247912|10
TAATATATTA

>5249294|10
ACGAGCTCGT

>5251855|10
TTGTCGACAA

>5252157|10
TGTACGTACA

>5252234|10
TGTACGTACA

>5253753|10
AAAATATTTT

>5255947|10
ACATGCATGT

>5258290|10
TAAATATTTA

>5265518|10
GCGAGCTCGC

>5272277|10
TATATATATA

>5272278|10
ATATATATAT

>5272279|10
TATATATATA

>5272280|10
ATATATATAT

>5272332|10
TAAATATTTA

>5275687|10
GGACATGTCC

>5275921|10
GGACATGTCC

>5276018|10
GGTGTACACC

>5276110|10
GGACATGTCC

>5277489|10
TTGCGCGCAA

>5277738|10
TACGGCCGTA

>5280506|10
TGGGTACCCA

>5280949|10
AATTTAAATT

>5284067|10
GGACATGTCC

>5284164|10
GGTGTACACC

>5284256|10
GGACATGTCC

>5289745|10
TGCGCGCGCA

>5291281|10
TTGCGCGCAA

>5296950|10
ATTTATAAAT

>5297764|10
GCGCATGCGC

>5301878|10
CGAGGCCTCG

>5303220|10
CGGCGCGCCG

>5304735|10
CGAGGCCTCG

>5304777|10
CGAGGCCTCG

>5310372|10
CACGTACGTG

>5310888|10
GGGGTACCCC

>5311128|10
TCCGGCCGGA

>5311241|10
GGTCATGACC

>5311903|10
GCGCCGGCGC

>5315131|10
TGTACGTACA

>5318250|10
CGGGGCCCCG

>5321234|10
GCCCCGGGGC

>5329103|10
GAACATGTTC

>5331529|10
GGGACGTCCC

>5332104|10
CTAAATTTAG

>5333624|10
ATGCCGGCAT

>5335395|10
TATTTAAATA

>5335898|10
AATCTAGATT

>5336907|10
GCGCGCGCGC

>5336908|10
CGCGCGCGCG

>5336909|10
GCGCGCGCGC

>5336910|10
CGCGCGCGCG

>5338241|10
TATATATATA

>5338242|10
ATATATATAT

>5338243|10
TATATATATA

>5338244|10
ATATATATAT

>5338245|10
TATATATATA

>5338246|10
ATATATATAT

>5338247|10
TATATATATA

>5338248|10
ATATATATAT

>5338249|10
TATATATATA

>5338250|10
ATATATATAT

>5338251|10
TATATATATA

>5338252|10
ATATATATAT

>5338273|10
ATATATATAT

>5338274|10
TATATATATA

>5338275|10
ATATATATAT

>5338276|10
TATATATATA

>5338277|10
ATATATATAT

>5338278|10
TATATATATA

>5338279|10
ATATATATAT

>5338280|10
TATATATATA

>5338281|10
ATATATATAT

>5338282|10
TATATATATA

>5338912|10
GGGCCGGCCC

>5339028|10
GGGCTAGCCC

>5341981|10
GATCATGATC

>5342319|10
GGCGATCGCC

>5342592|10
AAATATATTT

>5343206|10
TTTTCGAAAA

>5345460|10
GCGCGCGCGC

>5346149|10
GCAGATCTGC

>5349621|10
AGCCGCGGCT

>5350226|10
TCAAGCTTGA

>5351381|10
TGGCGCGCCA

>5351966|10
TCTCGCGAGA

>5357553|10
GACTTAAGTC

>5357642|10
GACTTAAGTC

>5357731|10
GACTTAAGTC

>5357820|10
GACTTAAGTC

>5357909|10
GACTTAAGTC

>5357998|10
GACTTAAGTC

>5358248|10
CATTCGAATG

>5361758|10
GGACATGTCC

>5361779|10
GGACATGTCC

>5361871|10
GGTGTACACC

>5361968|10
GGACATGTCC

>5362202|10
GGACATGTCC

>5362678|10
GGACATGTCC

>5362770|10
GGTGTACACC

>5362867|10
GGACATGTCC

>5363101|10
GGACATGTCC

>5365980|10
AATTTAAATT

>5366423|10
TGGGTACCCA

>5369567|10
TACGGCCGTA

>5371196|10
GGACATGTCC

>5371288|10
GGTGTACACC

>5371385|10
GGACATGTCC

>5371619|10
GGACATGTCC

>5372190|10
GGACATGTCC

>5372282|10
GGTGTACACC

>5372378|10
GGACATGTCC

>5372606|10
GGACATGTCC

>5378344|10
TAAGATCTTA

>5378630|10
AAACATGTTT

>5379232|10
GAAACGTTTC

>5379733|10
TGAGGCCTCA

>5382081|10
TCGCCGGCGA

>5382908|10
CCAGATCTGG

>5383403|10
GCGCCGGCGC

>5388369|10
AGGTATACCT

>5389925|10
ATATATATAT

>5389926|10
TATATATATA

>5389927|10
ATATATATAT

>5389928|10
TATATATATA

>5389929|10
ATATATATAT

>5389930|10
TATATATATA

>5389931|10
ATATATATAT

>5389932|10
TATATATATA

>5389945|10
ATATATATAT

>5389946|10
TATATATATA

>5389947|10
ATATATATAT

>5389948|10
TATATATATA

>5389949|10
ATATATATAT

>5389950|10
TATATATATA

>5389951|10
ATATATATAT

>5389952|10
TATATATATA

>5389953|10
ATATATATAT

>5389954|10
TATATATATA

>5389955|10
ATATATATAT

>5389956|10
TATATATATA

>5389957|10
ATATATATAT

>5389958|10
TATATATATA

>5389959|10
ATATATATAT

>5389960|10
TATATATATA

>5389961|10
ATATATATAT

>5389962|10
TATATATATA

>5389963|10
ATATATATAT

>5389964|10
TATATATATA

>5389965|10
ATATATATAT

>5389966|10
TATATATATA

>5389967|10
ATATATATAT

>5389968|10
TATATATATA

>5389969|10
ATATATATAT

>5389970|10
TATATATATA

>5389971|10
ATATATATAT

>5389972|10
TATATATATA

>5389973|10
ATATATATAT

>5389974|10
TATATATATA

>5389975|10
ATATATATAT

>5389976|10
TATATATATA

>5389977|10
ATATATATAT

>5389978|10
TATATATATA

>5389979|10
ATATATATAT

>5389980|10
TATATATATA

>5389981|10
ATATATATAT

>5389982|10
TATATATATA

>5389983|10
ATATATATAT

>5389984|10
TATATATATA

>5389985|10
ATATATATAT

>5389986|10
TATATATATA

>5389987|10
ATATATATAT

>5389988|10
TATATATATA

>5389989|10
ATATATATAT

>5389990|10
TATATATATA

>5389991|10
ATATATATAT

>5389992|10
TATATATATA

>5389993|10
ATATATATAT

>5389994|10
TATATATATA

>5389995|10
ATATATATAT

>5389996|10
TATATATATA

>5389997|10
ATATATATAT

>5389998|10
TATATATATA

>5389999|10
ATATATATAT

>5390000|10
TATATATATA

>5390001|10
ATATATATAT

>5390002|10
TATATATATA

>5390003|10
ATATATATAT

>5390004|10
TATATATATA

>5390043|10
CATATATATG

>5393796|10
GTACTAGTAC

>5395563|10
TTTATATAAA

>5395597|10
TATATATATA

>5395947|10
CAAACGTTTG

>5400543|10
TTTTTAAAAA

>5400549|10
AAAATATTTT

>5401310|10
GGCAGCTGCC

>5418504|10
CAAGTACTTG

>5421299|10
GGACATGTCC

>5427413|10
TTGCGCGCAA

>5428977|10
GGACATGTCC

>5431058|10
CTCGCGCGAG

>5434208|10
GGGCCGGCCC

>5436357|10
AACATATGTT

>5436637|10
ATTAATTAAT

>5437470|10
CCCCTAGGGG

>5444243|10
TTTTATAAAA

>5445752|10
TAGGTACCTA

>5445763|10
ATTATATAAT

>5445823|10
ATTATATAAT

>5450259|10
ATTTATAAAT

>5450788|10
GGCGGCCGCC

>5453424|10
GGGCCGGCCC

>5457247|10
GGCTCGAGCC

>5457512|10
ATTTCGAAAT

>5458835|10
TCCTCGAGGA

>5460006|10
GCGCGCGCGC

>5460007|10
CGCGCGCGCG

>5461251|10
AGCTGCAGCT

>5461359|10
AGCTGCAGCT

>5461413|10
AGCTGCAGCT

>5463759|10
GCGCGCGCGC

>5463760|10
CGCGCGCGCG

>5467198|10
GGGTTAACCC

>5470855|10
TCCTCGAGGA

>5482090|10
ACTCCGGAGT

>5482978|10
GCGCGCGCGC

>5482979|10
CGCGCGCGCG

>5483692|10
TCCTCGAGGA

>5484863|10
GCGCGCGCGC

>5484864|10
CGCGCGCGCG

>5486108|10
AGCTGCAGCT

>5486216|10
AGCTGCAGCT

>5486270|10
AGCTGCAGCT

>5488133|10
ATATATATAT

>5495932|10
AATTGCAATT

>5496552|10
TTGAGCTCAA

>5498662|10
TTGCGCGCAA

>5502361|10
AAATGCATTT

>5504251|10
GGACATGTCC

>5507648|10
AATTGCAATT

>5510378|10
TTGCGCGCAA

>5511960|10
GGACATGTCC

>5512963|10
CTCTGCAGAG

>5519315|10
TACTGCAGTA

>5519333|10
TACTGCAGTA

>5521129|10
AATTTAAATT

>5521589|10
AATTTAAATT

>5524357|10
GATTATAATC

>5524578|10
TTTTTAAAAA

>5525338|10
GCTAGCTAGC

>5525340|10
TAGCTAGCTA

>5528107|10
ACTAGCTAGT

>5532069|10
CGCGCGCGCG

>5534560|10
GCACGCGTGC

>5545381|10
GGACATGTCC

>5546934|10
TTGCGCGCAA

>5549664|10
AATTGCAATT

>5555617|10
CACGTACGTG

>5564417|10
CGAGGCCTCG

>5566679|10
GCCCGCGGGC

>5567155|10
TTTTTAAAAA

>5569207|10
TGATCGATCA

>5570112|10
ATGACGTCAT

>5570996|10
TGGTGCACCA

>5574046|10
AATTTAAATT

>5574486|10
TGGGTACCCA

>5580464|10
ATTAATTAAT

>5580466|10
TAATTAATTA

>5581563|10
TTAAATTTAA

>5581732|10
AATAATTATT

>5585482|10
TGCTATAGCA

>5587600|10
TTTCTAGAAA

>5589150|10
AAATATATTT

>5590228|10
CGGCCGGCCG

>5590230|10
GCCGGCCGGC

>5590232|10
CGGCCGGCCG

>5590234|10
GCCGGCCGGC

>5590236|10
CGGCCGGCCG

>5592603|10
AATGTACATT

>5594387|10
GATCATGATC

>5598173|10
TACGGCCGTA

>5599489|10
TACGGCCGTA

>5603554|10
TGGGTACCCA

>5603998|10
AATTTAAATT

>5609351|10
ACCCATGGGT

>5611943|10
AGCTGCAGCT

>5619714|10
GCCAGCTGGC

>5627234|10
TGAGTACTCA

>5629736|10
TATTTAAATA

>5632675|10
AAAATATTTT

>5634919|10
GCATATATGC

>5635232|10
TACTGCAGTA

>5635250|10
TACTGCAGTA

>5635421|10
TACTATAGTA

>5635997|10
ATGCATGCAT

>5635999|10
GCATGCATGC

>5636496|10
GCGGCGCCGC

>5637443|10
ATATATATAT

>5637444|10
TATATATATA

>5637445|10
ATATATATAT

>5637446|10
TATATATATA

>5638774|10
CTAGTACTAG

>5638777|10
GTACTAGTAC

>5639982|10
TAGCTAGCTA

>5640197|10
TAGCTAGCTA

>5640670|10
ATAATATTAT

>5642203|10
TTATATATAA

>5642691|10
TATATATATA

>5642977|10
CCCGCGCGGG

>5643106|10
TACTGCAGTA

>5644413|10
TAGCTAGCTA

>5644415|10
GCTAGCTAGC

>5644417|10
TAGCTAGCTA

>5644741|10
ACATATATGT

>5645121|10
ATATTAATAT

>5645521|10
GATAATTATC

>5646046|10
AGATCGATCT

>5646569|10
ATGCATGCAT

>5646716|10
GCCGGCCGGC

>5646718|10
CGGCCGGCCG

>5646797|10
CGGCCGGCCG

>5646936|10
AAGCTAGCTT

>5647342|10
CGGCCGGCCG

>5647344|10
GCCGGCCGGC

>5647697|10
GCAAGCTTGC

>5647725|10
CGATCGATCG

>5648874|10
ATCGATCGAT

>5649030|10
GGGCCGGCCC

>5653469|10
GCATGCATGC

>5653471|10
ATGCATGCAT

>5653473|10
GCATGCATGC

>5653475|10
ATGCATGCAT

>5653515|10
TAGCTAGCTA

>5653967|10
ATGCATGCAT

>5653969|10
GCATGCATGC

>5653971|10
ATGCATGCAT

>5654093|10
GCATGCATGC

>5654095|10
ATGCATGCAT

>5654126|10
ATCGATCGAT

>5654128|10
CGATCGATCG

>5654757|10
GCGTCGACGC

>5657335|10
GTGAGCTCAC

>5663015|10
GGGGTACCCC

>5665579|10
TTGCGCGCAA

>5667882|10
ATGATATCAT

>5674296|10
TCCTATAGGA

>5675492|10
GGCCCGGGCC

>5675517|10
CGGCGCGCCG

>5675531|10
CTGCATGCAG

>5675864|10
GGGGTACCCC

>5676980|10
AATTTAAATT

>5677420|10
TGGGTACCCA

>5684115|10
TGACCGGTCA

>5686624|10
CAATATATTG

>5687220|10
TTTTATAAAA

>5687862|10
TAATATATTA

>5688263|10
GAAAATTTTC

>5689477|10
AGCTGCAGCT

>5689734|10
TAAAATTTTA

>5700185|10
GGTCTAGACC

>5704218|10
ACCCGCGGGT

>5711285|10
TTGCGCGCAA

>5718361|10
TAAAATTTTA

>5719329|10
TATTTAAATA

>5719781|10
ATATGCATAT

>5727296|10
ACGACGTCGT

>5729763|10
CCATTAATGG

>5733592|10
GCACATGTGC

>5734611|10
TTGGATCCAA

>5744744|10
TTAAATTTAA

>5745015|10
GGCCGCGGCC

>5745018|10
CGCGGCCGCG

>5745021|10
GGCCGCGGCC

>5745253|10
CCGCCGGCGG

>5745572|10
TGGCGCGCCA

>5745647|10
CCGCTAGCGG

>5747972|10
CTGAATTCAG

>5750798|10
TTAAGCTTAA

>5751219|10
TAAATATTTA

>5753187|10
TAGAGCTCTA

>5755402|10
GCGCCGGCGC

>5756224|10
TCGTCGACGA

>5756935|10
CACGTACGTG

>5757852|10
AGATCGATCT

>5759417|10
CACGATCGTG

>5763261|10
GGACATGTCC

>5766951|10
GGGGTACCCC

>5767116|10
CGAGGCCTCG

>5770535|10
GGACATGTCC

>5772114|10
TTGCGCGCAA

>5774777|10
CGGTGCACCG

>5774989|10
GGACATGTCC

>5775556|10
AAAGATCTTT

>5776770|10
TACGGCCGTA

>5779539|10
TGGGTACCCA

>5779982|10
AATTTAAATT

>5782978|10
CGGTGCACCG

>5783190|10
GGACATGTCC

>5783757|10
AAAGATCTTT

>5785477|10
AATTGCAATT

>5786714|10
AATGGCCATT

>5788720|10
ATGCATGCAT

>5789995|10
GGACATGTCC

>5791576|10
TTGCGCGCAA

>5794306|10
AATTGCAATT

>5797698|10
GGACATGTCC

>5798493|10
GGACATGTCC

>5800949|10
TGCATATGCA

>5802449|10
GAGAGCTCTC

>5805065|10
ACTCGCGAGT

>5806813|10
AACTCGAGTT

>5810030|10
GCGCCGGCGC

>5810360|10
TCGCCGGCGA

>5815590|10
TTGATATCAA

>5815810|10
ACGTATACGT

>5818419|10
TCTGCGCAGA

>5818440|10
TATTCGAATA

>5820898|10
TTATATATAA

>5832609|10
CGCCGCGGCG

>5834068|10
AAATATATTT

>5840772|10
CACGGCCGTG

>5841164|10
ATATATATAT

>5842398|10
GGTGTACACC

>5842985|10
GGTGTACACC

>5843091|10
GGTGTACACC

>5843325|10
GGACATGTCC

>5843589|10
CTCAATTGAG

>5847657|10
TTTAATTAAA

>5850669|10
GGTGTACACC

>5850775|10
GGTGTACACC

>5852568|10
TATAATTATA

>5854045|10
CGAGGCCTCG

>5855831|10
TGGCGCGCCA

>5859840|10
GGGGTACCCC

>5866635|10
CGAGGCCTCG

>5869767|10
TATCTAGATA

>5870927|10
GTATATATAC

>5870933|10
ATACATGTAT

>5873079|10
AATATATATT

>5880057|10
ATATATATAT

>5880058|10
TATATATATA

>5880059|10
ATATATATAT

>5880060|10
TATATATATA

>5880061|10
ATATATATAT

>5880062|10
TATATATATA

>5880063|10
ATATATATAT

>5880064|10
TATATATATA

>5885511|10
CACGTACGTG

>5885550|10
CTGCCGGCAG

>5892948|10
CATTCGAATG

>5893083|10
GGCTTAAGCC

>5893455|10
GACTTAAGTC

>5901950|10
ATCTCGAGAT

>5908100|10
TCTCGCGAGA

>5916056|10
TGGCGCGCCA

>5928058|10
AACAGCTGTT

>5928207|10
AAGTTAACTT

>5928986|10
TTCTATAGAA

>5931088|10
AAAAGCTTTT

>5931189|10
TTTCTAGAAA

>5933774|10
TTGCGCGCAA

>5935884|10
TTGAGCTCAA

>5938906|10
TTGCGCGCAA

>5940518|10
GGACATGTCC

>5940809|10
TTGAGCTCAA

>5943360|10
TTGAGCTCAA

>5951788|10
TATATATATA

>5951789|10
ATATATATAT

>5951790|10
TATATATATA

>5951791|10
ATATATATAT

>5951792|10
TATATATATA

>5951793|10
ATATATATAT

>5951794|10
TATATATATA

>5951795|10
ATATATATAT

>5951796|10
TATATATATA

>5951811|10
CATAATTATG

>5954156|10
GCGCCGGCGC

>5958952|10
TTGCGCGCAA

>5961682|10
AATTGCAATT

>5962439|10
TTGAGCTCAA

>5963059|10
AATTGCAATT

>5966454|10
GGACATGTCC

>5966744|10
CTGTATACAG

>5969036|10
CGCGCGCGCG

>5969921|10
ACTCCGGAGT

>5971714|10
GGACATGTCC

>5974767|10
AATTGCAATT

>5975387|10
TTGAGCTCAA

>5977066|10
TTGCGCGCAA

>5978381|10
CTGTATACAG

>5978655|10
GGACATGTCC

>5979976|10
CTTGGCCAAG

>5986004|10
GAAGGCCTTC

>5988292|10
TTTTTAAAAA

>6002950|10
ACTAGCTAGT

>6004421|10
ACCACGTGGT

>6005394|10
TTTTCGAAAA

>6009011|10
GGACATGTCC

>6015112|10
GGACATGTCC

>6017326|10
TGGACGTCCA

>6031369|10
ACGGCGCCGT

>6033507|10
CCGCCGGCGG

>6037126|10
AGTCATGACT

>6038528|10
ATGTCGACAT

>6039634|10
GGACATGTCC

>6041217|10
TTGCGCGCAA

>6044578|10
GGGGATCCCC

>6044713|10
GAAGTACTTC

>6045759|10
TTTGGCCAAA

>6049309|10
GAGGATCCTC

>6050800|10
AATTGCAATT

>6052736|10
TTGCGCGCAA

>6054846|10
TTGAGCTCAA

>6055466|10
AATTGCAATT

>6058860|10
GGACATGTCC

>6063435|10
GTCAGCTGAC

>6064228|10
AGTTATAACT

>6065364|10
TCCTCGAGGA

>6066822|10
TATATATATA

>6066938|10
TCCCATGGGA

>6080835|10
AATTGCAATT

>6080919|10
GCACTAGTGC

>6082185|10
TATATATATA

>6082186|10
ATATATATAT

>6082187|10
TATATATATA

>6082188|10
ATATATATAT

>6082189|10
TATATATATA

>6082190|10
ATATATATAT

>6082191|10
TATATATATA

>6082192|10
ATATATATAT

>6082193|10
TATATATATA

>6082194|10
ATATATATAT

>6082195|10
TATATATATA

>6082196|10
ATATATATAT

>6082197|10
TATATATATA

>6086333|10
TCCATATGGA

>6086625|10
GAGCTAGCTC

>6086690|10
GAGCTAGCTC

>6086949|10
ACCATATGGT

>6088675|10
ATGGATCCAT

>6094382|10
TCAAGCTTGA

>6095505|10
TATTCGAATA

>6095524|10
TCTGCGCAGA

>6097122|10
TTGATATCAA

>6097593|10
AATGCGCATT

>6104667|10
TATCCGGATA

>6110117|10
GCCACGTGGC

>6113823|10
CCTTCGAAGG

>6115961|10
TTTGTACAAA

>6116012|10
TTTGTACAAA

>6117685|10
AGCAGCTGCT

>6120446|10
ACAGTACTGT

>6122189|10
AAGTGCACTT

>6124264|10
TACAGCTGTA

>6125678|10
TGGGTACCCA

>6125749|10
TGGGTACCCA

>6129840|10
TTAAGCTTAA

>6143662|10
TGGGTACCCA

>6144105|10
AATTTAAATT

>6147073|10
TGCGCGCGCA

>6147369|10
TGCGCGCGCA

>6147784|10
TGCGCGCGCA

>6148836|10
TGGTGCACCA

>6151446|10
AAAATATTTT

>6152475|10
CGGCCGGCCG

>6153655|10
GCATGCATGC

>6153657|10
ATGCATGCAT

>6155873|10
CGACGCGTCG

>6157883|10
TATGATCATA

>6159440|10
GGACATGTCC

>6159533|10
GGTGTACACC

>6159628|10
GGACATGTCC

>6163633|10
TTCTTAAGAA

>6164974|10
TCTGCGCAGA

>6164993|10
TATTCGAATA

>6168833|10
TTGATATCAA

>6169105|10
ACGTATACGT

>6170629|10
CAAATATTTG

>6171865|10
ATGGCGCCAT

>6172596|10
TATTATAATA

>6173325|10
AGATGCATCT

>6176687|10
TTGCATGCAA

>6176868|10
GGACATGTCC

>6178550|10
CTATTAATAG

>6186491|10
GTACGCGTAC

>6187387|10
ACCCCGGGGT

>6188323|10
GAGATATCTC

>6189772|10
GGACATGTCC

>6189792|10
GGACATGTCC

>6191069|10
TTATTAATAA

>6192207|10
GATTATAATC

>6192446|10
ATTATATAAT

>6192506|10
ATTATATAAT

>6193085|10
ACACGCGTGT

>6193372|10
GCAAGCTTGC

>6194039|10
CGCAGCTGCG

>6195718|10
TCAAATTTGA

>6198979|10
AACGATCGTT

>6199006|10
GCCTGCAGGC

>6199312|10
GCCAATTGGC

>6201844|10
TTGAATTCAA

>6201860|10
AATTTAAATT

>6202723|10
GCGGCGCCGC

>6203010|10
TTTTGCAAAA

>6204209|10
TAGTATACTA

>6208638|10
GGTGTACACC

>6208869|10
GGTGTACACC

>6210167|10
TTGAATTCAA

>6210183|10
AATTTAAATT

>6211045|10
GCGGCGCCGC

>6211332|10
TTTTGCAAAA

>6212531|10
TAGTATACTA

>6214438|10
ATTATATAAT

>6217952|10
GGCCCGGGCC

>6222841|10
CTTACGTAAG

>6223050|10
GAGATATCTC

>6224844|10
ACCGATCGGT

>6225228|10
CGAAATTTCG

>6226072|10
ACCCGCGGGT

>6226884|10
ACGTGCACGT

>6236965|10
TAGCTAGCTA

>6237176|10
CCATGCATGG

>6237548|10
GCCGGCCGGC

>6240013|10
TTGCCGGCAA

>6240960|10
GGTCCGGACC

>6244463|10
GTAAGCTTAC

>6245210|10
TACATATGTA

>6246455|10
TTCTGCAGAA

>6248437|10
GGACATGTCC

>6251811|10
GTCAATTGAC

>6253000|10
GCTCGCGAGC

>6253344|10
ACTCATGAGT

>6258114|10
GGACATGTCC

>6258337|10
GGTGTACACC

>6259234|10
ATTTTAAAAT

>6262280|10
AGTTGCAACT

>6265123|10
GGACATGTCC

>6266225|10
ATTTTAAAAT

>6268834|10
TTTAATTAAA

>6270289|10
TGATATATCA

>6279619|10
TGATATATCA

>6280423|10
AGTTGCAACT

>6282586|10
GTATATATAC

>6282592|10
ATACATGTAT

>6294718|10
CGAGGCCTCG

>6297754|10
CGAGGCCTCG

>6302686|10
GGACATGTCC

>6302909|10
GGTGTACACC

>6303804|10
ATTTTAAAAT

>6306994|10
AGTTGCAACT

>6309926|10
ATTTTAAAAT

>6310774|10
TCAAGCTTGA

>6311085|10
TCAAGCTTGA

>6312828|10
GGACATGTCC

>6319409|10
AATAATTATT

>6319482|10
AATAATTATT

>6319726|10
AAAATATTTT

>6319990|10
TAGCATGCTA

>6320421|10
AAAATATTTT

>6322567|10
GGACCGGTCC

>6322709|10
GGACCGGTCC

>6325147|10
GTATATATAC

>6325834|10
CCATGCATGG

>6329473|10
GTATATATAC

>6329726|10
TATATATATA

>6329750|10
TATATATATA

>6329751|10
ATATATATAT

>6329752|10
TATATATATA

>6329753|10
ATATATATAT

>6329754|10
TATATATATA

>6329755|10
ATATATATAT

>6329756|10
TATATATATA

>6330414|10
CTCTGCAGAG

>6331516|10
TAATTAATTA

>6333177|10
GGACATGTCC

>6333269|10
GGTGTACACC

>6333366|10
GGACATGTCC

>6333376|10
GGTGTACACC

>6333609|10
GGACATGTCC

>6334743|10
TGAAATTTCA

>6336489|10
AATTTAAATT

>6336932|10
TGGGTACCCA

>6339485|10
TACGGCCGTA

>6341117|10
GGACATGTCC

>6341209|10
GGTGTACACC

>6341306|10
GGACATGTCC

>6341316|10
GGTGTACACC

>6341549|10
GGACATGTCC

>6342618|10
AATTTAAATT

>6347178|10
GGACATGTCC

>6347270|10
GGTGTACACC

>6347367|10
GGACATGTCC

>6351395|10
TAAGATCTTA

>6351681|10
AAACATGTTT

>6352283|10
GAAACGTTTC

>6352784|10
TGAGGCCTCA

>6358554|10
TTTTTAAAAA

>6358560|10
AAAATATTTT

>6359321|10
GGCAGCTGCC

>6374998|10
CTCGCGCGAG

>6381195|10
GTACTAGTAC

>6382911|10
CAAACGTTTG

>6385269|10
GGGCCGGCCC

>6386496|10
AACATATGTT

>6387322|10
CCCCTAGGGG

>6392555|10
TTTTATAAAA

>6394064|10
TAGGTACCTA

>6394075|10
ATTATATAAT

>6394135|10
ATTATATAAT

>6398571|10
ATTTATAAAT

>6399100|10
GGCGGCCGCC

>6399452|10
GTCATATGAC

>6402005|10
GGGCCGGCCC

>6406691|10
GACTTAAGTC

>6406780|10
GACTTAAGTC

>6406869|10
GACTTAAGTC

>6406958|10
GACTTAAGTC

>6407047|10
GACTTAAGTC

>6407136|10
GACTTAAGTC

>6407241|10
GGCTTAAGCC

>6407385|10
CATTCGAATG

>6409784|10
TTCTTAAGAA

>6411063|10
ATTCATGAAT

>6412083|10
GCGCATGCGC

>6412921|10
ATATATATAT

>6412922|10
TATATATATA

>6419752|10
GTGGCGCCAC

>6420026|10
AGCCGCGGCT

>6421075|10
TATATATATA

>6421076|10
ATATATATAT

>6421077|10
TATATATATA

>6421078|10
ATATATATAT

>6421079|10
TATATATATA

>6421080|10
ATATATATAT

>6421081|10
TATATATATA

>6421082|10
ATATATATAT

>6421083|10
TATATATATA

>6421084|10
ATATATATAT

>6421085|10
TATATATATA

>6421086|10
ATATATATAT

>6421087|10
TATATATATA

>6421088|10
ATATATATAT

>6421089|10
TATATATATA

>6421090|10
ATATATATAT

>6421091|10
TATATATATA

>6421092|10
ATATATATAT

>6421093|10
TATATATATA

>6421094|10
ATATATATAT

>6421095|10
TATATATATA

>6421096|10
ATATATATAT

>6421097|10
TATATATATA

>6421098|10
ATATATATAT

>6421099|10
TATATATATA

>6422266|10
ATATATATAT

>6422267|10
TATATATATA

>6422268|10
ATATATATAT

>6422269|10
TATATATATA

>6422270|10
ATATATATAT

>6424405|10
AAATATATTT

>6424895|10
GAAAATTTTC

>6425354|10
CGGCGCGCCG

>6427697|10
TTGATATCAA

>6430379|10
TTAAATTTAA

>6436840|10
CGAGGCCTCG

>6441239|10
AAGGGCCCTT

>6445863|10
GAGAGCTCTC

>6446176|10
ACAGTACTGT

>6447369|10
TGCATATGCA

>6447468|10
TGAGGCCTCA

>6449840|10
ATGCATGCAT

>6453916|10
ATAATATTAT

>6458309|10
CGTGATCACG

>6461587|10
ATAATATTAT

>6463118|10
AATGGCCATT

>6465159|10
ATGTGCACAT

>6465923|10
GAGAGCTCTC

>6466237|10
ACAGTACTGT

>6468109|10
ATCTATAGAT

>6470957|10
TGTAATTACA

>6471776|10
ATCTCGAGAT

>6474347|10
ATCTATAGAT

>6475613|10
CTCTCGAGAG

>6477458|10
CGCATATGCG

>6483608|10
CACGTACGTG

>6483647|10
CTGCCGGCAG

>6488249|10
GGACATGTCC

>6488342|10
GGTGTACACC

>6488534|10
TGCGCGCGCA

>6491567|10
AATTTAAATT

>6492010|10
TGGGTACCCA

>6496407|10
GGACATGTCC

>6496500|10
GGTGTACACC

>6496693|10
TGCGCGCGCA

>6498366|10
ACATATATGT

>6498907|10
ATGCATGCAT

>6499090|10
TGTACGTACA

>6501321|10
CGAGGCCTCG

>6502840|10
CGGCGCGCCG

>6507191|10
TTGAGCTCAA

>6507760|10
CTGAATTCAG

>6510203|10
ATAAATTTAT

>6513570|10
TTTTATAAAA

>6513724|10
GTTGTACAAC

>6514991|10
TCAATATTGA

>6518139|10
TTGAGCTCAA

>6518705|10
CTGAATTCAG

>6520822|10
ATAAATTTAT

>6526415|10
AATATATATT

>6531115|10
TAAAATTTTA

>6533035|10
CTGCATGCAG

>6533417|10
GCATGCATGC

>6533997|10
ATGCATGCAT

>6533999|10
GCATGCATGC

>6534001|10
ATGCATGCAT

>6534003|10
GCATGCATGC

>6534005|10
ATGCATGCAT

>6535158|10
GATATATATC

>6535481|10
ATGCATGCAT

>6537450|10
ATGCATGCAT

>6537452|10
GCATGCATGC

>6538055|10
GCTAGCTAGC

>6538359|10
GCATGCATGC

>6538361|10
ATGCATGCAT

>6538363|10
GCATGCATGC

>6538866|10
CCGGGCCCGG

>6538938|10
GTATATATAC

>6539230|10
TTTTTAAAAA

>6540531|10
TTTTTAAAAA

>6541728|10
TGAGTACTCA

>6542282|10
CTATGCATAG

>6542439|10
CCGGCGCCGG

>6542442|10
GCGCCGGCGC

>6542445|10
CCGGCGCCGG

>6542448|10
GCGCCGGCGC

>6542575|10
GCATGCATGC

>6542956|10
GGGCTAGCCC

>6545248|10
TTTAGCTAAA

>6550540|10
TCGCCGGCGA

>6553817|10
TGCGCGCGCA

>6555177|10
TTTAATTAAA

>6561639|10
GTCCATGGAC

>6563788|10
AAGATATCTT

>6565614|10
TTTTTAAAAA

>6566745|10
TTTGTACAAA

>6569057|10
GCAAATTTGC

>6571226|10
GCATGCATGC

>6576469|10
TCCAGCTGGA

>6577643|10
GTAGTACTAC

>6585603|10
TGTAATTACA

>6589223|10
TCTGCGCAGA

>6589242|10
TATTCGAATA

>6597667|10
TCTGCGCAGA

>6597686|10
TATTCGAATA

>6607788|10
TGTAATTACA

>6622695|10
TTGCGCGCAA

>6625128|10
GGACATGTCC

>6625309|10
TGCGCGCGCA

>6625539|10
CTATTAATAG

>6627636|10
TTGCGCGCAA

>6631348|10
TGATATATCA

>6634899|10
AAATCGATTT

>6639059|10
TATATATATA

>6643248|10
AATTGCAATT

>6645977|10
TTGCGCGCAA

>6647688|10
TTGCGCGCAA

>6650440|10
ATATGCATAT

>6650476|10
CCTTGCAAGG

>6651203|10
CAAGGCCTTG

>6653280|10
GCTCGCGAGC

>6653286|10
GAGCCGGCTC

>6653328|10
GCTCGCGAGC

>6653407|10
GAGCCGGCTC

>6653413|10
GCTCGCGAGC

>6653559|10
GCTCGCGAGC

>6653575|10
GAGCCGGCTC

>6653581|10
GCTCGCGAGC

>6653688|10
CCGAGCTCGG

>6654525|10
ATTTATAAAT

>6655408|10
TTTAATTAAA

>6655560|10
ATACATGTAT

>6655565|10
TGTATATACA

>6655738|10
TTTAATTAAA

>6655855|10
ATCTTAAGAT

>6655889|10
ATACATGTAT

>6655894|10
TGTATATACA

>6656824|10
ATGCATGCAT

>6656826|10
GCATGCATGC

>6656828|10
ATGCATGCAT

>6656830|10
GCATGCATGC

>6658661|10
GTTTCGAAAC

>6664004|10
TACGGCCGTA

>6666773|10
TGGGTACCCA

>6667228|10
AATTTAAATT

>6668559|10
AAGAGCTCTT

>6670291|10
TTTTTAAAAA

>6671885|10
TACGGCCGTA

>6672625|10
TTGCGCGCAA

>6675356|10
GATAGCTATC

>6683619|10
TGGGTACCCA

>6688123|10
TGCGCGCGCA

>6688715|10
GACCCGGGTC

>6688962|10
GCTGCGCAGC

>6689281|10
TCTCTAGAGA

>6691296|10
GCCCTAGGGC

>6692270|10
TTCAATTGAA

>6693558|10
CACGGCCGTG

>6695310|10
GGCTCGAGCC

>6696939|10
GTCGCGCGAC

>6697964|10
TGATATATCA

>6702669|10
GGGGTACCCC

>6704102|10
AGATCGATCT

>6709417|10
CGGCGCGCCG

>6710801|10
CGAGGCCTCG

>6713279|10
AATGCGCATT

>6716179|10
GCCCTAGGGC

>6717156|10
TTCAATTGAA

>6718447|10
CACGGCCGTG

>6727409|10
TGATATATCA

>6731712|10
GGACATGTCC

>6731732|10
GGACATGTCC

>6731965|10
GGTGTACACC

>6732060|10
GGACATGTCC

>6732070|10
GGTGTACACC

>6732851|10
ATTTTAAAAT

>6733746|10
TACGGCCGTA

>6736512|10
TGGGTACCCA

>6738689|10
TGAAATTTCA

>6739827|10
GGACATGTCC

>6740060|10
GGTGTACACC

>6740155|10
GGACATGTCC

>6740165|10
GGTGTACACC

>6744689|10
CATCATGATG

>6745999|10
TGATATATCA

>6749761|10
CAACATGTTG

>6753037|10
GCACTAGTGC

>6754286|10
CACATATGTG

>6759642|10
TATATATATA

>6765209|10
ACTGATCAGT

>6767066|10
TCGAGCTCGA

>6770503|10
TATATATATA

>6776076|10
ACCATATGGT

>6776389|10
TTCATATGAA

>6776854|10
AATAATTATT

>6779163|10
GCCTGCAGGC

>6780453|10
TTTATATAAA

>6780860|10
AACCATGGTT

>6782354|10
ATTATATAAT

>6783752|10
CGGCGCGCCG

>6786207|10
TGCACGTGCA

>6789200|10
TACGGCCGTA

>6791247|10
CTTATATAAG

>6791966|10
TGGGTACCCA

>6792409|10
AATTTAAATT

>6795448|10
GGACATGTCC

>6795905|10
CCCCGCGGGG

>6796277|10
CCCCGCGGGG

>6799790|10
TTTTTAAAAA

>6800978|10
CTAAATTTAG

>6801038|10
CTAAATTTAG

>6801066|10
CTATATATAG

>6804261|10
AAGAATTCTT

>6805109|10
ATCTATAGAT

>6808708|10
TAGCATGCTA

>6811499|10
TGAATATTCA

>6822832|10
TTTCATGAAA

>6825729|10
CAAGTACTTG

>6831746|10
ATTGATCAAT

>6835272|10
CATATATATG

>6840442|10
CACATATGTG

>6840520|10
GGCAATTGCC

>6840815|10
TGGTGCACCA

>6843311|10
CAGGTACCTG

>6844382|10
CGCCTAGGCG

>6846588|10
GAAGTACTTC

>6851913|10
TTTTTAAAAA

>6855531|10
GGACATGTCC

>6859150|10
TGGGTACCCA

>6861913|10
TACGGCCGTA

>6862162|10
TTGCGCGCAA

>6863662|10
GGACATGTCC

>6864206|10
ACTGTACAGT

>6867869|10
AATTTAAATT

>6868311|10
TGGGTACCCA

>6875853|10
AATGATCATT

>6882218|10
TGGTGCACCA

>6887590|10
TGGTGCACCA

>6891273|10
CACGTACGTG

>6897982|10
CCGGCGCCGG

>6898425|10
CGGGCGCCCG

>6899895|10
CGTCATGACG

>6901227|10
CGAGGCCTCG

>6903072|10
TGTCATGACA

>6906400|10
GGACATGTCC

>6906644|10
GGACATGTCC

>6906844|10
GGTGTACACC

>6908637|10
TACGGCCGTA

>6911407|10
TGGGTACCCA

>6913600|10
TGAAATTTCA

>6914737|10
GGACATGTCC

>6914981|10
GGACATGTCC

>6915078|10
GGTGTACACC

>6915627|10
AATAATTATT

>6920822|10
AGTGATCACT

>6922542|10
CCTCATGAGG

>6932205|10
GCGCATGCGC

>6932849|10
ACCCTAGGGT

>6934727|10
GGACATGTCC

>6934940|10
CGGTGCACCG

>6937526|10
AATTTAAATT

>6937969|10
TGGGTACCCA

>6941167|10
ACGTATACGT

>6945621|10
AGATCGATCT

>6949744|10
TTCGGCCGAA

>6952316|10
GAGGGCCCTC

>6954330|10
TTGATATCAA

>6958894|10
GGCAGCTGCC

>6961430|10
CAAGATCTTG

>6962801|10
CCTTCGAAGG

>6964614|10
GCTGATCAGC

>6967875|10
TATTCGAATA

>6967894|10
TCTGCGCAGA

>6970333|10
ACGTATACGT

>6970603|10
TTGATATCAA

>6972014|10
GGACATGTCC

>6973262|10
TCATTAATGA

>6975907|10
TACGGCCGTA

>6977694|10
GGACATGTCC

>6977906|10
CGGTGCACCG

>6990695|10
GGACATGTCC

>6992292|10
TTGCGCGCAA

>6995853|10
TCGTCGACGA

>7003806|10
CCTGCGCAGG

>7005353|10
TCTGCGCAGA

>7009345|10
ACCCGCGGGT

>7009418|10
GGATATATCC

>7009594|10
CCTTGCAAGG

>7012490|10
TTCGGCCGAA

>7016230|10
ATTTTAAAAT

>7018926|10
AATTTAAATT

>7019548|10
GAAAGCTTTC

>7020873|10
TGATATATCA

>7021648|10
TGGGTACCCA

>7028319|10
TCTCTAGAGA

>7028981|10
CCATGCATGG

>7031207|10
CCAGTACTGG

>7039099|10
ATTAATTAAT

>7039101|10
TAATTAATTA

>7039103|10
ATTAATTAAT

>7040714|10
TGTCATGACA

>7041200|10
TTTTCGAAAA

>7043431|10
TTTTTAAAAA

>7044013|10
ATTATATAAT

>7046401|10
GGCGGCCGCC

>7048939|10
TAATTAATTA

>7053037|10
TTGCTAGCAA

>7058977|10
ATGAATTCAT

>7059926|10
CGATGCATCG

>7064124|10
ATGAATTCAT

>7065073|10
CGATGCATCG

>7071453|10
GCATGCATGC

>7073576|10
TAGATATCTA

>7075434|10
ATATATATAT

>7082680|10
AAATTAATTT

>7084293|10
TAGCTAGCTA

>7086075|10
CGTACGTACG

>7086241|10
CCGGCGCCGG

>7086375|10
ACGACGTCGT

>7087371|10
ACAATATTGT

>7088761|10
GTAAATTTAC

>7091207|10
TGGCATGCCA

>7093596|10
GAAGTACTTC

>7097366|10
GGTGTACACC

>7098589|10
AAGAGCTCTT

>7098728|10
AAGAGCTCTT

>7098830|10
ACAAATTTGT

>7099406|10
TTAAATTTAA

>7102152|10
TACGGCCGTA

>7104920|10
TGGGTACCCA

>7107954|10
TTAAATTTAA

>7108527|10
ACAAATTTGT

>7108629|10
AAGAGCTCTT

>7108768|10
AAGAGCTCTT

>7109954|10
TTTTGCAAAA

>7110788|10
GGACATGTCC

>7112940|10
GGCAGCTGCC

>7118384|10
GAATATATTC

>7120339|10
TAAAATTTTA

>7121824|10
GCGCGCGCGC

>7121825|10
CGCGCGCGCG

>7122795|10
CGCGCGCGCG

>7122796|10
GCGCGCGCGC

>7122797|10
CGCGCGCGCG

>7122798|10
GCGCGCGCGC

>7122799|10
CGCGCGCGCG

>7123418|10
TAGCTAGCTA

>7124076|10
TTTTTAAAAA

>7127392|10
ATATATATAT

>7127393|10
TATATATATA

>7127394|10
ATATATATAT

>7127395|10
TATATATATA

>7127396|10
ATATATATAT

>7127397|10
TATATATATA

>7128002|10
AATATATATT

>7128794|10
CGGTGCACCG

>7129016|10
GGACATGTCC

>7136615|10
AATTGCAATT

>7137235|10
TTGAGCTCAA

>7139099|10
TTGCGCGCAA

>7142404|10
TGGGTACCCA

>7142847|10
AATTTAAATT

>7145850|10
CGGTGCACCG

>7146062|10
GGACATGTCC

>7147517|10
GGACATGTCC

>7153600|10
TTGCGCGCAA

>7162106|10
CCCGCGCGGG

>7162724|10
GGCGCGCGCC

>7165604|10
TGTAGCTACA

>7171262|10
GGTGTACACC

>7171354|10
GGACATGTCC

>7173023|10
TACGGCCGTA

>7175788|10
TGGGTACCCA

>7176211|10
AATTTAAATT

>7178890|10
GGACATGTCC

>7178987|10
GGTGTACACC

>7185120|10
GATTGCAATC

>7187841|10
TTGCGCGCAA

>7193471|10
GAACATGTTC

>7194448|10
TTTTGCAAAA

>7201588|10
TTGACGTCAA

>7203823|10
TGGCGCGCCA

>7204409|10
TCTCGCGAGA

>7210032|10
GACTTAAGTC

>7210121|10
GACTTAAGTC

>7210477|10
GACTTAAGTC

>7210726|10
CATTCGAATG

>7218073|10
TGGACGTCCA

>7219828|10
GACTTAAGTC

>7225092|10
TTGCGCGCAA

>7228322|10
GAAAATTTTC

>7236196|10
GAAAATTTTC

>7243370|10
ATATTAATAT

>7248067|10
AGTCCGGACT

>7250662|10
ACAACGTTGT

>7251034|10
TCCTCGAGGA

>7252987|10
CCACGCGTGG

>7258911|10
ATACATGTAT

>7258925|10
ATATATATAT

>7259017|10
CGACTAGTCG

>7264253|10
TCAAATTTGA

>7265028|10
TGCAATTGCA

>7266101|10
ATATATATAT

>7270120|10
TTATGCATAA

>7276873|10
TTATGCATAA

>7283168|10
GGACATGTCC

>7283260|10
GGTGTACACC

>7283357|10
GGACATGTCC

>7283600|10
GGACATGTCC

>7283610|10
GGTGTACACC

>7290629|10
GAGCGCGCTC

>7292267|10
AGATCGATCT

>7294711|10
GCGCCGGCGC

>7301144|10
TGTATATACA

>7301798|10
TATCCGGATA

>7305689|10
TTTATATAAA

>7308214|10
CCCCTAGGGG

>7313047|10
TAGTCGACTA

>7315887|10
TTTTATAAAA

>7316017|10
AAACATGTTT

>7316114|10
CTAAATTTAG

>7316449|10
CCTAGCTAGG

>7317339|10
TGGCGCGCCA

>7318174|10
ACTGTACAGT

>7319897|10
GCGAGCTCGC

>7322115|10
ACGACGTCGT

>7322958|10
ACTAGCTAGT

>7323759|10
TGGCGCGCCA

>7324344|10
TCTCGCGAGA

>7329968|10
GACTTAAGTC

>7330057|10
GACTTAAGTC

>7330146|10
GACTTAAGTC

>7330235|10
GACTTAAGTC

>7330324|10
GACTTAAGTC

>7330565|10
CATTCGAATG

>7342619|10
CCGGCGCCGG

>7342622|10
GCGCCGGCGC

>7342625|10
CCGGCGCCGG

>7345880|10
TTTTTAAAAA

>7346374|10
ATTTTAAAAT

>7349080|10
AAACTAGTTT

>7355369|10
AGATGCATCT

>7356315|10
GGCGGCCGCC

>7357396|10
TTTATATAAA

>7358724|10
ATTAATTAAT

>7359343|10
CACGTACGTG

>7360172|10
AGCGTACGCT

>7361425|10
CATGGCCATG

>7371488|10
TTTCATGAAA

>7376687|10
GTAGTACTAC

>7377482|10
GATCATGATC

>7378835|10
TTGATATCAA

>7379104|10
ACGTATACGT

>7380029|10
TTGATATCAA

>7383931|10
TATTCGAATA

>7383952|10
TCTGCGCAGA

>7384759|10
TATTCGAATA

>7384780|10
TCTGCGCAGA

>7387544|10
TCTGCGCAGA

>7387565|10
TATTCGAATA

>7390198|10
ACGCCGGCGT

>7392049|10
GGGAATTCCC

>7392174|10
ACCCATGGGT

>7397272|10
GCGCCGGCGC

>7397862|10
AGATATATCT

>7400169|10
TAGCTAGCTA

>7401946|10
TGAAATTTCA

>7402333|10
CCGCGCGCGG

>7403612|10
CCGGCGCCGG

>7405034|10
ATTATATAAT

>7408720|10
AAGAGCTCTT

>7410483|10
GAAAATTTTC

>7411385|10
TTTGTACAAA

>7417760|10
GTTAGCTAAC

>7420056|10
TGGGATCCCA

>7422824|10
TCGGCGCCGA

>7426062|10
CGAGGCCTCG

>7426793|10
GGGCTAGCCC

>7426906|10
GGGCCGGCCC

>7429191|10
GAAGGCCTTC

>7431794|10
CCAAATTTGG

>7433384|10
TATTTAAATA

>7436078|10
TTGCGCGCAA

>7437637|10
GGACATGTCC

>7439452|10
GGAAATTTCC

>7440865|10
CCTTGCAAGG

>7442426|10
CGGAGCTCCG

>7442726|10
TCAAGCTTGA

>7442960|10
CTTCCGGAAG

>7443614|10
TCTGCGCAGA

>7443633|10
TATTCGAATA

>7450426|10
CCATTAATGG

>7450764|10
GGGCCGGCCC

>7451229|10
CGGAGCTCCG

>7451570|10
GCGCGCGCGC

>7451870|10
CTTCCGGAAG

>7452523|10
TCTGCGCAGA

>7452542|10
TATTCGAATA

>7456281|10
TTAAATTTAA

>7459804|10
ATTTTAAAAT

>7468580|10
TTGAGCTCAA

>7469768|10
CAGCTAGCTG

>7469879|10
TCAAATTTGA

>7472913|10
TGACATGTCA

>7473513|10
TTTCTAGAAA

>7476864|10
GAAAATTTTC

>7478619|10
TTGCGCGCAA

>7481517|10
CCGAGCTCGG

>7481629|10
GCTCGCGAGC

>7481635|10
GAGCCGGCTC

>7482334|10
TTTTATAAAA

>7483632|10
CTCGTACGAG

>7485635|10
TAACATGTTA

>7486125|10
TATGATCATA

>7486334|10
GGGTATACCC

>7487293|10
AGGTATACCT

>7487631|10
AGACGCGTCT

>7489821|10
AGCTGCAGCT

>7490115|10
GGGCGCGCCC

>7490525|10
AGGAGCTCCT

>7493869|10
TCCAGCTGGA

>7494226|10
TTCTATAGAA

>7494291|10
TTTATATAAA

>7496685|10
CCTTGCAAGG

>7497166|10
AGACATGTCT

>7499063|10
CATCATGATG

>7500927|10
CATCATGATG

>7503294|10
TGAAATTTCA

>7505482|10
TGGGTACCCA

>7510435|10
TGATATATCA

>7510862|10
ATTATATAAT

>7510924|10
ATTATATAAT

>7511290|10
ATTATATAAT

>7511304|10
ATTATATAAT

>7511318|10
ATTATATAAT

>7511346|10
ATTATATAAT

>7514970|10
TATATATATA

>7514971|10
ATATATATAT

>7514972|10
TATATATATA

>7514973|10
ATATATATAT

>7514974|10
TATATATATA

>7514975|10
ATATATATAT

>7514976|10
TATATATATA

>7514977|10
ATATATATAT

>7514978|10
TATATATATA

>7514979|10
ATATATATAT

>7515171|10
CGACCGGTCG

>7519502|10
CACATATGTG

>7520911|10
GGCTCGAGCC

>7536810|10
GCACCGGTGC

>7537577|10
CGAGGCCTCG

>7539445|10
CTCAATTGAG

>7539709|10
GGACATGTCC

>7540048|10
GGTGTACACC

>7546699|10
CTCAATTGAG

>7546963|10
GGACATGTCC

>7547302|10
GGTGTACACC

>7548520|10
TAGCTAGCTA

>7548759|10
ATTATATAAT

>7551899|10
GTTTGCAAAC

>7552506|10
CTATATATAG

>7556348|10
TGCAGCTGCA

>7556367|10
TGCAGCTGCA

>7557007|10
ATTTCGAAAT

>7557216|10
ACAAATTTGT

>7557430|10
TACATATGTA

>7557439|10
ATTTTAAAAT

>7564918|10
ATTATATAAT

>7565734|10
TATATATATA

>7567285|10
TTTTTAAAAA

>7567757|10
TCAGTACTGA

>7568006|10
AGTCTAGACT

>7569470|10
CGGCGCGCCG

>7577183|10
GTATGCATAC

>7581350|10
GGACATGTCC

>7584849|10
AATTGCAATT

>7587606|10
TTGCGCGCAA

>7590367|10
TGCGCGCGCA

>7593331|10
AATTTAAATT

>7600664|10
AAAACGTTTT

>7600876|10
ATTTTAAAAT

>7601090|10
ATAAATTTAT

>7607127|10
GTATATATAC

>7607260|10
GTATGCATAC

>7611799|10
TTTAGCTAAA

>7614014|10
CGGCGCGCCG

>7615467|10
ATATTAATAT

>7620106|10
TATATATATA

>7624988|10
TGTAATTACA

>7627894|10
CAATATATTG

>7630732|10
CCTTCGAAGG

>7636569|10
CAATATATTG

>7641311|10
ATTATATAAT

>7641717|10
TTTTATAAAA

>7643423|10
GTACCGGTAC

>7643631|10
ACAACGTTGT

>7647596|10
TCGCCGGCGA

>7655672|10
TATATATATA

>7655673|10
ATATATATAT

>7655674|10
TATATATATA

>7655675|10
ATATATATAT

>7655676|10
TATATATATA

>7655677|10
ATATATATAT

>7655678|10
TATATATATA

>7655679|10
ATATATATAT

>7655680|10
TATATATATA

>7655681|10
ATATATATAT

>7655682|10
TATATATATA

>7655683|10
ATATATATAT

>7655684|10
TATATATATA

>7655685|10
ATATATATAT

>7655686|10
TATATATATA

>7655687|10
ATATATATAT

>7655688|10
TATATATATA

>7655689|10
ATATATATAT

>7655690|10
TATATATATA

>7655691|10
ATATATATAT

>7655692|10
TATATATATA

>7655693|10
ATATATATAT

>7655694|10
TATATATATA

>7655695|10
ATATATATAT

>7655696|10
TATATATATA

>7655697|10
ATATATATAT

>7655698|10
TATATATATA

>7655699|10
ATATATATAT

>7655700|10
TATATATATA

>7655701|10
ATATATATAT

>7655702|10
TATATATATA

>7655703|10
ATATATATAT

>7655704|10
TATATATATA

>7655705|10
ATATATATAT

>7655706|10
TATATATATA

>7655707|10
ATATATATAT

>7655708|10
TATATATATA

>7655709|10
ATATATATAT

>7655710|10
TATATATATA

>7655711|10
ATATATATAT

>7655712|10
TATATATATA

>7655713|10
ATATATATAT

>7655714|10
TATATATATA

>7655715|10
ATATATATAT

>7655716|10
TATATATATA

>7655717|10
ATATATATAT

>7655718|10
TATATATATA

>7655719|10
ATATATATAT

>7655720|10
TATATATATA

>7655721|10
ATATATATAT

>7655722|10
TATATATATA

>7655723|10
ATATATATAT

>7655724|10
TATATATATA

>7655725|10
ATATATATAT

>7655726|10
TATATATATA

>7655727|10
ATATATATAT

>7655728|10
TATATATATA

>7655729|10
ATATATATAT

>7655730|10
TATATATATA

>7655731|10
ATATATATAT

>7655732|10
TATATATATA

>7655733|10
ATATATATAT

>7655734|10
TATATATATA

>7655735|10
ATATATATAT

>7655736|10
TATATATATA

>7655737|10
ATATATATAT

>7655738|10
TATATATATA

>7655739|10
ATATATATAT

>7655740|10
TATATATATA

>7655741|10
ATATATATAT

>7655742|10
TATATATATA

>7655743|10
ATATATATAT

>7655744|10
TATATATATA

>7655745|10
ATATATATAT

>7655746|10
TATATATATA

>7655747|10
ATATATATAT

>7655748|10
TATATATATA

>7655749|10
ATATATATAT

>7656688|10
TTAAATTTAA

>7658369|10
TTAAATTTAA

>7658880|10
AATTTAAATT

>7659237|10
TAACATGTTA

>7665794|10
TTCATATGAA

>7667020|10
CTCAATTGAG

>7667285|10
GGACATGTCC

>7667596|10
GGTGTACACC

>7668040|10
TCAATATTGA

>7674578|10
CTCAATTGAG

>7674843|10
GGACATGTCC

>7675154|10
GGTGTACACC

>7677700|10
CATCATGATG

>7678722|10
GGACATGTCC

>7679349|10
CTCTGCAGAG

>7682077|10
CTATGCATAG

>7683052|10
CAAAATTTTG

>7683882|10
GAAAATTTTC

>7686592|10
ATTTTAAAAT

>7689240|10
GAGCTAGCTC

>7693999|10
AGTTCGAACT

>7694533|10
TTGATATCAA

>7697558|10
ACCCATGGGT

>7698406|10
CGTTTAAACG

>7702332|10
TGCGGCCGCA

>7702910|10
ATATATATAT

>7705368|10
GTACATGTAC

>7711497|10
TGGTGCACCA

>7712361|10
TTCTCGAGAA

>7713803|10
ATACTAGTAT

>7715410|10
TAGCTAGCTA

>7716602|10
AGCTGCAGCT

>7717905|10
GTTAGCTAAC

>7722308|10
TAATTAATTA

>7722357|10
TTTAATTAAA

>7723453|10
TAATTAATTA

>7723763|10
CTCTGCAGAG

>7723785|10
TGATATATCA

>7727779|10
GCGGCGCCGC

>7728932|10
TAATTAATTA

>7728981|10
TTTAATTAAA

>7729353|10
TTTAATTAAA

>7730081|10
TAATTAATTA

>7730389|10
CTCTGCAGAG

>7730410|10
TGATATATCA

>7733313|10
TGGCGCGCCA

>7736361|10
GAGCTAGCTC

>7746886|10
CGAGGCCTCG

>7748728|10
GCGCTAGCGC

>7754456|10
CACGTACGTG

>7754972|10
GGGGTACCCC

>7755212|10
TCCGGCCGGA

>7755325|10
GGTCATGACC

>7755987|10
GCGCCGGCGC

>7759075|10
CCACATGTGG

>7762283|10
ATGCATGCAT

>7762285|10
GCATGCATGC

>7766702|10
ATATTAATAT

>7767139|10
TATTATAATA

>7767609|10
GAGATATCTC

>7772827|10
TATATATATA

>7772828|10
ATATATATAT

>7772829|10
TATATATATA

>7772830|10
ATATATATAT

>7772831|10
TATATATATA

>7772832|10
ATATATATAT

>7772833|10
TATATATATA

>7772834|10
ATATATATAT

>7772835|10
TATATATATA

>7772836|10
ATATATATAT

>7772837|10
TATATATATA

>7772838|10
ATATATATAT

>7772839|10
TATATATATA

>7772840|10
ATATATATAT

>7772841|10
TATATATATA

>7772842|10
ATATATATAT

>7772843|10
TATATATATA

>7772844|10
ATATATATAT

>7772845|10
TATATATATA

>7772846|10
ATATATATAT

>7772847|10
TATATATATA

>7772848|10
ATATATATAT

>7772849|10
TATATATATA

>7772850|10
ATATATATAT

>7772851|10
TATATATATA

>7772852|10
ATATATATAT

>7772853|10
TATATATATA

>7772854|10
ATATATATAT

>7772855|10
TATATATATA

>7772856|10
ATATATATAT

>7772857|10
TATATATATA

>7772858|10
ATATATATAT

>7775266|10
TGGAATTCCA

>7778209|10
TTTTATAAAA

>7778248|10
AAAATATTTT

>7778444|10
AAAATATTTT

>7778516|10
TATTCGAATA

>7779686|10
GGGCTAGCCC

>7782788|10
TATTCGAATA

>7790220|10
GACTCGAGTC

>7794146|10
ATTTTAAAAT

>7800880|10
CTTCCGGAAG

>7801555|10
TATTCGAATA

>7803073|10
GGTGTACACC

>7803936|10
GAGAATTCTC

>7804760|10
TACGGCCGTA

>7807526|10
TGGGTACCCA

>7807969|10
AATTTAAATT

>7810819|10
GGACATGTCC

>7811317|10
GGACATGTCC

>7811560|10
GGACATGTCC

>7814522|10
GGACATGTCC

>7814618|10
GGACATGTCC

>7817665|10
AATTTAAATT

>7818108|10
TGGGTACCCA

>7822610|10
GGACATGTCC

>7827005|10
GAGACGTCTC

>7827792|10
ATATATATAT

>7827793|10
TATATATATA

>7842638|10
AAACTAGTTT

>7842874|10
GGACATGTCC

>7842970|10
GGACATGTCC

>7857340|10
ATATATATAT

>7857341|10
TATATATATA

>7857342|10
ATATATATAT

>7857343|10
TATATATATA

>7857344|10
ATATATATAT

>7857345|10
TATATATATA

>7858882|10
CACAATTGTG

>7861476|10
ATGCATGCAT

>7862301|10
AAATTAATTT

>7862306|10
AATTTAAATT

>7862407|10
TCAAATTTGA

>7864867|10
TTAGTACTAA

>7867718|10
TTTTGCAAAA

>7868004|10
GGACATGTCC

>7868725|10
AAGGTACCTT

>7870043|10
ATTCATGAAT

>7870360|10
CTTGTACAAG

>7872184|10
GTTCTAGAAC

>7872975|10
TGATATATCA

>7873460|10
ATTATATAAT

>7873941|10
GAAAATTTTC

>7876197|10
ATTATATAAT

>7880290|10
TGGGTACCCA

>7886169|10
GGTGTACACC

>7886265|10
GGACATGTCC

>7886275|10
GGTGTACACC

>7886509|10
GGACATGTCC

>7889386|10
AATTTAAATT

>7892595|10
TACGGCCGTA

>7893520|10
ATTTTAAAAT

>7895920|10
TGCGCGCGCA

>7896093|10
GGTGTACACC

>7896185|10
GGACATGTCC

>7897759|10
TACGGCCGTA

>7900525|10
TGGGTACCCA

>7900965|10
AATTTAAATT

>7904681|10
TGCGCGCGCA

>7904873|10
GGTGTACACC

>7904965|10
GGACATGTCC

>7905549|10
CAGGGCCCTG

>7908122|10
GATGTACATC

>7912748|10
CTTCATGAAG

>7915543|10
CCAAGCTTGG

>7920004|10
GATGTACATC

>7927564|10
GCCGCGCGGC

>7928851|10
TAAATATTTA

>7936180|10
TGGCGCGCCA

>7940064|10
TTGCGCGCAA

>7945965|10
TATAGCTATA

>7946944|10
TTTTTAAAAA

>7947861|10
ATTCATGAAT

>7947938|10
AAGCATGCTT

>7948567|10
GTATTAATAC

>7948894|10
GTATTAATAC

>7952031|10
CTCATATGAG

>7953403|10
CTTAATTAAG

>7953791|10
GCGCGCGCGC

>7954190|10
GCTAGCTAGC

>7954192|10
TAGCTAGCTA

>7954194|10
GCTAGCTAGC

>7954196|10
TAGCTAGCTA

>7955765|10
CTGAATTCAG

>7956254|10
TTTAATTAAA

>7961422|10
AAAATATTTT

>7961981|10
TTCTTAAGAA

>7963193|10
TACTATAGTA

>7965137|10
ACTATATAGT

>7967944|10
TTATGCATAA

>7969383|10
GCGCCGGCGC

>7969566|10
ATTTTAAAAT

>7969610|10
ATATTAATAT

>7969617|10
TATTTAAATA

>7970222|10
GCAGCGCTGC

>7970384|10
ACTCTAGAGT

>7971514|10
TGATGCATCA

>7977062|10
GGACATGTCC

>7977372|10
TTGAGCTCAA

>7983650|10
TTGCGCGCAA

>7985760|10
TTGAGCTCAA

>7986380|10
AATTGCAATT

>7993290|10
TTGAGCTCAA

>7994059|10
ATATTAATAT

>7994063|10
TAATATATTA

>7997440|10
CCGCCGGCGG

>7998272|10
TGCGCGCGCA

>7998904|10
GCGGCGCCGC

>7999507|10
GATTTAAATC

>7999801|10
TAAAATTTTA

>8000342|10
GGGATATCCC

>8001024|10
TTGAATTCAA

>8003291|10
TAGTATACTA

>8006232|10
TAGTATACTA

>8008499|10
TTGAATTCAA

>8008681|10
ATTTATAAAT

>8013515|10
TTGAATTCAA

>8015783|10
TAGTATACTA

>8017855|10
ATGCATGCAT

>8018443|10
AAACTAGTTT

>8018971|10
GCGCTAGCGC

>8018974|10
CTAGCGCTAG

>8018977|10
GCGCTAGCGC

>8021311|10
GTCAATTGAC

>8022757|10
TTGCATGCAA

>8023208|10
TTTTTAAAAA

>8023497|10
CAAACGTTTG

>8025547|10
TAATATATTA

>8028818|10
GCCAATTGGC

>8029382|10
AAACTAGTTT

>8030699|10
CCCGGCCGGG

>8034643|10
ATATGCATAT

>8034646|10
TGCATATGCA

>8035545|10
CGACCGGTCG

>8035857|10
ATATATATAT

>8037497|10
GCGCGCGCGC

>8039198|10
CGATCGATCG

>8039296|10
TCGGCGCCGA

>8050187|10
TGCTATAGCA

>8054239|10
ATCTATAGAT

>8057009|10
ATCTCGAGAT

>8057782|10
GCACATGTGC

>8063546|10
TTGAGCTCAA

>8063868|10
GGACATGTCC

>8065449|10
TTGCGCGCAA

>8068234|10
AATTGCAATT

>8071300|10
TTGAGCTCAA

>8071622|10
GGACATGTCC

>8072636|10
CGTTTAAACG

>8072640|10
TAAACGTTTA

>8073413|10
CGTTTAAACG

>8073524|10
CGTTTAAACG

>8073865|10
TTAATATTAA

>8074983|10
AAATCGATTT

>8077463|10
TTGAGCTCAA

>8077624|10
CGGATATCCG

>8078667|10
ACTATATAGT

>8082632|10
ACCACGTGGT

>8087251|10
ATACATGTAT

>8087801|10
AATCGCGATT

>8087806|10
CGATTAATCG

>8087811|10
AATCGCGATT

>8089235|10
GCAGTACTGC

>8089346|10
GTCAATTGAC

>8095227|10
CGTTTAAACG

>8095231|10
TAAACGTTTA

>8095770|10
TAAAATTTTA

>8096402|10
AGGGATCCCT

>8096678|10
ACTATATAGT

>8096746|10
AACCGCGGTT

>8097215|10
CGTTTAAACG

>8097326|10
CGTTTAAACG

>8099849|10
ATTCATGAAT

>8100316|10
CTGCATGCAG

>8101519|10
GCGCCGGCGC

>8102385|10
GTATATATAC

>8106474|10
ATTTATAAAT

>8107346|10
TGCTGCAGCA

>8111934|10
GTCAGCTGAC

>8113324|10
TAGCTAGCTA

>8113420|10
CGGCGCGCCG

>8114036|10
CAAATATTTG

>8115421|10
AATCTAGATT

>8115427|10
GATTATAATC

>8115453|10
GATTATAATC

>8117517|10
CGAGGCCTCG

>8123324|10
TGAGCGCTCA

>8123733|10
ATCTCGAGAT

>8126218|10
TTAAGCTTAA

>8128243|10
ATCTCGAGAT

>8131937|10
CTGCCGGCAG

>8131976|10
CACGTACGTG

>8135534|10
ATTATATAAT

>8135551|10
GATTATAATC

>8144180|10
GGACATGTCC

>8146357|10
ACACATGTGT

>8147994|10
AAACATGTTT

>8149138|10
CAAATATTTG

>8149448|10
AAAATATTTT

>8149721|10
TGCATATGCA

>8150193|10
ATTGTACAAT

>8150253|10
ATACATGTAT

>8150686|10
TTGTGCACAA

>8155129|10
GGACATGTCC

>8156692|10
TTGCGCGCAA

>8162812|10
GGACATGTCC

>8163751|10
CACGTACGTG

>8164668|10
AGATCGATCT

>8168839|10
CCTGGCCAGG

>8170312|10
GGTGTACACC

>8170409|10
GGACATGTCC

>8170661|10
GGACATGTCC

>8173515|10
AATTTAAATT

>8173958|10
TGGGTACCCA

>8176724|10
TACGGCCGTA

>8178346|10
GGACATGTCC

>8178438|10
GGTGTACACC

>8178535|10
GGACATGTCC

>8178778|10
GGACATGTCC

>8178788|10
GGTGTACACC

>8181198|10
CGAGGCCTCG

>8186611|10
AAAGTACTTT

>8188070|10
TAAATATTTA

>8188353|10
ATTGATCAAT

>8189281|10
TGGAATTCCA

>8192628|10
GCGCCGGCGC

>8193289|10
GGTCATGACC

>8193402|10
TCCGGCCGGA

>8194157|10
CACGTACGTG

>8194196|10
CTGTCGACAG

>8199078|10
AAAGATCTTT

>8199799|10
CGAGGCCTCG

>8199841|10
CGAGGCCTCG

>8215443|10
TGAAATTTCA

>8220471|10
GTATATATAC

>8222692|10
CTATATATAG

>8224846|10
TTTAATTAAA

>8225367|10
CGGGTACCCG

>8225617|10
CGAAATTTCG

>8225625|10
CGGGTACCCG

>8228280|10
ATTATATAAT

>8228335|10
GATTATAATC

>8228557|10
ATTATATAAT

>8228604|10
ATTATATAAT

>8228621|10
GATTATAATC

>8230594|10
GTCGTACGAC

>8233105|10
ATATATATAT

>8235820|10
CAAGTACTTG

>8236520|10
CCATATATGG

>8237529|10
TGCGCGCGCA

>8237721|10
GGTGTACACC

>8237812|10
GGACATGTCC

>8239440|10
TACGGCCGTA

>8242206|10
TGGGTACCCA

>8242649|10
AATTTAAATT

>8245643|10
TCAAGCTTGA

>8245881|10
TGCGCGCGCA

>8246073|10
GGTGTACACC

>8246164|10
GGACATGTCC

>8249007|10
GGACATGTCC

>8249100|10
GGTGTACACC

>8252971|10
TGGGTACCCA

>8255737|10
TACGGCCGTA

>8257406|10
GGACATGTCC

>8257499|10
GGTGTACACC

>8263681|10
AAAATATTTT

>8264945|10
AGCGCGCGCT

>8266450|10
GAAAGCTTTC

>8267769|10
AAGCTAGCTT

>8269560|10
TATATATATA

>8269561|10
ATATATATAT

>8269562|10
TATATATATA

>8269563|10
ATATATATAT

>8269564|10
TATATATATA

>8269565|10
ATATATATAT

>8269566|10
TATATATATA

>8269567|10
ATATATATAT

>8269568|10
TATATATATA

>8269569|10
ATATATATAT

>8269570|10
TATATATATA

>8269571|10
ATATATATAT

>8269572|10
TATATATATA

>8269573|10
ATATATATAT

>8269574|10
TATATATATA

>8269575|10
ATATATATAT

>8269576|10
TATATATATA

>8269577|10
ATATATATAT

>8269578|10
TATATATATA

>8269579|10
ATATATATAT

>8269580|10
TATATATATA

>8269581|10
ATATATATAT

>8269582|10
TATATATATA

>8269583|10
ATATATATAT

>8269584|10
TATATATATA

>8269585|10
ATATATATAT

>8269586|10
TATATATATA

>8269587|10
ATATATATAT

>8269588|10
TATATATATA

>8269589|10
ATATATATAT

>8269590|10
TATATATATA

>8269591|10
ATATATATAT

>8269592|10
TATATATATA

>8269593|10
ATATATATAT

>8269594|10
TATATATATA

>8269595|10
ATATATATAT

>8269596|10
TATATATATA

>8269597|10
ATATATATAT

>8269598|10
TATATATATA

>8269599|10
ATATATATAT

>8269600|10
TATATATATA

>8269601|10
ATATATATAT

>8269602|10
TATATATATA

>8269603|10
ATATATATAT

>8269604|10
TATATATATA

>8269605|10
ATATATATAT

>8269606|10
TATATATATA

>8269607|10
ATATATATAT

>8269608|10
TATATATATA

>8269609|10
ATATATATAT

>8269610|10
TATATATATA

>8269611|10
ATATATATAT

>8269612|10
TATATATATA

>8269613|10
ATATATATAT

>8269614|10
TATATATATA

>8269615|10
ATATATATAT

>8269616|10
TATATATATA

>8269617|10
ATATATATAT

>8269618|10
TATATATATA

>8269619|10
ATATATATAT

>8270514|10
TTTTATAAAA

>8270589|10
ATTTTAAAAT

>8271713|10
GCAGATCTGC

>8273677|10
GAAAGCTTTC

>8277188|10
TAGCTAGCTA

>8277699|10
GCATGCATGC

>8278820|10
TTCTTAAGAA

>8279711|10
TTTCTAGAAA

>8279839|10
AATAATTATT

>8286917|10
GAAAGCTTTC

>8287746|10
AAGCTAGCTT

>8288950|10
GCAGATCTGC

>8289846|10
ATTTTAAAAT

>8291603|10
TTTTTAAAAA

>8293856|10
TCTCGCGAGA

>8295301|10
GTCAATTGAC

>8298367|10
ACACATGTGT

>8298589|10
CATGTACATG

>8303163|10
TATTCGAATA

>8303184|10
TCTGCGCAGA

>8306441|10
TATTCGAATA

>8306462|10
TCTGCGCAGA

>8307646|10
ATGCATGCAT

>8312149|10
ACTCTAGAGT

>8317935|10
GTCAATTGAC

>8318046|10
GCAGTACTGC

>8319051|10
AGCTCGAGCT

>8320868|10
AATCGCGATT

>8321428|10
ATACATGTAT

>8328087|10
TGAGGCCTCA

>8334487|10
ACCACGTGGT

>8337536|10
ACTATATAGT

>8338344|10
CGGATATCCG

>8338505|10
TTGAGCTCAA

>8341004|10
AAATCGATTT

>8342124|10
TTAATATTAA

>8342936|10
TTCTATAGAA

>8344716|10
GGGAGCTCCC

>8349440|10
TTCTATAGAA

>8351229|10
GGGAGCTCCC

>8357732|10
TTTTTAAAAA

>8360151|10
TGCGCGCGCA

>8360343|10
GGTGTACACC

>8362013|10
TACGGCCGTA

>8364779|10
TGGGTACCCA

>8365223|10
AATTTAAATT

>8368281|10
GCATTAATGC

>8368437|10
GGTGTACACC

>8370491|10
TAAATATTTA

>8370523|10
TAAATATTTA

>8370808|10
CCCTATAGGG

>8371106|10
CACTCGAGTG

>8372187|10
CCCCGCGGGG

>8373111|10
GCTGCGCAGC

>8374559|10
TTGACGTCAA

>8378750|10
CGAGGCCTCG

>8380094|10
CGGCGCGCCG

>8380898|10
TGCCATGGCA

>8384416|10
GGACATGTCC

>8388732|10
AATTGCAATT

>8389268|10
GAAAATTTTC

>8392122|10
GGACATGTCC

>8394053|10
GCCCCGGGGC

>8396158|10
AGGAATTCCT

>8396174|10
CACGTACGTG

>8401476|10
CGTGTACACG

>8401658|10
TACAATTGTA

>8402015|10
GGTGGCCACC

>8405795|10
GCCTGCAGGC

>8408378|10
TTATATATAA

>8408568|10
ATTTGCAAAT

>8419571|10
TTTCATGAAA

>8420034|10
AACTTAAGTT

>8420872|10
CCAAATTTGG

>8421732|10
TACTTAAGTA

>8422592|10
TATTTAAATA

>8422781|10
TAGCTAGCTA

>8422955|10
GTTAGCTAAC

>8425410|10
TATATATATA

>8425411|10
ATATATATAT

>8425412|10
TATATATATA

>8425413|10
ATATATATAT

>8425414|10
TATATATATA

>8425415|10
ATATATATAT

>8425416|10
TATATATATA

>8425417|10
ATATATATAT

>8425418|10
TATATATATA

>8425419|10
ATATATATAT

>8425420|10
TATATATATA

>8425421|10
ATATATATAT

>8425422|10
TATATATATA

>8425423|10
ATATATATAT

>8425424|10
TATATATATA

>8425425|10
ATATATATAT

>8425426|10
TATATATATA

>8425427|10
ATATATATAT

>8425428|10
TATATATATA

>8425429|10
ATATATATAT

>8425430|10
TATATATATA

>8425431|10
ATATATATAT

>8425432|10
TATATATATA

>8425433|10
ATATATATAT

>8425434|10
TATATATATA

>8425435|10
ATATATATAT

>8425436|10
TATATATATA

>8425437|10
ATATATATAT

>8425438|10
TATATATATA

>8425439|10
ATATATATAT

>8425440|10
TATATATATA

>8425441|10
ATATATATAT

>8425442|10
TATATATATA

>8425443|10
ATATATATAT

>8425444|10
TATATATATA

>8425445|10
ATATATATAT

>8425446|10
TATATATATA

>8425447|10
ATATATATAT

>8425448|10
TATATATATA

>8425449|10
ATATATATAT

>8425450|10
TATATATATA

>8425451|10
ATATATATAT

>8425452|10
TATATATATA

>8425453|10
ATATATATAT

>8425454|10
TATATATATA

>8425455|10
ATATATATAT

>8429278|10
TATATATATA

>8429279|10
ATATATATAT

>8429280|10
TATATATATA

>8429281|10
ATATATATAT

>8429282|10
TATATATATA

>8429283|10
ATATATATAT

>8429284|10
TATATATATA

>8429285|10
ATATATATAT

>8429286|10
TATATATATA

>8429287|10
ATATATATAT

>8429288|10
TATATATATA

>8429289|10
ATATATATAT

>8429290|10
TATATATATA

>8429291|10
ATATATATAT

>8429292|10
TATATATATA

>8429293|10
ATATATATAT

>8429294|10
TATATATATA

>8429295|10
ATATATATAT

>8429296|10
TATATATATA

>8429297|10
ATATATATAT

>8429298|10
TATATATATA

>8429299|10
ATATATATAT

>8429300|10
TATATATATA

>8429301|10
ATATATATAT

>8429302|10
TATATATATA

>8429303|10
ATATATATAT

>8429304|10
TATATATATA

>8429305|10
ATATATATAT

>8429306|10
TATATATATA

>8429307|10
ATATATATAT

>8429308|10
TATATATATA

>8429309|10
ATATATATAT

>8429687|10
GCTAGCTAGC

>8429850|10
GGCGCGCGCC

>8430794|10
TATATATATA

>8432798|10
CGAGGCCTCG

>8445462|10
GGGCCGGCCC

>8445504|10
GCCCATGGGC

>8448005|10
CGCTGCAGCG

>8448179|10
AGCACGTGCT

>8452087|10
TGGCGCGCCA

>8453559|10
CATGGCCATG

>8453869|10
CTCGATCGAG

>8454774|10
TTTAATTAAA

>8455005|10
TATTTAAATA

>8455577|10
TTATATATAA

>8455780|10
GCTCGCGAGC

>8458989|10
CGTACGTACG

>8460162|10
CCGGCGCCGG

>8462166|10
ACCCATGGGT

>8465329|10
GGACATGTCC

>8465417|10
GGTGTACACC

>8466881|10
TTGCGCGCAA

>8469177|10
CTTATATAAG

>8469896|10
TGGGTACCCA

>8470339|10
AATTTAAATT

>8472079|10
TGAAATTTCA

>8473329|10
GGACATGTCC

>8473417|10
GGTGTACACC

>8480891|10
CAAAATTTTG

>8482658|10
TTGGTACCAA

>8483851|10
TGGGTACCCA

>8494386|10
AATTGCAATT

>8497115|10
TTGCGCGCAA

>8498709|10
GGACATGTCC

>8506817|10
TTGAGCTCAA

>8507437|10
AATTGCAATT

>8510181|10
TGATATATCA

>8515478|10
TGCCGCGGCA

>8519253|10
ATGCATGCAT

>8519255|10
GCATGCATGC

>8520296|10
TACTGCAGTA

>8520314|10
TACTGCAGTA

>8520705|10
CAAGGCCTTG

>8521566|10
CAAGGCCTTG

>8527545|10
GGGGTACCCC

>8531477|10
CGGCGCGCCG

>8533819|10
CGAGGCCTCG

>8534138|10
CAAGGCCTTG

>8535669|10
TTTTTAAAAA

>8538506|10
CGCCGCGGCG

>8538742|10
CGCGGCCGCG

>8543351|10
GTTTCGAAAC

>8543524|10
TTTTTAAAAA

>8547133|10
TGGGGCCCCA

>8547202|10
CCCCGCGGGG

>8548437|10
GCTAGCTAGC

>8548578|10
CGATCGATCG

>8549972|10
TTGGTACCAA

>8551955|10
GTACGCGTAC

>8552049|10
GCGTCGACGC

>8552239|10
GTACGCGTAC

>8552331|10
GCGTCGACGC

>8552718|10
GTACGCGTAC

>8552810|10
GCGTCGACGC

>8553197|10
GTACGCGTAC

>8553289|10
GCGTCGACGC

>8554610|10
ATATATATAT

>8554611|10
TATATATATA

>8554612|10
ATATATATAT

>8554613|10
TATATATATA

>8554614|10
ATATATATAT

>8554615|10
TATATATATA

>8554616|10
ATATATATAT

>8554617|10
TATATATATA

>8554618|10
ATATATATAT

>8554619|10
TATATATATA

>8554620|10
ATATATATAT

>8554664|10
TTTGATCAAA

>8556436|10
ATTGATCAAT

>8558832|10
GCGTCGACGC

>8559675|10
CTCAGCTGAG

>8560373|10
GCATGCATGC

>8562322|10
ACTTTAAAGT

>8562356|10
TGCTGCAGCA

>8562866|10
GGGCTAGCCC

>8568213|10
AATTGCAATT

>8571602|10
GGACATGTCC

>8573417|10
TGAGTACTCA

>8575418|10
AGACATGTCT

>8581342|10
TTCCATGGAA

>8589574|10
TGGGTACCCA

>8596673|10
GGTGTACACC

>8598855|10
TTGCGCGCAA

>8603555|10
GGTGTACACC

>8606777|10
AATTTAAATT

>8607220|10
TGGGTACCCA

>8609989|10
TACGGCCGTA

>8610947|10
ATCAATTGAT

>8612022|10
TGCATATGCA

>8615333|10
AATCCGGATT

>8615866|10
AGCAGCTGCT

>8616218|10
TTTTTAAAAA

>8629216|10
TGCGGCCGCA

>8629646|10
GCATGCATGC

>8631157|10
GGCCGCGGCC

>8631244|10
GGCGGCCGCC

>8631496|10
GCCCGCGGGC

>8635675|10
AATATATATT

>8635920|10
GCATGCATGC

>8635922|10
ATGCATGCAT

>8636081|10
GTTAGCTAAC

>8636525|10
CGGCCGGCCG

>8637369|10
CCCCGCGGGG

>8637404|10
CGGCCGGCCG

>8637406|10
GCCGGCCGGC

>8639008|10
ATATATATAT

>8640834|10
CCCACGTGGG

>8649499|10
AGTTCGAACT

>8651868|10
TAATATATTA

>8651872|10
ATATTAATAT

>8652058|10
GATATATATC

>8652641|10
TAATGCATTA

>8653745|10
ATATATATAT

>8653746|10
TATATATATA

>8653747|10
ATATATATAT

>8653748|10
TATATATATA

>8653749|10
ATATATATAT

>8654196|10
GTATTAATAC

>8654412|10
ATATATATAT

>8654413|10
TATATATATA

>8654414|10
ATATATATAT

>8654415|10
TATATATATA

>8654416|10
ATATATATAT

>8654417|10
TATATATATA

>8654418|10
ATATATATAT

>8654419|10
TATATATATA

>8654420|10
ATATATATAT

>8654421|10
TATATATATA

>8654422|10
ATATATATAT

>8654423|10
TATATATATA

>8654424|10
ATATATATAT

>8654425|10
TATATATATA

>8654426|10
ATATATATAT

>8654427|10
TATATATATA

>8654428|10
ATATATATAT

>8654429|10
TATATATATA

>8654430|10
ATATATATAT

>8654431|10
TATATATATA

>8654432|10
ATATATATAT

>8654433|10
TATATATATA

>8654434|10
ATATATATAT

>8654435|10
TATATATATA

>8654436|10
ATATATATAT

>8654437|10
TATATATATA

>8654438|10
ATATATATAT

>8654439|10
TATATATATA

>8654440|10
ATATATATAT

>8654441|10
TATATATATA

>8654442|10
ATATATATAT

>8654443|10
TATATATATA

>8654444|10
ATATATATAT

>8654445|10
TATATATATA

>8654446|10
ATATATATAT

>8654447|10
TATATATATA

>8654448|10
ATATATATAT

>8654449|10
TATATATATA

>8654450|10
ATATATATAT

>8654451|10
TATATATATA

>8654452|10
ATATATATAT

>8654453|10
TATATATATA

>8654454|10
ATATATATAT

>8654455|10
TATATATATA

>8654456|10
ATATATATAT

>8654457|10
TATATATATA

>8654458|10
ATATATATAT

>8654459|10
TATATATATA

>8654460|10
ATATATATAT

>8654461|10
TATATATATA

>8654462|10
ATATATATAT

>8654463|10
TATATATATA

>8654464|10
ATATATATAT

>8654465|10
TATATATATA

>8654466|10
ATATATATAT

>8654467|10
TATATATATA

>8654468|10
ATATATATAT

>8654469|10
TATATATATA

>8654470|10
ATATATATAT

>8654471|10
TATATATATA

>8654472|10
ATATATATAT

>8655931|10
TTTTTAAAAA

>8657791|10
GGCGGCCGCC

>8657933|10
CGTACGTACG

>8657935|10
TACGTACGTA

>8658527|10
CGGCCGGCCG

>8659691|10
TTTTTAAAAA

>8660068|10
TTAAATTTAA

>8660640|10
ACAAATTTGT

>8660742|10
AAGAGCTCTT

>8660920|10
AAGAGCTCTT

>8661836|10
AAAATATTTT

>8662610|10
AATGATCATT

>8668972|10
GAGCTAGCTC

>8672210|10
GAGCTAGCTC

>8675908|10
GACTTAAGTC

>8683029|10
GCCATATGGC

>8688334|10
CCAACGTTGG

>8692040|10
AGCTGCAGCT

>8695283|10
TTGCGCGCAA

>8702702|10
CAGTGCACTG

>8708726|10
AGCTGCAGCT

>8709808|10
CTAGATCTAG

>8713181|10
GTATATATAC

>8716121|10
CTCAATTGAG

>8716386|10
GGACATGTCC

>8716727|10
GGTGTACACC

>8720293|10
GCTTGCAAGC

>8720319|10
TCAAGCTTGA

>8724646|10
AGTCATGACT

>8726518|10
GGGACGTCCC

>8732329|10
ACCACGTGGT

>8738060|10
ATTAATTAAT

>8739116|10
CTCTGCAGAG

>8740677|10
TTATTAATAA

>8741196|10
ACGGCGCCGT

>8743685|10
ACCCATGGGT

>8743811|10
GGGAATTCCC

>8745915|10
CAATGCATTG

>8750703|10
GATCCGGATC

>8753746|10
AAAAATTTTT

>8755365|10
GATCCGGATC

>8763638|10
CCTACGTAGG

>8764515|10
GCAACGTTGC

>8764542|10
GCGGCGCCGC

>8764593|10
TGGCTAGCCA

>8767876|10
ATTATATAAT

>8771303|10
TACATATGTA

>8774066|10
TTTGTACAAA

>8778631|10
TTTGTACAAA

>8783542|10
TTTAATTAAA

>8788427|10
TTGAATTCAA

>8795296|10
GAGAGCTCTC

>8795507|10
TGGCGCGCCA

>8796092|10
TCTCGCGAGA

>8798558|10
GAGCTAGCTC

>8801720|10
GACTTAAGTC

>8801809|10
GACTTAAGTC

>8807666|10
TTGCGCGCAA

>8812854|10
TGGTGCACCA

>8816880|10
GAGAGCTCTC

>8819177|10
GAAAGCTTTC

>8822851|10
TTTCTAGAAA

>8823323|10
AACAATTGTT

>8824039|10
TATGGCCATA

>8824099|10
ATATATATAT

>8824100|10
TATATATATA

>8824101|10
ATATATATAT

>8826394|10
CGAGGCCTCG

>8829348|10
ATCTTAAGAT

>8831693|10
GTCTCGAGAC

>8836660|10
GGGGTACCCC

>8836900|10
TCCGGCCGGA

>8837674|10
GCGCCGGCGC

>8840018|10
GATCTAGATC

>8840775|10
TTTAATTAAA

>8843623|10
TTGCGCGCAA

>8851069|10
TCAAATTTGA

>8852563|10
GGTGATCACC

>8858364|10
TTGCGCGCAA

>8860343|10
AAATCGATTT

>8860387|10
AAATCGATTT

>8863863|10
TCTGCGCAGA

>8863882|10
TATTCGAATA

>8869901|10
CTTCATGAAG

>8881669|10
ATATTAATAT

>8882106|10
TATTATAATA

>8891843|10
CACGTACGTG

>8895618|10
GGTGTACACC

>8895743|10
GGTGTACACC

>8895849|10
GGTGTACACC

>8895868|10
GGTGTACACC

>8896102|10
GGACATGTCC

>8896112|10
GGTGTACACC

>8897247|10
TGAAATTTCA

>8899436|10
TGGGTACCCA

>8902207|10
TACGGCCGTA

>8905314|10
AAAATATTTT

>8906401|10
CTTTTAAAAG

>8910629|10
TTTTTAAAAA

>8911314|10
GGTGTACACC

>8911439|10
GGTGTACACC

>8911545|10
GGTGTACACC

>8911779|10
GGACATGTCC

>8911789|10
GGTGTACACC

>8916999|10
GTGTTAACAC

>8933416|10
TATATATATA

>8937116|10
TTTTTAAAAA

>8938481|10
ATTATATAAT

>8938934|10
TTTGTACAAA

>8949753|10
TTGCGCGCAA

>8953678|10
CGAGGCCTCG

>8966305|10
AATTGCAATT

>8969723|10
GGACATGTCC

>8978163|10
GATCATGATC

>8979907|10
CCGGCGCCGG

>8979910|10
GCGCCGGCGC

>8981399|10
ATTATATAAT

>8982997|10
GGGGTACCCC

>8983371|10
GGCCCGGGCC

>8983633|10
GGCCCGGGCC

>8989002|10
GGGTCGACCC

>8989970|10
AGGTTAACCT

>8993154|10
GGTCCGGACC

>8993302|10
GGGGTACCCC

>8997088|10
CCCAGCTGGG

>8998352|10
CAGGATCCTG

>8998566|10
CGACATGTCG

>8998944|10
ACCTGCAGGT

>9000908|10
TCCCTAGGGA

>9002992|10
AGGTTAACCT

>9004238|10
GGGCCGGCCC

>9007693|10
CGAGGCCTCG

>9009039|10
CGGCGCGCCG

>9010785|10
CGAGGCCTCG

>9014285|10
GCCCCGGGGC

>9016417|10
CACGTACGTG

>9016809|10
GGTGTACACC

>9016906|10
GGACATGTCC

>9017021|10
TGCGCGCGCA

>9022000|10
TACGGCCGTA

>9023612|10
GGTGTACACC

>9023736|10
GGTGTACACC

>9023833|10
GGACATGTCC

>9023929|10
TGCGCGCGCA

>9024592|10
GGTGTACACC

>9025967|10
TGAAATTTCA

>9027721|10
AATTTAAATT

>9028165|10
TGGGTACCCA

>9030488|10
TACGGCCGTA

>9030736|10
TTGCGCGCAA

>9032723|10
CTGCATGCAG

>9033109|10
AAGTGCACTT

>9035034|10
TAAAATTTTA

>9035401|10
TTTGATCAAA

>9035609|10
ATTATATAAT

>9040263|10
GGTGTACACC

>9040460|10
GGACATGTCC

>9049641|10
GCGACGTCGC

>9050021|10
GCGTCGACGC

>9053465|10
ATATATATAT

>9053466|10
TATATATATA

>9053467|10
ATATATATAT

>9053468|10
TATATATATA

>9053469|10
ATATATATAT

>9053470|10
TATATATATA

>9053471|10
ATATATATAT

>9053472|10
TATATATATA

>9053473|10
ATATATATAT

>9053474|10
TATATATATA

>9053475|10
ATATATATAT

>9053476|10
TATATATATA

>9053477|10
ATATATATAT

>9053478|10
TATATATATA

>9053479|10
ATATATATAT

>9053480|10
TATATATATA

>9053481|10
ATATATATAT

>9053482|10
TATATATATA

>9053483|10
ATATATATAT

>9053484|10
TATATATATA

>9053485|10
ATATATATAT

>9053486|10
TATATATATA

>9053487|10
ATATATATAT

>9053488|10
TATATATATA

>9053489|10
ATATATATAT

>9053490|10
TATATATATA

>9053491|10
ATATATATAT

>9053492|10
TATATATATA

>9053493|10
ATATATATAT

>9053494|10
TATATATATA

>9053495|10
ATATATATAT

>9053496|10
TATATATATA

>9053497|10
ATATATATAT

>9053498|10
TATATATATA

>9053499|10
ATATATATAT

>9053500|10
TATATATATA

>9053501|10
ATATATATAT

>9053502|10
TATATATATA

>9053503|10
ATATATATAT

>9053504|10
TATATATATA

>9053505|10
ATATATATAT

>9053506|10
TATATATATA

>9053507|10
ATATATATAT

>9053508|10
TATATATATA

>9053509|10
ATATATATAT

>9053510|10
TATATATATA

>9053511|10
ATATATATAT

>9053512|10
TATATATATA

>9053513|10
ATATATATAT

>9053514|10
TATATATATA

>9054204|10
TTTGTACAAA

>9055211|10
GTACGCGTAC

>9055214|10
CGCGTACGCG

>9055940|10
ATTAATTAAT

>9059242|10
ACGGCGCCGT

>9059623|10
TCGTGCACGA

>9061401|10
CAGTATACTG

>9067517|10
TATATATATA

>9067518|10
ATATATATAT

>9067728|10
TCGACGTCGA

>9068092|10
CAAGCGCTTG

>9071965|10
TTTATATAAA

>9075304|10
ATATATATAT

>9078121|10
GGGGTACCCC

>9081400|10
CGCAGCTGCG

>9083102|10
GGAAGCTTCC

>9083781|10
GGGGTACCCC

>9092975|10
GGACATGTCC

>9094518|10
TTTTTAAAAA

>9097965|10
TTTTTAAAAA

>9101943|10
TTGCGCGCAA

>9104330|10
TTTTCGAAAA

>9110042|10
TGGGTACCCA

>9112234|10
TGAAATTTCA

>9113519|10
CTGCGCGCAG

>9113604|10
GGTGTACACC

>9113623|10
GGTGTACACC

>9113800|10
GGACATGTCC

>9117150|10
AATATATATT

>9117458|10
ATATATATAT

>9117459|10
TATATATATA

>9117460|10
ATATATATAT

>9117461|10
TATATATATA

>9117462|10
ATATATATAT

>9117463|10
TATATATATA

>9119510|10
AAAGTACTTT

>9120721|10
TTCGATCGAA

>9122211|10
TATATATATA

>9122212|10
ATATATATAT

>9122213|10
TATATATATA

>9122214|10
ATATATATAT

>9122215|10
TATATATATA

>9122216|10
ATATATATAT

>9122217|10
TATATATATA

>9122218|10
ATATATATAT

>9122219|10
TATATATATA

>9122220|10
ATATATATAT

>9122221|10
TATATATATA

>9122222|10
ATATATATAT

>9122223|10
TATATATATA

>9122224|10
ATATATATAT

>9122225|10
TATATATATA

>9122226|10
ATATATATAT

>9122227|10
TATATATATA

>9122228|10
ATATATATAT

>9122229|10
TATATATATA

>9122230|10
ATATATATAT

>9122231|10
TATATATATA

>9122232|10
ATATATATAT

>9122233|10
TATATATATA

>9122234|10
ATATATATAT

>9122235|10
TATATATATA

>9122236|10
ATATATATAT

>9122237|10
TATATATATA

>9122238|10
ATATATATAT

>9122239|10
TATATATATA

>9122240|10
ATATATATAT

>9122241|10
TATATATATA

>9122242|10
ATATATATAT

>9122243|10
TATATATATA

>9122244|10
ATATATATAT

>9122245|10
TATATATATA

>9122246|10
ATATATATAT

>9122247|10
TATATATATA

>9122248|10
ATATATATAT

>9122249|10
TATATATATA

>9122250|10
ATATATATAT

>9122251|10
TATATATATA

>9122252|10
ATATATATAT

>9122253|10
TATATATATA

>9122254|10
ATATATATAT

>9122255|10
TATATATATA

>9122256|10
ATATATATAT

>9122257|10
TATATATATA

>9122258|10
ATATATATAT

>9122259|10
TATATATATA

>9122260|10
ATATATATAT

>9122261|10
TATATATATA

>9122262|10
ATATATATAT

>9122263|10
TATATATATA

>9122264|10
ATATATATAT

>9122265|10
TATATATATA

>9122266|10
ATATATATAT

>9122267|10
TATATATATA

>9122268|10
ATATATATAT

>9122269|10
TATATATATA

>9122270|10
ATATATATAT

>9133325|10
TTGCGCGCAA

>9134045|10
AATTTAAATT

>9135984|10
ACTCCGGAGT

>9136971|10
ATAAATTTAT

>9145171|10
GGACATGTCC

>9145314|10
GGTGTACACC

>9154777|10
CTCAATTGAG

>9155041|10
GGACATGTCC

>9155265|10
GGTGTACACC

>9155371|10
GGTGTACACC

>9155464|10
GGACATGTCC

>9159282|10
CAAAGCTTTG

>9159940|10
GGTGTACACC

>9160046|10
GGTGTACACC

>9160139|10
GGACATGTCC

>9161715|10
GGACATGTCC

>9161839|10
GGTGTACACC

>9162319|10
GAAAGCTTTC

>9163897|10
GGTCTAGACC

>9168598|10
CGGCGCGCCG

>9171776|10
CGAGGCCTCG

>9173731|10
CGAGGCCTCG

>9179783|10
GGGATATCCC

>9185284|10
CAAAATTTTG

>9189692|10
TTTTTAAAAA

>9189700|10
AAATATATTT

>9189963|10
AAAATATTTT

>9200445|10
AATATATATT

>9204399|10
GGTGTACACC

>9204505|10
GGTGTACACC

>9204597|10
GGACATGTCC

>9205697|10
TACGGCCGTA

>9208466|10
TGGGTACCCA

>9208909|10
AATTTAAATT

>9212013|10
GGTGTACACC

>9212119|10
GGTGTACACC

>9212211|10
GGACATGTCC

>9216013|10
TAGCCGGCTA

>9217584|10
GAGCTAGCTC

>9217702|10
GCTAGCTAGC

>9218891|10
GAGCTAGCTC

>9219206|10
AGAAGCTTCT

>9219978|10
GAGCTAGCTC

>9221168|10
ATGCATGCAT

>9221170|10
GCATGCATGC

>9227426|10
AATATATATT

>9228557|10
AAATATATTT

>9229617|10
CCTTGCAAGG

>9234346|10
TGCTGCAGCA

>9237920|10
TATTCGAATA

>9237939|10
TCTGCGCAGA

>9238895|10
CTCGCGCGAG

>9239380|10
CTCAATTGAG

>9242030|10
GCCTCGAGGC

>9246296|10
TATTCGAATA

>9246315|10
TCTGCGCAGA

>9247272|10
CTCGCGCGAG

>9247758|10
CTCAATTGAG

>9253693|10
TTTTTAAAAA

>9254348|10
CACAATTGTG

>9255496|10
GGACATGTCC

>9255708|10
CGGTGCACCG

>9258685|10
AATTTAAATT

>9259128|10
TGGGTACCCA

>9261897|10
TACGGCCGTA

>9263618|10
GGACATGTCC

>9263830|10
CGGTGCACCG

>9265200|10
AACAATTGTT

>9267910|10
TTGATATCAA

>9271879|10
TGCGCGCGCA

>9272060|10
GGACATGTCC

>9272070|10
GGTGTACACC

>9272163|10
GGACATGTCC

>9276532|10
TGGGTACCCA

>9278721|10
TGAAATTTCA

>9279984|10
TGCGCGCGCA

>9280146|10
GGACATGTCC

>9280156|10
GGTGTACACC

>9280249|10
GGACATGTCC

>9280491|10
TGGATATCCA

>9281679|10
TCTGCGCAGA

>9281698|10
TATTCGAATA

>9283440|10
GATTCGAATC

>9283460|10
CCTTGCAAGG

>9284228|10
CTATATATAG

>9287377|10
CGAGGCCTCG

>9288756|10
CGGCGCGCCG

>9291117|10
AAAGATCTTT

>9295918|10
CACGTACGTG

>9296676|10
TCCGGCCGGA

>9298344|10
ACTAGCTAGT

>9298977|10
CTCTCGAGAG

>9300493|10
TGGCTAGCCA

>9301226|10
CATTGCAATG

>9303183|10
TTTTATAAAA

>9307875|10
AGCGATCGCT

>9308319|10
AAGGCGCCTT

>9309781|10
AACCGCGGTT

>9309906|10
CCCGGCCGGG

>9310918|10
CACGCGCGTG

>9311539|10
GCATGCATGC

>9311634|10
CGGCCGGCCG

>9311636|10
GCCGGCCGGC

>9311638|10
CGGCCGGCCG

>9311768|10
CGGTCGACCG

>9312004|10
GCATGCATGC

>9312006|10
ATGCATGCAT

>9312008|10
GCATGCATGC

>9312010|10
ATGCATGCAT

>9312012|10
GCATGCATGC

>9312014|10
ATGCATGCAT

>9314195|10
AAGAATTCTT

>9315282|10
AATCATGATT

>9315745|10
TATCATGATA

>9316302|10
TCAAGCTTGA

>9317055|10
GCTTGCAAGC

>9317192|10
AGTGCGCACT

>9317377|10
TATGGCCATA

>9323727|10
AACATATGTT

>9323750|10
TATATATATA

>9323751|10
ATATATATAT

>9323752|10
TATATATATA

>9323753|10
ATATATATAT

>9323754|10
TATATATATA

>9329979|10
CTGGCGCCAG

>9330085|10
TTCGGCCGAA

>9332852|10
GATCTAGATC

>9334874|10
CACGTACGTG

>9334913|10
CTGCCGGCAG

>9340533|10
CGAGGCCTCG

>9343385|10
CGAGGCCTCG

>9343922|10
GGACATGTCC

>9344015|10
GGTGTACACC

>9344207|10
TGCGCGCGCA

>9347240|10
AATTTAAATT

>9347683|10
TGGGTACCCA

>9350453|10
TACGGCCGTA

>9352075|10
GGACATGTCC

>9352168|10
GGTGTACACC

>9352360|10
TGCGCGCGCA

>9355124|10
ATGCATGCAT

>9355915|10
ATCACGTGAT

>9358645|10
TCCATATGGA

>9359972|10
ATAAATTTAT

>9365469|10
CTATATATAG

>9367341|10
TGGTGCACCA

>9370839|10
TGGGTACCCA

>9380672|10
CAAGTACTTG

>9383536|10
TTAGGCCTAA

>9383550|10
TCAAGCTTGA

>9384191|10
ATTATATAAT

>9385714|10
GGGAATTCCC

>9390979|10
GCGGATCCGC

>9395471|10
CGCGCGCGCG

>9395472|10
GCGCGCGCGC

>9396416|10
TGCAGCTGCA

>9400859|10
ACTCTAGAGT

>9402198|10
CTCGTACGAG

>9405245|10
AGATCGATCT

>9409328|10
CGGCTAGCCG

>9413430|10
CTCGTACGAG

>9414043|10
ATCCTAGGAT

>9419288|10
GGCCTAGGCC

>9419786|10
ATCCTAGGAT

>9423040|10
CTCCTAGGAG

>9423136|10
CCCTATAGGG

>9423275|10
ATATATATAT

>9428629|10
CGCGGCCGCG

>9430285|10
TCGTTAACGA

>9430667|10
GCTCGCGAGC

>9431437|10
CTCTTAAGAG

>9432624|10
GATCCGGATC

>9433210|10
CGACCGGTCG

>9435319|10
AAGCATGCTT

>9437705|10
CTAGCGCTAG

>9438636|10
GTATATATAC

>9441124|10
CCGAGCTCGG

>9448120|10
GTACATGTAC

>9455920|10
TCCGGCCGGA

>9456160|10
GGGGTACCCC

>9457761|10
ACCACGTGGT

>9458795|10
GGGGTACCCC

>9462252|10
CGAGGCCTCG

>9462294|10
CGAGGCCTCG

>9464099|10
GGACATGTCC

>9464119|10
GGACATGTCC

>9467419|10
AATTGCAATT

>9470148|10
TTGCGCGCAA

>9471705|10
GGACATGTCC

>9473907|10
AGCTGCAGCT

>9475019|10
AAAGATCTTT

>9478957|10
AGCAATTGCT

>9479188|10
TGATATATCA

>9484533|10
TGACCGGTCA

>9488156|10
CGAGGCCTCG

>9488270|10
GTGTTAACAC

>9492871|10
TGCTGCAGCA

>9494275|10
AATCGCGATT

>9494384|10
AATCGCGATT

>9501929|10
TATATATATA

>9501930|10
ATATATATAT

>9506136|10
TGCTGCAGCA

>9506196|10
ACAGGCCTGT

>9514178|10
TACAGCTGTA

>9517079|10
TTGAATTCAA

>9525290|10
GATCGCGATC

>9527808|10
GAATATATTC

>9528117|10
ATCAATTGAT

>9530499|10
CCACGCGTGG

>9534353|10
GGGGATCCCC

>9536814|10
CGTGGCCACG

>9537417|10
TGCGCGCGCA

>9538043|10
GTGTGCACAC

>9540254|10
GCCCTAGGGC

>9541745|10
ACAAATTTGT

>9542561|10
TCTCTAGAGA

>9545602|10
AGGGATCCCT

>9547243|10
TTGCATGCAA

>9547301|10
CGACTAGTCG

>9548111|10
AATCGCGATT

>9549619|10
AACCATGGTT

>9549762|10
TTGTCGACAA

>9551036|10
AGGCATGCCT

>9559867|10
ACAGGCCTGT

>9561779|10
TAATATATTA

>9562285|10
TTGCATGCAA

>9567428|10
GGCCTAGGCC

>9571124|10
CCACGCGTGG

>9572130|10
AATATATATT

>9575839|10
TAAGGCCTTA

>9581140|10
GCATGCATGC

>9581142|10
ATGCATGCAT

>9581144|10
GCATGCATGC

>9582969|10
AAAATATTTT

>9587529|10
TTTTATAAAA

>9591020|10
TGCGCGCGCA

>9592844|10
TACGGCCGTA

>9595610|10
TGGGTACCCA

>9601131|10
TGAGATCTCA

>9606241|10
TGAAATTTCA

>9606971|10
GGACATGTCC

>9615952|10
GTGTTAACAC

>9616066|10
CGAGGCCTCG

>9621923|10
GGGGTACCCC

>9624568|10
GGGGTACCCC

>9624808|10
TCCGGCCGGA

>9624921|10
GGTCATGACC

>9625933|10
TGGCGCGCCA

>9629172|10
TGGGTACCCA

>9629616|10
AATTTAAATT

>9634058|10
CGGTGCACCG

>9634433|10
TCGTCGACGA

>9635229|10
GGACATGTCC

>9636840|10
TTGCGCGCAA

>9638951|10
TTGAGCTCAA

>9639571|10
AATTGCAATT

>9642964|10
GGACATGTCC

>9643753|10
CTAATATTAG

>9644945|10
ATAAATTTAT

>9647155|10
CTATATATAG

>9647310|10
TTTTTAAAAA

>9647781|10
ATTTTAAAAT

>9649194|10
GGAACGTTCC

>9649224|10
ATCACGTGAT

>9650156|10
CCAATATTGG

>9652024|10
CAGGTACCTG

>9652854|10
GGACATGTCC

>9652962|10
GGTGTACACC

>9654420|10
TTGCGCGCAA

>9657152|10
AATTGCAATT

>9660739|10
TCGTCGACGA

>9661535|10
GGACATGTCC

>9661659|10
GGTGTACACC

>9664614|10
ATCGATCGAT

>9664616|10
CGATCGATCG

>9664618|10
ATCGATCGAT

>9664660|10
TGCCGCGGCA

>9665730|10
CGCACGTGCG

>9665851|10
ATATGCATAT

>9666031|10
TTCTTAAGAA

>9667469|10
TTTTTAAAAA

>9672617|10
TTTACGTAAA

>9673642|10
CCTGGCCAGG

>9675438|10
CCGCCGGCGG

>9676260|10
GGGCATGCCC

>9679970|10
CGCACGTGCG

>9687572|10
TTTAATTAAA

>9688087|10
TGGGTACCCA

>9690524|10
AATCATGATT

>9697091|10
ATCCATGGAT

>9699640|10
TGCAATTGCA

>9704321|10
GGCAGCTGCC

>9707275|10
GGACATGTCC

>9708844|10
TTGCGCGCAA

>9714956|10
GGACATGTCC

>9717147|10
AAATATATTT

>9723493|10
TGGGTACCCA

>9723936|10
AATTTAAATT

>9725777|10
CAAGGCCTTG

>9726681|10
TTTTTAAAAA

>9726789|10
CCCCCGGGGG

>9727170|10
CAAGGCCTTG

>9732644|10
TCAAGCTTGA

>9743194|10
CGAGGCCTCG

>9744488|10
CAAGGCCTTG

>9747615|10
GGTGTACACC

>9747708|10
GGACATGTCC

>9752993|10
CTACTAGTAG

>9753134|10
TGGAGCTCCA

>9753448|10
GCCTGCAGGC

>9753828|10
GTAGTACTAC

>9756809|10
AAGAATTCTT

>9758577|10
GGACATGTCC

>9758661|10
GGACATGTCC

>9759160|10
TCAAGCTTGA

>9760477|10
AATTTAAATT

>9760920|10
TGGGTACCCA

>9763688|10
TACGGCCGTA

>9765411|10
GGTGTACACC

>9765421|10
GGACATGTCC

>9765431|10
GGTGTACACC

>9765441|10
GGACATGTCC

>9767168|10
AATTTAAATT

>9772202|10
GGACATGTCC

>9775902|10
TTGAGCTCAA

>9779924|10
GGACATGTCC

>9780844|10
AGCTGCAGCT

>9781000|10
GGTCTAGACC

>9787056|10
CTTCCGGAAG

>9787398|10
CACATATGTG

>9789411|10
TTGAGCTCAA

>9792234|10
TGCTGCAGCA

>9792309|10
TTTCGCGAAA

>9792521|10
CTGCATGCAG

>9792848|10
TGCGCGCGCA

>9796086|10
AGCTGCAGCT

>9796242|10
GGTCTAGACC

>9797265|10
GAAAATTTTC

>9799461|10
GAAAATTTTC

>9799855|10
CGACGCGTCG

>9804035|10
TTTTTAAAAA

>9805113|10
TTTAATTAAA

>9806075|10
GCCCATGGGC

>9806086|10
GGGCCGGCCC

>9812861|10
GGGAATTCCC

>9812917|10
CCCCATGGGG

>9812923|10
GGGGATCCCC

>9812972|10
CCCCGCGGGG

>9813346|10
CCCCGCGGGG

>9814466|10
TTGACGTCAA

>9815808|10
TAATTAATTA

>9816875|10
CTTGGCCAAG

>9817679|10
CTCTCGAGAG

>9819260|10
AAAATATTTT

>9826673|10
TTGCGCGCAA

>9828195|10
GGACATGTCC

>9833610|10
TTGCGCGCAA

>9834078|10
CTTGATCAAG

>9841838|10
AGGAATTCCT

>9844315|10
TGGTGCACCA

>9846631|10
TGGGTACCCA

>9852222|10
TTTCTAGAAA

>9852745|10
AATAGCTATT

>9855468|10
TTGCGCGCAA

>9859178|10
TGATATATCA

>9867003|10
AATAATTATT

>9867615|10
TGATATATCA

>9876637|10
TGGGTACCCA

>9891031|10
CTCTGCAGAG

>9897805|10
AATTTAAATT

>9907006|10
AATTATAATT

>9910067|10
CTAAATTTAG

>9910809|10
CACATATGTG

>9912154|10
CGCCGCGGCG

>9917255|10
GCATCGATGC

>9917874|10
TCCTTAAGGA

>9921200|10
TCCTTAAGGA

>9922886|10
GTATATATAC

>9927855|10
TGCGCGCGCA

>9930731|10
AATTTAAATT

>9939297|10
TTGCGCGCAA

>9940877|10
GGACATGTCC

>9942015|10
TGGGTACCCA

>9949356|10
TGGGTACCCA

>9949795|10
AATTTAAATT

>9955562|10
CAACATGTTG

>9955917|10
TATGTACATA

>9956530|10
ATTGCGCAAT

>9957040|10
TGCAGCTGCA

>9958801|10
TTTGATCAAA

>9959159|10
CTAGTACTAG

>9960673|10
TTGAATTCAA

>9961807|10
GCGCTAGCGC

>9967895|10
TTGCGCGCAA

>9970191|10
CTTATATAAG

>9971371|10
GGACATGTCC

>9976001|10
TTGCGCGCAA

>9977606|10
GGACATGTCC

>9978674|10
TTGCGCGCAA

>9980214|10
GGACATGTCC

>9981005|10
TGGGTACCCA

>9988414|10
CGATTAATCG

>9993462|10
TAAATATTTA

>10002991|10
GACTTAAGTC

>10003258|10
GACTTAAGTC

>10003347|10
GACTTAAGTC

>10003972|10
GCAGTACTGC

>10009645|10
TGGCGCGCCA

>10012256|10
TGGGTACCCA

>10019290|10
CAAGGCCTTG

>10019300|10
ATGAATTCAT

>10019784|10
TCAGATCTGA

>10023061|10
CCTTATAAGG

>10028876|10
CCTTCGAAGG

>10031872|10
CCTTATAAGG

>10037149|10
GCAGTACTGC

>10049254|10
CAGATATCTG

>10058793|10
GGGGTACCCC

>10059309|10
CACGTACGTG

>10059348|10
CTGCCGGCAG

>10061442|10
GCCCCGGGGC

>10064897|10
CGAGGCCTCG

>10067845|10
CGAGGCCTCG

>10075302|10
GGACATGTCC

>10076166|10
CACGCGCGTG

>10076242|10
GTCGCGCGAC

>10077521|10
TGATATATCA

>10078058|10
CATCATGATG

>10082605|10
TTCTTAAGAA

>10083687|10
AACATATGTT

>10085795|10
TATTTAAATA

>10088136|10
CGGGATCCCG

>10088584|10
TATTTAAATA

>10089135|10
GGGGATCCCC

>10089833|10
ACACTAGTGT

>10091490|10
AATTCGAATT

>10092198|10
CGGGTACCCG

>10098566|10
CCCCTAGGGG

>10103698|10
GGACATGTCC

>10111526|10
GGACATGTCC

>10112753|10
AAGAGCTCTT

>10114512|10
TGGGTACCCA

>10117279|10
TACGGCCGTA

>10118873|10
GGACATGTCC

>10118966|10
GGTGTACACC

>10118976|10
GGACATGTCC

>10119072|10
GGTGTACACC

>10119305|10
GGACATGTCC

>10130597|10
AAGCTAGCTT

>10132477|10
GGACATGTCC

>10132701|10
GGACATGTCC

>10132787|10
GGACATGTCC

>10132890|10
GGACATGTCC

>10134479|10
TACGGCCGTA

>10137245|10
TGGGTACCCA

>10146514|10
TACGGCCGTA

>10149280|10
TGGGTACCCA

>10149723|10
AATTTAAATT

>10152612|10
GGTGTACACC

>10152622|10
GGACATGTCC

>10152857|10
GGTGTACACC

>10152867|10
GGACATGTCC

>10152964|10
GGTGTACACC

>10154041|10
TTGGCGCCAA

>10154103|10
TTGAATTCAA

>10155417|10
GAAAATTTTC

>10159201|10
AAACATGTTT

>10160093|10
TCAAATTTGA

>10162621|10
TTGAGCTCAA

>10166014|10
GAAAATTTTC

>10168389|10
ATATTAATAT

>10169512|10
ACTATATAGT

>10171228|10
ACCTGCAGGT

>10173696|10
GGACATGTCC

>10182834|10
GGACATGTCC

>10190005|10
ATGCTAGCAT

>10190480|10
TATAATTATA

>10191939|10
CAACTAGTTG

>10192188|10
TCCTGCAGGA

>10207051|10
AGAAATTTCT

>10213152|10
CCAGTACTGG

>10213668|10
TAGCTAGCTA

>10218094|10
CCTGGCCAGG

>10218737|10
CGGCGCGCCG

>10222261|10
TCACCGGTGA

>10222287|10
CGCGGCCGCG

>10224606|10
TCATTAATGA

>10228569|10
GCGTCGACGC

>10230814|10
TTTTTAAAAA

>10234326|10
ATATATATAT

>10235290|10
TAGATATCTA

>10240154|10
CGAGGCCTCG

>10242519|10
GGACATGTCC

>10248534|10
TTGCGCGCAA

>10250137|10
GGACATGTCC

>10252406|10
CGACGCGTCG

>10259971|10
TAGCTAGCTA

>10262924|10
ATTAATTAAT

>10264606|10
CTCTGCAGAG

>10267676|10
AGTCATGACT

>10274309|10
CTCTGCAGAG

>10284994|10
GTGCCGGCAC

>10287122|10
CGAGGCCTCG

>10288417|10
ATACATGTAT

>10292236|10
CTCGTACGAG

>10296302|10
AGCAGCTGCT

>10297532|10
TATTCGAATA

>10297553|10
TCTGCGCAGA

>10298979|10
TCTGCGCAGA

>10299000|10
TATTCGAATA

>10299992|10
CGAGGCCTCG

>10302578|10
GCGCCGGCGC

>10303353|10
TCCGGCCGGA

>10303593|10
GGGGTACCCC

>10304108|10
CACGTACGTG

>10307975|10
GATTCGAATC

>10307996|10
CCTTGCAAGG

>10315913|10
GATTCGAATC

>10315934|10
CCTTGCAAGG

>10318027|10
TCAAGCTTGA

>10324695|10
GGAAGCTTCC

>10325483|10
CGGCGCGCCG

>10326822|10
CGAGGCCTCG

>10329917|10
GGCAGCTGCC

>10335354|10
AGATCGATCT

>10336272|10
CACGTACGTG

>10338172|10
TTGCGCGCAA

>10340603|10
TCCGGCCGGA

>10341982|10
CTCGTACGAG

>10345174|10
CGAGGCCTCG

>10346519|10
CGGCGCGCCG

>10351567|10
GCCCCGGGGC

>10352474|10
CATTCGAATG

>10353665|10
AGGAATTCCT

>10353681|10
CACGTACGTG

>10357917|10
GATCATGATC

>10360874|10
TTCAGCTGAA

>10363919|10
TTTTTAAAAA

>10364027|10
TGATGCATCA

>10369986|10
GCACATGTGC

>10370969|10
TTAAATTTAA

>10375321|10
TATATATATA

>10375322|10
ATATATATAT

>10375323|10
TATATATATA

>10375324|10
ATATATATAT

>10375325|10
TATATATATA

>10375326|10
ATATATATAT

>10375327|10
TATATATATA

>10375328|10
ATATATATAT

>10375329|10
TATATATATA

>10375330|10
ATATATATAT

>10375331|10
TATATATATA

>10375332|10
ATATATATAT

>10375333|10
TATATATATA

>10375334|10
ATATATATAT

>10375335|10
TATATATATA

>10375336|10
ATATATATAT

>10375337|10
TATATATATA

>10375338|10
ATATATATAT

>10375339|10
TATATATATA

>10375340|10
ATATATATAT

>10375341|10
TATATATATA

>10375342|10
ATATATATAT

>10375343|10
TATATATATA

>10375344|10
ATATATATAT

>10375345|10
TATATATATA

>10375346|10
ATATATATAT

>10375347|10
TATATATATA

>10375348|10
ATATATATAT

>10375349|10
TATATATATA

>10375350|10
ATATATATAT

>10375351|10
TATATATATA

>10375352|10
ATATATATAT

>10375353|10
TATATATATA

>10375354|10
ATATATATAT

>10375355|10
TATATATATA

>10377757|10
TCCCCGGGGA

>10379723|10
TCGGTACCGA

>10379917|10
GGCACGTGCC

>10382168|10
TGAATATTCA

>10384394|10
TTTCGCGAAA

>10385682|10
AGGCTAGCCT

>10389571|10
CTTTGCAAAG

>10394687|10
AATCGCGATT

>10395389|10
AATCGCGATT

>10395488|10
AATCGCGATT

>10401135|10
CTCATATGAG

>10401417|10
TCTTCGAAGA

>10404153|10
GCCACGTGGC

>10408058|10
TCCTCGAGGA

>10413562|10
TGTTGCAACA

>10415146|10
TGTGCGCACA

>10421353|10
GTAGGCCTAC

>10421664|10
CCGGGCCCGG

>10422208|10
TTGAGCTCAA

>10425355|10
CTTTATAAAG

>10429151|10
ATCGCGCGAT

>10435861|10
AACGTACGTT

>10436133|10
ATGCATGCAT

>10436335|10
GCGCCGGCGC

>10439513|10
AGCTGCAGCT

>10440004|10
TGATGCATCA

>10441586|10
TATATATATA

>10441587|10
ATATATATAT

>10441588|10
TATATATATA

>10448987|10
TGATGCATCA

>10451581|10
GGTGTACACC

>10451769|10
GGTGTACACC

>10451788|10
GGTGTACACC

>10452020|10
GGACATGTCC

>10454906|10
AATTTAAATT

>10455349|10
TGGGTACCCA

>10458115|10
TACGGCCGTA

>10459304|10
AAAATATTTT

>10459723|10
GGTGTACACC

>10459825|10
GGTGTACACC

>10459922|10
GGACATGTCC

>10459932|10
GGTGTACACC

>10460164|10
GGACATGTCC

>10462028|10
AGCTGCAGCT

>10462069|10
AGCTGCAGCT

>10463978|10
CATATATATG

>10469036|10
TACGGCCGTA

>10471805|10
TGGGTACCCA

>10472248|10
AATTTAAATT

>10475245|10
CGGTGCACCG

>10475457|10
GGACATGTCC

>10479148|10
GGACATGTCC

>10482393|10
AATTGCAATT

>10484186|10
TTGAGCTCAA

>10485710|10
CAAAATTTTG

>10490469|10
AGCAGCTGCT

>10491149|10
AAATGCATTT

>10491321|10
GGTGATCACC

>10492279|10
AAGGTACCTT

>10494348|10
AGCTGCAGCT

>10497318|10
TCAAGCTTGA

>10499021|10
TTTTGCAAAA

>10504065|10
GGACATGTCC

>10510954|10
TATGTACATA

>10512042|10
TTTTTAAAAA

>10514689|10
GAAAGCTTTC

>10516498|10
ACGTATACGT

>10519458|10
TCTGCGCAGA

>10519479|10
TATTCGAATA

>10524124|10
CACGTACGTG

>10524164|10
TTGCCGGCAA

>10533541|10
TACGTACGTA

>10533543|10
CGTACGTACG

>10534715|10
CGTACGTACG

>10540755|10
CCGGTACCGG

>10542265|10
CCATGCATGG

>10545335|10
TTCTGCAGAA

>10549640|10
TTGCGCGCAA

>10552872|10
TTGCGCGCAA

>10561520|10
GGGCCGGCCC

>10566747|10
CGAGGCCTCG

>10570993|10
TGGGTACCCA

>10571433|10
AATTTAAATT

>10575707|10
CGGGTACCCG

>10578267|10
CGAAATTTCG

>10578275|10
CGGGTACCCG

>10582276|10
AAAATATTTT

>10583493|10
TCTCGCGAGA

>10585654|10
CGCGCGCGCG

>10589428|10
AATTATAATT

>10592188|10
TGTTATAACA

>10594476|10
CGAGTACTCG

>10597257|10
TTGAGCTCAA

>10600177|10
GGTTATAACC

>10605702|10
GATTCGAATC

>10606118|10
CTCGGCCGAG

>10613656|10
CCGTGCACGG

>10615313|10
GATTCGAATC

>10617333|10
TTTCTAGAAA

>10623695|10
AATTTAAATT

>10625378|10
TTTTGCAAAA

>10625697|10
GATTCGAATC

>10627509|10
AAATCGATTT

>10630840|10
GATTCGAATC

>10631256|10
CTCGGCCGAG

>10634189|10
CAAAATTTTG

>10636940|10
TGGGTACCCA

>10637455|10
TTTAATTAAA

>10644286|10
TGGGTACCCA

>10645011|10
CTTATATAAG

>10648791|10
TTTGATCAAA

>10649230|10
TTCAATTGAA

>10649496|10
AATATATATT

>10652580|10
GGTCATGACC

>10652693|10
TCCGGCCGGA

>10652932|10
GGGGTACCCC

>10657661|10
GGACATGTCC

>10657904|10
GGACATGTCC

>10658000|10
GGTGTACACC

>10659732|10
AAAGATCTTT

>10660374|10
ATGACGTCAT

>10660498|10
CGAGGCCTCG

>10663519|10
CGAGGCCTCG

>10666177|10
CGCGCGCGCG

>10667762|10
ATATATATAT

>10667763|10
TATATATATA

>10667764|10
ATATATATAT

>10667765|10
TATATATATA

>10667766|10
ATATATATAT

>10667767|10
TATATATATA

>10667768|10
ATATATATAT

>10667769|10
TATATATATA

>10667770|10
ATATATATAT

>10667771|10
TATATATATA

>10667772|10
ATATATATAT

>10667773|10
TATATATATA

>10668609|10
GCATGCATGC

>10672054|10
ATATATATAT

>10672055|10
TATATATATA

>10672056|10
ATATATATAT

>10672057|10
TATATATATA

>10672058|10
ATATATATAT

>10672059|10
TATATATATA

>10672060|10
ATATATATAT

>10672061|10
TATATATATA

>10672062|10
ATATATATAT

>10672063|10
TATATATATA

>10672064|10
ATATATATAT

>10672065|10
TATATATATA

>10672066|10
ATATATATAT

>10672067|10
TATATATATA

>10672068|10
ATATATATAT

>10672069|10
TATATATATA

>10672070|10
ATATATATAT

>10672071|10
TATATATATA

>10672072|10
ATATATATAT

>10672073|10
TATATATATA

>10672074|10
ATATATATAT

>10672075|10
TATATATATA

>10672076|10
ATATATATAT

>10672077|10
TATATATATA

>10672078|10
ATATATATAT

>10672079|10
TATATATATA

>10674641|10
AAAAGCTTTT

>10676175|10
TTTCATGAAA

>10677383|10
CATGTACATG

>10678078|10
ATTAGCTAAT

>10678226|10
TAGCTAGCTA

>10682138|10
TTCAATTGAA

>10683220|10
AGTCATGACT

>10685405|10
CTCAATTGAG

>10685668|10
GGACATGTCC

>10686007|10
GGTGTACACC

>10690386|10
CTCAATTGAG

>10690650|10
GGACATGTCC

>10690989|10
GGTGTACACC

>10691407|10
CCACATGTGG

>10691470|10
CCACGCGTGG

>10693571|10
AACTCGAGTT

>10696474|10
GGATATATCC

>10697127|10
GTCGCGCGAC

>10699174|10
GGACATGTCC

>10700738|10
TTGCGCGCAA

>10708595|10
CTCAATTGAG

>10708739|10
TTAAATTTAA

>10709196|10
GGTGTACACC

>10713218|10
TCATATATGA

>10713667|10
TGATATATCA

>10725416|10
GAAGATCTTC

>10729460|10
TCATATATGA

>10729909|10
TGATATATCA

>10732374|10
TGTCATGACA

>10736341|10
ATCTTAAGAT

>10736748|10
AAAAGCTTTT

>10738220|10
ACGTATACGT

>10739647|10
CGGCGCGCCG

>10741127|10
AGATCGATCT

>10744739|10
CATAATTATG

>10744895|10
CGAGGCCTCG

>10746053|10
TAGTATACTA

>10753218|10
TAGTATACTA

>10753866|10
AAATTAATTT

>10759106|10
TACCGCGGTA

>10761645|10
GAAAATTTTC

>10765608|10
CTCGTACGAG

>10769093|10
CGAAATTTCG

>10771755|10
CGGCGCGCCG

>10773540|10
CCTGGCCAGG

>10778260|10
AGATCGATCT

>10781313|10
CTCGTACGAG

>10783568|10
ACATATATGT

>10783682|10
ATTCATGAAT

>10783728|10
TATATATATA

>10784297|10
GATTATAATC

>10784373|10
ATTATATAAT

>10784650|10
ATTATATAAT

>10786387|10
CGAGGCCTCG

>10789288|10
CGAGGCCTCG

>10794541|10
CACGTACGTG

>10795295|10
TCCGGCCGGA

>10796076|10
GCGCCGGCGC

>10800108|10
ACGTATACGT

>10802191|10
TCTGCGCAGA

>10804572|10
ATTATATAAT

>10810889|10
TGGGTACCCA

>10811332|10
AATTTAAATT

>10816756|10
ATAATATTAT

>10816814|10
GAATATATTC

>10818929|10
ATGCATGCAT

>10819037|10
GCTAGCTAGC

>10820638|10
TGCTGCAGCA

>10820885|10
TGCACGTGCA

>10821211|10
GCGCGCGCGC

>10821212|10
CGCGCGCGCG

>10821213|10
GCGCGCGCGC

>10821214|10
CGCGCGCGCG

>10823346|10
TCTATATAGA

>10823381|10
ATATATATAT

>10824701|10
GCCCATGGGC

>10825277|10
CGATATATCG

>10826208|10
TGCTGCAGCA

>10826389|10
ATGCATGCAT

>10827994|10
TTTTTAAAAA

>10828159|10
GAACTAGTTC

>10829859|10
GGTACGTACC

>10830330|10
ATGCATGCAT

>10831037|10
TGCAGCTGCA

>10831056|10
TGCAGCTGCA

>10833727|10
GGGAATTCCC

>10834275|10
ACCCATGGGT

>10834401|10
GGGAATTCCC

>10834542|10
AATATATATT

>10834551|10
TTTTTAAAAA

>10835499|10
GGTGTACACC

>10835595|10
GGACATGTCC

>10835605|10
GGTGTACACC

>10835838|10
GGACATGTCC

>10837684|10
TCCTATAGGA

>10837844|10
ATGTTAACAT

>10837921|10
AAAGATCTTT

>10837982|10
AATATATATT

>10839138|10
AGCTATAGCT

>10839248|10
TAGCTAGCTA

>10839250|10
GCTAGCTAGC

>10840521|10
AAAGTACTTT

>10840777|10
ATGCATGCAT

>10842638|10
ATATATATAT

>10842639|10
TATATATATA

>10842640|10
ATATATATAT

>10842641|10
TATATATATA

>10842642|10
ATATATATAT

>10846791|10
GATTATAATC

>10847639|10
GGTTTAAACC

>10849970|10
TTAATATTAA

>10851642|10
GGTGTACACC

>10851652|10
GGACATGTCC

>10854493|10
GACGATCGTC

>10858219|10
GTTAGCTAAC

>10863833|10
GGATCGATCC

>10865077|10
CGAGGCCTCG

>10867621|10
ATTATATAAT

>10871307|10
TAATTAATTA

>10873780|10
TTATTAATAA

>10873949|10
TATAATTATA

>10874678|10
ATCTTAAGAT

>10875687|10
TTTTTAAAAA

>10876800|10
TATATATATA

>10876801|10
ATATATATAT

>10876802|10
TATATATATA

>10876939|10
TGCAGCTGCA

>10880980|10
ATGCATGCAT

>10883024|10
TATTCGAATA

>10883045|10
TCTGCGCAGA

>10886987|10
TTCAATTGAA

>10890660|10
TGGGTACCCA

>10891097|10
AATTTAAATT

>10892843|10
TGAAATTTCA

>10900442|10
TAATTAATTA

>10900444|10
ATTAATTAAT

>10900446|10
TAATTAATTA

>10901327|10
ATGCATGCAT

>10903124|10
GGGCCGGCCC

>10903970|10
AAAGATCTTT

>10904235|10
CTTCGCGAAG

>10904881|10
GCTAGCTAGC

>10905177|10
CGTGCGCACG

>10908749|10
TTGAGCTCAA

>10909933|10
AAGGATCCTT

>10920672|10
AGTAATTACT

>10922811|10
AAACATGTTT

>10925149|10
AGTAATTACT

>10927315|10
AATTTAAATT

>10931372|10
GGACATGTCC

>10931479|10
GGACATGTCC

>10932195|10
TTTATATAAA

>10946954|10
GATCTAGATC

>10947680|10
AGAAGCTTCT

>10949710|10
TTCGGCCGAA

>10949816|10
CTGGCGCCAG

>10953923|10
AGGATATCCT

>10956755|10
GCCCATGGGC

>10960388|10
ACAGTACTGT

>10961042|10
GGCGCGCGCC

>10962243|10
CTAATATTAG

>10962250|10
TAGCTAGCTA

>10963349|10
CGCCTAGGCG

>10970006|10
GTGAGCTCAC

>10970286|10
CGCGCGCGCG

>10970649|10
GCCGGCCGGC

>10970651|10
CGGCCGGCCG

>10971729|10
CCGGCGCCGG

>10972001|10
CACCATGGTG

>10972518|10
TTTATATAAA

>10974862|10
CGGCCGGCCG

>10974864|10
GCCGGCCGGC

>10978065|10
GCGACGTCGC

>10978080|10
CCGCCGGCGG

>10978125|10
CTGCCGGCAG

>10981732|10
GCTCGCGAGC

>10981738|10
GAGCCGGCTC

>10981760|10
GCTCGCGAGC

>10982660|10
CTGCATGCAG

>10982677|10
CGCGCGCGCG

>10982678|10
GCGCGCGCGC

>10982785|10
CCTGCGCAGG

>10983926|10
GGCCATGGCC

>10984096|10
ATCCGCGGAT

>10985212|10
TTTGTACAAA

>10985258|10
TTTGTACAAA

>10988782|10
ATGGATCCAT

>10989221|10
TAGCTAGCTA

>10989473|10
CTATATATAG

>10989974|10
GAGCTAGCTC

>10990516|10
ATGCATGCAT

>10990542|10
ATATATATAT

>10990811|10
TATGTACATA

>10991101|10
TTTTTAAAAA

>10992557|10
TTTTTAAAAA

>10995479|10
AGCAGCTGCT

>11000846|10
GCTCGCGAGC

>11001046|10
TCAATATTGA

>11001726|10
CAAAATTTTG

>11005445|10
GGTGATCACC

>11012044|10
TTGCGCGCAA

>11014154|10
TTGAGCTCAA

>11019209|10
GAAAATTTTC

>11019328|10
AAAATATTTT

>11020878|10
TAAAGCTTTA

>11021599|10
GGACATGTCC

>11021833|10
GGTGTACACC

>11021843|10
GGACATGTCC

>11021940|10
GGTGTACACC

>11022064|10
GGTGTACACC

>11023658|10
TACGGCCGTA

>11026412|10
TGGGTACCCA

>11026856|10
AATTTAAATT

>11029739|10
GGACATGTCC

>11029973|10
GGTGTACACC

>11029983|10
GGACATGTCC

>11030080|10
GGTGTACACC

>11030182|10
GGTGTACACC

>11032956|10
CATCATGATG

>11035417|10
GGTGCGCACC

>11035493|10
TCTGCGCAGA

>11037390|10
AACAATTGTT

>11037482|10
TCGATATCGA

>11039369|10
TTGTGCACAA

>11039583|10
CAATTAATTG

>11041379|10
TGGAATTCCA

>11042774|10
TATGTACATA

>11042794|10
CAAAATTTTG

>11043685|10
TGATATATCA

>11052926|10
TGATATATCA

>11056123|10
CTAAATTTAG

>11059601|10
TTTTTAAAAA

>11060265|10
AAATATATTT

>11060393|10
TCGAATTCGA

>11062142|10
AGTCTAGACT

>11063326|10
CTTCTAGAAG

>11067241|10
TTTTTAAAAA

>11073550|10
CGAGGCCTCG

>11074395|10
GGGGATCCCC

>11074897|10
CGGCGCGCCG

>11076418|10
CGAGGCCTCG

>11082041|10
CACGTACGTG

>11084997|10
TGCGCGCGCA

>11085189|10
GGTGTACACC

>11085282|10
GGACATGTCC

>11086902|10
TACGGCCGTA

>11089668|10
TGGGTACCCA

>11090111|10
AATTTAAATT

>11093125|10
TGCGCGCGCA

>11093846|10
TGCGCGCGCA

>11094131|10
GGACATGTCC

>11097833|10
ATCTATAGAT

>11098320|10
ACATATATGT

>11099853|10
TATTCGAATA

>11100071|10
ACCCTAGGGT

>11104362|10
CCATGCATGG

>11106669|10
TACGTACGTA

>11109108|10
TTAAATTTAA

>11114704|10
CCCAGCTGGG

>11121005|10
CAAAATTTTG

>11122954|10
GCAGTACTGC

>11124328|10
CAATATATTG

>11127584|10
ACATATATGT

>11128996|10
GCAGATCTGC

>11129226|10
TAATTAATTA

>11129519|10
AGGATATCCT

>11132414|10
TTTAATTAAA

>11137073|10
CAGTCGACTG

>11138940|10
CGGCGCGCCG

>11141278|10
AAAGATCTTT

>11146824|10
AGCTGCAGCT

>11149979|10
AAAATATTTT

>11154444|10
ATATATATAT

>11156309|10
AGCTGCAGCT

>11156451|10
AGCTGCAGCT

>11157761|10
CACGTACGTG

>11158277|10
GGGGTACCCC

>11158517|10
TCCGGCCGGA

>11160791|10
CAGTCGACTG

>11161161|10
ATTTTAAAAT

>11161737|10
GGTCTAGACC

>11168410|10
TTTAGCTAAA

>11169169|10
GGCCGCGGCC

>11176301|10
TCAAATTTGA

>11176717|10
GGCTATAGCC

>11177542|10
AACCTAGGTT

>11178519|10
TTGAGCTCAA

>11198250|10
TTGAGCTCAA

>11198560|10
GGACATGTCC

>11203149|10
TTATTAATAA

>11204462|10
TGGTGCACCA

>11208685|10
ATATATATAT

>11208686|10
TATATATATA

>11208687|10
ATATATATAT

>11208688|10
TATATATATA

>11208689|10
ATATATATAT

>11208690|10
TATATATATA

>11208691|10
ATATATATAT

>11208692|10
TATATATATA

>11208693|10
ATATATATAT

>11208694|10
TATATATATA

>11208695|10
ATATATATAT

>11208696|10
TATATATATA

>11208697|10
ATATATATAT

>11208698|10
TATATATATA

>11208699|10
ATATATATAT

>11208700|10
TATATATATA

>11208701|10
ATATATATAT

>11208702|10
TATATATATA

>11208703|10
ATATATATAT

>11208704|10
TATATATATA

>11208705|10
ATATATATAT

>11208706|10
TATATATATA

>11208707|10
ATATATATAT

>11208708|10
TATATATATA

>11208709|10
ATATATATAT

>11208710|10
TATATATATA

>11208711|10
ATATATATAT

>11208712|10
TATATATATA

>11208713|10
ATATATATAT

>11208714|10
TATATATATA

>11208715|10
ATATATATAT

>11208716|10
TATATATATA

>11208717|10
ATATATATAT

>11208718|10
TATATATATA

>11210538|10
TATATATATA

>11211765|10
CTGGATCCAG

>11212051|10
TCGGCGCCGA

>11212308|10
GAACGCGTTC

>11212314|10
GTTCCGGAAC

>11212827|10
ATGGTACCAT

>11213458|10
TTGTTAACAA

>11216663|10
GGCCATGGCC

>11217585|10
ATTTTAAAAT

>11220509|10
GCCCTAGGGC

>11220592|10
GTCTCGAGAC

>11224278|10
TTGCGCGCAA

>11227307|10
TTGCGCGCAA

>11232571|10
TACGGCCGTA

>11232820|10
TTGCGCGCAA

>11236729|10
CCTTGCAAGG

>11238697|10
CTCTATAGAG

>11241068|10
ATCAATTGAT

>11242212|10
TGCGCGCGCA

>11245726|10
TTTAGCTAAA

>11246104|10
TAATTAATTA

>11246106|10
ATTAATTAAT

>11246171|10
TATAGCTATA

>11246664|10
ATACATGTAT

>11251164|10
ATATATATAT

>11251784|10
TATCATGATA

>11253189|10
TGGTGCACCA

>11258131|10
GGGGTACCCC

>11258647|10
CACGTACGTG

>11258663|10
AGGAATTCCT

>11262636|10
CGGGTACCCG

>11264827|10
CGAGGCCTCG

>11267644|10
CGAGGCCTCG

>11271800|10
TGGGTACCCA

>11272239|10
AATTTAAATT

>11279833|10
TTTAGCTAAA

>11283505|10
TGTAATTACA

>11290317|10
AATCCGGATT

>11295323|10
TTTAATTAAA

>11297233|10
TGTATATACA

>11297689|10
AATCATGATT

>11297863|10
ACTTGCAAGT

>11298366|10
TGATGCATCA

>11301780|10
CGGAGCTCCG

>11302379|10
CCCCGCGGGG

>11302809|10
GGGAATTCCC

>11302816|10
CCCCGCGGGG

>11309474|10
TGGGTACCCA

>11309914|10
AATTTAAATT

>11314318|10
CATTTAAATG

>11314764|10
CGAGGCCTCG

>11316874|10
ATCATATGAT

>11316988|10
ACCCATGGGT

>11317072|10
ACCCGCGGGT

>11317162|10
ACCCATGGGT

>11318300|10
TCCGCGCGGA

>11319091|10
CGAGGCCTCG

>11319133|10
CGAGGCCTCG

>11319163|10
TGCTCGAGCA

>11324186|10
GGACATGTCC

>11324497|10
TTGAGCTCAA

>11331785|10
GGACATGTCC

>11331878|10
GGTGTACACC

>11335555|10
TCAAATTTGA

>11335703|10
ATTTGCAAAT

>11335726|10
CCAAATTTGG

>11336100|10
GACTCGAGTC

>11340170|10
TAGTATACTA

>11342595|10
TCAAATTTGA

>11342742|10
ATTTGCAAAT

>11342765|10
CCAAATTTGG

>11345680|10
AATTTAAATT

>11346123|10
TGGGTACCCA

>11348890|10
TACGGCCGTA

>11349139|10
TTGCGCGCAA

>11350572|10
GGTGTACACC

>11351858|10
GGACATGTCC

>11352169|10
TTGAGCTCAA

>11353697|10
CACGTACGTG

>11354212|10
GGGGTACCCC

>11354428|10
ACCCTAGGGT

>11354452|10
TCCGGCCGGA

>11354565|10
GGTCATGACC

>11355227|10
GCGCCGGCGC

>11356958|10
CATTTAAATG

>11358094|10
GCTCGCGAGC

>11362969|10
TGCTTAAGCA

>11364685|10
GAGAGCTCTC

>11364896|10
TGGCGCGCCA

>11365479|10
TCTCGCGAGA

>11371809|10
CTGATATCAG

>11372456|10
TCGAATTCGA

>11372698|10
AATCATGATT

>11373059|10
TATCCGGATA

>11373241|10
CCGGATCCGG

>11378707|10
GAGAGCTCTC

>11379540|10
GGACATGTCC

>11379688|10
TGCGCGCGCA

>11379765|10
GGACATGTCC

>11379954|10
GGACATGTCC

>11380641|10
ATTGATCAAT

>11381562|10
TACGGCCGTA

>11384328|10
TGGGTACCCA

>11384771|10
AATTTAAATT

>11386517|10
TGAAATTTCA

>11387655|10
GGACATGTCC

>11387889|10
GGTGTACACC

>11387899|10
GGACATGTCC

>11387996|10
GGTGTACACC

>11390056|10
ATTCATGAAT

>11393807|10
AATCTAGATT

>11395844|10
TGATTAATCA

>11397925|10
ATATATATAT

>11399953|10
AATGATCATT

>11401734|10
TACAATTGTA

>11402198|10
ATTTATAAAT

>11403815|10
TATATATATA

>11403816|10
ATATATATAT

>11403817|10
TATATATATA

>11403818|10
ATATATATAT

>11403819|10
TATATATATA

>11403820|10
ATATATATAT

>11403821|10
TATATATATA

>11403822|10
ATATATATAT

>11403823|10
TATATATATA

>11403824|10
ATATATATAT

>11403825|10
TATATATATA

>11403826|10
ATATATATAT

>11403827|10
TATATATATA

>11403828|10
ATATATATAT

>11403829|10
TATATATATA

>11404558|10
ATGCATGCAT

>11408162|10
TATATATATA

>11408163|10
ATATATATAT

>11408164|10
TATATATATA

>11408165|10
ATATATATAT

>11408166|10
TATATATATA

>11408167|10
ATATATATAT

>11408168|10
TATATATATA

>11412776|10
CCATGCATGG

>11414294|10
TGCCTAGGCA

>11416134|10
GAAAGCTTTC

>11423960|10
TGCATATGCA

>11424672|10
GACGGCCGTC

>11425070|10
TCAAGCTTGA

>11427362|10
GGTTCGAACC

>11427978|10
AGCTGCAGCT

>11433875|10
GGACATGTCC

>11436381|10
AAAGATCTTT

>11440091|10
CTGTCGACAG

>11447516|10
TGCAATTGCA

>11447715|10
GCCCATGGGC

>11454512|10
CTTCATGAAG

>11459101|10
GGACATGTCC

>11459111|10
GGTGTACACC

>11459204|10
GGACATGTCC

>11460833|10
TACGGCCGTA

>11463600|10
TGGGTACCCA

>11467286|10
GGACATGTCC

>11467389|10
GGACATGTCC

>11469449|10
CCTCATGAGG

>11469558|10
GCCCATGGGC

>11471010|10
TAGCTAGCTA

>11471352|10
TAGCTAGCTA

>11471879|10
TGCACGTGCA

>11474343|10
GTGCGCGCAC

>11474515|10
TAGCTAGCTA

>11474728|10
TAGGTACCTA

>11475557|10
GCGCCGGCGC

>11475813|10
GGCGGCCGCC

>11476570|10
CCGGCGCCGG

>11478922|10
ACCCTAGGGT

>11479927|10
GGTTCGAACC

>11479998|10
GGGCCGGCCC

>11481272|10
CCTGGCCAGG

>11481277|10
CCAGGCCTGG

>11482849|10
TACATATGTA

>11483077|10
GCAAATTTGC

>11483417|10
AATCGCGATT

>11483723|10
TAAACGTTTA

>11483992|10
CGTTTAAACG

>11484596|10
TTTCTAGAAA

>11486551|10
GGGCCGGCCC

>11490136|10
CACAATTGTG

>11493174|10
TTGCGCGCAA

>11499003|10
GGACATGTCC

>11508446|10
TATTCGAATA

>11508465|10
TCTGCGCAGA

>11509521|10
TATTCGAATA

>11509540|10
TCTGCGCAGA

>11510193|10
CTTCCGGAAG

>11521200|10
ATGTATACAT

>11521944|10
TCCATATGGA

>11522026|10
TCCATATGGA

>11522909|10
GGAGGCCTCC

>11523810|10
ATATTAATAT

>11523813|10
TTAATATTAA

>11526244|10
GCGCCGGCGC

>11527368|10
ACAAATTTGT

>11528002|10
TACATATGTA

>11528949|10
ATGTATACAT

>11534089|10
AAAACGTTTT

>11534733|10
CTAAATTTAG

>11547419|10
CTATATATAG

>11548958|10
TTTATATAAA

>11549635|10
CGTGTACACG

>11549653|10
ACCCATGGGT

>11549737|10
ACCCATGGGT

>11551083|10
TATATATATA

>11551084|10
ATATATATAT

>11551085|10
TATATATATA

>11551086|10
ATATATATAT

>11551087|10
TATATATATA

>11551088|10
ATATATATAT

>11551089|10
TATATATATA

>11551090|10
ATATATATAT

>11551091|10
TATATATATA

>11551092|10
ATATATATAT

>11551093|10
TATATATATA

>11551094|10
ATATATATAT

>11551095|10
TATATATATA

>11551096|10
ATATATATAT

>11551097|10
TATATATATA

>11551098|10
ATATATATAT

>11551099|10
TATATATATA

>11551100|10
ATATATATAT

>11551101|10
TATATATATA

>11551102|10
ATATATATAT

>11551103|10
TATATATATA

>11551104|10
ATATATATAT

>11551105|10
TATATATATA

>11551106|10
ATATATATAT

>11551107|10
TATATATATA

>11551108|10
ATATATATAT

>11551109|10
TATATATATA

>11551110|10
ATATATATAT

>11551111|10
TATATATATA

>11551112|10
ATATATATAT

>11551113|10
TATATATATA

>11551114|10
ATATATATAT

>11551115|10
TATATATATA

>11551116|10
ATATATATAT

>11551117|10
TATATATATA

>11551118|10
ATATATATAT

>11551119|10
TATATATATA

>11551120|10
ATATATATAT

>11551121|10
TATATATATA

>11551122|10
ATATATATAT

>11551123|10
TATATATATA

>11551124|10
ATATATATAT

>11551125|10
TATATATATA

>11551126|10
ATATATATAT

>11551127|10
TATATATATA

>11551128|10
ATATATATAT

>11551129|10
TATATATATA

>11551130|10
ATATATATAT

>11551131|10
TATATATATA

>11551132|10
ATATATATAT

>11551133|10
TATATATATA

>11552560|10
CATGGCCATG

>11553459|10
CTGAATTCAG

>11554905|10
CTCTATAGAG

>11555036|10
ATGTGCACAT

>11555433|10
TGATGCATCA

>11555560|10
TGGGTACCCA

>11561607|10
CGATATATCG

>11562184|10
GCCCATGGGC

>11562226|10
GGGCCGGCCC

>11563250|10
TGGGTACCCA

>11565818|10
AACTTAAGTT

>11569732|10
GGAAGCTTCC

>11575301|10
GCCATATGGC

>11577582|10
GCGAGCTCGC

>11582670|10
GAAAGCTTTC

>11582964|10
GCTCGCGAGC

>11585851|10
CACAATTGTG

>11589901|10
TCTATATAGA

>11594221|10
GTTGTACAAC

>11597547|10
TAATTAATTA

>11597787|10
TATCATGATA

>11598799|10
TGTGATCACA

>11599026|10
GGTCTAGACC

>11601463|10
GATGGCCATC

>11603472|10
AAAATATTTT

>11603744|10
TATTCGAATA

>11603765|10
TCTGCGCAGA

>11618368|10
TGGACGTCCA

>11620031|10
GACTTAAGTC

>11620387|10
GACTTAAGTC

>11623657|10
CATGGCCATG

>11623687|10
GATGTACATC

>11625442|10
ACTTGCAAGT

>11633274|10
CATGGCCATG

>11641197|10
TGGGTACCCA

>11643040|10
TGGTTAACCA

>11646166|10
GAGCTAGCTC

>11649239|10
TGGCGCGCCA

>11652293|10
CCACATGTGG

>11652819|10
GCAGCGCTGC

>11653327|10
AGCTATAGCT

>11653351|10
TGGCATGCCA

>11653511|10
CACGTACGTG

>11653837|10
CCCCGCGGGG

>11654759|10
TGTAATTACA

>11656795|10
CTTCATGAAG

>11665527|10
TGTAATTACA

>11666421|10
GTTAGCTAAC

>11669335|10
AAGGGCCCTT

>11669595|10
AAAAATTTTT

>11675579|10
GGACATGTCC

>11682420|10
GGACATGTCC

>11684386|10
TTGATATCAA

>11688366|10
AATTTAAATT

>11689155|10
TCTTTAAAGA

>11689535|10
GGCCGCGGCC

>11690239|10
TATATATATA

>11694216|10
TTTTGCAAAA

>11695501|10
AATTATAATT

>11695604|10
TTTGGCCAAA

>11696872|10
TCCATATGGA

>11699421|10
CATGTACATG

>11704948|10
CACGTACGTG

>11706611|10
GTTAGCTAAC

>11709486|10
AAGGGCCCTT

>11714228|10
GGACATGTCC

>11714321|10
GGTGTACACC

>11714513|10
TGCGCGCGCA

>11717523|10
AATTTAAATT

>11720735|10
TACGGCCGTA

>11722486|10
GGTGTACACC

>11722678|10
TGCGCGCGCA

>11723580|10
CGAGGCCTCG

>11735788|10
CGCCATGGCG

>11742002|10
CACCATGGTG

>11742854|10
CGCCATGGCG

>11746639|10
CCACATGTGG

>11749234|10
TGAGGCCTCA

>11749337|10
CAAGATCTTG

>11750531|10
CCGGCGCCGG

>11750967|10
CGGGCGCCCG

>11751007|10
CGTCGCGACG

>11751109|10
CTTGGCCAAG

>11759758|10
AAACTAGTTT

>11760242|10
ATAATATTAT

>11761938|10
TAATTAATTA

>11763869|10
GAATTAATTC

>11767058|10
GGCAGCTGCC

>11775386|10
AACTTAAGTT

>11779764|10
TCTAGCTAGA

>11783248|10
CGGGTACCCG

>11785356|10
TTTTGCAAAA

>11788824|10
GCTCTAGAGC

>11794586|10
TAATCGATTA

>11795059|10
TCCATATGGA

>11795791|10
GGATTAATCC

>11797948|10
TTCAGCTGAA

>11803800|10
TTGCGCGCAA

>11806968|10
ACACATGTGT

>11811905|10
GGGCCGGCCC

>11812970|10
ATCCTAGGAT

>11813115|10
AGGTTAACCT

>11814083|10
GGGTCGACCC

>11815074|10
CTGCTAGCAG

>11818913|10
TTGCGCGCAA

>11822169|10
GAAAATTTTC

>11835680|10
TGGGTACCCA

>11836103|10
AATTTAAATT

>11838425|10
GGGGTACCCC

>11843864|10
ATCCTAGGAT

>11843970|10
GGGGTACCCC

>11849470|10
ACATGCATGT

>11849894|10
GTGTGCACAC

>11850112|10
GTGAGCTCAC

>11850253|10
TATATATATA

>11850254|10
ATATATATAT

>11850255|10
TATATATATA

>11850256|10
ATATATATAT

>11850257|10
TATATATATA

>11850258|10
ATATATATAT

>11850259|10
TATATATATA

>11850260|10
ATATATATAT

>11850261|10
TATATATATA

>11850262|10
ATATATATAT

>11850322|10
AATATATATT

>11850338|10
ATAAATTTAT

>11853017|10
GGCTCGAGCC

>11853345|10
ATGATATCAT

>11856662|10
TTGCGCGCAA

>11870697|10
CAAGATCTTG

>11872214|10
AGGTTAACCT

>11879340|10
ATGATATCAT

>11880233|10
GACTTAAGTC

>11880396|10
ACATATATGT

>11882225|10
ACTGTACAGT

>11883461|10
TCGACGTCGA

>11884631|10
ATCTATAGAT

>11884718|10
TTTTATAAAA

>11886614|10
TTGCGCGCAA

>11889883|10
GAAAATTTTC

>11891476|10
TCATTAATGA

>11893432|10
GGTGATCACC

>11894711|10
TCAAATTTGA

>11899167|10
AAGGTACCTT

>11899929|10
CGGTGCACCG

>11904649|10
GGTGATCACC

>11906243|10
GCTCTAGAGC

>11906419|10
TTTTTAAAAA

>11908453|10
CAATGCATTG

>11910828|10
GGCCATGGCC

>11910885|10
GGCGGCCGCC

>11911113|10
TCTGATCAGA

>11924704|10
GCGTCGACGC

>11928143|10
TCAAGCTTGA

>11929730|10
TACGGCCGTA

>11932646|10
TGGGTACCCA

>11933089|10
AATTTAAATT

>11936096|10
TGCGCGCGCA

>11936288|10
GGTGTACACC

>11936793|10
CCCTCGAGGG

>11939089|10
ATTCTAGAAT

>11939616|10
TAAATATTTA

>11941518|10
CCGAGCTCGG

>11941838|10
AGTACGTACT

>11942998|10
TCTCGCGAGA

>11943040|10
GATTATAATC

>11943057|10
ATTATATAAT

>11945378|10
TTATATATAA

>11945928|10
TTATATATAA

>11946948|10
CCAGCGCTGG

>11947461|10
GCATCGATGC

>11951994|10
CGCGATCGCG

>11952033|10
CGCGGCCGCG

>11952072|10
CCGGATCCGG

>11953288|10
TTGTGCACAA

>11953969|10
CATGTACATG

>11954585|10
CGGACGTCCG

>11955374|10
TAAAATTTTA

>11955496|10
TAAAATTTTA

>11956045|10
AATTTAAATT

>11959259|10
TACGGCCGTA

>11961010|10
GGTGTACACC

>11961202|10
TGCGCGCGCA

>11963442|10
TTCAATTGAA

>11964815|10
TCTTGCAAGA

>11966303|10
CAGCCGGCTG

>11967808|10
GGACATGTCC

>11967900|10
GGTGTACACC

>11971119|10
AATTTAAATT

>11971559|10
TGGGTACCCA

>11976056|10
GGTGTACACC

>11979284|10
AAGTTAACTT

>11981712|10
CAGCCGGCTG

>11982901|10
CGGCTAGCCG

>11982989|10
GAGAGCTCTC

>11992541|10
TCTAGCTAGA

>11992891|10
CCGTCGACGG

>11992903|10
CCGCCGGCGG

>11993120|10
GCATGCATGC

>11993122|10
ATGCATGCAT

>11993290|10
TAGCTAGCTA

>11993292|10
GCTAGCTAGC

>11993375|10
GCACATGTGC

>11994415|10
TCAAATTTGA

>11995004|10
TTTTTAAAAA

>11998986|10
GGACATGTCC

>12000574|10
TTGCGCGCAA

>12006693|10
GGACATGTCC

>12008116|10
CACATATGTG

>12013743|10
CGAGGCCTCG

>12018660|10
TTTTTAAAAA

>12018731|10
AAATCGATTT

>12020074|10
TCCATATGGA

>12020368|10
TAGCTAGCTA

>12027051|10
AATTTAAATT

>12027494|10
TGGGTACCCA

>12028213|10
CTTATATAAG

>12032080|10
TGCGCGCGCA

>12035704|10
GATAGCTATC

>12042832|10
TTTTTAAAAA

>12048071|10
CGGTCGACCG

>12048075|10
CGACCGGTCG

>12048394|10
GCTTATAAGC

>12049047|10
GCGGGCCCGC

>12051130|10
TAATTAATTA

>12051438|10
CTCTGCAGAG

>12051458|10
TGATATATCA

>12051683|10
AGCAATTGCT

>12058810|10
GCGGGCCCGC

>12060895|10
TAATTAATTA

>12065158|10
CCCTCGAGGG

>12066312|10
ATAATATTAT

>12066520|10
GAACATGTTC

>12067456|10
GCCCATGGGC

>12069194|10
TGGCGCGCCA

>12069779|10
TCTCGCGAGA

>12070265|10
GTGGTACCAC

>12075404|10
GACTTAAGTC

>12075493|10
GACTTAAGTC

>12075582|10
GACTTAAGTC

>12075671|10
GACTTAAGTC

>12075760|10
GACTTAAGTC

>12076001|10
CATTCGAATG

>12078831|10
ATCTCGAGAT

>12086227|10
AACTTAAGTT

>12090490|10
CCACGCGTGG

>12094005|10
AATAATTATT

>12098116|10
TGTTTAAACA

>12098652|10
TTTGTACAAA

>12101223|10
TTTTTAAAAA

>12101678|10
AGGCATGCCT

>12107416|10
TAGCTAGCTA

>12109722|10
TGCGCGCGCA

>12110827|10
GGACATGTCC

>12110975|10
TGCGCGCGCA

>12111061|10
GGTGTACACC

>12111071|10
GGACATGTCC

>12111787|10
TTCACGTGAA

>12112894|10
GCTGATCAGC

>12114676|10
TATCTAGATA

>12114707|10
CCTTCGAAGG

>12117674|10
CTTCATGAAG

>12118756|10
GGCAGCTGCC

>12121007|10
TTCACGTGAA

>12125536|10
TGGGTACCCA

>12129360|10
TTGCGCGCAA

>12132090|10
AATTGCAATT

>12136054|10
AAAAGCTTTT

>12136746|10
TGAAATTTCA

>12137881|10
GGACATGTCC

>12138029|10
TGCGCGCGCA

>12138115|10
GGTGTACACC

>12138125|10
GGACATGTCC

>12138222|10
GGTGTACACC

>12139488|10
TCACCGGTGA

>12141088|10
CGCCGCGGCG

>12142171|10
CTTCATGAAG

>12144009|10
TGCAGCTGCA

>12144086|10
CATTATAATG

>12146400|10
GGCGGCCGCC

>12149717|10
CTTCATGAAG

>12150739|10
ACTTTAAAGT

>12152976|10
GTCTCGAGAC

>12153183|10
TAAAATTTTA

>12158504|10
CCTAGCTAGG

>12158712|10
TGTCATGACA

>12169078|10
TTAAATTTAA

>12169962|10
AGCTTAAGCT

>12172089|10
GGGCCGGCCC

>12172131|10
GCCCATGGGC

>12173184|10
AACATATGTT

>12176005|10
GCGCGCGCGC

>12176394|10
GTACATGTAC

>12176512|10
AGCTATAGCT

>12176942|10
CCGGCGCCGG

>12177148|10
TCCACGTGGA

>12177966|10
GCGGCGCCGC

>12178019|10
CACGGCCGTG

>12179061|10
GCAGCGCTGC

>12180227|10
CTTTGCAAAG

>12186430|10
TCAGTACTGA

>12189206|10
ATATATATAT

>12189207|10
TATATATATA

>12189208|10
ATATATATAT

>12196850|10
AATCGCGATT

>12196855|10
CGATTAATCG

>12196860|10
AATCGCGATT

>12197495|10
CTGGCGCCAG

>12201389|10
GATAATTATC

>12202943|10
TAAAATTTTA

>12204886|10
CATATATATG

>12206292|10
GTTAGCTAAC

>12206388|10
TAGCTAGCTA

>12207567|10
ATTTTAAAAT

>12207816|10
ACAAATTTGT

>12208175|10
TCTGATCAGA

>12211176|10
GCGGCGCCGC

>12211312|10
GCGGCGCCGC

>12211732|10
GCTAGCTAGC

>12212166|10
TTACATGTAA

>12212293|10
AGAAGCTTCT

>12214889|10
AATTTAAATT

>12217929|10
ACTCCGGAGT

>12219500|10
CGGTCGACCG

>12219504|10
CGACCGGTCG

>12219793|10
AAAAGCTTTT

>12220928|10
TACGGCCGTA

>12223695|10
TGGGTACCCA

>12224207|10
GGACATGTCC

>12224419|10
CGGTGCACCG

>12227418|10
AATTTAAATT

>12227861|10
TGGGTACCCA

>12232403|10
GGACATGTCC

>12233681|10
AATTTAAATT

>12236564|10
GGACATGTCC

>12236712|10
TGCGCGCGCA

>12236903|10
GGTGTACACC

>12238280|10
AAAATATTTT

>12240822|10
ATGCATGCAT

>12241420|10
GACGGCCGTC

>12243816|10
GCATGCATGC

>12243818|10
ATGCATGCAT

>12245667|10
ATTTTAAAAT

>12246141|10
ATTTTAAAAT

>12246815|10
TGTCTAGACA

>12247147|10
ATTATATAAT

>12247385|10
GATTATAATC

>12247398|10
ATTATATAAT

>12247816|10
ATTATATAAT

>12247869|10
ATTATATAAT

>12247901|10
ATATATATAT

>12247902|10
TATATATATA

>12247903|10
ATATATATAT

>12247904|10
TATATATATA

>12247905|10
ATATATATAT

>12252367|10
GAAAATTTTC

>12252749|10
ACTGTACAGT

>12254656|10
CCAGATCTGG

>12257521|10
TGTAATTACA

>12262450|10
CAGGGCCCTG

>12265274|10
ATGGATCCAT

>12266220|10
CTTCATGAAG

>12268270|10
TGTAATTACA

>12269280|10
AATGTACATT

>12269946|10
AATAATTATT

>12270252|10
CCATGCATGG

>12271645|10
CATGTACATG

>12272864|10
TTAATATTAA

>12273380|10
ATCAATTGAT

>12274743|10
GAAAATTTTC

>12275572|10
ACCCTAGGGT

>12275942|10
AGCTGCAGCT

>12277788|10
TGCGCGCGCA

>12292068|10
TAATTAATTA

>12292956|10
TTAAGCTTAA

>12294875|10
GAAAATTTTC

>12296059|10
AGCTGCAGCT

>12296094|10
AACTGCAGTT

>12303594|10
CTGGCGCCAG

>12303700|10
TTCGGCCGAA

>12306465|10
GATCTAGATC

>12311507|10
TAGCTAGCTA

>12312852|10
TGATGCATCA

>12312865|10
CATAATTATG

>12314190|10
AAAATATTTT

>12315689|10
CGGTCGACCG

>12318149|10
ACTCATGAGT

>12320745|10
GCTAGCTAGC

>12320955|10
TTCTATAGAA

>12322836|10
TTTTGCAAAA

>12323633|10
TTGCGCGCAA

>12326806|10
TTATGCATAA

>12332348|10
GGCTCGAGCC

>12336350|10
TTTTTAAAAA

>12337060|10
AATCTAGATT

>12339192|10
ACCAGCTGGT

>12339244|10
ACCAGCTGGT

>12339896|10
TTTTTAAAAA

>12340129|10
GATAATTATC

>12340352|10
CTTTGCAAAG

>12343240|10
ATTATATAAT

>12343797|10
GTTAATTAAC

>12347023|10
AAGCATGCTT

>12347405|10
TTTTTAAAAA

>12349337|10
ATTTTAAAAT

>12351037|10
ACTAGCTAGT

>12351307|10
TCCATATGGA

>12351518|10
TCCATATGGA

>12352903|10
GCGTCGACGC

>12354721|10
GCTAGCTAGC

>12357876|10
GCGCCGGCGC

>12358030|10
TTTATATAAA

>12358526|10
TATATATATA

>12358527|10
ATATATATAT

>12358528|10
TATATATATA

>12358529|10
ATATATATAT

>12358530|10
TATATATATA

>12358531|10
ATATATATAT

>12358532|10
TATATATATA

>12358533|10
ATATATATAT

>12358534|10
TATATATATA

>12358535|10
ATATATATAT

>12358616|10
TGGATATCCA

>12360311|10
AAATATATTT

>12361167|10
AACACGTGTT

>12362691|10
TCTCGCGAGA

>12366223|10
GAGAGCTCTC

>12367732|10
TGCATATGCA

>12370226|10
ATGCATGCAT

>12372232|10
AATGGCCATT

>12375158|10
CAATCGATTG

>12375543|10
ATGTGCACAT

>12378627|10
TACGGCCGTA

>12381399|10
TGGGTACCCA

>12381842|10
AATTTAAATT

>12385618|10
GAGAGCTCTC

>12394270|10
AAACATGTTT

>12396229|10
TGATGCATCA

>12400189|10
ATTTTAAAAT

>12400295|10
TAGTCGACTA

>12402881|10
CGAGGCCTCG

>12404881|10
GGGTCGACCC

>12405786|10
CGAGGCCTCG

>12407727|10
TCTTGCAAGA

>12409939|10
GGACATGTCC

>12410216|10
CATTCGAATG

>12412654|10
CCCCCGGGGG

>12417352|10
AAACATGTTT

>12417361|10
TTATATATAA

>12420425|10
TCCATATGGA

>12420571|10
TATATATATA

>12420572|10
ATATATATAT

>12420573|10
TATATATATA

>12420574|10
ATATATATAT

>12420575|10
TATATATATA

>12420576|10
ATATATATAT

>12420577|10
TATATATATA

>12420578|10
ATATATATAT

>12420579|10
TATATATATA

>12424431|10
ATATATATAT

>12424432|10
TATATATATA

>12424433|10
ATATATATAT

>12424434|10
TATATATATA

>12424435|10
ATATATATAT

>12424436|10
TATATATATA

>12425346|10
TCCATATGGA

>12431782|10
ATATATATAT

>12431783|10
TATATATATA

>12431784|10
ATATATATAT

>12431785|10
TATATATATA

>12431786|10
ATATATATAT

>12431787|10
TATATATATA

>12431788|10
ATATATATAT

>12431805|10
TATATATATA

>12431806|10
ATATATATAT

>12436304|10
TACAATTGTA

>12439246|10
TGTCTAGACA

>12440808|10
AATCGCGATT

>12441092|10
ACATATATGT

>12441713|10
AATCATGATT

>12442395|10
TTTCTAGAAA

>12443781|10
CAGAATTCTG

>12446090|10
AATTATAATT

>12446176|10
ATACCGGTAT

>12446587|10
TTTCATGAAA

>12455176|10
ATCTATAGAT

>12456225|10
AGGAGCTCCT

>12461540|10
ATCTATAGAT

>12461749|10
ATATGCATAT

>12461908|10
TAAAATTTTA

>12467117|10
GGACATGTCC

>12467203|10
GGACATGTCC

>12467436|10
GGACATGTCC

>12469045|10
AAGAGCTCTT

>12470819|10
TGGGTACCCA

>12473585|10
TACGGCCGTA

>12475278|10
GGACATGTCC

>12475364|10
GGACATGTCC

>12475597|10
GGACATGTCC

>12477252|10
GTTAGCTAAC

>12477258|10
TAACATGTTA

>12478395|10
TTCTATAGAA

>12478445|10
AGGTCGACCT

>12480445|10
CCCCGCGGGG

>12480577|10
CCCCGCGGGG

>12480816|10
CCCCGCGGGG

>12480927|10
GGGAATTCCC

>12481318|10
CGCCGCGGCG

>12481805|10
TGAATATTCA

>12482496|10
ACTCTAGAGT

>12486153|10
CCGGCGCCGG

>12487068|10
CCCGGCCGGG

>12487925|10
GCTAGCTAGC

>12489097|10
TTTTATAAAA

>12490812|10
ATCAATTGAT

>12492892|10
TTGTGCACAA

>12495211|10
CGCTCGAGCG

>12497707|10
TCGAGCTCGA

>12499239|10
GCTAGCTAGC

>12499241|10
TAGCTAGCTA

>12499243|10
GCTAGCTAGC

>12499245|10
TAGCTAGCTA

>12504278|10
GTAATATTAC

>12506329|10
AACCTAGGTT

>12506807|10
GATAATTATC

>12507195|10
GTAGTACTAC

>12507397|10
CGCGCGCGCG

>12508414|10
TTGGTACCAA

>12509990|10
GCATGCATGC

>12509992|10
ATGCATGCAT

>12510186|10
TTTATATAAA

>12512840|10
ATGCATGCAT

>12513402|10
AGTAATTACT

>12514642|10
TCATCGATGA

>12520592|10
ATATATATAT

>12524129|10
AAAATATTTT

>12525544|10
GGTCCGGACC

>12526576|10
ACAGTACTGT

>12527656|10
ATGTGCACAT

>12528025|10
TTTTTAAAAA

>12529425|10
CTCCATGGAG

>12529494|10
GTAGCGCTAC

>12530747|10
TTGATATCAA

>12531017|10
ACGTATACGT

>12532648|10
TCTTATAAGA

>12533814|10
CCGCTAGCGG

>12533864|10
GCGTCGACGC

>12534379|10
GGTCCGGACC

>12538861|10
CGGCGCGCCG

>12539991|10
ACAGTACTGT

>12541178|10
TGCATATGCA

>12543663|10
ATGCATGCAT

>12545017|10
GGGCCGGCCC

>12545100|10
GGGCCGGCCC

>12545518|10
GGGCCGGCCC

>12546309|10
AATGGCCATT

>12551134|10
GGACATGTCC

>12558752|10
GGACATGTCC

>12561322|10
GAAAATTTTC

>12564216|10
TGGTGCACCA

>12566170|10
AAGTATACTT

>12566330|10
ATTAGCTAAT

>12569698|10
AAGTATACTT

>12570369|10
AGTTTAAACT

>12571707|10
TATATATATA

>12571708|10
ATATATATAT

>12572568|10
TTTTTAAAAA

>12572617|10
AAATATATTT

>12572673|10
TATATATATA

>12573074|10
AAAATATTTT

>12576492|10
ATATATATAT

>12576493|10
TATATATATA

>12576494|10
ATATATATAT

>12579644|10
ATGATATCAT

>12579707|10
CCCAATTGGG

>12580150|10
GATGGCCATC

>12593624|10
TTAAGCTTAA

>12594290|10
TTAAATTTAA

>12594862|10
ACAAATTTGT

>12594964|10
AAGAGCTCTT

>12595142|10
AAGAGCTCTT

>12595259|10
CCCGATCGGG

>12595902|10
TCAGATCTGA

>12596200|10
ATATATATAT

>12596201|10
TATATATATA

>12596202|10
ATATATATAT

>12596203|10
TATATATATA

>12596204|10
ATATATATAT

>12596205|10
TATATATATA

>12596206|10
ATATATATAT

>12596207|10
TATATATATA

>12596208|10
ATATATATAT

>12596209|10
TATATATATA

>12596210|10
ATATATATAT

>12596211|10
TATATATATA

>12596212|10
ATATATATAT

>12596213|10
TATATATATA

>12596214|10
ATATATATAT

>12596215|10
TATATATATA

>12596216|10
ATATATATAT

>12596217|10
TATATATATA

>12596218|10
ATATATATAT

>12596219|10
TATATATATA

>12596220|10
ATATATATAT

>12596221|10
TATATATATA

>12596222|10
ATATATATAT

>12596223|10
TATATATATA

>12596224|10
ATATATATAT

>12596225|10
TATATATATA

>12596226|10
ATATATATAT

>12596227|10
TATATATATA

>12596228|10
ATATATATAT

>12596229|10
TATATATATA

>12596230|10
ATATATATAT

>12596231|10
TATATATATA

>12596232|10
ATATATATAT

>12596233|10
TATATATATA

>12596234|10
ATATATATAT

>12596235|10
TATATATATA

>12596236|10
ATATATATAT

>12596237|10
TATATATATA

>12596238|10
ATATATATAT

>12596239|10
TATATATATA

>12596240|10
ATATATATAT

>12596241|10
TATATATATA

>12596242|10
ATATATATAT

>12596243|10
TATATATATA

>12596244|10
ATATATATAT

>12596245|10
TATATATATA

>12596246|10
ATATATATAT

>12596247|10
TATATATATA

>12596248|10
ATATATATAT

>12596249|10
TATATATATA

>12596250|10
ATATATATAT

>12596251|10
TATATATATA

>12598334|10
TTTTATAAAA

>12598352|10
GATCATGATC

>12602389|10
TCGAGCTCGA

>12603245|10
GAATGCATTC

>12607474|10
AAAAATTTTT

>12608387|10
AACTTAAGTT

>12612293|10
GGAAGCTTCC

>12615250|10
ACGTCGACGT

>12615439|10
GTGGGCCCAC

>12617099|10
AAATGCATTT

>12617257|10
TTTGGCCAAA

>12620289|10
TGCGCGCGCA

>12621032|10
TGGGTACCCA

>12626060|10
AGCTGCAGCT

>12632089|10
GGTGTACACC

>12632099|10
GGACATGTCC

>12632186|10
GGTGTACACC

>12633632|10
TTGCGCGCAA

>12633881|10
TACGGCCGTA

>12636647|10
TGGGTACCCA

>12638834|10
TGAAATTTCA

>12640133|10
GGACATGTCC

>12642794|10
GCCAGCTGGC

>12643303|10
AATATATATT

>12646334|10
AATAGCTATT

>12649039|10
TTGCGCGCAA

>12654137|10
TGCGCGCGCA

>12655229|10
TTTGATCAAA

>12655309|10
TTTGATCAAA

>12655476|10
ATTTGCAAAT

>12657694|10
AAAATATTTT

>12662320|10
ATGCATGCAT

>12663282|10
GCCGGCCGGC

>12663284|10
CGGCCGGCCG

>12663963|10
GCATATATGC

>12666780|10
GATCATGATC

>12668428|10
TCATCGATGA

>12669650|10
TTGATATCAA

>12672003|10
TCTGCGCAGA

>12672024|10
TATTCGAATA

>12673134|10
TGACATGTCA

>12675805|10
GGTGTACACC

>12676029|10
GGTGTACACC

>12677190|10
TGAAATTTCA

>12678926|10
AATTTAAATT

>12679369|10
TGGGTACCCA

>12682145|10
TACGGCCGTA

>12683147|10
TGATATATCA

>12683859|10
GGTGTACACC

>12683955|10
GGTGTACACC

>12683974|10
GGTGTACACC

>12684121|10
GGTGTACACC

>12684207|10
GGACATGTCC

>12691440|10
ATGAGCTCAT

>12691956|10
TATATATATA

>12695345|10
GGGGTACCCC

>12697390|10
ATTAATTAAT

>12698445|10
CTCTGCAGAG

>12701501|10
AGTCATGACT

>12709301|10
CACGTACGTG

>12709340|10
CTGCCGGCAG

>12715441|10
CGGCGCGCCG

>12717812|10
CGAGGCCTCG

>12720796|10
ATTTATAAAT

>12720986|10
ACTACGTAGT

>12721026|10
TACATATGTA

>12721283|10
TTTTTAAAAA

>12724209|10
CACCTAGGTG

>12725832|10
TCATGCATGA

>12726075|10
CTATATATAG

>12729040|10
GCCGCGCGGC

>12730164|10
ATATATATAT

>12730165|10
TATATATATA

>12730166|10
ATATATATAT

>12730167|10
TATATATATA

>12730168|10
ATATATATAT

>12730169|10
TATATATATA

>12730170|10
ATATATATAT

>12730171|10
TATATATATA

>12730172|10
ATATATATAT

>12730173|10
TATATATATA

>12730174|10
ATATATATAT

>12730175|10
TATATATATA

>12730176|10
ATATATATAT

>12730177|10
TATATATATA

>12730178|10
ATATATATAT

>12730179|10
TATATATATA

>12730180|10
ATATATATAT

>12732403|10
ATTTGCAAAT

>12733613|10
TTCAATTGAA

>12737116|10
TGGCATGCCA

>12738934|10
GTTAGCTAAC

>12744392|10
CAGCCGGCTG

>12747965|10
AGAAGCTTCT

>12749312|10
AAAATATTTT

>12750195|10
ATCTATAGAT

>12755224|10
TGATGCATCA

>12755553|10
TTTTTAAAAA

>12755896|10
TACTTAAGTA

>12761021|10
CTAAATTTAG

>12761186|10
TGCGCGCGCA

>12761379|10
GGTGTACACC

>12761906|10
TTTTGCAAAA

>12763101|10
TACGGCCGTA

>12765871|10
TGGGTACCCA

>12766314|10
AATTTAAATT

>12770135|10
TGATATATCA

>12774753|10
TGATATATCA

>12784048|10
TGATATATCA

>12786926|10
GTCGCGCGAC

>12787040|10
GTCGCGCGAC

>12788150|10
TGATATATCA

>12793110|10
ATATATATAT

>12793111|10
TATATATATA

>12793112|10
ATATATATAT

>12793113|10
TATATATATA

>12793114|10
ATATATATAT

>12793115|10
TATATATATA

>12793116|10
ATATATATAT

>12793117|10
TATATATATA

>12793118|10
ATATATATAT

>12793119|10
TATATATATA

>12793120|10
ATATATATAT

>12793121|10
TATATATATA

>12793122|10
ATATATATAT

>12793123|10
TATATATATA

>12793124|10
ATATATATAT

>12793125|10
TATATATATA

>12793126|10
ATATATATAT

>12793127|10
TATATATATA

>12793128|10
ATATATATAT

>12793129|10
TATATATATA

>12793130|10
ATATATATAT

>12793131|10
TATATATATA

>12793132|10
ATATATATAT

>12793133|10
TATATATATA

>12793134|10
ATATATATAT

>12793135|10
TATATATATA

>12793136|10
ATATATATAT

>12793137|10
TATATATATA

>12793138|10
ATATATATAT

>12793139|10
TATATATATA

>12793140|10
ATATATATAT

>12793141|10
TATATATATA

>12793142|10
ATATATATAT

>12793143|10
TATATATATA

>12793144|10
ATATATATAT

>12793145|10
TATATATATA

>12793146|10
ATATATATAT

>12793147|10
TATATATATA

>12793148|10
ATATATATAT

>12793149|10
TATATATATA

>12793150|10
ATATATATAT

>12793151|10
TATATATATA

>12793152|10
ATATATATAT

>12793153|10
TATATATATA

>12793154|10
ATATATATAT

>12793155|10
TATATATATA

>12793156|10
ATATATATAT

>12793157|10
TATATATATA

>12793158|10
ATATATATAT

>12793159|10
TATATATATA

>12793160|10
ATATATATAT

>12793161|10
TATATATATA

>12793162|10
ATATATATAT

>12793163|10
TATATATATA

>12793164|10
ATATATATAT

>12793165|10
TATATATATA

>12793166|10
ATATATATAT

>12793167|10
TATATATATA

>12793168|10
ATATATATAT

>12793169|10
TATATATATA

>12793170|10
ATATATATAT

>12793171|10
TATATATATA

>12793172|10
ATATATATAT

>12793173|10
TATATATATA

>12793174|10
ATATATATAT

>12793175|10
TATATATATA

>12793176|10
ATATATATAT

>12793177|10
TATATATATA

>12793178|10
ATATATATAT

>12793179|10
TATATATATA

>12793180|10
ATATATATAT

>12793181|10
TATATATATA

>12793182|10
ATATATATAT

>12793183|10
TATATATATA

>12793184|10
ATATATATAT

>12793185|10
TATATATATA

>12793186|10
ATATATATAT

>12793271|10
GCATGCATGC

>12793273|10
ATGCATGCAT

>12793525|10
TGACATGTCA

>12795602|10
AATAATTATT

>12795721|10
AAATCGATTT

>12795911|10
ATATTAATAT

>12796059|10
GATCGCGATC

>12799003|10
CACTCGAGTG

>12800491|10
GGACATGTCC

>12800726|10
GGACATGTCC

>12800822|10
GGTGTACACC

>12802523|10
TACGGCCGTA

>12805293|10
TGGGTACCCA

>12807479|10
TGAAATTTCA

>12808834|10
GGACATGTCC

>12808930|10
GGTGTACACC

>12809490|10
GAAGGCCTTC

>12810482|10
TTTAGCTAAA

>12811470|10
CATGGCCATG

>12811528|10
TTCACGTGAA

>12812220|10
ATGCATGCAT

>12812740|10
TGCATATGCA

>12813241|10
AACTGCAGTT

>12813403|10
GTCAGCTGAC

>12815269|10
AGTGGCCACT

>12817027|10
ATGGGCCCAT

>12818560|10
TGCGCGCGCA

>12818752|10
GGTGTACACC

>12822037|10
TTTATATAAA

>12822436|10
CGCGCGCGCG

>12823660|10
GAGAATTCTC

>12825232|10
TGCAGCTGCA

>12833547|10
AAAAATTTTT

>12833631|10
GGCCCGGGCC

>12834547|10
GAACATGTTC

>12834981|10
AATGTACATT

>12837870|10
GGACATGTCC

>12839169|10
TGAAATTTCA

>12841356|10
TGGGTACCCA

>12844122|10
TACGGCCGTA

>12844371|10
TTGCGCGCAA

>12845817|10
GGTGTACACC

>12845904|10
GGACATGTCC

>12845914|10
GGTGTACACC

>12847739|10
GGTGTACACC

>12849888|10
TATATATATA

>12849889|10
ATATATATAT

>12849890|10
TATATATATA

>12849891|10
ATATATATAT

>12849892|10
TATATATATA

>12849893|10
ATATATATAT

>12849894|10
TATATATATA

>12849895|10
ATATATATAT

>12852003|10
TTTTTAAAAA

>12857648|10
AACATATGTT

>12859035|10
TATATATATA

>12859036|10
ATATATATAT

>12859037|10
TATATATATA

>12859038|10
ATATATATAT

>12859039|10
TATATATATA

>12859040|10
ATATATATAT

>12859041|10
TATATATATA

>12859042|10
ATATATATAT

>12859043|10
TATATATATA

>12861037|10
GTTGTACAAC

>12863489|10
ATATATATAT

>12863490|10
TATATATATA

>12863491|10
ATATATATAT

>12863492|10
TATATATATA

>12863493|10
ATATATATAT

>12863494|10
TATATATATA

>12863495|10
ATATATATAT

>12863496|10
TATATATATA

>12863497|10
ATATATATAT

>12863498|10
TATATATATA

>12863499|10
ATATATATAT

>12863500|10
TATATATATA

>12863501|10
ATATATATAT

>12863502|10
TATATATATA

>12863503|10
ATATATATAT

>12863504|10
TATATATATA

>12863505|10
ATATATATAT

>12863506|10
TATATATATA

>12863507|10
ATATATATAT

>12863508|10
TATATATATA

>12863509|10
ATATATATAT

>12863510|10
TATATATATA

>12864579|10
TATTATAATA

>12871405|10
ATCGATCGAT

>12872335|10
ATGCATGCAT

>12873868|10
ATATATATAT

>12873869|10
TATATATATA

>12874320|10
GCATGCATGC

>12874768|10
CGCGCGCGCG

>12874769|10
GCGCGCGCGC

>12874770|10
CGCGCGCGCG

>12875438|10
CGATCGATCG

>12877792|10
TGCGCGCGCA

>12877887|10
GGACATGTCC

>12879393|10
TTGCGCGCAA

>12880467|10
TGCGCGCGCA

>12881380|10
CGGTGCACCG

>12885430|10
AATTGCAATT

>12886050|10
TTGAGCTCAA

>12888160|10
TTGCGCGCAA

>12893564|10
AATTTAAATT

>12894007|10
TGGGTACCCA

>12898432|10
GGACATGTCC

>12898524|10
GGTGTACACC

>12898716|10
TGCGCGCGCA

>12900937|10
ATTTTAAAAT

>12902143|10
ACATGCATGT

>12904286|10
ATATATATAT

>12904287|10
TATATATATA

>12904288|10
ATATATATAT

>12904289|10
TATATATATA

>12904290|10
ATATATATAT

>12904291|10
TATATATATA

>12904292|10
ATATATATAT

>12904293|10
TATATATATA

>12904294|10
ATATATATAT

>12904295|10
TATATATATA

>12904296|10
ATATATATAT

>12904297|10
TATATATATA

>12904298|10
ATATATATAT

>12904299|10
TATATATATA

>12904300|10
ATATATATAT

>12904301|10
TATATATATA

>12904302|10
ATATATATAT

>12904303|10
TATATATATA

>12904304|10
ATATATATAT

>12904305|10
TATATATATA

>12904306|10
ATATATATAT

>12904307|10
TATATATATA

>12904308|10
ATATATATAT

>12904309|10
TATATATATA

>12904310|10
ATATATATAT

>12904311|10
TATATATATA

>12904312|10
ATATATATAT

>12904313|10
TATATATATA

>12904314|10
ATATATATAT

>12904315|10
TATATATATA

>12904316|10
ATATATATAT

>12904317|10
TATATATATA

>12904318|10
ATATATATAT

>12904319|10
TATATATATA

>12904320|10
ATATATATAT

>12904321|10
TATATATATA

>12904322|10
ATATATATAT

>12904323|10
TATATATATA

>12904324|10
ATATATATAT

>12904325|10
TATATATATA

>12904488|10
TTAATATTAA

>12905876|10
TGGGTACCCA

>12906319|10
AATTTAAATT

>12909279|10
TGCGCGCGCA

>12910106|10
CACTTAAGTG

>12916330|10
CGAGGCCTCG

>12917163|10
TCAAGCTTGA

>12918680|10
GGACATGTCC

>12918913|10
GGTGTACACC

>12918923|10
GGACATGTCC

>12919357|10
GGACATGTCC

>12919367|10
GGTGTACACC

>12919600|10
GGACATGTCC

>12919717|10
GGACATGTCC

>12919950|10
GGTGTACACC

>12919960|10
GGACATGTCC

>12921702|10
AAAGATCTTT

>12922981|10
GGACATGTCC

>12923074|10
GGTGTACACC

>12923266|10
TGCGCGCGCA

>12924193|10
GGACATGTCC

>12924286|10
GGTGTACACC

>12924478|10
TGCGCGCGCA

>12927509|10
AATTTAAATT

>12930721|10
TACGGCCGTA

>12932322|10
GGACATGTCC

>12932415|10
GGTGTACACC

>12935866|10
AGATCGATCT

>12936766|10
CACGTACGTG

>12937282|10
GGGGTACCCC

>12937635|10
GGTCATGACC

>12938299|10
GCGCCGGCGC

>12943383|10
AGTTATAACT

>12943934|10
TGCTGCAGCA

>12944441|10
CGCGCGCGCG

>12944442|10
GCGCGCGCGC

>12944443|10
CGCGCGCGCG

>12944998|10
ATATATATAT

>12944999|10
TATATATATA

>12945000|10
ATATATATAT

>12945001|10
TATATATATA

>12945002|10
ATATATATAT

>12945003|10
TATATATATA

>12945004|10
ATATATATAT

>12945005|10
TATATATATA

>12945006|10
ATATATATAT

>12945007|10
TATATATATA

>12945008|10
ATATATATAT

>12945009|10
TATATATATA

>12945010|10
ATATATATAT

>12945011|10
TATATATATA

>12945012|10
ATATATATAT

>12945013|10
TATATATATA

>12945014|10
ATATATATAT

>12945015|10
TATATATATA

>12945016|10
ATATATATAT

>12954642|10
TTGATATCAA

>12960668|10
GAAGATCTTC

>12962849|10
GCAGCGCTGC

>12962856|10
TGCTGCAGCA

>12966514|10
GATCGCGATC

>12969687|10
ACAAATTTGT

>12973985|10
AGCCGCGGCT

>12975533|10
GTCCTAGGAC

>12976209|10
ATGAGCTCAT

>12977324|10
TTATATATAA

>12980352|10
CACTCGAGTG

>12986577|10
GCCAATTGGC

>12987005|10
TTTACGTAAA

>12987201|10
GCGGCGCCGC

>12990378|10
ATGCCGGCAT

>12990492|10
TTTATATAAA

>12994708|10
ATTATATAAT

>12994759|10
ATTATATAAT

>12998060|10
TATATATATA

>12998061|10
ATATATATAT

>12998062|10
TATATATATA

>12998063|10
ATATATATAT

>12998064|10
TATATATATA

>12998065|10
ATATATATAT

>12998066|10
TATATATATA

>12998067|10
ATATATATAT

>12998068|10
TATATATATA

>12998069|10
ATATATATAT

>12998070|10
TATATATATA

>12998249|10
TATATATATA

>12998250|10
ATATATATAT

>12998251|10
TATATATATA

>12998252|10
ATATATATAT

>12998253|10
TATATATATA

>12998254|10
ATATATATAT

>12998255|10
TATATATATA

>12998256|10
ATATATATAT

>12998257|10
TATATATATA

>12998258|10
ATATATATAT

>12998259|10
TATATATATA

>12998260|10
ATATATATAT

>12998261|10
TATATATATA

>12998262|10
ATATATATAT

>12999666|10
AGCTGCAGCT

>13001301|10
GTTATATAAC

>13002227|10
AGCTGCAGCT

>13004146|10
ATGTGCACAT

>13005296|10
AAAATATTTT

>13010144|10
AAGGATCCTT

>13011084|10
AGCTGCAGCT

>13013638|10
AAATTAATTT

>13016942|10
GGACATGTCC

>13019450|10
AATTGCAATT

>13024938|10
AGCAGCTGCT

>13026232|10
TGACATGTCA

>13026709|10
CACCGCGGTG

>13026834|10
TCAACGTTGA

>13032722|10
TATGGCCATA

>13034329|10
GTTAATTAAC

>13034376|10
TAGCTAGCTA

>13034378|10
GCTAGCTAGC

>13035230|10
CGGTTAACCG

>13038476|10
AATTTAAATT

>13038919|10
TGGGTACCCA

>13040759|10
CGAGGCCTCG

>13047692|10
CTGCCGGCAG

>13047731|10
CACGTACGTG

>13054154|10
TACGGCCGTA

>13057693|10
AAACATGTTT

>13058310|10
TACAATTGTA

>13061093|10
GACGGCCGTC

>13061681|10
GACGGCCGTC

>13064338|10
GGTGGCCACC

>13064484|10
ACCTGCAGGT

>13065156|10
GGCTCGAGCC

>13067140|10
AAACATGTTT

>13068127|10
ACAAATTTGT

>13068487|10
ACAAATTTGT

>13068791|10
ACAAATTTGT

>13069151|10
ACAAATTTGT

>13069431|10
ACAAATTTGT

>13069460|10
AAATTAATTT

>13070218|10
ACATATATGT

>13077462|10
AAGATATCTT

>13077852|10
CGTACGTACG

>13077854|10
TACGTACGTA

>13077856|10
CGTACGTACG

>13079688|10
GCGCGCGCGC

>13079689|10
CGCGCGCGCG

>13082876|10
CGTACGTACG

>13084993|10
ATTTTAAAAT

>13084997|10
TAAAATTTTA

>13085066|10
ATATATATAT

>13085067|10
TATATATATA

>13085068|10
ATATATATAT

>13085069|10
TATATATATA

>13085070|10
ATATATATAT

>13085587|10
TTTACGTAAA

>13088696|10
TTATATATAA

>13090182|10
TTTTTAAAAA

>13091886|10
CGTACGTACG

>13091888|10
TACGTACGTA

>13091890|10
CGTACGTACG

>13093007|10
AAATCGATTT

>13093118|10
AAAATATTTT

>13093161|10
GCACTAGTGC

>13094232|10
GTTAATTAAC

>13094299|10
TACATATGTA

>13094856|10
TGAAGCTTCA

>13094930|10
TTATTAATAA

>13095013|10
TTATATATAA

>13099031|10
GCCGGCCGGC

>13099098|10
CGGCCGGCCG

>13099346|10
TTTTTAAAAA

>13101123|10
CGCGCGCGCG

>13101124|10
GCGCGCGCGC

>13101125|10
CGCGCGCGCG

>13101126|10
GCGCGCGCGC

>13101127|10
CGCGCGCGCG

>13103144|10
TGTCATGACA

>13104509|10
CTTTTAAAAG

>13106071|10
TCGTTAACGA

>13108071|10
CCAAATTTGG

>13109715|10
CCAAATTTGG

>13111616|10
TTGTATACAA

>13115112|10
TCTATATAGA

>13116694|10
GAGAGCTCTC

>13119849|10
TATTCGAATA

>13120521|10
CTTCCGGAAG

>13120818|10
GCGCGCGCGC

>13121771|10
CGCGCGCGCG

>13121772|10
GCGCGCGCGC

>13121952|10
AAAATATTTT

>13128279|10
TATTCGAATA

>13128298|10
TCTGCGCAGA

>13128951|10
CTTCCGGAAG

>13129248|10
GCGCGCGCGC

>13130378|10
AAAATATTTT

>13131798|10
TCCTGCAGGA

>13132761|10
GCACTAGTGC

>13132804|10
AAAATATTTT

>13132915|10
AAATCGATTT

>13133822|10
TTTTATAAAA

>13137736|10
GTTCTAGAAC

>13143740|10
TATGGCCATA

>13144756|10
ATATATATAT

>13146692|10
TGAAGCTTCA

>13146766|10
TTATTAATAA

>13146809|10
TGAAGCTTCA

>13146849|10
TTATATATAA

>13147953|10
TTATATATAA

>13152677|10
CAATTAATTG

>13152907|10
GCCGGCCGGC

>13152909|10
CGGCCGGCCG

>13152911|10
GCCGGCCGGC

>13154270|10
GACGGCCGTC

>13155467|10
CTCTTAAGAG

>13156204|10
TCAGATCTGA

>13157529|10
GACATATGTC

>13157767|10
TGTACGTACA

>13164532|10
CCTAATTAGG

>13168520|10
TGGGTACCCA

>13170896|10
CATGGCCATG

>13174617|10
GCGCCGGCGC

>13175632|10
GGGGTACCCC

>13180683|10
AAAGATCTTT

>13183041|10
CCGCGCGCGG

>13183215|10
CGGCGCGCCG

>13184593|10
CGAGGCCTCG

>13188240|10
TTGCGCGCAA

>13190870|10
CATACGTATG

>13192556|10
TATTCGAATA

>13192577|10
TCTGCGCAGA

>13195585|10
ATTCATGAAT

>13202608|10
TCTCTAGAGA

>13210992|10
ATTGATCAAT

>13212697|10
TTCTGCAGAA

>13213058|10
AGAGTACTCT

>13215022|10
TATATATATA

>13215023|10
ATATATATAT

>13215024|10
TATATATATA

>13215025|10
ATATATATAT

>13215026|10
TATATATATA

>13215027|10
ATATATATAT

>13215028|10
TATATATATA

>13215029|10
ATATATATAT

>13215030|10
TATATATATA

>13216454|10
ACCTGCAGGT

>13216513|10
GGTGTACACC

>13216609|10
GGTGTACACC

>13217286|10
TGATATATCA

>13218051|10
TTGCGCGCAA

>13218300|10
TACGGCCGTA

>13220879|10
TGGGTACCCA

>13221322|10
AATTTAAATT

>13223068|10
TGAAATTTCA

>13224154|10
GGACATGTCC

>13224329|10
ACCTGCAGGT

>13224388|10
GGTGTACACC

>13224484|10
GGTGTACACC

>13226368|10
GTTAATTAAC

>13231761|10
TGATATATCA

>13232803|10
GTTAATTAAC

>13236133|10
GGTGGCCACC

>13236605|10
TTTTTAAAAA

>13236885|10
ATATATATAT

>13236886|10
TATATATATA

>13236887|10
ATATATATAT

>13236888|10
TATATATATA

>13236889|10
ATATATATAT

>13236890|10
TATATATATA

>13236891|10
ATATATATAT

>13237284|10
ATGGATCCAT

>13242495|10
GCTGATCAGC

>13253541|10
TTTATATAAA

>13253594|10
AAATTAATTT

>13254244|10
CGTTGCAACG

>13255498|10
AATAATTATT

>13257155|10
TTGACGTCAA

>13257436|10
GACCTAGGTC

>13260440|10
TTAGATCTAA

>13265428|10
TTTTTAAAAA

>13270877|10
TGTTATAACA

>13287952|10
TCCCTAGGGA

>13288434|10
CGGTGCACCG

>13290676|10
CAAGATCTTG

>13292549|10
ACTAATTAGT

>13293300|10
TCAAATTTGA

>13294597|10
GCATGCATGC

>13295641|10
TATATATATA

>13295642|10
ATATATATAT

>13295643|10
TATATATATA

>13295644|10
ATATATATAT

>13296312|10
GTGGGCCCAC

>13296770|10
AAATTAATTT

>13296907|10
TTTAATTAAA

>13297030|10
TTTAATTAAA

>13297075|10
GGTTCGAACC

>13298266|10
TCGCCGGCGA

>13300418|10
TATATATATA

>13300419|10
ATATATATAT

>13300420|10
TATATATATA

>13300421|10
ATATATATAT

>13300422|10
TATATATATA

>13300423|10
ATATATATAT

>13300424|10
TATATATATA

>13300425|10
ATATATATAT

>13300426|10
TATATATATA

>13300427|10
ATATATATAT

>13300428|10
TATATATATA

>13300429|10
ATATATATAT

>13300430|10
TATATATATA

>13300431|10
ATATATATAT

>13300432|10
TATATATATA

>13300433|10
ATATATATAT

>13300434|10
TATATATATA

>13300435|10
ATATATATAT

>13300436|10
TATATATATA

>13300437|10
ATATATATAT

>13300438|10
TATATATATA

>13300439|10
ATATATATAT

>13300440|10
TATATATATA

>13300441|10
ATATATATAT

>13300442|10
TATATATATA

>13300443|10
ATATATATAT

>13300444|10
TATATATATA

>13300445|10
ATATATATAT

>13300446|10
TATATATATA

>13300447|10
ATATATATAT

>13300448|10
TATATATATA

>13300449|10
ATATATATAT

>13300450|10
TATATATATA

>13300451|10
ATATATATAT

>13300452|10
TATATATATA

>13300453|10
ATATATATAT

>13300454|10
TATATATATA

>13300455|10
ATATATATAT

>13300456|10
TATATATATA

>13300457|10
ATATATATAT

>13300458|10
TATATATATA

>13300459|10
ATATATATAT

>13300460|10
TATATATATA

>13300461|10
ATATATATAT

>13300462|10
TATATATATA

>13300463|10
ATATATATAT

>13300464|10
TATATATATA

>13300465|10
ATATATATAT

>13300466|10
TATATATATA

>13300467|10
ATATATATAT

>13300468|10
TATATATATA

>13300469|10
ATATATATAT

>13300470|10
TATATATATA

>13300471|10
ATATATATAT

>13300472|10
TATATATATA

>13300473|10
ATATATATAT

>13300474|10
TATATATATA

>13300475|10
ATATATATAT

>13301679|10
ATATATATAT

>13301680|10
TATATATATA

>13301681|10
ATATATATAT

>13301682|10
TATATATATA

>13301683|10
ATATATATAT

>13301684|10
TATATATATA

>13301685|10
ATATATATAT

>13301686|10
TATATATATA

>13301687|10
ATATATATAT

>13301688|10
TATATATATA

>13301689|10
ATATATATAT

>13301690|10
TATATATATA

>13301691|10
ATATATATAT

>13301692|10
TATATATATA

>13301693|10
ATATATATAT

>13301694|10
TATATATATA

>13301695|10
ATATATATAT

>13301696|10
TATATATATA

>13301697|10
ATATATATAT

>13301698|10
TATATATATA

>13301699|10
ATATATATAT

>13301700|10
TATATATATA

>13301701|10
ATATATATAT

>13301702|10
TATATATATA

>13301703|10
ATATATATAT

>13301704|10
TATATATATA

>13301705|10
ATATATATAT

>13301706|10
TATATATATA

>13301707|10
ATATATATAT

>13301708|10
TATATATATA

>13301709|10
ATATATATAT

>13306156|10
ATGGCGCCAT

>13306264|10
GTATATATAC

>13307082|10
TTGAGCTCAA

>13309177|10
TTGCGCGCAA

>13311875|10
GATTCGAATC

>13311893|10
CCTTGCAAGG

>13315328|10
CAGAATTCTG

>13317438|10
GGTGATCACC

>13319073|10
CAAGGCCTTG

>13324470|10
AGAATATTCT

>13324623|10
AGATATATCT

>13343238|10
TCGGCGCCGA

>13348248|10
TTCACGTGAA

>13349120|10
CTTTATAAAG

>13349467|10
AATAATTATT

>13351790|10
GGCGCGCGCC

>13351863|10
TACATATGTA

>13355658|10
CTACCGGTAG

>13356739|10
TATTTAAATA

>13359654|10
GTTATATAAC

>13360910|10
TTTTATAAAA

>13361736|10
CTGCTAGCAG

>13366823|10
GGATATATCC

>13377736|10
AGGTTAACCT

>13381900|10
AGCTGCAGCT

>13381903|10
TGCAGCTGCA

>13385147|10
AGATCGATCT

>13390916|10
CCGGCGCCGG

>13394176|10
CGAGGCCTCG

>13396081|10
GGCGGCCGCC

>13398201|10
GCCCTAGGGC

>13398516|10
TTTTTAAAAA

>13399487|10
AGCACGTGCT

>13400714|10
CGTACGTACG

>13405409|10
TATATATATA

>13408339|10
TGGGTACCCA

>13408782|10
AATTTAAATT

>13410801|10
GCCCTAGGGC

>13411119|10
TTTTTAAAAA

>13413260|10
CGAGGCCTCG

>13415557|10
TCCGCGCGGA

>13421956|10
CACGTACGTG

>13428770|10
CCGCGCGCGG

>13429909|10
TATATATATA

>13429910|10
ATATATATAT

>13429911|10
TATATATATA

>13429923|10
TATATATATA

>13435164|10
GGCAGCTGCC

>13437247|10
CGAGGCCTCG

>13439851|10
AAGTTAACTT

>13445194|10
CTCGATCGAG

>13445315|10
ATATATATAT

>13445316|10
TATATATATA

>13445317|10
ATATATATAT

>13445318|10
TATATATATA

>13445319|10
ATATATATAT

>13445320|10
TATATATATA

>13445321|10
ATATATATAT

>13448849|10
TGATTAATCA

>13450599|10
GCCTATAGGC

>13451454|10
TTTTATAAAA

>13453245|10
TATATATATA

>13453246|10
ATATATATAT

>13453247|10
TATATATATA

>13453248|10
ATATATATAT

>13453249|10
TATATATATA

>13453250|10
ATATATATAT

>13453251|10
TATATATATA

>13453252|10
ATATATATAT

>13453253|10
TATATATATA

>13453254|10
ATATATATAT

>13453255|10
TATATATATA

>13453256|10
ATATATATAT

>13453257|10
TATATATATA

>13453258|10
ATATATATAT

>13453259|10
TATATATATA

>13453260|10
ATATATATAT

>13453261|10
TATATATATA

>13453262|10
ATATATATAT

>13453263|10
TATATATATA

>13453264|10
ATATATATAT

>13453265|10
TATATATATA

>13454235|10
CAAATATTTG

>13454655|10
ATATATATAT

>13454656|10
TATATATATA

>13454657|10
ATATATATAT

>13454658|10
TATATATATA

>13454659|10
ATATATATAT

>13454660|10
TATATATATA

>13454661|10
ATATATATAT

>13454662|10
TATATATATA

>13454663|10
ATATATATAT

>13454664|10
TATATATATA

>13454665|10
ATATATATAT

>13454666|10
TATATATATA

>13454667|10
ATATATATAT

>13454668|10
TATATATATA

>13454669|10
ATATATATAT

>13454670|10
TATATATATA

>13454671|10
ATATATATAT

>13454672|10
TATATATATA

>13454673|10
ATATATATAT

>13454674|10
TATATATATA

>13454675|10
ATATATATAT

>13454676|10
TATATATATA

>13454677|10
ATATATATAT

>13454678|10
TATATATATA

>13454679|10
ATATATATAT

>13454680|10
TATATATATA

>13454681|10
ATATATATAT

>13454682|10
TATATATATA

>13454683|10
ATATATATAT

>13454684|10
TATATATATA

>13454685|10
ATATATATAT

>13454686|10
TATATATATA

>13455015|10
TTCACGTGAA

>13455525|10
TATATATATA

>13455526|10
ATATATATAT

>13455527|10
TATATATATA

>13455528|10
ATATATATAT

>13455529|10
TATATATATA

>13455530|10
ATATATATAT

>13457487|10
GGCGGCCGCC

>13459600|10
GCCCTAGGGC

>13459918|10
TTTTTAAAAA

>13460888|10
AGCACGTGCT

>13466132|10
CGTACGTACG

>13469086|10
GTAAATTTAC

>13469095|10
CCCGTACGGG

>13470758|10
TAGCTAGCTA

>13470760|10
GCTAGCTAGC

>13470762|10
TAGCTAGCTA

>13470793|10
GCTAGCTAGC

>13471324|10
TATATATATA

>13473267|10
GCTCGCGAGC

>13475907|10
ATATATATAT

>13475908|10
TATATATATA

>13475909|10
ATATATATAT

>13479340|10
GGGGTACCCC

>13479856|10
CACGTACGTG

>13486873|10
TATATATATA

>13489516|10
TATATATATA

>13489517|10
ATATATATAT

>13489518|10
TATATATATA

>13489519|10
ATATATATAT

>13490677|10
ATATATATAT

>13490678|10
TATATATATA

>13490679|10
ATATATATAT

>13491359|10
TAATATATTA

>13491363|10
ATATTAATAT

>13503133|10
TATATATATA

>13503134|10
ATATATATAT

>13503135|10
TATATATATA

>13503136|10
ATATATATAT

>13505612|10
AAGCTAGCTT

>13505641|10
TAGCTAGCTA

>13505756|10
ATGCATGCAT

>13505758|10
GCATGCATGC

>13506883|10
TTTGGCCAAA

>13507107|10
AATCTAGATT

>13507140|10
ATTATATAAT

>13507779|10
AATAATTATT

>13509107|10
CATGTACATG

>13510406|10
TTTTTAAAAA

>13515329|10
GAGAGCTCTC

>13521450|10
CTGATATCAG

>13522505|10
GACTTAAGTC

>13528222|10
TCTCGCGAGA

>13528807|10
TGGCGCGCCA

>13529018|10
GAGAGCTCTC

>13530809|10
TGGGTACCCA

>13531252|10
AATTTAAATT

>13534142|10
TGCGCGCGCA

>13535922|10
GATGATCATC

>13536822|10
GCGGCGCCGC

>13537899|10
AAATTAATTT

>13540628|10
AGAGCGCTCT

>13543780|10
AGAGCGCTCT

>13546935|10
AGAGCGCTCT

>13556202|10
AATTTAAATT

>13556205|10
TTAAATTTAA

>13557565|10
TAATTAATTA

>13557567|10
ATTAATTAAT

>13559493|10
CGCGCGCGCG

>13559494|10
GCGCGCGCGC

>13559642|10
GCCGGCCGGC

>13560125|10
GCTAGCTAGC

>13560540|10
CCTAGCTAGG

>13561064|10
TTCATATGAA

>13561212|10
TATATATATA

>13561584|10
TTTTTAAAAA

>13562308|10
ACAAATTTGT

>13562565|10
ATTTTAAAAT

>13564543|10
TGTGATCACA

>13569871|10
TTGGTACCAA

>13569927|10
GTAGATCTAC

>13571096|10
ATATATATAT

>13571196|10
TTAAATTTAA

>13581384|10
CGAGGCCTCG

>13584187|10
CGAGGCCTCG

>13587460|10
GGCGGCCGCC

>13589496|10
TAAATATTTA

>13589997|10
TTTTTAAAAA

>13592473|10
TTTTATAAAA

>13592858|10
TATTATAATA

>13593945|10
TGTTTAAACA

>13594586|10
GTTCATGAAC

>13597167|10
CGCCTAGGCG

>13597663|10
TTATATATAA

>13598056|10
GCGCGCGCGC

>13598287|10
CGCCTAGGCG

>13598292|10
AGGCGCGCCT

>13598297|10
CGCCTAGGCG

>13598403|10
AGCATATGCT

>13600180|10
CGTTTAAACG

>13609153|10
GGAAGCTTCC

>13615728|10
GGACATGTCC

>13616014|10
TAGAGCTCTA

>13621846|10
TTGCGCGCAA

>13623402|10
GGTGCGCACC

>13623412|10
GGACATGTCC

>13623698|10
TAGAGCTCTA

>13628079|10
GGACATGTCC

>13628488|10
GGACATGTCC

>13629753|10
TCATTAATGA

>13631900|10
AATTGCAATT

>13634631|10
TTGCGCGCAA

>13636235|10
GGACATGTCC

>13637133|10
GGGGTACCCC

>13640638|10
ATATCGATAT

>13642269|10
ACGGCGCCGT

>13642536|10
ACGCGCGCGT

>13643161|10
CCGGCGCCGG

>13649361|10
TGCTTAAGCA

>13649571|10
CGGGATCCCG

>13652497|10
TTCATATGAA

>13658603|10
CGAGGCCTCG

>13660668|10
GTCGGCCGAC

>13662349|10
AAAGATCTTT

>13667710|10
GGGGTACCCC

>13672104|10
AATTTAAATT

>13673626|10
TTCATATGAA

>13675472|10
GCCACGTGGC

>13675517|10
GTATGCATAC

>13676907|10
AAAATATTTT

>13678525|10
TAGCTAGCTA

>13680615|10
TTTTTAAAAA

>13682218|10
GGCGGCCGCC

>13682525|10
GTGCCGGCAC

>13682634|10
TGCAATTGCA

>13682688|10
CATGGCCATG

>13690877|10
CGTACGTACG

>13690879|10
TACGTACGTA

>13690881|10
CGTACGTACG

>13690883|10
TACGTACGTA

>13690885|10
CGTACGTACG

>13691616|10
GTTAGCTAAC

>13692103|10
CCACTAGTGG

>13692544|10
AATATATATT

>13693445|10
ATTATATAAT

>13694669|10
GGTGTACACC

>13695184|10
TCAAGCTTGA

>13697201|10
TGCGCGCGCA

>13697394|10
GGTGTACACC

>13697486|10
GGACATGTCC

>13701900|10
TGGGTACCCA

>13702343|10
AATTTAAATT

>13705368|10
TGCGCGCGCA

>13705634|10
GGACATGTCC

>13706401|10
TCAAATTTGA

>13707680|10
GGTGATCACC

>13708475|10
GGACATGTCC

>13708495|10
GGACATGTCC

>13708643|10
TGCGCGCGCA

>13708835|10
GGTGTACACC

>13708927|10
GGACATGTCC

>13710601|10
TACGGCCGTA

>13713369|10
TGGGTACCCA

>13713812|10
AATTTAAATT

>13716767|10
GGACATGTCC

>13716915|10
TGCGCGCGCA

>13717010|10
GGACATGTCC

>13717107|10
GGTGTACACC

>13717199|10
GGACATGTCC

>13717899|10
GGTGTACACC

>13722066|10
CGGTGCACCG

>13722251|10
AAAATATTTT

>13722827|10
AAGGTACCTT

>13726049|10
CGAGGCCTCG

>13728414|10
CGGCGCGCCG

>13728913|10
CGAGGCCTCG

>13732378|10
GCCCCGGGGC

>13734511|10
CACGTACGTG

>13739501|10
GAGACGTCTC

>13739521|10
AAAATATTTT

>13739567|10
AAAATATTTT

>13741641|10
ACAAATTTGT

>13741899|10
ATTTTAAAAT

>13742766|10
GCACATGTGC

>13746128|10
AAAATATTTT

>13747290|10
GGTGTACACC

>13750509|10
TTGATATCAA

>13750614|10
AATTTAAATT

>13751057|10
TGGGTACCCA

>13755423|10
GGTGTACACC

>13756524|10
TGTCATGACA

>13756556|10
AACCATGGTT

>13758796|10
GGACATGTCC

>13758893|10
GGTGTACACC

>13758903|10
GGACATGTCC

>13760606|10
TACGGCCGTA

>13763389|10
TGGGTACCCA

>13763832|10
AATTTAAATT

>13766423|10
GGTGTACACC

>13766517|10
GGACATGTCC

>13768051|10
GGTGTACACC

>13768156|10
GGTGTACACC

>13769813|10
TACGGCCGTA

>13772585|10
TGGGTACCCA

>13773025|10
AATTTAAATT

>13776226|10
GGTGTACACC

>13777369|10
CAACATGTTG

>13781014|10
AGAAGCTTCT

>13781778|10
AAATATATTT

>13782943|10
TTCGGCCGAA

>13784404|10
TGCAGCTGCA

>13786854|10
GATAATTATC

>13792234|10
CGCTTAAGCG

>13798164|10
GCGTCGACGC

>13800909|10
CCCCATGGGG

>13803256|10
AGGAGCTCCT

>13804669|10
TGCTGCAGCA

>13806476|10
ATGTGCACAT

>13806854|10
TCAGCGCTGA

>13806956|10
GGATGCATCC

>13811117|10
ACTAGCTAGT

>13816073|10
TTGCGCGCAA

>13822564|10
CGAGGCCTCG

>13822861|10
CTCGGCCGAG

>13833064|10
GGACCGGTCC

>13833816|10
AAAATATTTT

>13843530|10
ACGAGCTCGT

>13843914|10
CAAAATTTTG

>13844045|10
CAAAATTTTG

>13844695|10
GAGCCGGCTC

>13846827|10
GGACATGTCC

>13849597|10
CTTTCGAAAG

>13849938|10
CGGCGCGCCG

>13852645|10
TCAAGCTTGA

>13855270|10
AATTATAATT

>13861203|10
GGGGTACCCC

>13861490|10
ACATGCATGT

>13861942|10
CCTAATTAGG

>13863214|10
GACCATGGTC

>13870400|10
CAAGTACTTG

>13871108|10
CCATATATGG

>13881454|10
TGGGTACCCA

>13882374|10
CGAGGCCTCG

>13883737|10
CGGCGCGCCG

>13884078|10
CTTTCGAAAG

>13888742|10
GGGGTACCCC

>13893002|10
AATTATAATT

>13900282|10
GAAATATTTC

>13900299|10
ACTTTAAAGT

>13902891|10
TGGCGCGCCA

>13905287|10
GCCACGTGGC

>13905323|10
GGACATGTCC

>13909794|10
AAATTAATTT

>13910432|10
CATAGCTATG

>13911776|10
AAAATATTTT

>13917186|10
GCCACGTGGC

>13917222|10
GGACATGTCC

>13919088|10
GAGCTAGCTC

>13922606|10
GACTTAAGTC

>13931671|10
CGGTGCACCG

>13931883|10
GGACATGTCC

>13933631|10
TACGGCCGTA

>13936400|10
TGGGTACCCA

>13936843|10
AATTTAAATT

>13939839|10
CGGTGCACCG

>13940051|10
GGACATGTCC

>13943642|10
TGGCATGCCA

>13945464|10
GTTAGCTAAC

>13948337|10
AAGGGCCCTT

>13950522|10
CGATGCATCG

>13951994|10
TCCAATTGGA

>13952332|10
CGAGGCCTCG

>13959163|10
CCTTCGAAGG

>13963280|10
CCAGATCTGG

>13963336|10
TCAGATCTGA

>13971442|10
CAAAATTTTG

>13972162|10
CATCATGATG

>13975118|10
TTGAGCTCAA

>13978172|10
AATAGCTATT

>13980902|10
TTGCGCGCAA

>13982691|10
TTGAGCTCAA

>13989993|10
TATATATATA

>13989994|10
ATATATATAT

>13989995|10
TATATATATA

>13990591|10
TATGTACATA

>13993174|10
TCTAGCTAGA

>13993317|10
TGCCCGGGCA

>13993995|10
AGTCATGACT

>14002567|10
TGGGTACCCA

>14007031|10
GGTGTACACC

>14007352|10
GGACATGTCC

>14018091|10
CATTCGAATG

>14018345|10
GACTTAAGTC

>14018434|10
GACTTAAGTC

>14018523|10
GACTTAAGTC

>14018612|10
GACTTAAGTC

>14018701|10
GACTTAAGTC

>14018790|10
GACTTAAGTC

>14018879|10
GACTTAAGTC

>14018968|10
GACTTAAGTC

>14024593|10
TCTCGCGAGA

>14025177|10
TGGCGCGCCA

>14027089|10
CCAATATTGG

>14033403|10
GGCGCGCGCC

>14034478|10
TCCATATGGA

>14035390|10
TGGATATCCA

>14035665|10
GGTCATGACC

>14036004|10
ATTATATAAT

>14037064|10
TAGCTAGCTA

>14037424|10
TTAAGCTTAA

>14044049|10
TCTTTAAAGA

>14051111|10
TAAGTACTTA

>14061277|10
CGAGGCCTCG

>14063647|10
CGGCGCGCCG

>14067493|10
GCCCCGGGGC

>14069587|10
CTGCCGGCAG

>14069626|10
CACATATGTG

>14070577|10
CGGCATGCCG

>14073731|10
TGGGTACCCA

>14074174|10
AATTTAAATT

>14076768|10
AGCTGCAGCT

>14078830|10
ATATATATAT

>14082210|10
TATATATATA

>14082211|10
ATATATATAT

>14082212|10
TATATATATA

>14082646|10
ACTGGCCAGT

>14084334|10
ATGTGCACAT

>14086366|10
AGCTGCAGCT

>14091334|10
CTAGATCTAG

>14094296|10
AAATTAATTT

>14102008|10
ATATATATAT

>14102009|10
TATATATATA

>14103200|10
GGCCGCGGCC

>14109213|10
GCTCGCGAGC

>14110253|10
CTGCATGCAG

>14113164|10
TTAATATTAA

>14113230|10
TTTTTAAAAA

>14114735|10
GTTCATGAAC

>14118356|10
GCAATATTGC

>14121468|10
GCGAGCTCGC

>14121907|10
TCACCGGTGA

>14122434|10
TTGAATTCAA

>14122587|10
GATTTAAATC

>14122989|10
GACTCGAGTC

>14127287|10
GGACATGTCC

>14128369|10
GGTCTAGACC

>14129394|10
GAAAATTTTC

>14130823|10
ACCCTAGGGT

>14131348|10
GAAAATTTTC

>14135670|10
TTGCGCGCAA

>14136143|10
CTTGATCAAG

>14143546|10
TGGGGCCCCA

>14151203|10
TGCGCGCGCA

>14151466|10
GGACATGTCC

>14152805|10
TTGCGCGCAA

>14153054|10
TACGGCCGTA

>14155822|10
TGGGTACCCA

>14156262|10
AATTTAAATT

>14159283|10
TGCGCGCGCA

>14159475|10
GGTGTACACC

>14159567|10
GGACATGTCC

>14160413|10
GCGAGCTCGC

>14160851|10
TCACCGGTGA

>14161380|10
TTGAATTCAA

>14161533|10
GATTTAAATC

>14162709|10
TATTTAAATA

>14162713|10
TAAATATTTA

>14163510|10
TTTTTAAAAA

>14165212|10
GGCCATGGCC

>14165567|10
CTGAGCTCAG

>14166273|10
CGTACGTACG

>14166482|10
ACGGCGCCGT

>14166707|10
CCGCGCGCGG

>14170460|10
TGTTGCAACA

>14170831|10
GGGCTAGCCC

>14171271|10
GGGCCGGCCC

>14172702|10
GCTCGCGAGC

>14172708|10
GAGCCGGCTC

>14172817|10
GAGCCGGCTC

>14172833|10
GCTCGCGAGC

>14172839|10
GAGCCGGCTC

>14173064|10
GCTCGCGAGC

>14174639|10
CAAACGTTTG

>14174903|10
ATATATATAT

>14176109|10
AGCTGCAGCT

>14176974|10
AAAAATTTTT

>14178699|10
ATGTGCACAT

>14179821|10
TTGACGTCAA

>14181163|10
TAATTAATTA

>14184081|10
CTCTCGAGAG

>14185063|10
TATTCGAATA

>14188937|10
TTGATATCAA

>14191530|10
TCTGCGCAGA

>14191551|10
TATTCGAATA

>14193815|10
TATTCGAATA

>14196373|10
ATATATATAT

>14198316|10
AGCTGCAGCT

>14200362|10
ATGTGCACAT

>14204337|10
TTGATATCAA

>14204607|10
ACGTATACGT

>14206124|10
ATATATATAT

>14208067|10
AGCTGCAGCT

>14219470|10
CGAGGCCTCG

>14222395|10
CGAGGCCTCG

>14224648|10
CATTCGAATG

>14229142|10
GTGCGCGCAC

>14233412|10
GATTTAAATC

>14234201|10
GGTGATCACC

>14236171|10
GGACATGTCC

>14236264|10
GGTGTACACC

>14239481|10
AATTTAAATT

>14239924|10
TGGGTACCCA

>14242693|10
TACGGCCGTA

>14244354|10
GGACATGTCC

>14244447|10
GGTGTACACC

>14247853|10
AAGCTAGCTT

>14248340|10
GCTCATGAGC

>14248355|10
TGATTAATCA

>14254843|10
TTGGATCCAA

>14255100|10
CGGCTAGCCG

>14257101|10
TAGAGCTCTA

>14259487|10
TTGAATTCAA

>14262728|10
TCAAATTTGA

>14262757|10
TTGAATTCAA

>14267666|10
AATGCGCATT

>14270101|10
AGATGCATCT

>14271731|10
TCCGATCGGA

>14275177|10
TGATATATCA

>14275892|10
TGATATATCA

>14286547|10
AGAAGCTTCT

>14287201|10
CGGCTAGCCG

>14287575|10
AATGATCATT

>14292081|10
TAATTAATTA

>14292724|10
AAAATATTTT

>14293506|10
AAGATATCTT

>14293535|10
GGGTATACCC

>14293894|10
TATATATATA

>14297452|10
TCTATATAGA

>14300119|10
TCTATATAGA

>14303783|10
CTTTATAAAG

>14305768|10
GTATATATAC

>14305864|10
AATATATATT

>14309832|10
TAATTAATTA

>14311932|10
GGGACGTCCC

>14316846|10
GGACATGTCC

>14316995|10
GCGCGCGCGC

>14317090|10
GGACATGTCC

>14317187|10
GGTGTACACC

>14317289|10
GGTGTACACC

>14320074|10
TACGGCCGTA

>14322839|10
TGGGTACCCA

>14323282|10
AATTTAAATT

>14326126|10
GGACATGTCC

>14326275|10
GCGCGCGCGC

>14326370|10
GGACATGTCC

>14326467|10
GGTGTACACC

>14327860|10
TCAAGCTTGA

>14328287|10
TAATTAATTA

>14328480|10
TATATATATA

>14328481|10
ATATATATAT

>14328482|10
TATATATATA

>14328483|10
ATATATATAT

>14328484|10
TATATATATA

>14328485|10
ATATATATAT

>14328886|10
GTCCATGGAC

>14331945|10
GGGGCGCCCC

>14332383|10
CTGCCGGCAG

>14333193|10
CTTGGCCAAG

>14333778|10
CCGGCGCCGG

>14343881|10
TCCATATGGA

>14343963|10
TCCATATGGA

>14344037|10
ATATATATAT

>14344038|10
TATATATATA

>14344039|10
ATATATATAT

>14344040|10
TATATATATA

>14344041|10
ATATATATAT

>14344042|10
TATATATATA

>14344043|10
ATATATATAT

>14344044|10
TATATATATA

>14344756|10
AAACATGTTT

>14344985|10
TTTATATAAA

>14349353|10
GCGGGCCCGC

>14351494|10
TAATTAATTA

>14351798|10
CTCTGCAGAG

>14355624|10
GCCACGTGGC

>14363036|10
CCAAATTTGG

>14363487|10
TATATATATA

>14363488|10
ATATATATAT

>14363489|10
TATATATATA

>14369353|10
TCATCGATGA

>14370642|10
AGCCTAGGCT

>14371916|10
CCTAATTAGG

>14372827|10
AGGTTAACCT

>14373597|10
CGTAGCTACG

>14375509|10
GCCACGTGGC

>14379598|10
TTTGGCCAAA

>14384339|10
GCCGGCCGGC

>14384904|10
GTGACGTCAC

>14386064|10
GTACATGTAC

>14388787|10
GCCCTAGGGC

>14389536|10
ATGTATACAT

>14392404|10
AAAGTACTTT

>14392893|10
ATGATATCAT

>14394386|10
ATGAGCTCAT

>14394964|10
ATTTTAAAAT

>14401240|10
TCACGCGTGA

>14401533|10
AAATATATTT

>14402178|10
TTTAATTAAA

>14402236|10
TGAAGCTTCA

>14402244|10
CACCTAGGTG

>14403786|10
TATATATATA

>14403787|10
ATATATATAT

>14403788|10
TATATATATA

>14403789|10
ATATATATAT

>14403790|10
TATATATATA

>14403791|10
ATATATATAT

>14403792|10
TATATATATA

>14403793|10
ATATATATAT

>14403794|10
TATATATATA

>14403795|10
ATATATATAT

>14403796|10
TATATATATA

>14403797|10
ATATATATAT

>14403798|10
TATATATATA

>14403799|10
ATATATATAT

>14403800|10
TATATATATA

>14403801|10
ATATATATAT

>14403802|10
TATATATATA

>14403803|10
ATATATATAT

>14403804|10
TATATATATA

>14403805|10
ATATATATAT

>14403806|10
TATATATATA

>14403807|10
ATATATATAT

>14403808|10
TATATATATA

>14403809|10
ATATATATAT

>14403810|10
TATATATATA

>14403811|10
ATATATATAT

>14403812|10
TATATATATA

>14403813|10
ATATATATAT

>14403814|10
TATATATATA

>14403815|10
ATATATATAT

>14403816|10
TATATATATA

>14403817|10
ATATATATAT

>14403818|10
TATATATATA

>14403819|10
ATATATATAT

>14403820|10
TATATATATA

>14403821|10
ATATATATAT

>14403822|10
TATATATATA

>14408295|10
TGATTAATCA

>14408313|10
TGATTAATCA

>14408344|10
CGATTAATCG

>14408383|10
CGATTAATCG

>14408987|10
TCGAGCTCGA

>14408990|10
AGCTCGAGCT

>14414314|10
ACTTATAAGT

>14414640|10
AAAATATTTT

>14415094|10
ATTGTACAAT

>14416759|10
ATGGTACCAT

>14418107|10
TGCGCGCGCA

>14418298|10
GGTGTACACC

>14418390|10
GGACATGTCC

>14419611|10
TACGGCCGTA

>14422537|10
TGGGTACCCA

>14422977|10
AATTTAAATT

>14425804|10
ATATATATAT

>14426396|10
TGCGCGCGCA

>14426588|10
GGTGTACACC

>14426680|10
GGACATGTCC

>14428317|10
GGACATGTCC

>14428410|10
GGTGTACACC

>14431623|10
AATTTAAATT

>14432066|10
TGGGTACCCA

>14434832|10
TACGGCCGTA

>14436486|10
GGACATGTCC

>14436579|10
GGTGTACACC

>14440657|10
ACCATATGGT

>14441618|10
CACAGCTGTG

>14445307|10
TATATATATA

>14445308|10
ATATATATAT

>14445309|10
TATATATATA

>14445310|10
ATATATATAT

>14445311|10
TATATATATA

>14448245|10
GGCCATGGCC

>14449991|10
CGCCGCGGCG

>14450073|10
CCGTCGACGG

>14454590|10
AAAATATTTT

>14454716|10
AAATATATTT

>14456346|10
GGTGTACACC

>14456441|10
GGACATGTCC

>14456451|10
GGTGTACACC

>14456684|10
GGACATGTCC

>14461724|10
ACCCGCGGGT

>14463199|10
AGAACGTTCT

>14471355|10
TCAATATTGA

>14471630|10
ATCCATGGAT

>14474494|10
CGAGGCCTCG

>14475327|10
AAGGATCCTT

>14481121|10
CACGTACGTG

>14487114|10
TTGTGCACAA

>14487918|10
AATCTAGATT

>14493505|10
ATATTAATAT

>14493509|10
TAATATATTA

>14493815|10
ATGAATTCAT

>14501141|10
ATGCATGCAT

>14506499|10
ATGCATGCAT

>14506501|10
GCATGCATGC

>14506967|10
GCGCGCGCGC

>14507324|10
CATGGCCATG

>14510732|10
CCTCCGGAGG

>14517716|10
ACAGTACTGT

>14519178|10
CACGTACGTG

>14525660|10
CGACATGTCG

>14529583|10
ACTTTAAAGT

>14531092|10
GAGAGCTCTC

>14532913|10
GGACATGTCC

>14533016|10
GGACATGTCC

>14534599|10
TACGGCCGTA

>14537367|10
TGGGTACCCA

>14537810|10
AATTTAAATT

>14541022|10
GGACATGTCC

>14541125|10
GGACATGTCC

>14543869|10
GCTCGCGAGC

>14546149|10
ATATATATAT

>14546761|10
TTAAATTTAA

>14547968|10
TACTCGAGTA

>14551600|10
TACGATCGTA

>14551819|10
ATATATATAT

>14554087|10
AGGCATGCCT

>14560100|10
GGACATGTCC

>14560421|10
GGTGTACACC

>14564883|10
TGGGTACCCA

>14567075|10
TGAAATTTCA

>14568217|10
GGACATGTCC

>14568460|10
GGACATGTCC

>14569135|10
CCTTGCAAGG

>14571436|10
AGGAATTCCT

>14571905|10
TTTAATTAAA

>14571979|10
AATTTAAATT

>14572418|10
TGGGTACCCA

>14580101|10
TAAGTACTTA

>14581816|10
CTATGCATAG

>14585309|10
CGAGGCCTCG

>14586653|10
CGGCGCGCCG

>14590521|10
CACGTACGTG

>14591037|10
GGGGTACCCC

>14591252|10
ACCCTAGGGT

>14591276|10
TCCGGCCGGA

>14591389|10
GGTCATGACC

>14592051|10
GCGTCGACGC

>14594668|10
GGTGTACACC

>14594774|10
GGTGTACACC

>14594860|10
TGCGCGCGCA

>14596476|10
TGAAATTTCA

>14598686|10
TGGGTACCCA

>14600575|10
TTTTGCAAAA

>14601091|10
GGTGTACACC

>14601187|10
GGACATGTCC

>14601431|10
GGACATGTCC

>14603837|10
TTGCGCGCAA

>14604085|10
TACGGCCGTA

>14607303|10
AATTTAAATT

>14609767|10
CCTTGCAAGG

>14611467|10
GAAAATTTTC

>14615019|10
TTGAGCTCAA

>14616488|10
CTTAATTAAG

>14617548|10
TCAAATTTGA

>14622051|10
GAAAATTTTC

>14623643|10
TTATTAATAA

>14623922|10
TTTAATTAAA

>14629344|10
GGACATGTCC

>14629577|10
GGTGTACACC

>14629587|10
GGACATGTCC

>14629682|10
GGTGTACACC

>14648121|10
GGGCCGGCCC

>14652927|10
TAGCTAGCTA

>14657482|10
AATTTAAATT

>14657922|10
TGGGTACCCA

>14664461|10
GGACATGTCC

>14665066|10
GGACATGTCC

>14665646|10
TTTTGCAAAA

>14666574|10
TTGCGCGCAA

>14669592|10
TGGGTACCCA

>14670035|10
AATTTAAATT

>14672981|10
TGCGCGCGCA

>14673075|10
GGACATGTCC

>14674228|10
TTTAGCTAAA

>14676576|10
TATTTAAATA

>14676936|10
AAGAATTCTT

>14678237|10
AGAGATCTCT

>14678417|10
TGTAGCTACA

>14679753|10
AAAATATTTT

>14679777|10
TATATATATA

>14679778|10
ATATATATAT

>14679779|10
TATATATATA

>14679780|10
ATATATATAT

>14679781|10
TATATATATA

>14679782|10
ATATATATAT

>14679783|10
TATATATATA

>14681881|10
GGTTGCAACC

>14683843|10
TTGGCGCCAA

>14688191|10
AATTTAAATT

>14688634|10
TGGGTACCCA

>14693686|10
CCGAGCTCGG

>14693723|10
CCGAGCTCGG

>14693788|10
GCTCGCGAGC

>14693794|10
GAGCCGGCTC

>14694052|10
GCTCGCGAGC

>14699389|10
GGTCCGGACC

>14703875|10
ATACATGTAT

>14709814|10
CAGTGCACTG

>14713261|10
TTGATATCAA

>14714715|10
GGAATATTCC

>14716072|10
TATTCGAATA

>14719592|10
TATATATATA

>14719593|10
ATATATATAT

>14719594|10
TATATATATA

>14719595|10
ATATATATAT

>14720722|10
ACCCATGGGT

>14725752|10
TGATATATCA

>14726665|10
CAGAATTCTG

>14733434|10
TGATATATCA

>14734347|10
CAGAATTCTG

>14744937|10
TGTAATTACA

>14746598|10
TTGATATCAA

>14750333|10
AAGATATCTT

>14752847|10
TTTGGCCAAA

>14754676|10
GATTCGAATC

>14760326|10
TCAAATTTGA

>14767968|10
CCGGCGCCGG

>14768189|10
CGATGCATCG

>14773259|10
GTTAGCTAAC

>14774917|10
GGAAATTTCC

>14777464|10
GACTTAAGTC

>14786984|10
TCTTCGAAGA

>14790012|10
TCTACGTAGA

>14796349|10
ATAAATTTAT

>14798628|10
CCACGCGTGG

>14803207|10
TGAATATTCA

>14808212|10
TAAAATTTTA

>14808238|10
TTTCATGAAA

>14809157|10
TCAGGCCTGA

>14812355|10
AAGATATCTT

>14813336|10
TCGAATTCGA

>14813551|10
ATGTGCACAT

>14815225|10
TATCTAGATA

>14816051|10
TGGGTACCCA

>14816389|10
ACCCATGGGT

>14817685|10
AGTTGCAACT

>14819152|10
TTTATATAAA

>14820740|10
TGACCGGTCA

>14825737|10
GCTCATGAGC

>14827067|10
TGACCGGTCA

>14829597|10
TGCGCGCGCA

>14832924|10
ATTTTAAAAT

>14833721|10
GGATCGATCC

>14838117|10
ATATATATAT

>14839725|10
GTTAGCTAAC

>14841387|10
CACGTACGTG

>14842078|10
GCAGCGCTGC

>14844709|10
TGGTTAACCA

>14846406|10
ATCAATTGAT

>14852948|10
AGCAGCTGCT

>14853170|10
GATCCGGATC

>14855842|10
GATTTAAATC

>14857118|10
TTCAGCTGAA

>14860505|10
GTGGGCCCAC

>14860804|10
AATAGCTATT

>14861225|10
GCCCATGGGC

>14861954|10
GAAGGCCTTC

>14865012|10
ATGCATGCAT

>14865366|10
GGACATGTCC

>14865462|10
GGACATGTCC

>14866569|10
GTCGATCGAC

>14866787|10
CGTATATACG

>14867487|10
GTAGATCTAC

>14868087|10
CGGGATCCCG

>14870161|10
GTGTTAACAC

>14870275|10
CGAGGCCTCG

>14872573|10
TCCGCGCGGA

>14874396|10
CGAGGCCTCG

>14875436|10
GGACATGTCC

>14875625|10
GGACATGTCC

>14875868|10
GGACATGTCC

>14879197|10
TGGGTACCCA

>14881966|10
TACGGCCGTA

>14883577|10
GGACATGTCC

>14883669|10
GGTGTACACC

>14883766|10
GGACATGTCC

>14884009|10
GGACATGTCC

>14887330|10
GGGGTACCCC

>14889419|10
CTGCCGGCAG

>14889458|10
CACATATGTG

>14889974|10
GGGGTACCCC

>14890214|10
TCCGGCCGGA

>14890327|10
GGTCATGACC

>14897692|10
CATTATAATG

>14897851|10
AAATATATTT

>14901004|10
GAGCATGCTC

>14902722|10
GGTATATACC

>14904080|10
ATCGATCGAT

>14905717|10
TAAGTACTTA

>14907410|10
GGTGTACACC

>14910565|10
AATTTAAATT

>14911008|10
TGGGTACCCA

>14912435|10
CGGTGCACCG

>14912647|10
GGACATGTCC

>14915432|10
TACGGCCGTA

>14916357|10
ATTTTAAAAT

>14917235|10
GGACATGTCC

>14917245|10
GGTGTACACC

>14917479|10
GGACATGTCC

>14917489|10
GGTGTACACC

>14921096|10
ATTTGCAAAT

>14921313|10
ATTATATAAT

>14921320|10
AATCTAGATT

>14921332|10
AATTTAAATT

>14921346|10
AATCTAGATT

>14921352|10
GATTATAATC

>14921590|10
ATTATATAAT

>14921650|10
ATTATATAAT

>14922396|10
TGCATATGCA

>14922399|10
ATATGCATAT

>14924762|10
TTAAATTTAA

>14927807|10
AATATATATT

>14931191|10
CCTTATAAGG

>14934188|10
CCTTCGAAGG

>14940005|10
CCTTATAAGG

>14940575|10
ATATATATAT

>14940576|10
TATATATATA

>14940577|10
ATATATATAT

>14940578|10
TATATATATA

>14940579|10
ATATATATAT

>14940580|10
TATATATATA

>14940581|10
ATATATATAT

>14940582|10
TATATATATA

>14940583|10
ATATATATAT

>14940584|10
TATATATATA

>14940585|10
ATATATATAT

>14940586|10
TATATATATA

>14940587|10
ATATATATAT

>14940588|10
TATATATATA

>14940589|10
ATATATATAT

>14940590|10
TATATATATA

>14940591|10
ATATATATAT

>14940592|10
TATATATATA

>14940593|10
ATATATATAT

>14940594|10
TATATATATA

>14940595|10
ATATATATAT

>14940596|10
TATATATATA

>14940597|10
ATATATATAT

>14940598|10
TATATATATA

>14940599|10
ATATATATAT

>14940600|10
TATATATATA

>14940601|10
ATATATATAT

>14941285|10
ATAATATTAT

>14942240|10
TGCCGCGGCA

>14946295|10
TTTGATCAAA

>14947128|10
GGTCCGGACC

>14949538|10
CCATATATGG

>14950238|10
CAAGTACTTG

>14951166|10
GGTCCGGACC

>14954909|10
GGCTGCAGCC

>14955987|10
ATGCATGCAT

>14957765|10
ATTATATAAT

>14957793|10
ATTATATAAT

>14957821|10
ATTATATAAT

>14958049|10
ATTATATAAT

>14958110|10
ATTATATAAT

>14960332|10
CCTGGCCAGG

>14961663|10
ATATATATAT

>14961664|10
TATATATATA

>14961665|10
ATATATATAT

>14961666|10
TATATATATA

>14961667|10
ATATATATAT

>14961668|10
TATATATATA

>14966431|10
AAATTAATTT

>14971249|10
AAATTAATTT

>14980747|10
AATTGCAATT

>14981367|10
TTGAGCTCAA

>14983477|10
TTGCGCGCAA

>14987129|10
GTCTCGAGAC

>14991915|10
AGCAGCTGCT

>14993538|10
TTTGTACAAA

>14995678|10
CCTTCGAAGG

>15001088|10
CTGCCGGCAG

>15001127|10
CACGTACGTG

>15005018|10
TAGGATCCTA

>15005278|10
CAACATGTTG

>15005808|10
AGAAATTTCT

>15005912|10
CGGCGCGCCG

>15006822|10
CATGGCCATG

>15008963|10
GCGCGCGCGC

>15008964|10
CGCGCGCGCG

>15012772|10
TAGTATACTA

>15016575|10
TTTCATGAAA

>15017260|10
GACTCGAGTC

>15020206|10
TAGTATACTA

>15029096|10
TTGAATTCAA

>15032657|10
AGCTGCAGCT

>15040138|10
TAGATATCTA

>15042359|10
TATATATATA

>15042360|10
ATATATATAT

>15042361|10
TATATATATA

>15042362|10
ATATATATAT

>15042363|10
TATATATATA

>15042364|10
ATATATATAT

>15051549|10
AGCTGCAGCT

>15053511|10
GAGATATCTC

>15055245|10
CATATATATG

>15058890|10
TAAGTACTTA

>15059956|10
GAGATATCTC

>15065385|10
TTGAATTCAA

>15067074|10
CTCCCGGGAG

>15068824|10
GGCGCGCGCC

>15072147|10
CGTACGTACG

>15073391|10
TAGCTAGCTA

>15073393|10
GCTAGCTAGC

>15073395|10
TAGCTAGCTA

>15073397|10
GCTAGCTAGC

>15073928|10
GAAACGTTTC

>15074483|10
TCATGCATGA

>15075863|10
TGGTATACCA

>15078747|10
GGCAATTGCC

>15079190|10
ATATATATAT

>15079191|10
TATATATATA

>15080170|10
ATGCATGCAT

>15080172|10
GCATGCATGC

>15080174|10
ATGCATGCAT

>15080200|10
GCCGGCCGGC

>15081280|10
TCGACGTCGA

>15081283|10
ACGTCGACGT

>15081369|10
GCGCGCGCGC

>15081698|10
TTTTTAAAAA

>15082273|10
ACTAGCTAGT

>15087343|10
GCCACGTGGC

>15091057|10
CATGTACATG

>15091916|10
TATATATATA

>15091917|10
ATATATATAT

>15091918|10
TATATATATA

>15091919|10
ATATATATAT

>15091920|10
TATATATATA

>15095610|10
TTTTGCAAAA

>15099562|10
TGGGTACCCA

>15100005|10
AATTTAAATT

>15103762|10
GTAATATTAC

>15106738|10
AAGTTAACTT

>15107768|10
GAGATATCTC

>15108969|10
CGGATATCCG

>15109871|10
TTCTGCAGAA

>15110748|10
GGACATGTCC

>15116576|10
AATTGCAATT

>15119303|10
TTGCGCGCAA

>15120934|10
GGACATGTCC

>15121908|10
GGACATGTCC

>15125300|10
AATTGCAATT

>15128030|10
TTGCGCGCAA

>15129602|10
GGACATGTCC

>15132992|10
CTTATATAAG

>15136374|10
TGACCGGTCA

>15136548|10
TGCATATGCA

>15137330|10
TGAATATTCA

>15137763|10
ACAGTACTGT

>15139697|10
GTCTATAGAC

>15140515|10
TGATTAATCA

>15144022|10
GACCGCGGTC

>15145620|10
GGCGGCCGCC

>15146398|10
ACCCATGGGT

>15146879|10
ACTCTAGAGT

>15147210|10
AAACATGTTT

>15150120|10
CGATCGATCG

>15150559|10
CCGTCGACGG

>15151918|10
TAAGATCTTA

>15154644|10
CGATCGATCG

>15155083|10
CCGTCGACGG

>15155880|10
TAGATATCTA

>15157312|10
CGATCGATCG

>15158701|10
AGTACGTACT

>15161620|10
TTTTTAAAAA

>15162189|10
TATATATATA

>15162815|10
TAGTATACTA

>15164437|10
TCGGCGCCGA

>15164591|10
GCGCCGGCGC

>15165529|10
ACCTATAGGT

>15165694|10
TTTAGCTAAA

>15166436|10
ATTCATGAAT

>15166967|10
TTGTTAACAA

>15167621|10
CATGCGCATG

>15167810|10
TGTACGTACA

>15168012|10
TATATATATA

>15168253|10
TATATATATA

>15173561|10
CGCACGTGCG

>15175898|10
GCGCGCGCGC

>15175899|10
CGCGCGCGCG

>15175900|10
GCGCGCGCGC

>15175901|10
CGCGCGCGCG

>15180927|10
GCTCATGAGC

>15190361|10
TTAAATTTAA

>15192595|10
CTTATATAAG

>15193768|10
AATTTAAATT

>15195464|10
ACTTCGAAGT

>15195619|10
CCTTCGAAGG

>15200623|10
ACATTAATGT

>15202072|10
TCACTAGTGA

>15205174|10
AAGTTAACTT

>15206802|10
CATGGCCATG

>15209486|10
TTTAATTAAA

>15215032|10
TCTCGCGAGA

>15215638|10
TGGCGCGCCA

>15216486|10
CTTATATAAG

>15217205|10
TGGGTACCCA

>15217648|10
AATTTAAATT

>15221481|10
TTTAATTAAA

>15227606|10
GATTGCAATC

>15229501|10
TCTCGCGAGA

>15235308|10
GACTTAAGTC

>15244295|10
TTGCGCGCAA

>15248873|10
TCACCGGTGA

>15251152|10
CGAGGCCTCG

>15257744|10
GTTAGCTAAC

>15259415|10
GGAAATTTCC

>15260915|10
CCCCGCGGGG

>15266226|10
ACGGATCCGT

>15266679|10
TCACCGGTGA

>15266710|10
GCAGATCTGC

>15268602|10
GCTAGCTAGC

>15269383|10
CGCGCGCGCG

>15269384|10
GCGCGCGCGC

>15269860|10
TATATATATA

>15269861|10
ATATATATAT

>15272354|10
GTTCTAGAAC

>15273533|10
CGAAATTTCG

>15274608|10
TAGCTAGCTA

>15274873|10
ATGGATCCAT

>15275254|10
ATGCATGCAT

>15275733|10
TAGCTAGCTA

>15275735|10
GCTAGCTAGC

>15275737|10
TAGCTAGCTA

>15275889|10
ACTATATAGT

>15276915|10
TAGAATTCTA

>15277010|10
CTTATATAAG

>15279151|10
TCTATATAGA

>15283492|10
GGACATGTCC

>15283568|10
GGACATGTCC

>15284267|10
GGGGTACCCC

>15288419|10
AGTGGCCACT

>15293685|10
TACGGCCGTA

>15295318|10
GGACATGTCC

>15300117|10
AAATGCATTT

>15300569|10
TTGGCGCCAA

>15303459|10
CGAGGCCTCG

>15306531|10
CGAGGCCTCG

>15307088|10
GAAGATCTTC

>15307299|10
AAAGATCTTT

>15312116|10
CACGTACGTG

>15313097|10
GGACATGTCC

>15313173|10
GGACATGTCC

>15314726|10
TTGCGCGCAA

>15316261|10
TTTTGCAAAA

>15316330|10
CTTTTAAAAG

>15317968|10
ACTGATCAGT

>15318849|10
CCCGATCGGG

>15319799|10
CCTTGCAAGG

>15323959|10
GGACATGTCC

>15327295|10
TGCCCGGGCA

>15327700|10
TGGGTACCCA

>15329439|10
CGAGATCTCG

>15332059|10
CACGGCCGTG

>15332461|10
TATATATATA

>15332462|10
ATATATATAT

>15332987|10
GGCGCGCGCC

>15336305|10
CACGGCCGTG

>15336707|10
TATATATATA

>15336708|10
ATATATATAT

>15337233|10
GGCGCGCGCC

>15342196|10
ACCTATAGGT

>15345257|10
TAAATATTTA

>15348615|10
GAAAGCTTTC

>15358539|10
ATAAATTTAT

>15360669|10
CCCTGCAGGG

>15361856|10
AGGAATTCCT

>15361976|10
ACTTTAAAGT

>15363866|10
CCAGATCTGG

>15365657|10
GCGGCGCCGC

>15370765|10
GACTCGAGTC

>15373233|10
TAGTATACTA

>15375751|10
TATCTAGATA

>15385227|10
GGACATGTCC

>15386797|10
TTGCGCGCAA

>15388907|10
TTGAGCTCAA

>15390063|10
GAAAATTTTC

>15395489|10
CTTCATGAAG

>15398227|10
CTCAATTGAG

>15405482|10
CTCAATTGAG

>15405979|10
GGTGTACACC

>15406473|10
TGTAATTACA

>15414991|10
TAGCTAGCTA

>15414993|10
GCTAGCTAGC

>15414995|10
TAGCTAGCTA

>15415932|10
TTGAGCTCAA

>15416246|10
GGACATGTCC

>15423786|10
GGTGTACACC

>15423996|10
GGTGTACACC

>15429003|10
TATATATATA

>15429004|10
ATATATATAT

>15429005|10
TATATATATA

>15429006|10
ATATATATAT

>15429007|10
TATATATATA

>15429008|10
ATATATATAT

>15429009|10
TATATATATA

>15429010|10
ATATATATAT

>15429011|10
TATATATATA

>15429012|10
ATATATATAT

>15429013|10
TATATATATA

>15429014|10
ATATATATAT

>15429015|10
TATATATATA

>15429016|10
ATATATATAT

>15429017|10
TATATATATA

>15429018|10
ATATATATAT

>15429019|10
TATATATATA

>15429020|10
ATATATATAT

>15429021|10
TATATATATA

>15429143|10
TAGATATCTA

>15430661|10
GGACATGTCC

>15435759|10
TTGAGCTCAA

>15436070|10
GGACATGTCC

>15439157|10
GGACATGTCC

>15439369|10
CGGTGCACCG

>15453104|10
GGTGTACACC

>15454040|10
GGTGTACACC

>15455740|10
TTGCGCGCAA

>15457853|10
TTGAGCTCAA

>15458473|10
AATTGCAATT

>15460005|10
TTTTGCAAAA

>15460871|10
AGCAGCTGCT

>15462101|10
TATTCGAATA

>15462122|10
TCTGCGCAGA

>15466892|10
TGGGTACCCA

>15469661|10
TACGGCCGTA

>15471441|10
GGACATGTCC

>15471653|10
CGGTGCACCG

>15473597|10
TTTTTAAAAA

>15474231|10
GCGGCGCCGC

>15476353|10
TGTGCGCACA

>15477927|10
GTATATATAC

>15478757|10
GGTGTACACC

>15479847|10
GGTGTACACC

>15480164|10
TGCGCGCGCA

>15481103|10
GAAGATCTTC

>15483150|10
AATTTAAATT

>15483593|10
TGGGTACCCA

>15486891|10
TACGGCCGTA

>15489785|10
TTCGGCCGAA

>15490729|10
ACAAATTTGT

>15490784|10
ATTTTAAAAT

>15490828|10
AAGAGCTCTT

>15491713|10
CAAAGCTTTG

>15493720|10
GAAAATTTTC

>15493879|10
TTACCGGTAA

>15495889|10
CGGGTACCCG

>15497915|10
CAAATATTTG

>15503513|10
ACGTATACGT

>15505335|10
ACGTATACGT

>15507792|10
TCTGCGCAGA

>15507813|10
TATTCGAATA

>15511111|10
GTACTAGTAC

>15512056|10
AACATATGTT

>15512135|10
GATTATAATC

>15516075|10
GCAGTACTGC

>15516562|10
TATATATATA

>15516563|10
ATATATATAT

>15516564|10
TATATATATA

>15516565|10
ATATATATAT

>15516566|10
TATATATATA

>15516567|10
ATATATATAT

>15516568|10
TATATATATA

>15516569|10
ATATATATAT

>15516570|10
TATATATATA

>15516571|10
ATATATATAT

>15516572|10
TATATATATA

>15516573|10
ATATATATAT

>15516574|10
TATATATATA

>15516575|10
ATATATATAT

>15516576|10
TATATATATA

>15516577|10
ATATATATAT

>15516578|10
TATATATATA

>15516579|10
ATATATATAT

>15516580|10
TATATATATA

>15516581|10
ATATATATAT

>15516582|10
TATATATATA

>15516583|10
ATATATATAT

>15520583|10
TTAATATTAA

>15521008|10
CGCAGCTGCG

>15523251|10
ATGCATGCAT

>15528970|10
GGTCCGGACC

>15529117|10
GGGGTACCCC

>15533285|10
GGACATGTCC

>15536673|10
AAGTTAACTT

>15539821|10
CCAGATCTGG

>15543930|10
CTCGTACGAG

>15545327|10
CGAGGCCTCG

>15545677|10
CAGCTAGCTG

>15551950|10
GGGGTACCCC

>15553570|10
CTCGTACGAG

>15556749|10
ATATATATAT

>15556750|10
TATATATATA

>15566048|10
TTGCGCGCAA

>15567523|10
CGCGGCCGCG

>15570935|10
CAATCGATTG

>15574544|10
TTCGATCGAA

>15576872|10
TGTATATACA

>15577832|10
CAAAATTTTG

>15578051|10
TTTCTAGAAA

>15578061|10
ACCGATCGGT

>15581905|10
ACTTGCAAGT

>15591385|10
GCCCCGGGGC

>15594447|10
TTGCGCGCAA

>15596557|10
TTGAGCTCAA

>15608201|10
TATATATATA

>15609198|10
GGCCATGGCC

>15609919|10
AATTTAAATT

>15613901|10
ATATATATAT

>15616677|10
GCTTCGAAGC

>15620847|10
AACTTAAGTT

>15621885|10
GGACATGTCC

>15623206|10
TGAAATTTCA

>15625926|10
ACTCATGAGT

>15627244|10
TATCTAGATA

>15629114|10
AAAATATTTT

>15630297|10
CAAGATCTTG

>15631621|10
ACTTTAAAGT

>15631741|10
AGGAATTCCT

>15632937|10
CCCTGCAGGG

>15634569|10
AATTTAAATT

>15635012|10
TGGGTACCCA

>15637765|10
TACGGCCGTA

>15638014|10
TTGCGCGCAA

>15638721|10
AATTTAAATT

>15638779|10
TGATATATCA

>15639563|10
GGACATGTCC

>15643766|10
TTGCGCGCAA

>15666811|10
GCTGATCAGC

>15667742|10
AAATCGATTT

>15670136|10
GCTGATCAGC

>15675476|10
GCTGATCAGC

>15677035|10
AGCAGCTGCT

>15677289|10
CCTTCGAAGG

>15679431|10
CAAGATCTTG

>15681965|10
GGCAGCTGCC

>15685253|10
GATTCGAATC

>15685274|10
CCTTGCAAGG

>15690056|10
ACATGCATGT

>15690777|10
TTATTAATAA

>15691882|10
TATAATTATA

>15700003|10
CCTTCGAAGG

>15702895|10
CTAAATTTAG

>15702923|10
CTATATATAG

>15703589|10
AATTTAAATT

>15703650|10
ATTTATAAAT

>15703898|10
TATAATTATA

>15703907|10
AATTTAAATT

>15706618|10
CCTCCGGAGG

>15707200|10
TGGCGCGCCA

>15713270|10
AAATATATTT

>15714506|10
TTCGGCCGAA

>15725507|10
GGTTCGAACC

>15727167|10
TGTAGCTACA

>15727589|10
CCAGTACTGG

>15736149|10
TTAGATCTAA

>15736207|10
GGAACGTTCC

>15737897|10
TCCTGCAGGA

>15739557|10
AAAATATTTT

>15741283|10
AGTGATCACT

>15748091|10
GGACATGTCC

>15749676|10
TTGCGCGCAA

>15753694|10
GGACATGTCC

>15755526|10
GGACATGTCC

>15758273|10
AATTGCAATT

>15761003|10
TTGCGCGCAA

>15762596|10
GGACATGTCC

>15765744|10
TTGCGCGCAA

>15767445|10
GGACATGTCC

>15770853|10
TTTAATTAAA

>15772444|10
AAATCGATTT

>15775093|10
TTTTTAAAAA

>15778289|10
TAGAATTCTA

>15781406|10
ACTACGTAGT

>15783896|10
TAGCTAGCTA

>15787898|10
CGATATATCG

>15788143|10
ATTATATAAT

>15788586|10
ACCTATAGGT

>15790922|10
AAGAATTCTT

>15794834|10
GGTGTACACC

>15795173|10
GGACATGTCC

>15795437|10
CTCAATTGAG

>15799830|10
GGTGTACACC

>15800188|10
GGACATGTCC

>15801949|10
GGACATGTCC

>15802213|10
CTCAATTGAG

>15804082|10
ACGATATCGT

>15805081|10
TCGGCGCCGA

>15805166|10
GCGGCGCCGC

>15808635|10
CTAGCGCTAG

>15808638|10
GCGCTAGCGC

>15808641|10
CTAGCGCTAG

>15808644|10
GCGCTAGCGC

>15809798|10
AGTACGTACT

>15809905|10
AGTACGTACT

>15810184|10
ATTTGCAAAT

>15813199|10
TTTGTACAAA

>15816180|10
GTCCATGGAC

>15821027|10
TGCGCGCGCA

>15827944|10
TTTCATGAAA

>15833706|10
CGAGGCCTCG

>15835049|10
CGGCGCGCCG

>15835389|10
CTTTCGAAAG

>15836424|10
CGAGGCCTCG

>15839902|10
GCCCCGGGGC

>15848301|10
AAATATATTT

>15848471|10
CAAAATTTTG

>15848807|10
TATATATATA

>15848808|10
ATATATATAT

>15852316|10
GCGCCGGCGC

>15853090|10
TCCGGCCGGA

>15853846|10
CACGTACGTG

>15864071|10
CTTCATGAAG

>15872232|10
CGGCGCGCCG

>15873607|10
CGAGGCCTCG

>15878861|10
CTCGTACGAG

>15887899|10
AGATCGATCT

>15890345|10
GCGCCGGCGC

>15890956|10
CTCGTACGAG

>15892330|10
TGGGTACCCA

>15892773|10
AATTTAAATT

>15902980|10
GGTCCGGACC

>15907058|10
TCCATATGGA

>15907140|10
TCCATATGGA

>15907723|10
ACCTGCAGGT

>15908606|10
ATCGATCGAT

>15910054|10
TGTAGCTACA

>15910847|10
GGCGCGCGCC

>15910924|10
ACTGATCAGT

>15912980|10
TAGTATACTA

>15913685|10
GGACATGTCC

>15916159|10
GGGCATGCCC

>15917095|10
ATATATATAT

>15923617|10
ACAACGTTGT

>15924572|10
GCGCGCGCGC

>15924767|10
CAAAATTTTG

>15930664|10
CTTCATGAAG

>15932723|10
GTTCATGAAC

>15934425|10
TATATATATA

>15937714|10
CGAGGCCTCG

>15943372|10
TTGCGCGCAA

>15944962|10
GGACATGTCC

>15946392|10
TTTTTAAAAA

>15947091|10
GGACATGTCC

>15947184|10
GGTGTACACC

>15947194|10
GGACATGTCC

>15947505|10
GGACATGTCC

>15948961|10
TGAAATTTCA

>15951151|10
TGGGTACCCA

>15953918|10
TACGGCCGTA

>15954813|10
TTTTTAAAAA

>15955509|10
GGACATGTCC

>15955602|10
GGTGTACACC

>15955612|10
GGACATGTCC

>15955921|10
GGACATGTCC

>15957597|10
CGAGGCCTCG

>15958365|10
AAAGATCTTT

>15961716|10
GGACATGTCC

>15963717|10
GGGGTACCCC

>15963960|10
TCCGGCCGGA

>15968138|10
CCACATGTGG

>15968781|10
ATTCTAGAAT

>15969714|10
GCGGCGCCGC

>15974180|10
GGACATGTCC

>15974232|10
GCCACGTGGC

>15975779|10
TTGCGCGCAA

>15981960|10
GCCACGTGGC

>15985981|10
GACTCGAGTC

>15986479|10
TCAAGCTTGA

>15986524|10
TCTTTAAAGA

>15990006|10
TATATATATA

>15990007|10
ATATATATAT

>15990008|10
TATATATATA

>15990009|10
ATATATATAT

>15990010|10
TATATATATA

>15993260|10
CTTCATGAAG

>15994948|10
CTATATATAG

>15997375|10
ACATGCATGT

>16000801|10
TAGCTAGCTA

>16000803|10
GCTAGCTAGC

>16001290|10
ATATATATAT

>16002254|10
ACTCATGAGT

>16002464|10
TATATATATA

>16006817|10
GGGGTACCCC

>16009010|10
GGACATGTCC

>16009242|10
GGTGTACACC

>16009252|10
GGACATGTCC

>16010980|10
TACGGCCGTA

>16017066|10
GGACATGTCC

>16017300|10
GGTGTACACC

>16017310|10
GGACATGTCC

>16017527|10
TGGTGCACCA

>16017963|10
CCGGATCCGG

>16021960|10
GGGGTACCCC

>16028805|10
CCTTCGAAGG

>16034988|10
TCAAGCTTGA

>16038887|10
TCATTAATGA

>16040848|10
TCAAGCTTGA

>16041031|10
GGAAGCTTCC

>16041953|10
ATTTCGAAAT

>16042458|10
AAGAGCTCTT

>16043785|10
CGGCCGGCCG

>16043787|10
GCCGGCCGGC

>16048893|10
CCGGCGCCGG

>16049608|10
TATTGCAATA

>16049887|10
CGGCCGGCCG

>16050115|10
TATATATATA

>16050126|10
TGATTAATCA

>16052960|10
AAGAATTCTT

>16054489|10
TATCATGATA

>16055046|10
TCAAGCTTGA

>16055795|10
GCTTGCAAGC

>16055932|10
AGTGCGCACT

>16056117|10
TATGGCCATA

>16056850|10
TCCGGCCGGA

>16060537|10
TCATGCATGA

>16062665|10
GCGTGCACGC

>16063431|10
ACGCCGGCGT

>16067597|10
AATATATATT

>16067636|10
TTTTTAAAAA

>16068189|10
GTCCATGGAC

>16068261|10
CAGCGCGCTG

>16073613|10
GGACATGTCC

>16073706|10
GGTGTACACC

>16073716|10
GGACATGTCC

>16073739|10
AGGCCGGCCT

>16077371|10
TGGGTACCCA

>16080135|10
TACGGCCGTA

>16080384|10
TTGCGCGCAA

>16081800|10
GGACATGTCC

>16081893|10
GGTGTACACC

>16081903|10
GGACATGTCC

>16081926|10
AGGCCGGCCT

>16083600|10
CGGCGCGCCG

>16083940|10
GGATCGATCC

>16084990|10
TCCCGCGGGA

>16087984|10
TGGCGCGCCA

>16089831|10
GTGTTAACAC

>16089945|10
CGAGGCCTCG

>16091298|10
CGGCGCGCCG

>16091984|10
GCGCCGGCGC

>16092772|10
CGAGGCCTCG

>16092814|10
CGAGGCCTCG

>16096313|10
GGGGTACCCC

>16098940|10
GGGGTACCCC

>16099293|10
GGTCATGACC

>16099955|10
GCGCCGGCGC

>16101842|10
GAGATATCTC

>16102907|10
TAAGTACTTA

>16106556|10
CATATATATG

>16107852|10
TGTTTAAACA

>16112733|10
GTTAGCTAAC

>16114819|10
GCTCGCGAGC

>16114825|10
GAGCCGGCTC

>16114841|10
GCTCGCGAGC

>16114882|10
TCAAATTTGA

>16115054|10
GAGCCGGCTC

>16115060|10
GCTCGCGAGC

>16115076|10
GAGCCGGCTC

>16115143|10
GCTCGCGAGC

>16115185|10
GAGCCGGCTC

>16115191|10
GCTCGCGAGC

>16118531|10
AAGTCGACTT

>16118947|10
ATGCATGCAT

>16119145|10
CATGCGCATG

>16119906|10
CAAACGTTTG

>16120186|10
TCCTGCAGGA

>16120397|10
ATGCATGCAT

>16120399|10
GCATGCATGC

>16120401|10
ATGCATGCAT

>16120403|10
GCATGCATGC

>16121324|10
GCATGCATGC

>16123791|10
GCATGCATGC

>16127015|10
TTTTTAAAAA

>16127121|10
ACATGCATGT

>16127711|10
AATTTAAATT

>16129354|10
TGTACGTACA

>16130067|10
TTAATATTAA

>16137006|10
GTTGATCAAC

>16144379|10
TGGGTACCCA

>16144820|10
AATTTAAATT

>16152747|10
ATGGATCCAT

>16153201|10
TAAACGTTTA

>16156745|10
TTGCGCGCAA

>16159472|10
AATAGCTATT

>16160001|10
GAAAATTTTC

>16162956|10
CGGACGTCCG

>16163450|10
TCGCCGGCGA

>16163769|10
CTGAATTCAG

>16163834|10
GCACTAGTGC

>16171428|10
ATGGATCCAT

>16171499|10
AAAATATTTT

>16173201|10
TCGCCGGCGA

>16173521|10
CTGAATTCAG

>16173600|10
TACTTAAGTA

>16175531|10
TATATATATA

>16175532|10
ATATATATAT

>16175533|10
TATATATATA

>16175534|10
ATATATATAT

>16175535|10
TATATATATA

>16175536|10
ATATATATAT

>16175537|10
TATATATATA

>16175538|10
ATATATATAT

>16175539|10
TATATATATA

>16175540|10
ATATATATAT

>16175541|10
TATATATATA

>16175542|10
ATATATATAT

>16175543|10
TATATATATA

>16175544|10
ATATATATAT

>16175545|10
TATATATATA

>16175546|10
ATATATATAT

>16175547|10
TATATATATA

>16175548|10
ATATATATAT

>16175627|10
TATTTAAATA

>16179150|10
TATATATATA

>16179151|10
ATATATATAT

>16179152|10
TATATATATA

>16179153|10
ATATATATAT

>16179154|10
TATATATATA

>16179155|10
ATATATATAT

>16179156|10
TATATATATA

>16179157|10
ATATATATAT

>16179158|10
TATATATATA

>16179159|10
ATATATATAT

>16179160|10
TATATATATA

>16179161|10
ATATATATAT

>16179162|10
TATATATATA

>16179163|10
ATATATATAT

>16179164|10
TATATATATA

>16179165|10
ATATATATAT

>16179166|10
TATATATATA

>16179167|10
ATATATATAT

>16179725|10
TCGTCGACGA

>16180659|10
CTCGTACGAG

>16181603|10
AGGGCGCCCT

>16181944|10
CGAGGCCTCG

>16185064|10
GCCAGCTGGC

>16188326|10
GGACATGTCC

>16189629|10
TGAAATTTCA

>16191374|10
AATTTAAATT

>16191817|10
TGGGTACCCA

>16194832|10
TTGCGCGCAA

>16196288|10
GGTGTACACC

>16196375|10
GGACATGTCC

>16197893|10
TTAGATCTAA

>16199017|10
CGTTTAAACG

>16199689|10
AGTTATAACT

>16201272|10
AAATATATTT

>16203489|10
TCACTAGTGA

>16208601|10
TTGAATTCAA

>16213034|10
AGATGCATCT

>16215640|10
AAAAATTTTT

>16216888|10
GGACATGTCC

>16216981|10
GGTGTACACC

>16223778|10
AATTTAAATT

>16224218|10
TGGGTACCCA

>16230493|10
TGCGCGCGCA

>16232087|10
CAAAATTTTG

>16234962|10
TCAAGCTTGA

>16235293|10
GGTGTACACC

>16235386|10
GGACATGTCC

>16237013|10
TACGGCCGTA

>16239841|10
TGGGTACCCA

>16250585|10
TAATTAATTA

>16253730|10
CGAAGCTTCG

>16255548|10
AGGGATCCCT

>16260828|10
CATGGCCATG

>16270431|10
CATGGCCATG

>16276642|10
CCAACGTTGG

>16278075|10
CCTTCGAAGG

>16279104|10
AGATGCATCT

>16281171|10
GCGGCGCCGC

>16283726|10
GATTATAATC

>16284327|10
TCAGATCTGA

>16286616|10
GTTAGCTAAC

>16287728|10
ATTTTAAAAT

>16288265|10
ATAAATTTAT

>16293152|10
GGGGTACCCC

>16294916|10
GTACCGGTAC

>16297679|10
GGACATGTCC

>16299251|10
TTGCGCGCAA

>16302536|10
CTCTGCAGAG

>16302557|10
TGATATATCA

>16302756|10
AGCAATTGCT

>16309924|10
GCGGGCCCGC

>16312068|10
TAATTAATTA

>16312377|10
CTCTGCAGAG

>16312398|10
TGATATATCA

>16322551|10
TAGAGCTCTA

>16327679|10
TTCCTAGGAA

>16330401|10
TAGAGCTCTA

>16334495|10
CAAGTACTTG

>16339324|10
ATGAGCTCAT

>16340613|10
GCGCCGGCGC

>16341896|10
ACATATATGT

>16345326|10
TCAAGCTTGA

>16347344|10
GGGGATCCCC

>16350146|10
TTCAATTGAA

>16352634|10
TCGCATGCGA

>16354252|10
TCTAATTAGA

>16354269|10
CGTTTAAACG

>16354878|10
CTGTGCACAG

>16354977|10
TTTTTAAAAA

>16359088|10
GGTGTACACC

>16359212|10
GGTGTACACC

>16359404|10
TGCGCGCGCA

>16362433|10
AATTTAAATT

>16365643|10
TACGGCCGTA

>16367288|10
GGTGTACACC

>16367412|10
GGTGTACACC

>16370307|10
AACTATAGTT

>16373775|10
TAAAATTTTA

>16373838|10
TATTTAAATA

>16373844|10
AATATATATT

>16376360|10
CGCGCGCGCG

>16377360|10
AGCGTACGCT

>16378003|10
GCGCCGGCGC

>16378006|10
CCGGCGCCGG

>16378009|10
GCGCCGGCGC

>16380724|10
GGTGTACACC

>16380819|10
GGACATGTCC

>16380829|10
GGTGTACACC

>16381063|10
GGACATGTCC

>16381182|10
GGACATGTCC

>16381417|10
GGTGTACACC

>16381743|10
GGTGTACACC

>16381838|10
GGACATGTCC

>16381848|10
GGTGTACACC

>16382082|10
GGACATGTCC

>16385869|10
CTAATATTAG

>16386194|10
GGCCGCGGCC

>16396632|10
TGGGTACCCA

>16399390|10
TACGGCCGTA

>16399639|10
TTGCGCGCAA

>16401086|10
GGTGTACACC

>16401191|10
GGTGTACACC

>16401425|10
GGACATGTCC

>16403634|10
TTGGATCCAA

>16403690|10
ACATGCATGT

>16405887|10
ATTTATAAAT

>16406037|10
TTTTTAAAAA

>16409626|10
CATGATCATG

>16413009|10
CCAACGTTGG

>16414577|10
TTGTTAACAA

>16416374|10
CATGATCATG

>16417391|10
GATTGCAATC

>16418678|10
GAACATGTTC

>16420117|10
TTGCGCGCAA

>16423797|10
TATTCGAATA

>16424327|10
GGACATGTCC

>16427716|10
AATTGCAATT

>16430448|10
TTGCGCGCAA

>16432284|10
TTGCGCGCAA

>16433843|10
GGACATGTCC

>16435981|10
GTACTAGTAC

>16436568|10
CCCGCGCGGG

>16436836|10
TAGAATTCTA

>16439444|10
CTAAATTTAG

>16439764|10
TTTCTAGAAA

>16439800|10
TAATTAATTA

>16440112|10
TATCGCGATA

>16440315|10
ATATATATAT

>16442349|10
CAAAATTTTG

>16445723|10
TTAGATCTAA

>16447192|10
TTGATATCAA

>16448979|10
ACTGTACAGT

>16449425|10
ACTGCGCAGT

>16449515|10
CGGCCGGCCG

>16455317|10
TATTCGAATA

>16455338|10
TCTGCGCAGA

>16457939|10
TATTCGAATA

>16457960|10
TCTGCGCAGA

>16460266|10
TTGATATCAA

>16470533|10
TGCCATGGCA

>16470662|10
GGGATATCCC

>16470728|10
GATCCGGATC

>16471539|10
ATGCATGCAT

>16472560|10
GCTAGCTAGC

>16472562|10
TAGCTAGCTA

>16475286|10
AGTAATTACT

>16478161|10
GGAAGCTTCC

>16478679|10
GGTCCGGACC

>16478826|10
GGGGTACCCC

>16479183|10
GGCCCGGGCC

>16479326|10
GGCCCGGGCC

>16483876|10
GGAAGCTTCC

>16484417|10
GGTCCGGACC

>16484564|10
GGGGTACCCC

>16487350|10
TATATATATA

>16487351|10
ATATATATAT

>16487352|10
TATATATATA

>16487353|10
ATATATATAT

>16487354|10
TATATATATA

>16487355|10
ATATATATAT

>16487356|10
TATATATATA

>16487357|10
ATATATATAT

>16487358|10
TATATATATA

>16487359|10
ATATATATAT

>16487360|10
TATATATATA

>16487361|10
ATATATATAT

>16487362|10
TATATATATA

>16487363|10
ATATATATAT

>16487364|10
TATATATATA

>16487365|10
ATATATATAT

>16487366|10
TATATATATA

>16487367|10
ATATATATAT

>16487368|10
TATATATATA

>16487369|10
ATATATATAT

>16487370|10
TATATATATA

>16487371|10
ATATATATAT

>16487372|10
TATATATATA

>16487373|10
ATATATATAT

>16487374|10
TATATATATA

>16487375|10
ATATATATAT

>16487376|10
TATATATATA

>16487377|10
ATATATATAT

>16487378|10
TATATATATA

>16487379|10
ATATATATAT

>16487380|10
TATATATATA

>16487381|10
ATATATATAT

>16487382|10
TATATATATA

>16487383|10
ATATATATAT

>16487384|10
TATATATATA

>16487385|10
ATATATATAT

>16487386|10
TATATATATA

>16487387|10
ATATATATAT

>16487388|10
TATATATATA

>16487857|10
ACTTATAAGT

>16489583|10
GGACATGTCC

>16489659|10
GGACATGTCC

>16492155|10
CTTGATCAAG

>16492531|10
ATGCATGCAT

>16495033|10
AAACTAGTTT

>16495057|10
TAAACGTTTA

>16495167|10
GAGACGTCTC

>16495403|10
CTTAATTAAG

>16495569|10
TTGAATTCAA

>16497338|10
CGGGTACCCG

>16497593|10
CGGGTACCCG

>16500933|10
GGGAATTCCC

>16515420|10
TGGTGCACCA

>16517214|10
ACTAGCTAGT

>16522817|10
GGTTATAACC

>16523632|10
ATGATATCAT

>16524924|10
ATTTCGAAAT

>16526631|10
TGTAATTACA

>16531302|10
GGACATGTCC

>16531613|10
TTGAGCTCAA

>16539151|10
GGACATGTCC

>16541446|10
GTGTTAACAC

>16542477|10
CGACGCGTCG

>16542903|10
CGGCGCGCCG

>16543923|10
CGGCGCGCCG

>16544420|10
CGAGGCCTCG

>16544462|10
CGAGGCCTCG

>16557207|10
TGGGTACCCA

>16561040|10
TTGCGCGCAA

>16563151|10
TTGAGCTCAA

>16563771|10
AATTGCAATT

>16570298|10
TTCAGCTGAA

>16574109|10
ACTAGCTAGT

>16578972|10
CTCAGCTGAG

>16580148|10
TTAGTACTAA

>16582023|10
CCCCGCGGGG

>16582639|10
TTAAATTTAA

>16582784|10
AAACCGGTTT

>16587019|10
TCTCGCGAGA

>16587563|10
GGCCGCGGCC

>16588530|10
TATTTAAATA

>16590135|10
ACCAGCTGGT

>16590674|10
GTACCGGTAC

>16591594|10
ACACTAGTGT

>16592378|10
AAACTAGTTT

>16592417|10
TTTTTAAAAA

>16592927|10
ATATTAATAT

>16594068|10
CTAAATTTAG

>16595139|10
CTCATATGAG

>16595309|10
CTCATATGAG

>16595944|10
CAAAATTTTG

>16605528|10
TCCTATAGGA

>16608463|10
GGTGCGCACC

>16608473|10
GGACATGTCC

>16608706|10
GGTGTACACC

>16608716|10
GGACATGTCC

>16608812|10
GGTGTACACC

>16608833|10
GGTGTACACC

>16608916|10
CGGTGCACCG

>16609233|10
GGTGTACACC

>16609411|10
GGACATGTCC

>16609655|10
GGACATGTCC

>16610792|10
TGAAATTTCA

>16612670|10
AATTTAAATT

>16613113|10
TGGGTACCCA

>16618312|10
GGACATGTCC

>16619324|10
TTTTGCAAAA

>16620236|10
TTGCGCGCAA

>16620485|10
TACGGCCGTA

>16623251|10
TGGGTACCCA

>16625708|10
ATATTAATAT

>16625827|10
ACATATATGT

>16625845|10
ATATATATAT

>16625846|10
TATATATATA

>16625847|10
ATATATATAT

>16625848|10
TATATATATA

>16625849|10
ATATATATAT

>16625850|10
TATATATATA

>16625857|10
ATATGCATAT

>16626789|10
TGTGGCCACA

>16626828|10
CTATATATAG

>16628583|10
AAATCGATTT

>16629364|10
TATATATATA

>16639899|10
AGAAGCTTCT

>16643367|10
GGTTCGAACC

>16645804|10
GCGACGTCGC

>16648555|10
TTGCGCGCAA

>16650664|10
TTGAGCTCAA

>16652588|10
AATAGCTATT

>16662989|10
ATAAATTTAT

>16663776|10
GCTCGCGAGC

>16664071|10
GCTCGCGAGC

>16664976|10
GGTTCGAACC

>16668876|10
AGCGATCGCT

>16671035|10
TCGGTACCGA

>16671209|10
CGGCCGGCCG

>16672927|10
AGATCGATCT

>16673929|10
TATTCGAATA

>16676875|10
GGACATGTCC

>16678514|10
TTGCGCGCAA

>16689058|10
CGAGGCCTCG

>16690397|10
CGGCGCGCCG

>16693807|10
GCATGCATGC

>16694602|10
CGCCTAGGCG

>16694613|10
CGCCTAGGCG

>16694640|10
CGCCTAGGCG

>16694745|10
ATATATATAT

>16694746|10
TATATATATA

>16694747|10
ATATATATAT

>16694748|10
TATATATATA

>16694749|10
ATATATATAT

>16694750|10
TATATATATA

>16694751|10
ATATATATAT

>16694752|10
TATATATATA

>16694753|10
ATATATATAT

>16694754|10
TATATATATA

>16694755|10
ATATATATAT

>16694756|10
TATATATATA

>16694757|10
ATATATATAT

>16694758|10
TATATATATA

>16694759|10
ATATATATAT

>16694760|10
TATATATATA

>16694761|10
ATATATATAT

>16694762|10
TATATATATA

>16694763|10
ATATATATAT

>16694764|10
TATATATATA

>16694765|10
ATATATATAT

>16694766|10
TATATATATA

>16694767|10
ATATATATAT

>16694768|10
TATATATATA

>16694769|10
ATATATATAT

>16694770|10
TATATATATA

>16694771|10
ATATATATAT

>16694772|10
TATATATATA

>16694773|10
ATATATATAT

>16694774|10
TATATATATA

>16694775|10
ATATATATAT

>16694776|10
TATATATATA

>16694777|10
ATATATATAT

>16694778|10
TATATATATA

>16694779|10
ATATATATAT

>16694780|10
TATATATATA

>16694781|10
ATATATATAT

>16694782|10
TATATATATA

>16694783|10
ATATATATAT

>16694784|10
TATATATATA

>16694785|10
ATATATATAT

>16694786|10
TATATATATA

>16695583|10
ATCAGCTGAT

>16696625|10
CATATATATG

>16699006|10
ATAATATTAT

>16705540|10
GGACATGTCC

>16705851|10
TTGAGCTCAA

>16709075|10
GGACATGTCC

>16712448|10
AATTGCAATT

>16716733|10
GGACATGTCC

>16722074|10
CGAGGCCTCG

>16722267|10
TCTGCGCAGA

>16725600|10
GGGACGTCCC

>16728784|10
CTGCCGGCAG

>16733695|10
GGACATGTCC

>16734006|10
TTGAGCTCAA

>16735074|10
CCCCTAGGGG

>16735920|10
GTTTTAAAAC

>16739900|10
ATTTTAAAAT

>16740870|10
TAGTATACTA

>16742351|10
GCGGCGCCGC

>16742777|10
TCAAGCTTGA

>16747411|10
TAGTATACTA

>16750134|10
GCGGCGCCGC

>16752419|10
CCCCTAGGGG

>16760267|10
AAGCTAGCTT

>16760300|10
TGGCGCGCCA

>16762396|10
GGAAATTTCC

>16764071|10
GTTAGCTAAC

>16766377|10
TGGGATCCCA

>16770817|10
AAGGATCCTT

>16771576|10
CGAGGCCTCG

>16773197|10
AACAATTGTT

>16774839|10
TCCATATGGA

>16776429|10
TATTATAATA

>16779277|10
TAATGCATTA

>16779564|10
ATTATATAAT

>16779592|10
ATTATATAAT

>16779606|10
ATTATATAAT

>16779971|10
ATTATATAAT

>16780033|10
ATTATATAAT

>16780199|10
CAAATATTTG

>16784928|10
CGGCCGGCCG

>16787121|10
ATGCTAGCAT

>16787474|10
TTGTATACAA

>16792864|10
GCGCCGGCGC

>16795019|10
TTCCTAGGAA

>16797488|10
TATATATATA

>16797728|10
AAATTAATTT

>16799745|10
TGCGGCCGCA

>16801183|10
AAGATATCTT

>16802459|10
GAGGATCCTC

>16803446|10
ATGCATGCAT

>16804493|10
CAAGTACTTG

>16809220|10
CAAGGCCTTG

>16809599|10
CGAGGCCTCG

>16811953|10
CGGCGCGCCG

>16818349|10
GTCCCGGGAC

>16819827|10
CAAGGCCTTG

>16820891|10
GGTCCGGACC

>16821589|10
TTTTTAAAAA

>16822700|10
GGGAGCTCCC

>16822851|10
GCAGTACTGC

>16822985|10
ATCGATCGAT

>16823772|10
ACATGCATGT

>16824790|10
TGCACGTGCA

>16825570|10
AGCAGCTGCT

>16826156|10
GCATGCATGC

>16829543|10
AAGCTAGCTT

>16842212|10
AATTTAAATT

>16842652|10
TGGGTACCCA

>16853036|10
TCATGCATGA

>16855490|10
TGGGTACCCA

>16858961|10
TGCGCGCGCA

>16880435|10
TAGTGCACTA

>16882943|10
CCTTGCAAGG

>16882964|10
GATTCGAATC

>16888454|10
TAGTGCACTA

>16890964|10
CCTTGCAAGG

>16890985|10
GATTCGAATC

>16899567|10
TATCTAGATA

>16908125|10
TGCGCGCGCA

>16916455|10
CGCGCGCGCG

>16917101|10
CATGGCCATG

>16922182|10
CTCAATTGAG

>16925437|10
CATGGCCATG

>16927314|10
TGGCGCGCCA

>16933706|10
GACTTAAGTC

>16939529|10
GATCATGATC

>16946656|10
GCGCATGCGC

>16947311|10
ATTATATAAT

>16947533|10
ATTATATAAT

>16947593|10
ATTATATAAT

>16947651|10
ATAAATTTAT

>16947769|10
ATTATATAAT

>16948006|10
GATTATAATC

>16948012|10
AATCTAGATT

>16948045|10
ATTATATAAT

>16956128|10
AAATTAATTT

>16960992|10
GGGGATCCCC

>16962034|10
AAATGCATTT

>16962920|10
TCCCATGGGA

>16964483|10
CTCGTACGAG

>16966925|10
TTGCGCGCAA

>16969885|10
TCAAGCTTGA

>16970805|10
ATGAATTCAT

>16971961|10
CCGGATCCGG

>16974696|10
TTTTATAAAA

>16974942|10
TATAATTATA

>16976086|10
GGGAATTCCC

>16976990|10
GGACATGTCC

>16985392|10
TTGAGCTCAA

>16989221|10
GGTGTACACC

>16989240|10
GGTGTACACC

>16990680|10
TTGCGCGCAA

>16992791|10
TTGAGCTCAA

>16993412|10
AATTGCAATT

>16996844|10
GGTGTACACC

>16998614|10
GGACATGTCC

>17002163|10
GTATATATAC

>17003600|10
TATGATCATA

>17005760|10
GGTAGCTACC

>17007504|10
TAGCTAGCTA

>17008002|10
CGGCCGGCCG

>17008137|10
CGTACGTACG

>17008139|10
TACGTACGTA

>17009056|10
ATATATATAT

>17009057|10
TATATATATA

>17009365|10
AGCTATAGCT

>17009983|10
TTTTTAAAAA

>17010311|10
TATATATATA

>17010312|10
ATATATATAT

>17010313|10
TATATATATA

>17010314|10
ATATATATAT

>17010315|10
TATATATATA

>17010386|10
ATATATATAT

>17010387|10
TATATATATA

>17010388|10
ATATATATAT

>17010389|10
TATATATATA

>17010390|10
ATATATATAT

>17010391|10
TATATATATA

>17010392|10
ATATATATAT

>17010393|10
TATATATATA

>17010394|10
ATATATATAT

>17010395|10
TATATATATA

>17010396|10
ATATATATAT

>17010397|10
TATATATATA

>17010398|10
ATATATATAT

>17010399|10
TATATATATA

>17010400|10
ATATATATAT

>17010401|10
TATATATATA

>17010402|10
ATATATATAT

>17010403|10
TATATATATA

>17010404|10
ATATATATAT

>17010405|10
TATATATATA

>17010406|10
ATATATATAT

>17010407|10
TATATATATA

>17010408|10
ATATATATAT

>17010409|10
TATATATATA

>17010410|10
ATATATATAT

>17010411|10
TATATATATA

>17010412|10
ATATATATAT

>17010413|10
TATATATATA

>17010414|10
ATATATATAT

>17010415|10
TATATATATA

>17010416|10
ATATATATAT

>17010417|10
TATATATATA

>17010418|10
ATATATATAT

>17010419|10
TATATATATA

>17010420|10
ATATATATAT

>17010421|10
TATATATATA

>17010422|10
ATATATATAT

>17010423|10
TATATATATA

>17010424|10
ATATATATAT

>17010425|10
TATATATATA

>17010426|10
ATATATATAT

>17010427|10
TATATATATA

>17010428|10
ATATATATAT

>17010429|10
TATATATATA

>17010430|10
ATATATATAT

>17010431|10
TATATATATA

>17010432|10
ATATATATAT

>17010433|10
TATATATATA

>17010434|10
ATATATATAT

>17010435|10
TATATATATA

>17010436|10
ATATATATAT

>17010437|10
TATATATATA

>17010438|10
ATATATATAT

>17010439|10
TATATATATA

>17010440|10
ATATATATAT

>17010441|10
TATATATATA

>17010442|10
ATATATATAT

>17010443|10
TATATATATA

>17010444|10
ATATATATAT

>17010445|10
TATATATATA

>17010446|10
ATATATATAT

>17010447|10
TATATATATA

>17010448|10
ATATATATAT

>17010449|10
TATATATATA

>17010450|10
ATATATATAT

>17010451|10
TATATATATA

>17010452|10
ATATATATAT

>17010453|10
TATATATATA

>17010454|10
ATATATATAT

>17011061|10
ATTCATGAAT

>17012072|10
TTAAATTTAA

>17012500|10
ACAAATTTGT

>17014220|10
CGGGTACCCG

>17016253|10
AATATATATT

>17016642|10
TAATTAATTA

>17017322|10
TATATATATA

>17017627|10
TATATATATA

>17018841|10
TCCGGCCGGA

>17018879|10
ATGCATGCAT

>17019856|10
AATGTACATT

>17020526|10
TCTGTACAGA

>17021284|10
TCTGTACAGA

>17021646|10
TATATATATA

>17021647|10
ATATATATAT

>17021648|10
TATATATATA

>17021649|10
ATATATATAT

>17021650|10
TATATATATA

>17021651|10
ATATATATAT

>17021652|10
TATATATATA

>17021653|10
ATATATATAT

>17021654|10
TATATATATA

>17021655|10
ATATATATAT

>17021656|10
TATATATATA

>17021657|10
ATATATATAT

>17021658|10
TATATATATA

>17021659|10
ATATATATAT

>17021660|10
TATATATATA

>17021661|10
ATATATATAT

>17021662|10
TATATATATA

>17021663|10
ATATATATAT

>17021664|10
TATATATATA

>17021665|10
ATATATATAT

>17021666|10
TATATATATA

>17021667|10
ATATATATAT

>17021668|10
TATATATATA

>17021669|10
ATATATATAT

>17021670|10
TATATATATA

>17021671|10
ATATATATAT

>17021672|10
TATATATATA

>17021673|10
ATATATATAT

>17021674|10
TATATATATA

>17021675|10
ATATATATAT

>17021676|10
TATATATATA

>17021677|10
ATATATATAT

>17021678|10
TATATATATA

>17021679|10
ATATATATAT

>17021680|10
TATATATATA

>17021681|10
ATATATATAT

>17021682|10
TATATATATA

>17021683|10
ATATATATAT

>17021684|10
TATATATATA

>17021685|10
ATATATATAT

>17021686|10
TATATATATA

>17021687|10
ATATATATAT

>17021688|10
TATATATATA

>17021689|10
ATATATATAT

>17021690|10
TATATATATA

>17021691|10
ATATATATAT

>17021692|10
TATATATATA

>17021693|10
ATATATATAT

>17021694|10
TATATATATA

>17021695|10
ATATATATAT

>17021696|10
TATATATATA

>17021697|10
ATATATATAT

>17021698|10
TATATATATA

>17021699|10
ATATATATAT

>17021700|10
TATATATATA

>17021701|10
ATATATATAT

>17021702|10
TATATATATA

>17021703|10
ATATATATAT

>17021704|10
TATATATATA

>17021705|10
ATATATATAT

>17021706|10
TATATATATA

>17021707|10
ATATATATAT

>17031462|10
TATCATGATA

>17033224|10
AAAATATTTT

>17036635|10
GGTGTACACC

>17040657|10
AGTAATTACT

>17044821|10
GTATTAATAC

>17045618|10
TGGCGCGCCA

>17046203|10
TCTCGCGAGA

>17048722|10
GTTGGCCAAC

>17051827|10
GACTTAAGTC

>17051916|10
GACTTAAGTC

>17052005|10
GACTTAAGTC

>17052094|10
GACTTAAGTC

>17052183|10
GACTTAAGTC

>17052272|10
GACTTAAGTC

>17052361|10
GACTTAAGTC

>17059931|10
ATATATATAT

>17059932|10
TATATATATA

>17059933|10
ATATATATAT

>17059934|10
TATATATATA

>17059935|10
ATATATATAT

>17065124|10
TATATATATA

>17065125|10
ATATATATAT

>17066858|10
ATCGATCGAT

>17073501|10
GACTTAAGTC

>17074190|10
TGGCGCGCCA

>17078871|10
CCGAGCTCGG

>17079307|10
TCTCGCGAGA

>17079913|10
TGGCGCGCCA

>17081162|10
CATCATGATG

>17081697|10
TGATATATCA

>17083122|10
ATATATATAT

>17084008|10
TTTAATTAAA

>17085833|10
TTTTTAAAAA

>17093048|10
ACATATATGT

>17094329|10
GAGTATACTC

>17095065|10
ATATTAATAT

>17095274|10
ATCCTAGGAT

>17098474|10
CGAGGCCTCG

>17101845|10
CGACGCGTCG

>17105971|10
GGTCATGACC

>17114884|10
TACGGCCGTA

>17121553|10
ATTATATAAT

>17125693|10
AAAATATTTT

>17127460|10
ATTTTAAAAT

>17130167|10
TGGGTACCCA

>17130610|10
AATTTAAATT

>17132504|10
TGCGCGCGCA

>17135770|10
CGTACGTACG

>17137128|10
CACCTAGGTG

>17140535|10
TCAAGCTTGA

>17141308|10
TCATTAATGA

>17142978|10
TTGTTAACAA

>17147178|10
GGGGTACCCC

>17153348|10
AAATTAATTT

>17159975|10
GAGTCGACTC

>17160640|10
TTCGCGCGAA

>17162011|10
CGTCATGACG

>17164448|10
TTATGCATAA

>17165040|10
AGGGCGCCCT

>17165460|10
AATTTAAATT

>17165562|10
AAAATATTTT

>17168915|10
GGACATGTCC

>17172100|10
TGGGTACCCA

>17172543|10
AATTTAAATT

>17178307|10
ATATATATAT

>17178308|10
TATATATATA

>17178309|10
ATATATATAT

>17178310|10
TATATATATA

>17178311|10
ATATATATAT

>17178312|10
TATATATATA

>17178313|10
ATATATATAT

>17178314|10
TATATATATA

>17178315|10
ATATATATAT

>17178316|10
TATATATATA

>17178317|10
ATATATATAT

>17178318|10
TATATATATA

>17178319|10
ATATATATAT

>17178320|10
TATATATATA

>17178321|10
ATATATATAT

>17178322|10
TATATATATA

>17178323|10
ATATATATAT

>17178324|10
TATATATATA

>17178325|10
ATATATATAT

>17178326|10
TATATATATA

>17178327|10
ATATATATAT

>17178328|10
TATATATATA

>17178329|10
ATATATATAT

>17178330|10
TATATATATA

>17178331|10
ATATATATAT

>17179671|10
GCTTTAAAGC

>17182304|10
CAAATATTTG

>17182598|10
GGCTATAGCC

>17184734|10
CCCACGTGGG

>17185148|10
TCCATATGGA

>17186563|10
CATTCGAATG

>17190656|10
TTGCGCGCAA

>17193570|10
CTCGTACGAG

>17194175|10
GCGCCGGCGC

>17195704|10
CACATATGTG

>17201595|10
CGGCTAGCCG

>17204326|10
CGAGGCCTCG

>17205832|10
CTCGTACGAG

>17216044|10
AAATATATTT

>17221661|10
GGTGTACACC

>17221764|10
GGTGTACACC

>17221870|10
GGTGTACACC

>17222104|10
GGACATGTCC

>17230116|10
AAAAATTTTT

>17232413|10
AATTTAAATT

>17232855|10
TGGGTACCCA

>17235621|10
TACGGCCGTA

>17237296|10
GGTGTACACC

>17237402|10
GGTGTACACC

>17237636|10
GGACATGTCC

>17239711|10
TTTGATCAAA

>17240962|10
TAAAATTTTA

>17241025|10
ATATATATAT

>17241026|10
TATATATATA

>17241027|10
ATATATATAT

>17241028|10
TATATATATA

>17241029|10
ATATATATAT

>17241030|10
TATATATATA

>17241031|10
ATATATATAT

>17241032|10
TATATATATA

>17241033|10
ATATATATAT

>17241034|10
TATATATATA

>17241035|10
ATATATATAT

>17241036|10
TATATATATA

>17241311|10
GCTCCGGAGC

>17241840|10
TGGATATCCA

>17243351|10
GAGAGCTCTC

>17244813|10
GTTGTACAAC

>17255811|10
GGACATGTCC

>17263202|10
AGGTCGACCT

>17264137|10
TCAAGCTTGA

>17267882|10
AATTTAAATT

>17268322|10
TGGGTACCCA

>17271426|10
TAATCGATTA

>17275146|10
TTCGGCCGAA

>17276377|10
AAATATATTT

>17278144|10
TAATCGATTA

>17281716|10
GATCTAGATC

>17281865|10
TGGTGCACCA

>17283977|10
CATGGCCATG

>17284383|10
CTATATATAG

>17293719|10
TGGGTACCCA

>17297525|10
TACGGCCGTA

>17298881|10
GGTGTACACC

>17303405|10
TGGGTACCCA

>17303845|10
AATTTAAATT

>17304553|10
TTAGATCTAA

>17307725|10
GGTGTACACC

>17307828|10
GGTGTACACC

>17314997|10
GGACATGTCC

>17315602|10
GGACATGTCC

>17318769|10
AAGAATTCTT

>17327402|10
TATATATATA

>17327403|10
ATATATATAT

>17327404|10
TATATATATA

>17327405|10
ATATATATAT

>17327406|10
TATATATATA

>17327407|10
ATATATATAT

>17327408|10
TATATATATA

>17327409|10
ATATATATAT

>17327410|10
TATATATATA

>17327411|10
ATATATATAT

>17327412|10
TATATATATA

>17327413|10
ATATATATAT

>17327414|10
TATATATATA

>17327415|10
ATATATATAT

>17327416|10
TATATATATA

>17327417|10
ATATATATAT

>17327418|10
TATATATATA

>17327419|10
ATATATATAT

>17327420|10
TATATATATA

>17327421|10
ATATATATAT

>17327422|10
TATATATATA

>17327423|10
ATATATATAT

>17327424|10
TATATATATA

>17327425|10
ATATATATAT

>17327426|10
TATATATATA

>17327427|10
ATATATATAT

>17327428|10
TATATATATA

>17327429|10
ATATATATAT

>17327430|10
TATATATATA

>17327431|10
ATATATATAT

>17327432|10
TATATATATA

>17327433|10
ATATATATAT

>17327434|10
TATATATATA

>17327435|10
ATATATATAT

>17327436|10
TATATATATA

>17327437|10
ATATATATAT

>17327438|10
TATATATATA

>17327439|10
ATATATATAT

>17328852|10
TTTGTACAAA

>17329965|10
GGCTGCAGCC

>17333050|10
ATTGATCAAT

>17333112|10
TGATGCATCA

>17333748|10
CTCTTAAGAG

>17334782|10
TATTTAAATA

>17335375|10
TCGCATGCGA

>17339977|10
TGATATATCA

>17346756|10
TTAGTACTAA

>17347363|10
TTGGATCCAA

>17347802|10
AAATTAATTT

>17354747|10
GCCGCGCGGC

>17354958|10
GGTCCGGACC

>17355155|10
GGGGTACCCC

>17356033|10
GGTGTACACC

>17356158|10
GGTGTACACC

>17356389|10
GGTGCGCACC

>17356475|10
TGCGCGCGCA

>17359505|10
AATTTAAATT

>17359948|10
TGGGTACCCA

>17364441|10
GGTGTACACC

>17364547|10
GGTGTACACC

>17369532|10
TGATATATCA

>17372682|10
TCTGCGCAGA

>17372701|10
TATTCGAATA

>17375807|10
TGGTTAACCA

>17378592|10
GCTTGCAAGC

>17379975|10
CGAGCGCTCG

>17381004|10
ACCCTAGGGT

>17381213|10
TATTCGAATA

>17381971|10
GGTCCGGACC

>17386720|10
TGTAGCTACA

>17389942|10
CCACGCGTGG

>17392145|10
GTAACGTTAC

>17393874|10
TGAACGTTCA

>17395382|10
ATTATATAAT

>17395427|10
ATTATATAAT

>17396882|10
TCATCGATGA

>17403193|10
TGTTATAACA

>17403509|10
AGGTTAACCT

>17404184|10
TCATCGATGA

>17406888|10
GGCTGCAGCC

>17408422|10
AAAATATTTT

>17410380|10
ATTTTAAAAT

>17411071|10
ATTTATAAAT

>17412915|10
TCTATATAGA

>17413459|10
GGACATGTCC

>17419565|10
TTGCGCGCAA

>17420880|10
CTGTATACAG

>17421154|10
GGACATGTCC

>17422264|10
CAAATATTTG

>17423446|10
TTTTTAAAAA

>17425882|10
ACAAATTTGT

>17426311|10
ATTTTAAAAT

>17426456|10
TCAAATTTGA

>17426564|10
ATGAATTCAT

>17427294|10
TGACGCGTCA

>17428977|10
AACAATTGTT

>17438512|10
CGAGTACTCG

>17440549|10
TATTCGAATA

>17440612|10
TCCCTAGGGA

>17442788|10
TTCATATGAA

>17444028|10
TTGATATCAA

>17445506|10
TTAGATCTAA

>17445815|10
TTTTGCAAAA

>17446681|10
AGCAGCTGCT

>17447914|10
TATTCGAATA

>17452003|10
ACCACGTGGT

>17452161|10
TTTAATTAAA

>17459450|10
ACCACGTGGT

>17459608|10
TTTAATTAAA

>17460177|10
ACGTATACGT

>17460542|10
TTGATATCAA

>17462061|10
TCTCGCGAGA

>17464199|10
ACACATGTGT

>17464750|10
TATATATATA

>17464751|10
ATATATATAT

>17464752|10
TATATATATA

>17464753|10
ATATATATAT

>17465543|10
GCATGCATGC

>17465974|10
GCATGCATGC

>17466877|10
ATATATATAT

>17466878|10
TATATATATA

>17466879|10
ATATATATAT

>17466880|10
TATATATATA

>17466881|10
ATATATATAT

>17466882|10
TATATATATA

>17466883|10
ATATATATAT

>17466884|10
TATATATATA

>17466885|10
ATATATATAT

>17466886|10
TATATATATA

>17466887|10
ATATATATAT

>17466888|10
TATATATATA

>17466889|10
ATATATATAT

>17466890|10
TATATATATA

>17466891|10
ATATATATAT

>17466892|10
TATATATATA

>17466893|10
ATATATATAT

>17466894|10
TATATATATA

>17466895|10
ATATATATAT

>17466896|10
TATATATATA

>17466897|10
ATATATATAT

>17466898|10
TATATATATA

>17466899|10
ATATATATAT

>17466900|10
TATATATATA

>17466901|10
ATATATATAT

>17466902|10
TATATATATA

>17466903|10
ATATATATAT

>17466904|10
TATATATATA

>17466905|10
ATATATATAT

>17466906|10
TATATATATA

>17466907|10
ATATATATAT

>17466908|10
TATATATATA

>17466909|10
ATATATATAT

>17466910|10
TATATATATA

>17466911|10
ATATATATAT

>17466912|10
TATATATATA

>17466913|10
ATATATATAT

>17466914|10
TATATATATA

>17466915|10
ATATATATAT

>17466916|10
TATATATATA

>17466917|10
ATATATATAT

>17466918|10
TATATATATA

>17466919|10
ATATATATAT

>17466920|10
TATATATATA

>17466921|10
ATATATATAT

>17466922|10
TATATATATA

>17466923|10
ATATATATAT

>17466924|10
TATATATATA

>17466925|10
ATATATATAT

>17466926|10
TATATATATA

>17466927|10
ATATATATAT

>17466928|10
TATATATATA

>17466929|10
ATATATATAT

>17466930|10
TATATATATA

>17466931|10
ATATATATAT

>17466932|10
TATATATATA

>17466933|10
ATATATATAT

>17466934|10
TATATATATA

>17466935|10
ATATATATAT

>17466936|10
TATATATATA

>17466937|10
ATATATATAT

>17467477|10
TATAATTATA

>17470646|10
TGGGTACCCA

>17473963|10
AGAAATTTCT

>17477440|10
ACATCGATGT

>17478284|10
CGGTGCACCG

>17478496|10
GGACATGTCC

>17479945|10
TTGCGCGCAA

>17480194|10
TACGGCCGTA

>17482960|10
TGGGTACCCA

>17486445|10
CGGTGCACCG

>17486657|10
GGACATGTCC

>17487604|10
CAATATATTG

>17488943|10
GCGGATCCGC

>17497431|10
GCAAATTTGC

>17499451|10
AACTATAGTT

>17500059|10
TTTTTAAAAA

>17501692|10
CTTTATAAAG

>17502761|10
TGTGATCACA

>17503280|10
ATGCATGCAT

>17503975|10
TAGTTAACTA

>17510623|10
TTAAATTTAA

>17512826|10
TCTTTAAAGA

>17516671|10
CTTAATTAAG

>17518442|10
TACTTAAGTA

>17520410|10
GCGCCGGCGC

>17522199|10
ATTTTAAAAT

>17525300|10
AAATATATTT

>17526179|10
AGATGCATCT

>17526457|10
CGCCGCGGCG

>17526902|10
CCGCGCGCGG

>17528255|10
ATGCATGCAT

>17529499|10
ATCTATAGAT

>17529963|10
TGCAGCTGCA

>17531930|10
TACGCGCGTA

>17534871|10
AATTTAAATT

>17535156|10
ATGTTAACAT

>17535311|10
TGGGTACCCA

>17537104|10
TGAGGCCTCA

>17539256|10
CGAGGCCTCG

>17551370|10
CGGCGCGCCG

>17553188|10
AACCGCGGTT

>17555039|10
TTAAATTTAA

>17561396|10
TAAAATTTTA

>17566788|10
TCAAATTTGA

>17567964|10
TCAAGCTTGA

>17568473|10
GACAGCTGTC

>17574295|10
TTGAGCTCAA

>17582037|10
TTGAGCTCAA

>17588841|10
GGGGTACCCC

>17593257|10
TGCGCGCGCA

>17595542|10
TAGTTAACTA

>17609936|10
TTTCATGAAA

>17611205|10
CGTAATTACG

>17626869|10
ATCATATGAT

>17626994|10
CCCGCGCGGG

>17633202|10
ATATATATAT

>17633703|10
GCGGATCCGC

>17635328|10
AGCTCGAGCT

>17641059|10
TGCTGCAGCA

>17641767|10
TTTTTAAAAA

>17642685|10
GCTGTACAGC

>17643992|10
ACAAGCTTGT

>17645007|10
GTTCTAGAAC

>17651201|10
CGCAGCTGCG

>17652133|10
GCTCGCGAGC

>17652613|10
GAGCCGGCTC

>17653098|10
CGGCCGGCCG

>17656907|10
AGTTGCAACT

>17660355|10
AATAATTATT

>17660813|10
GGAGTACTCC

>17661180|10
CGCGGCCGCG

>17661346|10
CATGGCCATG

>17661842|10
TATACGTATA

>17666587|10
TTCCATGGAA

>17670747|10
TTTTATAAAA

>17672143|10
AAAATATTTT

>17672245|10
AATTTAAATT

>17672481|10
ACCCATGGGT

>17680072|10
GGACGCGTCC

>17680781|10
AATTTAAATT

>17680888|10
GAGCCGGCTC

>17680894|10
GCTCGCGAGC

>17681786|10
GCCCGCGGGC

>17683952|10
TGACATGTCA

>17685861|10
TATATATATA

>17685862|10
ATATATATAT

>17685863|10
TATATATATA

>17685864|10
ATATATATAT

>17685865|10
TATATATATA

>17685866|10
ATATATATAT

>17685867|10
TATATATATA

>17685868|10
ATATATATAT

>17685869|10
TATATATATA

>17685870|10
ATATATATAT

>17685871|10
TATATATATA

>17685872|10
ATATATATAT

>17685873|10
TATATATATA

>17685874|10
ATATATATAT

>17685875|10
TATATATATA

>17685876|10
ATATATATAT

>17685877|10
TATATATATA

>17685878|10
ATATATATAT

>17685879|10
TATATATATA

>17685880|10
ATATATATAT

>17685881|10
TATATATATA

>17685882|10
ATATATATAT

>17685883|10
TATATATATA

>17685884|10
ATATATATAT

>17685885|10
TATATATATA

>17685886|10
ATATATATAT

>17685887|10
TATATATATA

>17685888|10
ATATATATAT

>17685889|10
TATATATATA

>17685890|10
ATATATATAT

>17685891|10
TATATATATA

>17685892|10
ATATATATAT

>17685893|10
TATATATATA

>17685894|10
ATATATATAT

>17685895|10
TATATATATA

>17685896|10
ATATATATAT

>17685897|10
TATATATATA

>17685898|10
ATATATATAT

>17685899|10
TATATATATA

>17685900|10
ATATATATAT

>17685901|10
TATATATATA

>17685902|10
ATATATATAT

>17685903|10
TATATATATA

>17685904|10
ATATATATAT

>17685905|10
TATATATATA

>17689719|10
TATATATATA

>17689720|10
ATATATATAT

>17689721|10
TATATATATA

>17691698|10
GGAGTACTCC

>17692925|10
GGGTATACCC

>17694995|10
GTACGCGTAC

>17695477|10
AGGTGCACCT

>17696965|10
CTAGTACTAG

>17697911|10
AGCGCGCGCT

>17702313|10
ACTTATAAGT

>17703080|10
AATTATAATT

>17706518|10
TCAGATCTGA

>17707653|10
AAAATATTTT

>17707897|10
ATGAGCTCAT

>17708218|10
ATTGGCCAAT

>17710459|10
ATATATATAT

>17710460|10
TATATATATA

>17710461|10
ATATATATAT

>17710462|10
TATATATATA

>17710463|10
ATATATATAT

>17710464|10
TATATATATA

>17710465|10
ATATATATAT

>17710466|10
TATATATATA

>17710467|10
ATATATATAT

>17710468|10
TATATATATA

>17710469|10
ATATATATAT

>17710470|10
TATATATATA

>17710471|10
ATATATATAT

>17710472|10
TATATATATA

>17710473|10
ATATATATAT

>17710474|10
TATATATATA

>17710475|10
ATATATATAT

>17710476|10
TATATATATA

>17710477|10
ATATATATAT

>17710628|10
ATATATATAT

>17713516|10
ATATATATAT

>17713517|10
TATATATATA

>17713518|10
ATATATATAT

>17713519|10
TATATATATA

>17713520|10
ATATATATAT

>17713521|10
TATATATATA

>17713522|10
ATATATATAT

>17713523|10
TATATATATA

>17713524|10
ATATATATAT

>17713525|10
TATATATATA

>17713526|10
ATATATATAT

>17713527|10
TATATATATA

>17713528|10
ATATATATAT

>17713529|10
TATATATATA

>17713530|10
ATATATATAT

>17713531|10
TATATATATA

>17713532|10
ATATATATAT

>17713533|10
TATATATATA

>17713534|10
ATATATATAT

>17713535|10
TATATATATA

>17713536|10
ATATATATAT

>17713537|10
TATATATATA

>17713538|10
ATATATATAT

>17713539|10
TATATATATA

>17713540|10
ATATATATAT

>17713541|10
TATATATATA

>17713542|10
ATATATATAT

>17713543|10
TATATATATA

>17713544|10
ATATATATAT

>17713545|10
TATATATATA

>17713546|10
ATATATATAT

>17713547|10
TATATATATA

>17713548|10
ATATATATAT

>17713549|10
TATATATATA

>17713550|10
ATATATATAT

>17713551|10
TATATATATA

>17713552|10
ATATATATAT

>17713553|10
TATATATATA

>17713554|10
ATATATATAT

>17713555|10
TATATATATA

>17713556|10
ATATATATAT

>17713557|10
TATATATATA

>17713558|10
ATATATATAT

>17713559|10
TATATATATA

>17713560|10
ATATATATAT

>17713561|10
TATATATATA

>17713562|10
ATATATATAT

>17713563|10
TATATATATA

>17713564|10
ATATATATAT

>17713565|10
TATATATATA

>17713566|10
ATATATATAT

>17713567|10
TATATATATA

>17713568|10
ATATATATAT

>17714242|10
CCGCCGGCGG

>17725002|10
AATTGCAATT

>17730583|10
AAGTTAACTT

>17737179|10
ATCATATGAT

>17737392|10
AGTTGCAACT

>17738017|10
AAATATATTT

>17747555|10
TGCCTAGGCA

>17749741|10
TAATTAATTA

>17751890|10
CATTGCAATG

>17754343|10
AGCAATTGCT

>17755480|10
GGTGTACACC

>17755604|10
GGTGTACACC

>17755701|10
GGACATGTCC

>17755711|10
GGTGTACACC

>17755944|10
GGACATGTCC

>17755954|10
GGTGTACACC

>17758815|10
AATTTAAATT

>17759258|10
TGGGTACCCA

>17762025|10
TACGGCCGTA

>17763635|10
GGTGTACACC

>17763737|10
GGTGTACACC

>17763844|10
GGTGTACACC

>17764077|10
GGACATGTCC

>17764087|10
GGTGTACACC

>17764184|10
GGTGTACACC

>17764194|10
GGACATGTCC

>17764711|10
GGTGTACACC

>17764945|10
GGACATGTCC

>17764955|10
GGTGTACACC

>17769490|10
ATCTCGAGAT

>17772318|10
CATTCGAATG

>17772558|10
GACTTAAGTC

>17772642|10
GACTTAAGTC

>17772731|10
GACTTAAGTC

>17772820|10
GACTTAAGTC

>17772904|10
GACTTAAGTC

>17772993|10
GACTTAAGTC

>17773082|10
GACTTAAGTC

>17778708|10
TCTCGCGAGA

>17779293|10
TGGCGCGCCA

>17781895|10
GGGCCGGCCC

>17782036|10
ATATATATAT

>17782037|10
TATATATATA

>17782038|10
ATATATATAT

>17783968|10
ATGCATGCAT

>17784368|10
TCGCCGGCGA

>17786110|10
GTCATATGAC

>17792346|10
ATCTCGAGAT

>17795177|10
CATTCGAATG

>17795415|10
GACTTAAGTC

>17795504|10
GACTTAAGTC

>17795593|10
GACTTAAGTC

>17795682|10
GACTTAAGTC

>17795771|10
GACTTAAGTC

>17801397|10
TCTCGCGAGA

>17801982|10
TGGCGCGCCA

>17804854|10
CACGTACGTG

>17806988|10
GCCCCGGGGC

>17810433|10
CGAGGCCTCG

>17812035|10
CGGCGCGCCG

>17813382|10
CGAGGCCTCG

>17815475|10
GGACATGTCC

>17815706|10
GGTGTACACC

>17815716|10
GGACATGTCC

>17815812|10
GGTGTACACC

>17817484|10
TACGGCCGTA

>17820252|10
TGGGTACCCA

>17820649|10
AATTTAAATT

>17823519|10
GGTGTACACC

>17823529|10
GGACATGTCC

>17823734|10
GGTGTACACC

>17823744|10
GGACATGTCC

>17823840|10
GGTGTACACC

>17829723|10
ACGACGTCGT

>17830004|10
GACGGCCGTC

>17840670|10
AGTCATGACT

>17842205|10
GTGTGCACAC

>17842819|10
TACAGCTGTA

>17843605|10
TCGCCGGCGA

>17843767|10
CCGTCGACGG

>17844222|10
CCGGCGCCGG

>17846113|10
TTTAGCTAAA

>17847368|10
TTAAATTTAA

>17847376|10
AATAATTATT

>17849198|10
ATTATATAAT

>17849205|10
AATCTAGATT

>17849224|10
ATTATATAAT

>17849505|10
ATTATATAAT

>17849565|10
ATTATATAAT

>17849574|10
TCTATATAGA

>17849582|10
GATTATAATC

>17850896|10
ATGCATGCAT

>17851238|10
TTTTTAAAAA

>17853243|10
CCATATATGG

>17853410|10
TAACATGTTA

>17854569|10
CATAATTATG

>17854705|10
AAATTAATTT

>17855202|10
AATTATAATT

>17856692|10
GACGGCCGTC

>17856973|10
ACGACGTCGT

>17864449|10
TGGGTACCCA

>17864890|10
AATTTAAATT

>17871517|10
GGGGTACCCC

>17872033|10
CACGTACGTG

>17876241|10
CGAGGCCTCG

>17879111|10
CGAGGCCTCG

>17883962|10
AGGCGCGCCT

>17883967|10
CGCCTAGGCG

>17885163|10
GCGTGCACGC

>17885496|10
AGCCATGGCT

>17887314|10
ATGCATGCAT

>17887794|10
ATGCATGCAT

>17888330|10
TACTATAGTA

>17888357|10
GTTCTAGAAC

>17889208|10
AAAATATTTT

>17889279|10
ATAGATCTAT

>17889756|10
TAATTAATTA

>17890295|10
ATTAATTAAT

>17890297|10
TAATTAATTA

>17891171|10
TGCCGCGGCA

>17891188|10
AACTGCAGTT

>17892130|10
AACATATGTT

>17892310|10
GCGCGCGCGC

>17892311|10
CGCGCGCGCG

>17896893|10
CTATATATAG

>17898511|10
TATATATATA

>17898512|10
ATATATATAT

>17898513|10
TATATATATA

>17898514|10
ATATATATAT

>17898515|10
TATATATATA

>17898516|10
ATATATATAT

>17898517|10
TATATATATA

>17898518|10
ATATATATAT

>17899192|10
AAATATATTT

>17899219|10
TTGTATACAA

>17899559|10
CTCGTACGAG

>17904582|10
TTGAGCTCAA

>17905203|10
AATTGCAATT

>17919291|10
TGGTGCACCA

>17921316|10
AGATCGATCT

>17925482|10
TGGGTACCCA

>17925925|10
AATTTAAATT

>17927672|10
TGAAATTTCA

>17932114|10
CTCGTACGAG

>17935296|10
GGTGTACACC

>17935381|10
GGTGTACACC

>17935391|10
GGACATGTCC

>17938653|10
ACTTTAAAGT

>17939914|10
GCGGATCCGC

>17940794|10
TGGCGCGCCA

>17941865|10
GTGGTACCAC

>17947007|10
GACTTAAGTC

>17947096|10
GACTTAAGTC

>17947185|10
GACTTAAGTC

>17947274|10
GACTTAAGTC

>17947363|10
GACTTAAGTC

>17959266|10
GGCGGCCGCC

>17961299|10
CAGCATGCTG

>17966577|10
CTGTATACAG

>17972611|10
ATAAATTTAT

>17972616|10
TTTATATAAA

>17976178|10
AATTTAAATT

>17977874|10
ATAAATTTAT

>17978855|10
CTATATATAG

>17983767|10
CTATATATAG

>17984490|10
TTTTTAAAAA

>17996294|10
CGAGGCCTCG

>17997491|10
CTCGCGCGAG

>17997652|10
TGTAATTACA

>17997700|10
CCCCGCGGGG

>17999705|10
CTTCATGAAG

>18005324|10
CCTTCGAAGG

>18006121|10
AGAAATTTCT

>18011801|10
CGCGCGCGCG

>18011802|10
GCGCGCGCGC

>18011803|10
CGCGCGCGCG

>18011804|10
GCGCGCGCGC

>18013474|10
CAGGGCCCTG

>18018184|10
CTCGCGCGAG

>18018345|10
TGTAATTACA

>18020246|10
CTTCATGAAG

>18024372|10
ACGTCGACGT

>18025830|10
CACGTACGTG

>18026530|10
TATTCGAATA

>18026549|10
TCTGCGCAGA

>18028009|10
CTCAATTGAG

>18040520|10
GCCTCGAGGC

>18044782|10
TATTCGAATA

>18044801|10
TCTGCGCAGA

>18046252|10
CTCAATTGAG

>18047413|10
GGGGTACCCC

>18047766|10
GGTCATGACC

>18048428|10
GCGCCGGCGC

>18052604|10
TGCGCGCGCA

>18054036|10
TTTTATAAAA

>18054043|10
AAAGTACTTT

>18058246|10
GCTCGCGAGC

>18058540|10
GAAAGCTTTC

>18067042|10
TTGAATTCAA

>18067380|10
TTGTATACAA

>18071111|10
CAATATATTG

>18073949|10
CCTTCGAAGG

>18079914|10
CAATATATTG

>18084197|10
TGTAATTACA

>18090208|10
TAGGGCCCTA

>18090520|10
ATATATATAT

>18090649|10
TATATATATA

>18090650|10
ATATATATAT

>18090651|10
TATATATATA

>18090652|10
ATATATATAT

>18090653|10
TATATATATA

>18090654|10
ATATATATAT

>18090655|10
TATATATATA

>18090656|10
ATATATATAT

>18092230|10
TAGTATACTA

>18096574|10
TTGTATACAA

>18096912|10
TTGAATTCAA

>18099278|10
TAGTATACTA

>18101176|10
GGGGATCCCC

>18101256|10
CCCCGCGGGG

>18104873|10
GAATATATTC

>18105051|10
TCAAATTTGA

>18112999|10
CCCTCGAGGG

>18114079|10
TGTAATTACA

>18117401|10
CGCGGCCGCG

>18117405|10
GCCGCGCGGC

>18120215|10
AATTATAATT

>18121573|10
TCGGCGCCGA

>18122567|10
TCTCGCGAGA

>18122804|10
ACATGCATGT

>18128638|10
TTTATATAAA

>18130453|10
TGATGCATCA

>18130580|10
CTTGATCAAG

>18131521|10
TATATATATA

>18131522|10
ATATATATAT

>18131523|10
TATATATATA

>18131524|10
ATATATATAT

>18131525|10
TATATATATA

>18131526|10
ATATATATAT

>18131527|10
TATATATATA

>18131528|10
ATATATATAT

>18131529|10
TATATATATA

>18131530|10
ATATATATAT

>18131531|10
TATATATATA

>18131532|10
ATATATATAT

>18131533|10
TATATATATA

>18131534|10
ATATATATAT

>18131535|10
TATATATATA

>18131536|10
ATATATATAT

>18131537|10
TATATATATA

>18131538|10
ATATATATAT

>18132082|10
CAATTAATTG

>18132187|10
AATCGCGATT

>18134818|10
TATGCGCATA

>18136177|10
TTTCGCGAAA

>18136908|10
TAAAATTTTA

>18140415|10
ATATATATAT

>18140416|10
TATATATATA

>18140417|10
ATATATATAT

>18140418|10
TATATATATA

>18140419|10
ATATATATAT

>18140420|10
TATATATATA

>18140421|10
ATATATATAT

>18140422|10
TATATATATA

>18140423|10
ATATATATAT

>18140424|10
TATATATATA

>18140425|10
ATATATATAT

>18140426|10
TATATATATA

>18140427|10
ATATATATAT

>18143844|10
TGGCGCGCCA

>18145535|10
GAAGCGCTTC

>18149239|10
TCATGCATGA

>18153895|10
GGACATGTCC

>18156017|10
GGACATGTCC

>18157798|10
TACGGCCGTA

>18160567|10
TGGGTACCCA

>18161010|10
AATTTAAATT

>18162341|10
AAGAGCTCTT

>18164226|10
GGACATGTCC

>18165040|10
TTGCGCGCAA

>18167773|10
AATTGCAATT

>18171163|10
GGACATGTCC

>18174314|10
CAAACGTTTG

>18174560|10
GCGCGCGCGC

>18174561|10
CGCGCGCGCG

>18174562|10
GCGCGCGCGC

>18174563|10
CGCGCGCGCG

>18177823|10
TATTATAATA

>18178258|10
TCGTCGACGA

>18178275|10
AGATCGATCT

>18178933|10
GCCCATGGGC

>18180654|10
ATGCATGCAT

>18180656|10
GCATGCATGC

>18180850|10
AGTACGTACT

>18183852|10
AGAAATTTCT

>18186970|10
GAATATATTC

>18189899|10
CGGCGCGCCG

>18191021|10
AAATATATTT

>18191093|10
AAACTAGTTT

>18191353|10
ATGCATGCAT

>18192383|10
GAGCATGCTC

>18194647|10
ATAAATTTAT

>18196056|10
TTTTATAAAA

>18199323|10
AGCGCGCGCT

>18199708|10
AGCCATGGCT

>18200457|10
CATAGCTATG

>18202486|10
GGTGGCCACC

>18203295|10
CTGCATGCAG

>18205321|10
AATGTACATT

>18205688|10
TCACATGTGA

>18206788|10
ACTGTACAGT

>18206793|10
ACAGTACTGT

>18209975|10
CCCACGTGGG

>18211355|10
CTTTATAAAG

>18212908|10
ATGATATCAT

>18213514|10
GGGGTACCCC

>18213694|10
TGTGCGCACA

>18216851|10
GGACATGTCC

>18220611|10
GGGGTACCCC

>18220791|10
TGTGCGCACA

>18223624|10
GTCGATCGAC

>18224955|10
GGACATGTCC

>18226548|10
TTGCGCGCAA

>18230943|10
AATAATTATT

>18232533|10
GGACATGTCC

>18235691|10
TCCGGCCGGA

>18236447|10
CACGTACGTG

>18241228|10
AAAGATCTTT

>18244227|10
GGACATGTCC

>18245314|10
TGAAATTTCA

>18247094|10
AATTTAAATT

>18247536|10
TGGGTACCCA

>18250303|10
TACGGCCGTA

>18258790|10
TGATATATCA

>18259468|10
GGTGTACACC

>18259555|10
GGACATGTCC

>18259565|10
GGTGTACACC

>18260631|10
CGGCGCGCCG

>18262011|10
CGAGGCCTCG

>18266541|10
CGAGGCCTCG

>18267550|10
GGACATGTCC

>18267642|10
GGTGTACACC

>18267739|10
GGACATGTCC

>18267982|10
GGACATGTCC

>18267992|10
GGTGCGCACC

>18271075|10
GCGCTAGCGC

>18271402|10
GGGACGTCCC

>18273610|10
ATGTTAACAT

>18274065|10
GGCCGCGGCC

>18274126|10
CCGGCGCCGG

>18274231|10
TCGTCGACGA

>18276538|10
CGACTAGTCG

>18279624|10
TGCTTAAGCA

>18281148|10
ATAAATTTAT

>18281156|10
ATATATATAT

>18281157|10
TATATATATA

>18281158|10
ATATATATAT

>18281159|10
TATATATATA

>18281160|10
ATATATATAT

>18281161|10
TATATATATA

>18281162|10
ATATATATAT

>18281163|10
TATATATATA

>18281164|10
ATATATATAT

>18281165|10
TATATATATA

>18281166|10
ATATATATAT

>18281167|10
TATATATATA

>18281168|10
ATATATATAT

>18281169|10
TATATATATA

>18281170|10
ATATATATAT

>18281171|10
TATATATATA

>18281172|10
ATATATATAT

>18281173|10
TATATATATA

>18281174|10
ATATATATAT

>18281175|10
TATATATATA

>18281176|10
ATATATATAT

>18281177|10
TATATATATA

>18281178|10
ATATATATAT

>18281179|10
TATATATATA

>18281180|10
ATATATATAT

>18281181|10
TATATATATA

>18281182|10
ATATATATAT

>18281183|10
TATATATATA

>18281184|10
ATATATATAT

>18281185|10
TATATATATA

>18281186|10
ATATATATAT

>18281187|10
TATATATATA

>18281188|10
ATATATATAT

>18281189|10
TATATATATA

>18281190|10
ATATATATAT

>18281191|10
TATATATATA

>18281192|10
ATATATATAT

>18281193|10
TATATATATA

>18281194|10
ATATATATAT

>18281195|10
TATATATATA

>18281196|10
ATATATATAT

>18281197|10
TATATATATA

>18281198|10
ATATATATAT

>18281199|10
TATATATATA

>18281200|10
ATATATATAT

>18281201|10
TATATATATA

>18281202|10
ATATATATAT

>18281203|10
TATATATATA

>18281204|10
ATATATATAT

>18281205|10
TATATATATA

>18281206|10
ATATATATAT

>18281207|10
TATATATATA

>18281746|10
CGCTTAAGCG

>18283956|10
ATGCGCGCAT

>18285042|10
CCTGGCCAGG

>18292703|10
ATACATGTAT

>18292770|10
GGACATGTCC

>18292788|10
CCTCTAGAGG

>18295508|10
ATCGATCGAT

>18298224|10
TGGACGTCCA

>18306522|10
CTATGCATAG

>18306641|10
GAATATATTC

>18308643|10
TTTGGCCAAA

>18310034|10
TTGCGCGCAA

>18315197|10
AGAAGCTTCT

>18321025|10
GCCAGCTGGC

>18334602|10
GATTGCAATC

>18337331|10
TTGCGCGCAA

>18347547|10
AGAAGCTTCT

>18353049|10
TCAAATTTGA

>18354223|10
CTTAATTAAG

>18358601|10
TTTGTACAAA

>18360224|10
AGCAGCTGCT

>18363876|10
GCATTAATGC

>18366539|10
TAATATATTA

>18371496|10
TTGCGCGCAA

>18379859|10
TTGTTAACAA

>18380204|10
AATTTAAATT

>18380659|10
TCAAGCTTGA

>18382495|10
TCAAGCTTGA

>18385566|10
AGGTCGACCT

>18388505|10
TATTCGAATA

>18389532|10
ACCCTAGGGT

>18389730|10
TCTGCGCAGA

>18389752|10
TATTCGAATA

>18393614|10
AGAAGCTTCT

>18394378|10
AAATATATTT

>18395542|10
TTCGGCCGAA

>18397004|10
TGCAGCTGCA

>18400089|10
AAAGCGCTTT

>18400193|10
CAACTAGTTG

>18403227|10
TTTGGCCAAA

>18403721|10
TGATATATCA

>18404018|10
TAATTAATTA

>18408013|10
CACGTACGTG

>18408052|10
CTGCCGGCAG

>18410143|10
GCCCCGGGGC

>18414144|10
CGGCGCGCCG

>18416508|10
CGAGGCCTCG

>18419479|10
TTGCGCGCAA

>18421551|10
GGGCTAGCCC

>18421673|10
GGGCCGGCCC

>18426218|10
CTTTCGAAAG

>18427205|10
CTAAATTTAG

>18429237|10
CCATGCATGG

>18431775|10
CGTGTACACG

>18432089|10
CAAGCGCTTG

>18432757|10
ATTATATAAT

>18432817|10
ATTATATAAT

>18438405|10
TGCTCGAGCA

>18440988|10
CATTTAAATG

>18441155|10
CAACGCGTTG

>18441739|10
TAAAATTTTA

>18444278|10
CAAGGCCTTG

>18444654|10
GATTTAAATC

>18449297|10
TGATATATCA

>18456184|10
TTTTTAAAAA

>18456337|10
AAAAATTTTT

>18456507|10
TGAAATTTCA

>18459139|10
TGATATATCA

>18465857|10
ATAAATTTAT

>18474306|10
GCTCATGAGC

>18478825|10
TCTCTAGAGA

>18481641|10
TAAAATTTTA

>18485307|10
TGGGTACCCA

>18487916|10
AGCTTAAGCT

>18489050|10
GCGGCGCCGC

>18491161|10
ACTTATAAGT

>18493322|10
TCAAATTTGA

>18496819|10
TTTCATGAAA

>18497311|10
ATTTATAAAT

>18497548|10
GCGGGCCCGC

>18500237|10
AAAATATTTT

>18500706|10
AAAATATTTT

>18500761|10
TTTTTAAAAA

>18502926|10
TTATTAATAA

>18503087|10
TTTCATGAAA

>18508912|10
GATGGCCATC

>18510291|10
CCATATATGG

>18513263|10
TGGGTACCCA

>18513902|10
GAAATATTTC

>18514125|10
GGTTGCAACC

>18516952|10
CGACGCGTCG

>18521899|10
TTCATATGAA

>18522116|10
ATATGCATAT

>18522886|10
ATGATATCAT

>18523360|10
GGCCATGGCC

>18523415|10
ATATATATAT

>18525405|10
AGAAATTTCT

>18526408|10
TAATATATTA

>18526987|10
TAATTAATTA

>18528029|10
TTATATATAA

>18528268|10
GGGTATACCC

>18530048|10
GCACATGTGC

>18530622|10
AGTTATAACT

>18531401|10
CAGAATTCTG

>18534845|10
GATTCGAATC

>18541057|10
TATCATGATA

>18542175|10
CAGAATTCTG

>18547015|10
GATTCGAATC

>18549514|10
TGCGCGCGCA

>18552349|10
AATTTAAATT

>18552718|10
TTTGTACAAA

>18553277|10
CACGCGCGTG

>18554585|10
GATATATATC

>18555419|10
TCTTGCAAGA

>18557300|10
ATGCATGCAT

>18558285|10
GGCCGCGGCC

>18558982|10
TTTGTACAAA

>18561708|10
TGGGTACCCA

>18566200|10
TGCGCGCGCA

>18566361|10
TCGAATTCGA

>18566576|10
ATGTGCACAT

>18567875|10
TATCCGGATA

>18569269|10
CAAATATTTG

>18569431|10
ACAAATTTGT

>18570711|10
TGCGCGCGCA

>18575208|10
TGGGTACCCA

>18575645|10
AATTTAAATT

>18578619|10
TGCGCGCGCA

>18583405|10
TATATATATA

>18585651|10
ATGCATGCAT

>18586029|10
ATTTTAAAAT

>18588834|10
ATCAATTGAT

>18590950|10
AACCTAGGTT

>18592201|10
TCAGTACTGA

>18595576|10
TGGGTACCCA

>18595647|10
TGGGTACCCA

>18599321|10
TGCGCGCGCA

>18607646|10
CGGATATCCG

>18607668|10
ATCCATGGAT

>18608112|10
TGCGCGCGCA

>18608969|10
GGACATGTCC

>18609117|10
TGCGCGCGCA

>18609203|10
GGTGTACACC

>18609213|10
GGACATGTCC

>18609310|10
GGTGTACACC

>18611008|10
TACGGCCGTA

>18613774|10
TGGGTACCCA

>18614217|10
AATTTAAATT

>18615961|10
TGAAATTTCA

>18617098|10
GGACATGTCC

>18617246|10
TGCGCGCGCA

>18617329|10
GGTGTACACC

>18617339|10
GGACATGTCC

>18617436|10
GGTGTACACC

>18621368|10
TAAAATTTTA

>18623890|10
AGGCATGCCT

>18623941|10
TAGCTAGCTA

>18623943|10
GCTAGCTAGC

>18623945|10
TAGCTAGCTA

>18623947|10
GCTAGCTAGC

>18623949|10
TAGCTAGCTA

>18625147|10
TACTGCAGTA

>18625165|10
TACTGCAGTA

>18626911|10
GAACATGTTC

>18628541|10
CTCCATGGAG

>18633804|10
AAAGATCTTT

>18634762|10
GTAATATTAC

>18634895|10
GGCTCGAGCC

>18635568|10
ACCTGCAGGT

>18635714|10
GGTGGCCACC

>18638824|10
TTTATATAAA

>18638936|10
CTAAATTTAG

>18639195|10
AAACATGTTT

>18640089|10
TAGAGCTCTA

>18642394|10
TAGCTAGCTA

>18643236|10
TTCAATTGAA

>18645784|10
ATACGCGTAT

>18646107|10
GGCGGCCGCC

>18649978|10
CTATATATAG

>18653449|10
GAGCTAGCTC

>18657152|10
CGACGCGTCG

>18659280|10
TTATGCATAA

>18680082|10
AATGATCATT

>18682922|10
GCGCCGGCGC

>18683584|10
GGTCATGACC

>18683697|10
TCCGGCCGGA

>18683937|10
GGGGTACCCC

>18690048|10
CGAGGCCTCG

>18690759|10
TCCGCGCGGA

>18691709|10
CGGCGCGCCG

>18693053|10
CGAGGCCTCG

>18695024|10
TTTCATGAAA

>18695738|10
CCCACGTGGG

>18696392|10
ACCCGCGGGT

>18696590|10
ATCATATGAT

>18696715|10
CCCGCGCGGG

>18697410|10
GCGGCGCCGC

>18700954|10
CATGCGCATG

>18702171|10
ATATATATAT

>18702172|10
TATATATATA

>18702173|10
ATATATATAT

>18702174|10
TATATATATA

>18702175|10
ATATATATAT

>18702176|10
TATATATATA

>18702177|10
ATATATATAT

>18702178|10
TATATATATA

>18702179|10
ATATATATAT

>18702180|10
TATATATATA

>18703185|10
ATATCGATAT

>18709213|10
TATCCGGATA

>18710235|10
GCCGCGCGGC

>18715099|10
CTGACGTCAG

>18719902|10
CAAACGTTTG

>18720148|10
GCGCGCGCGC

>18720149|10
CGCGCGCGCG

>18720150|10
GCGCGCGCGC

>18720151|10
CGCGCGCGCG

>18720948|10
CTTACGTAAG

>18725397|10
GCAGCGCTGC

>18727733|10
GTTAGCTAAC

>18730647|10
AAGGGCCCTT

>18731694|10
GAATGCATTC

>18731889|10
GCCAGCTGGC

>18732960|10
GCCGGCCGGC

>18733077|10
GAATGCATTC

>18736679|10
GGCCATGGCC

>18737412|10
TACATATGTA

>18737718|10
TCAAATTTGA

>18742185|10
GAATGCATTC

>18743029|10
CATTGCAATG

>18749363|10
TGATATATCA

>18750682|10
TGATATATCA

>18752098|10
TCAAGCTTGA

>18752376|10
CCGACGTCGG

>18752884|10
CAGGCGCCTG

>18755730|10
CGAGGCCTCG

>18760317|10
ACAGTACTGT

>18761425|10
CAAATATTTG

>18764015|10
ATGCATGCAT

>18764154|10
ACACATGTGT

>18768279|10
ATGTGCACAT

>18769356|10
ACAGTACTGT

>18773139|10
ATACTAGTAT

>18775618|10
CCTTGCAAGG

>18777525|10
CACTATAGTG

>18783964|10
AGCCCGGGCT

>18784570|10
GGAGGCCTCC

>18787401|10
TGTGCGCACA

>18788603|10
ACGCGCGCGT

>18789485|10
ACTCCGGAGT

>18791680|10
TCTGTACAGA

>18793842|10
GATAGCTATC

>18794301|10
TCAAATTTGA

>18795096|10
GCGACGTCGC

>18795853|10
ATTAATTAAT

>18796140|10
TCGGTACCGA

>18800544|10
AATGATCATT

>18805593|10
CTCCGCGGAG

>18806525|10
ATTAATTAAT

>18808140|10
ATATATATAT

>18808141|10
TATATATATA

>18808142|10
ATATATATAT

>18810200|10
TTGAATTCAA

>18810788|10
CGACCGGTCG

>18813342|10
TTTGTACAAA

>18814181|10
TAAGATCTTA

>18815209|10
TTGAATTCAA

>18815797|10
CGACCGGTCG

>18818352|10
TTTGTACAAA

>18820246|10
AAAATATTTT

>18820687|10
AAATTAATTT

>18822147|10
TATATATATA

>18822148|10
ATATATATAT

>18822149|10
TATATATATA

>18822150|10
ATATATATAT

>18822151|10
TATATATATA

>18822152|10
ATATATATAT

>18822153|10
TATATATATA

>18822154|10
ATATATATAT

>18822155|10
TATATATATA

>18822156|10
ATATATATAT

>18822157|10
TATATATATA

>18822158|10
ATATATATAT

>18822159|10
TATATATATA

>18822160|10
ATATATATAT

>18822161|10
TATATATATA

>18822162|10
ATATATATAT

>18822163|10
TATATATATA

>18822164|10
ATATATATAT

>18822165|10
TATATATATA

>18822166|10
ATATATATAT

>18822167|10
TATATATATA

>18822168|10
ATATATATAT

>18822169|10
TATATATATA

>18822170|10
ATATATATAT

>18822171|10
TATATATATA

>18822172|10
ATATATATAT

>18822173|10
TATATATATA

>18822174|10
ATATATATAT

>18822175|10
TATATATATA

>18822176|10
ATATATATAT

>18822177|10
TATATATATA

>18822178|10
ATATATATAT

>18822179|10
TATATATATA

>18822180|10
ATATATATAT

>18822181|10
TATATATATA

>18822182|10
ATATATATAT

>18822183|10
TATATATATA

>18822184|10
ATATATATAT

>18822185|10
TATATATATA

>18822186|10
ATATATATAT

>18822187|10
TATATATATA

>18822188|10
ATATATATAT

>18822189|10
TATATATATA

>18822190|10
ATATATATAT

>18822191|10
TATATATATA

>18822192|10
ATATATATAT

>18822193|10
TATATATATA

>18822194|10
ATATATATAT

>18822195|10
TATATATATA

>18822196|10
ATATATATAT

>18822197|10
TATATATATA

>18822198|10
ATATATATAT

>18822199|10
TATATATATA

>18822200|10
ATATATATAT

>18822201|10
TATATATATA

>18822202|10
ATATATATAT

>18822203|10
TATATATATA

>18822204|10
ATATATATAT

>18822205|10
TATATATATA

>18822206|10
ATATATATAT

>18822207|10
TATATATATA

>18822208|10
ATATATATAT

>18822209|10
TATATATATA

>18822210|10
ATATATATAT

>18822211|10
TATATATATA

>18825588|10
CTCCATGGAG

>18827073|10
ATGTTAACAT

>18828146|10
TTATTAATAA

>18829347|10
AAATATATTT

>18829396|10
ATTTATAAAT

>18831511|10
ACGGCGCCGT

>18832155|10
ATGGGCCCAT

>18832748|10
CTTCATGAAG

>18837509|10
GCATGCATGC

>18837692|10
TACGTACGTA

>18838940|10
GGATATATCC

>18839819|10
GGGGTACCCC

>18842499|10
GGTGTACACC

>18842586|10
GGACATGTCC

>18844150|10
TTGCGCGCAA

>18846881|10
AATTGCAATT

>18847778|10
ATTTATAAAT

>18850122|10
GGTGTACACC

>18853604|10
TGGCGCGCCA

>18854027|10
TCTCGCGAGA

>18860008|10
GACTTAAGTC

>18862178|10
CAATATATTG

>18865558|10
TTTGGCCAAA

>18871007|10
TTCTTAAGAA

>18875204|10
CGGCGCGCCG

>18875551|10
GGGGTACCCC

>18875748|10
GGTTCGAACC

>18877469|10
CACATATGTG

>18879529|10
AAAGATCTTT

>18880581|10
GAACATGTTC

>18884507|10
TATATATATA

>18884508|10
ATATATATAT

>18884509|10
TATATATATA

>18884510|10
ATATATATAT

>18884511|10
TATATATATA

>18884512|10
ATATATATAT

>18884513|10
TATATATATA

>18884514|10
ATATATATAT

>18884515|10
TATATATATA

>18884516|10
ATATATATAT

>18884517|10
TATATATATA

>18886593|10
AAGAGCTCTT

>18886630|10
AAGAGCTCTT

>18886718|10
ACAAATTTGT

>18887392|10
ATGAATTCAT

>18888455|10
TAAAGCTTTA

>18889157|10
ATACTAGTAT

>18890449|10
AATTATAATT

>18890611|10
TATATATATA

>18893024|10
GCACTAGTGC

>18893035|10
GTGCCGGCAC

>18893520|10
ATAATATTAT

>18893532|10
ATTATATAAT

>18897353|10
AATATATATT

>18899600|10
GATTCGAATC

>18901424|10
TTTGGCCAAA

>18907157|10
ATGCATGCAT

>18907698|10
ACATATATGT

>18909835|10
TTTGGCCAAA

>18911662|10
GATTCGAATC

>18914360|10
TAATTAATTA

>18915631|10
AAACATGTTT

>18915953|10
CTCTGCAGAG

>18916052|10
CTAGGCCTAG

>18916498|10
ATATATATAT

>18916519|10
ATATATATAT

>18916963|10
TATATATATA

>18916964|10
ATATATATAT

>18916965|10
TATATATATA

>18916966|10
ATATATATAT

>18916967|10
TATATATATA

>18916968|10
ATATATATAT

>18916969|10
TATATATATA

>18920760|10
CCATGCATGG

>18922444|10
GGTGTACACC

>18922454|10
GGACATGTCC

>18922551|10
GGTGTACACC

>18922570|10
GGTGTACACC

>18922662|10
GGACATGTCC

>18922683|10
GGACATGTCC

>18927319|10
AGAAGCTTCT

>18929106|10
GGTGTACACC

>18929116|10
GGACATGTCC

>18929213|10
GGTGTACACC

>18929305|10
GGACATGTCC

>18933095|10
CCTTATAAGG

>18933726|10
GAAGTACTTC

>18937867|10
TTGCGCGCAA

>18940351|10
AATAGCTATT

>18940547|10
TAGGTACCTA

>18944091|10
ATTATATAAT

>18944098|10
AATCTAGATT

>18944104|10
GATTATAATC

>18944130|10
GATTATAATC

>18944146|10
GATTATAATC

>18944562|10
ACATGCATGT

>18945649|10
TTCAATTGAA

>18945886|10
CAACATGTTG

>18946370|10
GTCGATCGAC

>18946771|10
ATTATATAAT

>18946831|10
ATTATATAAT

>18946840|10
TCTGGCCAGA

>18946848|10
GATTATAATC

>18947704|10
GCCATATGGC

>18954098|10
TTTCTAGAAA

>18955494|10
ACAATATTGT

>18956311|10
AGACATGTCT

>18956704|10
TCATCGATGA

>18957953|10
TTTTTAAAAA

>18960862|10
GTACATGTAC

>18960899|10
CATGTACATG

>18960902|10
GTACATGTAC

>18961937|10
ATATATATAT

>18961938|10
TATATATATA

>18961939|10
ATATATATAT

>18961940|10
TATATATATA

>18961941|10
ATATATATAT

>18961942|10
TATATATATA

>18961943|10
ATATATATAT

>18961944|10
TATATATATA

>18961945|10
ATATATATAT

>18961946|10
TATATATATA

>18961947|10
ATATATATAT

>18961948|10
TATATATATA

>18961949|10
ATATATATAT

>18961950|10
TATATATATA

>18961951|10
ATATATATAT

>18961952|10
TATATATATA

>18961953|10
ATATATATAT

>18961954|10
TATATATATA

>18961955|10
ATATATATAT

>18961956|10
TATATATATA

>18961957|10
ATATATATAT

>18961958|10
TATATATATA

>18961959|10
ATATATATAT

>18961960|10
TATATATATA

>18961961|10
ATATATATAT

>18961962|10
TATATATATA

>18961963|10
ATATATATAT

>18961964|10
TATATATATA

>18961965|10
ATATATATAT

>18961966|10
TATATATATA

>18961967|10
ATATATATAT

>18961968|10
TATATATATA

>18961969|10
ATATATATAT

>18961970|10
TATATATATA

>18961971|10
ATATATATAT

>18961972|10
TATATATATA

>18961973|10
ATATATATAT

>18961974|10
TATATATATA

>18961975|10
ATATATATAT

>18961976|10
TATATATATA

>18961977|10
ATATATATAT

>18961978|10
TATATATATA

>18961979|10
ATATATATAT

>18961980|10
TATATATATA

>18961981|10
ATATATATAT

>18962373|10
AGCCGCGGCT

>18965311|10
GATCTAGATC

>18965578|10
CTGTATACAG

>18965783|10
CTATATATAG

>18970192|10
GATTCGAATC

>18971708|10
TTCCCGGGAA

>18974868|10
GCTAGCTAGC

>18977265|10
AATCATGATT

>18977294|10
ATTAATTAAT

>18977296|10
TAATTAATTA

>18977298|10
ATTAATTAAT

>18977300|10
TAATTAATTA

>18979041|10
CATGGCCATG

>18981236|10
AAATCGATTT

>18981678|10
TTTTATAAAA

>18983029|10
CAACATGTTG

>18985266|10
AGGCGCGCCT

>18987030|10
TGACTAGTCA

>18987186|10
CGAAATTTCG

>18987558|10
TTTCTAGAAA

>18990915|10
CTAATATTAG

>18991094|10
CTTATATAAG

>18991865|10
TAGCTAGCTA

>18991867|10
GCTAGCTAGC

>18992445|10
ATGCATGCAT

>18992447|10
GCATGCATGC

>18992449|10
ATGCATGCAT

>18992451|10
GCATGCATGC

>18992800|10
GTGCATGCAC

>18993030|10
AACAATTGTT

>18993805|10
TCATCGATGA

>18996175|10
CGAGGCCTCG

>19008957|10
CACGTACGTG

>19009473|10
GGGGTACCCC

>19009713|10
TCCGGCCGGA

>19013106|10
GGACATGTCC

>19016326|10
TAGGTACCTA

>19019254|10
GGACATGTCC

>19022657|10
AATTGCAATT

>19023077|10
TCAAGCTTGA

>19023629|10
GATTCGAATC

>19024476|10
TACATATGTA

>19027759|10
GGACATGTCC

>19031145|10
AATTGCAATT

>19033875|10
TTGCGCGCAA

>19035405|10
GGACATGTCC

>19041342|10
AATGTACATT

>19041622|10
TTGAGCTCAA

>19044768|10
TTGCGCGCAA

>19047411|10
TTGCGCGCAA

>19049027|10
GGACATGTCC

>19050268|10
TTGCGCGCAA

>19051823|10
GGACATGTCC

>19053197|10
ATATATATAT

>19053198|10
TATATATATA

>19053337|10
AGTATATACT

>19054231|10
TATATATATA

>19054232|10
ATATATATAT

>19054233|10
TATATATATA

>19054234|10
ATATATATAT

>19054235|10
TATATATATA

>19054236|10
ATATATATAT

>19054237|10
TATATATATA

>19054238|10
ATATATATAT

>19054239|10
TATATATATA

>19054240|10
ATATATATAT

>19054241|10
TATATATATA

>19054242|10
ATATATATAT

>19054243|10
TATATATATA

>19054244|10
ATATATATAT

>19054245|10
TATATATATA

>19054246|10
ATATATATAT

>19054247|10
TATATATATA

>19054248|10
ATATATATAT

>19054249|10
TATATATATA

>19054250|10
ATATATATAT

>19054251|10
TATATATATA

>19054252|10
ATATATATAT

>19054253|10
TATATATATA

>19054254|10
ATATATATAT

>19054255|10
TATATATATA

>19054256|10
ATATATATAT

>19054257|10
TATATATATA

>19054258|10
ATATATATAT

>19054259|10
TATATATATA

>19054260|10
ATATATATAT

>19054261|10
TATATATATA

>19054262|10
ATATATATAT

>19054263|10
TATATATATA

>19054264|10
ATATATATAT

>19054265|10
TATATATATA

>19054266|10
ATATATATAT

>19054267|10
TATATATATA

>19054268|10
ATATATATAT

>19054269|10
TATATATATA

>19054270|10
ATATATATAT

>19054271|10
TATATATATA

>19054272|10
ATATATATAT

>19054273|10
TATATATATA

>19054274|10
ATATATATAT

>19054275|10
TATATATATA

>19054276|10
ATATATATAT

>19054277|10
TATATATATA

>19054278|10
ATATATATAT

>19054279|10
TATATATATA

>19054280|10
ATATATATAT

>19054281|10
TATATATATA

>19054282|10
ATATATATAT

>19056534|10
ATATATATAT

>19056535|10
TATATATATA

>19056536|10
ATATATATAT

>19056537|10
TATATATATA

>19056538|10
ATATATATAT

>19056539|10
TATATATATA

>19056540|10
ATATATATAT

>19056541|10
TATATATATA

>19056542|10
ATATATATAT

>19056543|10
TATATATATA

>19056544|10
ATATATATAT

>19056545|10
TATATATATA

>19056546|10
ATATATATAT

>19056547|10
TATATATATA

>19056548|10
ATATATATAT

>19056549|10
TATATATATA

>19056550|10
ATATATATAT

>19056551|10
TATATATATA

>19056552|10
ATATATATAT

>19056553|10
TATATATATA

>19056554|10
ATATATATAT

>19056555|10
TATATATATA

>19056556|10
ATATATATAT

>19056557|10
TATATATATA

>19056558|10
ATATATATAT

>19056559|10
TATATATATA

>19056560|10
ATATATATAT

>19056561|10
TATATATATA

>19056562|10
ATATATATAT

>19056563|10
TATATATATA

>19056956|10
GAGAGCTCTC

>19057854|10
GTAATATTAC

>19064642|10
AAGACGTCTT

>19065779|10
GACGGCCGTC

>19066084|10
AACGTACGTT

>19066185|10
GGCTCGAGCC

>19069254|10
TGGTGCACCA

>19071094|10
ATAAGCTTAT

>19071134|10
ATAAGCTTAT

>19072482|10
TTTATATAAA

>19079532|10
TTTTGCAAAA

>19081260|10
TTAAATTTAA

>19081973|10
TTTAATTAAA

>19081981|10
AAATTAATTT

>19085532|10
AATTTAAATT

>19091348|10
AGAAATTTCT

>19094108|10
ATATATATAT

>19094109|10
TATATATATA

>19094110|10
ATATATATAT

>19094111|10
TATATATATA

>19094112|10
ATATATATAT

>19094113|10
TATATATATA

>19094114|10
ATATATATAT

>19094115|10
TATATATATA

>19094116|10
ATATATATAT

>19094117|10
TATATATATA

>19094118|10
ATATATATAT

>19094119|10
TATATATATA

>19094120|10
ATATATATAT

>19094121|10
TATATATATA

>19094122|10
ATATATATAT

>19094123|10
TATATATATA

>19094475|10
GAAATATTTC

>19094922|10
AAAAGCTTTT

>19095665|10
ATAAATTTAT

>19095756|10
TCATCGATGA

>19096586|10
CACTCGAGTG

>19099692|10
GCCCGCGGGC

>19100678|10
TAGCTAGCTA

>19100680|10
GCTAGCTAGC

>19100811|10
AGCAGCTGCT

>19100992|10
CGCGGCCGCG

>19104898|10
GCCCATGGGC

>19105491|10
ATATTAATAT

>19106173|10
CGGGTACCCG

>19106616|10
GCTCGCGAGC

>19108949|10
CTCGGCCGAG

>19109682|10
CACGCGCGTG

>19110223|10
ACATGCATGT

>19114894|10
GGACATGTCC

>19115821|10
GGCTCGAGCC

>19117702|10
AATTGCAATT

>19121992|10
GGACATGTCC

>19128850|10
AGAAGCTTCT

>19129354|10
AAGAGCTCTT

>19129394|10
AAGAGCTCTT

>19129467|10
AAATTAATTT

>19129497|10
ACAAATTTGT

>19130071|10
TTAAATTTAA

>19131899|10
TAAATATTTA

>19131952|10
TATATATATA

>19131953|10
ATATATATAT

>19131954|10
TATATATATA

>19131955|10
ATATATATAT

>19132235|10
GCAAATTTGC

>19132564|10
AAAATATTTT

>19133578|10
AATAATTATT

>19134745|10
ATTTTAAAAT

>19135390|10
GGTGATCACC

>19136669|10
TCAAATTTGA

>19141157|10
AAGGTACCTT

>19141730|10
AAAATATTTT

>19141924|10
CGGTGCACCG

>19143863|10
GGACATGTCC

>19143956|10
GGTGTACACC

>19144052|10
GGACATGTCC

>19144062|10
GGTGTACACC

>19147139|10
AATTTAAATT

>19147582|10
TGGGTACCCA

>19150348|10
TACGGCCGTA

>19151630|10
TGCATATGCA

>19151936|10
GGACATGTCC

>19152029|10
GGTGTACACC

>19152135|10
GGTGTACACC

>19152369|10
GGACATGTCC

>19154626|10
TTGGCGCCAA

>19156036|10
GGTGATCACC

>19157271|10
TTGACGTCAA

>19160371|10
TTTATATAAA

>19160776|10
TGTATATACA

>19161974|10
ATATTAATAT

>19162036|10
ACTATATAGT

>19163170|10
ATTAATTAAT

>19163774|10
CAAAATTTTG

>19164261|10
CAAATATTTG

>19168711|10
ATTAATTAAT

>19168713|10
TAATTAATTA

>19172191|10
GGTCATGACC

>19172304|10
TCCGGCCGGA

>19172544|10
GGGGTACCCC

>19173060|10
CACGTACGTG

>19178624|10
CGAGGCCTCG

>19181522|10
CGAGGCCTCG

>19183270|10
GGACATGTCC

>19186815|10
AATTGCAATT

>19187435|10
TTGAGCTCAA

>19191158|10
GGACATGTCC

>19195482|10
AGGCGCGCCT

>19196623|10
ATATTAATAT

>19197707|10
TGATATATCA

>19212290|10
AGGCGCGCCT

>19213434|10
ATATTAATAT

>19214518|10
TGATATATCA

>19219328|10
GGACATGTCC

>19219422|10
GGTGTACACC

>19219432|10
GGACATGTCC

>19219527|10
GGTGTACACC

>19219760|10
GGACATGTCC

>19220897|10
TGAAATTTCA

>19223086|10
TGGGTACCCA

>19225852|10
TACGGCCGTA

>19226936|10
TCAAGCTTGA

>19227444|10
GGACATGTCC

>19227538|10
GGTGTACACC

>19227643|10
GGTGTACACC

>19227876|10
GGACATGTCC

>19231399|10
ATAAATTTAT

>19231845|10
TATTTAAATA

>19235668|10
GCATGCATGC

>19235670|10
ATGCATGCAT

>19235677|10
CATGGCCATG

>19235774|10
TAGCTAGCTA

>19236627|10
TAGCTAGCTA

>19236815|10
TTTTTAAAAA

>19237190|10
CTAAATTTAG

>19237218|10
CTATATATAG

>19237360|10
ATATATATAT

>19237903|10
TTTTTAAAAA

>19238779|10
TTTTTAAAAA

>19239886|10
CCATGCATGG

>19243412|10
GTATATATAC

>19244039|10
TGCTGCAGCA

>19248551|10
GGTTCGAACC

>19249208|10
ATGCATGCAT

>19249943|10
TATATATATA

>19249944|10
ATATATATAT

>19249945|10
TATATATATA

>19252273|10
CGCGCGCGCG

>19252274|10
GCGCGCGCGC

>19252275|10
CGCGCGCGCG

>19254315|10
ATATATATAT

>19254316|10
TATATATATA

>19254317|10
ATATATATAT

>19254318|10
TATATATATA

>19254319|10
ATATATATAT

>19254320|10
TATATATATA

>19254321|10
ATATATATAT

>19254322|10
TATATATATA

>19254323|10
ATATATATAT

>19254324|10
TATATATATA

>19254325|10
ATATATATAT

>19254326|10
TATATATATA

>19254327|10
ATATATATAT

>19254328|10
TATATATATA

>19254329|10
ATATATATAT

>19254330|10
TATATATATA

>19254331|10
ATATATATAT

>19254332|10
TATATATATA

>19254333|10
ATATATATAT

>19254334|10
TATATATATA

>19254335|10
ATATATATAT

>19254336|10
TATATATATA

>19254337|10
ATATATATAT

>19254338|10
TATATATATA

>19254339|10
ATATATATAT

>19254340|10
TATATATATA

>19254341|10
ATATATATAT

>19254342|10
TATATATATA

>19254343|10
ATATATATAT

>19254344|10
TATATATATA

>19254345|10
ATATATATAT

>19254346|10
TATATATATA

>19254347|10
ATATATATAT

>19254348|10
TATATATATA

>19254349|10
ATATATATAT

>19256812|10
AAAATATTTT

>19257321|10
TTTTTAAAAA

>19257480|10
TTTTTAAAAA

>19261354|10
CGCGCGCGCG

>19263281|10
ATCATATGAT

>19263805|10
TCTATATAGA

>19264227|10
AACAATTGTT

>19268483|10
TACATATGTA

>19268511|10
CTGCATGCAG

>19277989|10
TGATATATCA

>19279626|10
CAAAATTTTG

>19280075|10
ACACTAGTGT

>19280088|10
GAGCGCGCTC

>19280594|10
ACATATATGT

>19281535|10
TGATATATCA

>19283609|10
ATTCATGAAT

>19283696|10
CAACATGTTG

>19288394|10
CTATATATAG

>19289069|10
GACATATGTC

>19289117|10
GATATATATC

>19291489|10
TGACATGTCA

>19296742|10
ACCGATCGGT

>19296752|10
TTTCTAGAAA

>19297135|10
CGAAATTTCG

>19298309|10
TAATTAATTA

>19299678|10
TGATATATCA

>19299699|10
CTCTGCAGAG

>19300007|10
TAATTAATTA

>19303732|10
GGACATGTCC

>19306834|10
TTGTGCACAA

>19309217|10
GGACATGTCC

>19310165|10
GGTCTAGACC

>19312529|10
ATGCATGCAT

>19317295|10
GGTTTAAACC

>19320306|10
CACTCGAGTG

>19329122|10
ACGCGCGCGT

>19329792|10
AGATCGATCT

>19330249|10
CGATATATCG

>19330803|10
GAGCTAGCTC

>19331288|10
TATATATATA

>19331289|10
ATATATATAT

>19331290|10
TATATATATA

>19331291|10
ATATATATAT

>19331292|10
TATATATATA

>19331293|10
ATATATATAT

>19331294|10
TATATATATA

>19331295|10
ATATATATAT

>19331296|10
TATATATATA

>19331297|10
ATATATATAT

>19331298|10
TATATATATA

>19331299|10
ATATATATAT

>19331300|10
TATATATATA

>19331301|10
ATATATATAT

>19331302|10
TATATATATA

>19331303|10
ATATATATAT

>19331304|10
TATATATATA

>19331305|10
ATATATATAT

>19331306|10
TATATATATA

>19331307|10
ATATATATAT

>19331308|10
TATATATATA

>19331309|10
ATATATATAT

>19331310|10
TATATATATA

>19331311|10
ATATATATAT

>19331312|10
TATATATATA

>19331313|10
ATATATATAT

>19331314|10
TATATATATA

>19331315|10
ATATATATAT

>19331316|10
TATATATATA

>19331317|10
ATATATATAT

>19331318|10
TATATATATA

>19331319|10
ATATATATAT

>19331320|10
TATATATATA

>19331321|10
ATATATATAT

>19331322|10
TATATATATA

>19331323|10
ATATATATAT

>19331324|10
TATATATATA

>19331325|10
ATATATATAT

>19331326|10
TATATATATA

>19331327|10
ATATATATAT

>19331328|10
TATATATATA

>19331329|10
ATATATATAT

>19331330|10
TATATATATA

>19331331|10
ATATATATAT

>19331332|10
TATATATATA

>19331333|10
ATATATATAT

>19331334|10
TATATATATA

>19331335|10
ATATATATAT

>19331336|10
TATATATATA

>19331337|10
ATATATATAT

>19331338|10
TATATATATA

>19331339|10
ATATATATAT

>19331340|10
TATATATATA

>19331341|10
ATATATATAT

>19331342|10
TATATATATA

>19331343|10
ATATATATAT

>19331344|10
TATATATATA

>19331345|10
ATATATATAT

>19331346|10
TATATATATA

>19331347|10
ATATATATAT

>19331348|10
TATATATATA

>19331349|10
ATATATATAT

>19331350|10
TATATATATA

>19331351|10
ATATATATAT

>19331352|10
TATATATATA

>19331353|10
ATATATATAT

>19331354|10
TATATATATA

>19331355|10
ATATATATAT

>19331356|10
TATATATATA

>19331357|10
ATATATATAT

>19331358|10
TATATATATA

>19331359|10
ATATATATAT

>19331360|10
TATATATATA

>19331361|10
ATATATATAT

>19331362|10
TATATATATA

>19331363|10
ATATATATAT

>19331364|10
TATATATATA

>19331365|10
ATATATATAT

>19331366|10
TATATATATA

>19331367|10
ATATATATAT

>19331368|10
TATATATATA

>19331369|10
ATATATATAT

>19331370|10
TATATATATA

>19331371|10
ATATATATAT

>19331372|10
TATATATATA

>19331373|10
ATATATATAT

>19331374|10
TATATATATA

>19331375|10
ATATATATAT

>19331376|10
TATATATATA

>19331377|10
ATATATATAT

>19331378|10
TATATATATA

>19331379|10
ATATATATAT

>19331403|10
ATTATATAAT

>19333909|10
GGTGTACACC

>19334251|10
TGCGCGCGCA

>19334872|10
TGATATATCA

>19335884|10
TACGGCCGTA

>19337030|10
GGACATGTCC

>19337678|10
GGACATGTCC

>19338955|10
TCATTAATGA

>19344449|10
GGACATGTCC

>19347349|10
TCCTGCAGGA

>19350341|10
GACCATGGTC

>19350700|10
GGTCTAGACC

>19355317|10
TAATATATTA

>19356644|10
AATATATATT

>19356649|10
ATATTAATAT

>19358874|10
GACATATGTC

>19358972|10
ACATGCATGT

>19359009|10
TATATATATA

>19359010|10
ATATATATAT

>19359011|10
TATATATATA

>19359024|10
ATATATATAT

>19359025|10
TATATATATA

>19359026|10
ATATATATAT

>19359027|10
TATATATATA

>19359028|10
ATATATATAT

>19359029|10
TATATATATA

>19362049|10
GAGCCGGCTC

>19364678|10
GGACATGTCC

>19366258|10
TTGCGCGCAA

>19368988|10
AATTGCAATT

>19371695|10
AAAAATTTTT

>19371815|10
GGGGGCCCCC

>19375230|10
TGATATATCA

>19383126|10
AATTGCAATT

>19383466|10
AATGTACATT

>19383747|10
TTGAGCTCAA

>19385858|10
TTGCGCGCAA

>19386501|10
TTTTATAAAA

>19386508|10
AAAAATTTTT

>19387249|10
GGACATGTCC

>19389313|10
TTGCGCGCAA

>19390915|10
GGACATGTCC

>19393823|10
TGGGTACCCA

>19394266|10
AATTTAAATT

>19394668|10
TAATATATTA

>19397299|10
GGACATGTCC

>19397432|10
TGCGCGCGCA

>19397527|10
GGACATGTCC

>19397547|10
GGACATGTCC

>19397768|10
GGTGTACACC

>19399011|10
TTTTTAAAAA

>19403518|10
TGATATATCA

>19404617|10
ATATTAATAT

>19405931|10
CGCGCGCGCG

>19406099|10
AATAATTATT

>19408264|10
CCAATATTGG

>19410354|10
AGGAATTCCT

>19412030|10
TGATATATCA

>19418929|10
TGGGTACCCA

>19419372|10
AATTTAAATT

>19424919|10
GAGCTAGCTC

>19428277|10
TCCGGCCGGA

>19428517|10
GGGGTACCCC

>19429031|10
CACGTACGTG

>19433912|10
AAAGATCTTT

>19434638|10
CGAGGCCTCG

>19435473|10
TCCGCGCGGA

>19437770|10
CGAGGCCTCG

>19443956|10
CAAACGTTTG

>19445812|10
TCCATATGGA

>19447312|10
TCAGGCCTGA

>19449586|10
TCCGGCCGGA

>19450343|10
CACGTACGTG

>19454929|10
TAATTAATTA

>19455237|10
CTCTGCAGAG

>19455258|10
TGATATATCA

>19456062|10
TATATATATA

>19456063|10
ATATATATAT

>19462622|10
GCGGGCCCGC

>19464649|10
TAATTAATTA

>19464957|10
CTCTGCAGAG

>19464978|10
TGATATATCA

>19468908|10
ATGACGTCAT

>19468992|10
CGAGGCCTCG

>19469034|10
CGAGGCCTCG

>19469530|10
CGGCATGCCG

>19469775|10
GCTTCGAAGC

>19471889|10
CGAGGCCTCG

>19472003|10
GTGTTAACAC

>19474233|10
TTTTATAAAA

>19474492|10
CAGCTAGCTG

>19483046|10
TGATATATCA

>19484909|10
TATACGTATA

>19485195|10
AAAACGTTTT

>19485389|10
ATTTATAAAT

>19497541|10
GGTGGCCACC

>19498944|10
GGACATGTCC

>19500374|10
TTGCGCGCAA

>19500623|10
TACGGCCGTA

>19510713|10
TCCGGCCGGA

>19510953|10
GGGGTACCCC

>19515060|10
TTGCGCGCAA

>19517966|10
AATGGCCATT

>19519989|10
TCTAGCTAGA

>19523002|10
TCTTCGAAGA

>19523725|10
TACTGCAGTA

>19523863|10
TTTTTAAAAA

>19524092|10
TCCATATGGA

>19525277|10
GTATGCATAC

>19528241|10
TTCATATGAA

>19529373|10
TATATATATA

>19529374|10
ATATATATAT

>19531226|10
AGATGCATCT

>19532131|10
AATGGCCATT

>19534244|10
CTTAGCTAAG

>19540940|10
AAGTTAACTT

>19547754|10
TGACATGTCA

>19554113|10
TTTTTAAAAA

>19555393|10
TTTTTAAAAA

>19558016|10
TTTTTAAAAA

>19559268|10
TATTATAATA

>19559490|10
AACTGCAGTT

>19559553|10
GCCCATGGGC

>19560252|10
CTGTGCACAG

>19560633|10
AAAATATTTT

>19561611|10
GGACATGTCC

>19561843|10
GGACATGTCC

>19562374|10
GGACATGTCC

>19562476|10
GGACATGTCC

>19564084|10
TACGGCCGTA

>19566850|10
TGGGTACCCA

>19567299|10
AATTTAAATT

>19570494|10
GGACATGTCC

>19570596|10
GGACATGTCC

>19574794|10
GGTCGCGACC

>19575506|10
GGACATGTCC

>19575749|10
GGACATGTCC

>19575938|10
GGACATGTCC

>19577539|10
TACGGCCGTA

>19580582|10
TGGGTACCCA

>19581685|10
CATGATCATG

>19585901|10
CAAAATTTTG

>19591538|10
GATCGCGATC

>19594074|10
AAAATATTTT

>19594096|10
AAAATATTTT

>19596648|10
GCTCTAGAGC

>19602397|10
AGGAATTCCT

>19606426|10
TTTAATTAAA

>19606500|10
AATTTAAATT

>19606940|10
TGGGTACCCA

>19609509|10
TATTTAAATA

>19609798|10
CGGCCGGCCG

>19609800|10
GCCGGCCGGC

>19617128|10
CAGGTACCTG

>19631966|10
AATGGCCATT

>19631972|10
CATTTAAATG

>19633363|10
AACTATAGTT

>19633651|10
TGCACGTGCA

>19633685|10
GAGCGCGCTC

>19636850|10
CCAGATCTGG

>19638319|10
TTATATATAA

>19639584|10
TTTTTAAAAA

>19640744|10
CAGATATCTG

>19641136|10
ATGCATGCAT

>19642129|10
ACGCCGGCGT

>19644543|10
TATCTAGATA

>19652424|10
TTGCGCGCAA

>19655122|10
AAGTTAACTT

>19655522|10
GGTGTACACC

>19656341|10
AAGGATCCTT

>19658709|10
GGACATGTCC

>19658812|10
GGACATGTCC

>19660219|10
CTGCATGCAG

>19662778|10
ACTTTAAAGT

>19665226|10
TTATATATAA

>19666970|10
TATATATATA

>19666971|10
ATATATATAT

>19666972|10
TATATATATA

>19666973|10
ATATATATAT

>19666974|10
TATATATATA

>19666975|10
ATATATATAT

>19668032|10
AAGGATCCTT

>19668779|10
GGTGTACACC

>19669700|10
TATCTAGATA

>19672527|10
TGGGTACCCA

>19672970|10
AATTTAAATT

>19676334|10
GGACATGTCC

>19679075|10
TGCGGCCGCA

>19679265|10
CGCGCGCGCG

>19679701|10
GCTAGCTAGC

>19679703|10
TAGCTAGCTA

>19680110|10
TTTTTAAAAA

>19680566|10
ATCAGCTGAT

>19683723|10
TTGCGCGCAA

>19693924|10
TTTTATAAAA

>19698140|10
AACTATAGTT

>19698382|10
TTTTTAAAAA

>19709638|10
TGTAATTACA

>19711355|10
TTGTCGACAA

>19712358|10
AGAAGCTTCT

>19716692|10
GGCGGCCGCC

>19717632|10
GGACATGTCC

>19719245|10
TTGCGCGCAA

>19721976|10
AATTGCAATT

>19725368|10
GGACATGTCC

>19726375|10
TGTAATTACA

>19729155|10
ATATATATAT

>19729156|10
TATATATATA

>19738445|10
CCTTCGAAGG

>19744822|10
TCAAGCTTGA

>19746287|10
TGATATATCA

>19754834|10
ACCTGCAGGT

>19759273|10
AATGCGCATT

>19761889|10
GGACATGTCC

>19761899|10
GGTGTACACC

>19763048|10
CGAGGCCTCG

>19765177|10
CGAGGCCTCG

>19770558|10
GCTGTACAGC

>19770909|10
GTTATATAAC

>19773230|10
TCATGCATGA

>19775668|10
CTGAATTCAG

>19776281|10
TATATATATA

>19776282|10
ATATATATAT

>19776283|10
TATATATATA

>19776284|10
ATATATATAT

>19776285|10
TATATATATA

>19776286|10
ATATATATAT

>19776287|10
TATATATATA

>19776930|10
CGTCGCGACG

>19778025|10
CACGTACGTG

>19778064|10
CTGCCGGCAG

>19784156|10
CGGCGCGCCG

>19786524|10
CGAGGCCTCG

>19793086|10
TTGAATTCAA

>19793981|10
GGACTAGTCC

>19797719|10
TCGTCGACGA

>19798965|10
TTCCTAGGAA

>19800865|10
GGTGTACACC

>19800951|10
GGACATGTCC

>19800961|10
GGTGTACACC

>19801205|10
GGTGTACACC

>19804045|10
AATTTAAATT

>19804488|10
TGGGTACCCA

>19807253|10
TACGGCCGTA

>19808949|10
GGTGTACACC

>19809045|10
GGTGTACACC

>19809289|10
GGTGTACACC

>19816378|10
TGTACGTACA

>19817111|10
GTTAGCTAAC

>19817424|10
CTAAATTTAG

>19818472|10
ATGCATGCAT

>19822688|10
TGTACGTACA

>19827793|10
GGACATGTCC

>19829361|10
TTGCGCGCAA

>19833914|10
GGTGTACACC

>19833958|10
GGGAATTCCC

>19834007|10
GGACATGTCC

>19835607|10
TACGGCCGTA

>19838373|10
TGGGTACCCA

>19838813|10
AATTTAAATT

>19842019|10
GGTGTACACC

>19842112|10
GGACATGTCC

>19842575|10
GGACATGTCC

>19847676|10
AGTAATTACT

>19852061|10
TATATATATA

>19852062|10
ATATATATAT

>19852063|10
TATATATATA

>19852064|10
ATATATATAT

>19852065|10
TATATATATA

>19852066|10
ATATATATAT

>19852067|10
TATATATATA

>19852068|10
ATATATATAT

>19852069|10
TATATATATA

>19852070|10
ATATATATAT

>19852071|10
TATATATATA

>19852072|10
ATATATATAT

>19852073|10
TATATATATA

>19852074|10
ATATATATAT

>19852075|10
TATATATATA

>19852076|10
ATATATATAT

>19852077|10
TATATATATA

>19852078|10
ATATATATAT

>19852079|10
TATATATATA

>19852080|10
ATATATATAT

>19852081|10
TATATATATA

>19852082|10
ATATATATAT

>19852083|10
TATATATATA

>19852084|10
ATATATATAT

>19852085|10
TATATATATA

>19852086|10
ATATATATAT

>19852087|10
TATATATATA

>19852088|10
ATATATATAT

>19852089|10
TATATATATA

>19852090|10
ATATATATAT

>19852091|10
TATATATATA

>19852092|10
ATATATATAT

>19852093|10
TATATATATA

>19852094|10
ATATATATAT

>19852095|10
TATATATATA

>19852096|10
ATATATATAT

>19852097|10
TATATATATA

>19852098|10
ATATATATAT

>19852099|10
TATATATATA

>19852100|10
ATATATATAT

>19852101|10
TATATATATA

>19852102|10
ATATATATAT

>19852103|10
TATATATATA

>19852365|10
TATATATATA

>19853190|10
GCCGGCCGGC

>19854125|10
TAATTAATTA

>19855226|10
ATATATATAT

>19855227|10
TATATATATA

>19855228|10
ATATATATAT

>19855229|10
TATATATATA

>19856034|10
CTCTGCAGAG

>19856055|10
TGATATATCA

>19863850|10
TGGCGCGCCA

>19864061|10
GAGAGCTCTC

>19865917|10
AGATCGATCT

>19870638|10
CCTGGCCAGG

>19871308|10
ACGATATCGT

>19872071|10
TGCGCGCGCA

>19875079|10
CGAGGCCTCG

>19875273|10
GGTGATCACC

>19875600|10
GACTGCAGTC

>19877813|10
TGATATATCA

>19885153|10
GGGCCGGCCC

>19886885|10
TGATATATCA

>19887118|10
AGCAATTGCT

>19890468|10
TGGGTACCCA

>19891187|10
CTTATATAAG

>19893234|10
TACGGCCGTA

>19893483|10
TTGCGCGCAA

>19895964|10
GCCGATCGGC

>19898116|10
CGAGGCCTCG

>19900573|10
GTTAGCTAAC

>19901931|10
ATGCATGCAT

>19909977|10
TCAAGCTTGA

>19915058|10
GGTCGCGACC

>19915899|10
CACGTACGTG

>19915938|10
CTGCCGGCAG

>19918887|10
GGTCGCGACC

>19919297|10
GGGACGTCCC

>19922893|10
CGAGGCCTCG

>19926169|10
TACGGCCGTA

>19928935|10
TGGGTACCCA

>19929379|10
AATTTAAATT

>19932400|10
CGGTGCACCG

>19932606|10
GGACATGTCC

>19932930|10
GGACATGTCC

>19938915|10
TTGCGCGCAA

>19940504|10
GGACATGTCC

>19950349|10
CTCCCGGGAG

>19950707|10
AGTCTAGACT

>19950827|10
GTGGTACCAC

>19951566|10
GGTGTACACC

>19951576|10
GGACATGTCC

>19952575|10
ATTTTAAAAT

>19953493|10
TACGGCCGTA

>19956661|10
AATTTAAATT

>19959555|10
GGTGTACACC

>19959565|10
GGACATGTCC

>19962647|10
CGCTATAGCG

>19963137|10
AGAATATTCT

>19967239|10
TAATGCATTA

>19967545|10
CCTTCGAAGG

>19968082|10
TTTTCGAAAA

>19969722|10
TTGTATACAA

>19970870|10
CGTACGTACG

>19970872|10
TACGTACGTA

>19970874|10
CGTACGTACG

>19970876|10
TACGTACGTA

>19970988|10
TGTCATGACA

>19971089|10
GCTAGCTAGC

>19971091|10
TAGCTAGCTA

>19971937|10
TTCTATAGAA

>19973142|10
TCCGGCCGGA

>19973299|10
ATATATATAT

>19973300|10
TATATATATA

>19973301|10
ATATATATAT

>19973302|10
TATATATATA

>19973303|10
ATATATATAT

>19973304|10
TATATATATA

>19973305|10
ATATATATAT

>19973306|10
TATATATATA

>19973307|10
ATATATATAT

>19973308|10
TATATATATA

>19973309|10
ATATATATAT

>19973310|10
TATATATATA

>19973694|10
GCCGGCCGGC

>19974498|10
ATCGATCGAT

>19976477|10
GCGCGCGCGC

>19976807|10
TATTATAATA

>19979025|10
TACGTACGTA

>19980038|10
AAAATATTTT

>19982205|10
TTTTTAAAAA

>19982381|10
TAGCTAGCTA

>19982594|10
TTGTCGACAA

>19986249|10
TTTATATAAA

>19986344|10
TATATATATA

>19986345|10
ATATATATAT

>19986346|10
TATATATATA

>19986347|10
ATATATATAT

>19986348|10
TATATATATA

>19986349|10
ATATATATAT

>19986350|10
TATATATATA

>19986351|10
ATATATATAT

>19986352|10
TATATATATA

>19986353|10
ATATATATAT

>19986354|10
TATATATATA

>19986355|10
ATATATATAT

>19986356|10
TATATATATA

>19986357|10
ATATATATAT

>19986358|10
TATATATATA

>19986359|10
ATATATATAT

>19986360|10
TATATATATA

>19986361|10
ATATATATAT

>19986362|10
TATATATATA

>19986363|10
ATATATATAT

>19986364|10
TATATATATA

>19986365|10
ATATATATAT

>19986366|10
TATATATATA

>19986751|10
TGTTTAAACA

>19989243|10
CATTGCAATG

>19990352|10
AACACGTGTT

>19990740|10
CCCCCGGGGG

>19992345|10
TAGGGCCCTA

>19992495|10
AATTGCAATT

>19996935|10
GGACATGTCC

>19997169|10
GGTGTACACC

>19997179|10
GGACATGTCC

>19997276|10
GGTGTACACC

>19998190|10
TGGGTACCCA

>20002820|10
TAAACGTTTA

>20003076|10
TCTAATTAGA

>20003093|10
CGTTTAAACG

>20005506|10
GATTCGAATC

>20022768|10
TATATATATA

>20022769|10
ATATATATAT

>20022770|10
TATATATATA

>20022771|10
ATATATATAT

>20022772|10
TATATATATA

>20022773|10
ATATATATAT

>20022774|10
TATATATATA

>20022775|10
ATATATATAT

>20022776|10
TATATATATA

>20023778|10
AAAATATTTT

>20033937|10
GATGATCATC

>20034213|10
TACAATTGTA

>20036128|10
TTGCATGCAA

>20036280|10
CCCGCGCGGG

>20036823|10
CACGGCCGTG

>20037487|10
GATGATCATC

>20037763|10
TACAATTGTA

>20037811|10
GCCCATGGGC

>20042745|10
GTTTGCAAAC

>20050151|10
GGACATGTCC

>20054661|10
GTATATATAC

>20054990|10
ATATGCATAT

>20055164|10
AGGAGCTCCT

>20055541|10
TGCAGCTGCA

>20057998|10
GCGCGCGCGC

>20057999|10
CGCGCGCGCG

>20058000|10
GCGCGCGCGC

>20058001|10
CGCGCGCGCG

>20058002|10
GCGCGCGCGC

>20059896|10
TGGCATGCCA

>20060043|10
GGAAATTTCC

>20060057|10
CACGTACGTG

>20063580|10
CGAGGCCTCG

>20067189|10
GGGACGTCCC

>20071548|10
CTGCCGGCAG

>20072397|10
GCGCCGGCGC

>20076875|10
GGTGATCACC

>20077496|10
TTGCGCGCAA

>20078582|10
CATGGCCATG

>20082479|10
CGGCGCGCCG

>20085049|10
GCGCGCGCGC

>20085050|10
CGCGCGCGCG

>20085051|10
GCGCGCGCGC

>20085052|10
CGCGCGCGCG

>20085053|10
GCGCGCGCGC

>20085054|10
CGCGCGCGCG

>20085055|10
GCGCGCGCGC

>20086491|10
TTTAATTAAA

>20086608|10
TATATATATA

>20086609|10
ATATATATAT

>20086610|10
TATATATATA

>20086611|10
ATATATATAT

>20086612|10
TATATATATA

>20086613|10
ATATATATAT

>20086614|10
TATATATATA

>20086615|10
ATATATATAT

>20086616|10
TATATATATA

>20086617|10
ATATATATAT

>20086618|10
TATATATATA

>20090041|10
ACCCATGGGT

>20090925|10
TTAAATTTAA

>20095003|10
TGTATATACA

>20095899|10
GCCGGCCGGC

>20096866|10
CTAGCGCTAG

>20111110|10
AAAATATTTT

>20112653|10
TTTCTAGAAA

>20112660|10
AAACTAGTTT

>20115558|10
TATATATATA

>20115559|10
ATATATATAT

>20115560|10
TATATATATA

>20115561|10
ATATATATAT

>20115562|10
TATATATATA

>20115563|10
ATATATATAT

>20115564|10
TATATATATA

>20115565|10
ATATATATAT

>20116003|10
ATTTTAAAAT

>20116210|10
AAAATATTTT

>20121099|10
CACGTACGTG

>20124728|10
TCCTGCAGGA

>20127293|10
ATTTGCAAAT

>20132645|10
ATTTGCAAAT

>20133769|10
CGAGGCCTCG

>20138141|10
AAATATATTT

>20143348|10
CGGCGCGCCG

>20144692|10
CGAGGCCTCG

>20149918|10
TTGCGCGCAA

>20160776|10
GAAAATTTTC

>20165693|10
TCAAGCTTGA

>20167710|10
CTTCATGAAG

>20177264|10
TAAAATTTTA

>20177675|10
GGTCTAGACC

>20178777|10
GAAAATTTTC

>20182169|10
TTGAGCTCAA

>20196378|10
GAAAATTTTC

>20197457|10
GGTCTAGACC

>20197611|10
AGCTGCAGCT

>20197869|10
TAAAATTTTA

>20203254|10
CAAAATTTTG

>20206742|10
TGTAATTACA

>20207586|10
AAGTTAACTT

>20212109|10
GGAAGCTTCC

>20212409|10
CGCTTAAGCG

>20213856|10
ATAGTACTAT

>20214402|10
AATATATATT

>20214701|10
GCACATGTGC

>20215025|10
AAATATATTT

>20219611|10
TCCATATGGA

>20227330|10
CCCCGCGGGG

>20227511|10
CCCCATGGGG

>20228341|10
ACGCCGGCGT

>20228888|10
GAAAATTTTC

>20229946|10
GGTCTAGACC

>20230100|10
AGCTGCAGCT

>20231548|10
CTACGCGTAG

>20233568|10
TAGCTAGCTA

>20233925|10
CTCGTACGAG

>20236992|10
AGATCGATCT

>20241913|10
CGGCTAGCCG

>20242135|10
TGCAGCTGCA

>20244675|10
CGAGGCCTCG

>20245956|10
CTCGTACGAG

>20247958|10
TTGCGCGCAA

>20250717|10
GGACATGTCC

>20258625|10
TTGAGCTCAA

>20258936|10
GGACATGTCC

>20260534|10
TTGCGCGCAA

>20280690|10
GAGTCGACTC

>20280965|10
TCAACGTTGA

>20281228|10
TAATATATTA

>20281339|10
GAGCTAGCTC

>20285550|10
TTCCATGGAA

>20287685|10
TTCTGCAGAA

>20288608|10
CAACTAGTTG

>20291267|10
TAGCCGGCTA

>20291294|10
AGCTATAGCT

>20293819|10
TTTGTACAAA

>20296374|10
CGAGGCCTCG

>20297208|10
GGACATGTCC

>20300620|10
AATTGCAATT

>20303993|10
GGACATGTCC

>20305235|10
AAGGATCCTT

>20307194|10
CGAGGCCTCG

>20318714|10
GGACATGTCC

>20321286|10
TTGAGCTCAA

>20321597|10
GGACATGTCC

>20322263|10
CGAGGCCTCG

>20323622|10
GGTGTACACC

>20323712|10
GGTGTACACC

>20323809|10
GGACATGTCC

>20323819|10
GGTGTACACC

>20324052|10
GGACATGTCC

>20325264|10
TCTTCGAAGA

>20328534|10
AGCTGCAGCT

>20332157|10
CCTTCGAAGG

>20338121|10
AAAATATTTT

>20338608|10
GCTTCGAAGC

>20338633|10
TTTTTAAAAA

>20343765|10
AATTTAAATT

>20346974|10
TACGGCCGTA

>20347891|10
ATTTTAAAAT

>20348565|10
GGTGTACACC

>20348677|10
GGTGTACACC

>20349017|10
GGACATGTCC

>20356814|10
CACGTACGTG

>20357331|10
GGGGTACCCC

>20357570|10
TCCGGCCGGA

>20358906|10
TTGATATCAA

>20359176|10
ACGTATACGT

>20372751|10
ATGGTACCAT

>20375523|10
TTGCGCGCAA

>20380988|10
GGCCTAGGCC

>20381030|10
ATCCTAGGAT

>20383453|10
TCCAATTGGA

>20393245|10
CACGTACGTG

>20396334|10
TCATTAATGA

>20401513|10
GGACATGTCC

>20403310|10
GTGTTAACAC

>20405022|10
CCGCCGGCGG

>20406629|10
TTGAGCTCAA

>20408740|10
TTGCGCGCAA

>20410419|10
GGACATGTCC

>20412224|10
GAATATATTC

>20417062|10
CTCTGCAGAG

>20417440|10
GGATCGATCC

>20418039|10
TATTTAAATA

>20418043|10
TAAATATTTA

>20420940|10
TTAATATTAA

>20421439|10
TTTCTAGAAA

>20422353|10
TTTTATAAAA

>20423225|10
GAGCCGGCTC

>20423320|10
GAGCCGGCTC

>20423326|10
GCTCGCGAGC

>20423528|10
GGCTCGAGCC

>20423709|10
GGCATATGCC

>20427350|10
GAAAATTTTC

>20430615|10
TTGCGCGCAA

>20432157|10
GGACATGTCC

>20434139|10
TCCAATTGGA

>20435836|10
TTGCGCGCAA

>20440839|10
GCTGATCAGC

>20447842|10
ATATTAATAT

>20455528|10
AGGTTAACCT

>20456489|10
GGGTCGACCC

>20457580|10
TCCCTAGGGA

>20458769|10
TGCGCGCGCA

>20461090|10
CGACATGTCG

>20462772|10
TATATATATA

>20462773|10
ATATATATAT

>20469245|10
GACTCGAGTC

>20473189|10
GGTGATCACC

>20476256|10
GAATATATTC

>20479656|10
ATATATATAT

>20479657|10
TATATATATA

>20479658|10
ATATATATAT

>20482609|10
CCCATATGGG

>20485996|10
GGACATGTCC

>20486091|10
TGCGCGCGCA

>20489504|10
TGGGTACCCA

>20496366|10
AGCTGCAGCT

>20504945|10
GGCGGCCGCC

>20506695|10
GGAATATTCC

>20510647|10
GAGATATCTC

>20515362|10
CATATATATG

>20517195|10
GAGATATCTC

>20518261|10
TAAGTACTTA

>20519459|10
ACATATATGT

>20520163|10
GGGCCGGCCC

>20520205|10
GCCCATGGGC

>20524879|10
AAGGCGCCTT

>20526272|10
GTCTTAAGAC

>20527113|10
ACATATATGT

>20532840|10
AAAATATTTT

>20533761|10
GCGGCGCCGC

>20535019|10
ATGAATTCAT

>20538946|10
TGCAGCTGCA

>20541139|10
ATTTGCAAAT

>20541731|10
TTTTTAAAAA

>20543808|10
GTTTGCAAAC

>20545880|10
GTCGCGCGAC

>20545984|10
TGTCTAGACA

>20546216|10
TCGGTACCGA

>20549695|10
GAACATGTTC

>20554484|10
AATGATCATT

>20556696|10
TCTGCGCAGA

>20572849|10
TGGTGCACCA

>20573889|10
CATCATGATG

>20578230|10
TTTTGCAAAA

>20578539|10
TTAGATCTAA

>20580029|10
TTGATATCAA

>20580299|10
ACGTATACGT

>20588619|10
CGACGCGTCG

>20589512|10
CCGAGCTCGG

>20589552|10
GCTCGCGAGC

>20589558|10
GAGCCGGCTC

>20589787|10
GCTCGCGAGC

>20589870|10
GCTCGCGAGC

>20589912|10
GAGCCGGCTC

>20590246|10
TGAGTACTCA

>20594274|10
TTGATATCAA

>20601499|10
TATATATATA

>20606411|10
ATATATATAT

>20606412|10
TATATATATA

>20606413|10
ATATATATAT

>20606414|10
TATATATATA

>20607045|10
TCAGATCTGA

>20609618|10
GCTTTAAAGC

>20610600|10
ATTTATAAAT

>20611659|10
AAAGTACTTT

>20613296|10
TGATATATCA

>20614641|10
GTATATATAC

>20616181|10
AAAATATTTT

>20620900|10
CGAGGCCTCG

>20622280|10
CGGCGCGCCG

>20622600|10
CTTTTAAAAG

>20624562|10
AAAGATCTTT

>20629880|10
GGGGTACCCC

>20630120|10
TCCGGCCGGA

>20630233|10
GGTCATGACC

>20634312|10
AAATTAATTT

>20634702|10
AAATGCATTT

>20635873|10
TGGTGCACCA

>20636549|10
TTTTATAAAA

>20638042|10
TTAAATTTAA

>20639238|10
GCACGCGTGC

>20642819|10
GGTAATTACC

>20643362|10
GCCCATGGGC

>20645451|10
TATATATATA

>20645452|10
ATATATATAT

>20645453|10
TATATATATA

>20653064|10
ATAAATTTAT

>20655643|10
CCAATATTGG

>20657734|10
AGGAATTCCT

>20659443|10
TGATATATCA

>20660239|10
AAAGTACTTT

>20661649|10
GCGCCGGCGC

>20662281|10
GGTCATGACC

>20662636|10
GGGGTACCCC

>20663153|10
CACGTACGTG

>20665763|10
TGATATATCA

>20665784|10
CTCTGCAGAG

>20666092|10
TAATTAATTA

>20673178|10
CTGGCGCCAG

>20675378|10
TGATATATCA

>20675708|10
TAATTAATTA

>20677453|10
TAATTAATTA

>20677489|10
ATAATATTAT

>20678340|10
TCGCGCGCGA

>20678574|10
TTGAATTCAA

>20682404|10
TGATATATCA

>20682733|10
TAATTAATTA

>20683821|10
TCGCGCGCGA

>20684053|10
TTGAATTCAA

>20688182|10
ATTTATAAAT

>20690806|10
TTCATATGAA

>20691375|10
GGAATATTCC

>20692163|10
CGAAATTTCG

>20693158|10
TCTGCGCAGA

>20693892|10
CTAATATTAG

>20693915|10
TTTATATAAA

>20693963|10
TTAAATTTAA

>20695125|10
TCCATATGGA

>20696331|10
TCTCGCGAGA

>20698208|10
ACGCGCGCGT

>20699074|10
GCACGCGTGC

>20700623|10
GGGCCGGCCC

>20700917|10
CACTATAGTG

>20701092|10
TATATATATA

>20705239|10
ATATGCATAT

>20710477|10
AATTTAAATT

>20710925|10
TGGGTACCCA

>20714310|10
CTTTATAAAG

>20717945|10
TTGCGCGCAA

>20719518|10
GGACATGTCC

>20724302|10
GAAAATTTTC

>20725375|10
GGTCTAGACC

>20725528|10
AGCTGCAGCT

>20725786|10
TAAAATTTTA

>20730207|10
ATATATATAT

>20730208|10
TATATATATA

>20730209|10
ATATATATAT

>20730210|10
TATATATATA

>20730211|10
ATATATATAT

>20730212|10
TATATATATA

>20730213|10
ATATATATAT

>20730214|10
TATATATATA

>20730215|10
ATATATATAT

>20730216|10
TATATATATA

>20730217|10
ATATATATAT

>20730218|10
TATATATATA

>20730219|10
ATATATATAT

>20730220|10
TATATATATA

>20730221|10
ATATATATAT

>20730222|10
TATATATATA

>20730223|10
ATATATATAT

>20730224|10
TATATATATA

>20730225|10
ATATATATAT

>20730226|10
TATATATATA

>20730227|10
ATATATATAT

>20730228|10
TATATATATA

>20730229|10
ATATATATAT

>20730230|10
TATATATATA

>20730231|10
ATATATATAT

>20735929|10
TATACGTATA

>20735964|10
AAGCATGCTT

>20742359|10
TAAGATCTTA

>20743186|10
TATACGTATA

>20743221|10
AAGCATGCTT

>20748583|10
TGATATATCA

>20752331|10
AGCTGCAGCT

>20762267|10
AATTGCAATT

>20762887|10
TTGAGCTCAA

>20764997|10
TTGCGCGCAA

>20768770|10
GCCAGCTGGC

>20774542|10
GCTTTAAAGC

>20777139|10
ATCTATAGAT

>20777309|10
CTGGCGCCAG

>20777415|10
TTCGGCCGAA

>20789454|10
TGATATATCA

>20791114|10
GTCGCGCGAC

>20791228|10
GTCGCGCGAC

>20792334|10
TGATATATCA

>20794997|10
TTGCGCGCAA

>20809687|10
GAAAATTTTC

>20810192|10
AATAGCTATT

>20811093|10
TGATATATCA

>20815358|10
CCAAATTTGG

>20825072|10
GCACGCGTGC

>20832582|10
AGAAGCTTCT

>20843532|10
CGAGGCCTCG

>20844650|10
TCAAGCTTGA

>20845513|10
CGAGGCCTCG

>20847471|10
AAGGATCCTT

>20848304|10
CGAGGCCTCG

>20857503|10
TGATATATCA

>20867549|10
AAGGATCCTT

>20868381|10
CGAGGCCTCG

>20876512|10
AAATATATTT

>20885866|10
TGATATATCA

>20894783|10
TGATATATCA

>20899050|10
GAAAATTTTC

>20900422|10
CCAAATTTGG

>20907498|10
ATCTCGAGAT

>20908749|10
TTGGCGCCAA

>20910533|10
ATATATATAT

>20910534|10
TATATATATA

>20910535|10
ATATATATAT

>20910536|10
TATATATATA

>20911964|10
CAAAGCTTTG

>20912034|10
TTTTTAAAAA

>20912127|10
AAATTAATTT

>20912897|10
AATTTAAATT

>20913125|10
TCTTCGAAGA

>20920068|10
TTGCGCGCAA

>20921642|10
GGACATGTCC

>20926121|10
ATAAGCTTAT

>20927950|10
AATATATATT

>20936366|10
GGTCTAGACC

>20936521|10
AGCTGCAGCT

>20936779|10
TAAAATTTTA

>20940046|10
TGACCGGTCA

>20949761|10
GGACATGTCC

>20951329|10
TTGCGCGCAA

>20954978|10
CTTTATAAAG

>20957426|10
GGACATGTCC

>20960826|10
TTGCGCGCAA

>20964696|10
TGATATATCA

>20967256|10
TACGGCCGTA

>20970025|10
TGGGTACCCA

>20976555|10
GGACATGTCC

>20978124|10
TTGCGCGCAA

>20983806|10
GGACATGTCC

>20986715|10
AATAATTATT

>20988544|10
GAAAATTTTC

>20989031|10
GCCTCGAGGC

>20992699|10
GAGAATTCTC

>20996175|10
AGGACGTCCT

>20999666|10
ACTTCGAAGT

>21000308|10
AAATCGATTT

>21000496|10
ATATCGATAT

>21000883|10
TTATTAATAA

>21006959|10
AATTTAAATT

>21007506|10
TGGGTACCCA

>21007949|10
AATTTAAATT

>21011557|10
ATATTAATAT

>21012710|10
AATAATTATT

>21013997|10
ATGGTACCAT

>21018764|10
TATTCGAATA

>21018783|10
TCTGCGCAGA

>21018979|10
ACCCTAGGGT

>21023118|10
GGACATGTCC

>21023650|10
TGGCATGCCA

>21023796|10
GGAAATTTCC

>21023810|10
CACGTACGTG

>21028254|10
CGGGCGCCCG

>21028722|10
GGCCCGGGCC

>21034015|10
TTGCGCGCAA

>21040595|10
CCGGCGCCGG

>21041037|10
CGGGCGCCCG

>21043508|10
TATTCGAATA

>21046032|10
ACGTATACGT

>21047480|10
CGAGGCCTCG

>21057460|10
TACTTAAGTA

>21062857|10
TGGTTAACCA

>21064016|10
CTGGATCCAG

>21077616|10
AAGTTAACTT

>21083407|10
CCCGGCCGGG

>21083459|10
GGAAGCTTCC

>21084205|10
GCTCGCGAGC

>21084772|10
GCCAGCTGGC

>21090051|10
ATTTGCAAAT

>21092865|10
CTCAGCTGAG

>21097827|10
TTTTTAAAAA

>21110469|10
GGACATGTCC

>21116578|10
TTGCGCGCAA

>21124885|10
AATTTAAATT

>21125328|10
TGGGTACCCA

>21128093|10
TACGGCCGTA

>21128342|10
TTGCGCGCAA

>21129704|10
TGGTGCACCA

>21129967|10
TGCGCGCGCA

>21135864|10
AATTTAAATT

>21136307|10
TGGGTACCCA

>21139248|10
CAAAATTTTG

>21144669|10
TGTTATAACA

>21152468|10
CCGTCGACGG

>21153128|10
TTCAATTGAA

>21155156|10
CGAGTACTCG

>21158300|10
TGGACGTCCA

>21160418|10
GACTTAAGTC

>21166070|10
CAAGATCTTG

>21167695|10
TGCGCGCGCA

>21169529|10
TACGGCCGTA

>21172296|10
TGGGTACCCA

>21172739|10
AATTTAAATT

>21175674|10
TGCGCGCGCA

>21184833|10
TGGCGCGCCA

>21185152|10
ACATGCATGT

>21186368|10
AATTTAAATT

>21196178|10
AAACATGTTT

>21203910|10
CCACGCGTGG

>21204168|10
TCCTCGAGGA

>21207797|10
TGTTGCAACA

>21209122|10
AGGGATCCCT

>21209428|10
CTGTATACAG

>21211206|10
TTTTCGAAAA

>21212661|10
CATGTACATG

>21213462|10
GAGCCGGCTC

>21217646|10
GAGCTAGCTC

>21217676|10
GAGCTAGCTC

>21217809|10
ATACATGTAT

>21217816|10
TATATATATA

>21223405|10
TAAAGCTTTA

>21224369|10
AAGGTACCTT

>21224945|10
AAAATATTTT

>21230886|10
AATTTAAATT

>21240297|10
TGATATATCA

>21245202|10
GGTGCGCACC

>21246758|10
GCGTCGACGC

>21247216|10
TAGATATCTA

>21250888|10
GGAGCGCTCC

>21252352|10
GCTCGCGAGC

>21252448|10
AATTTAAATT

>21252560|10
GCTCGCGAGC

>21252566|10
GAGCCGGCTC

>21252656|10
GAGCCGGCTC

>21252662|10
GCTCGCGAGC

>21252783|10
TACAATTGTA

>21253879|10
TTATTAATAA

>21254030|10
TTACATGTAA

>21259401|10
CAGAATTCTG

>21260226|10
TGATCGATCA

>21262000|10
CTTAGCTAAG

>21264438|10
CAATGCATTG

>21264549|10
ATATATATAT

>21265768|10
ACACCGGTGT

>21266016|10
CATGATCATG

>21266935|10
CCGGCGCCGG

>21268096|10
TGATATATCA

>21270761|10
CCGCCGGCGG

>21272702|10
GCCGTACGGC

>21273737|10
GTACCGGTAC

>21274655|10
TTGAATTCAA

>21276818|10
GTTGATCAAC

>21282967|10
TGGGTACCCA

>21291208|10
AATTGCAATT

>21291828|10
TTGAGCTCAA

>21293943|10
TTGCGCGCAA

>21297633|10
ATAAATTTAT

>21300320|10
GGTCCGGACC

>21301343|10
CTCGTACGAG

>21302796|10
CGAGGCCTCG

>21305601|10
CGGGCGCCCG

>21308614|10
GATTCGAATC

>21310490|10
TTTAATTAAA

>21312022|10
CAGAATTCTG

>21312588|10
GGACATGTCC

>21315980|10
AATTGCAATT

>21316600|10
TTGAGCTCAA

>21317771|10
AATTGCAATT

>21321144|10
GGACATGTCC

>21321997|10
ATTTTAAAAT

>21328772|10
GATTCGAATC

>21328791|10
CCTTGCAAGG

>21332312|10
CAGAATTCTG

>21336603|10
AGATCGATCT

>21346526|10
TGGCGCGCCA

>21347273|10
TTTTTAAAAA

>21356974|10
TTGCGCGCAA

>21358413|10
GAACATGTTC

>21359353|10
TTTTCGAAAA

>21360532|10
TAGGTACCTA

>21360580|10
TGGGTACCCA

>21361023|10
AATTTAAATT

>21364025|10
GGACATGTCC

>21364112|10
GGTGTACACC

>21364718|10
GGACATGTCC

>21364794|10
GGACATGTCC

>21366495|10
TACGGCCGTA

>21369263|10
TGGGTACCCA

>21369706|10
AATTTAAATT

>21372788|10
GGACATGTCC

>21372885|10
GGACATGTCC

>21373895|10
TCAAGCTTGA

>21374625|10
CGAGGCCTCG

>21375394|10
AAAGATCTTT

>21384625|10
GCATGCATGC

>21384627|10
ATGCATGCAT

>21384923|10
GAAGATCTTC

>21386254|10
TACTATAGTA

>21386299|10
AACTATAGTT

>21386412|10
ACAATATTGT

>21387469|10
TAGCTAGCTA

>21387471|10
GCTAGCTAGC

>21387473|10
TAGCTAGCTA

>21387475|10
GCTAGCTAGC

>21387620|10
ACTGATCAGT

>21389066|10
CGCGGCCGCG

>21395200|10
GGTGGCCACC

>21396155|10
CTAGGCCTAG

>21396470|10
CCACCGGTGG

>21399670|10
GTACCGGTAC

>21400525|10
TCCCTAGGGA

>21401227|10
CCAATATTGG

>21402122|10
TGATCGATCA

>21402560|10
AGGTTAACCT

>21408837|10
TAGTTAACTA

>21414013|10
GCTTGCAAGC

>21414333|10
AACTATAGTT

>21418591|10
GGTGTACACC

>21418601|10
GGACATGTCC

>21419364|10
TGATATATCA

>21419445|10
ATTTTAAAAT

>21420375|10
TACGGCCGTA

>21423143|10
TGGGTACCCA

>21423586|10
AATTTAAATT

>21425332|10
TGAAATTTCA

>21426097|10
GGACATGTCC

>21426309|10
CGGTGCACCG

>21429752|10
TGGGTACCCA

>21432521|10
TACGGCCGTA

>21434479|10
CGGCGCGCCG

>21435145|10
GGTGTACACC

>21435155|10
GGACATGTCC

>21435242|10
GGTGTACACC

>21435893|10
TTAAATTTAA

>21435985|10
AGTAATTACT

>21436314|10
ATTATATAAT

>21436809|10
TGTTGCAACA

>21437920|10
TTCCTAGGAA

>21442069|10
TGGGTACCCA

>21447427|10
ACCCATGGGT

>21447541|10
ATCATATGAT

>21449087|10
AATAATTATT

>21451232|10
GATACGTATC

>21456044|10
TTGAATTCAA

>21456189|10
CGCACGTGCG

>21456944|10
CGCGTACGCG

>21457250|10
AAGCCGGCTT

>21458043|10
AGCTCGAGCT

>21458553|10
TCATTAATGA

>21462226|10
TATTATAATA

>21462274|10
AATTTAAATT

>21462379|10
AATCATGATT

>21462640|10
CTAAATTTAG

>21466013|10
GCTGCGCAGC

>21469304|10
TTTTCGAAAA

>21471499|10
TCGACGTCGA

>21473161|10
TCATCGATGA

>21474083|10
CTGCATGCAG

>21474170|10
GTGCGCGCAC

>21474994|10
ATAATATTAT

>21475128|10
TGCAATTGCA

>21477631|10
GATTGCAATC

>21479186|10
CCGCCGGCGG

>21481565|10
TGGTGCACCA

>21482873|10
CGTAGCTACG

>21483641|10
TCCCATGGGA

>21486806|10
CTCAGCTGAG

>21490925|10
TTAGTACTAA

>21494597|10
TGTATATACA

>21494728|10
ATAACGTTAT

>21495223|10
GTATATATAC

>21496793|10
TTGGATCCAA

>21501691|10
TTGAGCTCAA

>21507409|10
TACGGCCGTA

>21509046|10
GGACATGTCC

>21509138|10
GGTGTACACC

>21509235|10
GGACATGTCC

>21509330|10
TGCGCGCGCA

>21509477|10
GGACATGTCC

>21509597|10
GGACATGTCC

>21509830|10
GGTGTACACC

>21510175|10
TCAAATTTGA

>21513572|10
AGAGATCTCT

>21515231|10
CGTGTACACG

>21516089|10
CGGCGCGCCG

>21517435|10
CGAGGCCTCG

>21523494|10
GGTGGCCACC

>21538402|10
GTGTATACAC

>21541067|10
GGTTCGAACC

>21542208|10
TTTTTAAAAA

>21544075|10
TGCAGCTGCA

>21547098|10
TGCGCGCGCA

>21552912|10
TTGCGCGCAA

>21555023|10
TTGAGCTCAA

>21555644|10
AATTGCAATT

>21556448|10
TCAAGCTTGA

>21557446|10
TTGCGCGCAA

>21561775|10
TGGGTACCCA

>21562215|10
AATTTAAATT

>21562436|10
CTAATATTAG

>21566132|10
AAAAGCTTTT

>21566141|10
TCAAATTTGA

>21566303|10
TTGATATCAA

>21566407|10
TATAATTATA

>21567103|10
ATGTATACAT

>21567109|10
ACATATATGT

>21568393|10
GCGCCGGCGC

>21570784|10
TATATATATA

>21570785|10
ATATATATAT

>21570786|10
TATATATATA

>21570787|10
ATATATATAT

>21570788|10
TATATATATA

>21570789|10
ATATATATAT

>21570790|10
TATATATATA

>21570791|10
ATATATATAT

>21570792|10
TATATATATA

>21570793|10
ATATATATAT

>21570794|10
TATATATATA

>21570795|10
ATATATATAT

>21570796|10
TATATATATA

>21570797|10
ATATATATAT

>21570798|10
TATATATATA

>21570799|10
ATATATATAT

>21570800|10
TATATATATA

>21570801|10
ATATATATAT

>21570802|10
TATATATATA

>21570803|10
ATATATATAT

>21570804|10
TATATATATA

>21570805|10
ATATATATAT

>21570806|10
TATATATATA

>21570807|10
ATATATATAT

>21570808|10
TATATATATA

>21570809|10
ATATATATAT

>21570810|10
TATATATATA

>21571000|10
GCTAGCTAGC

>21571002|10
TAGCTAGCTA

>21571004|10
GCTAGCTAGC

>21572161|10
TTTGTACAAA

>21576055|10
TTGAGCTCAA

>21578159|10
TTGCGCGCAA

>21583177|10
AATTGCAATT

>21583797|10
TTGAGCTCAA

>21585910|10
TTGCGCGCAA

>21589223|10
TGGGTACCCA

>21591400|10
TGAAATTTCA

>21592536|10
GGACATGTCC

>21592684|10
TGCGCGCGCA

>21592779|10
GGACATGTCC

>21592876|10
GGTGTACACC

>21592968|10
GGACATGTCC

>21594176|10
AGGAATTCCT

>21594192|10
CACGTACGTG

>21599263|10
CGAGGCCTCG

>21599415|10
AGGCTAGCCT

>21601892|10
CACAGCTGTG

>21606009|10
TGCCTAGGCA

>21607036|10
TGCCTAGGCA

>21612818|10
GAGAGCTCTC

>21613029|10
TGGCGCGCCA

>21614103|10
GGACATGTCC

>21614336|10
GGTGTACACC

>21614346|10
GGACATGTCC

>21614443|10
GGTGTACACC

>21616155|10
TACGGCCGTA

>21618921|10
TGGGTACCCA

>21619365|10
AATTTAAATT

>21627979|10
GACTTAAGTC

>21628068|10
GACTTAAGTC

>21629126|10
CTGATATCAG

>21633033|10
AGTAATTACT

>21635118|10
GAGAGCTCTC

>21648376|10
GACTTAAGTC

>21648465|10
GACTTAAGTC

>21648554|10
GACTTAAGTC

>21648643|10
GACTTAAGTC

>21648732|10
GACTTAAGTC

>21648821|10
GACTTAAGTC

>21648910|10
GACTTAAGTC

>21652170|10
GGACATGTCC

>21656668|10
TACGGCCGTA

>21659807|10
AAAAATTTTT

>21662651|10
TGGGTACCCA

>21664416|10
AAGAGCTCTT

>21666210|10
AAGAGCTCTT

>21668685|10
GGTGTACACC

>21668746|10
TGCGCGCGCA

>21668927|10
GGACATGTCC

>21672309|10
TTGCGCGCAA

>21673895|10
GGACATGTCC

>21678070|10
TGGCGCGCCA

>21682224|10
TTGAGCTCAA

>21683637|10
ATATATATAT

>21683638|10
TATATATATA

>21685904|10
TCTATATAGA

>21686023|10
ATAAATTTAT

>21688602|10
TACCGCGGTA

>21689270|10
TCAAGCTTGA

>21694349|10
GGAGATCTCC

>21698010|10
TAGCTAGCTA

>21698012|10
GCTAGCTAGC

>21698873|10
TAGCTAGCTA

>21701702|10
TAGCTAGCTA

>21704433|10
ATCTATAGAT

>21711481|10
TGTTATAACA

>21716138|10
GCGGCGCCGC

>21720391|10
GTATATATAC

>21723226|10
AGTAGCTACT

>21725527|10
GGACATGTCC

>21728896|10
AATTGCAATT

>21731626|10
TTGCGCGCAA

>21735105|10
TTAATATTAA

>21735362|10
AACTATAGTT

>21737276|10
ATTATATAAT

>21737336|10
ATTATATAAT

>21737575|10
GATTATAATC

>21737581|10
AATCTAGATT

>21737601|10
GATTATAATC

>21737607|10
AATCTAGATT

>21737614|10
ATTATATAAT

>21741292|10
GGACATGTCC

>21743045|10
ATTCATGAAT

>21744972|10
GGACATGTCC

>21745216|10
GGACATGTCC

>21746356|10
TGAAATTTCA

>21748102|10
AATTTAAATT

>21748545|10
TGGGTACCCA

>21753093|10
GGACATGTCC

>21753337|10
GGACATGTCC

>21756856|10
TCAGATCTGA

>21757142|10
ACATGCATGT

>21758210|10
CCAAGCTTGG

>21764026|10
ATGCATGCAT

>21764028|10
GCATGCATGC

>21764030|10
ATGCATGCAT

>21766486|10
AGATCGATCT

>21772356|10
CATTTAAATG

>21775619|10
TTGAGCTCAA

>21779099|10
ATGCATGCAT

>21779101|10
GCATGCATGC

>21779103|10
ATGCATGCAT

>21781559|10
AGATCGATCT

>21787429|10
CATTTAAATG

>21790692|10
TTGAGCTCAA

>21792133|10
ACTTGCAAGT

>21796103|10
GCGGCGCCGC

>21804534|10
GCGGCGCCGC

>21805920|10
GGTGTACACC

>21806016|10
GGACATGTCC

>21809529|10
TGGGTACCCA

>21811381|10
CAGCATGCTG

>21814854|10
ACAGTACTGT

>21815169|10
GAGAGCTCTC

>21818346|10
AATGGCCATT

>21820353|10
ATGCATGCAT

>21822837|10
TGCATATGCA

>21824028|10
ACAGTACTGT

>21831731|10
GAGAGCTCTC

>21833443|10
CGAGATCTCG

>21836189|10
GGTGTACACC

>21836285|10
GGACATGTCC

>21836529|10
GGACATGTCC

>21839470|10
TGGGGCCCCA

>21839539|10
CCCCGCGGGG

>21839836|10
ACTGCGCAGT

>21842141|10
CTGCCGGCAG

>21844232|10
GCCCCGGGGC

>21847732|10
CGAGGCCTCG

>21848231|10
CGGCGCGCCG

>21848423|10
TCGCCGGCGA

>21848596|10
GGGTCGACCC

>21849257|10
CGGCGCGCCG

>21850601|10
CGAGGCCTCG

>21853748|10
TAGTATACTA

>21859045|10
TTTGATCAAA

>21862152|10
TAGTATACTA

>21867993|10
TTGAGCTCAA

>21871171|10
GGACATGTCC

>21874236|10
AATTTAAATT

>21874679|10
TGGGTACCCA

>21879215|10
GGACATGTCC

>21880416|10
TTGCGCGCAA

>21887476|10
TTAAATTTAA

>21887562|10
TTAGTACTAA

>21889607|10
TGGTGCACCA

>21891163|10
TACGGCCGTA

>21893525|10
TGATATATCA

>21896686|10
CATTGCAATG

>21901792|10
CCTCTAGAGG

>21903294|10
TCACATGTGA

>21907124|10
TTTTATAAAA

>21910103|10
ACATATATGT

>21914593|10
TATTCGAATA

>21915395|10
TGCCATGGCA

>21916059|10
TAGCTAGCTA

>21923137|10
ATATATATAT

>21923138|10
TATATATATA

>21923139|10
ATATATATAT

>21930152|10
TATATATATA

>21930153|10
ATATATATAT

>21930154|10
TATATATATA

>21930155|10
ATATATATAT

>21930156|10
TATATATATA

>21930157|10
ATATATATAT

>21930158|10
TATATATATA

>21930159|10
ATATATATAT

>21930160|10
TATATATATA

>21930161|10
ATATATATAT

>21932930|10
TACATATGTA

>21934041|10
ATTAGCTAAT

>21934076|10
TACATATGTA

>21935187|10
ATTAGCTAAT

>21935222|10
TACATATGTA

>21936333|10
ATTAGCTAAT

>21936368|10
TACATATGTA

>21937479|10
ATTAGCTAAT

>21937514|10
TACATATGTA

>21945064|10
TGATATATCA

>21948617|10
TGGGTACCCA

>21949060|10
AATTTAAATT

>21953983|10
CCGGATCCGG

>21958253|10
CGAGGCCTCG

>21964572|10
GCCCCGGGGC

>21972344|10
TGGGTACCCA

>21973062|10
CTTATATAAG

>21975797|10
GCGGCGCCGC

>21984911|10
AGAATATTCT

>21986998|10
GAATGCATTC

>21988306|10
ACAAATTTGT

>21997675|10
TGATATATCA

>22006597|10
TGATATATCA

>22013675|10
CTTAGCTAAG

>22014452|10
GCCGCGCGGC

>22014513|10
GCCACGTGGC

>22014752|10
TGTATATACA

>22014786|10
GGTCCGGACC

>22018622|10
CACTCGAGTG

>22018734|10
GCACATGTGC

>22019172|10
AATTTAAATT

>22020996|10
GGTGCGCACC

>22023617|10
CGAGGCCTCG

>22024741|10
GATTCGAATC

>22027776|10
TGCCATGGCA

>22030800|10
CATAATTATG

>22039843|10
GATAATTATC

>22039914|10
ATCCATGGAT

>22040657|10
GGACATGTCC

>22040805|10
TGCGCGCGCA

>22040901|10
GGACATGTCC

>22040999|10
GGTGTACACC

>22041082|10
CGGTGCACCG

>22041091|10
GGACATGTCC

>22044316|10
TGGCATGCCA

>22046138|10
GTTAGCTAAC

>22051916|10
ACCTGCAGGT

>22052517|10
TGCCATGGCA

>22053269|10
CGACGCGTCG

>22055574|10
GATTCGAATC

>22058805|10
TGGTTAACCA

>22065560|10
ATTATATAAT

>22065620|10
ATTATATAAT

>22065858|10
GATTATAATC

>22065864|10
AATCTAGATT

>22065871|10
ATTATATAAT

>22067737|10
ATTAGCTAAT

>22067805|10
ATTAGCTAAT

>22067823|10
GTATATATAC

>22072293|10
AACATATGTT

>22074342|10
GGACATGTCC

>22079867|10
TGCGCGCGCA

>22083916|10
TCCGGCCGGA

>22085590|10
AGATCGATCT

>22089158|10
CGAGGCCTCG

>22090679|10
CCGCGCGCGG

>22092041|10
CGAGGCCTCG

>22097691|10
CACGTACGTG

>22098207|10
GGGGTACCCC

>22098446|10
TCCGGCCGGA

>22098559|10
GGTCATGACC

>22099448|10
CGGTGCACCG

>22102921|10
CGAGGCCTCG

>22106029|10
CGAGGCCTCG

>22107413|10
GGACATGTCC

>22107423|10
GGTGTACACC

>22108952|10
TTGCGCGCAA

>22115044|10
GGACATGTCC

>22115054|10
GGTGTACACC

>22115666|10
AAAGATCTTT

>22115830|10
GCAACGTTGC

>22120608|10
CACGTACGTG

>22121124|10
GGGGTACCCC

>22121364|10
TCCGGCCGGA

>22121477|10
GGTCATGACC

>22125229|10
CGGTGCACCG

>22125441|10
GGACATGTCC

>22129921|10
TGGGTACCCA

>22130364|10
AATTTAAATT

>22133360|10
CGGTGCACCG

>22133572|10
GGACATGTCC

>22138356|10
CGGCATGCCG

>22139733|10
CGAGGCCTCG

>22141952|10
TTGCGCGCAA

>22143678|10
GGACATGTCC

>22150208|10
TTGAGCTCAA

>22150828|10
AATTGCAATT

>22152925|10
AGATCGATCT

>22154309|10
ATTTCGAAAT

>22155718|10
CGAATATTCG

>22155947|10
TAGCTAGCTA

>22156461|10
TGCTGCAGCA

>22164785|10
GCCCATGGGC

>22176225|10
AGCTGCAGCT

>22179142|10
CACTTAAGTG

>22181212|10
TGGGTACCCA

>22186489|10
TGGGTACCCA

>22187789|10
GAATCGATTC

>22196703|10
CCATTAATGG

>22203598|10
CCAATATTGG

>22205744|10
ATTTATAAAT

>22208248|10
GGCTCGAGCC

>22208972|10
GCCCCGGGGC

>22212950|10
CGGCGCGCCG

>22213973|10
CGGCGCGCCG

>22215300|10
CGAGGCCTCG

>22222333|10
AGCTGCAGCT

>22222739|10
GATTTAAATC

>22223074|10
TCAAGCTTGA

>22224667|10
GTGAATTCAC

>22226149|10
TTCATATGAA

>22230317|10
TTTTGCAAAA

>22231761|10
GTACATGTAC

>22232733|10
ATGATATCAT

>22233481|10
GCGGGCCCGC

>22239737|10
CAAGATCTTG

>22241255|10
AGGTTAACCT

>22244157|10
CGGGTACCCG

>22244401|10
CGAAATTTCG

>22244409|10
CGGGTACCCG

>22244417|10
CGAAATTTCG

>22245070|10
AAATGCATTT

>22246225|10
TATTATAATA

>22246377|10
TTTATATAAA

>22248952|10
TTTAGCTAAA

>22253982|10
TAATTAATTA

>22253984|10
ATTAATTAAT

>22256139|10
TTTGTACAAA

>22258199|10
CATCTAGATG

>22259887|10
CCACCGGTGG

>22261169|10
TCGCGCGCGA

>22264338|10
TGTGTACACA

>22266301|10
CTCAATTGAG

>22266682|10
GGTGTACACC

>22270972|10
AAGATATCTT

>22273740|10
GGACATGTCC

>22275327|10
TTGCGCGCAA

>22277437|10
TTGAGCTCAA

>22281425|10
GGACATGTCC

>22282319|10
CTCAATTGAG

>22282700|10
GGTGTACACC

>22285746|10
ACATGCATGT

>22285765|10
TGTTGCAACA

>22288936|10
CAAGTACTTG

>22290063|10
AGATCGATCT

>22293129|10
GGTGTACACC

>22293171|10
TGGTGCACCA

>22293253|10
GGTGTACACC

>22293359|10
GGTGTACACC

>22293444|10
TGCGCGCGCA

>22293592|10
GGACATGTCC

>22296904|10
TGGGTACCCA

>22301262|10
GGTGTACACC

>22301282|10
TGGTGCACCA

>22301364|10
GGTGTACACC

>22301470|10
GGTGTACACC

>22301555|10
TGCGCGCGCA

>22301703|10
GGACATGTCC

>22303371|10
GGGGTACCCC

>22322330|10
AATTTAAATT

>22322773|10
TGGGTACCCA

>22326289|10
TACGGCCGTA

>22327088|10
TGCGCGCGCA

>22331232|10
TTGCGCGCAA

>22333850|10
AGCATATGCT

>22334649|10
GCGCCGGCGC

>22335309|10
GGTCATGACC

>22335422|10
TCCGGCCGGA

>22335662|10
GGGGTACCCC

>22336178|10
CACGTACGTG

>22342638|10
CTGGCGCCAG

>22345924|10
CGAGGCCTCG

>22348529|10
GGTGTACACC

>22356055|10
GGACATGTCC

>22357426|10
AGCATATGCT

>22364880|10
TGGGTACCCA

>22367604|10
TACGGCCGTA

>22371686|10
TGCGCGCGCA

>22372634|10
TAAATATTTA

>22374101|10
GCGCCGGCGC

>22375182|10
TGCAATTGCA

>22379745|10
AGGCATGCCT

>22381145|10
AGTGATCACT

>22383824|10
TTATTAATAA

>22385328|10
TATTTAAATA

>22386336|10
TAGCTAGCTA

>22386364|10
TAGCTAGCTA

>22390286|10
ACCCATGGGT

>22393872|10
AAGTATACTT

>22398110|10
TTGCGCGCAA

>22401296|10
TATGATCATA

>22403187|10
GGACATGTCC

>22403281|10
GGTGTACACC

>22403514|10
GGACATGTCC

>22405529|10
TGATATATCA

>22412746|10
TTTTCGAAAA

>22412762|10
GAAGATCTTC

>22414575|10
TGAAATTTCA

>22416766|10
TGGGTACCCA

>22419533|10
TACGGCCGTA

>22421230|10
GGTGTACACC

>22421240|10
GGACATGTCC

>22421335|10
GGTGTACACC

>22421847|10
GCATTAATGC

>22424839|10
GGACATGTCC

>22426420|10
TGGGTACCCA

>22429186|10
TACGGCCGTA

>22430979|10
TCCGCGCGGA

>22436656|10
AGGCCGGCCT

>22437040|10
GCGCGCGCGC

>22437041|10
CGCGCGCGCG

>22437042|10
GCGCGCGCGC

>22437043|10
CGCGCGCGCG

>22437070|10
TAGCTAGCTA

>22439497|10
CAAAGCTTTG

>22440892|10
TGTATATACA

>22442582|10
CTAAATTTAG

>22448209|10
TCAAATTTGA

>22448233|10
AGTTCGAACT

>22459572|10
GGTGTACACC

>22459582|10
GGACATGTCC

>22459677|10
GGTGTACACC

>22465464|10
GCCACGTGGC

>22466967|10
GGTCCGGACC

>22467482|10
TCCGCGCGGA

>22468720|10
TGAAATTTCA

>22475820|10
TGGGTACCCA

>22477570|10
TGAAATTTCA

>22478962|10
GGACATGTCC

>22479079|10
GGACATGTCC

>22479312|10
GGTGTACACC

>22479407|10
GGACATGTCC

>22479417|10
GGTGTACACC

>22481118|10
TACGGCCGTA

>22484799|10
TTGCGCGCAA

>22486378|10
GGACATGTCC

>22487837|10
TCAAATTTGA

>22487861|10
AGTTCGAACT

>22493454|10
TATTTAAATA

>22494149|10
ATTATATAAT

>22496020|10
GATTATAATC

>22496059|10
ATTATATAAT

>22497653|10
CAAATATTTG

>22501482|10
TCGATATCGA

>22505628|10
GAATATATTC

>22513570|10
CAAATATTTG

>22513869|10
CAACTAGTTG

>22514032|10
AGGTCGACCT

>22516317|10
CGAGGCCTCG

>22521790|10
GCCCCGGGGC

>22523984|10
GCTCGCGAGC

>22524203|10
GCTCGCGAGC

>22524219|10
GAGCCGGCTC

>22524225|10
GCTCGCGAGC

>22524324|10
GAGCCGGCTC

>22524368|10
CACGTACGTG

>22528846|10
TTGAGCTCAA

>22531503|10
CGAGGCCTCG

>22536943|10
CATGGCCATG

>22536975|10
TTTTCGAAAA

>22537882|10
CGCGGCCGCG

>22538741|10
AAAGATCTTT

>22539548|10
TAAAGCTTTA

>22544020|10
CTGCCGGCAG

>22544059|10
CACGTACGTG

>22550912|10
TAAAGCTTTA

>22551719|10
AAAGATCTTT

>22552578|10
CGCGGCCGCG

>22553486|10
TTTTCGAAAA

>22553518|10
CATGGCCATG

>22558940|10
TAAAGCTTTA

>22559747|10
AAAGATCTTT

>22560606|10
CGCGGCCGCG

>22561513|10
TTTTCGAAAA

>22561545|10
CATGGCCATG

>22565990|10
TTGCGCGCAA

>22568473|10
CGGGTACCCG

>22569832|10
GGACATGTCC

>22570094|10
GGACATGTCC

>22570191|10
GGTGTACACC

>22571249|10
AGTTTAAACT

>22571884|10
TACGGCCGTA

>22574651|10
TGGGTACCCA

>22575094|10
AATTTAAATT

>22576844|10
TGAAATTTCA

>22577981|10
GGACATGTCC

>22578207|10
GGACATGTCC

>22578304|10
GGTGTACACC

>22581927|10
ATTATATAAT

>22581989|10
ATTATATAAT

>22582332|10
ATTATATAAT

>22582346|10
ATTATATAAT

>22584192|10
AAGTCGACTT

>22585942|10
AATCATGATT

>22587902|10
CCATATATGG

>22593706|10
ATTTATAAAT

>22593716|10
TACTATAGTA

>22594391|10
TTGCTAGCAA

>22594585|10
TAATTAATTA

>22594587|10
ATTAATTAAT

>22597275|10
GCTCGCGAGC

>22597718|10
GAGCTAGCTC

>22599466|10
CGCTGCAGCG

>22599556|10
CGCTGCAGCG

>22606257|10
TTGCGCGCAA

>22608986|10
AATTGCAATT

>22613235|10
AGGAATTCCT

>22613287|10
CTTTATAAAG

>22614027|10
TGATTAATCA

>22617988|10
GGTCTAGACC

>22618560|10
ATAGGCCTAT

>22624037|10
AGCCATGGCT

>22629654|10
ATCTGCAGAT

>22630028|10
AATTATAATT

>22633325|10
TAGCATGCTA

>22634608|10
ACTGGCCAGT

>22635151|10
GCCGGCCGGC

>22635153|10
CGGCCGGCCG

>22635155|10
GCCGGCCGGC

>22635952|10
GCCGGCCGGC

>22637172|10
CAATTAATTG

>22638121|10
TTTTATAAAA

>22639468|10
GCTAGCTAGC

>22639470|10
TAGCTAGCTA

>22639872|10
GCCGGCCGGC

>22640479|10
CGATCGATCG

>22643160|10
CCGTGCACGG

>22643584|10
ACATATATGT

>22644269|10
AGACTAGTCT

>22644577|10
ATGTGCACAT

>22644798|10
CATATATATG

>22645165|10
TCAAATTTGA

>22646587|10
GAATGCATTC

>22649819|10
AAAATATTTT

>22653002|10
GCGCCGGCGC

>22654012|10
TTTTGCAAAA

>22664218|10
TGGGTACCCA

>22669629|10
AATTTAAATT

>22670071|10
TGGGTACCCA

>22679046|10
GGTCTAGACC

>22685044|10
TGGGTACCCA

>22688347|10
GGTGCGCACC

>22688678|10
TTGAGCTCAA

>22695914|10
CATGGCCATG

>22697962|10
AATTTAAATT

>22705128|10
TGGGTACCCA

>22705834|10
TGGGTACCCA

>22714837|10
AAAATATTTT

>22715168|10
CGAATATTCG

>22715586|10
GTTCATGAAC

>22716517|10
CTGAATTCAG

>22717908|10
TTGAGCTCAA

>22719796|10
TTGCGCGCAA

>22721906|10
TTGAGCTCAA

>22722526|10
AATTGCAATT

>22723848|10
TCAAGCTTGA

>22724715|10
TTTGTACAAA

>22727474|10
TAGATATCTA

>22729210|10
TTTGTACAAA

>22733456|10
TTGAGCTCAA

>22736040|10
GCGGCGCCGC

>22742097|10
TAGCATGCTA

>22744137|10
TTTTTAAAAA

>22748462|10
GTTCGCGAAC

>22750991|10
GTCTCGAGAC

>22752375|10
GGGGTACCCC

>22752891|10
CACGTACGTG

>22754375|10
GGGCATGCCC

>22756102|10
GGGACGTCCC

>22759701|10
CGAGGCCTCG

>22762917|10
GGTGTACACC

>22763131|10
GGACATGTCC

>22763395|10
CTCAATTGAG

>22770003|10
GGTGTACACC

>22770109|10
GGTGTACACC

>22770342|10
GGACATGTCC

>22770606|10
CTCAATTGAG

>22772918|10
TTTTTAAAAA

>22773321|10
CGAGGCCTCG

>22775599|10
TTACTAGTAA

>22779698|10
GACTATAGTC

>22780564|10
GCGCGCGCGC

>22780565|10
CGCGCGCGCG

>22781090|10
GATCTAGATC

>22784054|10
ACCTATAGGT

>22785343|10
ACTCCGGAGT

>22786723|10
GATCTAGATC

>22792250|10
TGATATATCA

>22793434|10
CGACTAGTCG

>22800712|10
TGATATATCA

>22802003|10
TGGGTACCCA

>22806474|10
CGAGGCCTCG

>22807849|10
CGGCGCGCCG

>22808616|10
GCCGATCGGC

>22809625|10
CCTGGCCAGG

>22815245|10
CACATATGTG

>22815661|10
TGCCTAGGCA

>22818665|10
AATTTAAATT

>22819244|10
CATGATCATG

>22822264|10
CATATATATG

>22823615|10
GCATGCATGC

>22830018|10
TGGGTACCCA

>22830461|10
AATTTAAATT

>22832820|10
GCGGGCCCGC

>22834917|10
TAATTAATTA

>22835225|10
CTCTGCAGAG

>22835246|10
TGATATATCA

>22836058|10
ATATATATAT

>22836059|10
TATATATATA

>22836060|10
ATATATATAT

>22836061|10
TATATATATA

>22836062|10
ATATATATAT

>22836063|10
TATATATATA

>22842621|10
GCGGGCCCGC

>22844733|10
TAATTAATTA

>22845062|10
TGATATATCA

>22846211|10
TGCGCGCGCA

>22846898|10
CCGATATCGG

>22849552|10
CCTTCGAAGG

>22850431|10
CACGTACGTG

>22857516|10
CGGGCGCCCG

>22860342|10
CGAGGCCTCG

>22862116|10
TTCCATGGAA

>22863625|10
TGAGGCCTCA

>22864261|10
ATGCATGCAT

>22866123|10
CCGAGCTCGG

>22866170|10
CCGAGCTCGG

>22866235|10
GCTCGCGAGC

>22866241|10
GAGCCGGCTC

>22866495|10
GCTCGCGAGC

>22867930|10
ATGAATTCAT

>22868253|10
TCATGCATGA

>22871225|10
CGGCCGGCCG

>22871793|10
CAAAGCTTTG

>22872294|10
ATATATATAT

>22875462|10
TATATATATA

>22875463|10
ATATATATAT

>22875464|10
TATATATATA

>22875465|10
ATATATATAT

>22875466|10
TATATATATA

>22875467|10
ATATATATAT

>22875468|10
TATATATATA

>22875469|10
ATATATATAT

>22875470|10
TATATATATA

>22875471|10
ATATATATAT

>22875472|10
TATATATATA

>22875473|10
ATATATATAT

>22875474|10
TATATATATA

>22875475|10
ATATATATAT

>22875476|10
TATATATATA

>22875477|10
ATATATATAT

>22875478|10
TATATATATA

>22875479|10
ATATATATAT

>22875480|10
TATATATATA

>22875481|10
ATATATATAT

>22875482|10
TATATATATA

>22875483|10
ATATATATAT

>22875484|10
TATATATATA

>22875485|10
ATATATATAT

>22875486|10
TATATATATA

>22875487|10
ATATATATAT

>22875488|10
TATATATATA

>22875489|10
ATATATATAT

>22875490|10
TATATATATA

>22876207|10
GTACCGGTAC

>22879403|10
GGACATGTCC

>22882781|10
AATTGCAATT

>22883401|10
TTGAGCTCAA

>22885512|10
TTGCGCGCAA

>22887112|10
GGACATGTCC

>22893294|10
AACATATGTT

>22893369|10
GTTATATAAC

>22895300|10
TGTATATACA

>22895690|10
GCCACGTGGC

>22896069|10
GAGCTAGCTC

>22896075|10
GCTCGCGAGC

>22896877|10
CTCGTACGAG

>22898702|10
GCGGGCCCGC

>22898954|10
ATCCATGGAT

>22902064|10
CGAGGCCTCG

>22903754|10
GTATATATAC

>22903760|10
ATACATGTAT

>22903906|10
CTCGATCGAG

>22905181|10
TTGATATCAA

>22905497|10
ACGTATACGT

>22906708|10
AATAATTATT

>22907944|10
TCTGCGCAGA

>22907963|10
TATTCGAATA

>22910644|10
TATTCGAATA

>22910663|10
TCTGCGCAGA

>22911936|10
CGGAGCTCCG

>22919054|10
TATTCGAATA

>22919073|10
TCTGCGCAGA

>22920346|10
CGGAGCTCCG

>22921905|10
AGATCGATCT

>22924350|10
GCGCCGGCGC

>22926221|10
GGGGTACCCC

>22927740|10
ATCCATGGAT

>22927992|10
GCGGGCCCGC

>22929200|10
TAAGATCTTA

>22932523|10
TTTGATCAAA

>22934685|10
TAGTATACTA

>22941131|10
GAGCCGGCTC

>22942719|10
GCTCGCGAGC

>22942725|10
GAGCCGGCTC

>22944579|10
CGAGGCCTCG

>22946942|10
CGGCGCGCCG

>22947442|10
CGAGGCCTCG

>22950936|10
GGTGTACACC

>22951061|10
GGTGTACACC

>22951071|10
GGACATGTCC

>22951166|10
GGTGTACACC

>22952537|10
TGAAATTTCA

>22954726|10
TGGGTACCCA

>22957492|10
TACGGCCGTA

>22959065|10
GGTGTACACC

>22959190|10
GGTGTACACC

>22959200|10
GGACATGTCC

>22963304|10
AATTGCAATT

>22966034|10
TTGCGCGCAA

>22969723|10
CATTCGAATG

>22970891|10
CTGCCGGCAG

>22977453|10
CCATGCATGG

>22979787|10
GGGCCGGCCC

>22979864|10
TATATATATA

>22985495|10
ATGCATGCAT

>22988012|10
TATGTACATA

>22988042|10
AACTGCAGTT

>22988402|10
GGGCCGGCCC

>22989135|10
AAGTTAACTT

>22989403|10
CCAAATTTGG

>22991290|10
CTGTTAACAG

>22992206|10
GCGGCGCCGC

>22993006|10
GCCGGCCGGC

>22998317|10
CGGCGCGCCG

>23000837|10
AAAGATCTTT

>23003771|10
GGGGTACCCC

>23004011|10
TCCGGCCGGA

>23006352|10
TGCGCGCGCA

>23006544|10
GGTGTACACC

>23006636|10
GGACATGTCC

>23008254|10
TACGGCCGTA

>23011023|10
TGGGTACCCA

>23011466|10
AATTTAAATT

>23014493|10
TGCGCGCGCA

>23014685|10
GGTGTACACC

>23014777|10
GGACATGTCC

>23018617|10
AGCTGCAGCT

>23020503|10
TATATATATA

>23020504|10
ATATATATAT

>23020505|10
TATATATATA

>23020506|10
ATATATATAT

>23020507|10
TATATATATA

>23023842|10
CAGTCGACTG

>23027201|10
AAAATATTTT

>23027267|10
GAATGCATTC

>23028207|10
TGATATATCA

>23028958|10
GGTCATGACC

>23029785|10
CACGTACGTG

>23031743|10
GTTCATGAAC

>23034320|10
GTCTCGAGAC

>23034663|10
AAAGATCTTT

>23036945|10
CGGCGCGCCG

>23038819|10
CAGTCGACTG

>23049107|10
CCGCTAGCGG

>23050831|10
TATTTAAATA

>23051582|10
TGCTGCAGCA

>23051653|10
TTCTATAGAA

>23054029|10
CCTAATTAGG

>23054882|10
GTACTAGTAC

>23055071|10
ATGCATGCAT

>23055073|10
GCATGCATGC

>23055075|10
ATGCATGCAT

>23055077|10
GCATGCATGC

>23055200|10
CGATCGATCG

>23055245|10
GCATGCATGC

>23055247|10
ATGCATGCAT

>23055623|10
GCATATATGC

>23056454|10
AGTCGCGACT

>23061547|10
GATCATGATC

>23064775|10
CCGGCGCCGG

>23072201|10
CACAGCTGTG

>23074810|10
AACTATAGTT

>23077636|10
GCTCCGGAGC

>23078963|10
AGGTTAACCT

>23079463|10
TCCTTAAGGA

>23079732|10
CGCAGCTGCG

>23080211|10
GGGCCGGCCC

>23086861|10
AATTTAAATT

>23087304|10
TGGGTACCCA

>23090082|10
TACGGCCGTA

>23094585|10
TGCGCGCGCA

>23095518|10
TCTCTAGAGA

>23098635|10
TTTAATTAAA

>23099008|10
TACATATGTA

>23099561|10
CCCGGCCGGG

>23099958|10
ACTGTACAGT

>23103832|10
TTACTAGTAA

>23104083|10
TCTGCGCAGA

>23104168|10
TTTTATAAAA

>23109313|10
CCTGGCCAGG

>23112647|10
AATATATATT

>23114144|10
TTGACGTCAA

>23115541|10
GCATGCATGC

>23116049|10
TAGACGTCTA

>23116500|10
CAGCGCGCTG

>23116847|10
GCTAGCTAGC

>23118812|10
ATTGTACAAT

>23121841|10
GGTGTACACC

>23122033|10
TGCGCGCGCA

>23122063|10
CGGTGCACCG

>23123891|10
AATTTAAATT

>23124331|10
TGGGTACCCA

>23128735|10
GGACATGTCC

>23128828|10
GGTGTACACC

>23128991|10
TGCGCGCGCA

>23130144|10
GCGGCGCCGC

>23131139|10
ATTTTAAAAT

>23134408|10
GGACATGTCC

>23135996|10
TTGCGCGCAA

>23145664|10
GAGATATCTC

>23146730|10
TAAGTACTTA

>23150386|10
CATATATATG

>23152199|10
GAGATATCTC

>23153770|10
GAGATATCTC

>23157764|10
AATTGCAATT

>23160981|10
GGACATGTCC

>23164935|10
GCGGCGCCGC

>23165931|10
ATTTTAAAAT

>23169099|10
GGGGTACCCC

>23169768|10
GGACATGTCC

>23171638|10
TATCATGATA

>23171691|10
CGTAATTACG

>23176015|10
GGACATGTCC

>23189644|10
TTTTATAAAA

>23196102|10
TGTATATACA

>23196347|10
GGGGTACCCC

>23202325|10
ACAAATTTGT

>23205552|10
CACGATCGTG

>23210911|10
CCCACGTGGG

>23211391|10
CTCGTACGAG

>23216044|10
TCGACGTCGA

>23216917|10
CGAAGCTTCG

>23219664|10
TTTGGCCAAA

>23223497|10
TTTGATCAAA

>23225671|10
GTTAATTAAC

>23226146|10
TAGCTAGCTA

>23226148|10
GCTAGCTAGC

>23226575|10
CACGTACGTG

>23226611|10
GTATATATAC

>23226617|10
ATACTAGTAT

>23227106|10
CTAGTACTAG

>23227222|10
ATATATATAT

>23227223|10
TATATATATA

>23227224|10
ATATATATAT

>23227225|10
TATATATATA

>23227226|10
ATATATATAT

>23227227|10
TATATATATA

>23227228|10
ATATATATAT

>23228818|10
GCTAGCTAGC

>23228820|10
TAGCTAGCTA

>23231545|10
CCATGCATGG

>23233516|10
CCCCGCGGGG

>23234234|10
CACGTACGTG

>23234551|10
ACTAGCTAGT

>23235446|10
TCGTCGACGA

>23236633|10
ATTAGCTAAT

>23236820|10
ATTAGCTAAT

>23237049|10
ATATATATAT

>23237050|10
TATATATATA

>23237051|10
ATATATATAT

>23237052|10
TATATATATA

>23237053|10
ATATATATAT

>23237054|10
TATATATATA

>23237055|10
ATATATATAT

>23237056|10
TATATATATA

>23237057|10
ATATATATAT

>23237058|10
TATATATATA

>23237059|10
ATATATATAT

>23237060|10
TATATATATA

>23237061|10
ATATATATAT

>23237062|10
TATATATATA

>23237063|10
ATATATATAT

>23237064|10
TATATATATA

>23237065|10
ATATATATAT

>23237066|10
TATATATATA

>23237067|10
ATATATATAT

>23237068|10
TATATATATA

>23237069|10
ATATATATAT

>23237070|10
TATATATATA

>23237071|10
ATATATATAT

>23237072|10
TATATATATA

>23237073|10
ATATATATAT

>23237074|10
TATATATATA

>23237075|10
ATATATATAT

>23237076|10
TATATATATA

>23237077|10
ATATATATAT

>23237078|10
TATATATATA

>23237079|10
ATATATATAT

>23237080|10
TATATATATA

>23237081|10
ATATATATAT

>23237082|10
TATATATATA

>23237083|10
ATATATATAT

>23237084|10
TATATATATA

>23237085|10
ATATATATAT

>23238675|10
TAACTAGTTA

>23238724|10
ATATATATAT

>23238725|10
TATATATATA

>23238726|10
ATATATATAT

>23238727|10
TATATATATA

>23238728|10
ATATATATAT

>23238729|10
TATATATATA

>23238730|10
ATATATATAT

>23238731|10
TATATATATA

>23238732|10
ATATATATAT

>23238733|10
TATATATATA

>23238734|10
ATATATATAT

>23238735|10
TATATATATA

>23238736|10
ATATATATAT

>23238737|10
TATATATATA

>23238738|10
ATATATATAT

>23238739|10
TATATATATA

>23238740|10
ATATATATAT

>23238741|10
TATATATATA

>23238742|10
ATATATATAT

>23238743|10
TATATATATA

>23238744|10
ATATATATAT

>23238745|10
TATATATATA

>23238746|10
ATATATATAT

>23238747|10
TATATATATA

>23238748|10
ATATATATAT

>23238749|10
TATATATATA

>23238750|10
ATATATATAT

>23238751|10
TATATATATA

>23238752|10
ATATATATAT

>23238753|10
TATATATATA

>23238754|10
ATATATATAT

>23238755|10
TATATATATA

>23238756|10
ATATATATAT

>23238757|10
TATATATATA

>23238758|10
ATATATATAT

>23238759|10
TATATATATA

>23238760|10
ATATATATAT

>23238761|10
TATATATATA

>23238762|10
ATATATATAT

>23238763|10
TATATATATA

>23238764|10
ATATATATAT

>23238765|10
TATATATATA

>23238766|10
ATATATATAT

>23238767|10
TATATATATA

>23238768|10
ATATATATAT

>23238769|10
TATATATATA

>23238770|10
ATATATATAT

>23238771|10
TATATATATA

>23238772|10
ATATATATAT

>23238773|10
TATATATATA

>23238774|10
ATATATATAT

>23238775|10
TATATATATA

>23238776|10
ATATATATAT

>23238777|10
TATATATATA

>23238778|10
ATATATATAT

>23238779|10
TATATATATA

>23238780|10
ATATATATAT

>23238781|10
TATATATATA

>23238782|10
ATATATATAT

>23238783|10
TATATATATA

>23238927|10
CTTATATAAG

>23239345|10
TAGCTAGCTA

>23240713|10
CTAAGCTTAG

>23241297|10
TAGCTAGCTA

>23242744|10
TATATATATA

>23244187|10
GGGCGCGCCC

>23244300|10
GGCAGCTGCC

>23248668|10
TTCCATGGAA

>23250548|10
AGTACGTACT

>23251249|10
AATTATAATT

>23251840|10
GTCCATGGAC

>23255657|10
TTTTTAAAAA

>23257637|10
TAGAATTCTA

>23261298|10
TTGAGCTCAA

>23267068|10
TTGCGCGCAA

>23268907|10
TTGAGCTCAA

>23269471|10
TGTAATTACA

>23273625|10
GATATATATC

>23274967|10
TATGGCCATA

>23277410|10
TTAAATTTAA

>23278115|10
TTTTTAAAAA

>23278153|10
AAATATATTT

>23286346|10
AATTGCAATT

>23288830|10
TTGCGCGCAA

>23290422|10
GGACATGTCC

>23291284|10
CGGCGCGCCG

>23291650|10
TCTTCGAAGA

>23291782|10
CGAGGCCTCG

>23293409|10
GGGGTACCCC

>23296053|10
GGGGTACCCC

>23296292|10
TCCGGCCGGA

>23299708|10
ACATATATGT

>23300007|10
GCTGGCCAGC

>23301828|10
TCCATATGGA

>23302370|10
GAAAGCTTTC

>23308140|10
GGTCGCGACC

>23309233|10
AAATCGATTT

>23311847|10
CAGTGCACTG

>23312711|10
TATTATAATA

>23314176|10
ACTTTAAAGT

>23315594|10
AACAATTGTT

>23315659|10
CACCATGGTG

>23317574|10
CTGAATTCAG

>23322947|10
ATTCTAGAAT

>23323393|10
GGCCGCGGCC

>23327798|10
TCATTAATGA

>23330401|10
CTAAGCTTAG

>23332647|10
TTGCGCGCAA

>23336061|10
AATTTAAATT

>23339261|10
ATTTGCAAAT

>23340432|10
AAATATATTT

>23340797|10
ATTTGCAAAT

>23341244|10
TGGTATACCA

>23342759|10
GAAGATCTTC

>23344092|10
TATGATCATA

>23348506|10
GCCCTAGGGC

>23350979|10
CTTAGCTAAG

>23351002|10
ATCTATAGAT

>23354645|10
ACAGTACTGT

>23355835|10
TGCATATGCA

>23358319|10
ATGCATGCAT

>23360325|10
AATGGCCATT

>23360767|10
ACAGTACTGT

>23361535|10
CGAGGCCTCG

>23366053|10
GCTCTAGAGC

>23366475|10
ATGCATGCAT

>23366477|10
GCATGCATGC

>23370084|10
AATGTACATT

>23372607|10
ATCAATTGAT

>23373080|10
TGCGCGCGCA

>23374445|10
GGGGTACCCC

>23376573|10
CACGTACGTG

>23377090|10
GGGGTACCCC

>23377330|10
TCCGGCCGGA

>23386032|10
CGAGGCCTCG

>23393505|10
CACGTACGTG

>23394021|10
GGGGTACCCC

>23394261|10
TCCGGCCGGA

>23394374|10
GGTCATGACC

>23395739|10
TGATATATCA

>23400168|10
GGTCATGACC

>23400521|10
GGGGTACCCC

>23405961|10
AAAGATCTTT

>23406730|10
CGAGGCCTCG

>23408156|10
CCGCGCGCGG

>23409825|10
CGAGGCCTCG

>23412240|10
TAGTGCACTA

>23412382|10
GTAAATTTAC

>23415444|10
ATTTCGAAAT

>23419336|10
CCAACGTTGG

>23426652|10
TTTTTAAAAA

>23428517|10
AAATTAATTT

>23428772|10
CGTACGTACG

>23429228|10
ACGCTAGCGT

>23432634|10
GGACATGTCC

>23432730|10
GGACATGTCC

>23434448|10
TACGGCCGTA

>23437214|10
TGGGTACCCA

>23437657|10
AATTTAAATT

>23440597|10
GGTGTACACC

>23440789|10
TGCGCGCGCA

>23443817|10
AATTTAAATT

>23444260|10
TGGGTACCCA

>23447029|10
TACGGCCGTA

>23448652|10
ACAGTACTGT

>23448726|10
CGTGTACACG

>23449305|10
GGTGTACACC

>23449497|10
TGCGCGCGCA

>23450634|10
GAATGCATTC

>23450989|10
GGACATGTCC

>23451085|10
GGACATGTCC

>23451585|10
TATTCGAATA

>23451605|10
TCTGCGCAGA

>23451801|10
ACCCTAGGGT

>23452508|10
AGGAATTCCT

>23452885|10
CGGAGCTCCG

>23453585|10
CCAAATTTGG

>23456262|10
GGACATGTCC

>23462014|10
TTGCGCGCAA

>23463681|10
GGACATGTCC

>23464701|10
TTGAGCTCAA

>23466799|10
TTGCGCGCAA

>23468352|10
GGACATGTCC

>23472577|10
TCCATATGGA

>23473318|10
TCTGCGCAGA

>23474222|10
AGGAATTCCT

>23474589|10
CGGAGCTCCG

>23478035|10
ATCTATAGAT

>23487091|10
TCGAGCTCGA

>23487296|10
GTCAGCTGAC

>23488075|10
ATTATATAAT

>23488292|10
TATATATATA

>23488293|10
ATATATATAT

>23488766|10
TATATATATA

>23488767|10
ATATATATAT

>23488768|10
TATATATATA

>23488769|10
ATATATATAT

>23488770|10
TATATATATA

>23488771|10
ATATATATAT

>23488772|10
TATATATATA

>23488773|10
ATATATATAT

>23488774|10
TATATATATA

>23488775|10
ATATATATAT

>23488776|10
TATATATATA

>23488777|10
ATATATATAT

>23488778|10
TATATATATA

>23488779|10
ATATATATAT

>23488780|10
TATATATATA

>23488781|10
ATATATATAT

>23488782|10
TATATATATA

>23488783|10
ATATATATAT

>23488784|10
TATATATATA

>23488785|10
ATATATATAT

>23488786|10
TATATATATA

>23488787|10
ATATATATAT

>23488788|10
TATATATATA

>23488789|10
ATATATATAT

>23488790|10
TATATATATA

>23488791|10
ATATATATAT

>23488792|10
TATATATATA

>23488793|10
ATATATATAT

>23488794|10
TATATATATA

>23488795|10
ATATATATAT

>23488796|10
TATATATATA

>23488797|10
ATATATATAT

>23488798|10
TATATATATA

>23488799|10
ATATATATAT

>23488800|10
TATATATATA

>23488801|10
ATATATATAT

>23488802|10
TATATATATA

>23488803|10
ATATATATAT

>23488804|10
TATATATATA

>23488805|10
ATATATATAT

>23488806|10
TATATATATA

>23488807|10
ATATATATAT

>23488808|10
TATATATATA

>23488809|10
ATATATATAT

>23488810|10
TATATATATA

>23490586|10
GATCCGGATC

>23490826|10
ACATGCATGT

>23491081|10
ATATATATAT

>23496468|10
TGAAATTTCA

>23498221|10
AATTTAAATT

>23499705|10
TGATATATCA

>23499726|10
CTCTGCAGAG

>23500034|10
TAATTAATTA

>23501887|10
CGAGGCCTCG

>23503233|10
CGGCGCGCCG

>23505794|10
CGAGGCCTCG

>23514993|10
AATATATATT

>23525280|10
TTGCGCGCAA

>23528010|10
AATTGCAATT

>23531460|10
GGACATGTCC

>23532848|10
TGATATATCA

>23532869|10
CTCTGCAGAG

>23533176|10
TAATTAATTA

>23533885|10
AATATATATT

>23534949|10
GCTGCGCAGC

>23535334|10
GCGCGCGCGC

>23537702|10
AAGTCGACTT

>23539814|10
GGACATGTCC

>23540914|10
TCTGTACAGA

>23543113|10
GTCCCGGGAC

>23552408|10
CGAGGCCTCG

>23552705|10
CTCGGCCGAG

>23558173|10
GTCCGCGGAC

>23558895|10
TATTCGAATA

>23560476|10
CGATCGATCG

>23560478|10
ATCGATCGAT

>23560480|10
CGATCGATCG

>23560482|10
ATCGATCGAT

>23560484|10
CGATCGATCG

>23564905|10
CCAACGTTGG

>23566340|10
GAACCGGTTC

>23566977|10
GTGAGCTCAC

>23568449|10
TATATATATA

>23568450|10
ATATATATAT

>23568451|10
TATATATATA

>23568452|10
ATATATATAT

>23568453|10
TATATATATA

>23568454|10
ATATATATAT

>23568455|10
TATATATATA

>23568456|10
ATATATATAT

>23568457|10
TATATATATA

>23568458|10
ATATATATAT

>23568459|10
TATATATATA

>23568460|10
ATATATATAT

>23569445|10
CGGTGCACCG

>23569657|10
GGACATGTCC

>23573446|10
TGGGTACCCA

>23573889|10
AATTTAAATT

>23576886|10
CGGTGCACCG

>23577098|10
GGACATGTCC

>23583291|10
TACTGCAGTA

>23588076|10
AAGAGCTCTT

>23589131|10
GGCTCGAGCC

>23589631|10
ATTATATAAT

>23589659|10
ATTATATAAT

>23589687|10
ATTATATAAT

>23589977|10
ATTATATAAT

>23590889|10
TTTGATCAAA

>23594221|10
CAAAATTTTG

>23594330|10
AAGATATCTT

>23595386|10
AATAATTATT

>23596618|10
ATGAGCTCAT

>23597669|10
TGCAATTGCA

>23603555|10
ATATATATAT

>23603556|10
TATATATATA

>23610590|10
CAGAATTCTG

>23613954|10
GTATATATAC

>23615593|10
TGCAGCTGCA

>23617678|10
CGTGTACACG

>23619145|10
TTAGATCTAA

>23619691|10
AAACTAGTTT

>23621815|10
CGAGGCCTCG

>23623164|10
CGGCGCGCCG

>23623539|10
CTTTCGAAAG

>23624220|10
CGGCGCGCCG

>23624718|10
CGAGGCCTCG

>23628215|10
GCCCCGGGGC

>23630310|10
CTGTCGACAG

>23630349|10
CACGTACGTG

>23637494|10
TCAGATCTGA

>23637550|10
CCAGATCTGG

>23648257|10
TGCAGCTGCA

>23649716|10
TTCGGCCGAA

>23650960|10
AAATATATTT

>23651724|10
AGAAGCTTCT

>23656627|10
TCAATATTGA

>23658238|10
AAATATATTT

>23659604|10
ATATATATAT

>23659605|10
TATATATATA

>23669754|10
TATATATATA

>23669755|10
ATATATATAT

>23669756|10
TATATATATA

>23669757|10
ATATATATAT

>23669758|10
TATATATATA

>23669759|10
ATATATATAT

>23669760|10
TATATATATA

>23669761|10
ATATATATAT

>23669762|10
TATATATATA

>23669763|10
ATATATATAT

>23669764|10
TATATATATA

>23669765|10
ATATATATAT

>23669766|10
TATATATATA

>23669767|10
ATATATATAT

>23669768|10
TATATATATA

>23669769|10
ATATATATAT

>23669770|10
TATATATATA

>23669771|10
ATATATATAT

>23669772|10
TATATATATA

>23669773|10
ATATATATAT

>23669774|10
TATATATATA

>23669775|10
ATATATATAT

>23669776|10
TATATATATA

>23670988|10
TGGCTAGCCA

>23671230|10
TATTTAAATA

>23673726|10
TCGGTACCGA

>23680750|10
GCCCCGGGGC

>23684911|10
GTTAGCTAAC

>23692521|10
AATTTAAATT

>23692961|10
TGGGTACCCA

>23695834|10
TTTCATGAAA

>23696452|10
GAAGTACTTC

>23697866|10
ATTTTAAAAT

>23698741|10
ATGCATGCAT

>23698982|10
CTCATATGAG

>23708523|10
AATATATATT

>23712775|10
GCGCCGGCGC

>23715035|10
CCTTCGAAGG

>23716288|10
AGCCCGGGCT

>23716687|10
TTCAGCTGAA

>23717321|10
AAAATATTTT

>23722002|10
AAAATATTTT

>23722648|10
TTTGTACAAA

>23724138|10
AATTTAAATT

>23725156|10
TAATTAATTA

>23731417|10
TAATTAATTA

>23732467|10
AAAATATTTT

>23732766|10
AATTTAAATT

>23733090|10
TTCTTAAGAA

>23740130|10
CATCATGATG

>23740680|10
TGATATATCA

>23748814|10
ACCCTAGGGT

>23752345|10
TTGCGCGCAA

>23753935|10
GGACATGTCC

>23759763|10
TTTTTAAAAA

>23760666|10
TTTTTAAAAA

>23763033|10
AGATATATCT

>23764144|10
ATGCATGCAT

>23765021|10
ATTTTAAAAT

>23766939|10
CGAGGCCTCG

>23768284|10
GGCCCGGGCC

>23770032|10
GGCCGCGGCC

>23774607|10
ACCCATGGGT

>23774812|10
GTTAGCTAAC

>23776488|10
GGAAATTTCC

>23781057|10
GTGTATACAC

>23784012|10
CCACATGTGG

>23784538|10
GCAGCGCTGC

>23785230|10
CACGTACGTG

>23786891|10
GTTAGCTAAC

>23789024|10
AGATGCATCT

>23789794|10
AAGGGCCCTT

>23791146|10
GGTTCGAACC

>23791806|10
GGATCGATCC

>23793434|10
CGAGGCCTCG

>23805309|10
TTCAATTGAA

>23806989|10
GCTCATGAGC

>23808559|10
CAGTGCACTG

>23810261|10
GGACATGTCC

>23811838|10
TTGCGCGCAA

>23813650|10
GGACATGTCC

>23813670|10
GGACATGTCC

>23816472|10
GGACATGTCC

>23819286|10
AAACATGTTT

>23821002|10
TAATTAATTA

>23821311|10
CTCTGCAGAG

>23821332|10
TGATATATCA

>23822645|10
TCTCTAGAGA

>23823029|10
GGGCCGGCCC

>23825234|10
GGTGTACACC

>23825244|10
GGACATGTCC

>23827522|10
ATTTTAAAAT

>23828421|10
TACGGCCGTA

>23829217|10
TCAAGCTTGA

>23829463|10
GCAGGCCTGC

>23831386|10
ATGCATGCAT

>23832239|10
CAAAATTTTG

>23838808|10
ATTAGCTAAT

>23842434|10
AGAAATTTCT

>23842671|10
GAAAATTTTC

>23843521|10
AAGGGCCCTT

>23847724|10
CTCTATAGAG

>23848107|10
GGGCCGGCCC

>23848770|10
GGACATGTCC

>23853887|10
TCAAGCTTGA

>23857905|10
AACTGCAGTT

>23870752|10
TTGCGCGCAA

>23872305|10
GGACATGTCC

>23875901|10
GGACATGTCC

>23879883|10
CGAGGCCTCG

>23883108|10
CCGGCGCCGG

>23884297|10
GGCAATTGCC

>23886367|10
CGAGGCCTCG

>23889542|10
CCGGCGCCGG

>23889763|10
CGATGCATCG

>23894636|10
GTTAGCTAAC

>23905156|10
CACATATGTG

>23911560|10
GGCCGCGGCC

>23911617|10
CCACCGGTGG

>23913482|10
CGAGGCCTCG

>23918263|10
GGAAATTTCC

>23919667|10
CCTTGCAAGG

>23921611|10
TCCAGCTGGA

>23921628|10
ATAAATTTAT

>23921910|10
CATGATCATG

>23922825|10
TGTCGCGACA

>23923573|10
TGCGCGCGCA

>23927100|10
GCCGGCCGGC

>23928591|10
AAATTAATTT

>23932520|10
TTGAATTCAA

>23932668|10
TTAAATTTAA

>23934038|10
TCGAGCTCGA

>23935919|10
AAATTAATTT

>23936833|10
TGTAGCTACA

>23942956|10
CCGCCGGCGG

>23948259|10
TATCATGATA

>23948815|10
TCAAGCTTGA

>23949564|10
GCTTGCAAGC

>23949701|10
AGTGCGCACT

>23949885|10
TATGGCCATA

>23950616|10
TCCGGCCGGA

>23952467|10
GTTTGCAAAC

>23952966|10
TTTTTAAAAA

>23954343|10
ATCAGCTGAT

>23956243|10
CTGACGTCAG

>23956853|10
CTGGGCCCAG

>23958239|10
AGAAGCTTCT

>23965126|10
CAAGGCCTTG

>23971465|10
GGAGGCCTCC

>23977997|10
TTCGGCCGAA

>23979237|10
AAATATATTT

>23989664|10
AATTTAAATT

>23992955|10
TATTCGAATA

>23992974|10
TCTGCGCAGA

>23997420|10
TGGTTAACCA

>24009177|10
TTGCTAGCAA

>24014779|10
TGGGTACCCA

>24020236|10
TCCATATGGA

>24020318|10
TCCATATGGA

>24020670|10
GTGGGCCCAC

>24023136|10
AGCAGCTGCT

>24023445|10
CATCATGATG

>24028697|10
CTCGTACGAG

>24029812|10
CAGTCGACTG

>24038064|10
TGGGTACCCA

>24044373|10
TGTGTACACA

>24046352|10
ACTTATAAGT

>24047940|10
ATATATATAT

>24049667|10
CTACTAGTAG

>24050324|10
TGGCTAGCCA

>24051813|10
GCGCCGGCGC

>24053304|10
CTAAGCTTAG

>24055602|10
TTTTTAAAAA

>24056303|10
TGGAGCTCCA

>24058276|10
GGTGTACACC

>24058286|10
GGACATGTCC

>24060059|10
TACGGCCGTA

>24062825|10
TGGGTACCCA

>24066392|10
GGTGTACACC

>24066402|10
GGACATGTCC

>24066497|10
GGTGTACACC

>24068588|10
TCAAATTTGA

>24074652|10
TTGCGCGCAA

>24077901|10
GAAAATTTTC

>24079623|10
TTTCGCGAAA

>24080318|10
GGCGGCCGCC

>24082794|10
GGGGGCCCCC

>24083896|10
GGACATGTCC

>24085033|10
TTTTTAAAAA

>24085038|10
AAAAATTTTT

>24085140|10
AATTATAATT

>24091859|10
AGCTGCAGCT

>24099432|10
GCCAGCTGGC

>24106348|10
GATCTAGATC

>24107075|10
AGAAGCTTCT

>24108696|10
ATTTTAAAAT

>24109111|10
TTCGGCCGAA

>24109217|10
CTGGCGCCAG

>24109387|10
ATCTATAGAT

>24113401|10
AATCATGATT

>24114013|10
AATCTAGATT

>24115423|10
TTAGCGCTAA

>24115549|10
TTGGGCCCAA

>24119192|10
CGAGGCCTCG

>24121954|10
TAAGTACTTA

>24126712|10
GTTAGCTAAC

>24129395|10
GGTTGCAACC

>24133078|10
TGAAGCTTCA

>24133464|10
TATCCGGATA

>24137975|10
TGATATATCA

>24138518|10
TTCAATTGAA

>24139985|10
GCGGGCCCGC

>24140785|10
ATCGTACGAT

>24142266|10
GGACATGTCC

>24144619|10
AATTGCAATT

>24145239|10
TTGAGCTCAA

>24147349|10
TTGCGCGCAA

>24148940|10
GGACATGTCC

>24150202|10
TATTCGAATA

>24153131|10
GTGAGCTCAC

>24153471|10
CCTAGCTAGG

>24154606|10
GGTGTACACC

>24158210|10
TGGGTACCCA

>24162790|10
GGACATGTCC

>24162800|10
GGTGTACACC

>24164210|10
ATTAGCTAAT

>24165410|10
GCCAATTGGC

>24169482|10
CGAGGCCTCG

>24172347|10
CGAGGCCTCG

>24173115|10
AAAGATCTTT

>24177937|10
AGGAATTCCT

>24177953|10
CACGTACGTG

>24178469|10
GGGGTACCCC

>24178709|10
TCCGGCCGGA

>24190222|10
ATATATATAT

>24191572|10
CCTAGCTAGG

>24192674|10
TTTTATAAAA

>24192772|10
TGCGCGCGCA

>24193396|10
GCATGCATGC

>24193398|10
ATGCATGCAT

>24193400|10
GCATGCATGC

>24193702|10
AGGCCGGCCT

>24193833|10
TGGCCGGCCA

>24193988|10
GGCTCGAGCC

>24194636|10
ATGCATGCAT

>24195585|10
CGATCGATCG

>24197087|10
CAGTTAACTG

>24197839|10
CGACCGGTCG

>24199467|10
TATATATATA

>24199468|10
ATATATATAT

>24199469|10
TATATATATA

>24199470|10
ATATATATAT

>24199471|10
TATATATATA

>24199472|10
ATATATATAT

>24199473|10
TATATATATA

>24199474|10
ATATATATAT

>24199475|10
TATATATATA

>24199476|10
ATATATATAT

>24202441|10
ATATATATAT

>24202442|10
TATATATATA

>24202443|10
ATATATATAT

>24202444|10
TATATATATA

>24202445|10
ATATATATAT

>24202446|10
TATATATATA

>24202447|10
ATATATATAT

>24202448|10
TATATATATA

>24202449|10
ATATATATAT

>24202450|10
TATATATATA

>24202451|10
ATATATATAT

>24202452|10
TATATATATA

>24202453|10
ATATATATAT

>24202454|10
TATATATATA

>24202455|10
ATATATATAT

>24202456|10
TATATATATA

>24202457|10
ATATATATAT

>24202458|10
TATATATATA

>24202459|10
ATATATATAT

>24202460|10
TATATATATA

>24202461|10
ATATATATAT

>24202462|10
TATATATATA

>24202463|10
ATATATATAT

>24202464|10
TATATATATA

>24202465|10
ATATATATAT

>24202466|10
TATATATATA

>24202467|10
ATATATATAT

>24202468|10
TATATATATA

>24202469|10
ATATATATAT

>24202470|10
TATATATATA

>24202471|10
ATATATATAT

>24202472|10
TATATATATA

>24202473|10
ATATATATAT

>24202474|10
TATATATATA

>24202475|10
ATATATATAT

>24202476|10
TATATATATA

>24202477|10
ATATATATAT

>24202478|10
TATATATATA

>24202479|10
ATATATATAT

>24202480|10
TATATATATA

>24202481|10
ATATATATAT

>24202482|10
TATATATATA

>24202483|10
ATATATATAT

>24202484|10
TATATATATA

>24202957|10
AGTTATAACT

>24204092|10
ATATATATAT

>24204093|10
TATATATATA

>24204094|10
ATATATATAT

>24204095|10
TATATATATA

>24204096|10
ATATATATAT

>24204097|10
TATATATATA

>24204098|10
ATATATATAT

>24204099|10
TATATATATA

>24204100|10
ATATATATAT

>24204498|10
ATATATATAT

>24204585|10
TAAATATTTA

>24204628|10
AATAATTATT

>24208279|10
AAGAGCTCTT

>24213651|10
TAGCTAGCTA

>24215202|10
ACATGCATGT

>24215370|10
ATGCATGCAT

>24215630|10
ATACATGTAT

>24218598|10
ATGCATGCAT

>24218600|10
GCATGCATGC

>24221385|10
GGTGTACACC

>24221509|10
GGTGTACACC

>24221606|10
GGACATGTCC

>24221702|10
TGCGCGCGCA

>24221850|10
GGACATGTCC

>24223479|10
ATTTTAAAAT

>24226125|10
GCTAGCTAGC

>24227215|10
ATATATATAT

>24229215|10
AATATATATT

>24230742|10
ATTTTAAAAT

>24231059|10
TACCATGGTA

>24242359|10
TACTTAAGTA

>24247967|10
AAAATATTTT

>24252417|10
TATTTAAATA

>24252742|10
CTTCGCGAAG

>24252925|10
CCCTTAAGGG

>24254479|10
CTTGATCAAG

>24254640|10
GGTCCGGACC

>24254787|10
GGGGTACCCC

>24255158|10
GGCCCGGGCC

>24256117|10
CGGGTACCCG

>24257989|10
TCTCTAGAGA

>24259417|10
CTTGATCAAG

>24259594|10
GGTCCGGACC

>24260502|10
TTGAGCTCAA

>24268255|10
TTGAGCTCAA

>24268704|10
GGGGTACCCC

>24271389|10
GCGCCGGCGC

>24272051|10
GGTCATGACC

>24272188|10
ACCCTAGGGT

>24272404|10
GGGGTACCCC

>24272920|10
CACGTACGTG

>24272959|10
CTGCCGGCAG

>24275049|10
GGGGTACCCC

>24275822|10
CCGGCGCCGG

>24278539|10
CGAGGCCTCG

>24281110|10
GCTACGTAGC

>24282583|10
CTTCATGAAG

>24292743|10
CGAGGCCTCG

>24292857|10
GTGTTAACAC

>24295888|10
TTTTTAAAAA

>24296304|10
GTTGATCAAC

>24300839|10
GCTAGCTAGC

>24301212|10
CTATATATAG

>24303013|10
AACGTACGTT

>24303340|10
CCCCGCGGGG

>24303363|10
GGGGATCCCC

>24303706|10
CCCCGCGGGG

>24303883|10
GCTCGCGAGC

>24303924|10
AAATATATTT

>24305939|10
GCTAGCTAGC

>24305941|10
TAGCTAGCTA

>24306565|10
TTGAGCTCAA

>24308015|10
TATGGCCATA

>24310508|10
TCGAGCTCGA

>24311961|10
TTTTGCAAAA

>24312932|10
CAAAATTTTG

>24315900|10
TGGGTACCCA

>24316340|10
AATTTAAATT

>24319444|10
TTTTGCAAAA

>24319670|10
ATCAATTGAT

>24323402|10
TGGGTACCCA

>24323846|10
AATTTAAATT

>24328563|10
TGCGCGCGCA

>24330286|10
GTGAGCTCAC

>24333437|10
ACTACGTAGT

>24335100|10
TGATATATCA

>24344135|10
TAAAGCTTTA

>24345093|10
AAGGTACCTT

>24345670|10
AAAATATTTT

>24350052|10
TGATATATCA

>24356370|10
CATTGCAATG

>24359862|10
TCAAATTTGA

>24361128|10
GGTGATCACC

>24361853|10
ACTACGTAGT

>24372893|10
ATTAATTAAT

>24376252|10
TTCAATTGAA

>24378948|10
CCTTGCAAGG

>24379879|10
TAATTAATTA

>24384093|10
TGCAATTGCA

>24387121|10
TTCAATTGAA

>24389085|10
AGCACGTGCT

>24389818|10
CCTTGCAAGG

>24389837|10
GATTCGAATC

>24395477|10
TTTGTACAAA

>24398471|10
AGTAATTACT

>24398515|10
AAAATATTTT

>24398857|10
ACTAGCTAGT

>24398887|10
ACATATATGT

>24399344|10
TAACATGTTA

>24400247|10
TTTGTACAAA

>24403225|10
AGTAATTACT

>24403269|10
AAAATATTTT

>24403792|10
CCCGCGCGGG

>24412157|10
TCTACGTAGA

>24415036|10
TATTCGAATA

>24415055|10
TCTGCGCAGA

>24416004|10
CGCGCGCGCG

>24416005|10
GCGCGCGCGC

>24418362|10
GGACATGTCC

>24423388|10
AATTGCAATT

>24424008|10
TTGAGCTCAA

>24426118|10
TTGCGCGCAA

>24428828|10
TTTTGCAAAA

>24429239|10
GGTGTACACC

>24429271|10
GGACATGTCC

>24429363|10
GGTGTACACC

>24429373|10
GGACATGTCC

>24431147|10
TTGCGCGCAA

>24434670|10
ATGAATTCAT

>24436969|10
GGACATGTCC

>24441161|10
GGTGTACACC

>24441193|10
GGACATGTCC

>24441285|10
GGTGTACACC

>24441295|10
GGACATGTCC

>24442762|10
TGAAATTTCA

>24443454|10
AAAAGCTTTT

>24444948|10
TGGGTACCCA

>24447713|10
TACGGCCGTA

>24450171|10
TTTTGCAAAA

>24450582|10
GGTGTACACC

>24450614|10
GGACATGTCC

>24450706|10
GGTGTACACC

>24450716|10
GGACATGTCC

>24455594|10
TTCATATGAA

>24459209|10
GGTCTAGACC

>24460722|10
ATATATATAT

>24460723|10
TATATATATA

>24460724|10
ATATATATAT

>24460725|10
TATATATATA

>24460726|10
ATATATATAT

>24460727|10
TATATATATA

>24460728|10
ATATATATAT

>24461418|10
AAGCTAGCTT

>24462485|10
CGACCGGTCG

>24464625|10
ATGCATGCAT

>24465818|10
CATTATAATG

>24469030|10
TTGCGCGCAA

>24483916|10
CATATATATG

>24485969|10
GATCTAGATC

>24487547|10
TTTTTAAAAA

>24489011|10
CCAACGTTGG

>24493518|10
GAGAGCTCTC

>24493834|10
ACAGTACTGT

>24495026|10
TGCATATGCA

>24499522|10
AATGGCCATT

>24502821|10
ATGTGCACAT

>24503587|10
GAGAGCTCTC

>24503903|10
ACAGTACTGT

>24506075|10
GGGGTACCCC

>24506222|10
GGTCCGGACC

>24510612|10
TAAATATTTA

>24512586|10
ATGTTAACAT

>24514843|10
TAGCTAGCTA

>24515473|10
TTTTTAAAAA

>24520034|10
CTCTATAGAG

>24521366|10
GATTCGAATC

>24528113|10
AATTTAAATT

>24528552|10
TGGGTACCCA

>24532326|10
AAAATATTTT

>24535951|10
AAAATATTTT

>24537765|10
CAAATATTTG

>24538505|10
TATATATATA

>24538506|10
ATATATATAT

>24538507|10
TATATATATA

>24546096|10
GATCTAGATC

>24547035|10
AGAAGCTTCT

>24550027|10
TCCTTAAGGA

>24566409|10
CCTTCGAAGG

>24570442|10
CGAGGCCTCG

>24572658|10
TGAGTACTCA

>24573809|10
CGACGCGTCG

>24575858|10
CATTCGAATG

>24577027|10
CTGCCGGCAG

>24581650|10
CATAATTATG

>24583392|10
GGCGGCCGCC

>24587051|10
GGCTATAGCC

>24589508|10
GATCATGATC

>24593964|10
GATCATGATC

>24597295|10
TGCCATGGCA

>24598699|10
ACATGCATGT

>24599806|10
TCGCGCGCGA

>24600070|10
CGCAGCTGCG

>24600272|10
GCATATATGC

>24600624|10
ATATATATAT

>24601127|10
TTTATATAAA

>24602340|10
ACTATATAGT

>24602694|10
ATGGTACCAT

>24603068|10
GCATGCATGC

>24603070|10
ATGCATGCAT

>24603299|10
TATATATATA

>24603485|10
GGTAATTACC

>24603809|10
TAGCTAGCTA

>24603811|10
GCTAGCTAGC

>24603813|10
TAGCTAGCTA

>24603997|10
GCTAGCTAGC

>24604471|10
ATGCATGCAT

>24605594|10
ATGCATGCAT

>24605825|10
GGCCTAGGCC

>24608096|10
CCAAATTTGG

>24608351|10
GGACTAGTCC

>24611551|10
TGATATATCA

>24621392|10
TCTGCGCAGA

>24621411|10
TATTCGAATA

>24624558|10
AAGACGTCTT

>24625314|10
ATGATATCAT

>24625671|10
TATATATATA

>24625672|10
ATATATATAT

>24625673|10
TATATATATA

>24625674|10
ATATATATAT

>24625675|10
TATATATATA

>24625676|10
ATATATATAT

>24625677|10
TATATATATA

>24625678|10
ATATATATAT

>24625679|10
TATATATATA

>24625680|10
ATATATATAT

>24625681|10
TATATATATA

>24625682|10
ATATATATAT

>24625683|10
TATATATATA

>24625684|10
ATATATATAT

>24625685|10
TATATATATA

>24625686|10
ATATATATAT

>24625687|10
TATATATATA

>24625688|10
ATATATATAT

>24625689|10
TATATATATA

>24625690|10
ATATATATAT

>24630127|10
AATGATCATT

>24630143|10
TATATATATA

>24630144|10
ATATATATAT

>24632032|10
CAGTCGACTG

>24632524|10
CGAGGCCTCG

>24636437|10
AAAGATCTTT

>24636780|10
GTCTCGAGAC

>24642991|10
CACGTACGTG

>24643508|10
GGGGTACCCC

>24643701|10
TCGTCGACGA

>24646046|10
CAGTCGACTG

>24649333|10
CCTTCGAAGG

>24659669|10
TTTTATAAAA

>24659951|10
TATTCGAATA

>24665650|10
AACCGCGGTT

>24666014|10
ATGGATCCAT

>24668827|10
CGATATATCG

>24670205|10
GCATGCATGC

>24670207|10
ATGCATGCAT

>24670291|10
TATATATATA

>24670888|10
ATGCATGCAT

>24671072|10
GCTAGCTAGC

>24671713|10
GTGCATGCAC

>24672161|10
CGTCGCGACG

>24673902|10
CTTTCGAAAG

>24677670|10
TACTGCAGTA

>24677688|10
TACTGCAGTA

>24678525|10
TGAACGTTCA

>24681360|10
ATATATATAT

>24681361|10
TATATATATA

>24681362|10
ATATATATAT

>24681363|10
TATATATATA

>24681364|10
ATATATATAT

>24681365|10
TATATATATA

>24681366|10
ATATATATAT

>24681367|10
TATATATATA

>24681368|10
ATATATATAT

>24681369|10
TATATATATA

>24681370|10
ATATATATAT

>24681371|10
TATATATATA

>24682672|10
CGGATATCCG

>24682778|10
ACCCGCGGGT

>24685591|10
TTTATATAAA

>24689119|10
CTAAATTTAG

>24689193|10
CGGTGCACCG

>24702185|10
ATACATGTAT

>24706091|10
GCGCCGGCGC

>24706753|10
GGTCATGACC

>24706864|10
TCCGGCCGGA

>24707104|10
GGGGTACCCC

>24707620|10
CACGTACGTG

>24713246|10
CGAGGCCTCG

>24713288|10
CGAGGCCTCG

>24714806|10
CGGCGCGCCG

>24716116|10
CGAGGCCTCG

>24716230|10
GTGTTAACAC

>24717797|10
AACATATGTT

>24718327|10
ATGATATCAT

>24719938|10
ATATATATAT

>24719939|10
TATATATATA

>24719940|10
ATATATATAT

>24721100|10
ATATATATAT

>24721101|10
TATATATATA

>24721102|10
ATATATATAT

>24721103|10
TATATATATA

>24721104|10
ATATATATAT

>24721105|10
TATATATATA

>24721106|10
ATATATATAT

>24721107|10
TATATATATA

>24721108|10
ATATATATAT

>24721109|10
TATATATATA

>24721110|10
ATATATATAT

>24721111|10
TATATATATA

>24721112|10
ATATATATAT

>24721113|10
TATATATATA

>24721114|10
ATATATATAT

>24721115|10
TATATATATA

>24721116|10
ATATATATAT

>24721117|10
TATATATATA

>24721118|10
ATATATATAT

>24721119|10
TATATATATA

>24721120|10
ATATATATAT

>24721121|10
TATATATATA

>24721122|10
ATATATATAT

>24723205|10
AAATATATTT

>24728234|10
TAAAATTTTA

>24729290|10
GCCCATGGGC

>24729399|10
CCTCATGAGG

>24733682|10
TTTAATTAAA

>24733755|10
TTTAATTAAA

>24737663|10
TATATATATA

>24738323|10
TTTTTAAAAA

>24740891|10
AATTTAAATT

>24741592|10
CCAAATTTGG

>24742273|10
ATATGCATAT

>24746141|10
CATGGCCATG

>24746620|10
ATCCGCGGAT

>24746724|10
ACCCGCGGGT

>24746741|10
ATCCGCGGAT

>24746747|10
GGATATATCC

>24747243|10
CGAGGCCTCG

>24753588|10
TGGGTACCCA

>24754031|10
AATTTAAATT

>24756420|10
GGTGATCACC

>24757698|10
TCAAATTTGA

>24766441|10
GCACCGGTGC

>24767108|10
GGTGATCACC

>24769265|10
TCCGCGCGGA

>24769859|10
TGCACGTGCA

>24770373|10
TCAAATTTGA

>24770591|10
TATTATAATA

>24770595|10
ATAATATTAT

>24771658|10
TCATTAATGA

>24775783|10
TATATATATA

>24775784|10
ATATATATAT

>24775785|10
TATATATATA

>24777135|10
AGCAGCTGCT

>24782379|10
TGCAGCTGCA

>24782945|10
ATTAATTAAT

>24782947|10
TAATTAATTA

>24782949|10
ATTAATTAAT

>24783579|10
TATATATATA

>24784119|10
TATTGCAATA

>24784179|10
GTATATATAC

>24784662|10
CAGGATCCTG

>24785350|10
TGTATATACA

>24785999|10
ATCCATGGAT

>24786052|10
ATATATATAT

>24786653|10
GCTAGCTAGC

>24786655|10
TAGCTAGCTA

>24787391|10
CATCATGATG

>24788898|10
TTGATATCAA

>24789394|10
CTCTATAGAG

>24792224|10
TTATATATAA

>24794898|10
CTATATATAG

>24796223|10
TTTTTAAAAA

>24796721|10
TATTATAATA

>24802714|10
ATTTATAAAT

>24802873|10
AAGTTAACTT

>24802958|10
ACTAATTAGT

>24803538|10
ATTAATTAAT

>24803540|10
TAATTAATTA

>24803542|10
ATTAATTAAT

>24804172|10
TATATATATA

>24804712|10
TATTGCAATA

>24804772|10
GTATATATAC

>24805255|10
CAGGATCCTG

>24808257|10
ATTTATAAAT

>24808416|10
AAGTTAACTT

>24808501|10
ACTAATTAGT

>24809081|10
ATTAATTAAT

>24809083|10
TAATTAATTA

>24809085|10
ATTAATTAAT

>24809715|10
TATATATATA

>24810255|10
TATTGCAATA

>24810315|10
GTATATATAC

>24810798|10
CAGGATCCTG

>24811486|10
TGTATATACA

>24817197|10
CAATGCATTG

>24818329|10
CCGAATTCGG

>24819934|10
CGGGTACCCG

>24821604|10
TATATATATA

>24821605|10
ATATATATAT

>24822177|10
TGGCCGGCCA

>24822779|10
GGTCCGGACC

>24827379|10
GGCCCGGGCC

>24827666|10
GGCCCGGGCC

>24828177|10
GGTCCGGACC

>24831942|10
CGACATGTCG

>24832055|10
TTAATATTAA

>24832553|10
ATATATATAT

>24832554|10
TATATATATA

>24832555|10
ATATATATAT

>24832556|10
TATATATATA

>24832557|10
ATATATATAT

>24832558|10
TATATATATA

>24832559|10
ATATATATAT

>24832560|10
TATATATATA

>24832561|10
ATATATATAT

>24832642|10
AAATTAATTT

>24832722|10
GCTCGCGAGC

>24832728|10
GAGCCGGCTC

>24834541|10
TTTTTAAAAA

>24835144|10
TCGCCGGCGA

>24839751|10
AAATGCATTT

>24841551|10
TGGCGCGCCA

>24843558|10
TGGTCGACCA

>24843749|10
GGTGGCCACC

>24847835|10
GACTTAAGTC

>24852731|10
TTGATATCAA

>24853069|10
GTGAGCTCAC

>24856762|10
ATCCATGGAT

>24859212|10
TCTGCGCAGA

>24861315|10
TTTTGCAAAA

>24861891|10
GGTCATGACC

>24864462|10
ACCCTAGGGT

>24866161|10
GGGTGCACCC

>24871446|10
TTGAGCTCAA

>24875966|10
CACGTACGTG

>24878099|10
GCCCCGGGGC

>24881639|10
CGAGGCCTCG

>24884449|10
CGAGGCCTCG

>24887010|10
TTGCGCGCAA

>24889121|10
TTGAGCTCAA

>24892792|10
TTGAGCTCAA

>24894936|10
TGATATATCA

>24894956|10
CTCTGCAGAG

>24896486|10
GCTTATAAGC

>24897071|10
TAATTAATTA

>24897101|10
TAATTAATTA

>24898203|10
AAATATATTT

>24899949|10
TTCAGCTGAA

>24901810|10
CAACCGGTTG

>24903123|10
GCCAATTGGC

>24905912|10
AATCTAGATT

>24907062|10
AGCCTAGGCT

>24907248|10
GCGCCGGCGC

>24907366|10
CGCACGTGCG

>24914546|10
TATATATATA

>24919367|10
GGAAATTTCC

>24925271|10
CGGCTAGCCG

>24935131|10
CGTTTAAACG

>24935209|10
CGTTTAAACG

>24935664|10
TAAACGTTTA

>24937458|10
CGACTAGTCG

>24938859|10
CAATTAATTG

>24939077|10
TATATATATA

>24939078|10
ATATATATAT

>24939079|10
TATATATATA

>24939080|10
ATATATATAT

>24939081|10
TATATATATA

>24939082|10
ATATATATAT

>24939083|10
TATATATATA

>24939084|10
ATATATATAT

>24939085|10
TATATATATA

>24939086|10
ATATATATAT

>24939087|10
TATATATATA

>24939088|10
ATATATATAT

>24939089|10
TATATATATA

>24939090|10
ATATATATAT

>24939091|10
TATATATATA

>24939092|10
ATATATATAT

>24939093|10
TATATATATA

>24939094|10
ATATATATAT

>24939095|10
TATATATATA

>24939096|10
ATATATATAT

>24939097|10
TATATATATA

>24939098|10
ATATATATAT

>24939099|10
TATATATATA

>24939100|10
ATATATATAT

>24939101|10
TATATATATA

>24939102|10
ATATATATAT

>24939103|10
TATATATATA

>24939104|10
ATATATATAT

>24939105|10
TATATATATA

>24939106|10
ATATATATAT

>24939107|10
TATATATATA

>24939108|10
ATATATATAT

>24939109|10
TATATATATA

>24939110|10
ATATATATAT

>24939111|10
TATATATATA

>24939112|10
ATATATATAT

>24939113|10
TATATATATA

>24939114|10
ATATATATAT

>24939115|10
TATATATATA

>24939116|10
ATATATATAT

>24939117|10
TATATATATA

>24939118|10
ATATATATAT

>24939119|10
TATATATATA

>24939120|10
ATATATATAT

>24939121|10
TATATATATA

>24939122|10
ATATATATAT

>24939123|10
TATATATATA

>24939124|10
ATATATATAT

>24939125|10
TATATATATA

>24939126|10
ATATATATAT

>24939127|10
TATATATATA

>24939128|10
ATATATATAT

>24939129|10
TATATATATA

>24939130|10
ATATATATAT

>24939131|10
TATATATATA

>24939132|10
ATATATATAT

>24939133|10
TATATATATA

>24939134|10
ATATATATAT

>24942084|10
TCCATATGGA

>24942594|10
TTGTTAACAA

>24947598|10
GCACTAGTGC

>24949158|10
TATATATATA

>24949159|10
ATATATATAT

>24949160|10
TATATATATA

>24953971|10
GGACATGTCC

>24954064|10
GGTGTACACC

>24954256|10
TGCGCGCGCA

>24957289|10
AATTTAAATT

>24957732|10
TGGGTACCCA

>24960501|10
TACGGCCGTA

>24962105|10
GGACATGTCC

>24962198|10
GGTGTACACC

>24962390|10
TGCGCGCGCA

>24967695|10
TGTTTAAACA

>24972959|10
TGTTTAAACA

>24976610|10
TGTTTAAACA

>24980836|10
GATTCGAATC

>24990131|10
TCCGGCCGGA

>24991306|10
GGACATGTCC

>24994687|10
AATTGCAATT

>24995307|10
TTGAGCTCAA

>24997417|10
TTGCGCGCAA

>24999028|10
GGACATGTCC

>24999860|10
CACGTACGTG

>25000777|10
AGATCGATCT

>25008321|10
CGAGGCCTCG

>25011407|10
TATTGCAATA

>25013490|10
TCTGTACAGA

>25013607|10
TTCATATGAA

>25018459|10
GGACATGTCC

>25018692|10
GGTGTACACC

>25018702|10
GGACATGTCC

>25018799|10
GGTGTACACC

>25020480|10
TACGGCCGTA

>25023246|10
TGGGTACCCA

>25025084|10
TGGTTAACCA

>25026572|10
GGACATGTCC

>25026805|10
GGTGTACACC

>25026815|10
GGACATGTCC

>25026912|10
GGTGTACACC

>25027407|10
CGCACGTGCG

>25046392|10
TCTCATGAGA

>25050358|10
GAAAATTTTC

>25057106|10
TGTAATTACA

>25064732|10
AGAAGCTTCT

>25067499|10
TGTAATTACA

>25069522|10
AAAATATTTT

>25071809|10
TATTTAAATA

>25072031|10
AAGTTAACTT

>25073746|10
ATATATATAT

>25078588|10
CGAGGCCTCG

>25079933|10
CGGCGCGCCG

>25081453|10
CGAGGCCTCG

>25082221|10
AAAGATCTTT

>25086626|10
CACGTACGTG

>25087141|10
GGGGTACCCC

>25087381|10
TCCGGCCGGA

>25091335|10
AATAGCTATT

>25094062|10
TTGCGCGCAA

>25096542|10
CATATATATG

>25096560|10
TCGTCGACGA

>25097307|10
AACTGCAGTT

>25097329|10
AAGTATACTT

>25098556|10
ATATATATAT

>25098557|10
TATATATATA

>25098558|10
ATATATATAT

>25098559|10
TATATATATA

>25101057|10
TTTGGCCAAA

>25109537|10
TTGAGCTCAA

>25110520|10
CGTCCGGACG

>25113618|10
AATTTAAATT

>25116827|10
TACGGCCGTA

>25118547|10
CGTCCGGACG

>25121045|10
TGCGCGCGCA

>25122667|10
TTGCGCGCAA

>25125681|10
TGGGTACCCA

>25129563|10
TGGGTACCCA

>25132041|10
CCCTCGAGGG

>25141430|10
TTTGTACAAA

>25143117|10
ATCGCGCGAT

>25143377|10
GCGGCGCCGC

>25147554|10
AAACATGTTT

>25147850|10
AACAATTGTT

>25148479|10
TCGACGTCGA

>25148658|10
GCATATATGC

>25149217|10
TATCATGATA

>25149412|10
GATCGCGATC

>25153625|10
AATCGCGATT

>25155272|10
GGGCCGGCCC

>25157446|10
GAGCATGCTC

>25158041|10
TATTGCAATA

>25168828|10
CGTTTAAACG

>25171028|10
CGACCGGTCG

>25175677|10
ACCGGCCGGT

>25180249|10
AAAAGCTTTT

>25184380|10
GGAGGCCTCC

>25185879|10
ATACATGTAT

>25186744|10
TTGGTACCAA

>25187029|10
AAATATATTT

>25187041|10
TGTCATGACA

>25187560|10
GTCCATGGAC

>25188402|10
ATATATATAT

>25188403|10
TATATATATA

>25188404|10
ATATATATAT

>25188405|10
TATATATATA

>25188406|10
ATATATATAT

>25188407|10
TATATATATA

>25188408|10
ATATATATAT

>25188409|10
TATATATATA

>25188410|10
ATATATATAT

>25188411|10
TATATATATA

>25188412|10
ATATATATAT

>25188413|10
TATATATATA

>25188414|10
ATATATATAT

>25188415|10
TATATATATA

>25188416|10
ATATATATAT

>25188417|10
TATATATATA

>25188418|10
ATATATATAT

>25188419|10
TATATATATA

>25188420|10
ATATATATAT

>25188421|10
TATATATATA

>25188422|10
ATATATATAT

>25188423|10
TATATATATA

>25188424|10
ATATATATAT

>25188425|10
TATATATATA

>25188426|10
ATATATATAT

>25188427|10
TATATATATA

>25188428|10
ATATATATAT

>25188429|10
TATATATATA

>25188430|10
ATATATATAT

>25188431|10
TATATATATA

>25188432|10
ATATATATAT

>25188433|10
TATATATATA

>25188434|10
ATATATATAT

>25188435|10
TATATATATA

>25188436|10
ATATATATAT

>25188437|10
TATATATATA

>25188438|10
ATATATATAT

>25188439|10
TATATATATA

>25188440|10
ATATATATAT

>25188441|10
TATATATATA

>25188442|10
ATATATATAT

>25188443|10
TATATATATA

>25188444|10
ATATATATAT

>25188445|10
TATATATATA

>25188446|10
ATATATATAT

>25188447|10
TATATATATA

>25188448|10
ATATATATAT

>25188449|10
TATATATATA

>25188450|10
ATATATATAT

>25188451|10
TATATATATA

>25188452|10
ATATATATAT

>25188453|10
TATATATATA

>25188454|10
ATATATATAT

>25188455|10
TATATATATA

>25188456|10
ATATATATAT

>25188457|10
TATATATATA

>25188458|10
ATATATATAT

>25188459|10
TATATATATA

>25188460|10
ATATATATAT

>25188461|10
TATATATATA

>25188462|10
ATATATATAT

>25188463|10
TATATATATA

>25188464|10
ATATATATAT

>25188465|10
TATATATATA

>25188466|10
ATATATATAT

>25188467|10
TATATATATA

>25188468|10
ATATATATAT

>25189196|10
TTTGTACAAA

>25192239|10
TTATATATAA

>25195496|10
GGACATGTCC

>25195583|10
GGTGTACACC

>25197028|10
TTGCGCGCAA

>25197272|10
TACGGCCGTA

>25200038|10
TGGGTACCCA

>25200481|10
AATTTAAATT

>25202227|10
TGAAATTTCA

>25203524|10
GGACATGTCC

>25203611|10
GGTGTACACC

>25204347|10
ACTGATCAGT

>25205915|10
CTTCATGAAG

>25208110|10
ATATATATAT

>25208111|10
TATATATATA

>25208112|10
ATATATATAT

>25208113|10
TATATATATA

>25208114|10
ATATATATAT

>25208115|10
TATATATATA

>25209147|10
GTCGATCGAC

>25212463|10
ACTTTAAAGT

>25213574|10
TACTATAGTA

>25214566|10
GGACATGTCC

>25216148|10
TTGCGCGCAA

>25223385|10
CATCATGATG

>25223906|10
TGATATATCA

>25226229|10
TTGAGCTCAA

>25229063|10
TTGAGCTCAA

>25229739|10
AGCTGCAGCT

>25236293|10
CTTCATGAAG

>25238332|10
TGTAATTACA

>25239292|10
CAAATATTTG

>25241805|10
CAAGGCCTTG

>25257466|10
TTGCGCGCAA

>25258335|10
TTTGATCAAA

>25258931|10
TCAAGCTTGA

>25260638|10
CACTCGAGTG

>25262271|10
TTTTTAAAAA

>25262571|10
GCGCCGGCGC

>25262574|10
CCGGCGCCGG

>25262597|10
CCACCGGTGG

>25263047|10
CCGGCGCCGG

>25263050|10
GCGCCGGCGC

>25263053|10
CCGGCGCCGG

>25263243|10
AGCTATAGCT

>25263248|10
TAGCTAGCTA

>25265578|10
GTCATATGAC

>25269079|10
GGACATGTCC

>25273929|10
AAGGGCCCTT

>25274097|10
TCGTCGACGA

>25274611|10
GTACCGGTAC

>25275381|10
AGCCTAGGCT

>25276165|10
CCAATATTGG

>25280534|10
TACTATAGTA

>25281511|10
CACTCGAGTG

>25283586|10
TCTCATGAGA

>25284184|10
CCGCCGGCGG

>25287192|10
TATTGCAATA

>25287639|10
CTGAGCTCAG

>25288923|10
CCTTTAAAGG

>25292135|10
TGTGATCACA

>25295799|10
TGTATATACA

>25303598|10
TGGGTACCCA

>25304038|10
AATTTAAATT

>25312128|10
AGCCTAGGCT

>25313278|10
GGGTCGACCC

>25314245|10
AGGTTAACCT

>25314882|10
GAAGCGCTTC

>25314956|10
CGCAGCTGCG

>25315753|10
TCTCTAGAGA

>25317284|10
TGTATATACA

>25320227|10
TATATATATA

>25320228|10
ATATATATAT

>25320229|10
TATATATATA

>25320230|10
ATATATATAT

>25328109|10
GGACATGTCC

>25328342|10
GGTGTACACC

>25328352|10
GGACATGTCC

>25328448|10
[truncated: 27,755,834 more chars]
