# Supplementary material for: detectIR: A Novel Program for Detecting Perfect and Imperfect Inverted Repeats Using Complex Numbers and Vector Calculation
Source: PLoS One. 2014 Nov 19;9(11):e113349. doi: 10.1371/journal.pone.0113349 (PMC4237412; doi:10.1371/journal.pone.0113349)
Supplement: File S8 — The output files of the imperfect inverted repeats detected differentially by detectIR and EMBOSS palindrome tool (Using the parameters described in the manuscript and HIV-1 genome as input data). (TGZ) [file pone.0113349.s011.tgz › ./Supplemental_File_08/Private1.fasta]

>2095|20
TCCCATTAGCCCTATTGAGA

>2459|20
GAAGACTTCAGGAAGTATAC

>3890|20
AGCTGTGATAAATGTCAGCT

>4901|20
ACTAATTCATCTGTATTACT

>5936|20
TCAGATGCTAAAGCATATGA

>6045|20
ATTTTAACATGTGGAAAAAT

>7815|20
TAAAATTATTCATAATGATA

>5935|22
ATCAGATGCTAAAGCATATGAT

>5933|26
GCATCAGATGCTAAAGCATATGATAC
