# Supplementary material for: detectIR: A Novel Program for Detecting Perfect and Imperfect Inverted Repeats Using Complex Numbers and Vector Calculation
Source: PLoS One. 2014 Nov 19;9(11):e113349. doi: 10.1371/journal.pone.0113349 (PMC4237412; doi:10.1371/journal.pone.0113349)
Supplement: File S9 — The output files of the imperfect inverted repeats detected differentially by detectIR and MATLAB palindromes function (Using the parameters described in the manuscript and HIV-1 genome as input data). (TGZ) [file pone.0113349.s012.tgz]

Archive with 4 entries (3 files):
- ./Supplemental_File_09
- ./Supplemental_File_09/Private1.fasta
- ./Supplemental_File_09/Private2.fasta
- ./Supplemental_File_09/ReadMe.txt
