# Supplementary material for: detectIR: A Novel Program for Detecting Perfect and Imperfect Inverted Repeats Using Complex Numbers and Vector Calculation
Source: PLoS One. 2014 Nov 19;9(11):e113349. doi: 10.1371/journal.pone.0113349 (PMC4237412; doi:10.1371/journal.pone.0113349)
Supplement: File S9 — The output files of the imperfect inverted repeats detected differentially by detectIR and MATLAB palindromes function (Using the parameters described in the manuscript and HIV-1 genome as input data). (TGZ) [file pone.0113349.s012.tgz › ./Supplemental_File_09/Private1.fasta]

>26|20
AGCCTGGGAGCTCTCTGGCT

>1649|20
GCCTTCCTACAAGGGAAGGC

>1709|20
ACCAGAAGAGAGCTTCAGGT

>2000|20
GGACATAAAGCTATAGGTAC

>2095|20
TCCCATTAGCCCTATTGAGA

>2195|20
TTAGTAGAAATTTGTACAGA

>2459|20
GAAGACTTCAGGAAGTATAC

>3890|20
AGCTGTGATAAATGTCAGCT

>4702|20
TTTATAGACATCACTATGAA

>4894|20
CAGACCAACTAATTCATCTG

>4901|20
ACTAATTCATCTGTATTACT

>5936|20
TCAGATGCTAAAGCATATGA

>5978|20
GCCACACATGCCTGTGTACC

>6045|20
ATTTTAACATGTGGAAAAAT

>6181|20
TACTAATACCAATAGTAGTA

>6627|20
TACAGCTGAACACATCTGTA

>6927|20
ATTCAACACAACTGTTTAAT

>7815|20
TAAAATTATTCATAATGATA

>8219|20
GCCACAGCCATAGCAGTAGC

>9111|20
AGCCTGGGAGCTCTCTGGCT

>2891|21
TGGGCAAGTCAGATTTACCCA

>1648|22
GGCCTTCCTACAAGGGAAGGCC

>1999|22
TGGACATAAAGCTATAGGTACA

>4701|22
TTTTATAGACATCACTATGAAA

>4900|22
AACTAATTCATCTGTATTACTT

>5847|22
TGATCTGTAGTGCTACAGAAAA

>5935|22
ATCAGATGCTAAAGCATATGAT

>5977|22
GGCCACACATGCCTGTGTACCC

>6370|22
CATTACACAGGCCTGTCCAAAG

>7095|22
AAATTAGATGTTCATCAAATAT

>24|24
TGAGCCTGGGAGCTCTCTGGCTAA

>1647|24
TGGCCTTCCTACAAGGGAAGGCCA

>9109|24
TGAGCCTGGGAGCTCTCTGGCTAA

>7389|25
AGGCCAGACAATTATTGTCTGGTAT

>5933|26
GCATCAGATGCTAAAGCATATGATAC

>5932|28
TGCATCAGATGCTAAAGCATATGATACA
