# Supplementary material for: detectIR: A Novel Program for Detecting Perfect and Imperfect Inverted Repeats Using Complex Numbers and Vector Calculation
Source: PLoS One. 2014 Nov 19;9(11):e113349. doi: 10.1371/journal.pone.0113349 (PMC4237412; doi:10.1371/journal.pone.0113349)
Supplement: File S10 — The output files of the imperfect inverted repeats detected differentially by detectIR and EMBOSS palindrome tool (Using the parameters described in the manuscript and chromosome 1 of Arabidopsis thaliana as input data). (TGZ) [file pone.0113349.s013.tgz › ./Supplemental_File_10/Private1.fasta]

>548|20
CTTTAGCATTTATTCTGAAG

>841|20
TAGATATTAGGTAATCTGTA

>881|20
ATAATTTAAAATAAAATTAT

>1120|20
TAATTTAATCAAATAAATAA

>1229|20
GTGATTCCTCCATGAATCAC

>1383|20
AATTAGAGGAACCTTTGATT

>1643|20
GAGATACGAAATCAAATCTC

>1748|20
CAAATGCATGAATGAATTTG

>1888|20
TTCAGTGTCTGGACACTAAA

>2251|20
GAGATACGAAATCAAATCTC

>3204|20
AATTTATATTTATTTAAATT

>3207|20
TTATATTTATTTAAATTTTA

>3310|20
TTTATAAAATTTATTATTAA

>3322|20
ATTATTAAATCTTTTTTAAT

>3422|20
TTAAGACTAATAAATCTTAA

>3917|20
AGTTCCGAATTTTCTGAATT

>4287|20
ATTCATATATATATATATAT

>4288|20
TTCATATATATATATATATA

>4303|20
ATATATATATGTGGATATAT

>4306|20
TATATATGTGGATATATATA

>4483|20
CAGAGGACATATGTCATCTG

>5866|20
TATATAAATAAAGTGATATA

>5868|20
TATAAATAAAGTGATATATA

>5971|20
TGCATTTGCAAGGAAATGAA

>8195|20
AATGCTTGAAATCAAGAACT

>9213|20
ACAAAAAAAACTCCTTTTGT

>9846|20
GAATACGTATTTACATATTC

>9971|20
CATATATATATATATGTATG

>9976|20
ATATATATATGTATGTTTAT

>9977|20
TATATATATGTATGTTTATA

>10818|20
TATATCAATTTATACATATA

>10827|20
TTATACATATACATGTGTAA

>10828|20
TATACATATACATGTGTAAA

>10900|20
ATTTAGGTTCTAACATATAT

>11632|20
TAAATTATATATATAGTTTA

>11799|20
CCTTAGAAAAATTACTAATG

>12467|20
CCAATCTATGTAAAGTTTGG

>12508|20
TGCCTCGTTGGAAAGAGACA

>12603|20
TTCCAATACGAGTAACGGAA

>13476|20
AACTATATATGTATATCTTT

>13897|20
AATTTTTTTTTAAAAACAAT

>13898|20
ATTTTTTTTTAAAAACAATT

>14356|20
ATCTTGTACTCGTCCAACAT

>14609|20
TATGTGTATTGATTCACTTA

>15359|20
TTGATGTTTTGAGACAGCAA

>17065|20
AATTACATAGGTATGCCATT

>17105|20
TAAATTAATTCATTTCTTTA

>17113|20
TTCATTTCTTTAAAAATTAA

>17259|20
AAAATGTAACCTTATTTTTT

>17285|20
AATTACATAGGTATGCCATT

>17325|20
TAAATTAATTCATTTCTTTA

>17333|20
TTCATTTCTTTAAAAATTAA

>17517|20
TCTATTTTTGCAAAAAAATA

>17729|20
AATTTATAATCTTATATACT

>17894|20
AAAATACAAGTTTATAATTT

>17902|20
AGTTTATAATTTTAAACACT

>18019|20
ACAATAAAAGTTTTTAGTTT

>18031|20
TTTAGTTTAACTAAAATATA

>18258|20
AATTTTTTTGAATAAAAAGT

>18554|20
AAAAAACTTTTAAATTTATT

>18590|20
AATTATATTTGAATATATTT

>18667|20
GTATACAATTTAATTTATAC

>19613|20
TATTTTCATTAATTAAAAAA

>19924|20
TTGAATACTACATTATTGAA

>20165|20
TTAAAATATTTATATTTTTA

>20514|20
ATATATATATATATATATTT

>20701|20
CCTAAAAAAAATTTGTTACG

>20721|20
AAAAATTCATTTGAATTAAT

>20723|20
AAATTCATTTGAATTAATTT

>21177|20
GTGACTGTATTTAGAGTCTC

>22817|20
AAATGAAAAGATTTCGATTT

>25717|20
AGGAGGGAGAGCTCCCTGAT

>25988|20
TCTTCCTAAGGTTAGGATTA

>26642|20
AGATACATCGAGATTAATCT

>28018|20
TCCCGATGTATATCTCGGGA

>29039|20
CAACTCAAAAATTTGATTAG

>29712|20
ACATTGAAAAATGTTAATGT

>30100|20
CAAAGAGTTTCAAATGTTTG

>31060|20
TAAATAAAACTTTTTCTTGA

>31182|20
GTTTATAGAACTCTTCAAAC

>33222|20
ACAAAGATTTACATCTTTTT

>33393|20
TCTACTCATTCATCAGTAAA

>34170|20
TCTTGGTCTGCAGCACAAGA

>34732|20
GAATCATCAGATGATGAAGC

>34843|20
GCTGGAGTTGGAACTGCAAC

>34942|20
GCAGCTACTGTAGCAGCGGC

>35791|20
GATGAAACAAGTTTTGCATC

>37033|20
AATTCTTCTCCAGATGTATT

>37145|20
AACATGAAAGTTTTCAAATT

>37289|20
TTTCAAAGTCCACCGTGAAA

>38067|20
ATTGCTTACGTGTAAACGAT

>40100|20
AAAATATAATGTTCTATATT

>41268|20
CATTTGATTTTAATCTAACG

>41280|20
ATCTAACGAATTCGTTAACT

>41552|20
ATATATATATATATATCAAT

>41808|20
TTCTGTTAAGGTTAACAGAA

>42768|20
TTATAAAATGTAATTTATTA

>42827|20
ATATAATAATTTTATCTTAT

>43388|20
TTTTATATTTTAATCTTAAA

>43822|20
TAGTTTATTCTAATTTACTA

>44448|20
TCTAATTGTTCACGATTTGA

>44463|20
TTTGACTCTTCAGAGTTTAA

>44812|20
AAATATTCTTGATGATATTT

>46282|20
ATCTTTGAATTTTCAAAGCT

>47055|20
ACTTTAATTACAAAGAAAGT

>52415|20
TCTGTTTTTTTAAAAAAAGA

>52465|20
CGGCGACTCAAGAATCTCCG

>53844|20
AGGGTTTCAGTTAAAACCGT

>53999|20
TAAGTCTAGACCAATACTTA

>54727|20
AAAGAATATATAGATTCTAT

>54859|20
AGATAAAAAGATTTGAATCT

>56316|20
AATATAATTTAAAATATATT

>56479|20
AAAAACCCATCTGGGTTTTT

>56862|20
GTTACTTTTACAAAGGTACC

>57171|20
ATGTGTGTGAACGCAGACAT

>57230|20
AATTCTGGTTTACCAAAAGT

>57751|20
GTTTAACTTTTAACTTGAAC

>59182|20
TATTTTAAAGATTAATAATA

>59710|20
CGTAGTGCAAATGCACTGGG

>60087|20
ATATAAGGGACCCTTTACAT

>60748|20
TATGAATGTACACACTCACA

>60918|20
TGATTCATTAAATTGAAACA

>61058|20
TTCTTAATCTCGAATAAGAA

>62718|20
AAAAACGAGTTCTTGTGTTT

>62733|20
TGTTTGTCTCTAAACAAAAA

>63977|20
AAAATAAAACTTTTTTTTTT

>64585|20
GTGAAACTCGAGGGTATCAC

>65061|20
CATGATTTTAGAAAATCAAG

>65118|20
TCTCGAACAAGTTTTCAAGA

>67835|20
TATACAGAAACTCCTGTTTA

>68777|20
AACCAAACTATTATTTGGTT

>69048|20
TACATAATATTTGTTATTTA

>69329|20
ATTGTTATATATATAAAATT

>69512|20
TAATTTTAGTTCTAAAAACA

>69584|20
TGTAGTAATTTAGTAATACA

>70143|20
CCACAAATTCTAATCTTTGG

>70249|20
TGATGTCAATCTCGACCTCA

>70467|20
ATTTTTAAGTTCTTCAAAAT

>71128|20
CATATCAATGAATTGATCTG

>71932|20
GGGTGCTTACATAAGGACTC

>72457|20
AATATATATAGATATAGCTT

>72889|20
AGTTTCTAGGACTAGGAAAT

>73293|20
AGCTCTTCTCCAGAAGAACT

>75534|20
TCCATAATTCGAATTATATA

>77342|20
ATTGCCAAGAGCGTGACAAT

>78013|20
CAACAAAATTGAATTCGTTG

>79906|20
GATTGATGACATTAACAATC

>79950|20
AAATTGATGACCGTCAATTT

>80547|20
ATATGAGTATTTATTTATAT

>81022|20
TAGCTTACTATAGAAAACTA

>81167|20
ATATAAAAAAGTTTTTTTTT

>82510|20
AGTAAGATAGTTTTCTTAAT

>84610|20
GCTTCCCACAAGTGGAAACC

>86074|20
GTCACAAAGCACTTGGTGGC

>86449|20
GATAAAACTCTAGTTTTTAC

>88369|20
CCAAAATTTCGTAAATTTGG

>88617|20
TATTTTGCTAAATCAATATA

>89792|20
ATCTGTAATGTATTAAAAAT

>91211|20
TTCAAACTCCAGCGTTTGCA

>91334|20
ATGAAAAGCTCGCTTATCTT

>92372|20
AATCCTATGGGCAAAGTATT

>93213|20
AAAGAAATCGAGATTGCTAT

>93444|20
ATTGGTGAAGATTCACTTAT

>93672|20
CATAAAGATGGAACTTTTTG

>94242|20
GCAGAAGAAACTGCTTCAGC

>94344|20
ATTTGTTCTTCAGAACATCT

>94447|20
AACTACCAGTTCGGGTAGAT

>94787|20
TGGTCTAGGAACCTCGAGCA

>95510|20
AGAGTTTGATGTCAAAGTTT

>98082|20
CTTATCAATGAATTGATCAG

>98267|20
AGTTTTTGATATCAGAAACT

>99100|20
ACATATATATGTGTAAATGT

>100471|20
TTTAATGTAAATTCCTTAAA

>101808|20
TAATCTTCTGTAGAAGTTTA

>101862|20
GCTACACAAAATTGAGAAGC

>102075|20
TTTGAACTTCTAAATTCTAA

>102215|20
TATACAAAACTTTTTGACTA

>103961|20
ACAGTTACAAGTATAAATGT

>105073|20
CATCTCCGGCACCGGAAAAG

>105123|20
GCTCTCTGATCTCAGAAACC

>105835|20
CCAGCAATCGGGAGTGGTGG

>106219|20
TACAATAATTTATTATTATA

>106439|20
GTCTAAACTCTAGTCTATAC

>106691|20
CAGTTGATAAATATCACCTG

>106978|20
AAATATATATGTATATGTGT

>107001|20
ACGTATATATGTATATATAT

>107935|20
AATTACTATATATACTAATT

>108722|20
ATTTCCATGAACATGAGAAT

>109259|20
TCGGATTCTCAAAAATCTGA

>109656|20
GCAAACGAGCTCTCGATTAC

>111272|20
GTCAAATCTGAAGAATTAAC

>111776|20
ATGATGTTCGTGCACACCAT

>111796|20
TTTTAGTGTTCAAACTAACA

>114654|20
CGATGGTCCTGGGACAATGG

>115392|20
AGATGGAAACTTTTGAATCT

>115756|20
TGATGAGTGAGCACTAAACA

>117235|20
ATCCGAATTTGAATCCGGAT

>121434|20
ATAAATACAAGTGTATACAT

>123340|20
TTCTTCAACTGGTGCAAGAA

>125879|20
GTTACTATTTTAATACTACC

>126509|20
GAAGATGTAAGTTCATCATC

>129102|20
TTTATTTTTGGAATAATAAA

>129157|20
AATCATTAATATTATTAATT

>129276|20
ATAAACATTTCACTGTCTAT

>129294|20
ATGTAACGTCTACGTAATAT

>129453|20
TATTTTTTTTCAAAAAATTA

>130123|20
TCTTTTATTGAAATAAACAA

>131144|20
TTTTTTTATGTATGAAGAAA

>131496|20
TGAATATTATGTAACTTTCA

>132015|20
GGAAACTTTCGATTGTTTCC

>132070|20
TTTAAACTCGGGAGTCAAAA

>134365|20
CTTGTCACTTCAGTGTAAAG

>134892|20
TTGTTCCAGTTCTGGAGAAA

>136053|20
GCCCATTATGAATATTGAGC

>137507|20
TCGTGTAAGTTCTTGCATGA

>138796|20
CTTCATTTTCTAAAATTAGG

>140551|20
CGCCAAAGTCGTCTTTTGCG

>141588|20
GGTCTAAGACATATGAGACC

>141850|20
TTTTTTGTTACATTAAAAAA

>142924|20
TCAATGAACAAGGGCATTGA

>143008|20
AGATATATATATAGATATCT

>143010|20
ATATATATATAGATATCTAT

>144352|20
GTTTGTTTTAAAAAAAAAAC

>144985|20
CTCTTGTTGCTCTTCAAGAG

>146012|20
TCGAAAAGCTCGAATTTCGA

>146608|20
TTTTGATAGTTCTAACAATA

>146623|20
CAATATATTTCATTAAATTG

>147399|20
TTTTTTTTTTGAAATAATAA

>147882|20
ACCTTTAATAAATTGAAGGT

>148172|20
TTGATTTTGACCAAGGTCAA

>148175|20
ATTTTGACCAAGGTCAAAAT

>149368|20
CGTGGAAGTCAACGGCCACG

>150179|20
CTCATGATTCTAACCCTGAG

>150537|20
CTGATACAACTTTGAAACAG

>150836|20
CTGCTTTATATATAAACTAG

>154028|20
TTTCTGGCACTTGCCAAAGA

>154069|20
TGATCTTGTTGACAAGTTGA

>156138|20
TTTACAAAGAACTTTTTTAA

>156811|20
TAAAACGACACGGCGTTTCA

>157614|20
GAGAAAGGAACTCCGTTCTC

>157747|20
CTTCTTCTACCTAAAACAAG

>159611|20
AAATATATACATTTATCTTT

>160040|20
ATGTAAAAATTTGATTACAT

>162653|20
GAACAATAGCTCTACTTTTC

>165964|20
TCTTCTCTTTGAAGCGTAGA

>166068|20
ATGCTGTCCTTGAACACCAT

>166323|20
GTTTGTTTTTTATAACAAAC

>166601|20
CTTTATCCTTGAAGAAAAAG

>167707|20
CGGAAACCAGGTGGTTTTTG

>167843|20
TTTTTGAGAAGTTTCCAAAA

>167844|20
TTTTGAGAAGTTTCCAAAAA

>168125|20
TGTATATATGAAAGTATACA

>168660|20
TGTTTTTCTCAACACAAACA

>171890|20
AAAAAAAAATCTTATTTTGT

>172331|20
TCCCTTACTAGAGATAGGGA

>172508|20
AGAACCCGGGTCCGGTATCT

>173079|20
TATTTTATTTCAAAAATATA

>173105|20
ATGAAAATAGATATTTTGTT

>173667|20
TTGACTTATTGACCAGTCAA

>174238|20
ATTTCTAATTCATTAGATGT

>174967|20
ACAAAAAATTTATTTTTCGT

>175156|20
AAATTACAATGTTGCAAATT

>175230|20
TATTTGAATTCAATCAAATA

>175440|20
AAGACCAATTTATTCATCTT

>176219|20
TTGATCAAAGATTGGGTCAA

>177122|20
TGGGCTTATAAAAAAGCCCA

>177155|20
AAAGTCAAAGGTCTGATTTT

>178945|20
ACTTTGTTAGGTAATTAAGT

>179047|20
AAAAATCAAATTTGATACTT

>181477|20
CCAAGATGACATAATCTTTG

>181618|20
TATTTGTGTGAACATATATA

>181955|20
TTCGGATTCAAGAATCAAAA

>182814|20
TCTATATATATATATATATA

>182866|20
TGTTTGGCTTCAGCCGAATA

>184165|20
TAAATGTTAACTAAAAATTA

>186873|20
GTCAAACGCTGGAGTTTGTC

>187013|20
GTTTATCATAAATGTCAAAC

>187202|20
TCACTCCTCGAGAGTAGCGA

>189255|20
GATACTTTGTCCAATGTATC

>191128|20
GGTTTTGTAGATACGAAGCC

>193562|20
AAAAGACCAGATCTTCTTTT

>196773|20
ATCAAAGAATTTTATTTGTT

>197556|20
TCAAGCAATATCTTACTTGA

>197633|20
GAGCAGTTATGTGACTACTC

>198569|20
TTAGATATTGTAATATGTAA

>198758|20
ATCTTGAAAATTTCCAAGTT

>198852|20
AGATAAGTGCACACTTGTCT

>198973|20
ACATATACACTTGTACAAGT

>199327|20
ATTACTCTTTGAAAAGTCAT

>199728|20
AAATTTCTGTCCACAAATAT

>199729|20
AATTTCTGTCCACAAATATT

>200577|20
TTCAAAAATCTATCTTCGAA

>200750|20
TAATGGTATCAAGACCCTTA

>200816|20
TGATGTCTATCTTGACATTA

>201905|20
AAAAGATTTTAAAATATATT

>202651|20
TGTTTTGGTTGACCAAAAGA

>202712|20
TCTCATAGTTGATTAAGAGA

>203053|20
TGTCTATGAGTTAATGGACA

>204830|20
TCTTTGTTTGTAAATAAATA

>204832|20
TTTGTTTGTAAATAAATAAA

>204925|20
ATATAAAAATCTTTTCATCT

>204953|20
GAAGAGCTTTTAATCTCTTC

>205309|20
GGTCGGTTCATGAACCGGAC

>207472|20
TCGTATTTTTGAAATTTCGA

>208153|20
TATTTTATTTATATAAAACA

>213240|20
CACAAATTACCTAATTGTTG

>213519|20
TTTGATAATTGATTATTCAA

>213719|20
TAGACTCTTCCACGAGTCAA

>213828|20
TTATTTTAAAATAATAATAA

>213841|20
ATAATAAAATAATTTCTTAT

>213899|20
TTATTATTTTAAGAAAATAA

>213933|20
AAATGACTTAAATATCATTT

>214149|20
ATGGGTTTTGTAAAATTCAT

>214595|20
TAACGACTGCTCACTCTTTA

>217107|20
CATTTTCATAGAGTAAAATG

>218146|20
TATGATAATCAATTATTAAA

>218247|20
TATTTTATTTAAATAGAACA

>218792|20
AAACATATATATATATGCAT

>218799|20
TATATATATGCATGTATTTA

>219466|20
TCTCGAACACATGCTCAAGA

>220624|20
CGGAGAGATGGATTTCTCCG

>221427|20
GATCAAGGTGGAAATTGATC

>223572|20
GTGATCGGAGGTGCGGTCAC

>223636|20
GCTAATCTCTTGAGATCACC

>224384|20
GACTAAATAACTTTTCAGTC

>224971|20
CTTAATTTATAATAATTAAG

>226624|20
AGCTCTCGTCAATGACAGCT

>227185|20
AGAAAACGTTCAAGTGTTCT

>228458|20
TAATTCATTTCATCGAATTA

>228721|20
AACGAAGCAGATCCTTCATT

>228770|20
CAATATTTTAAAAAATCGTG

>230052|20
TCAGTTTGACTTCCAACTAA

>232025|20
TTGTTTATTTTAATCAACAA

>232497|20
ATAATTTAAGATTATATTTT

>232886|20
TAGTAATCTGTAAAATACTA

>233331|20
CAAAACATACATAGCTTTTG

>233343|20
AGCTTTTGGTTCCAAAACAT

>233472|20
TGTGATTGTCAAGAATCATA

>233659|20
ATTAAGGTACTTATCATAAT

>236850|20
AAAAGGAAACTTTACCTTAT

>239564|20
AATAATATATATATTTTATT

>239942|20
CAAAACAGCAAGCATTTTTG

>240474|20
AGACTGAGCTCGCTGCGTCT

>241224|20
TGCCTTTTAAGTAAAAGGAA

>242766|20
ACACAGTAAAGTCAATGTGT

>243886|20
TTGGAATCTAGATTTTCCAA

>243962|20
AATTCGCAAGGTTCCAAATT

>245356|20
TCTCTTTTTCCAAAACAAGA

>246021|20
AATCGTGGAGTTTAACGATT

>246330|20
TATTTGTTATTTCACAAAGA

>247060|20
GAGGTAGAAACTTCTTTCTC

>247625|20
AGTATTCAGTTCTGAATCTT

>247934|20
TGAAACCAAATTTGGTTTTA

>248609|20
TGTTAATTAATTCCTTAACA

>248643|20
TTCTGAGAATATTGTCGGAA

>248686|20
TGGTGTACACGTATACATCA

>249811|20
AGGTTAGTAGTTGCTTACCT

>250942|20
GATAAATCTTTAGACTTGTC

>251400|20
CTAAGGAAAACTTTCCTGAG

>252607|20
AATAGATTACTTAATGAATT

>252623|20
AATTAATACTGGTACTAAAT

>252896|20
TGAGATTCTAAAGTATATCA

>253893|20
AATATTACTGGAGTTAGATT

>255476|20
AATATATAATTTTATTTATT

>255478|20
TATATAATTTTATTTATTTA

>255671|20
AAATACTTTTAAAATTATAT

>255731|20
AATGTTCAATTTTGAAATTT

>256348|20
AATATATTTATAATTATGTT

>256559|20
AAATTAGTATTTATTAGTTT

>256572|20
TTAGTTTATCGATAAATTAA

>258928|20
ATCTTATTTTAAAAGGAGAT

>259233|20
AATATGGGTTTACACATAAT

>259281|20
ATTAATAAATATTTAAAAAT

>259316|20
TCTTAACACTTGTTTTAAAA

>259405|20
TCTTTCTTACATAAGGAAAA

>261518|20
TCTCTTGTTTTAATAAAAGA

>264157|20
GACAGTATGTACATAATCTC

>264566|20
TACCAGATCCTGATACGGTA

>264600|20
ATTTAAGGGTTCCAATAAAT

>265374|20
GTGTTGGTTTGAACCCTCAC

>265655|20
AACATTTCAGATCAAATGTT

>265662|20
CAGATCAAATGTTTGTTCAG

>266285|20
GGGCCAGAAAATTATGGGCC

>267068|20
TTGTGGCTTAGAATCGACAA

>267272|20
TCCTTGCAAGTTTGGAAGAA

>267797|20
AGCTTGCGATTTAGCAATCT

>269133|20
GAGGCGGGGACCACCGCCTC

>269258|20
CGGATTCGGTGCCGAAGCTG

>271542|20
GATGAAGCTTATGCTTCAAC

>275285|20
TACACATAGATACATGTGTA

>275352|20
ATATCTAATGAAGTAAATAT

>276484|20
AATCTTTGACATCAAATAAT

>278131|20
CCTGATGAGAGCTCTTCTGG

>281698|20
ATGTGAAAGAACTCTAACAT

>281976|20
TGATGTCAGTTCTGTTATCA

>282181|20
AGTTGTGTTGTAAGACTACT

>285405|20
GAAGCTGTTCAAACGGCTAC

>286837|20
TAATTCTATCCATTGCATTA

>287521|20
TTTTTGGTTGTATTCAAAAA

>289157|20
TTTAATGGTTTACCCTTACA

>290152|20
ACTTGTGTGAACAAACAGGT

>290582|20
AATTACCGACATCGGAAATT

>291304|20
TAAACCAAAGATTGGGTTAA

>293866|20
CATTTCTTAACTAAGATCTG

>298573|20
AAGCCCATATTTATCAGCTT

>301293|20
ACTTTTCTTTGAAGAGAAGT

>302168|20
TAAATATTTGAAAATTTTCA

>302799|20
ATTTAATAAATTCATTAAAT

>303244|20
CATAACCTTTCAACCTTATG

>303821|20
GCTGAGAAATCTTTCTCCTC

>304734|20
ATATCAGGAGATGATGATAT

>306484|20
AAAATGCAAACTTCCTTTTT

>308123|20
TACTCAGTTACAAATGAATA

>308611|20
GAAAAAAATCAAGATTTTTC

>309500|20
TATCCTTTTTTAAAAGGGTA

>311856|20
AGAAAGCGGAGCCGTGTTCT

>314873|20
AACTAAATGGCTATTTACTT

>315088|20
ATGTGTATATATATACATAT

>315090|20
GTGTATATATATACATATAC

>315091|20
TGTATATATATACATATACA

>315092|20
GTATATATATACATATACAC

>315093|20
TATATATATACATATACACA

>315197|20
AAAAAACAACTTTTTTTTTT

>315472|20
GAATCAGAGAACCCTAATTC

>316059|20
GTGTTTAAGTTCATAAACGC

>316582|20
GAGAGTTCTTCAGGACCCTC

>319089|20
TCCTTAATTCAAAGTAAGCA

>319856|20
TGCATATATATATATATATA

>320249|20
AACCACTTTAGAAATTGGCT

>321490|20
AAAAATATATAAACATTTTT

>321491|20
AAAATATATAAACATTTTTT

>321622|20
CACTTCCGAGTTCAGAATTG

>321913|20
GTGAATAAAGTTTTATGAAC

>324156|20
TTTAATTCCAGGGAAGTAGA

>324374|20
CAAAGTCATTCATGGCTTCG

>324459|20
AGAAGAGTTTGAACTCTTAT

>325314|20
TTTTTGTTTAAACAAAAAAA

>325632|20
GACAATGGAGGTCCGTTTTC

>326587|20
TCTCCAGCTTTATATGGAGA

>326680|20
CTTGCCTGGGGCCACGCATG

>328662|20
CTCCTTTTGCTCAAAAAAAG

>329455|20
TAACTAGTATTTAGTGGTTA

>329732|20
AAGAAACCGACCAATTTCTT

>331700|20
GATGTAGCATCTGCTGCTTC

>331764|20
GATGACCGACATCTCTCATC

>332851|20
TTCATAAATTCATTTTGGAA

>334843|20
ATATTCCTCAAGAGGGATTT

>335295|20
TTTCTGGTTGAAAATAGAAA

>335403|20
TTAGGTAAACTTTTACCTGA

>335613|20
GAAGACGCAACTGCTTATTC

>338071|20
AACAAATATGTAAATTTGTT

>340147|20
AACACGGAAAATTACGTGTT

>341247|20
TTTGATCTTGAAAGATAAGA

>342281|20
TAGTTTTGTCAACAAAGATA

>343396|20
AAACATAATGAACTTTGTTT

>343860|20
GCTTGCTCTCCAAAGGAAGC

>344747|20
TTAATTCAACTTTGATTAAA

>345360|20
TAACTAGAACCTACTAGTTA

>345426|20
ATTAAAAAAGATTTATTACT

>345734|20
TTTTTTCTTTTAAAAAAAGA

>345735|20
TTTTTCTTTTAAAAAAAGAA

>345736|20
TTTTCTTTTAAAAAAAGAAA

>346037|20
GGAATCAAATCTTTGATGTC

>346455|20
CTCGACAAGCCCTCCTCGAG

>347109|20
CATCTCCGGTGCCGGTGACG

>347499|20
CTCTGATATTTATTTCATAG

>349361|20
CTCAAGGTAAATACCTTCTG

>351881|20
TTGTGTCAACATTGGCATAA

>352216|20
CTCAAAAATGTATTTAGGAG

>352563|20
GTAAGTTAATTTTAAGTTTC

>352889|20
TCCGCTTGTCTACAACTGGA

>353076|20
AGGGTACATCCATGAGCCCT

>353938|20
TTACCTTTACCTTCAGGTAA

>353941|20
CCTTTACCTTCAGGTAACTG

>354197|20
GGATGTGAGCTCTAACCTCC

>354985|20
TTCCTTTTTTTAAAGAAGAA

>356434|20
ATAAAAGACCTGTCTGTTGT

>361884|20
AGCTGAATCAGGATGCAACT

>363246|20
TTGTTTTAAACTTTAAAAAA

>363247|20
TGTTTTAAACTTTAAAAAAA

>364607|20
ATTGAAATAGATATTTTATT

>364950|20
TATACATACTTGTGTGTTTA

>365135|20
ATAATAATTTAAATTGTTTT

>365255|20
AGACAGACAGCTATCTCTCT

>366359|20
TTTTTAAATAAATAAAAAAA

>366507|20
TGTTTATTAATTAATTTACA

>369620|20
ACAAGGAGCTGGCTATTTGT

>369893|20
AAAATATATATATATAATAT

>370157|20
TTAATAAAGATCTTTACGAA

>370360|20
TCTAATTATACATAATTTAA

>370757|20
TATATATATACACACATATA

>371586|20
CACTAACATGTAAGTTAGTG

>371963|20
TATAAAAACTGGTTAATATA

>372498|20
AGTATCATTCCAATGATTTT

>373560|20
TCTCTCGGATCTCTGAGAGA

>373859|20
TGATTTTTTTTAAAAAAAAA

>373947|20
GCTTCACCGCCCGGAGAAGC

>375684|20
CCTAGAACCTTGCTTCTTGG

>376800|20
AATCTTTGGTTCCAAGGTTT

>376895|20
AAATAACGAGATTGTTTTTT

>377301|20
CAAAAGTATGGATTCTTTTG

>377734|20
AAAATTGATTGATCATTTCT

>378253|20
TTTCCTATCAAGAGAAGAAA

>378478|20
AATAATAATGTATTTTTTTT

>378991|20
CTTCTTAAAAATTTAGGCAG

>381403|20
AGGACTTTGTTCAACATCCT

>382161|20
ATGAAATCCAGGTATTTGAT

>382241|20
AATGAAATTAGAAGTTAATT

>382379|20
ATTTCTGAAGTTCCTGAAAT

>383181|20
GTTCTATTATATAAAAAAAC

>385005|20
TTAAAACTTAAAAATTTGAA

>385872|20
GATTATATCAAGAGATACTC

>386482|20
AGGCCACATCCATGGGGACT

>387249|20
TCAAGTGTCAAGACTATTGA

>387475|20
TCCTCTACCTTGTTACAGGA

>387742|20
AAACGAACCTTGTTTCATTT

>387908|20
AACATGTAAGATTTCTTGTT

>388195|20
TGTAACCAATATTAGTTACA

>389526|20
CGAGCTGATCAATGATCTCG

>392981|20
CGTCGCTGCAAGGAGCGGCG

>393241|20
GCCTACTAGGCCTAGGAGGC

>397793|20
TCTCATTCAAATTTATGAGA

>397851|20
AAATAGACTTTAGTTTATAT

>398178|20
AACAGTACTAGATTACGGTT

>398916|20
CAGTCTACTTTAGAAGAATG

>399764|20
TATATGCATGTATGTATGTA

>399829|20
TACTCATATGAATATGAGCA

>400524|20
CTACTTGAATTTTCAATTTG

>401321|20
ACAATTTGGAGCTTAATTGT

>401827|20
AGAGCCAGAGATCTCTCTCT

>401828|20
GAGCCAGAGATCTCTCTCTC

>401829|20
AGCCAGAGATCTCTCTCTCT

>405451|20
TCATATTGTCCACACTAAGA

>405555|20
CCCATGTCCTTGGAATTGGG

>406919|20
ACAGAAGGGTTCCATTCTTT

>407063|20
TTTCTTGATTTATGAAGGAA

>407174|20
GCTAAGCTTTCAATCATAGC

>413508|20
TTTTTCTTTCAAAAGAATAA

>413984|20
CAGTTATGGTACCAAAAGTG

>414647|20
AATGAAAAATGTGTTGCATT

>414880|20
GAATCAATGCCCATTGGCTC

>417983|20
TTTTATAAAACTCAATAAAA

>419004|20
ATGGGCTGTCCATAGCACAT

>422367|20
TCTCTTTGTGAACTAAGAAA

>422447|20
ACTTTATAGTTCTACAAAAT

>423011|20
TATAAAAATAGAATTTTAAA

>423035|20
TTTTTTAATAAATAAAAACA

>423180|20
TTTATAAAACCTTCTAAAAA

>423209|20
AAAAGAGTTGAAAAACTTTT

>423739|20
TTTATAAAACCTTTTAAAAA

>423947|20
TTTATAAAACCTTTTTTAAA

>424140|20
TTTGTAAAACCTTTTGAAAA

>424366|20
AATTATTTATTTAAATGTTT

>424465|20
AAGAAAGTAAATACCTTATT

>425484|20
GATAAATCATTTGAGTTTTC

>425504|20
TTATTTGTTAAAACAGAGAA

>425874|20
TATTTATTTTTAAAACAATA

>426038|20
AAATATATTTGACTATTTTT

>426212|20
ATAAAATAATATTATGTTTT

>426222|20
ATTATGTTTTAAAAGAAAAT

>426491|20
TAACGAATAATTATTTATTA

>427446|20
ATATATATATATATATATGT

>427939|20
TTCATGGCACATGCCAAGGA

>428200|20
TTTTTTTTGGGCAACATAAA

>428464|20
TGTAGACTTGAAAGTCCAAA

>430513|20
CGACGACGATCTCCTCGTCG

>431652|20
ACCAAAATCGTGATTTTATT

>431872|20
CATAATTCTTTAAAATCATG

>431892|20
ATTTTTGATTTATCAATAAT

>432042|20
ATGGTCCCTGGACGGATCAT

>432537|20
ACCTTTTTTTTAAAAAAAAT

>432538|20
CCTTTTTTTTAAAAAAAATG

>433825|20
TATATTTTAGTTTTAATATA

>434397|20
TATTTTCTGGCCATAAAATA

>434548|20
TTTGTTAATAAAATAAAAAA

>434820|20
AAGAAAGTGACCATTTTATT

>436036|20
GTGAATCTGTTCAATTTCAC

>441096|20
GCCAACCATACATGTTTGGC

>443143|20
ACTTTTACTCCACTAAAATT

>445729|20
ATCGCTCTCTCGAGTGCTAT

>446303|20
TTATTTTATTCATAAGTTAA

>446840|20
TTTGCTGTTCAAACCCCAAA

>447497|20
ATATTTTTGTTCTAAATTAT

>447546|20
ATTATTAAACTTTAAATATT

>447600|20
AAAATATTAAATCATATTTT

>447669|20
ACAAAAATTAAAAATTTAGT

>447996|20
CGTTCGAGAAATCTGGACCG

>450380|20
GAGGTTTTTGGAAGAAGCTC

>453554|20
AGTTTTAAACTTTTGAAGCT

>454843|20
AATGAAAAAGATTTTTGATT

>455585|20
AATCATTTTAAATTATGATT

>455898|20
TGCAGGTACTTGAACCTTCA

>456138|20
AGTTTTAAACTTTTGAAGCT

>456939|20
AGCCAAGATTGATGATGGCT

>457924|20
GTAGTTAAAGGTATTACTAC

>457962|20
TTCCTCATTTTAAACAGGAA

>458581|20
TCCATCTGTCCACAAATGTA

>459311|20
TGATTACTTTTAATTGATCA

>459455|20
TGATATTTATGTAATTAACA

>459687|20
TGTCACAAAACTTTGTATCA

>459751|20
TCTATCAATCAATTGTGAGA

>459929|20
TTTTTTTACGAGAAAAAAAA

>460224|20
AAATGGTGATTTCAGCATGT

>460836|20
TTAGATAAAGTTTTTTTTAA

>461046|20
GATTTAAATAAATTGTAATC

>462081|20
GTAAACGAAGATTTGTTTTC

>462710|20
TGAGAATGTATTCATACTCA

>463058|20
TAGCTTAATCTATTTAACTA

>464060|20
CGGCAAAGCCGGCTCTGCCG

>464161|20
TGTTCTTTTGAAAATGCACA

>465747|20
AATTGTTACATGCAAGAATT

>465771|20
CAAAAAGTTTTAACTTATTG

>468479|20
TTATCTTTATATATATATAA

>469177|20
AAAATACTAATTATTATTAT

>470187|20
TAGTGGTTTGAAATTCACTA

>472017|20
ATTGAATTACATTATTGAAT

>473426|20
TTTTATTGTAGAGAAAAAAA

>473632|20
AAAGACTGATTTCAATTTTT

>473877|20
ACAATAAACTCGTTTCTTTT

>474387|20
GTAAACTGCACGCCGTTTTC

>475984|20
TCTTGATGGTGCCATGAAAA

>477059|20
CCAAAAAAACATTCTTTTAG

>477528|20
AATTATAAAGGTATATAAGT

>478433|20
ATATAACTTGAAAACTATAT

>480040|20
ATTTTTGCCTTGGCTATAAT

>480427|20
TAAAAAGACTTGTATTTGTA

>482018|20
TTTTATGTTAAAACTTAAAA

>482106|20
ATTTTGAAATTTTTGGAAAT

>482995|20
CTCGTCCACGTGTCGAGGAG

>483262|20
TAGTTAAATGTAATTATCTA

>484382|20
ATATAATGATCTTATTTTAT

>485203|20
AATATGTCAGATGACATGTT

>485337|20
TTGTTCAAATGTTGTAACAA

>485392|20
ATTTTGAGTTCACTCAAATT

>485420|20
TGTTATTTTTCAACAAAACA

>485433|20
CAAAACACATTTCTGTATTG

>485553|20
CAATTTTGAACTGAAAATCG

>486053|20
CTGACACTTTCAAGTTTAAG

>486123|20
ACTTGTTCATTTGAACAAAT

>486158|20
TTTTGCCAAACTTGTCAATA

>486347|20
TCAATTATTTTAAGAATTGA

>486545|20
TAAACGTAATTTTAATTTTA

>486551|20
TAATTTTAATTTTAAAATAA

>486935|20
TCATTTTTTGAAAAAAATAA

>487715|20
TATTATTTTTTAAAAATATA

>487958|20
TTGTTTTAAAATTAGTACAA

>487964|20
TAAAATTAGTACAAATTATA

>489107|20
CATCAATTAATTAATTAATG

>489113|20
TTAATTAATTAATGAAATAA

>491180|20
TCAAATTTTCGAAATTTTCA

>492127|20
TGCAGTGGAAGTTCACTCCA

>492762|20
AAAAAAGTGTCCATGTTTTT

>493499|20
AAATCACAAAATCCTGATTT

>495396|20
TGTTACTGATCTCAGAAGCA

>495505|20
TCAAACATTAGATTATTTGA

>496225|20
AAAGTTAACCAGTTGACTTT

>496806|20
TGTTACTGATCTCAGAAGCA

>496915|20
TCAAACATTAGATTATTTGA

>497638|20
AAAGTCATCTGGTTGACTTT

>499453|20
TATAAAATATTTATATTTTA

>499569|20
ATAATATTTTAAAATTTTAT

>499818|20
TTTATATAATTTTTTCTAAA

>500480|20
TATATTTTAGTTAAAGTAAA

>500492|20
AAAGTAAAAACTTTTATTGT

>500610|20
AGTGTTTAAGATTATACACT

>500767|20
AGTATATAAGATTATAAATT

>500790|20
AATATAATATGTATGAAATT

>501119|20
TAATTAAATTAAATTAATTA

>501217|20
ATTAATTTAATTAATTAAAT

>501299|20
AATGGCATACCTATGTAATT

>501795|20
TTAAAATAAAATATTTTTAA

>501802|20
AAAATATTTTTAAATTTTGT

>501842|20
TTTCACATTTTAAAGCGAAA

>502085|20
GCCTTTATGGTCTAAAAGGC

>502861|20
TTTTTTTTGTTCATAAAAAA

>503442|20
TATATGCATGCATACATTTA

>503610|20
TCAAAGGAAAATTCGTTGGA

>503999|20
ATATAAAGAATTATTTTTAT

>505409|20
TGAAAAATAGTTATTAATCA

>505419|20
TTATTAATCAGGATCAATGA

>505653|20
AAAAAAAAAACTTTAATTTT

>505656|20
AAAAAAACTTTAATTTTATT

>505764|20
TATAAATATATATATATATA

>505765|20
ATAAATATATATATATATAT

>505766|20
TAAATATATATATATATATA

>505767|20
AAATATATATATATATATAT

>506072|20
TTATTTAACTGGTTTATTAA

>507058|20
GAAACCGAGGACTTGGTTGC

>507315|20
TTATTTTTTTCAAAATATCA

>508181|20
TTTTTTATATCTACAGAAAA

>508565|20
ATTTATTTAGTTTGATAAAT

>508645|20
ACTAACTTATCTTAGTTATT

>509077|20
AATGATAATGTATTTTTATT

>509406|20
ATATTTAAAAGTGTAAATAT

>509575|20
GTAGTAAAACTTTGAACTAC

>509639|20
ATGTTATAACCTTATAATGT

>509747|20
TATGAACTAGTTGGTCCATA

>509885|20
ATTCATATACATGTATGTAT

>510171|20
ATTGTGGGTTGACCAATAAT

>510458|20
GGTCTCAAATTTTTGTGAGC

>511171|20
CGTTAACCAAATCGATAACG

>511562|20
TATTTTCAAAATCAAAAATA

>511647|20
TCATTTTTTTATAAAACTGA

>511857|20
TATTTGGCTAAAGCAAAAGA

>512264|20
TGTTTTTATAAATAAAGAAA

>512516|20
AAATTTTACCTGTAAATTTT

>512555|20
AATATTTTGTCCAAAAGACT

>514474|20
CATTGGTTAAGTACCAAATG

>515764|20
TATTATTAAGGTTGATAATA

>515900|20
ATGTCAAAACTTTATGATAT

>515990|20
AGTGGTAAATATTTAACACT

>516177|20
CGTTCTGTTTAGACAAAACG

>516344|20
GGAAACTTTCGATTGTTTCC

>516405|20
CGTTCGAGAGATCTGGACCG

>516428|20
AGTTTCATCAGGTTGCAACT

>517296|20
AAACACCTTCTAAGATGTTT

>519035|20
GAATGGAGACTTTTCTATTC

>522242|20
AAAGTATGTTAACATTTTTT

>522384|20
TAAGGAGTAGTTACTAGTTA

>522532|20
ATAATAATCAAGTTCATTAT

>523517|20
TATTTTTCTGCAGAAACAAA

>523569|20
TTAAACAAAGATTAGATTAA

>528772|20
AAAGCTAAAACTTCAGTTTT

>528775|20
GCTAAAACTTCAGTTTTGGC

>531362|20
GCAGCAGGTCAAGCTGCAGC

>531911|20
ATAGCTATTGCAAGAGCTAT

>534572|20
AAAAATATATTTATGTTGTT

>535893|20
TTAAAAGATAAATCATTTCA

>535928|20
AATACAGATTTATCGATATT

>537376|20
TAATAATGTACAAATTATTA

>537462|20
GTAGGAAATCAAATTACTAC

>539557|20
TGAATATCAGATGATTTTGA

>540262|20
AAAAAAATCAGGATATGTTT

>540487|20
ATATATAAAAGTTTACAAAT

>540878|20
TTTTTTATAATTATCAAAAA

>541054|20
AAAATCAAATATTTTGTTTT

>541638|20
AAACCAGAGTGCTCTGTTCT

>542359|20
TTATAATCTAAAGATAATCA

>542608|20
ATTTTTAATCTATTTATAAT

>542645|20
TTTAATCTTAAAAAAATAAA

>544869|20
GTTTATGATAGATCAATAAC

>545140|20
AATCTCATAACTATACGATT

>545230|20
AATTTCCAAACTTTTAAATT

>545677|20
TCACACCATCAATCGTTTGA

>547941|20
AAGTCTTATAAAAAAAACTT

>547948|20
ATAAAAAAAACTTTATATAT

>548651|20
ACAAAAATACTTATGTTAGT

>548943|20
TAGAAAGACTGGTGCTTCTA

>549087|20
ACCAAAACTTAAGTTTCTGT

>549090|20
AAAACTTAAGTTTCTGTTTT

>549166|20
TTTTGTATTTCAATTTAAAA

>549169|20
TGTATTTCAATTTAAAAACA

>549205|20
TTTGCATAGACCTTTGGAAA

>549810|20
AAATGAGTTGAAAATCTTTT

>549973|20
TATAAAAAAACTTTTTTAAA

>550155|20
TATAAAAAAACTTTTTTTAA

>550175|20
AAATGAGTTGAAAATCTTTT

>550336|20
TATAAAAAAACTTTTTTAAA

>550519|20
TATAAAAAAGCTTTTTTAAA

>550540|20
AAATGAGTTGAAAATCTTTT

>550871|20
TTTATAAAACTTTTTAAAAA

>550962|20
TTATTTTTTGTAAAAAAGAA

>551125|20
GTTAATTAAAATAATTTAAC

>552040|20
AAAACAACAGATATTATTTT

>552989|20
GTTTCCATGAACACAGAAAC

>554086|20
AACTATTAAAATTAATTTTT

>554279|20
GAAGTGGTTGCCACCATTTC

>554420|20
AATATATTACGTAAAACATT

>554427|20
TACGTAAAACATTTTAAATA

>554917|20
TTCTAAATACATTTATAGAA

>555704|20
AAATCTAGAATTCGATATTT

>555731|20
TGGTTCCTGAACAAGAACAA

>555929|20
TTCTTGCTCTTGACCAAAAA

>555945|20
AAAAAAATGCTCTGTTTTTT

>556008|20
TTCAACTTTAAAAGGTAGAA

>556097|20
ATCATTATTTTACTAATAAT

>556195|20
ATTTGGCTGTTCAGATAAAT

>556259|20
ATACTTGGATTTCGAATTAT

>562225|20
TGCTTGTCCGGGTACAAGTA

>563116|20
TCTTAGTCGCTCGAATAAAA

>563128|20
GAATAAAATTTAATTTATCC

>564008|20
TAAATGTAAATTTAAATATA

>565210|20
TTAATGATATTTATAGTTAA

>565484|20
ACGTATTGGAGCCCAAACGT

>567564|20
GAGTCATCAAGTCTTGACTC

>567967|20
TATAATCTACTTAGATTTAA

>568163|20
TGTTTTTGTCAACATACACA

>568383|20
ATCCTACTTTTAAGTAGAAT

>568419|20
GTCGTCAATACATTGTCCAC

>569975|20
AATGAGGATTATTACTCATT

>570529|20
CTCACTATATGTATTATGAG

>571779|20
AAATTTAATATATGAAATCT

>571973|20
TTTATAATTACAAATATTAA

>572092|20
ATACTATATGAATAAAGAAT

>574019|20
TCTTCTCAAGTTTGTGAAAA

>574592|20
GGGTACTTAAATGAGAACCC

>575019|20
AAAAGAAGACTTTTTTTTTT

>575299|20
TATTTTTTTAGACAGAAATA

>576361|20
TTTTTTAGCCCGTAAAAAAA

>584959|20
ACGTGATTTATAAATCTCTT

>585709|20
AAACCAATTTGAAGTGTTTT

>586973|20
TTCCGGTTTCCAATTCGGAA

>587627|20
TAAAAAAAACATTTATTTTA

>587629|20
AAAAAAACATTTATTTTATT

>588137|20
TTTCTTTCTAAAGAAAAGAA

>589005|20
TCGGAGATTGAATTCGCCGA

>589224|20
TGGTTTTAAACTAAAGACCA

>589492|20
TAAAAAAGTCAAGTTCTTTA

>591068|20
TCATTACCGTTCAGTAATCA

>591205|20
AGCAAACACTCGAGTTTGGT

>593904|20
TGGTTTTCAACTGGAAACAA

>594207|20
ATGGTTAAAGATTTTACCTT

>594962|20
TTCACCATCATGATAGTTAA

>595583|20
GTGACTACATCTTCAGTCAC

>596294|20
GCGCTGGTTCTAACCAAAGC

>598456|20
AGCTGCTGATTTCACCATCT

>598905|20
TCAAATAAATTTATATTGGA

>599116|20
GTATTATTTTGATATACTAC

>599356|20
AAAATGACTAAAGTTATTTT

>599484|20
GATCATCATTATTGATGATC

>599550|20
AATTTCTTATATAAGAGACT

>601329|20
CTGAATGTTTCAACAGACAG

>602204|20
TCAGAATCTAAAAATTCTCA

>603454|20
TCTCTGTTTTGAAGCATAGA

>604712|20
AAAGCATAAAGTTATGTTCT

>605643|20
TATCAGTAGTCCTGCTTATA

>606863|20
ACTGTTTTTTGAAAAAGTGT

>606954|20
TTATTTATTAAAATATATCA

>607714|20
AGAAGAGGTGGACCACTTGT

>608266|20
GCAGGTGCTGGAGCAGCTAC

>609767|20
ATATATACAGATGTTTATCT

>609934|20
TTTATTTGCTTGCAAAAAAA

>611084|20
ATGATGTTTTCAAACTTAAT

>611713|20
CGAGATTGTCAACACGCTCG

>612188|20
TTGTTTGCCTTGGCGACCAA

>612877|20
AAATCACGTAAACGTGAACT

>613801|20
CAAAATTTATTTCATTTTTG

>613836|20
ATAAAGTATAGATTCTTAAT

>614161|20
TAAATATGTATACACATATA

>614700|20
TCAAAAGTTTAAAATGTTGA

>614876|20
TAATAGCCAAATGATTATTA

>615066|20
CGGCGGCGATTTCACCGGCG

>616406|20
TAGCTTTGTAAAAAAAGTTA

>617651|20
AAACATGCATTTACATATTT

>617663|20
ACATATTTGTTCAAATATTT

>621429|20
TTAAAACGATGTCGTGTTTA

>623243|20
CAACATGGCTTGCCACGTGG

>623446|20
TTAAAGTTATCTAAATTTGA

>623891|20
ATTAAACAACATTGATGAAT

>624773|20
AAATATAAATGTTCATATAT

>625584|20
TCGACTTGGCCCCTACTCGA

>625798|20
ATTTCTGTTTGATCCGAAAT

>626022|20
GCTTTGCGATTTCGCATTGC

>629327|20
TAACAAGATCCAACTTGTGA

>631026|20
AATACAAGGTCCCTTTTCTT

>631198|20
TCGATTGATAAACCAATCGA

>632432|20
ACATCAATCGAGAATGAGGT

>633232|20
AGCCAAATAGGTATTAGTCT

>634047|20
TTTTTGTAAGATGAAAAAAA

>634424|20
AATCATAGTAAAATATTATT

>634790|20
TAACCCTTCTTGAATGGTAA

>637347|20
TTGTTGCAAGTTTATAACAA

>638558|20
GAACTTTAGCCCTAGAGTTC

>638827|20
TTGAAGTAAACTTATTCCAA

>639170|20
ATAAATATTATAAAATTTTT

>639185|20
TTTTTTTAAAATAAAATAAA

>639323|20
TTTATAAGAAGTTTTATTAA

>641081|20
AATATAGTTTTAAAAATATT

>641082|20
ATATAGTTTTAAAAATATTT

>641250|20
AAATTTAAAATTTTAACATT

>641259|20
ATTTTAACATTTATAAAAAT

>641289|20
ATTTTAACACTTATAAAAAT

>641749|20
TTATCATCTTCAGATTCTAA

>641776|20
TCCAGTTCAACTGAAATCGA

>641787|20
TGAAATCGATCTCGATTGGA

>642609|20
ATTAGATCTAAAGAGCTCAT

>642937|20
TAATGGTACAAGTATTATTA

>644091|20
TTTGAATAATAATCTTCAAA

>644325|20
GAAGAATAGAGCGATTCATC

>644756|20
GAAACTTTTTGAAAGTTTTC

>645116|20
CATTATATATATATATATAG

>645311|20
ATTTATATATATATATATAT

>645312|20
TTTATATATATATATATATA

>645716|20
ATCATAACCATTATTATGAT

>647878|20
AATATTAGATGTCTTATAAT

>647891|20
TTATAATCTAGAAATTATAA

>648604|20
CATTGCCTTCAAACGCAAGG

>650250|20
TAGAAAAGGGACATTTTGTA

>650537|20
TTTTCAAAGAACTTGTAAAA

>651264|20
AGAAAAAGAGATCCTTTTTT

>651265|20
GAAAAAGAGATCCTTTTTTC

>651305|20
TGCAGGCATGGAAACCTGCA

>652488|20
GTTTTAGATGAATTTCAAAC

>652805|20
AAAATATTTCAAAATTTTGT

>653069|20
AAATCCATTATCATGGATCT

>653145|20
TTTTAAGTTTTAACTATAAA

>653508|20
TGGTATCATGGATAAAACCA

>653895|20
GATTTAATTAAAATGAAAAC

>654050|20
AATAAGACGCACCTCTTCTT

>654236|20
CACCACCGAGGTCGTTGGCG

>654595|20
TTAAAATTTTGAAAATTTAA

>657085|20
CAATGAGAAAGTTTTCCTTG

>658655|20
GTAGCTAAACTTTAGGCTAC

>658787|20
TGGCAATTAGGTCATCGCCA

>658968|20
TTAGTTGGTGTACCAAGCAA

>659175|20
TTTGAACCAACTGGGTCAAA

>661445|20
TTAGTTGGAGTTCCAAGTAA

>661652|20
TTTGAACCAACTGGGTCAAA

>662937|20
ATGTATATTGAAGTATATAT

>663518|20
GCTATGTATTCAGATATAGC

>663569|20
AATTCATTAGATCATTAATT

>663911|20
TTACATATTTCATCATGTAA

>664681|20
ATTTTTTTTATATACAAAAT

>664682|20
TTTTTTTTATATACAAAATA

>664725|20
TAAATAAAATAATTTTTTTA

>666480|20
ATATACCAACTTAGTTATAT

>669633|20
ATCGGAATCTGGATTCCCCT

>670001|20
TATATACTATTTAGTTTTTA

>670082|20
ATTCGTTATATAGAACCAAT

>670325|20
ATATTAATTAAAATAAAAAT

>671174|20
ATAAATATTAAAATTTTAAT

>671177|20
AATATTAAAATTTTAATTTT

>671180|20
ATTAAAATTTTAATTTTAAT

>671183|20
AAAATTTTAATTTTAATTTT

>671190|20
TAATTTTAATTTTAGTATTA

>672531|20
ATCGGAATCTGGATTCCCCT

>672540|20
TGGATTCCCCTGAAAATCCA

>673344|20
ATTAATTTATTTCAATTATT

>674723|20
AAATTCTTGCTCAAGAATTT

>674778|20
TTCAGTAAAACTGTACTAAA

>674884|20
AGCGAAAGGGTCTTTTAGCT

>676198|20
TGGTCCATGGCCATGCACCA

>676625|20
AATTAAAGAGGTGTTTAGTT

>676750|20
CTAAAAGATTGATATTCTAG

>676830|20
AAATATTTTTTAATATCTTT

>676983|20
AAGTATTAATCTTCATAGTT

>677001|20
TTATCATAATTTTATATTAA

>678642|20
CGTAATAGATGTCTATTGTG

>678693|20
AGAGGATTTTGAAAGCTTCT

>680250|20
CTACCCATTGAAATGGTAAG

>681187|20
CCAACACTTTCAAGTATTTG

>684201|20
TTAAGCTCACCTGAGTCTAA

>685712|20
CTGTCAAGCTTGTTTGACGG

>686310|20
ATTTGACAAACTTGTTTAAT

>688174|20
TTATAACTCTCGACTGATAA

>693101|20
TTAAATGATTGATCATCTTA

>693588|20
TTCAAAAACCAGTTTTGTAA

>695110|20
AGCCATCCTCGAAGATGTCT

>695184|20
TCTTGAGAATCTTCTCTATA

>696508|20
ATTCATTTTTTAAAATTAAT

>696512|20
ATTTTTTAAAATTAATATAT

>696530|20
ATATATAAAACTTTGTAAAT

>696857|20
TATATTAAAATTTTTATAAA

>696862|20
TAAAATTTTTATAAATTTAA

>696866|20
ATTTTTATAAATTTAAATAT

>696871|20
TATAAATTTAAATATTAATA

>696921|20
TAATATTTTAAAAAATAATA

>696927|20
TTTAAAAAATAATATTTAAA

>697248|20
TAAATTAAAAATTTAAAGTA

>697273|20
AATTATTTTGGAAAAAGATT

>698124|20
GAAGCATATACATATATTTC

>699127|20
GTATATAACTATATATATAC

>699539|20
TTTCAAATATATATATGAGA

>700585|20
TAAATGAGTTTACACATTTA

>700811|20
GATGAAGCTCTATCTTAATC

>700838|20
AGAATCAATACATCAATTCT

>705803|20
AATTTTCTTACAATATAATT

>705876|20
GTGTTATGACTTTAAAACAC

>706042|20
TTATTTTCTCGAGAACACAA

>707395|20
AAACAATAAGTTAATTTTTT

>708043|20
CGAGCAAGAGATCTTCTTCG

>708140|20
GCGTTTGTCAGGACTTACGC

>708557|20
TTGGATAAAAATTTATATAA

>708875|20
TGATCTCATGGATGAGTTTA

>712413|20
TATATCATATACTTGATATA

>714794|20
CAATTCCAGCACTTGAATAG

>714902|20
TATGATATCATGAAACCATA

>715517|20
TATGTGAATAGATTGACAGA

>716591|20
CATCAAGAACATTCTGGATG

>718501|20
ACCTGCCCTTGAGGGAAGCT

>719017|20
TTGCAAGGTCAACCATGAAA

>719785|20
ATCCGTCTTCTAAGATGCAT

>719792|20
TTCTAAGATGCATCCTAGCA

>721080|20
GATAACATGAGCGTGTTTTC

>722191|20
GCATTTTTGGACTAAAAAGC

>722600|20
CCCTTGAAAAGTATGAAGGG

>723676|20
TCTCTGCCTTCAGGAAGATA

>724313|20
TCCACAATGCCCATAGTGTA

>727879|20
TTTATTATATTTTTAATAAA

>729000|20
TAAGATAATTTATTATCACA

>729029|20
TTATTACTATTTAATAATTA

>729059|20
AGAAATATATATATGTTACT

>729376|20
TATGCTCAGAACTTAGAATA

>729756|20
TATATTCTTATAAGAGAATA

>730787|20
ATTGAAGATTGATGTTCCAT

>731967|20
ACAGAAACTGTAATCTCTGT

>733159|20
TTCAAGCAATGTTTCATGAA

>736161|20
TGTCAGTTTCGGAACTAACA

>738504|20
GGACGGTGAGCTCTCGGTCC

>739374|20
AAATTACATCAATGCGATTT

>740717|20
TCGAGAAATACATTACTCGA

>740850|20
AAATGTTAACCTTAACTTGT

>741587|20
AACACCCGTCTACAGGTGCT

>742817|20
TCCAGGGAAAGTTCCATCGA

>743552|20
TATATAAACATCTTCATATA

>743832|20
GCGATTGATCAACCATTCGC

>744644|20
CACATTGAGAGCTCCATGAG

>746829|20
TAGCAAAAAATTTATTGTTA

>748115|20
AGTTTTATTGAAATAATAAT

>748792|20
CATGGCAATAGAAAGCCATG

>749681|20
GATTCAATTGAATTTTAATC

>750818|20
GTCAGCACTCCAGAGCTTAC

>751400|20
TTATATAACCGGGTAAATAA

>751502|20
GGTATCAGGAGCCTCAAACC

>751956|20
TTGTGTTTAATTAAAAAAAA

>753271|20
TTTTACTTCGTGATATAAAA

>754587|20
AGCTATTGAACTCAACGGCT

>756291|20
GATAATGAAATTTGATCATC

>756930|20
ACTCTGTTTGAAAACTGATT

>757961|20
TTTTGTAAGAGCTTCCAACA

>758749|20
TTTTGGAAAAGTTACCTAAA

>758931|20
ATTTTGAATTTATATAAAAT

>758944|20
ATAAAATATATATAGTTAAT

>759073|20
GAAAAATTGGACAATGGTTC

>759143|20
AAGCTTGATTTATCAAGCGT

>759206|20
TTAAAGAATTGAAACTTTAA

>759215|20
TGAAACTTTAAAATGTTTCA

>759280|20
TTTTAAAAACTTTTTATAAA

>759354|20
TGAAACTTTAAAAAGTTTAA

>759367|20
AGTTTAAAAAATTATAAATT

>759374|20
AAAATTATAAATTAAATTTT

>759378|20
TTATAAATTAAATTTTACAA

>759715|20
AAACTTAAAACTTTAATTTT

>760382|20
TTTAAAATTTGAGTTATAAA

>760416|20
TGAATTATACATTTAAATCA

>760468|20
AAAAATATTCAATTATTTTT

>760481|20
TATTTTTTATTTAATAAAAA

>760482|20
ATTTTTTATTTAATAAAAAT

>764923|20
ATATATGAGGTCTGAGATAT

>765286|20
TAAGTTCTAACTAGAATTCA

>765691|20
AGAGGCATATTTATGACTTT

>766177|20
TTTTGAATGCGAATTCAAAA

>766728|20
AACGTTAGAAGTCTAACACT

>767731|20
CTTTGAATCTGGTTTCAATG

>768136|20
TTTGTCTTTTAACGGACAAA

>768212|20
GATAATAAATTTCTATCATC

>768326|20
AAAAGAGAGAACTATCTTAT

>769125|20
TTTGTTTTGGGCAACACACA

>769444|20
GTTTTTCACTAGAGAAAAAC

>769492|20
TTAAAATGGTTCCATATTAA

>769686|20
TTTTTTTGTTATAAAAAAAA

>769687|20
TTTTTTGTTATAAAAAAAAA

>769956|20
GCTCTGTTTCTAAACTGAAC

>770573|20
ATAATATGTCTATATGTTAT

>770680|20
ATTATAATCATAATTATTAT

>771231|20
TTTTAAATTACATTTTTAAA

>772387|20
ATAAATTTTGCAAAGTATAT

>773635|20
CCATATCATCAATGACATAG

>775157|20
TCCATCAACCAGTTGAAGAA

>777439|20
CCGATTACTTCAGTACTTGG

>778684|20
TTCTGTATTATAATACTGGA

>779886|20
TTTGGTTTAGGTCAATCAAA

>780163|20
TGATTAAATAAATTTAACCA

>781253|20
TTTGATTTTTCAAAACAAAA

>781637|20
TTTATTTTTTTAAAAATTCA

>781824|20
AAAAGGTTTTCAACTCTTTT

>782135|20
ATACGATTTTAAAATTATAT

>782308|20
TATTTTTAAAATTATATATA

>782491|20
AAATGATTTTAAAATTATAT

>782547|20
AGTTTTAAATTTTTAAATTT

>782863|20
ATTATTATTCAATTAATATT

>782876|20
TAATATTTGTTCAAATTTGA

>783270|20
ATTCACTGGCTCTTGTGAAT

>783339|20
ACTTTAGCATCTGCTCACGT

>784992|20
TTAATTTATCGATAAACTAA

>785020|20
TACAAATTTGTAAATTCTTA

>785116|20
AAAAACAATACAATTTTTTT

>785217|20
ATATGATATTTATAATATAT

>785240|20
AGTAAATTTATAAAATTATT

>785244|20
AATTTATAAAATTATTAATT

>785279|20
AGCATATATTTATATAAGAT

>785380|20
ATTAATTTATAAAAATTATT

>785409|20
AATATTAATTTATAAAGATT

>785620|20
TTTATATATGTAGTTATAAA

>785935|20
TGACTGTTAAATAAGAGACA

>786314|20
TTTATAATCTGGATTAGTAA

>786708|20
TTATTTATTTTAATTAATCA

>786998|20
TATGAATTTTGAAAGTCAAA

>789306|20
CTCTTCATATTTTTGTAGAG

>789419|20
TTTTTACAAAGTTAAAAAAA

>789443|20
GAAAAAACTTAATTTATTTC

>789773|20
AAACTAAATTTATTTCATTT

>790491|20
GCAACCTCGGGCGAATTTGC

>791461|20
ACACTAAATAAATGTATTGT

>791567|20
TTTGATTTTAAAAATTTAAA

>791582|20
TTAAATTTAGCTAAATCTTA

>791585|20
AATTTAGCTAAATCTTAATT

>792241|20
CATTAAAAATTTTTTTTTTG

>792270|20
TTTTGTTTTGAAAAATCAAA

>793332|20
AACTTTAAAGATTCAAAATT

>796662|20
TACTATTATGTATAATGTTA

>797915|20
AATTTCTAAACTTAGAATAT

>798793|20
AAATAAGTATTTACATATTT

>801450|20
TATAAGTTGACCTACTCATA

>801472|20
ATGTTTCTAGATAGAAGTAT

>802562|20
AAAATGGTACATACCGATTT

>803438|20
TGATTTTTGAGCAAATATCA

>804728|20
CTTTTCAATAGACTGCAAAG

>806146|20
TTCTGGATATGTTTCAAGAA

>807139|20
ATTATTTTTGTAAATAAAAT

>807871|20
AAATTATTTCCAGAGAATTT

>808955|20
TTGATATCACATGGAATCAA

>809073|20
AAATCTTGTGGACGAGACTT

>811599|20
AAATAGTTCGTGCACTCTTT

>812319|20
AGTAACCGTGTACTGTTTCT

>814109|20
AATGTTTACACGAAAACGTT

>814278|20
ACAAAAGCAGGTGCTCTGGT

>814625|20
GGACACTGACTTCTGTATCC

>815712|20
CGGTTCCCACATTGGAAGCG

>817861|20
CTCATATTACTTTATATAAG

>819945|20
TTACCGGAGAGCTCCTTTAA

>821078|20
TCTGTGAGTAGACTCAGGGA

>822081|20
CAAAAATTTTTATTTTTTTG

>822411|20
TATATTTTTAAATATATATA

>822412|20
ATATTTTTAAATATATATAT

>822471|20
AAAACGTTTTAAGAAGTTTT

>822484|20
AAGTTTTAATTTTAAAAGTT

>822690|20
TTTAAAAACATATTTTCAAA

>823410|20
AAGTTTCAACCTTGAAACAT

>824293|20
TTGATCCGTGAAAGAATCAA

>824522|20
CCCTAGAATTCATTCAAGGG

>825549|20
CTAAAAGGGTTCCCTCTTTG

>825616|20
TAGCTTGCAGTTACAAGCCA

>826195|20
GTCACTGATGTATCAGAGAC

>827969|20
AATTTGGAAACTTCCCAAAT

>830407|20
CAAAAAAAAAGTTAATTTTG

>835291|20
AGCATTCTTATAAAATTGCT

>835583|20
TTATTAAAATTTTTAACTAA

>836089|20
TTAGAAAGCGTGTTTTCTTA

>836406|20
TTAGATCATTTAAAATCTAA

>837335|20
AGTTGGTCTTGAGACCAAAT

>837488|20
ACTTACTCTGGAAAATAAGT

>837914|20
TATTAAGATGGATCTGAACA

>839173|20
TAACTTTGAGGTAAAGGTTA

>839889|20
AAGTAACCATTTGGTAATTT

>844310|20
TATATATATATATATATGTA

>844311|20
ATATATATATATATATGTAT

>844312|20
TATATATATATATATGTATA

>844313|20
ATATATATATATATGTATAT

>844315|20
ATATATATATATGTATATGT

>844316|20
TATATATATATGTATATGTA

>844317|20
ATATATATATGTATATGTAT

>844318|20
TATATATATGTATATGTATA

>844324|20
TATGTATATGTATATCCAAA

>845627|20
TCATTAAAAGGTTATAATTA

>845641|20
TAATTACTATTTAGAAATCA

>847094|20
GTTCAACCACTTGGTTAGAC

>847675|20
TTTTTTTTTAAAAAAAAAAA

>847837|20
TGATATTTAAGTCAAAATCA

>848274|20
TTGGGCTTAGATAAGCTTAA

>848827|20
AAAAATGTGTGCATATCTTT

>849434|20
ATAGACATGTCCATATGTAT

>849851|20
ATTATCAATAGATTGTTTAT

>850857|20
TGCTTTTAAACTTAAAGTCA

>851090|20
TCATATATAAATATAGATTA

>852247|20
ATATACTTATCTTCGTATAT

>853072|20
GCCGGAATTTCATCTCCGGC

>853426|20
TAAACCGGTTCACCGGTACA

>854262|20
TTCAGTTCAAATGAAATAAA

>855096|20
ATAACACACTCGTGTGCTCT

>855804|20
ATCTTAGAAGATACTAAAAT

>857240|20
TTATTTTAATGTCAATATAA

>857924|20
TACATAAAATAATCTATGTA

>857967|20
ATACCACTCCTGAGTGATCT

>858338|20
AAGATATATACATATTTGTT

>858756|20
TAAATTCATAAATGAACTGA

>858819|20
CCATCAGAAGGTCCGGATGG

>860264|20
ATAATAATTATATTAATTAT

>860520|20
TTGAATTGTCAACAACTCAA

>860740|20
TCTTAAAGAAGTCTTCAAGA

>861025|20
CATCAAGATCCATCTTAGTG

>861122|20
AAACCGTTAAATAACGGGTT

>862512|20
TTAGAATCTGTAGATCCTTA

>862698|20
AAAAAAAGAACTCTTTTGGT

>863115|20
AAATCAGCTAGAGAGGATTT

>864959|20
TCATTTTTAACTTAAATTGA

>865825|20
CAAAAGTCTTCAGACTTATG

>868528|20
TTAACACTTACAGGCGTTAA

>868580|20
TTGCATAGAATTCTGTACAA

>869146|20
TGATGTTAACATGCACATCA

>871015|20
TCTTTCTCAATTGAGACTGA

>871710|20
TATATATTCATGATCATATA

>872316|20
TTGTGTCGGATCCGATACAA

>873381|20
TTTCCTTTTATAAAAAGACA

>874692|20
ATAGAAACAGGTGGTTCTAT

>874948|20
GTTTAATATCCATATCCAAC

>875843|20
TCAAACCCTAAAGCGATTGA

>876216|20
TTGTGTATGAGCTTACAAAA

>880435|20
GAGTATAGTCTATTCTACTC

>882561|20
CACTACTGCTTGCAGAAGAG

>883627|20
ATAATTAATAAATCAGTTAT

>886636|20
TTTCATATATCTATTTAAAA

>887215|20
ATTGCACTACTTCGTGCTAT

>887306|20
AATCAGTAGGTCTAAAGATT

>887448|20
AAAATGAAAACTTCCGTTTT

>888418|20
TTTCAGATCTTGATTTTAAA

>888769|20
AAAAGAGTTGAAAATCTTTT

>888925|20
TTTATATAACCTTTTAAAAA

>889084|20
AATTTAGTATTTATAAAATT

>889330|20
TTTTGTTTTGAAAAATCAAA

>891858|20
TAGGAAACTCAAATTTCTTA

>892474|20
TTTTAATTTTTAAATTAACA

>892757|20
AAATATATTCAAATGTATTT

>893140|20
AAAAGGAGAACTCGCTTTTT

>893391|20
CTTCCAAGTCCACCTCGAAG

>895549|20
AAAAAATGAAGTGATCTTTT

>896251|20
CTCCCATTGGTCAATGCAAG

>896519|20
TTATTGCAAAGTTACAAAAA

>896857|20
TACTGAAACAAGTTTCCATA

>897923|20
GATGAGTTGTCCAACTTTTC

>898138|20
CATGTTTTTAGAGAATCATG

>902749|20
TTGCGTTTTGTAAAACGCAA

>903165|20
TTATTATATCAATATTAAAA

>903972|20
TCTATATTATGTCATATAAA

>906699|20
TATTTTAACACGTTTAACTA

>906991|20
TAACTTTTATGTAAAGTTTA

>907930|20
ACCCTGTTGACCATCAAGGT

>909034|20
TCTAATATATGTATAACAGA

>909664|20
TTTAACAGATGTCGTTTAAA

>909768|20
TTAACACGATGTCGTTTAAA

>910263|20
CAAAATCTAGGTACATTCTG

>910387|20
AAGTGAAACCCGTTGCACCT

>910632|20
TAGAACAAGGGCTTTGTCTA

>910767|20
AGAATAATTCCACTTCTTCT

>911383|20
ACAATCAAGAGCTTGAATGT

>911641|20
AAGAGCACTGGAATGCTATT

>912256|20
AAGCAATTAAATAATTGAAT

>912354|20
TTTAAAAATATAATTTTAAA

>912671|20
ATAACATTTAAAAATTTAAT

>912752|20
TTATAATAAAATGATGATAA

>912956|20
ATTGTTAAAAATTTAAATAT

>912993|20
TTGTTAAATAAAATTAAAAA

>913034|20
TTTTTTTGTTGAAAACAAAA

>913035|20
TTTTTTGTTGAAAACAAAAA

>913066|20
TTATTATTTTTAAAAAATGA

>914903|20
ACATACCTTGTAAAGTACGT

>916287|20
AATCCTAAAACTTCAGGAAT

>917404|20
AGTTTCTATAGATAGATACT

>917668|20
GATAACGCCTCGTCGTAATC

>919211|20
TTAGCTATTCCAATCGCCAA

>920660|20
ATTTTATTATGTCATCAAAT

>921461|20
AAATATATATATATATATAT

>921924|20
ATTAAGTCACGTGTCATAAT

>921995|20
TATAGATAAGATTATATTTA

>922102|20
ATCATATAAAATTATGTAAT

>922139|20
AAAAATTATGTATTTTTTTT

>922179|20
AAATGAACTTCAATACATTT

>922856|20
TGAATATATATATTTTTTCA

>923370|20
ATTTGGTGGGCCAACCAAAT

>923669|20
TCAGACTACGAGTCGCCTGA

>923688|20
ATGAGCCTCCTGAGGATGAT

>924393|20
TTAGTATCATCTGATTCTTA

>924695|20
AATTGCTAATCTCATCAATT

>925240|20
ATCCAGGTAATTACTTGTAT

>925303|20
ATTGCCAATGAACTGGAAAT

>926092|20
CTATATATTAAAATAATTAG

>926112|20
CTATATATTAAAATAATTAG

>927207|20
TAAAACATTAGAATTATTTA

>927214|20
TTAGAATTATTTAAATATAA

>927686|20
TGTATAATAGTTTTTAAACA

>927766|20
TCCTTTATTTTAATATAAGA

>928996|20
AAATTAAGAAATTTTAAATT

>929113|20
ATTCAACTTGGAAGTCAAAT

>929401|20
TATACAAAAGTTTTTGTAAA

>931756|20
GCTTGTAGTGGAGTACACGC

>932357|20
GAATATGGATTTTAATATTC

>935560|20
ATCTTTCTAGGTAGAACAAT

>937871|20
GAAAAAAGCAAGTCTTTTTC

>939450|20
TCCTGATGGAACCATCTGGA

>941393|20
TAGAATATGGGCATGCTCTA

>941804|20
AAAGAACATAGATGTTGGTT

>941875|20
CTTTTCTGATGTCTGAAATG

>942518|20
GCAGAAGAATCTTCTTCTAC

>942651|20
ACCGCTACTTCAGAAGCAGT

>943119|20
TCACCATAACGTTGTGATGA

>943516|20
ATTTATTAACGTTTGTAAAT

>944289|20
TACGTCTCTTCAAAAACGTA

>944729|20
TCTCTTCCTAGAAGCAGAGA

>946045|20
CAAAAATATTGATAAATTTG

>946304|20
TGTAGATTCAAGCATCTATA

>949527|20
AAGAAGCTCCAGACCTGCTT

>952071|20
TTTTCCCTTTAGAGAGAAAA

>952436|20
AAACAAATTACAAGTTGTGT

>952984|20
AACCAAAAATGTATTTGCTT

>953143|20
ATAAAAAAACGTATTTTTTT

>953376|20
TTAAGTTAAAATTAATTAAA

>954905|20
TTGCTCATCCCGGTGAGAAA

>956103|20
TTTGTTAAATCTTTAATAGA

>956439|20
GCACAATTCTCGAATTATTC

>956714|20
CACATACATGCATGTATGGG

>956732|20
GGATCTATGAACATATATAC

>957134|20
TTTTTTAATACATAAAAAAA

>959020|20
AATTATTTACATATATAAGT

>959843|20
ACGTTAAAAAATTTTAGCAT

>959919|20
ACTTTTCATAAAAGACAAGT

>960876|20
ATAAAATTTGAAAAGGTTAT

>960954|20
TATGTTTTGGTCAAAAAAGA

>961724|20
AAAAAGTATTTAAACATTTT

>961725|20
AAAAGTATTTAAACATTTTT

>962943|20
GCGTGCAAACTTTTTCAAGC

>963202|20
CTCAGTTTCAAGTAACTCAG

>963884|20
CAGAAGCCTCAAGTCTTGTG

>964243|20
AAACATAAAATTTAATCTTT

>966898|20
ATATTATTACCTAATTTTAT

>966943|20
GCTATTCTTTAAAGAAAATC

>968640|20
TAATATGTATGTATATAGTA

>968686|20
GATAAATAAAGTTGTATATC

>968859|20
AAAAAACATGTATCTTATTT

>969078|20
ATGTATATAAGTATATATAT

>969795|20
TTGTAGATCAAGATCGAAAA

>969929|20
TCTTCTTCTTGACAAGAGGA

>969972|20
ATGATGATGATGATCAACAT

>969975|20
ATGATGATGATCAACATGAT

>970098|20
AAAGGTAATTAATTAAGTTT

>970491|20
ACACACAAAAGTTTCTATGT

>971102|20
TTACAAAGATCTTTTTGCAA

>971189|20
TATTTTTTTAAAAAAAAATA

>971216|20
AACTTATTTTTAAAAAAGAT

>972035|20
CGTACAAATGAATTTACACG

>972358|20
TAATTTAGCTGGCTATATCA

>974287|20
ACAAAAGAAAATTCTTTCAT

>974416|20
AATCATAAATTTTTGTGATT

>974559|20
TAAATATCTTGATAAATTTA

>974616|20
TATATATATATATATATGGA

>974617|20
ATATATATATATATATGGAT

>974662|20
TAAATTTATCAAGATATTTA

>974768|20
ATATATAAAAATAAATATAT

>976101|20
AGAAAATTTCCATATTTTTT

>976556|20
AAAGCTCATCAATGGGCCTT

>976647|20
TCTCTTTTTTTAAAAATAAA

>976649|20
TCTTTTTTTAAAAATAAAAA

>976719|20
TGATTTTAAACTAAATATCA

>976831|20
TAACACTTAATTATGTTTTA

>976860|20
CAAAAATAATGTTTTTTTTG

>976874|20
TTTTTGTGATGTCAAAAATA

>976911|20
TTTTGATTTTTAACTAAAAA

>976990|20
AAATATATATCTATATATAT

>976992|20
ATATATATCTATATATATAT

>976993|20
TATATATCTATATATATATA

>976994|20
ATATATCTATATATATATAT

>976995|20
TATATCTATATATATATATA

>976996|20
ATATCTATATATATATATAT

>976997|20
TATCTATATATATATATATA

>976998|20
ATCTATATATATATATATAT

>976999|20
TCTATATATATATATATATA

>977004|20
ATATATATATATATATATTT

>977946|20
ACTTAAAAATATATTTAACT

>978630|20
TGTCAACAGTTCTGTGGAAA

>979402|20
TCAACAAAAAGTTTCATTGA

>982406|20
TTAACAAAATATTTTGTTCA

>984023|20
GCATTCATACATATAGATGC

>984090|20
TGTTTTTGTAAAAAAGAACA

>984227|20
TAAACTAATTAATTGGTTCA

>985523|20
TAATTTATTTTAAAAAATAA

>985525|20
ATTTATTTTAAAAAATAAAT

>985695|20
TTTAAAAGAACTCTTTACAA

>986428|20
GCAACACCATCTGGTGTAGC

>986701|20
AAATGATTTACAACTAATTT

>986743|20
AACGATTTACATAAAACTTT

>986752|20
CATAAAACTTTAGTTTGGTG

>987439|20
TCGTTTTTAATTAAAAAATA

>987454|20
AAATATATATATATATATAT

>988907|20
ATCATATGATCTCGTAAGAT

>989123|20
AACAAAATACATATTTTCAT

>989536|20
CTTACGTTGTCCAAGGTAAG

>989870|20
TGTTCTTGATGTCACCAACA

>990266|20
AATGGCAGCAAGATGGCATT

>992277|20
ACATACTCATTTGATTTTGT

>992334|20
ATCAATATTTCAATTCTGAT

>998598|20
CAAAAAATACATATTCTATG

>1000851|20
TTAATAATCTCGATTCTGAA

>1001195|20
AATAAAAGATTTCTTTTTTT

>1001274|20
ATCAGATTTTCAGATTTGAT

>1001541|20
CTCCGGAAGCACTTACGGCG

>1001782|20
ATTTATTTAGTTATTTAAAT

>1001869|20
TCTTATGAAGTTTCTTGAGA

>1002942|20
CTCCAGGTGGTCACTAGGAG

>1005286|20
TGAAGAATCTGGATTCTGGA

>1005601|20
CCTTTTTACAGGTATAAATG

>1007613|20
CGCGAGAACCGGTTCTCGGG

>1007641|20
AGGCTTTCTCAAGAAGGCAT

>1009445|20
GTTGGATATGGATATTAAAC

>1009663|20
ATAGAACCACCTGTTTCTAT

>1010987|20
TGTCTTTTTATAAAAGGAAA

>1012458|20
TGTAGTGTACATAAACTAGA

>1012672|20
TTTCGATTCCTGAAGCCAAA

>1013259|20
GGTCTCAAAGCTTTTAGAAC

>1013517|20
TATTTTCTATTTAGAATAAA

>1013587|20
TAAAAACAAAATTAATTTTA

>1014056|20
AACAAGTAGGGCTTCTCGTT

>1014400|20
GTGTTTCTGAGCAGCAGCAC

>1015079|20
TTTATAAAATGTTTTTTAAA

>1016567|20
ACTTGTTACTTGTAACAAGT

>1016687|20
TACTAGTTTATAGCCTAGTA

>1016951|20
GGTTAGTTACTTTACAAACC

>1017086|20
TGAAAGGATCGAAACTTTCA

>1017965|20
CTTTTTTCTTAATTAAAAAG

>1017967|20
TTTTTCTTAATTAAAAAGAA

>1019951|20
ATTCATATCCCGATAAGATT

>1020910|20
AAGTCTAATGAATTTCACTT

>1021516|20
ATAATTCGTGAACCATTTAT

>1021622|20
CAAGAAAATCCAATTTCTAG

>1022665|20
TTTGTTGGTGAACCACCTAA

>1022777|20
TCTTCTTTTACAAAAAAAAA

>1023613|20
TTCCAGTTCCAGATATGGAA

>1027733|20
AATTGAAATCAATTCAAATT

>1028236|20
TCGATTTCCGAGGAAGACGA

>1028930|20
TGACTGTCGTAAAACAGTCA

>1029197|20
AATGCCACTCAATTGGAATT

>1029202|20
CACTCAATTGGAATTTACTG

>1030399|20
TAAATATATCAATTTTTTTA

>1030631|20
TCTATTATTTTAATAAGGGA

>1031005|20
ATATTAAATTAATTAAATAT

>1032303|20
AAGGTTATGTACTTAACCCT

>1032717|20
GAACATAGCAAGCAGTGTTC

>1033463|20
ATGCAAAATACATTTTTTAT

>1035732|20
TGACTCTAAACTCAGATTCA

>1038851|20
CGAGAAGTCTGGACATCGCG

>1039124|20
CAAGAAACAAGTGTTTGTGG

>1039363|20
ATGGAAAATGGATTATCAAT

>1039730|20
CTTTGGAGATTTCTATAAAG

>1040615|20
TGCTTCGGTGGACGGAAGAA

>1040949|20
TCTGTGATTCCAATCACTGA

>1041010|20
TAGATTCAAGTTTTAAGCTA

>1042938|20
TCCGGTATAGTTGTACCTGA

>1043301|20
GTAACAATATGTACAGTTAC

>1043803|20
AACATGGTTCGGTCCATGTT

>1043980|20
ATTTTTTTCATAAATAAAAT

>1043982|20
TTTTTTCATAAATAAAATAA

>1044371|20
AATGAAGTTGGAAATTAATT

>1044442|20
ATAATTGTAGTTCCAATAAT

>1044854|20
GGTTTGCTAGCTAGCAAGGC

>1047398|20
ACGGGAAGGAACCTTCTCGT

>1047600|20
TCAAGCAACTGGCTGGTTGA

>1047793|20
TTAGACAAATCTTTGCCTCA

>1047828|20
GCTAATTCAACTGAAGCAGC

>1049772|20
TCTCTCTGTCCAAAGAAAGA

>1050116|20
TGAATAACCCAGGGAATTCA

>1050397|20
TTACAGGCCTTGCCATGTAA

>1050839|20
ATCGCACCGACCGGTGGGGT

>1051174|20
TTTCACTTTGAAAAATAAAA

>1052027|20
AGACAATACTGGTAATTTCT

>1052613|20
ATTGGAAAAAGTTTGCCGAT

>1053046|20
AAATTTTGATGTTAAAATAT

>1053057|20
TTAAAATATATCTGTTTTAA

>1053604|20
TTGATTTAGCACTTAATCGA

>1053647|20
TGTATCATACATTTGATATA

>1054219|20
CTTATACGTGAACGTACAAG

>1056921|20
TAAATATGCGAGGATTTTTA

>1057022|20
AAAAACCAAAGTTACTTTTT

>1059368|20
TAACGTAAAACTTGTCGTTA

>1059936|20
CAGAGCTCGACCTAGCTTTG

>1060244|20
AAATGTTTAGTTAAACTTTT

>1060590|20
AAACTTTGGATCTAATGTTT

>1061085|20
TTCACATATATACATGTGCA

>1061089|20
CATATATACATGTGCATATG

>1061090|20
ATATATACATGTGCATATGT

>1061093|20
TATACATGTGCATATGTTTA

>1061210|20
TATTGGTGCCTGATCCAATA

>1061316|20
TTCATTCCCTGGAAAATGAA

>1063881|20
TTCAAAACCTGGGATTTGGA

>1064172|20
AAAAGATTTTGAAATTTATT

>1064270|20
TGTATTTTTTTAAAAACATA

>1064377|20
TACGTGCATTTATACACGCA

>1064498|20
CTGATTACACTTATAATAAG

>1065115|20
TGCAGACCGTGCAGTCTTCA

>1066530|20
ATTTTATTTCAATATAAACT

>1067595|20
AAACAGTTTGGAAACTCCTT

>1069015|20
ACAAGAATCGAGATTATTGT

>1070793|20
GAGAAGAGAGATCTCTCTTC

>1070795|20
GAAGAGAGATCTCTCTTCTC

>1071785|20
ACTAATACTATAGTATAATT

>1072222|20
AATAGAAATTAATTTCAACT

>1073004|20
ACGGGCCAAGTTAGGCCCAT

>1073632|20
TTGCTGTTTAAACACAGGAA

>1073803|20
ATCGGCGTGCCCTCACCGAT

>1074522|20
CTCTAAACATGTTTTCAGAG

>1074869|20
AGTAACATCAGGATCTTTCT

>1075619|20
ACAAAAAAACATCTTTTTTT

>1075621|20
AAAAAAACATCTTTTTTTTT

>1078085|20
CCATGTTCTACAGAACTTTG

>1079416|20
GAAGCAAGAGTTCTTCCATC

>1082768|20
ATCCTCATTCCAATAAGGAT

>1084180|20
GATTGTGGGCCCCTACTATC

>1084555|20
CTTTTCAATAAATAGAAGAG

>1085182|20
TTTTTTAGAGTTCCCAAAAA

>1085183|20
TTTTTAGAGTTCCCAAAAAA

>1085992|20
AAATAATTAGATAATTGATT

>1086229|20
TAAAACGAAACTTTTTTTTA

>1088572|20
TAAGTTTTAGATCAAAATTA

>1088961|20
GAGATTGATTCATCAATTCC

>1092478|20
TACTTGGTTAAAATCAACTA

>1092500|20
TTCTGAAGTTGACTTCTTAA

>1092884|20
GAAGCTGCCAAGACAGTTTC

>1094096|20
ATGGAAAGACTTATTTGCAT

>1094366|20
CTGTTTTTACTTCAAAAAAG

>1094578|20
GCTGCGGCTGAAGCTGCTGC

>1095440|20
TGAAGTAAGTTCCTACCTCA

>1095470|20
CCGGAAAAAGTTTCTTTCGG

>1096916|20
ATTAAATACTAGTATTTCAT

>1096939|20
TTTGTAAGAAATTTTAGAAA

>1097586|20
CTATAAGCTAAAGATGATAG

>1098534|20
TCAGAACAAGATTGATCTTA

>1098537|20
GAACAAGATTGATCTTATTC

>1098768|20
ATACAACATTGATGTGGTGT

>1098861|20
GTCTTTTGATGTCAACAAAC

>1100258|20
CTTCCCATTGAAATGAGAAG

>1100664|20
AAATTTAAAACTTAAACTTT

>1101126|20
ACAAAACTCGGGAGTTTCAT

>1101278|20
AATTAATTAATTAACTAAAT

>1101282|20
AATTAATTAACTAAATCATT

>1101560|20
ATTCATGATAAATAATTAAT

>1101716|20
AGAATGAGATTTCTAATTAT

>1102600|20
TAAATATTTATAGATATTTA

>1106076|20
TAAAGAGAGCCCTCTCCTGA

>1106560|20
TTTTTAGTCTTGATCAAAAA

>1106729|20
AGATGCAAAAGTTTGATTCT

>1108016|20
GTCTCAGCATCTGCTAAGGC

>1109126|20
TTATATAAGCTCTTGTAAAA

>1110624|20
TAGATATTACCTCATATCAA

>1110829|20
CGTATATTACTTCATATATG

>1111422|20
TACAATAATTTATTTTTGTA

>1112395|20
CATGCTTTCTCGAAAGTATG

>1113128|20
AGTGCAGAAAGTTCTTCAAT

>1113661|20
GGATTCACTAGAGTTAATAC

>1114226|20
TTCCATTATTTATAGAGGAA

>1118041|20
GAACCAGGATGTTCTGTTTC

>1118495|20
CAATCAGAACCTTCTAAATG

>1119758|20
TTTTTTAGCGTGCAAAAATA

>1120282|20
TCGCGCCACTAGTGTTGCGA

>1121030|20
ATACGTAAGACCTTACGTGT

>1121357|20
ATAGTTTGTATACCAAATAT

>1121367|20
TACCAAATATGTAGTTGCTA

>1121388|20
AAAGACAATCTATAGTCATT

>1122367|20
ATGGTAACCAAGTTTAACAT

>1123169|20
TATTATATACTTATAAAACA

>1123409|20
ATAATTTATAAATATATCAT

>1123603|20
CATACAAATGAATTTAAATG

>1123905|20
ATTGTGTGTCCACACATATT

>1124301|20
TACCTATTGCTCAATATTTA

>1124353|20
ATCCAGCTAAATAGCTAGTT

>1124401|20
TTTATATGTGGATATATATA

>1124822|20
TTTTGTTTGTTCGATCAAAA

>1124959|20
ATGCTCAGATTTCTGTGTAT

>1124968|20
TTTCTGTGTATGCACAAAAA

>1125260|20
TACATATATAAATGCATGTA

>1126412|20
AATAGACGAGTTCTTCTTTT

>1126885|20
TGACGATGACTTCTTTGTCA

>1127732|20
ATTGGTACATTTGCATCAAT

>1128018|20
TAAGCTTTGGGCAAAACGTA

>1128714|20
TTTCAGACAGGTATATGAAA

>1130417|20
GGCTTTCGAAATCGAAGTCC

>1131279|20
AAATATTTCATGAAACTTTT

>1131305|20
ATAAAATTTGAAAAATTAAT

>1132457|20
ATATTTTGAGATCCCAATAT

>1132458|20
TATTTTGAGATCCCAATATA

>1132676|20
TTAATTAATCTAGTAATTAA

>1132916|20
TCTGAATATGTACATTCTGA

>1134414|20
TCAGTAGATATATATATTGA

>1135479|20
TAATCAATAAATATTGAAGA

>1135651|20
TCATGAATATATATTCATTA

>1135662|20
TATTCATTAGTTAATAATTA

>1136853|20
TTTATGTGACATCACGTCAA

>1137236|20
TTAATCATCATGATGATAGA

>1137868|20
ATTTAAATTAAAATTTACGT

>1138235|20
TATACTCTTTTAACAGAATA

>1138854|20
TACAATATACATATGTTATA

>1139300|20
ATATAGATATATATATATAT

>1139301|20
TATAGATATATATATATATA

>1139302|20
ATAGATATATATATATATAT

>1139303|20
TAGATATATATATATATATA

>1139304|20
AGATATATATATATATATAT

>1139309|20
TATATATATATATATATCGA

>1139323|20
TATCGATGACATAATAGATA

>1139390|20
TTATAATGGAGCTATTCTAA

>1139619|20
TGTATGTGTAAACACAAACA

>1139866|20
TTTAGAAAAACTTTTGTTAA

>1140123|20
GAACCTGAACTTTCTGATTC

>1140552|20
CCAAAAGAGAACAGTTTTGG

>1143313|20
AACATTTGACTTCACTTGTT

>1144288|20
ATTCTGTAAGGTTTCAGATT

>1145475|20
AATTTGATTGAAATCAAAGT

>1146284|20
GCAGCTGCTACAGCGGCGGC

>1146474|20
TTTGTTTACTGGTAAACGAA

>1146750|20
TTATATGAAATTTGATATCA

>1147622|20
TATTAGTATCAATAATAATA

>1147664|20
AAAAACACCTTGATGTTGTT

>1148765|20
TTCCTTTTTAAAAAAAATAA

>1153079|20
GAGATGATTACAAACATCAC

>1153624|20
AATTTGCACTTGTACAAAGT

>1154192|20
AATTTCCAATTTTCAAAATT

>1154719|20
ATATGTACCTGGATACATAT

>1155624|20
GCTTGAAAGACCTTTCTATC

>1156274|20
TGACTTCCCTCGGCTAGTCA

>1157255|20
TTACCTATGAACATAGTGAA

>1157319|20
AGAGAGTAAAGTTAATGTCT

>1158083|20
AATAATATATATATATATTT

>1158087|20
ATATATATATATATTTATAT

>1158091|20
ATATATATATTTATATTTCT

>1158092|20
TATATATATTTATATTTCTA

>1158111|20
ATTATTTTATGTATAAAAAT

>1158112|20
TTATTTTATGTATAAAAATA

>1158126|20
AAAATAAATCTATTCTTTTT

>1158818|20
ATTTAGTACAAGTAATATAT

>1159535|20
TATTCAAATTGATTTAAAAA

>1159949|20
GTTTAATCAAATGTTTGAAC

>1160170|20
CCAAAAAATATATTTTTACG

>1160581|20
TGCTTTATTTAAATAAAAAA

>1160850|20
AATTCTTAAAATTTACAATT

>1161162|20
AAAAAGTAACATTATATTTT

>1161227|20
TGCTATATATAGATTTAGCA

>1161530|20
AAAAAGATTCAAATATTTAT

>1162394|20
TTTGGTCTTCAAAAATCAAA

>1162764|20
AGGTTCTCTAGAAATAACCT

>1163016|20
AAAATAATTATATCTATTTT

>1163287|20
CATCAGAAGCTCTTCTGAAG

>1163749|20
TTAACTTTTTGAATACTTAA

>1163755|20
TTTTGAATACTTAAACAAAA

>1165041|20
AAAACCGGACATACGTTTTT

>1165193|20
AACATAAATCCATTTTTCTT

>1165335|20
GCTTTCGACGAGACGAAAAC

>1168011|20
TAGAACCAGGCCGGGTTCGA

>1168053|20
GCTATTCTCCCGAGGAGAGC

>1168225|20
TCTTGAAACTCGTTTAAACA

>1170513|20
AAACAACTCATCAGTAGTTT

>1171122|20
AAAGAAAATTAATTGGCTTT

>1171160|20
ACTAAAGGTTGACTTTTACT

>1171207|20
TCAACGTTTTGAACCATTGA

>1171297|20
AATTATCTAGTTAATTAATT

>1172554|20
TCTTTTTCAAATATAAAAGA

>1173110|20
TTTAAAATATATATTTTTAA

>1173111|20
TTAAAATATATATTTTTAAA

>1174017|20
AAAACAAAATCTTATATTTT

>1174678|20
ATAACAAAAAATTGTTTTAT

>1175916|20
ATAAATCAAAGTAAATTTAT

>1175983|20
AGCATGTACAAGTACATTGT

>1176447|20
TTTAATAAAAATATAGTAAA

>1179963|20
AGCTTGAAGCTCATCCAGCT

>1181296|20
TGATTCTGTCCAAAGAATGA

>1181434|20
GGAGCAAAACTTGATGCTCC

>1183949|20
TTCACATATCTATGTTTGAA

>1185016|20
TAAAATAATAAATTCTTTCA

>1185234|20
TTTTTATTATATCAAAAAAA

>1185277|20
TAATTATTTGTAATTGATTA

>1185561|20
AACAAATATGTATATTTTAT

>1185631|20
CTTTTGAGTATAACCAAAAG

>1186427|20
CTATAAGACAAGTTTTGTAG

>1186770|20
CGATTGCTCGTGAGTAAACG

>1187214|20
AATCAAAAACGTTTTAGCTT

>1187394|20
TACAATAGATCTCCATTGTA

>1187894|20
ATCTTCATAGTTATTATGAT

>1189679|20
CATCGGAGTATACTCCCATG

>1190015|20
GCATGTTATACATACCATGC

>1190819|20
TATCCAACATGTGGAGGATA

>1191133|20
CTATGCAGAGATCTGACTAG

>1191518|20
GGGCCTCTTACATTAGGCCC

>1194030|20
CCGTTGAGATGTCAGAACGG

>1194413|20
TGAAACATAAATATGATTTA

>1195397|20
GCTTGATAATGTTATTAATC

>1196406|20
TCAAAACACGAGTGATTTAA

>1197419|20
TTTTTGTAACTTTAAAAACA

>1197434|20
AAACAAAATATATTTTTCTT

>1197701|20
AAAACGCGTTCACGGATTTT

>1201229|20
TGAGAACAATGTCGTTTTCA

>1205765|20
AAAAGATATAAATATATATT

>1205950|20
AAAATATATAAATATACTTT

>1206327|20
TAATACATTGTAATGGTTTA

>1206764|20
TTTTGTTAATATTTACCAAA

>1207709|20
GAAACTGATGGATCTTTTTC

>1207892|20
TTTCAATTAATTAATAAAAA

>1208268|20
TAAGAGCTTTCAATCTCTCA

>1208625|20
TAGTTCTATTTATAAAAATA

>1208632|20
ATTTATAAAAATATATATAT

>1208634|20
TTATAAAAATATATATATAA

>1209085|20
AGAACAATTTTAACTTTTCT

>1209930|20
ATATGCTTTACAAAGAAAAT

>1211281|20
TCCATCGTCCAGTCGTTGGA

>1211513|20
GATCAAATCGTGATCTGTTC

>1212277|20
AAGATCATGAACAAGATCCT

>1212697|20
ACAGTCTCTTTAGTGATTGT

>1213414|20
ACAAGTTATGTATAGCTCGT

>1215016|20
TTGGGAAACTTGTTACTCAA

>1215153|20
ATTGTTAACTGGATAACTAT

>1215997|20
AAAAAACGAAATCGTTTCTT

>1216446|20
CAGGAAAAAGGTTCTTCCTG

>1216583|20
CCAACACTATTTAGTGTGTG

>1217269|20
ATCAATTGCTTGTATTTGAT

>1218122|20
TAAGTAGAGTCCTCCACTAA

>1218207|20
CAAAGTAGCTAGCTTCTTTG

>1218829|20
ACTTTCTCCGAGAACAAAGT

>1219111|20
CCTACTTTGGTCAAAATATG

>1220300|20
ATTAAATCAAATAATTTAAT

>1221434|20
TAATGTTCAAATGATTATTA

>1222489|20
CTGGAGATGATGATCTCCTG

>1222570|20
CATCAATTGATCATGTGATG

>1223160|20
TGAGAGGACTTGTGATCTCA

>1223339|20
TAAACCTAAGGTTAGTTTTA

>1223658|20
ATAAAAGTTCAAATTTTAAT

>1225716|20
AATTTTATTTCATTCAAATT

>1225753|20
TATACTATATGTATTATATA

>1225761|20
ATGTATTATATAAAATACAT

>1229956|20
GACTTTCCAGATGCAAACTC

>1229974|20
TCGGGTATTCAACTACCTGA

>1231442|20
TTATTAAAATCTTTCAATCA

>1231456|20
CAATCAATAAATATTTATTG

>1232869|20
ATAAGTGTTTCATCGCTTAT

>1234594|20
CTAATTATACCTATCATTTG

>1234835|20
ATACAAACTTGAATTTATAT

>1235235|20
AGCTTCATCTTGGTGAAGCT

>1236355|20
GGAACAAAAAGTTTTGTGAC

>1239156|20
AAAATTAATTTATTAATGTT

>1239981|20
TTTGATTAGCCCAAATTAAA

>1240027|20
CTTCATCCTAAAGGCTAAAG

>1241867|20
ATACTTTTTGAAGAAAGTAT

>1242651|20
AAGGAAGATTCATGATCCTT

>1243540|20
TAGATATTTACAAGTATCTA

>1243804|20
ATACATGAAGGTTTAGGTAT

>1244614|20
TATTTCATATTTAAGCAATA

>1246080|20
TTGCTTTTGAACAAAATCAA

>1248970|20
TTAATATATTTATTTTTTAA

>1249110|20
ATTATTTTTCTAAATATATT

>1249782|20
AATTTAATATTTATAAAACT

>1249791|20
TTTATAAAACTTTTAAAAAA

>1249815|20
AAAAGAGTTGAAAATCTTTT

>1249978|20
TTTATAAAACCTTTAAAAAA

>1250541|20
TTTATAAAACCTTTAAAAAA

>1250724|20
TTTATAAAATCTTTAAAAAA

>1250937|20
TTAAAAAAGAGCTTTTGAAA

>1251005|20
TTATTTTTTGTAAGAAAGAA

>1252930|20
ATATTTTTACATATATATAT

>1252937|20
TACATATATATATATATTCA

>1254627|20
CAAAAAGGCTGGACCTTTTG

>1257685|20
GTTTTCAGGAACATAAAAAC

>1257929|20
AGATTTCAAACTGGAAAACT

>1258067|20
AAAGAGTAATTTATCTCTTT

>1259933|20
AATATGAAAATTCTCATAAT

>1260094|20
TTCTTTGATGAATCAGAAAA

>1260614|20
TTGTCTGGTTGACCTGAGAA

>1261325|20
AGCTAACGGCGCCGTTAGAT

>1262786|20
AGTTCTGTGACCATGGAACT

>1262983|20
GCATGAACCAGGGGTCCTGC

>1263020|20
TATAATGCAAATGAAATATA

>1263572|20
ATGAATTTTTTAAAATACAT

>1264644|20
ACTAGCCAAGATTGTCTATT

>1264731|20
AAAAGGTTATATAACTTTCT

>1265008|20
TGTTAGTTACTTAGCTAAGA

>1265160|20
TTTGAACAATTTTGTATAAA

>1267640|20
TACTAAAACTTGTTTTCGTA

>1267877|20
TTATTTCATCAATGATATCA

>1269552|20
TTTACAGGCGCTCCGGTAAA

>1269864|20
ATATATTAGCCCTAATTTAT

>1271509|20
AGGGAGTGATTTCACTTGCT

>1272242|20
CATTTGTGTGAACACAACAG

>1273453|20
TTCAAATATGAATATAGGAA

>1273854|20
ATTAAAACTTTAGTTTTCGT

>1275382|20
CACTTATTGGACAAAAAGAG

>1275405|20
TTATTTAGTAAACTAAAATA

>1275600|20
CAAATATGAGTTGCTATTTG

>1276424|20
ATTATTTTTAGAAAATTCAT

>1276536|20
AGAATGACACATGTCATTTT

>1276886|20
TATGGGCTACATAGCACGTA

>1276906|20
TGATGTATGCACGTAAATCA

>1277875|20
ACCTAATTATATAGATAGGT

>1278031|20
TTATTACAAAATTGTTATTA

>1278431|20
AAATTTCCCCTGCGTAATTT

>1278600|20
TAACAGTTACATAACTAGTA

>1278698|20
CATGTTTATGTATATACATG

>1279423|20
AAAAAGTTTCCAAAATCTTT

>1280333|20
CTCTGTTTTCTAAAACAGAG

>1282372|20
AAATTTGAAGTTTCCAATGT

>1282623|20
AGGAACCCACATGGGTTGAT

>1283890|20
ATACATATCAGGAAATGTTT

>1284092|20
TTGTATTACCTGTAACACGA

>1284960|20
AGAGTTGGCTTGACACCTCT

>1286084|20
CGAAACAAAAATCTGTTCCG

>1286826|20
AATATTAAACATATATTATT

>1288987|20
AAACATTTAAATAAATAATT

>1288993|20
TTAAATAAATAATTTTTTAA

>1289168|20
AAAAGTTTTTCAAATTTTTT

>1289193|20
TTTTTTAAAAGTTTTAATAA

>1289194|20
TTTTTAAAAGTTTTAATAAA

>1289397|20
TTTTTAAAAGATTTTATAAA

>1289630|20
TCACATATAATTATATATGA

>1290231|20
TCACATCAATCTTGATAAGA

>1290394|20
ATGCAACTAGATAATTGCTT

>1290998|20
AATTTCTTCTCGACCAAATT

>1292318|20
AAAAACTATTCATAGGGTTT

>1293247|20
AATCCGGTTTGATCCGGTTT

>1293269|20
ATTTATTGTCTACAAAAAAT

>1293282|20
AAAAAATGTTATTATTTTTT

>1294578|20
AATATTTTTACAATAATGTT

>1296035|20
AGTTGAAGAAATCTGCAAAT

>1297998|20
CAGACATGTTTAAATGTTTG

>1298771|20
AAAATCCACCAGAAGATTTT

>1299036|20
TTTTGATTTATTAAACAAAA

>1299768|20
AAAGTATGAGTTCAAACATT

>1300052|20
GACTTTTTGAACCAAAACTC

>1302307|20
CATTTTCTAGATATAAATTG

>1303453|20
TAAAATAGCTGGCTATTCGA

>1307395|20
AAACAGTAAATTTAATATTT

>1308269|20
TATTTTGTTTTAACATAATA

>1308378|20
AAATCTAAACTTGTAGTTTT

>1308502|20
ATTATTGACATATGAATAAT

>1308939|20
CAATTAGAATTTTCAAACTG

>1309053|20
ACTAAAATAAATAAATTAGT

>1309753|20
ATTGTTAAATAGTTGACAAT

>1309900|20
AAGTCAGAACCTTTTGTCTT

>1310039|20
AAAATAATATTTTTTTTTTT

>1310084|20
TTAGCTAAAAATTTAGATCA

>1310134|20
TATATAATTAGATTTAAATA

>1310194|20
ATTTAAATATTTTTTTAATT

>1310225|20
CAGTAATTAGTTAATTTCTG

>1310283|20
AAAATATTGTCCTATATATT

>1310405|20
TTTACTTTTGTAAAAGTGCA

>1310900|20
TATGTATATAAATAGATATA

>1310901|20
ATGTATATAAATAGATATAT

>1311183|20
ACGCTAGAAGGTTCTTCCGT

>1312477|20
TATTCTTTACTTTAACAATA

>1312641|20
CTTTAAAAAACTTTTTAGAG

>1313695|20
AAAGTGAGCACGCTCTCGTT

>1313753|20
AAGAAGCGAAATCGATTCTT

>1314328|20
TTTTGCCATACATTGCACAA

>1315451|20
CAATCGTTTACAAAAGAGTG

>1316071|20
TTACTATTTGAAAAAAATAA

>1316318|20
TCAACTTTTGAAAAACTTCA

>1317612|20
ATTTTCCATGAAAGGAATAT

>1318160|20
TTATATCGGAGCCGAGAAAA

>1318408|20
ATCGCGATAATAATCCCGAT

>1318414|20
ATAATAATCCCGATTCTTTT

>1318853|20
CAAATTATGTGCAGGATTTG

>1321217|20
GCAGATGGATCTCAATCTTC

>1321431|20
TGATTATGAGATACTAATCA

>1321739|20
AAAGAAAGACATCTTACTCT

>1322861|20
CATAAAAGCTGGTTTTTATG

>1326253|20
CCTGTCAAATGTTGGAAAGG

>1326442|20
ATTCTTATAAGTCAAAGAAT

>1328411|20
CTTAGAAGAGTTCTTCTTCG

>1329510|20
ATGAAGAATCCATTCGTTAT

>1329792|20
GACTTTTTGTTCCACAAGTC

>1331236|20
GGCCCATTAAATATTCGGCC

>1331729|20
ATACATATATGTCTATCTAT

>1331834|20
CAGAAGTTTTGAATTTTCTG

>1333025|20
TAAGACTCTACAGAGATTTA

>1333478|20
TTTTGGGCGGTCGCGGAAAA

>1333895|20
ATAAAAACAAATGTTGTAAT

>1334218|20
GTTCTTTTAAGTAACATAAC

>1334318|20
ATATATATATATATATATTT

>1334347|20
AATGCTCATTGATAAACATT

>1334511|20
TTTATATTTAAAAATTCAAA

>1334518|20
TTAAAAATTCAAAATTTGAA

>1335554|20
TGAATGTAGGTCTAAATTGA

>1336370|20
GTTATATCTATGGATATAAC

>1337011|20
TCCATCAGTTCACTGATCAA

>1338108|20
CTATATTCTGCTGAATGTAG

>1338138|20
TATTGTTTTGTAAAAAAAAA

>1339015|20
TAATAATATTGATATTACTA

>1339105|20
CACATGGATAGATACATATG

>1339110|20
GGATAGATACATATGTATAC

>1339378|20
AAATATATATATATATATAT

>1339398|20
ATATATATATATATATATTT

>1341878|20
CCGTTAGAAGATTCTTCCGG

>1343925|20
ATGTTTTTTTTAAAAAAATT

>1343984|20
GATATTTTCTCGAATAAATC

>1344650|20
TTTGAAAATCCATTTTTTAA

>1347903|20
ATAATTTTCAAGAAACTTGT

>1348138|20
ACTTGACAAGGTTTTCAAAT

>1348153|20
CAAATTCATCGGAGAATTTG

>1349248|20
AACTTAAAATGTTTGTAGTT

>1349620|20
AATTATATTAAAATTTAATT

>1349744|20
AATATTTACTAGAAAATAAT

>1351059|20
TTATAAGACTTGTTTTCTAA

>1352096|20
ACCAGAAGCTGGCTTCTCCT

>1353488|20
CATGGTAATTTATTTCAATG

>1356865|20
AGCCATCATGGAAGCTGGCT

>1357607|20
GGTAAGTACCAGTCCTGACC

>1358580|20
AACCGAAATTTAATTCGATT

>1359382|20
AGCGGACCTTCAGGGTCGCT

>1359475|20
AATGCATAGAACTGTGGATT

>1362311|20
TATATATAAAGTGATATACA

>1362560|20
GAATTGGAATTTTCCATCTC

>1362711|20
TACTCTTGTGTACAAGAACA

>1362894|20
TCCATCTTTGAAATGATGAA

>1363224|20
AGCTGAAAATTTGTTCAGTT

>1365135|20
TTTTACCTTAAAAGTTACAA

>1365856|20
ATGTTAAATGTATTTACCTT

>1365883|20
TGCTTAAGGGACCTCAAGCA

>1366851|20
AGGTTTGGCAGGCCCAACAT

>1366958|20
TCATATAACAAGATATAAGA

>1368956|20
TTTGAATCGGACGATCCATA

>1369255|20
GATCAAAACTGGTTTTCTTC

>1371952|20
ACATAGCCAAATGGCTTTGT

>1372860|20
TTAGGAGAATATTCACATAA

>1373179|20
CCAAAAAAATGTTTTTTTAG

>1374075|20
GTGGATTCAAGTCATTCCAC

>1374197|20
AACTTATCTAAAGATAAATT

>1374273|20
TCAGCAAAAGGTTTTGTTAA

>1377378|20
TGAAGAAATAGATTTGCTCA

>1379532|20
TTGAAACAAATTTTTTTCTA

>1379711|20
ATTTTCATATTTTTAAAAAT

>1379888|20
TAAATAAATAAATTTACATA

>1379996|20
ATAAATATATATATATGTGT

>1379997|20
TAAATATATATATATGTGTA

>1380096|20
TTTTCACTATATACTGAAAA

>1380596|20
TACATTTAGAACAAAATTTA

>1381067|20
TACAAACATGTATGTGTCTA

>1381100|20
TAAAAGGCTTCAGCCTTCAA

>1381109|20
TCAGCCTTCAAGAAGAGTGA

>1383554|20
TTATATTTTTCAAAAAAAAA

>1383555|20
TATATTTTTCAAAAAAAAAA

>1383566|20
AAAAAAAAAACTTTTATTTT

>1383567|20
AAAAAAAAACTTTTATTTTT

>1383570|20
AAAAAACTTTTATTTTTTTT

>1383605|20
AACAAAATTTGAATTATTTT

>1383704|20
AATCTTTTTTAAAAAAGCTT

>1384329|20
ATCTGAAACAGGTTCGAGAT

>1385110|20
AGAGAAACCACGGTTTACCT

>1386275|20
TTGTCTATTCCAAAAGTCAA

>1386594|20
ATTACAACAGATGTTGTGTT

>1386882|20
ACAAAAAACTTGGTTTTGGT

>1386937|20
AACTTGTCTCAAGAAAACTT

>1387519|20
CACTAAGTTCTATCTTAGTG

>1387620|20
AAGTTTAGAGCTCTGAATTT

>1389353|20
TTGATATTCAGGATTGTCAA

>1391483|20
ATAATTTTTACAAAAAAAAT

>1393903|20
GAGGATTTGTAAAAAACCTC

>1396294|20
GAGAAGAAATTTTTATTGTC

>1397978|20
AGCTTAACATTTGCTAAGAT

>1398695|20
ACCCGGTAGAGCAAACGGGT

>1401329|20
AGAGTAGCCGAGTCTGCTCT

>1402189|20
TAAAGTTATCAAAGACTTTA

>1402894|20
CTTGATTGTTTACATACAAG

>1406002|20
AATAAGAGGTCCGTCTTTTT

>1407276|20
TCATTGGAACCTCCCAATTA

>1407619|20
TTTTGGGCCAAGGCCCAATA

>1407932|20
TCTTTTTACATGAAAAAATA

>1408409|20
ATGGAAATGCACATTTATAT

>1409220|20
TAAATTCTTCTAAGATGTTA

>1410472|20
CAAAGTGATCAATCAATTTG

>1410942|20
ACAATTACATATGTATTTAT

>1411447|20
TCGAATCTCACGATATACGA

>1415217|20
AATCCAAAGTTCTTTGCTTT

>1415722|20
CAATACCTTTCAAAGTACTG

>1415892|20
TACGTAATTAAAATTATATA

>1416416|20
AACACAAATCTATTTGATTT

>1418995|20
AAAAAATTTGGAACCTTTTT

>1419011|20
TTTTAGTTTTAAAATTGAAA

>1419699|20
AAAATCTTTGTAAAAGTTTT

>1419920|20
TGGTCAGAACTTTCTGACAA

>1421611|20
AGAAAAAATTCAATTTTTCT

>1423666|20
CATTAATTCATATATTAATG

>1423876|20
GTATATTCCCTGGAATGTAC

>1424439|20
AACAATATTATGAAATTGTT

>1425523|20
TCTGTTGAATTTTGAACAGA

>1426851|20
ATGATATCTTATGAAATCAT

>1426888|20
TTTGATTGTGTACAAGTAAA

>1427637|20
ACTTTTTGATATAAAAAAGT

>1428624|20
AGGAATATATGTATTTTCTT

>1430278|20
ATGGTCCGTCCAGGGACCAT

>1430428|20
ATTATTGATAAATCAAAAAT

>1431241|20
TTCGTATTGAACTCTACGAA

>1431379|20
ATATATATATATATATATTT

>1431380|20
TATATATATATATATATTTA

>1432169|20
CTTTTACTTAAAACCAAAAG

>1432946|20
AAAAAGCGTGAACACTTTTT

>1432947|20
AAAAGCGTGAACACTTTTTT

>1433125|20
AAGTAAATTAGAATTAAATT

>1433385|20
TCAGACGATTCATTGTTTGA

>1434885|20
ATTAGATGCATGCATCTGTT

>1434948|20
TGAATACATAAATATTTTCA

>1434957|20
AAATATTTTCAAAAATACAT

>1437655|20
CTTCTTGTTAGAAGAAAAAG

>1437966|20
ATATATGAATATGAATATAT

>1438190|20
TAAGTATATCTATATACTCA

>1438248|20
TTTACAACAACTGATGAAAA

>1439295|20
ATGAATGCAACTGCAACCAT

>1442286|20
TAACGTAACGTGGGACGTTA

>1443567|20
GTTCATACAAGTGTGTAAAC

>1444413|20
TTAAACCGAAATTGGTTTGA

>1448888|20
TGGAAGTGTGAACACATTCA

>1449223|20
GTTCAAGTAGTTACCTGCAC

>1452033|20
AAGCTGAAACCTTTCAGAAT

>1453918|20
TGAAAGACCCTGCTCTATCA

>1455716|20
TTTTTTGTTTCAAAAAAAAA

>1455913|20
ATTTGAAATTTAACTCAAAT

>1457174|20
AAGCAACCTGAACATTGCTT

>1457944|20
AAGTTAACAAATCATAACTT

>1460233|20
ATGGACTATCTATAATCTAT

>1460872|20
TAAAACAAATTTTGGGTTTA

>1462616|20
AATGAAAAATATTTTTGATT

>1465860|20
ACTCTGAGTCAATCCAGAGT

>1466046|20
CAAAGAATGGACAGTTTTTG

>1466214|20
ATTATGTTTCTAAAACTAAT

>1466829|20
CATTGCCATAAATGGAATTG

>1467940|20
CATTATCATCCAAGAAAATG

>1468013|20
TCTTACCATTAATGCTAAAA

>1468143|20
TTTAGCTTTAAAAACTTAAA

>1468194|20
TATTATGCATGTGGTTAATA

>1468253|20
TATGGCAGTGGACAGCCGTA

>1468691|20
TAGAGACCCGTGGTTCTATA

>1469469|20
TACATACGTACACTTATTTA

>1471702|20
ATGAACAAAAATGTGTTTAT

>1475224|20
TTTGTTGCCCAGGCCAAAAA

>1476590|20
AAATAATTAGATAAATATTT

>1476641|20
AAATTGTCTTTATACAATAT

>1476907|20
CATTGGCAAAATTTCGAATG

>1477232|20
ATAAAAGCTAAAACTATTAT

>1479325|20
AGAAACTGGAACCAGTTTAT

>1479900|20
ATCTTTATTCCAATCAATAT

>1480619|20
TGATCATGTATACATGCACA

>1481862|20
TTTTGATAGATCTCTCGAAA

>1482116|20
TAATTTTTTTTAAAAATGTA

>1483166|20
CAAGAATCGACCGATTTTGG

>1484694|20
CAGTTTAATGTATTTGACTG

>1485236|20
AATGTTTCAAATGAGATATT

>1485890|20
TGAAATGAGGTCTCACATCA

>1486110|20
CTTCTCAGAGATCTCAGAAG

>1487500|20
AGACAGTCTCAAGACCGTTT

>1488094|20
CAAAACCTTCCAACCTTTTG

>1488260|20
GAGTGAGAATGTTATGACTC

>1489013|20
CACTCTCAGAGCTGAGAAAG

>1489366|20
TATATACCTTTAGGTCCATA

>1489804|20
GGATCCAACTCGTTGTCTCC

>1490035|20
TTTTTGTTTCTAAAGAACAA

>1491860|20
ATCAAAATATGTACATTGAT

>1492769|20
TTCTATAGCTCGATCTAGAA

>1493139|20
CCCATATCATCTGATAAAGG

>1493271|20
AACATCAAAACTTCTATGTT

>1493445|20
TTCATAAATCAAATAATGAA

>1494438|20
TTAAACATAACTATGATAAA

>1495248|20
AAAATAAATAAATGCATTTT

>1496236|20
ATCAAACCACATGGTTTATT

>1496245|20
CATGGTTTATTTCAAACATG

>1496264|20
GTTTGTCTATATATACACAC

>1496482|20
TTGTTTTTTAAAAAGAAGAA

>1497321|20
AGTTGTATTTAAGTAAAACT

>1497620|20
TTATATATATTTATATACTA

>1499799|20
ATTATGATTTCAATCAAAAT

>1499873|20
AGGTTTCAAGTTTCAAACCT

>1500888|20
AAGTTTCAACATTGAATCTT

>1501101|20
TAGAACTTTGAAAAATTGTA

>1501987|20
ATTTTTTTTAAAAAAAAATT

>1502220|20
AAAATTGTTTTAAAAAGTTT

>1505005|20
TTCTTTGCTTGAGCTCAGAA

>1505020|20
CAGAAACAGTTCTTCTTCTG

>1507041|20
AAGTTCTAAACTTAGAAGGT

>1508553|20
GCTGTAGACATGTCAACGGC

>1508688|20
AAGAGTTTCTGGGGACTCTT

>1509909|20
TTGAAGAATAGATTCATAAA

>1510877|20
ATTATCTGCAAGCTGATTAT

>1510925|20
CATCATTAGAGCTAATGTTG

>1512671|20
AATTTCTCATTTGAAAACTT

>1513120|20
TATTCACTTTCAAGTAAAAA

>1514594|20
GAATATCCATTTGGCAATTC

>1515006|20
TTGCTTTTAAGTAAAATGAA

>1517352|20
ATCACAAATTAATTTGTTAT

>1518076|20
TATATACACGTGTTTATATA

>1518491|20
TAAACAAATAAATTTGTGTA

>1518929|20
ATTTTTTATTTATTTAAAAT

>1519979|20
CTGTATATATGTAGGTACAG

>1519983|20
ATATATGTAGGTACAGATAT

>1520735|20
GAATGCAGGAACGTGGATTC

>1523080|20
AATATTGTTTAAAAAACATT

>1523115|20
AATATTGTTTTAAAAACATT

>1523857|20
TCCAGTTCAACTGAAATCGA

>1523868|20
TGAAATCGATCTCGATTGGA

>1525101|20
TAATGGTACACGTATTATTA

>1525574|20
AAAAACATAAATAAATTTTT

>1528265|20
ATAATATAATGTTTTAATAT

>1528678|20
TTCTATTATACATTAAAGAA

>1529942|20
AAAAGATTGTTCAAGATTTT

>1531808|20
ACTTTCTTCTTGAAAGAAGT

>1532679|20
AACATTATTAAAAGACTGTT

>1533349|20
AACCTTCAATGTTTGAGGTT

>1533678|20
TTTTGTTTCCAGAAAATAAA

>1534519|20
CGCTTTAACTGGTTTAACCG

>1534557|20
ATCAATACGGTCGCATTTAT

>1534619|20
TCATTTTTTGAACAAAATAA

>1534772|20
ATATCTTAAAGTAAAGATGT

>1535535|20
TTTTGTTATTTAAAAAAAAA

>1535603|20
GAGTCTTCTTGAAAACACTC

>1536256|20
TTACTAATAACTATTAATTA

>1536696|20
TCTCCAAGTGTACCTGTAGA

>1536954|20
ACAGAAGTTGAAACTTTTTT

>1538615|20
AACTTGCCAAGTTGCAGGTT

>1539305|20
TTATAAATTTGAACTTGTAA

>1540611|20
TTGAGATCTATAGATTTGAA

>1541189|20
TTAATTATTAAACGAATTAA

>1541225|20
AGAATTAGTAAACTTATACT

>1542446|20
TTTTTTTAAGTTTAAATAGA

>1542660|20
AATACCTATAGATATCTATT

>1542948|20
ATCATAATATCTATGATGAT

>1542971|20
GTATCATTTACACATGTTAC

>1543487|20
GTTTTTTTTTTAAATATAAC

>1543561|20
ACGTAAAAACCTTTTGACGT

>1543734|20
TTATGATAATGTCATCATCA

>1545787|20
TATGTCAAATGTTTGACAAA

>1545877|20
TACCAAAAAAATTTTTAATA

>1546732|20
TTTAATTTACATAAAGAAAA

>1547057|20
AATTAATTAATAAATTAGTT

>1547059|20
TTAATTAATAAATTAGTTAA

>1547061|20
AATTAATAAATTAGTTAATT

>1548063|20
AAATTAAAACATTTAAATTT

>1548066|20
TTAAAACATTTAAATTTTAA

>1548249|20
ATCATTTTGGTCATGATGAT

>1548953|20
AAATGGCATCGATGTCATCT

>1551699|20
GGTTTCTGTTTATAGTAACC

>1551774|20
TTAATTGATAAATTAATGAA

>1551849|20
TGGCACAATAAAATGTGCCA

>1552798|20
ATAAATGATATATCATTTTT

>1553300|20
AATATTTGCAAGTATATATT

>1553535|20
GGAAATTTAGATAACTATCC

>1553592|20
TTTTCTTTTTCAAATAAAAA

>1553674|20
TTGTTCCGATCTCCGAAAAA

>1553806|20
ATCTTTTTTTAAAAAAACTT

>1554027|20
ACTATTAAAAATTTAATGGT

>1554695|20
TGTTCAACTGAACTTGATCA

>1557069|20
TTTCTGAACAGGTTAATAAA

>1557782|20
TTCTAACAATATCGTTGGAA

>1558124|20
AAATCACAGCTCTCTGTTTT

>1559234|20
AATTATGAAGTTGCATAATT

>1561031|20
GTAATGTATCTACACATAAC

>1561270|20
AAAATACAAATTTTGATTTT

>1561748|20
TATGGAGAAACTTCACCAAA

>1563006|20
ACTTACTTCAAGAACTACGT

>1563828|20
TTAATTCCTCGAGGAATCAA

>1564277|20
TCTTCAGGGAACGCTTAAGA

>1564751|20
GAAGTTGCACCTGAAAATTC

>1565952|20
TGGCTTGATAAACCATGCCA

>1566289|20
GATGAAACAGTTTTTGCATC

>1567498|20
ATTAATTTTCCATAATCAAT

>1567505|20
TTCCATAATCAATTTTGAAA

>1567511|20
AATCAATTTTGAAATTTGTT

>1567899|20
TATGGTCTTAAAAGACGAAA

>1568132|20
TTCATATAACTTTTTATAAA

>1568364|20
TGTTATATTATAATGTAACA

>1568622|20
TTTAGATTACATAATTCAAA

>1568902|20
TCACATGTAGGTACTTGTAA

>1569021|20
TCTTACTTTTCAAATTAAGA

>1569234|20
AACAATTTAGATAAATAATT

>1569479|20
AGACCACCGAGCGGTGGCCT

>1570502|20
TTGTTTTATAAATAAAAAAA

>1570503|20
TGTTTTATAAATAAAAAAAA

>1570759|20
CCTGCCGGAGTTCCGACATG

>1571103|20
AAACTTTGTGAATAATGTTT

>1571576|20
TGTTTTTCTAAAGAAGTACA

>1572109|20
TTTTCTATTAAAAAATAAAA

>1572967|20
TGTTCTTTTGAAAATGAACA

>1573432|20
TTATTAAAATATTTAAATAA

>1573438|20
AAATATTTAAATAAAACTTT

>1573449|20
TAAAACTTTAAAAAATTTAA

>1573513|20
AAAAAATTGAACAAATTTAT

>1575884|20
ATTATTATTACAGTAATAAT

>1576340|20
ACTATGATTGAAATCACATT

>1577980|20
AAATAATGTAGACAATAATT

>1580569|20
TTAGATGCACTTGCATGGAA

>1580892|20
ATAACTAAAAGTTTATTTGT

>1580895|20
ACTAAAAGTTTATTTGTAGT

>1581419|20
CATTCCAGACTTCTTGCATG

>1584224|20
AACCCTAAAAGTTCAAGGTT

>1584377|20
CCCAGTATATGTGTATTGGG

>1584877|20
CTGGAAAAACTTTCTTCTAG

>1585340|20
AAGGAGAAGACCTTTTCATT

>1585538|20
AGAACCCCTCTAGGTGTCCT

>1585977|20
ACTTCAATACATATTCAAGT

>1586297|20
TTGTTGACATGTGGAAACAA

>1589159|20
TTCGTAAATGAATTGAAGAA

>1589556|20
TTAAGATATTAATATTTTAA

>1589846|20
ATAAGAATTAAAATTATTTT

>1590605|20
ACGCCGGAGATCTTCGCCGT

>1590981|20
TTTAAATTAAATAAATTAAA

>1590984|20
AAATTAAATAAATTAAATGT

>1591260|20
AACAACATTACAATTTTGCT

>1591663|20
CGTATTAGTTATCTAAAACG

>1592047|20
TTTTCAGATAGATATTAAAA

>1592429|20
TGGATGATCTCGATAATCGA

>1592714|20
TAATATAACTAGATTTATTA

>1594485|20
GCCTAAGCATTTGCATAGGC

>1594813|20
GGTTGGAAAAATGTCCAGCC

>1595031|20
GAAGCAGCAACTCCTGCGTC

>1595567|20
GTTTGAAACCTGTATCATAC

>1596266|20
AACAATAACAAGTACTTGTT

>1598072|20
AATTTTACTTTATTAGAATT

>1598310|20
AAAAAACTTGGAAGTTTCAT

>1598513|20
AGAACCGATGGAGCGGTTGT

>1600361|20
TTCTGTTTTTTAAAATATAA

>1600404|20
CGTTAGATATCTATATATCG

>1602437|20
ATCGCATCCTTGGATCCCAT

>1604217|20
CAGTGGTATGTAAACCAATG

>1605461|20
ATCCTATATGTATTTAGTAT

>1605653|20
AGAAATTGGTACTAATTGCT

>1606598|20
GCTTCTATTGTAACAAAAGC

>1606738|20
TTGTTTATTACAATTAACAA

>1608180|20
TTTATTTCCGGGGAAATCAA

>1609296|20
GTAAGTTTCATCAATCTTAC

>1609835|20
CATCTGAAGACCTTGAGAAG

>1610809|20
CTGGTTTTACATGAAACAAG

>1612503|20
AAATTGAAACTTTACAAATT

>1612691|20
ACCTATACGCTCGAATATGT

>1613387|20
TTGAAAGTTCGAAATCTCAA

>1613738|20
AAACTTTCTCAAGACACTTT

>1614172|20
ATAATGTGTTCACAAATGAT

>1615084|20
AAGAATAGAACTCCATTGTT

>1615135|20
GTATATAAAACTATATATAC

>1615599|20
TTCTTAAACACGTTTAAGAA

>1616714|20
TAATGTACATGTGTAAAATA

>1617009|20
GGTTATTACATCTAATCACC

>1618590|20
TTACATGTTTTAACATGAAA

>1619464|20
AAGCTGTGCAAGCAGAGCCT

>1620889|20
AAGATCAATACATAGATCGT

>1621138|20
AGAAACCACAGGTGGTGACT

>1623975|20
TATTTTTAAACTAAAGAATA

>1624928|20
AATCAAAAACCTTTTTATTT

>1624977|20
AAAAGAAATAAATTACTTCT

>1626500|20
TGTTTTCTAGGTGAAAAACA

>1626721|20
AGCATGCATGTATGTGTGCT

>1626930|20
TTTAGTTTCTTGATACCAAA

>1630481|20
TGAACATTTTGAAATGTTCA

>1630585|20
CCATGGGATCCATCCCTTGG

>1631018|20
TGTATAACAAATGTAAGACA

>1631105|20
AACAGAGAGACCTCTGTGTT

>1631140|20
CCAATTTCTGAAGATGTTGG

>1631391|20
TGGGATCCATGTTGATCACA

>1631868|20
ACATTTAAAGATATAAATTT

>1633829|20
GCTCTGAGTAAAGTTAGAGC

>1634359|20
TTTATCCTACTTAGGCTAGA

>1634762|20
GTAGCTCTTCCAACAGCTAC

>1635060|20
TCCAAAACTTGATCTTTGGA

>1635845|20
AGAGAGAGTCGTCTGTCTCT

>1636034|20
TCACATTTTAGAATATGTGA

>1636089|20
TTGTTTCATTGAAAAAACAA

>1637073|20
ATAACAGAGGACTCTGTTTT

>1637918|20
CTGTTATATGTATATAAATG

>1638044|20
ATCATAATAAGTATCATGCT

>1638077|20
AATTTATTTATAAAAAAAAT

>1638561|20
GTATATATATTTATAAATAC

>1641940|20
CCGGGTCTGCACAGACTCAG

>1642763|20
AAGCAAACCAAGGCTTGGTT

>1643290|20
ATATATATATATATATATTT

>1643455|20
GTAGCCGTGGTCACCGCTTC

>1644067|20
TCTTGGGTTAAAAGCCGAGA

>1644458|20
TTTTTGGTTAAAACTTAAAA

>1644710|20
TATTTTTCTAAATAAATATA

>1644874|20
TCCAAATTTGGATATTTAGA

>1645087|20
TCAAAATTTGAAATTTTAGA

>1645172|20
TTTGATTTTCCAATATTAAA

>1645243|20
TACATTTAGGACTAATTCTA

>1646302|20
ATAACAGAGGACTCTGTTTT

>1647169|20
TATGTATATATATACATATA

>1647170|20
ATGTATATATATACATATAT

>1647171|20
TGTATATATATACATATATA

>1647173|20
TATATATATACATATATATA

>1647175|20
TATATATACATATATATAAA

>1647176|20
ATATATACATATATATAAAT

>1647177|20
TATATACATATATATAAATA

>1647178|20
ATATACATATATATAAATAT

>1647183|20
CATATATATAAATATAGATG

>1647585|20
ATCAACAATGAATGATTGAT

>1648562|20
TCATTATCGTTCAATAATCA

>1653949|20
TTGAATAGAGTTCTAATAAA

>1657166|20
AGATATTGTACACAATCCCT

>1657461|20
AAGCCAGTCTAGAATGTCTT

>1658495|20
GTAAGCAACTCGTGGATTAC

>1660310|20
TTTGTTCTTTCAACAAAAAA

>1661686|20
ACTTTATTTTCAAATATACT

>1663131|20
TAAGATTAGTCCCAATCATA

>1663937|20
TTACTAGATAAATATCGTAA

>1664337|20
TTACAAAAGAACTTATATAA

>1664543|20
TATTAAAATATATTTGAGTA

>1665415|20
CATAATTGATCTCAATATTG

>1667122|20
TTAATGAAATATTTCTCTAA

>1667205|20
CAATAAAAGAACGTTGATTG

>1667876|20
AAATAGGATTCATTCCATTT

>1667966|20
CAAAAAGTTTGAACTAATTG

>1668624|20
TTGCGTTATGAAGAACGGAA

>1668850|20
TGAACCCAACGTTAGGTTCA

>1670399|20
TTGCTCGATACATCGAGGAA

>1670879|20
TGAAGTTGTTAAAAACGTCA

>1673057|20
TAGCTATAGTGCCATGGCTA

>1673639|20
TGAGATACTTGAGCATCTAA

>1673704|20
TGAAACTTTACAAAGTTTGA

>1674261|20
TGTTTTAAAACTTTATAATA

>1676590|20
TTTTAAAATAAATAGTAAAA

>1676693|20
TTATTATTTTTAAAAAATGA

>1676889|20
TTAAAAGTTTAAACGTTTAA

>1679071|20
TTTGTTTATACAATAACAAA

>1679321|20
TACTGATCCTGGAATCGGTA

>1679627|20
TTAAATTCACCTGAAGTTGA

>1680322|20
CCGCAATTTTTATATTCCGG

>1680380|20
TTCATTACCTTGATAATGCA

>1684413|20
AGGGCTTCACATGATGCACT

>1684850|20
GTGTATCATCTATGATTAAC

>1685482|20
CTGGTATGGTGCCGTACCTG

>1688260|20
TAGCATTAAGGTTAATTCCA

>1690929|20
AATGATATATTTACATAATT

>1691300|20
TAATAATAAGATTATAAATA

>1691426|20
CATATTGAAAATTAAATGTG

>1691458|20
TAGTTGAAAACTATCAACTA

>1691710|20
CTGGCCAGATTTCCGGCAAG

>1693242|20
ACCTCATTTTTATATGAGAT

>1693684|20
TTTCTTTATTAATTAAAAAA

>1693686|20
TCTTTATTAATTAAAAAAAA

>1693998|20
AAAAAAATTGTAATTTTGTT

>1694594|20
ATGCGATATGGATATTGGAT

>1694888|20
TTGCTAACTTGAGTTTGAAA

>1695533|20
GCATATATATGTAAGTATGC

>1695547|20
GTATGCATTTAAATTCAAAC

>1696114|20
GGTATATATCTATATAAAGC

>1696508|20
ACCTGTTATGGATAAAATGT

>1697550|20
ATTATGCTATATAGAATTAT

>1697616|20
TAACAATGTTAAAATTGTAA

>1697629|20
ATTGTAACATTTGTTCAAAT

>1697633|20
TAACATTTGTTCAAATATGA

>1698156|20
TCTAGAACTTGAGATCTGGA

>1698254|20
GATTGTGAACCTGCAGAATC

>1698826|20
TTTCATTTCTTGGAATAAAA

>1699452|20
CCTGAATCATGTGATTGTGG

>1699561|20
AAACATTTCATGAAATAGTT

>1702090|20
AAAGTGTTGCACAAAACTAT

>1702970|20
AAAAAATGAGATGAATTTTT

>1704014|20
AAAGTGTTGCACAACACTAT

>1704931|20
GTGATATATCAATATGTAAC

>1705822|20
TTTATAATATTTATAATATA

>1706172|20
TAATAAAATTAATATAATTA

>1706185|20
ATAATTAAAATTTGAATTAT

>1706208|20
GTTATAATCTAAATTTTAAC

>1706288|20
TGTATACTAAATAATATATA

>1706358|20
TTATTTAATCTACTAAACAA

>1709152|20
GTGTATAGCCAGTTAGACAC

>1709412|20
TAATGTTATTTATATCATGA

>1709770|20
CTTGTTTTTCAAGAAACCAG

>1710138|20
TTTCCCGAAGGTTCAAGAAA

>1710604|20
TTACCAGTTGAAACTTGAAA

>1711669|20
TAAGTTCTGGACATATCTTA

>1713957|20
GAAAATAATACATCACTTTC

>1714359|20
TAAAGCCTAATTAGGGATTA

>1714613|20
AAAACATCTGGAGATTTTCT

>1714798|20
ATTTATACAAATCAATAAAT

>1714805|20
CAAATCAATAAATAAATTTG

>1715655|20
AGTTCTTGTTTACATTAACT

>1717365|20
TTCTTTCAGTGCTGAAGGTA

>1720295|20
ATAACTTTATATAAGATTAT

>1720815|20
ATATATATATATATATATTT

>1720817|20
ATATATATATATATATTTCT

>1721416|20
AAACCGGATCAAACCGGATT

>1722665|20
GCTTGCAGCTTGCAGCAATC

>1724471|20
ACTCAAAAGCTCTTTTGTTT

>1724931|20
ATTACAATTTCAATTGTATT

>1725678|20
ACTGGCGAAATTTCCCTAGT

>1726370|20
ATAACTTGTAAACAATATAT

>1726378|20
TAAACAATATATATTCCTTA

>1726983|20
AATGTGCAACTTTTCATATT

>1728427|20
TGGTGTAATGAATTATTCCA

>1728512|20
ATTTTTTTTATAAAAATAAT

>1728528|20
TAATTTGAAAATTCAAAGCA

>1728643|20
TATAGTTTTGTAAATCTAAA

>1728646|20
AGTTTTGTAAATCTAAAACT

>1730048|20
AGAATGAGAAGTTTGATTCT

>1730184|20
AAATTTATAAATATTAATTT

>1730189|20
TATAAATATTAATTTTTAAA

>1731366|20
GTTTGCTCGCTCTAGGAAAC

>1733292|20
AAAGAAAGGTTCTTTTCTCT

>1734926|20
CAAGGGATTTTAACACCTTG

>1735349|20
TTCATTTGACATTAAATGGA

>1737212|20
AAAACACAACTTTGATTTTT

>1737913|20
CACAGTTTTTTAAAATTGGG

>1739623|20
TAATATATATATATATATAA

>1740087|20
TCCACTATAAATATAATGAA

>1741240|20
TCTCAATCTCTAGTTAGAGA

>1742708|20
TGTACATATATAGATGTATA

>1743019|20
GTTTTATTAGTTATAAAAAC

>1743033|20
AAAAACAGACATCTATTATT

>1743327|20
ATATATAAAGTTATTTATAT

>1743653|20
TTCATCTATAAATATATGCA

>1744815|20
CTCTCTCCATTTGGCGATAG

>1745675|20
ATTTTCGGAATGACGAAAAT

>1748531|20
CTCGTTACGCACGTAACGAG

>1748642|20
ACACTGCTGGTCAGGAGCGT

>1749462|20
ATTTATTTGGTCACATTAAT

>1750715|20
TTGGTGTTAATTAACGACAA

>1750927|20
ACGTCATCTGGAGATGCCCT

>1751509|20
TTCTGAAAATTTTGGCAGAA

>1751836|20
ACATGATGAACTCTTTATGT

>1752026|20
AAAGCATCATGTGATGTTTT

>1753843|20
TTTCTTTTGCACATAAAAAA

>1753933|20
TATATGTATACATACACACA

>1754166|20
GATTCGATTAAAAGAGAATC

>1755998|20
TAATTTTCTGAAGAAAACTA

>1757148|20
AGGTTTCTAGGTGGAAAGCT

>1758053|20
ATATATCCTTTAAGATCTAT

>1758117|20
GTTCAAATATTTTTTTGATC

>1761911|20
GCTACCAAACATTTGATATC

>1764026|20
TTTCTATCTCCAGGTTGAAA

>1764777|20
ATATTGTATAAATATGATAT

>1765010|20
AACGAATCTCAAGATTTTTT

>1766437|20
ATTTTACTGTTCAGTTATAT

>1769324|20
CCATTACTGGGCTCTAATGG

>1771527|20
AACAGTCACCAGAAACTGTT

>1772947|20
ACCTCTAAGATCTTCGAGGT

>1773144|20
CGTTGATTCCGGATTCATCG

>1773540|20
TAAACTCAAATTTTATTTTA

>1774072|20
AATGTTCTTAGAAGAATAAT

>1774711|20
AAATACTAACATTATTATGT

>1776325|20
TCTTATTTAGATAAATGACA

>1777934|20
TTTGTATATGTATATGCATA

>1778447|20
AAACGAGAATGTTCTCTTTT

>1779612|20
TAGTCTTTATCTAAAGATCA

>1782795|20
ATTTACTTTTTAAAGTGATT

>1782915|20
TATCTACCAAATGATAGTTA

>1783834|20
ATGAGTCTATCTATAGTCAT

>1784538|20
TTTACAAACTTGCTTGTCAA

>1785461|20
GAATCAGGAAATCATGCTTC

>1785968|20
TCAAAGGTTGTACCTTTTGA

>1789814|20
TCAAACATTAAAATTTTTGA

>1793584|20
ACCAATGTTCAATAATTGGT

>1793617|20
TGTGTTTTTTTAAAACCAAA

>1794211|20
ATATATTTGACCAATTACAT

>1796562|20
AACAAAAGATTTTTTTTGGT

>1797683|20
ACGCTTGACGAGTCAAGGTT

>1798338|20
AATCCAGAAGGTTCTTGAGT

>1798353|20
TGAGTTCTTCGTCGAACTCA

>1800600|20
GTAAATCAGAACGGATTAAC

>1802585|20
ATAATATACAAGTACATAAT

>1803350|20
TAGAGCCCTTGAGGGCTGGA

>1805975|20
ATCTCCTTTTTAAAGCAGCT

>1806126|20
GCACAATAAACTTATATTGC

>1806397|20
CTCCTTGTACTTACAAAAAG

>1807796|20
ATTGGATAGGACTGTTCAAT

>1808014|20
AAATCCCAAGTTTGTCATTT

>1811266|20
TTACACAGTTCACTGTTTAA

>1813031|20
TGAATGGATTTAATCATTCA

>1813261|20
TATAATTCTCCAGAATCACA

>1813556|20
TCCCTTTGAACTGAAATGGA

>1814376|20
ATTATTTCTGAAGATCTAAT

>1815553|20
TTCCGCCATTAATGTCGGAA

>1816124|20
AATGTGGAACATTCTTCATT

>1817738|20
TTTAAGAATCAAATATTAAA

>1818161|20
AATCTATCAGATTATATATT

>1819426|20
CGGATCTAATGTTGTATCCG

>1819885|20
GAACAAACATCTATTTTTTC

>1820520|20
TCATCCAAGTTCTTGTAAGA

>1820797|20
CCCAACCCAAATGAGTTAGG

>1822224|20
TTTTTAATATATATTATACA

>1822544|20
ACCGGTTTAAATAACCCGGT

>1823276|20
AGCCAAACTGTAGTCTGGTT

>1825169|20
ATTAATAAAATTTTGTAAAT

>1826474|20
ACGTTGAATTCATTGAACCT

>1826940|20
GACTTCGTGCCCACGGAATC

>1827737|20
ATCATCATCATGATGATCTT

>1827886|20
AGATTGTTGATGATCAATCT

>1828257|20
TTCTTCATTGTATTGAATAA

>1828674|20
AGGGACAATGAAGTGTTCCT

>1828740|20
AACATTTGACTTCATAGGTT

>1829673|20
AAACCAAAATATCTAGGTTT

>1830315|20
CACGACTACACGTAATCTTG

>1832911|20
AAATAAAAGAACTTTTGTTT

>1834768|20
TAATCCATATCTTTGGAATA

>1836971|20
TTGCTTCCACTTGGAGTCAA

>1838157|20
ATATTCTTTGAAAATAATCT

>1838789|20
TTCGTATTAAATAATTCTAA

>1838796|20
TAAATAATTCTAAATACTTA

>1839441|20
TTTTTATAGTCCAGTAAAAA

>1839442|20
TTTTATAGTCCAGTAAAAAA

>1839625|20
TGTAATTAACCTTAATAATA

>1839823|20
TACGAAATAGTTCTTTTGTA

>1840588|20
TGTAATAAAGTTACATTACA

>1840770|20
TTCTTATTGTCCAAAAAGAA

>1840794|20
AAAAGCAAAAATATACTTTT

>1840900|20
TATAAAAGATTTCTATTAAA

>1841559|20
TATATATATATATATATGTA

>1841560|20
ATATATATATATATATGTAT

>1841561|20
TATATATATATATATGTATA

>1841562|20
ATATATATATATATGTATAT

>1841564|20
ATATATATATATGTATATGT

>1841565|20
TATATATATATGTATATGTA

>1841566|20
ATATATATATGTATATGTAT

>1841576|20
GTATATGTATGTATGTATAC

>1841581|20
TGTATGTATGTATACATAAA

>1841991|20
ATATTGTTTACAGAAAATAT

>1842299|20
TTTACCAAATTTTAAGTAAA

>1842304|20
CAAATTTTAAGTAAAACTCG

>1842312|20
AAGTAAAACTCGTTCTTCTT

>1842584|20
CCTTATCTTTCAGGATGAGG

>1843329|20
TAGTTACATGCATCTATCTA

>1844029|20
TTCCAACTTCGTAGTTGTAA

>1844431|20
ATATCTACAGTTGTAAAAAT

>1844499|20
ATAGATTCTATAATATCTAT

>1844562|20
TAATATTCATGTGTATACTA

>1844754|20
TTATCTTGTAGAAAAGGTAA

>1845015|20
TTTTAAAAAATTTCTTACAA

>1845681|20
ATATTTTATAAAAAAAATAT

>1847254|20
AAAATTTAAAATTACATATT

>1847648|20
AAAATATTATCTATTTTTTT

>1847657|20
TCTATTTTTTTAAAAAAATA

>1848243|20
ATCGTTTTGACCAAAAATAT

>1848318|20
TCATCCAATAGATTGGGTGA

>1849076|20
ACTATTACAAATATAATATT

>1849760|20
TGACTTTGACTTCGAAGTGA

>1850006|20
TAACAGTAATTTTAGTTTTA

>1850956|20
TTTAAATAAATGTATATAAA

>1851252|20
TTTTTTATATTTAGAAAACA

>1851847|20
TACTGTTAATTTTAACCGAA

>1852496|20
TTCATTAATTGATAAATTAA

>1853115|20
TGAACTTGTAAACCAGTTGA

>1855446|20
TCATTTCTTTTAGGAATTGA

>1856357|20
TCATCCAATAGATTGGGTGA

>1857041|20
AAAAAAATTCAACTGTTTTT

>1857491|20
AGCGAAAAATGTCTTTAGCT

>1857616|20
ATATGTTCTCAAGAACTTGT

>1857782|20
TGACTTTGATTTCAAAGCTA

>1858715|20
AGTTTACCACATGATAAGCT

>1858838|20
ATATACTGTGCATAGTTTAT

>1859021|20
TGAATCTTTCAAAATATACA

>1859597|20
ACCAGTGTGATCATAATGGT

>1860690|20
GAGAGTTCTACACAAATCTC

>1860912|20
TCTTAGAAATTTATGTAAGA

>1861227|20
TATAATTAATTTTAATTACA

>1861312|20
TTTCTTTAATGTTAAAAGAA

>1861586|20
ACCTTGTATATATACAAGTT

>1861702|20
CCATTGCAAAATTGTAATGG

>1862121|20
GAGGTGTTGACCAATAACTC

>1862141|20
TACATATATATATATATATA

>1862142|20
ACATATATATATATATATAT

>1863342|20
TGTTTAAAGTTCATAAAACA

>1863686|20
GTGGTGTTCAAGAAAATCAC

>1866570|20
ATTTGGAAAACTTTCTAAAT

>1867808|20
TTCTTTTTGGGCAAATTGAA

>1868910|20
ATTGTTTTGTCCAAAAGAAT

>1869187|20
CATGAAGCCGAGTCTGCATG

>1869271|20
CACAGGATGTCCATCCTGTG

>1871360|20
TCCAAACATGGAAGGTTGGA

>1871823|20
TTCAAATGTTTACATTTTCA

>1872031|20
AAAAAACTTCAATGTTTTGT

>1873228|20
CTTTTTAAAACTTAAAATAG

>1874411|20
AAAAAAAATCAATATTTGTT

>1875426|20
TTTGAAAGTGTAATTTAAAA

>1875487|20
AAATTTAACTCGTGAAATAT

>1877752|20
AAGTTCGCAAATCCGAACTT

>1877825|20
AACTCATTTAAAGATTAGTT

>1878046|20
ATTATTTTCTAGTAACTAAT

>1878058|20
TAACTAATTTAAATTATTTA

>1878065|20
TTTAAATTATTTATTTTTAA

>1878197|20
AAAAAAAAACTTTATTTTCT

>1879210|20
AATATTTTACATTAATTATT

>1879290|20
CCAACTACTAGAGTTGCTGG

>1879655|20
TTAGATTTTTTAAAATCAGA

>1883076|20
GAGTTTTCCCCGGAGAACTC

>1884148|20
CTTTATAAAAATTTTTAAGG

>1884790|20
GGGCTTTACCAGAAAAGGCC

>1886446|20
CCGATGACCGTGATCGTCGG

>1886478|20
CGGAGAGAAACTGCTCTCAG

>1887115|20
AAAACTAAAGTTTTTTTTTT

>1887852|20
TGATATTATAAATAAGATAA

>1888884|20
TATATTTGATGTAAAACATA

>1890390|20
TAAATAATTTCAATTTTTTA

>1890927|20
TGACATTTCAGGAAATGAGA

>1891582|20
CAAACTAATGTATTAATGTG

>1891956|20
TGGTTGACAAGTGACAACTA

>1892263|20
ATAGATTTTTGAAAATCCAT

>1893233|20
CGAGCTCGGAGCTGAGCTTG

>1893628|20
TGTATTACCAAGCAAATACA

>1895996|20
TTTTTTTTTTAAAAAAAAGA

>1897253|20
CAAATTTTCCAGACGATTTG

>1899009|20
TTCCGACATGGATATCAGAA

>1900712|20
GGAGAACCAAATTGTTCTTC

>1901117|20
TCTTGTCCTTGAGGACAGTA

>1905534|20
GAGTTTTTTAAAAAATAATC

>1905917|20
TAAAATCTTCAAAGACTATA

>1907816|20
AAACTCTAGCTCCAGAGTTT

>1907819|20
CTCTAGCTCCAGAGTTTGAG

>1910582|20
AAGAAAAATCTATTATTCTT

>1913289|20
TTTTTTTGTGTACAAACATA

>1913315|20
AGAATCTTATATAAGTTTTT

>1913869|20
GATTTATATTGATATTATTC

>1915998|20
CAAGAAACTGAATCTTCTTG

>1918664|20
GAATACAGCCAGCTGCACTC

>1919995|20
AATTACAGAACTCTGTTTTT

>1920257|20
TTATAGTTACTTAGATATAA

>1921493|20
AATATGATTCCAAGCATTTT

>1922109|20
GGTTAGAAATTTTTTAAACC

>1922691|20
CGCCGGATTACAATCAGACG

>1925342|20
GTCATCAACTTGCTGAAGAC

>1925795|20
GATCAGCTTGGAAGAAGATC

>1926065|20
ACAATATCTACAGAAACTGT

>1926782|20
TTCTCGGAAAATCCCTAGAA

>1930020|20
GATCAGCTTGGAAGAAGATC

>1930271|20
ATTTCTTTTTGAATAAAAAT

>1932140|20
AGATCAAAGATCTTTCACCT

>1933265|20
AGCCTTAAATCTATAAGCCT

>1934767|20
AATAGAAATACATATATATT

>1935001|20
TTTAATCATGGATGAACAAA

>1935759|20
AATATATATATATATAGGTT

>1936347|20
TCACCCAATCCATTGGATCA

>1937279|20
ATGTGAAGCTTGCTTCTAAT

>1937677|20
TCTATTTTCATGAATATGGA

>1938251|20
TTAATTCTTAGATAAATTAA

>1938466|20
TTTCAAAATCAATTATAAAA

>1938531|20
AATGATGCTCTAACATCTTT

>1938545|20
ATCTTTATTAAAAAAAAAAT

>1938600|20
TTAATATATATATATATATA

>1938604|20
TATATATATATATATATGTA

>1938605|20
ATATATATATATATATGTAT

>1938606|20
TATATATATATATATGTATA

>1938607|20
ATATATATATATATGTATAT

>1938608|20
TATATATATATATGTATATA

>1938609|20
ATATATATATATGTATATAT

>1938610|20
TATATATATATGTATATATA

>1938611|20
ATATATATATGTATATATAT

>1938612|20
TATATATATGTATATATATA

>1938613|20
ATATATATGTATATATATAT

>1938614|20
TATATATGTATATATATATA

>1938615|20
ATATATGTATATATATATAT

>1938616|20
TATATGTATATATATATATA

>1938617|20
ATATGTATATATATATATAT

>1938988|20
AAAAAAATAGATACCTTTTT

>1939443|20
TCGTCTTAATATTAAGATTA

>1939580|20
CATATATCATGTTACATATG

>1939604|20
CATACAAATTATTTTGTGTG

>1940517|20
TACGTCGACGTGTCCAAGTA

>1940637|20
TTGAAATAAGTTTGTTTCCA

>1940875|20
ATATACCCGGCCGTATATAT

>1941882|20
TTTTTTTGGGACAAAACAAA

>1942073|20
AGTTTTGATTGATCATAAAT

>1942702|20
ACACCATAACATCAAGGTGT

>1944635|20
TTTTGGAAACATTACCAGAA

>1944712|20
CGCTCTGATTTAGAAGAGCG

>1945670|20
AAAGCTTGTGAATCAGCTTT

>1946612|20
AATGGAGTTCTAACTCAACT

>1949477|20
TTAATTACCTTGTTAAATAA

>1949613|20
TAAAGGTGAAGTCTCCTTTA

>1949626|20
TCCTTTATTAGACTAATGGA

>1949667|20
TATTAGACTAGAATCTAGTA

>1950927|20
GTACTTAAATTTTAAAGGAC

>1951306|20
GCAAAGGCTTTAGCCTCTTC

>1951769|20
TGAAAGAAATGTTGTTTTCA

>1952837|20
TTTTGTTTTTGAACAGAAAA

>1953150|20
TTGATTTTTAAAAATATCAA

>1953933|20
CTCGTGCCAGCTGGCAATAG

>1954311|20
ATACGTATAACTTTACGTTT

>1954488|20
TTAAATATTAAAATATTTTA

>1955260|20
ACTGATTTTGTAAAATAATT

>1956128|20
CTCTTCCTGTTCGGGAGGAG

>1956993|20
AGCTTATTGGTCAAGAAGTT

>1957583|20
TCTTCCATTGAAATCAAAGA

>1957595|20
ATCAAAGAGAGCGCTTTGGT

>1959661|20
TTCAAGGTTTGAACTTTGGA

>1959773|20
TTATTAGAACTTTCCCATAA

>1962248|20
TACTCTAGGAACCTAGAATA

>1963252|20
AAAAGAATTCAAATTTTATT

>1965185|20
ATATCATAAACTTTTGGTAT

>1965204|20
TGAGAGGATAAATGCTGTCA

>1965243|20
CAAAATATTTTAATGTTATG

>1965588|20
AGATAATTTCTAAATTAAAT

>1967736|20
AGATAGATGTGCGTCTACCT

>1967775|20
AGAACGGTAAGTACCTTTGT

>1968201|20
AATACACCTATATTTGTATT

>1969755|20
TTTCGTAAAAATTCACCAAA

>1972648|20
TATGAAACTCTAGTTTCGTA

>1972809|20
ATTCATAAACTTTTTGGAAT

>1973364|20
ATACAATGTCAAATTTGTAT

>1973818|20
TCATCTTCTGAAGAAATTGA

>1973856|20
ATAATGTAGAACTACAAGAT

>1974513|20
ACAATAAGATTTTTTTTTGT

>1974856|20
TTACCTTTTTTAAAAGATCA

>1975117|20
GTATAAATTAAATTGTATAC

>1975132|20
TATACTTTATTTGAATTATA

>1975373|20
ATTAGTCTATGTATACTATT

>1975682|20
ATAATTATAAATCTAAATAT

>1975712|20
TTTGGACCTAAATATCCAAA

>1975781|20
AAATATATTCAAATATAATT

>1976021|20
TCTACCCGAACTCGAATAGA

>1976091|20
AAAAAAACATATGTTTTGCT

>1976227|20
AAAAAGTTTTGAAAGGTTTT

>1976342|20
TATATTTTAGTTAAACTAAA

>1976354|20
AAACTAAAAACTTTTATTGT

>1976471|20
AGTGTTTAAAATTATACACT

>1976645|20
AGTATATAAGATTATAAATT

>1976657|20
TATAAATTTTCAAAATAATA

>1976789|20
TTTGTTTTTAAAAATTCAAA

>1977006|20
TAATTAAATTTAATTAATTA

>1977059|20
TGAATTAATTTATTATTTAA

>1977091|20
AATGACATACTTATGTAATT

>1979050|20
TGAGTATATCAAGATTCTCA

>1980636|20
CTACATTTTCCACAATGTAG

>1981053|20
TGGAAAGGCAAGCCATTCAA

>1981298|20
TAATGTAGACTTTTTCATTA

>1981452|20
AGAGACATGACCAAGTGTCT

>1981527|20
TCTATCGAAGTTTCGACCGA

>1981612|20
GTTCTGTTACATAATAAAAC

>1983710|20
CTTTCTTGCTTGCTAGCAAG

>1984948|20
AACTTTGATAAATAAGAGTT

>1987976|20
TTCAACCCATCTGGGTTTGA

>1989441|20
GTTCTAAAACATCTTAAAAC

>1990023|20
TTGGTTTTGTTCAAAAAGAA

>1990039|20
AGAAAACATTCAAGTCTTCT

>1990883|20
CCAAACGTACATGCCTTTGG

>1991231|20
CCGTGAAACTTGTTTCAGAG

>1992813|20
TCTACTTCTTCAGAAGAAAA

>1992844|20
GCTTTGGACAAGGCTAAAGC

>1996199|20
TTAAAAAAATTTGCTTTTAA

>1997751|20
CGGCTAACACTTGTTTTCCG

>1997780|20
TGATTATAAGTTTATAACCA

>1998089|20
ATGTTCGAAAATTCGATGAT

>1998151|20
ACTTTTACTAAAGTAAATGT

>1998803|20
AATAATATATTTATATAATT

>1999073|20
ATATTTCAATTTTAAAATAT

>1999571|20
TCTTCATTTTTACTTGAAGA

>2001913|20
CTTGAAGCCATAGCTTCTAG

>2003920|20
GATTGTTTCAAGAATCATTC

>2004135|20
TAGATGCGATCTCGGTTCTA

>2004737|20
TTGATGACTGGAGTTATCCA

>2005405|20
GTTGCCATTCCAATTGCTAC

>2005530|20
GTTACCGGTTTAGCAGTAAC

>2007645|20
CTCCTTCCACCTTGAATGAG

>2009871|20
ATGCTTATTGAAACAGGCAT

>2010191|20
GAAATGACATCTGTTACTTC

>2010463|20
TTTATGCATGTATATATAAA

>2011406|20
AAATACAGATTTCTTTCTTT

>2011688|20
AAACAAACCGAGTTATGTTT

>2011918|20
ATCTCGTTTTTAAATGAGAT

>2015652|20
AGCTTCATACTTATTCAGCT

>2019919|20
GATTAGGTGTGCCCCTAGTC

>2020116|20
AACAAAATAACTATTTTGAT

>2020460|20
AAATGTGCTTCATCACTTTT

>2022537|20
TCCTCAAGTGTACTTGTTGA

>2027620|20
CAATCTAAATGTCCAGATTG

>2029342|20
TGCAGATTCTGGAATATGGA

>2029466|20
GGAGTTTGAGATCAAAGTAC

>2029571|20
AATACAATAGTTTTTGAATT

>2029916|20
TGGGTAAAAGTTTTGACTCA

>2030028|20
AAAACAAACTCGGTTCTTTT

>2031129|20
GAAGCAGAAGCTGATGCTTC

>2031234|20
ATCTAGTTAGGTAACTGTAT

>2031495|20
AATCTAATCTTGATTTAATT

>2031591|20
TAAAATTTTCAAAAACTCTA

>2031774|20
TATAATTTTCTAAATTTCTA

>2031878|20
TATAACAAATATATGTTCTA

>2031937|20
TCAAAATTTGTAATTTTTGA

>2031941|20
AATTTGTAATTTTTGAAATT

>2032255|20
GTAATATGTCAACATTATAC

>2035883|20
TGTTTTTGATTTGAGAAACA

>2035960|20
GCTTTCGATGAAACGAAAAC

>2036226|20
TGAACTTCTTGAGAAGATGA

>2038368|20
GAGTTTGATTGATCAAGATC

>2039014|20
TGATTATATTGATATATGCA

>2039044|20
GCTCTGAAAAATTTCAGAGC

>2041993|20
ATTCATCACAGGTTATGATT

>2042033|20
TTTTCAAAACATTGTAAAAA

>2045358|20
ACTATTGCTGGAGCCAAAGT

>2048220|20
TTCATTTTCTTGAAGAAGAA

>2048876|20
GAGTTATCAAGTTCTAACTC

>2049339|20
AGTTTTCTTAAAAAACAACT

>2051089|20
ACTCTAGTTAAAAGTAGATT

>2052585|20
GCACAACAAAATTTGTGTGC

>2055413|20
TTTTTTTTTTTAAAAAAAAA

>2055415|20
TTTTTTTTTAAAAAAAAAAA

>2056855|20
GAATTTTGGTCCAAAAATCC

>2057508|20
GAAAATGTTGCAACCTCTTC

>2058315|20
CCATATGTAACTACATTTGG

>2058399|20
CACATTCTTTCAAAAATCTG

>2059006|20
ATATATTGTAGACAACATAT

>2059875|20
AGAAACTTCTGGGATTTTCT

>2060125|20
TAGCAGTGAGATAACGGCTA

>2060565|20
AAAACAAAACTTTTAGTATT

>2061576|20
TTCAAATCGAGCTATTTCAA

>2062520|20
TTTCATCTTTTAAGCTGAAA

>2062640|20
CCTCCAACTAGAATTGGATG

>2065695|20
GCTCAATTTAAAAATTGGTC

>2065790|20
AAAGGTTCAGATGAACCAGT

>2067494|20
TCTTCCTCAAATGGTGAAGA

>2069863|20
GAAGTTTTTCGAACAACTCC

>2071271|20
CAACTATGAACTCTTCGTTG

>2072020|20
CCTACAAGCAGGCATGGAGG

>2072162|20
TGTGGTTCATGTGAATCCCA

>2072259|20
ATTGCACTGGACAGTACAGT

>2074123|20
GAGAAACTCGAGAGATTCTC

>2074946|20
AAATAAAGATCTCATTATAT

>2075639|20
CTCTTATTAACTTAAAAGAG

>2075713|20
GAGATCACAGCTGAGATCTC

>2077416|20
CTCTTCGTAAGTAGGATGAG

>2078382|20
ATCAACCAATTTTAATTGAT

>2080677|20
AGAAGATATAGATCTCTCCT

>2081435|20
TTCTTTTTGGTCAACAAAAA

>2082228|20
TTATAATCAGATGATGGTAA

>2082253|20
ATTTGTATAACTATAATAAT

>2082745|20
TGAAAAGACCCGTCGTTCCA

>2084335|20
GAAGGGGCCAAGGCTCATTC

>2088950|20
CCATCAGTTCCAACTGAGCG

>2089710|20
AAAAAATCAGATGCTTTGTT

>2090104|20
ACTTTTTAAAGTAAAAAAGT

>2090325|20
TCCCGGCGATTTCGCCACGA

>2091562|20
AAATCATTTTCAAATGTGTT

>2092188|20
GCTAATATTAGAATAGAAGC

>2092973|20
TCTTAAGAAAATTATTATGA

>2093019|20
TTTATATAGAACTAGAAAAA

>2093405|20
ATAGACCATCTATAGCCTAT

>2094417|20
TTACAAAACAAGATTTGTAA

>2094945|20
TTGACTGTGCTCACAATGAA

>2095045|20
GAAAAAATAATGTTTTTTTC

>2095046|20
AAAAAATAATGTTTTTTTCT

>2097287|20
TCTTGGTGTTAACCCTAAGA

>2097718|20
CAGACATATTAAAATGTCTG

>2100013|20
ACTTCAAATACATTCGAAGT

>2100664|20
AAGAAAGTTGGAACATGCTT

>2101417|20
TAGCATACACATGTATCTTA

>2101982|20
TGTGTAGCATGTTCTAGACA

>2103798|20
CGAAATTTTCCAAAGTATCG

>2104328|20
AACTAAAAAACTTATTACTT

>2104680|20
ATTTTTTACTTGTTAAAATT

>2105158|20
TTGTTCTCAATTGCGAATAA

>2105359|20
ATGTCCATGTTCATGTTCAT

>2105946|20
ATAGGAAAGTTCTTTCCTCT

>2106404|20
GGACTTTCTACAGAACGGCC

>2106700|20
TTTGTTCTTCAAGGAACAAA

>2107898|20
GGTTGTGGTCAAACTCAACC

>2108821|20
AATCTGCATTTATGGCGATT

>2110800|20
CAAGAAAATTGATATTTTTG

>2111001|20
ACAAGATATTAATAGTTTGT

>2113484|20
GACATAAAAGCTGTTATGGC

>2115176|20
CTTAGAAGTTGACTTGAAAG

>2115996|20
CTTCTATGATTTCATGAAAG

>2117171|20
AGGAACCTTAAAAGTTTCGT

>2119189|20
ATATAGAAAGATTTATATAT

>2119291|20
AACGGCCAGGACTTCCCGTT

>2119449|20
AATATTGCGTACGGAATTTT

>2119667|20
TTTTCAAGGCCCCTTGAAGA

>2120871|20
TTCTATTTTTAAAGATGGAA

>2122953|20
ATCGTCACCCTGGTGACCTT

>2123308|20
TTGATGGGTAAACAAATCAA

>2123469|20
ATAATTGCTCCATCAATTTT

>2125401|20
ATATCATCTTCAGAAGAAAT

>2128088|20
ATATATATATATATATAAGT

>2128469|20
AAAACTCTTTAAATAATTTT

>2129071|20
AAAGAGACTCAAGGCTCTTT

>2129807|20
TGAATCAATTGATTGGATCA

>2133150|20
CAGGTCGTTAAAATGACATG

>2134810|20
ACCTAAATCAAGATTAAGAT

>2135746|20
TAAAACTACGTGTTGTTTTA

>2137057|20
TCACTTTCAGTTGAAAGGAA

>2137963|20
AAAACAGAGTCCTCTGTTTT

>2140854|20
TTCACTTATACATAAATAAA

>2141057|20
ATCATGACAAATGTCAATAT

>2141141|20
TTCATAATTTCATTTATAAA

>2141169|20
AAATCTCATAGAATAGATTT

>2141380|20
TTTATTTTCGAGAAATTGAA

>2142282|20
TCAAACTCATATAAATTTGA

>2142285|20
AACTCATATAAATTTGATTT

>2142327|20
TTATATTTCTTGCAATATTA

>2142845|20
CATTAATCATTTCATTTATG

>2144493|20
ATAAATTACTCGTAATTAAT

>2145043|20
GCTAATTAAATTTATTAAGC

>2145081|20
GCATAATGTTTACTTTATAC

>2145625|20
TGAATAAATATAATTATTGA

>2146332|20
ATTAAATTCCTGAATTGATT

>2146794|20
TTTGTAGCTCCATTTACAAA

>2147256|20
TTAGCAACACTTTTTTCTAA

>2148198|20
TGGGCTCTCTATAAAGCCCA

>2149062|20
ATAGAATTATTTTATTTTAT

>2149562|20
ATATTGCATAAATGCAAAAT

>2150116|20
TATACTATTATGATATTATA

>2150531|20
GCCGGAGATACAATTCCGGC

>2150865|20
CACGATAAGTTCTTTTCTTG

>2151148|20
ATGAATCGCGAGCGCCTCAT

>2151757|20
TTTCTAATTCTAATTCCAAA

>2152663|20
TTGGGCTTTAGATGGCCCAA

>2154296|20
AAACAGAGAAGTCTCTACTT

>2155108|20
ATGTACGTATCTATGTATAT

>2155112|20
ACGTATCTATGTATATATGT

>2157583|20
TTAATCAGATTTCTAATAAA

>2157854|20
TTCTTGGATACATCGTAGAA

>2158136|20
GCCGTTGAATCTTCCACCGC

>2159080|20
TAACATATCTCGAAATGCTA

>2160858|20
CTCGTTGACACGTCAGCAAG

>2161358|20
AATGTTGGTACACCATCTTT

>2163964|20
GTAATTTTATAAAAATTTAC

>2164049|20
ATGAGTAGATTTCGATTCAT

>2164180|20
TCTTTTTTATGTCAATAAGA

>2164202|20
TTTTCATTTCAATATGACAA

>2164656|20
AATATTGACTAATCAAGATT

>2164661|20
TGACTAATCAAGATTAATCA

>2166356|20
GTACTTTTCAAGAAAAAAAC

>2167924|20
ATTTCGAATTTATTCAAAAT

>2170132|20
GCATCATCATCTGATTATTC

>2171295|20
ATTCACTCCAGGGATTGATT

>2172590|20
TAAGCTTATATATAGGCTAA

>2172680|20
TATAATGGTCAACCAATAAA

>2173010|20
AAAACATTATGTAATGTTTT

>2173582|20
AAAAGTATTTTAAAACTATT

>2174141|20
ATAGAGATAAGTATATATAT

>2174579|20
CGAGGTACTTGAGAAACTCG

>2174647|20
TTCTTGAGGTACTGCAAGAA

>2175162|20
TTATAAAAAAATTCTTATCA

>2175390|20
ATATGATGAGATCAATATAT

>2175429|20
ACAAAAGCAAATGATTTCGT

>2175504|20
CTTATGTATACATGCAAAAG

>2175661|20
CAAAAATTTACAAATATTGG

>2176658|20
ATACCAAAAGGTTTCGGCAT

>2176741|20
TAAATATATACATGTATATA

>2176875|20
TTATTTGTTTTATCCAATAA

>2177155|20
ACGAAATTACATATTTTCTT

>2177207|20
ATATTTATTCTAATTAAGAT

>2177341|20
TAAATAATTTCAAAAATTTA

>2178163|20
AATTATTATGAAGAATAAGT

>2178384|20
TTTCTCTTGCACACCAGAAA

>2180364|20
CAGCGCTTTAAAAAACGATG

>2180998|20
CTTCAAAATCCATTCTGCAG

>2181630|20
CAGTGTTAACATTACCACTG

>2187722|20
ATGAATAAAAGTTTAGTAAT

>2187793|20
ATTTTTTATTAGAAAAAAAT

>2189024|20
AGAAAAATCTGGATTCTTTT

>2189294|20
TCACAGCTTTGAAGGTGAGA

>2189685|20
ATTTCAAATTTATTAGAAAT

>2190778|20
AAAAAAGATTTATTTCTTTT

>2190779|20
AAAAAGATTTATTTCTTTTT

>2190791|20
TTCTTTTTTAAAAAAAGAAA

>2190813|20
TCCAATAAAGATTTATTATA

>2190829|20
TATACTTATCCATATTTATA

>2191411|20
ACATATATTAAATTATAAGT

>2191460|20
TTTTTTTTTCCATAAAAAAA

>2191504|20
TATTTGAATTTATCCAATTA

>2191755|20
CTTTGGTAATTTTAGCACAG

>2192296|20
GCATCAAAACATTTCGAGGC

>2194157|20
ATCCGAATACTTATTAGGAT

>2194649|20
TCATCGTTTGGATCCGATGA

>2195460|20
GATACTCTAAGTAGAGATTC

>2195609|20
GCGAGATCCACGGATTTCAC

>2195832|20
TGTTTTGGAACTGCAAAACA

>2195868|20
AATAAAGTTGCAATTTTTTT

>2197772|20
TCAAAACATGAATTTTATGA

>2198413|20
TTTGAGATGAGCATCTCCTA

>2199119|20
ATAAATAAATTTTAAGTTAT

>2199121|20
AAATAAATTTTAAGTTATAT

>2199687|20
AGAAAACTTAAAAGTTTCCT

>2200657|20
AGGAAGAGCAAGATCTTCTT

>2201411|20
GCTATGATTGAATACATAGC

>2201438|20
TAACTATAATTTTCTAGATA

>2202682|20
TTGATGGTGAGCACCAACGA

>2203461|20
CTTTATAATTGATTGTCAAG

>2203477|20
CAAGCTAATGAATAAGTTTG

>2204193|20
AAAGAAATCAAGAGTTATTT

>2205068|20
TCAAAATTTCCAAATTGTAA

>2205295|20
TGGCGTCTTAGAAAACGCCA

>2207119|20
TGTATCAAACATTTGAAATA

>2208611|20
TTGCTTTATAGATAAAAAAA

>2210495|20
GAGGCTGATGTATTAGCGTC

>2212810|20
ATCTCCTAATGTTACGAGCT

>2213805|20
ATTATAATGTTCCATATAAT

>2214811|20
TTCATTTATGTATAAATTGA

>2219592|20
CTTTTTGTTAAAATTAAAAG

>2219594|20
TTTTGTTAAAATTAAAAGAA

>2220918|20
AAGCAAGTTCTAATTTCCTT

>2220941|20
GTGAATTAACATTAATAAAC

>2221205|20
CCTGGACAATCTTGGCGAGG

>2221534|20
ATTAGTTCAAGTGAAATCAT

>2223535|20
AGTAGGATATCTCTACTACT

>2224552|20
TTGGTTAATTCATTTACCCA

>2230776|20
TTTCAAGAGCACTTCTGAAA

>2231883|20
ACAAATTCTGAAGATGTTGT

>2232309|20
AAACTCGAAAATCCGAATTT

>2232361|20
GCTTTGGACACGTGCAATGC

>2232714|20
GATGAGATTTCAATTTCTTC

>2233316|20
CAAAGTGGTCTACCTCTTCG

>2233864|20
GTATAAATTAAATTGTATAC

>2234405|20
TTTATTTGATTTTAAATATA

>2234474|20
AGTGTTTAAAATTATACACT

>2235008|20
TAATGAAATTTAATTAATTA

>2236091|20
CTATTTAACTACTTAAACAG

>2237182|20
ATATATTTTCTAAAATTAAT

>2237482|20
ATATTGGATAAATCCGAAAT

>2237608|20
ATACAAAAAGATTTTTTTTT

>2237994|20
ATTTTTTTTATAACTAAAAT

>2239217|20
AAGATTTGCAAGGAATTCTT

>2239645|20
GATTCAGATGTATCTGTGTC

>2240472|20
GTGTTGTTAGGTAACAATTC

>2241186|20
TAGTTTTTTTAAAAGAACTA

>2241246|20
AATGGTTTGTGCATAGCATT

>2241665|20
AAGAGGGACACGTATCTCTT

>2242104|20
TTGAAATTTCCAAAACTCAA

>2242718|20
GGAAACCGCTTGCTGTTGCC

>2244012|20
AGAGAACAATTTTGTTCAAT

>2245435|20
CACATAGATTGATTTAGGTG

>2246738|20
ACTCATGTGTGCACATAAGT

>2247022|20
CAATAATACCTGCATGATTG

>2248478|20
ACCAGCTCGAGCGAGTTGAT

>2248511|20
ATTGACCCGTCCGAGTCAAT

>2248617|20
CCGATTCGTGGACAGATCGG

>2249357|20
TCTATCATTCGAAGGAGAGA

>2250672|20
AGAAGATAGCCCAATCTTTT

>2251536|20
AGAGTCATTTTAACAACTCT

>2251679|20
CACCGGGAATGTTTCCGTTG

>2253310|20
CCCCAAGAACATTTTGGGGG

>2253365|20
AACTTGTGGAACCTGAAGTT

>2253697|20
AGAGAAGAAGTTTCTTCTTT

>2254276|20
TTTTTTTTTTTAATAACAAA

>2254540|20
TATCTTTTACTTAAAAAAAA

>2254543|20
CTTTTACTTAAAAAAAAAAG

>2257101|20
TAGTTTTAAAGTTAAATTTA

>2258316|20
ACGAGGATGACCTTCCTCTT

>2259241|20
TGAATTGTGTTCAAAATTAA

>2260345|20
TTCTCAAAGTTCTTTATGAA

>2260629|20
GACCCAGCAGGTGCAGAGTC

>2262676|20
GAATCGAGAAATCACCATTC

>2263464|20
CATCACCATCAAGGCTGATG

>2267094|20
AGATGCAAGCTCTAGCAACT

>2267808|20
CATGGGTATGAATACCACTG

>2268565|20
TTGACATTCCCGATTCTCAA

>2269303|20
AAATATATAATTTTTTATTT

>2269304|20
AATATATAATTTTTTATTTT

>2269386|20
AAATTTAAATCTTTAAAATT

>2270918|20
CAAACCTTTATATAGTTTTG

>2274127|20
AATATCAGGTCCCTGAATTT

>2276734|20
AGCAATCACAAGTGCTTACT

>2276851|20
TGATTCCAACATTGTTATCA

>2279470|20
GCCACACCATTTGGTTTGAC

>2280505|20
CTGATTAGGTTCATATTCAG

>2280740|20
TAGAGATTTTAAAATCTTTA

>2280841|20
AAAACATATACATACTTTTT

>2282113|20
AATTTTGAAATTTTCAAATT

>2282564|20
GAATCGCTGGACACCGATCC

>2283213|20
GATAAAATATCTATCTAATC

>2283237|20
ATTTTTTAATTTTAAAGAAT

>2283394|20
GTGAACTAAAATTAGGTTAC

>2283755|20
TTAATTGATATATAAAATAA

>2285960|20
AATAAAATTGTAATTTCATT

>2286188|20
AAAATACTACTTTTTATTTT

>2286246|20
CACATACTTTGAAGTTTGAG

>2289438|20
ATTTCTTTTTAAAAATAAGT

>2289674|20
ATTTTTTTATGTAACCAAAT

>2290025|20
TATCAATAGCTCTATTCATA

>2290339|20
ATGGATTTCACGCAAGCCAT

>2290674|20
TCTTTTGTCAAGACAGATGA

>2291031|20
ATTTATGTAGTTACATATAT

>2291270|20
AATAACAAATTTTTTGTATT

>2293601|20
ATAGATATTGAACTATATAT

>2293602|20
TAGATATTGAACTATATATA

>2294957|20
GCTGTCGTTCCAACCACATC

>2297437|20
AGGCAGAAAAGTTTCTAGCT

>2299798|20
ATTACACAAAGTCGTATAAT

>2300179|20
GGTTTCTCACCTGAGAAGTC

>2300293|20
ATTGAAAAGGGCTTTTGAAT

>2300336|20
TTTCTGATTACAATCCAAAA

>2300716|20
TATGATTTATGTAACTCATA

>2300749|20
AAAGATTTATGTAACCCTTT

>2302106|20
ATAGTTTAAGTTTAAATTGT

>2302218|20
TACTTTTTTCAAAAATAGTA

>2303228|20
ATTCTAAGAGTTTTTAAAAT

>2303242|20
TAAAATTTTTGAAAACATTA

>2303825|20
ACAATCAAACATTTGAATTT

>2303911|20
TGGAAAAACATGTTTTTCAA

>2304100|20
ATGTTAAAAGATTATAGCAT

>2304329|20
CTTTAAGCCAGGACTTGAAG

>2305056|20
CTAATAAGGTTCTTAATTAG

>2305258|20
GGCTTAGTTAAAACGAAGCC

>2309499|20
AAGTAACAAAGTTTTCACTT

>2311427|20
TACTACTACTACTGGTAGTA

>2313586|20
AAAATGTAACTTTTCATTAT

>2314374|20
TCGAAGCTTTAAGTCTTCGA

>2316461|20
ACTCTCTCTACAGAGATAAT

>2316692|20
AGATATTAATTTTATTATTT

>2317340|20
TTGGACTTTGGAGAGACCAA

>2318634|20
TACTTCTTGCACAAGAAACA

>2318688|20
TTACCTTCAAATCAACGTAA

>2318698|20
ATCAACGTAAGTACGGTGCT

>2319128|20
TGTCAAAAAAGTTTTGGAAA

>2319299|20
GATTTGGCTCAAGACAAAAC

>2319504|20
CATGAAGGAGATCCTTCCAG

>2322012|20
TAATAACAAATTTGTTTTCA

>2322801|20
CACATGTTTCCAAACATTCG

>2323105|20
TTTGTGGTACCTATAACAAA

>2323867|20
TTTTCCAAAACTTTAGTAAA

>2324648|20
TGGGACAGGTCCCTGTTGCA

>2324671|20
AAAAATTGTTAACAAGTGTT

>2325657|20
TTTACGCTAGATGGCTTAAA

>2325792|20
AAATAGAACCGGTTATAATT

>2327197|20
TAATAAATAATTATTTAACA

>2327263|20
ATTGCAAGTACATTGGCAAT

>2327480|20
ATTCAGTTTCCAAACTTATT

>2327844|20
TGGTCCAAATATATGGACCA

>2327854|20
ATATGGACCACGGTCGATTT

>2328858|20
ACCAAGAATCCATTCCTTGT

>2332804|20
CTAAAACTCTTGAGATTTGG

>2333888|20
AACGTTAAGCTCGTAACGTT

>2334562|20
AACAATAATGCCTCATTGTT

>2335329|20
TAATAGATTTTAACCAATTA

>2336310|20
ATGGGAAAATGTTTTTCCTT

>2338042|20
AAAAAAGTATCTAACTTTTT

>2338275|20
AGACAAACACTTGTTGGGCT

>2339134|20
TGTGTCTATTCACAAACACA

>2341276|20
TTTTGGATATTTACTCAAAA

>2341735|20
ATAAATTTTTGAAATCTTAT

>2342048|20
AATAGTATATGTATTCTTTT

>2343177|20
AGTATCATCTTGATCAGACT

>2344542|20
TATTTGTTAACTTACTAATA

>2344665|20
GTAAGAAGATCTCTTCCCAC

>2346537|20
AACAAATAATCTTTCTTGTT

>2350252|20
AAAGTCAAGATCTTGACCGT

>2353138|20
ATAAGCAAATTTTTCTTTAT

>2353488|20
AATCTATGCCTGCATTGTTT

>2356618|20
TTTTCCTTGACCAAACAAAA

>2356635|20
AAAAAATAGAACAATATTTT

>2357337|20
TTCTACCTTTGAAGTTTGAA

>2358191|20
ATAAAACTAAATAGTGTTGT

>2358247|20
TACCATAAATGTTTAACGTA

>2358484|20
TAATATGTATATATATACTA

>2359191|20
ACTAGAGCTTTAGCTAGAGT

>2359899|20
AGCGATCTGCTCAGCTCGTT

>2362471|20
TGTCTGTAACATCAAAGACA

>2363335|20
ACACAACATACATATTGTAT

>2363514|20
TTGAAAAGAAGTTTTTTAAA

>2364555|20
AATTTCTAAAGTTAAAACTT

>2365170|20
TTTGAATTATGTAAATCATA

>2366886|20
ATATTAAACAAGTTTCTTAT

>2367002|20
AAATAATTATAAAAATATTT

>2367076|20
ATCAAGAATCAATTATTGTT

>2368017|20
ATCAAACATATATATTTGGT

>2368855|20
TTAAGGCCTCAAAGCCTCAA

>2369124|20
CAATTCAATTGATTGATCTG

>2370129|20
TTGAAACATTCATCTTTCTA

>2370183|20
TTTTCTTTTTCAAACCAAAA

>2370747|20
GAGCATTGGCCCCAATGTGC

>2370765|20
GCGAGCTGTGAATAGCTCAC

>2370807|20
AGGTCTATGCCCATAAAGCT

>2371413|20
AAGAGCTTTAGAAAGCTGAT

>2372610|20
TCGGATGAAGCTTCATTCAA

>2373795|20
TTCTTGCCAGATGCCAACAA

>2374132|20
TCAGACTTGACCAATTCAGA

>2374913|20
CCACGTGACGTGGCACATGG

>2375115|20
AAAAATTTATGTTGATTTTT

>2375486|20
TAAAAAATTCTAATTGTGTA

>2376690|20
TATAGTTGGGCCGAATTATA

>2376700|20
CCGAATTATATATAATTGGG

>2377606|20
TATACATATATATATATATA

>2377607|20
ATACATATATATATATATAT

>2377608|20
TACATATATATATATATATA

>2377609|20
ACATATATATATATATATAT

>2377618|20
TATATATATATATATATAGA

>2377619|20
ATATATATATATATATAGAT

>2377620|20
TATATATATATATATAGATA

>2377622|20
TATATATATATATAGATAGA

>2377623|20
ATATATATATATAGATAGAT

>2377626|20
TATATATATAGATAGATAGA

>2377627|20
ATATATATAGATAGATAGAT

>2377630|20
TATATAGATAGATAGATATA

>2378889|20
GTTATTAATAAATTGCTAAC

>2379190|20
AAATTGGTTAAAACAAACTT

>2379197|20
TTAAAACAAACTTGGTTTGA

>2379222|20
AGTTTAATTACAGTGAAACT

>2379319|20
ATATCTTAATTTTAAAATAT

>2379773|20
ATCCTTTGGGTCCATAGTAT

>2381152|20
TTTGGGTTACCTTTCCCAAA

>2381539|20
AAAGTAAATAAAATTACTAT

>2381566|20
AAAAAAAGGTCCCTTTAATT

>2385368|20
TATATTAAACTTGGAATATA

>2390347|20
ATTAAGACAGTTTTCATAAT

>2390356|20
GTTTTCATAATCATGAACAC

>2390402|20
TATTATAGATTTCTAAAAGA

>2390418|20
AAGAAAACCCTGATTTTTTT

>2390722|20
AATTATTTATTTAAAAAAAT

>2391833|20
CAAGAGCAAGCTTGTTCTTG

>2391863|20
AGATGTTTTTGACAATATCT

>2393104|20
ACACATTGATGTGGATGTGT

>2393612|20
GTGATGAAAGCTCTCATCTC

>2394718|20
ATGTTTGTTTCAACAAATAT

>2395266|20
TATGGCTTGGGCTAACCATA

>2396005|20
AATCGCCGATTTCGACGATT

>2396829|20
TCATAGCAACGGTGCTCTGA

>2401437|20
TCACATTCATCTGCAAGTGA

>2402592|20
AATTCAAAACTTTTTAAAGT

>2402966|20
AAATAGGGCCAGCCTTGTTT

>2403173|20
AATTACTTTCCAAAGAAATT

>2403215|20
GATTTTCATTGATTGAAATC

>2403498|20
TTTCTAAGCAAGACTAGAAA

>2403958|20
AATTTTTGTTTACAGTAATT

>2403969|20
ACAGTAATTGGAATTTCTTT

>2404057|20
TCAATTTTTCCAAAAGTTGA

>2406898|20
ACAGCCACTTGAATGACTGT

>2406948|20
ATATGCTATTAGTACCATAT

>2407560|20
TTTTGGTCTATAAACCCAAA

>2409187|20
TTTATTTCAATGGGAATAAA

>2411987|20
TTCGGTGTAATTAAACCGAA

>2412318|20
TTTATTTCAATGGGAATAAA

>2413969|20
TTTTTGGTGAACAACATAAA

>2414365|20
TTCGTTTCCTCGCAAACCAA

>2414792|20
TAATAAACACTTGTAAATTA

>2415932|20
CTTGGGATAGTTTGCCCAAG

>2417063|20
TTGTTGGCATCTGGCAAGAA

>2420093|20
GTGAGCTATTCACAGCTCGC

>2420111|20
GCACATTGGGGCCAATGCTC

>2420836|20
ATAATTCATGGATGAAATAT

>2420849|20
GAAATATTGATGAATGTTTC

>2421834|20
GCTAGATTTCCAAATCAATC

>2421844|20
CAAATCAATCAATTGAATTG

>2422201|20
TAATAGTATCAATACTAACA

>2422659|20
ACTCGAAGAGTTCTTTGAGT

>2423144|20
TTAAGTTGTTGACAAAATAA

>2426385|20
TTTGACAATGTATTGTTCAA

>2427355|20
AAATCAAGAAGTCATGTTTT

>2428274|20
TACTTAAACTCGGCTAAGTA

>2429317|20
GAATTGCATGGATCCAATAC

>2429768|20
TCCTTTTCTACAGAACAGAA

>2430484|20
ACCCTTGTCGAGACATGGGT

>2431334|20
TTTGTTGAATCTACAACACA

>2431424|20
AAGGCTCAATTTTGACACTT

>2432061|20
ATCAAAAAAAGTTGTTTAAT

>2432722|20
ATGTTTTTTCAAAAAATTAT

>2432834|20
AATGTTCTTCGGAGAAGATT

>2433225|20
TCATTTTTTTAATACAATGA

>2433309|20
ATTTTTAACTGGAAAAAAAT

>2433472|20
CCTTTTTATTAAGAAAATGG

>2433493|20
TTTTCTATAAATATATCAAA

>2433840|20
TTACATACATTTTTATTTAA

>2434500|20
GAAATGTTTGGAAACTTTTC

>2437148|20
TTCGTCAATTTACTGAAGAA

>2437266|20
AATAATATTGAAGGATTATT

>2438392|20
GGTTTTAAATTTTAAAAAGC

>2440298|20
TCAGGTTTTAGAAAAGATGA

>2440379|20
CCATTTAGAGTTCGAAACGG

>2441057|20
TTGTATTTTGAAACAAACAA

>2441156|20
ATATGTATAAATTTACATTT

>2441385|20
TATTGAGATAAATCTGACTA

>2441792|20
CCATGCATATATATACGTGG

>2441881|20
ACAATAGATATAACTAATGT

>2445036|20
CGTGTGAATGTATTCACAGG

>2445163|20
TATGTTGTGGGCAGAAAATA

>2445612|20
GAAAAACGAGTTCGTTTTTC

>2446114|20
GTCGACCGAACTTGGTCGCC

>2446566|20
TAAAAAATTGAAACTTTATA

>2446742|20
TCGGCAACAGTTGTTGCAGA

>2448183|20
TTAAAGCTGTTCAGCTAAAA

>2449638|20
TTTTCTTTTTTAATAGGAAA

>2450630|20
TTTTGCATTGCATTGTAAAA

>2450844|20
TACTCTACACATGTAGACTA

>2451433|20
TTACTTCTGACCAGAAGTGA

>2452286|20
TTTATTCATGTATAAATATA

>2453436|20
TTGTAGACTCGAGTCAACAA

>2454615|20
ATTGATGGTCCACAATCAAT

>2455604|20
GTCGATTCTGGAAAGTCGAC

>2456658|20
ACCACCCTGGTCAGATTGGT

>2457646|20
CATTATAGTCCAATATAAGG

>2458744|20
ATAAAAAATCCATTGTTTCT

>2459059|20
GTCGATTCTGGAAAGTCGAC

>2460115|20
ACCACCCTGGTCAGATTGGT

>2461380|20
AAACTAAAACATTTTCTTTT

>2462345|20
ATTATTAAAATTTTAAAAAT

>2462462|20
AGGATTTAACATTAAAACGT

>2462658|20
CTCCATAGCCAGGTATAGAG

>2463674|20
ACCAATCTGACCAGGGTGGT

>2464728|20
GTCGACTTTCCAGAATCGAC

>2465037|20
AGAATGAATCAATTGATTGT

>2465544|20
CGTTTGCCAAATTACAAACG

>2466256|20
TTCTGATACGAGTTTCAAAA

>2466759|20
TAAGAGATTGAAATTTCTGA

>2467839|20
CATTTGTGTGAACTCAAGTG

>2471165|20
CTTCGATAGCCCTTTCTAAG

>2471872|20
ATGCCTTTGGACAAAGCCAT

>2472075|20
AGCATTGGTCAACCATTTCT

>2472613|20
TTCTGGTGGACCCACCCTAA

>2472954|20
ATATATAAAAGTTTACAAAT

>2473340|20
TTACAAATTTTAACTTGAAA

>2474565|20
GAATCCGATTCATCGGAAAC

>2475316|20
ACGTGTTATCAACAACACGT

>2475472|20
CAAAGCTTCTGGAAACGTTG

>2476562|20
AAAATATGTAAACTTTTTTT

>2478878|20
TTCAATTGCTGGCAATTATA

>2479888|20
TATTGTGCACTTGGACAATA

>2480553|20
TTTCTACGAGATCTTAAAAA

>2480748|20
GGTGATAGCCAGGTATTACC

>2485604|20
TGAAACAAAACTTGGTTTTA

>2487470|20
AGCTGAATTCAAAAACAGCT

>2488134|20
TTTTCTTAACTTTAAAGAAA

>2488683|20
ATAATAATAGATAGTATCAT

>2488986|20
TATTTTTTATATAAAAAAAA

>2490225|20
GGGATTCTACTTACATTCCC

>2490420|20
CTTGCTTCTGAAGCATCAAG

>2490804|20
TGAATGAAAAATATCAGTCA

>2490817|20
TCAGTCAAACATTTTAATGA

>2490851|20
TTTGACTTTCAAAAGCCAAA

>2491637|20
TTCTAGCTTAAAAGCCAAAA

>2491709|20
ATGGAACTAGGTATTTCCAT

>2492790|20
AAGAAGGATCAATCTTTATT

>2493171|20
TGTGCGCTCCCGAGAGAACA

>2493688|20
ATTTTTATGAGCATTAAAGT

>2494009|20
ATGTATTTAACTAAAAATAT

>2494380|20
TTTTCTTAAGTTTATAAAAA

>2494930|20
CAATAATCACATGAGGATTG

>2495672|20
AATAATGTGTGCTAATTATT

>2496692|20
TCTGCAACTACAATTTCAGA

>2496801|20
ATGCAAAAATCTCTTTGCAT

>2497075|20
TTTAAGTGTCAATACTCAAA

>2497321|20
GAACTTACTTCACTAGGTTC

>2501270|20
GAGATGCGATTTCGATTCTC

>2503109|20
CACATATGTCGACCTAGGTG

>2503686|20
CAAAAGACATTTGTCTTTAG

>2504490|20
TCCTCTCTATTTAGAGAAAA

>2506581|20
CAAAACTTGGCAAAGTTTTG

>2506945|20
CAGTGACCCGGGGATCAGTG

>2507737|20
AAGATTTTGGACCAAATCTT

>2507744|20
TGGACCAAATCTTTGACCCA

>2508272|20
TGGTCACAGGTCTGTCAACA

>2508316|20
TTAATATATTCACACATTAA

>2508404|20
AACTGTCAAGTTTGCCAGGT

>2509390|20
TTTTTCTTTTCAAAGGCAAA

>2509885|20
TGTCCAAACTAGTTTCGTCA

>2510028|20
GAAGCATCAACTAATGCCTC

>2510257|20
TGGAATTCTTGACGATTCCA

>2511102|20
TTATATATTTTAAGTTATAA

>2513379|20
AAAAAAATTCAAATTTTGGT

>2513431|20
AACAACTTCAAGGAGATGTT

>2513933|20
ATAATTTTTTATAAAATTTT

>2513934|20
TAATTTTTTATAAAATTTTA

>2513942|20
TATAAAATTTTATTTATATA

>2515547|20
TGCTTCTTTGTAAAGATTCA

>2515782|20
ACTACAGTGACCATTGTACT

>2517299|20
TATTAATTAGGTAATTAAGA

>2517561|20
TACTGTTGGTTCCAATATTA

>2517890|20
AACCATTGATCTTAATAGTT

>2518150|20
ATACCATGATGTCATGGCCT

>2518922|20
CTTTACTTTTGAAAATAATG

>2519274|20
GACAATTTGTTCCAATTATC

>2519307|20
AGCAGTTATAAATAAATGTT

>2519383|20
AAAAATGATCGATGATATTT

>2519984|20
GAAGAAAATGTAGTTTCATC

>2521218|20
ATATGTAAATGTCTGCATAT

>2521788|20
CTACGAAACTGGTTTTGTAG

>2522780|20
AATCCCAACTTGTTGGAAAT

>2522956|20
TTTTCAAGACCTTTTCAAAA

>2523159|20
GTTAAAATAGATATTTTCAC

>2524191|20
GAGAACAAAGCTTTGCTTTC

>2524950|20
TATATTTATCTATATAAATA

>2524951|20
ATATTTATCTATATAAATAT

>2524953|20
ATTTATCTATATAAATATAT

>2525720|20
GGAAGCATGTTCTTGCCTCC

>2526174|20
TTGTTCAATTCATTAAAGAA

>2526816|20
GATAAAATATTTATTTTAAC

>2526956|20
TATTTATATAGATATAATTA

>2527239|20
ATTAATTTCTTGATATCAAT

>2529331|20
CACCTCTCAGATGACAAGTG

>2529338|20
CAGATGACAAGTGACAACTG

>2529975|20
AATTCAAAATCTTCTTAATT

>2530243|20
AAATATATTACAATGTAGTT

>2530466|20
TGTAGTATAAATATAGTAAA

>2531469|20
TGTCCAAAGCCCATTGGTCA

>2533505|20
TATAACTTTCAACAGTTAAA

>2534672|20
AATTGGTCTTTAGACCATAT

>2535040|20
TTTATACATCAATTTATTAA

>2536164|20
AGTTATAGATTTCATTAACT

>2536724|20
ATTTTAAGTGGAGTTAAATT

>2537250|20
AAGCCTAAAAATTGAAGCTT

>2539446|20
GTCCTTAAAACTTTGAGCAC

>2540562|20
TCATTTGAAGATTCCGATGA

>2540726|20
ACAAGTCAAGATTTTCTTGT

>2541166|20
TTCAGTTTAGATGAACTAAA

>2543073|20
AGTGTAATTAGAATGAAACT

>2543091|20
CTTCACCTGCTCAGATGATG

>2543471|20
CAAACCAAACATCTGGATTG

>2544483|20
TTTATGTGAACTCAGATGAA

>2546043|20
TTTTTGGAAGATTCCACACA

>2547246|20
TTCATTTGAGATCAGATCAA

>2549575|20
TAAAGACGTGAACATGTTTA

>2550304|20
TGACCAATCTAGTTTGATCA

>2551060|20
TATTTGCATAGATCCAAACA

>2551827|20
TCTTTTTGTTGAGAAAAACA

>2552441|20
GTCTCAGATCCATCAGAAAC

>2552576|20
ATTTCAGAAGATTTTGGAAT

>2552714|20
AGTTTTATCAGGTTAAAAAT

>2552844|20
ATTTTATAAAATTCTGAAAT

>2553607|20
TTTGATTAATTTTTATGAAA

>2555795|20
TTGTGGTCTTAAGACTATAA

>2556156|20
TCATTGTTTTTAAAAAATTA

>2556363|20
GTTGTTGTTGCACCACCAAC

>2559090|20
TTTCTTCTCAAGAGAAGAAA

>2559337|20
TCTATCCAAGTTTTGTTAGA

>2560553|20
AAGCTGGAAGATTCCTACTT

>2560614|20
GTAACGTTGTACAACACTAC

>2560859|20
TTCATTTATAGATGAAGGAA

>2561376|20
ATTTGGGCCCAGGCCCACTT

>2561538|20
AAAACAAAGAACTTTGGTGT

>2562024|20
ATAATGATAATAATCATCAT

>2562697|20
TGTCACTAATTTTAACGACA

>2562802|20
ATATATTCTACAGAACATGT

>2563761|20
GACATGTGGTGCCACGTGTC

>2564173|20
GCTAAAAAACTTTTTTTTTC

>2565518|20
TGTATGTCTAAATACGTACA

>2566155|20
ATTTTACATTGATCTAATAT

>2566385|20
TTTGAGAATGTATTCTTATA

>2566424|20
TAGTTAACATTTGTTAAACA

>2568289|20
GATGAAATTTGATTATCATC

>2570340|20
ATGAAAATATTTTATTTCAT

>2570383|20
AAAAAAAAAACTTTTCTTGT

>2572932|20
CCACGAGACGTGCCTCATGG

>2573202|20
TTTTTTTTTAAAGAAGAAAA

>2574187|20
TTTTTTTTTAAAAAGAAAGA

>2574518|20
CTCCATAAAACTCTTTGGAG

>2575233|20
TTTTGTGTCTAGAAACAAAA

>2575234|20
TTTGTGTCTAGAAACAAAAA

>2575616|20
CACTATTAAAGTGGATAGTG

>2576429|20
GCTCAAGCAAGTGCTTGATC

>2577159|20
AGTTGTAACAAGTAATAACT

>2577843|20
TAAGTGTATGAATATGCTTA

>2577846|20
GTGTATGAATATGCTTACAC

>2578984|20
TTGCACAGCAAGCTGAGAAA

>2580697|20
TTAATTAAATGTGGAATTAA

>2580801|20
CATTTTTATTTATTTAAATG

>2581390|20
AAGGTGCTTCAAAGAAACTT

>2583370|20
AAAATCCTGAACCAGATTTT

>2583409|20
ACCGATTTTTTAAATCCGGT

>2583570|20
TAATTAATTTAAATTATGTA

>2583614|20
TATTATTTTCCAAATTTATA

>2584644|20
CCAAACACTCTAGTTTCTGG

>2584708|20
TTCCTGATATTTAACAGAAA

>2585483|20
CGAATCCTATGTAGGATCTG

>2585504|20
AATTTAGAATATTCTACTTT

>2585632|20
ATTAGTTTTGAAAGACAAAT

>2585883|20
AGTATTTTTTTAAAAATCAT

>2586047|20
AAAAATTAACTTTTTTTTTT

>2586061|20
TTTTTTGTTCAAACAAATTA

>2586201|20
ATCTCAATCTTGAATGAAAT

>2587251|20
ATATTTTAAAATTAGTATAT

>2587625|20
TAAATATTTTGAAAGTTTTA

>2587680|20
TTTTAAAAAAATTTATTAAA

>2587874|20
TATTTAAACTAGTATATATA

>2588078|20
TCAAACAAAATTTTGTTTTA

>2588315|20
TTAATCAATTTATTGCTGAA

>2588484|20
AGTTTATATGTATATATAGT

>2589482|20
AGGCGATGAACTCAGCGGCT

>2590218|20
AGATGATAGAGCTTTCATGT

>2590681|20
TGGGCTTTTAGATAGGCCCA

>2590831|20
CAGTAAAAGCCCTTTTGTTG

>2591931|20
TTTGTAGTAAATAGTCCAAA

>2592017|20
TTAAAGTTAGTTTTCTTTAA

>2592165|20
TTTATGTTCATGAGCAGAAA

>2592218|20
AAAATATCATTTGATACTGT

>2596706|20
GTACTTGACAAGCCAATTAC

>2597208|20
GAAAGTGAGTCCTCTCTTAC

>2598266|20
ATAAAAAAATGTTTCTTTAT

>2598700|20
CAGCTTAGTTTATGAAGCTG

>2599109|20
TGTGCAGTGACCACAGCAAA

>2599927|20
ATCCTTTTTTTAAAAAGATT

>2600463|20
GATATATAGTTCCATATAAC

>2602807|20
TACCTTCATGAAGGAAGGTA

>2604348|20
CCAATCAATTCATTTATGGG

>2608236|20
ATGAGTTTTCTAAAGCTCCT

>2609601|20
TTGAATATACATATATACCA

>2609785|20
ACACATATTGAAATATATAT

>2610159|20
ATTAAGATTGAAATCATACT

>2610161|20
TAAGATTGAAATCATACTTA

>2611608|20
AATTAGAAGGCTTTTTAATT

>2612130|20
AAACAATTATTTAACTGTTT

>2612141|20
TAACTGTTTTTAAACATTTA

>2612146|20
GTTTTTAAACATTTATACAC

>2613606|20
TAAAATTTTGTAACATCTTA

>2614367|20
TAAGCACAAGATTTTTCTTA

>2614764|20
AAGAAAAAAAATGTTTCCTT

>2616940|20
TTTTTTCCAAGTTGAAAAGA

>2618972|20
AAGATCAAACCTTTGACCAT

>2620393|20
GTTCAAAGTGTACATTGTAC

>2621852|20
AAAATAATTGAAATTAAATT

>2622665|20
TTTTGTTGAGTTCAAAACAA

>2622666|20
TTTGTTGAGTTCAAAACAAA

>2623725|20
TGGGGACATCCATGTCCCAA

>2623992|20
TTGTACTTATTTTAATACAA

>2624340|20
AAACCATATGTATATGCATT

>2625403|20
AAAAGCATGTGCATGCATAT

>2626409|20
TCTACTTAGAACTAACTACA

>2626541|20
TCTTATTTTCTAAATAAAGA

>2626981|20
AATTAAATTAAAATATAAAT

>2627835|20
AAAAGAGGGTCCAATCTTTT

>2628121|20
AAGAAATATTGATAATTTTT

>2628266|20
AAATTTAGTTGACTAACTTT

>2629052|20
TATACAGCATATACTTTATA

>2629110|20
TAGTAAACAAATATATACTA

>2632352|20
GAAAGGGAAGCTTCCTCTTC

>2634922|20
TAGTACATTTGAAAGTAGTA

>2636285|20
CTCTGAATCGTGATTCAGAG

>2638337|20
ATCTTTGATTTATAAAAGAT

>2638486|20
TGAATTCAACATTGAGCTCA

>2638919|20
AGAATCTCCTGGGAGATTTT

>2641127|20
GAAGTGAGCGAGCTCAGTTC

>2641294|20
CAAACAAATAAATTTATTAG

>2641424|20
TTTTAAGCATTTTCATAAAA

>2642590|20
TCTACTTAAGGTTAATTTGA

>2642694|20
ATTATGCCAATTGGCACATT

>2643086|20
ATCCAAGAGTTCTCTTGATT

>2646117|20
TATTTACTTTGAAGAAAATA

>2646429|20
TGTGACTGAGGTCAGTGACA

>2648650|20
TCGTGGCTATGTTGCCTCGA

>2649665|20
AAAAAAAAAAATTGGTTTTT

>2649722|20
TTAATTTCCCTGGAAAATAA

>2649959|20
ATGGATGAAGATTCGTCTAT

>2650143|20
CTCAGCAGCAAGCGGCTGCG

>2650269|20
CTAGGTGTGGTCACACCTTG

>2650778|20
CCTATTTCATTTGGAATCGG

>2651500|20
TTGTTCAGGGTCCTGGACCA

>2652230|20
GTGTGTGTTTCAACACAGAC

>2652306|20
AAAGGAACTATAATTTCTTT

>2652353|20
ATTATGTGTTTATACATGAT

>2653530|20
GCTGCTGCAGCTGCGGCAAC

>2654920|20
GAATATGGTTCACCATCTAC

>2654929|20
TCACCATCTACAGCTGGAGA

>2655216|20
GGTACTGCAGGTTGAGTACC

>2655832|20
CTCACAATATTTATTCTGTG

>2658329|20
AAAAGTTTAGTTAAATCTTT

>2660098|20
TGAATTCATACATCAACTCA

>2660243|20
ATATATATATCTATATATAT

>2660244|20
TATATATATCTATATATATA

>2660245|20
ATATATATCTATATATATAT

>2660246|20
TATATATCTATATATATATA

>2660247|20
ATATATCTATATATATATAT

>2660248|20
TATATCTATATATATATATA

>2660249|20
ATATCTATATATATATATAT

>2660250|20
TATCTATATATATATATATA

>2660251|20
ATCTATATATATATATATAT

>2660252|20
TCTATATATATATATATATA

>2660259|20
ATATATATATATATATATTT

>2660260|20
TATATATATATATATATTTA

>2660262|20
TATATATATATATATTTACA

>2660511|20
AAAGAAATGTCCATTTCACT

>2660813|20
CATGCCAATAGATTCTCATG

>2661578|20
AATGTTTCAGGTGACAAATT

>2662150|20
AAAAAATTGGACAATTTGGT

>2662155|20
ATTGGACAATTTGGTCGAAT

>2662308|20
TGTCATGATTATTCATGTCA

>2662594|20
TTTATTTTTACATAAAGAAA

>2662595|20
TTATTTTTACATAAAGAAAA

>2662853|20
TTTTTTCTTAAAATAATAAA

>2662983|20
TTTCTGAAACTTATCAGAAA

>2664055|20
TAAACTTCTTGAAAACTTTA

>2664792|20
AAAGAAGTGTCCATTTCATT

>2665351|20
TTATAACTAACTATTTATTA

>2665997|20
ATTTTTTGTGTACGAGAAAT

>2666608|20
CATGATAATCAATAATTATG

>2666793|20
ACATACATATATATGTATAT

>2666928|20
TTTTTTTTACATATAAATAA

>2667603|20
AGCTAATATTCACATTAGTT

>2667729|20
CTATCTTCTTCAGGATATAG

>2667953|20
GCAAAATATAGATAATTTCC

>2669777|20
ATACAAATTGTATTTTCTAT

>2670879|20
AACTTTCGAGATCGAAAGCT

>2672174|20
AAATAAATTCAATTATATTT

>2673025|20
GCTGGAACAACTCTTTCAGC

>2673544|20
CTGACTGAGCACTTACTCAG

>2674592|20
GTATGAAAACTTATTCACAC

>2674912|20
TGTAAGAAATGTTTGTTGCA

>2675141|20
AATGTACATCTATGTTCACT

>2675440|20
TTTCAGATATGTGTTTGAAA

>2675447|20
TATGTGTTTGAAAAAACAAA

>2675608|20
AATGTAATTGAAATTAACTT

>2676211|20
ATATAAGATATATATTATTT

>2676793|20
ATAGTCTGACTTCATACTAT

>2677785|20
AGAAAAATACATATTCTTTT

>2678657|20
AATAAACTAAATTGTTAATT

>2678831|20
ATCGTAGCTTCATCGACGAT

>2678917|20
TAAAGTCTTTTAATACTGTA

>2678967|20
TTTCTTAACTATTTAAAAAA

>2679177|20
AGATAGTGGTTCTACTATTT

>2679389|20
TATATATATACACACATATA

>2679407|20
TATACACTTATACGTATATA

>2679416|20
ATACGTATATATATGTGTAT

>2679423|20
TATATATGTGTATAGATATA

>2679424|20
ATATATGTGTATAGATATAT

>2679425|20
TATATGTGTATAGATATATA

>2679556|20
ACATATATATACATGTATGT

>2679558|20
ATATATATACATGTATGTAT

>2679559|20
TATATATACATGTATGTATA

>2679560|20
ATATATACATGTATGTATAT

>2679561|20
TATATACATGTATGTATATA

>2679736|20
AAAGGTGTGGTCACGACTTT

>2681359|20
AGATATAATTAGTTATATAT

>2684066|20
CAGTAGAGTACACTTTTCTG

>2685129|20
CTTGGAAACTGGTTTGAAAG

>2687047|20
TTAAATATATTTATTTCTAA

>2688652|20
CCTTTTACTCCATTAAATGG

>2689827|20
AACAAAAACTAGTTTGTTTT

>2690374|20
TATTACAAAAGTTTTTAAAA

>2692200|20
ATTACATAAACTTGTGTAGT

>2692558|20
AGTCATATGAGCATATATCT

>2692663|20
TGCAGAACCAGGTTTATGCA

>2693652|20
AAAAAAAAACTTTTTGTTAT

>2694653|20
CCAATCAAATTTGTAATTGG

>2694998|20
AAAAGCAACGTGTTATTTTT

>2696119|20
TAGTTACCACTTGTTTACTA

>2696181|20
ATTAAACCTTGAGATTTCAT

>2696195|20
TTTCATGATTTATTATGCAA

>2696316|20
TTAATTAATAAATTTATAAA

>2697543|20
CTTTTGGCTGAAGCCCATAG

>2698213|20
AAAAATTCTGAAGTAATTTT

>2698407|20
TTGTTTTGATTTAGAAACAA

>2699446|20
TAACAAATTTTACTTTGATA

>2699641|20
ACATTCTTCTAAAAGATTGT

>2701861|20
ACAAAGAATTGATTATTTGT

>2702160|20
TTCAACAAAGCTTGGTGGAA

>2702376|20
CTTGAATTGAGCGATTTAAG

>2704005|20
GTGAAATCATCTTATTTCTC

>2704504|20
TTAGAAGCTTTAGCCTCTGA

>2705992|20
TGATCAGTCCAGAATGATAA

>2707695|20
TCTTGTGTTTCAATACAAAA

>2709945|20
GATGCTCGATCTCGTCCATC

>2711259|20
CAAAGAAGAGGTGTTCTTAG

>2711292|20
ACCATTTATACAAAAATTGT

>2711742|20
ACGTTAGTATGTACTAAATT

>2712933|20
GAAAGCGAAACTTCGCTGGC

>2713108|20
ATCATCACCGTGTTGATGAT

>2713613|20
ATCTCTTCAGCTCAAGAGCT

>2714475|20
GGTTTACCTAGAGCAAAACC

>2717666|20
CATATATGTCTACATGAATG

>2718945|20
CGAACAAGAGATCTTGTTGG

>2719446|20
CAAGAATCTGAAGTTTCTCG

>2721131|20
ATCATCATCAAGAAGAAGAT

>2722437|20
TCCAAAAACGAGATTTTGTA

>2722651|20
TATCATAAAATTTTATAAAA

>2723740|20
ATAGTCCAAGTTAGGAATAT

>2726101|20
TTTTCGTCGCTCCAAGAAAA

>2726276|20
ACCTACTCTGCAATGTAGGT

>2726793|20
TTCTACTTTTGAAATTATAA

>2727111|20
AGCATAGTCACGACTATCTT

>2729260|20
CAGCAGAGTCAAGTCTGGTG

>2729482|20
CATTCCTGTACACCGCAATG

>2730358|20
TGCAATATTTTATTCTTGCA

>2731158|20
ATAACTGATTTATCTGGTAT

>2732421|20
CAAGCTATATTTCGAGCTTG

>2733615|20
ATACAACTTTCAACTTGTTT

>2735051|20
AAAATGAGGAACCTGATTAT

>2735175|20
GGTCCATCAGATGATAAACC

>2736380|20
ATCTAGTTCTTGAAATAAAT

>2736444|20
TACAATAAAATTTTATTTTA

>2738654|20
TGAACCTGGTCCAGGGTTCA

>2739312|20
TTTTGTATACCTATTCACAA

>2739864|20
ATATGTTAATGTTAGCATAT

>2740711|20
CAGGAGGTGTTCATCTTCTG

>2741517|20
ACTCCTCAGCGATGATGAGT

>2741868|20
CAAAAACTCTGGAGGTTTGG

>2742829|20
ACAGGTAAATCTTTACAAGT

>2742923|20
AAAGTCCAACTTTTGACATT

>2744161|20
AATAGTTTTGAAAAATTAAT

>2746676|20
ATTCAAAGATCTTTTTCAAT

>2747653|20
TTTTGTTTTTCAAAAAAAAA

>2747885|20
CGTACCACTTTAGTAGTAAG

>2747935|20
ATATACTTTTCAAAGTATGT

>2750035|20
GCTAGGTTGATCAACATATC

>2751636|20
GGGGTTGGATTTCCTACCTC

>2752251|20
CAGATCTGCGAGGAGATCGG

>2753081|20
AACAGATAATGTTATCTTAT

>2753221|20
AGATTCATCTAGAAGATTCT

>2753669|20
TTTTTTAATCAATAAAAATA

>2754246|20
TATGGAATATTTATTTGATA

>2754539|20
CTTTCATGAATGCATGAAAG

>2754804|20
TGTCACGTAACTACGTGGCA

>2755606|20
TTATTTCATTAAAGAAATAA

>2758928|20
TAGAATTGCGAGAAGTTCTA

>2759941|20
TACATTTACTCGTATATCTA

>2760798|20
TTGAGCAACAAGTGGTTCAA

>2761493|20
AAGAAAGAAGCTTGCTTCTT

>2761815|20
TCTAGATGATGTCATCTTTA

>2761975|20
ATTGATTCAAATGAAACGAT

>2762170|20
AAAGCATCTTTAGATGCACT

>2762483|20
ATGATAGAATTTTTTATGAT

>2764279|20
TTTACTTCTAAAGAAGTTGA

>2764329|20
ATTGATGCTAAAGTTTCAAT

>2764522|20
TTGCTTTTTTGAAAAAAGAA

>2766019|20
TTTCCAGTTGGAACTGAAAA

>2767270|20
AGGAAATCTAGAGAATCCCT

>2768316|20
TTATTACATGGATGTAGGAA

>2768469|20
CATATTTTTTTAAAAAAAAG

>2768471|20
TATTTTTTTAAAAAAAAGAA

>2769367|20
AATTCTATATCTATACAAGT

>2775897|20
TTCTTCTTTGGATAGAAGGA

>2776065|20
TGAATGTTCAAGAACAAACA

>2776718|20
ATCCTCAAGTTCTTGATGAT

>2777793|20
TCCCTATCTGAAGGTACGGA

>2777949|20
ATTTTTGAGTCCTAAAAGAT

>2779010|20
CGTCATTTGCTCAGCTGACG

>2779823|20
CGAAAATCTACAGACTTTTG

>2780959|20
TTGAACAACAAGTTCTTGAA

>2782178|20
CAATTCTAGATCTCTAATTG

>2782239|20
AGGTAAATGAACCTTTACCT

>2783008|20
CAAGGATTATGTGATCCCTG

>2783439|20
CAAATAATTTCAACTATTGG

>2783505|20
TCCTGCGATTAATGGCTGGA

>2783728|20
AAATCAGTAGTTACAGATTT

>2784214|20
TTTATGTAAACTTTCATATA

>2784721|20
ATATTTTTCGTGGAAACTAT

>2785043|20
TCGAGGGTATTTGCCCTAGA

>2785144|20
CAAAGACTCAGGAGATTTTG

>2785810|20
CCATTTTACAGGTAAACTAG

>2787423|20
TTGGAACACTGGTGTTTTAA

>2788720|20
TACAACTTTCTAAGTTTGTA

>2788808|20
TTTTTTTTTTAAAAAAATAA

>2788930|20
AGGTGAATGGGCTTTTACCT

>2789013|20
TGTGATGTTTTAAAATCACA

>2791523|20
TAAATAACAAATTGTATTTA

>2791686|20
GTGTTACTATTTAGTCATAC

>2794318|20
GATTCCAACAAGATGAAATC

>2794622|20
TACACATGCTTGCAAGGGTA

>2798718|20
TAAAAGTATTTATACTGTTA

>2799334|20
CAGGGAATTGCAATTCTCTG

>2799497|20
ATTTAGAAACATGTCTAAAT

>2799912|20
GAGAAATCAAATAATTTCCC

>2800871|20
TAATTAATTGGAATTTTTTA

>2802221|20
TTAGAAGCATCTGCATCTTA

>2802289|20
CATACAATTAAAATTTTTTG

>2805624|20
AGGCTTTTATCTCAAAGTCT

>2806962|20
GGGAATTTGGTCAAAGTCTC

>2807456|20
ACAAAACATAAATGTTTTTT

>2807457|20
CAAAACATAAATGTTTTTTG

>2809641|20
TATTTTGGATTTCCCAAAGA

>2813360|20
TTAAGCTTCTTGAATCTTGA

>2817291|20
ATGAAACAAACTTGATTCGT

>2818230|20
TTTTTTTTATTTCAAAAAGA

>2818232|20
TTTTTTATTTCAAAAAGAAA

>2818233|20
TTTTTATTTCAAAAAGAAAA

>2818265|20
ACAAAAATTATATTTTTTTT

>2819356|20
GCCATTTCTCAATAAATGTC

>2819678|20
AGCATAGGTAGATCTATGAT

>2823180|20
AACCATATCTGGAGGTGGTT

>2823689|20
GGTTTTAACCTGTCAAAAAC

>2824157|20
TTCTAACGAAATAGTGAGAA

>2824643|20
ATCAGAAAAGTTTCTCTGTT

>2825288|20
TAATGTGTTCAAACACATTA

>2826750|20
AAATATATATATATATGTTT

>2826756|20
ATATATATATGTTTATAGAT

>2829218|20
TTTATTATTTCATGAATAAA

>2830381|20
ACAAATACAACTGTTCTTGT

>2831165|20
TACCTGCACCAGTGGCGGTA

>2831186|20
TTGATAGTGGTCACCAACAA

>2831835|20
AGAAATACATGTTTTTTTCT

>2834589|20
TTGGAACTTTCAAATTTCAA

>2834611|20
GTATATCTAGATAGATCTCC

>2835356|20
GAAAATACAAGTGTACCTTC

>2836271|20
GTGATACAGTGCTGTAAAAC

>2837475|20
GGGAAGGATTTACCCTTTCC

>2841451|20
AAGAAAAATAGATTTTAATT

>2841626|20
TAATTAAAATTTTGGAATTA

>2841929|20
GCTTTTTTAAATCAAAAAAC

>2843899|20
GATAACAAGGACTTGTTCTC

>2843920|20
AAGAGTGTACGTACAAACTT

>2844723|20
GATCATTAAGATTGATGGTC

>2846361|20
ACGCATCAAAGTAGATACGT

>2846365|20
ATCAAAGTAGATACGTTGGT

>2846696|20
TAATTTAGCGAGCTAATTCA

>2847030|20
AAGCCAAATATACTTAGCTT

>2847184|20
TTGCCAACCTTGGATGGCAA

>2848828|20
AATAACTAATTTTATTTTTT

>2849437|20
TTTGATTTGATCAAAACAAA

>2850396|20
AAAAATGTTTTAACTTGTTT

>2850410|20
TTGTTTAGTGAAATAAATAA

>2850422|20
ATAAATAAAGATTAATTTGT

>2850716|20
TATTTTGGTAAATCAAAACA

>2853428|20
ATAAATAGGTTCCTGTGTAT

>2853959|20
AAGATCAAGAGCTTGAAGTT

>2854271|20
AAATATTTGTGCAACTATAT

>2855252|20
TTTCATAATTGATTTTCAAA

>2855656|20
TTTTTAACCGCTGTCAAAAA

>2856430|20
TCGTGCTGAATTCAACACCA

>2856649|20
ATTCAAGAGCTCGCTTTAAT

>2857059|20
GAATAATGATGTTTTTATTC

>2860794|20
CAATGCCTCCTGAGACATGG

>2861230|20
ACAATGACATTTATCATTTT

>2861305|20
ACCGATCAGATCGGATCAGT

>2861811|20
AAGGATCATACAAAATCCTT

>2861881|20
ACTTTGTCTACAGACAAGAT

>2862554|20
ATTAGAATATGTATTCCAAT

>2866091|20
TTTAAGAACTCGTTTTTCAA

>2866220|20
TATTTTTTTGGAAAAAAATA

>2866556|20
AAAAAAAAAACTTTTTTTAT

>2866682|20
AACAAAATAGTTACATTGTT

>2866820|20
TAAATGTATCTAGACATTCA

>2869972|20
TTTTTTCCAGCTCTAAAAAA

>2870145|20
CTATATAATATACTATAGAG

>2870214|20
GAAATATATTAATCTGTTTC

>2870682|20
AACCTGTAGACCCACAGTTT

>2870910|20
AAAGACAATTTATTTCCTTT

>2870991|20
CCAACCAGATTTGTGGTAGG

>2871289|20
AGATCATGTGGAAATGCTCT

>2871875|20
CATTGATTAGGTATTCAATG

>2872767|20
TGTGGATCCTTGGATGCACA

>2872774|20
CCTTGGATGCACATGCATGG

>2873357|20
TGATTTTGTTCAAAAAAACA

>2873659|20
GTGAGAGAAAGTTCCCTAAC

>2874751|20
TTTAAAACACATGTATTAAA

>2874904|20
TTAGAGATTGTAATCTAAAA

>2875154|20
CAAGCATTTGTAAATATTTG

>2875390|20
AAAAATTGATTTCTTTTTTT

>2875794|20
AAAATTTAACTTATAATTTT

>2875863|20
TTATGGTAAATTTTCAATAA

>2875919|20
TTCCAATATGAAAATTGAAA

>2876041|20
TTATTCAATCAATTGTATTA

>2876100|20
TTTTTATATAAATTTAAACA

>2876247|20
TCTTAACAACATTGTTAATA

>2876715|20
CATACACTTTCAATTTTATG

>2877173|20
AAGTTTATACATAAAAAGTT

>2877524|20
TCTCATTTTGCATAATGTGA

>2878497|20
GTATCTTTAAATAAAATTAC

>2878550|20
AAAAAAAGAAGTTTTTATTT

>2878551|20
AAAAAAGAAGTTTTTATTTT

>2878668|20
TGGATGTTATATAACATCGA

>2879539|20
AAAAAAGAAACTTTTTTATT

>2879540|20
AAAAAGAAACTTTTTTATTT

>2882165|20
TGTTATATATGTATAAACCA

>2883072|20
AAAATTCTGGTCAGATGTTT

>2885134|20
GTTTTTGATCAATCAGGAAC

>2886658|20
TATTAATGTCAATAATAATA

>2886842|20
TATTAATGTCAAAAATAATA

>2887008|20
TAAAAATAAGGTTATTGTAA

>2887066|20
AAAAAATTTGTAAATTTACT

>2888016|20
AATAAATCATTTAATTTGTT

>2888651|20
CATATACGTTGATGTATATG

>2888705|20
TCTTATAGACATCGCTAAGA

>2890130|20
TTTAACAATAGATTGTTTGA

>2890683|20
ATGGTTTTCCTGAAAATCAT

>2890990|20
TTCTCTTTTCAAAAATATAA

>2891101|20
AATCGTTCAAATGCAAGATT

>2894186|20
CTTGGTGGTTCACCTTCAAG

>2895180|20
TAAAACCTGTGCAAGTTTCA

>2897377|20
TCTGTAACGTTCTTTAGAGA

>2897938|20
TTATTTGAATATTCACAGAA

>2899291|20
AGTATCTGATCTCAGCTTCT

>2900535|20
GATGTATGTTCAAATAAATC

>2902193|20
ATTATACTCAAGAGTGAAAT

>2903723|20
TTAAGTATCCAGAGACTAAA

>2905899|20
GACATTTGTAAACAATGGTC

>2906758|20
ATAATTTGTATACCAATTTT

>2907440|20
TATAGTTATTGATAAATAAA

>2907455|20
ATAAAGATCTTGATGTTTGT

>2907838|20
TTAGTTTTACGATAAACTAA

>2908451|20
ATAGATTTATATATATGTAT

>2908457|20
TTATATATATGTATGTAGAA

>2909389|20
AATATCTAAAATTAAATCTT

>2909596|20
AAATAAATACTTATTTAATT

>2909881|20
ATATAATGATTTTATAATAT

>2910019|20
AAGATGTGTGAACACACATT

>2910020|20
AGATGTGTGAACACACATTT

>2910353|20
AAAAGTGTATGTAAAGTTTT

>2913053|20
TTCCTGATGAACCTCAGAAA

>2913696|20
TCTTCTGACAAGTCAGATGA

>2914584|20
CAAAAACCAAATGGGCTTTG

>2914654|20
AGCAAGCACTTGAGCTTCCT

>2914976|20
AGATAGAAACATTTTTATAT

>2915976|20
GACTGAACATGTTTTCAGTC

>2916622|20
TTTAGCGAAGTTTCCCTTAA

>2918722|20
TTCCTGATGAACCTCAGAAA

>2920963|20
CAAAGGGTTTTATTCCTTTG

>2921204|20
TTTTTATACTACTATACAAA

>2921696|20
GGCACAAGAAGTCAAGTGCC

>2923173|20
CCCATCTAGAGCAAGATGAG

>2924517|20
GCAGACACATCTGTGCTTGC

>2924648|20
CCATAGGACTGGTGCTTTGG

>2924695|20
ACAGCAACAGATGGTGGTGT

>2925642|20
ATATATATAGGTACATATAT

>2925644|20
ATATATAGGTACATATATAT

>2925645|20
TATATAGGTACATATATATA

>2925646|20
ATATAGGTACATATATATAT

>2926098|20
ATTAATATTGCAATTTTATT

>2926109|20
AATTTTATTAAAGTAAACTT

>2926441|20
CAAAAACTTTTAAGTCATTG

>2928409|20
TATCCGCCACCTGGTGCATA

>2929111|20
CCATACATAGTTTTGTAGGG

>2929314|20
TCGGTTTTCTCGTAAACCGA

>2931189|20
TAACCTTCACTTGAATGTAA

>2932101|20
ATTATCATTATAATCAAAAT

>2932492|20
ATTCACTTTCAAAACTAAAT

>2933244|20
TTTTTAACTGAATTTTAAAA

>2935307|20
TCGAAGCCTAAAGGTTTCAA

>2935340|20
CAGTACATATATATTAACTG

>2935761|20
CATGAGCAATTTTTCTAATG

>2937272|20
CCTAAGTTTGTAAAATTATG

>2939563|20
AGCAATCTGGTCAAATTGAT

>2940311|20
TTTAGTATGTGCATATGAAA

>2940378|20
CCAAATTCTTTAGCTTTTGG

>2940627|20
CTTCACCTAATTAGGTCATG

>2940754|20
TTAAATTTCCAGAATATTAA

>2943189|20
ATCTTGATCTTGATCTTGAT

>2946226|20
TCGTTTTTGGACAAAAGAGA

>2946897|20
GGTTTTGAGTTCTCAAAAGC

>2949092|20
TAATCAAACAAGTAAGATTA

>2949547|20
TTCTATTATGGATAATATTA

>2950734|20
CAGAGTCTCCGGCGACTCGG

>2951183|20
TATTTTTTCCAGTGAAAATA

>2951389|20
TTTCATCTTTGAAGATAAGA

>2951505|20
AGGAAAACATGTGTATTACT

>2952599|20
ATACAACAATTTTATTTTAT

>2953192|20
AGTGGCTTCAAGTAGTCACT

>2953270|20
ATAGGAAGGGACCTTCCCAT

>2953458|20
GGATCTGAAGTTTCAGTTAC

>2953957|20
TCCAGCATCAGGAAGCTGAA

>2956001|20
TTTGATTTAACTAAATCTGA

>2956885|20
GCATATTCACTTGAACATTC

>2957222|20
ACCTACTAGTCCTTGTAAGT

>2957943|20
AGTAACACTTGAGTATTGCT

>2958800|20
AGCATTTGAACTGAAATGTT

>2959515|20
TTAGTAACTGAATCTACTAA

>2959999|20
CTGAATTATATATACCTCAG

>2960490|20
TGAATAACTAAAGTTACTTA

>2961146|20
AAGGTAGGTCAAGCTGCCTT

>2961471|20
CTTGCACAACTTTATACAAG

>2961503|20
TTTCAAAAAAGTCTTTGAAA

>2961803|20
GTGATGATTAAAATAAGCAC

>2962899|20
ATAGAAATGTGCAATTCTAT

>2962937|20
CCTTATAATAAATTAGAAAG

>2963205|20
AACGAAAAAAGTTTTGCTTT

>2963979|20
CTAATATTGCTCTATAGTAG

>2966702|20
GTCGCTTCATTTGGAGCTAC

>2967135|20
TCATCTGTTTGAACAAATGA

>2968951|20
GGTAATAATGAATGTTTACC

>2969858|20
CTACAAAAATTTTCTAGTAG

>2970349|20
GAAAAGGAATGTACCTTTGC

>2972797|20
AGACAATGTGGAAATTGTTT

>2973554|20
TTCCTGTATCAACACAGAAA

>2973704|20
GGAGAGATATTTACCTCTTC

>2976165|20
GAAATTAGTAAACTAGTGTC

>2976315|20
TTATAATTTAGAAATCAAAA

>2976822|20
GTAACCGACACGTCAGATAC

>2977098|20
ATTTTTAAATCTACAAAAAT

>2977220|20
GATTAGCGTAAAAGCTACTC

>2977278|20
TTGAAGCAAAGTTTTTTCAA

>2979543|20
TGACTTTAAACTGAGAGTCA

>2979617|20
TGATGTTATATATATCATCA

>2981416|20
AAAACTACATTTCTAGTTTT

>2982844|20
TTAATTGATAAATAAATTTA

>2982880|20
AAAATCAATAGATAGATGTT

>2982990|20
TAGTGAAGTGAACATGACTA

>2983063|20
ATTGACAAATTTTTGTAAGT

>2983109|20
TCAATTTTTGGAAATATTAA

>2983917|20
ATATTCTTTTCAAAAAATAT

>2983923|20
TTTTCAAAAAATATTGAAAA

>2985099|20
TGTCACCAAGATGTGTGACA

>2986240|20
GAAGGTGAAGCTTGTCCTTC

>2986875|20
AAATATATATATATATATAT

>2986922|20
TGAAAAAAATATTATTATCA

>2987119|20
CAAAATGCAACTCCATCTTG

>2987630|20
TGTACTATTTTAACAGGACA

>2987671|20
GATTTCGAAAATTTGAACTC

>2989182|20
CTTCATGCCAAGGCAAAAAG

>2990228|20
GATTTTAATTTATTAAATTC

>2992723|20
TTTTTGTAATTTTACAATGA

>2992835|20
AAGCTTGATAAATCAAATTT

>2992939|20
ACAAAATTTAAAAATTTGAT

>2993156|20
TTGTAAATATTTATTTAACA

>2994031|20
TTGAATTTATTTAAATGCAA

>2994146|20
TATTTTATTTTAATACAAGA

>2994974|20
GATGACCATGTATGCTGATC

>2998963|20
GAGAATTTTGAAAAATCCTC

>2999631|20
CAGATGCCATTTCACATCTG

>3000075|20
CCAGCATTTGAAATTTCTGG

>3002278|20
TCAAACCACAAGTAGCTTGA

>3002731|20
AAGAGAAGCAAGCCACTCTT

>3005151|20
GATGACTTTCAAAATTCAGC

>3005698|20
TTTCTACATATTTGTTGAAA

>3006545|20
AAGTAACTGTACAGCTGCTT

>3006930|20
AGAAAACTTAAAAGCTTTGT

>3008081|20
TGCAAGGTTAAAGGCTTGCA

>3008458|20
TATTCGATTAAAATCATATA

>3009683|20
TTTTTAAGTGTACTTCAAGA

>3010150|20
TGCAATTATCTACAATAGCA

>3012758|20
CAGAGACTTTAAAATTTCTG

>3013082|20
TTCTTTGCATCTGCCAACAA

>3013542|20
AGCATATAAGTTTGTAAGCT

>3015011|20
AATTTTCCCGAGAAAAAATT

>3015484|20
GATGATGTTGCAACAGCATC

>3015945|20
TTCTATCACTAGTCTTAGAA

>3015964|20
ATTGAAACTACAGTTTGTAT

>3016618|20
ATTTTAAGATTTCGTATAAT

>3017639|20
CTTGAGTAAACTTATTCATG

>3018148|20
GACTTTTCTCTAAAGAAGTC

>3018440|20
TGCCCGCTACATACCGGTCA

>3018839|20
AAGAATCTTACAAAATTCTT

>3020653|20
ATATATATGATTATATACAT

>3022395|20
ATATAATATCAATAATATAT

>3022995|20
TGAGTAGGACCTCCTAATAA

>3023317|20
TATTCATTTGCAAATAACTA

>3024393|20
AAAATATAAGCATATGTTTT

>3024507|20
ATTTATTTTTAAACAAAAAT

>3025250|20
AAGCTTACTACAGTAAGATT

>3027076|20
AATGAGAATTTAGTTTCATT

>3027440|20
AATAATCATAAACGAGTATT

>3027866|20
CCCGGTTAAGTTAAACCGAG

>3028653|20
TTAAAAAGCTTGATTTTTGA

>3029137|20
TTTTTACCGTTCGAGAAAAA

>3029534|20
ATATACACACATTTATATAT

>3029550|20
ATATACATGCACATACATAT

>3029552|20
ATACATGCACATACATATAT

>3029562|20
ATACATATATTTATTTATAT

>3029563|20
TACATATATTTATTTATATA

>3029566|20
ATATATTTATTTATATACAT

>3029567|20
TATATTTATTTATATACATA

>3029570|20
ATTTATTTATATACATACAT

>3029573|20
TATTTATATACATACATATA

>3029574|20
ATTTATATACATACATATAT

>3029577|20
TATATACATACATATATATA

>3029722|20
GGCAATTTATTTAAATTTTC

>3029924|20
TAAACCAAGGGCTTGGTTTA

>3030043|20
ATATATCATAAATGGTAAAT

>3030052|20
AAATGGTAAATTAACTATTT

>3030448|20
ATGATTTATATATAAAACTT

>3030611|20
ACTTCCTTGAGCAAGAATGT

>3031543|20
TTTTTAACTCTAGTTAATTA

>3031916|20
TCTGTTTTGTCCAAATCACA

>3032125|20
TTGAATACAAGTCTATTGAA

>3032276|20
AATCCCGAGCACTCGAGCTT

>3034073|20
GCGAATCTACATCGATTCTC

>3034306|20
GAAAATCATTGATAATTGTC

>3034681|20
ATAAAAAGTCAACTTTCTGT

>3035270|20
TATAGAAATGTATTTCTAGA

>3035560|20
TTCGATTCATGTGACTCGAA

>3037992|20
GCTGAAGAGCTCTCATTAGC

>3038715|20
ATACAACTCCGGAGCTGTGT

>3039187|20
CACACCAATCAATTGTTATG

>3040126|20
TCTCTTCAAACTTAGAGAGA

>3040383|20
CAGAAAGAGGACTACTTCTG

>3042165|20
TCCAAGAGACTTCTCAAGGA

>3044327|20
ATGGCAAAGAACTTGGCCTT

>3044362|20
TATCTATAAAATTTTAGAGA

>3044521|20
GAGAAAAGGTGCTCTTTCTC

>3045325|20
ATACAAACATGTCTATGTAT

>3045912|20
GATGAGGCTCAAAACTCATC

>3046667|20
CGTACCAAGTTCTTGTGACG

>3048578|20
TTAATCTACAAGCAGATCAA

>3048834|20
AACCAATATTAATAATCGTT

>3048983|20
ACTTCGATTCAAATCGACTT

>3052021|20
TTTACTCTTTCAAGAATCAA

>3052261|20
AGAGAAATGTACATTTATTT

>3052455|20
CTTTCTTTCTAGAAAGCATG

>3055153|20
GTATCTTCCTAGGAAGAAGC

>3055987|20
TCCTTGGTCTTGACCACTGA

>3058196|20
ATATGTATAATTAAAAATAT

>3058219|20
TAAATTTTAAATAATATCTA

>3059080|20
AAAAAAACAAATGTACTTTT

>3059113|20
AATACCTTTTTAATAGTATT

>3059377|20
TTGGAAGAATCTTCTTTCGA

>3059476|20
CAACAACTTCAAATTTGTTG

>3059560|20
TTTTTCACACATGTTAAAGA

>3059721|20
ACATTTTTTTAAAAAAATCT

>3059876|20
GTCAGAAGGGTCATTCTGAC

>3060593|20
GAGTTCACTCCAATGAAATC

>3060666|20
GTTCTTATATTTATAACTAC

>3060767|20
AATAATGATAGATAATTATT

>3061480|20
GTAAAAGCAAGTGAGTTTAC

>3061659|20
AGAGATGCTAAAGCATGTGT

>3062531|20
GTCTCTTAGTGCTAATAGTC

>3063497|20
ACGCTGAATTTAATCAGCGT

>3063830|20
TACATTTAAAATAAAATCTA

>3064313|20
TTCTTTATTTTAAAAAACAA

>3066235|20
TTTAGTTTTCCAAAATGAAA

>3067686|20
GTCAAGAGGGTCATCTTAAC

>3068961|20
ACATTTATTTTATTAAATAT

>3068967|20
ATTTTATTAAATATAAAAAT

>3068987|20
AAATCATTAGATAGTAATTT

>3069027|20
TAAGTAATTTTAAATTCTTA

>3070022|20
GTTAAGAGGGTCATCGTAAC

>3070642|20
AAATAAAAACTTTTTTGATT

>3071064|20
TGATTTATTTTAAAAAAACA

>3071357|20
GTATCAGAGCTCTCTGTTTC

>3073381|20
AATAAATTTAAAAGTTTTTT

>3073675|20
ACTTTTTATTCAAAAAAATT

>3073902|20
TATATTTTAGTTAAACTAAA

>3073914|20
AAACTAAAAACTTTTATTGT

>3074030|20
AGTGTTTAAAATTATATACT

>3074204|20
AGTATATAAGATTATAAATT

>3074601|20
TTAATTTTTAAAGAAATGAA

>3074609|20
TAAAGAAATGAATTAATTTA

>3074649|20
AATGGCATACGTATGTAATT

>3074675|20
AAAAAATAAGGTTACATTTT

>3074821|20
TTAATTTTTAAAGAAATGAA

>3074829|20
TAAAGAAATGAATTAATTTA

>3075105|20
AATTATCCACTTGGAAAGTT

>3076370|20
ATATATAATCCACTATATAT

>3076841|20
AAGATCAAAGTTTTGATCTT

>3077051|20
TCCCAGTTTCTAATTTGGGA

>3079036|20
CGGGTATGGGGCATTACCCG

>3079628|20
ATTTTGTTAAATAACTTAAT

>3080505|20
TCTAATGGAGGTGGATTAGA

>3080519|20
ATTAGACAGCTCTAACTAAT

>3081046|20
AATCGTATTATAAAACCATT

>3083205|20
AAAAATTAACATAATTTTTT

>3083712|20
AATTAATCATTTGGTGAATT

>3085242|20
TTATTAAGAACTCTTACCAA

>3085350|20
ATAAAAAAAACTTTTTGTTT

>3085833|20
TCATAATGGGTCCATTTAGA

>3086245|20
TTTCAATACTTGTAAAGAAA

>3086381|20
TGGTCTCCTGAAGAAGACGA

>3086620|20
TTTTCTCCTGAAGAAGAGAA

>3086777|20
TGCTCTGTTTTAACAGAGGA

>3088193|20
ATTTCATTATTTAAGAAAAT

>3089092|20
ATGATTTGTTCATGAATCAT

>3089476|20
ACTTAGTAAGATCTCTAAGT

>3090356|20
TCTAAGAAGTGCATCTGAGA

>3090963|20
TTATTGGTTAAAAACAAAAA

>3091722|20
TACCCTTATTTATATGGTTA

>3091771|20
TATACAAAGAGCTTGCTATA

>3092500|20
TACATCATGGACATGATTCA

>3092525|20
TTGCCATTTGTAAATCACAA

>3092570|20
AGACCACAACTTTGGGGCCT

>3093365|20
ACGCGCTTCACGATTCGCGT

>3093842|20
CTCAACAACTACTTGTTTAG

>3094817|20
TTTGTTCAAAGTTGACTAAA

>3095282|20
TTGAATGATACATCATGAAA

>3096050|20
CTTTCATTTCCAAATCCAAG

>3099762|20
TATACCTTTCAAAAGGAACA

>3101059|20
AAACAAAATCCATATCGTTT

>3101532|20
TTTGATATTGAACTCTCAAA

>3102786|20
ATGGCATTGGACATTGCCGT

>3102977|20
TTCTGTTATTAATATCATAA

>3103146|20
CAATAAGTTACAACTTTTTG

>3106775|20
TCAACAAACAGGTCTGATGA

>3106909|20
GTAGAATGTAAACCTTCTAC

>3108452|20
AAGCTCAAATCTTTGTTCTT

>3108934|20
TGAGGTTGGTGCCAACAACA

>3110331|20
GGTAAGATCCAGATCGTATC

>3111150|20
AATGCACTGCTCAGGGCCTT

>3111815|20
CAAGCTGAAGGTTCTCCTTG

>3113412|20
GTGCCAATAGATATTGCCTC

>3114174|20
GCATTTGCAGTTTCAAATGC

>3114177|20
TTTGCAGTTTCAAATGCAAA

>3117253|20
TTAGATTCTCAAGAGTCTAA

>3117421|20
CTTCTCCAAAGTTACAGAAG

>3117600|20
AACAAAGTAAATTGTTTGTT

>3118738|20
AGAGCTCCAAGTGCACCTCT

>3120053|20
ATATTCATATTTATGATCAT

>3120508|20
GCGTTCCTCAAGATGAACCC

>3121777|20
CTGGGACATGTATGACCCAG

>3122244|20
CTCTGTGACGTGTCGCATAG

>3122931|20
TATTAATGACGTATTTAATA

>3123115|20
TTCTTGCTTACAAGCAGAAA

>3124807|20
TTAATATTAAATTATATTCA

>3124817|20
ATTATATTCAAGAAAAAAAT

>3124931|20
GAAGTCCGCTCGAGTACTTC

>3125912|20
CTGTTTTATCTATAAATAAG

>3127208|20
TGTAAGAAGGGCTTGTTTCA

>3129423|20
TGATTTCTGCACAGACGTCA

>3131299|20
TTTTGCTTTAGACAACAAAA

>3131359|20
GCATCTAATTCATTTGATCC

>3133323|20
AGCTGGTGCCTGGACGAGCT

>3136311|20
TAAAATATCTGGAGATTCTA

>3136715|20
TAGCAAAAAGATTTGTGTTA

>3137185|20
TCATCAGACCTGTTTGTTGA

>3137248|20
AGTACGACCGTGGTAGAACT

>3137735|20
TCATTTATATGTAGATATGA

>3139049|20
TTAATGAGTGGATTCTTTAA

>3140756|20
AAATATTTGAGCCCATATTT

>3141558|20
AGTTTTCTTCAATAAAAACT

>3141840|20
GGAATCATAGATTTCATTCC

>3141903|20
GATAACACCTTGCTGTTTTC

>3147387|20
TAAGATTCTCAAGACTTTTA

>3147977|20
ACACAAAACCCGTGGTGTGT

>3148921|20
CAATGCCCATATCGTCATTG

>3150859|20
CCATCAGCTATACTTGATGG

>3151181|20
GTGTCATTTACAAATGTCTC

>3152770|20
TTTGATGCCATTGCATGAAA

>3152932|20
TGGCAACCACATCGTTGCCA

>3153367|20
TAAGATGAAGTTTCAGCGTA

>3154429|20
GTAAATAATTTAATATTTTC

>3154675|20
AGGTGGGCTCTAGACAACCT

>3156023|20
GGATATATATGTACATATGC

>3156529|20
CCAAATTGCTTGGAATTTAG

>3156616|20
TCAGGATATAAATATTATGA

>3160044|20
TCTTTGGATGAAAACAAAGA

>3160586|20
GCTTTGATTTTAATGAAATC

>3165280|20
TCTATTTGGTTCCAAATGTA

>3165847|20
AAAGCAGGCTTGCCAGATTT

>3166427|20
CACATACATTAATATATATG

>3168348|20
TGTATTGGTTAATAAATACA

>3170957|20
TAAAAATCTCAAGAGTTTTA

>3171955|20
CATCCTTCATTTGAAGTGTG

>3173494|20
ATCCACGTGTACACTGGGAT

>3174061|20
GTTTATCACTGGAGATAATC

>3174964|20
TCAAAATTTAGAGATTTCGA

>3179592|20
AAAGAAATGAGCATTTCATT

>3179737|20
ATAAGAGATTGATCATTTAT

>3179900|20
TCCTGCAATGTATTGCAAAA

>3182349|20
TTTCCCTTTAAAAAGGCAAA

>3182453|20
TTATAAATAGATATGTGTAA

>3182624|20
CAGCATAGACATCTGAGCTG

>3183619|20
TTTTAGTAACTTTAGTCAAA

>3184951|20
ATATTAATATATATACATAT

>3184956|20
AATATATATACATATAATTT

>3185242|20
GAAATTCCTTTAGGACTTAC

>3186383|20
TTATGTGCATTTTCACTTAA

>3186392|20
TTTTCACTTAAAAATAAAAA

>3186402|20
AAAATAAAAACTGTTATTAT

>3186954|20
TTATTGTGAAATAACAACAA

>3187366|20
ATACTTTTATCTATAAATAT

>3187367|20
TACTTTTATCTATAAATATA

>3187371|20
TTTATCTATAAATATATATA

>3187415|20
TGTAAGTATATATATATACA

>3190927|20
CATTTCTTTCAAAAGCATTG

>3193194|20
CATCAATACCTGTATTTAAG

>3195261|20
ATATTAAAATTTTAGAATAT

>3195377|20
CAAATAATATTTTTTAATTG

>3197074|20
CAACATTAATTTTATTTTTG

>3197996|20
TGTGTGGGTTCACCTGCACA

>3201020|20
TTTGGTGAGCTCTCTCGAAA

>3201103|20
TTACTAATTAGAATAAGCAA

>3201421|20
AATACTGACAAGTCCGCATT

>3201908|20
TCATCGTCATCTTCCGATGA

>3202290|20
ATCAAAATTTCAGATTTGAT

>3204110|20
TATCATCTATGTATATTATA

>3205275|20
GAAACTCTTCCATGAGTCTC

>3208625|20
AAACTTAAAGCTCTAAATTT

>3209158|20
AGATTCGCACCTGCAATTCT

>3210940|20
GCACAGGCATGTACCTTTGC

>3211791|20
TTAAGAATCTTGATTAGTAA

>3212081|20
AACAATATTGTAATGATGTT

>3213373|20
TTTCTTATATCTATACCAAA

>3213527|20
AATATTTATAAATTAATTTT

>3214022|20
AAAATTAATGCATTATTTAT

>3217219|20
TTAACCTAAACTTAGGAAAA

>3220189|20
TTATCCCTTGAAAGGGACCA

>3220444|20
AAAAATGAAGTTTCATCTTT

>3220995|20
AAATTAGATAGAACTAATTT

>3221407|20
TTGTTTATGAACCTATACAA

>3223502|20
ATCATATATTAAAACATGAT

>3223764|20
ATGAGAGGACATCCTGTGAT

>3223942|20
TTTCATAAGTGCTTGTGTAA

>3224696|20
TCTTTTATTGAAATCAAATA

>3225021|20
ATCCATGTCATGACATGAGT

>3226408|20
ATAATCAATAGATTTATCAT

>3227798|20
CTGGGAGATTGATCTGCGAG

>3228323|20
TCCAAATCATGTTATTTTGA

>3229216|20
CACAAAGAACTTTCCTCGTG

>3230112|20
AATCTTTATAAAAAGAGATT

>3230124|20
AAGAGATTCGTGAATCTGTT

>3230169|20
ATTTTCAGAGATCTGAGATT

>3230333|20
TTAAAGTAACATAATTTTAA

>3230383|20
AAATTGATATTTATGACTTT

>3230451|20
TTTTTCATAATAATTAAAAA

>3230945|20
ATAAATTAAAGTCAATTTAT

>3231059|20
AATCACCTTGTAAGGAGACT

>3232317|20
TTATATGATATATCGAATAA

>3233350|20
TATCATCAATCTTTTTGATA

>3233799|20
AAGGAACTTGGAAGTCTCTT

>3233852|20
TACATATCAGATTATATATA

>3234410|20
ATACAGCAAAATTAATGTAT

>3234459|20
TTATACTTCACGAAGTCAAA

>3234780|20
ATATATACATTTCGATATAT

>3236234|20
TCCAATTTTTCAACATTGGA

>3236588|20
CCAATATTCTAGAATTTTTG

>3236731|20
AAAAACGTTGCAATGTTGTT

>3236907|20
TTTTATTTTAAAAATAAAAA

>3236924|20
AAAAATCTTCAAAGCCTTTT

>3237029|20
AAGTTTTAAACTTTTAACTT

>3237945|20
GCAACCAAGTGCTTGATTAC

>3239782|20
AGAAAAAACAAGTTTTGTTT

>3239868|20
AATAATATAGTTATAATATT

>3240358|20
AATATTGGACCTCCTGTATT

>3241173|20
AAGACTCGAGATCCGGTCTT

>3241432|20
GTTTCATCCAAGGAAGAAGC

>3241811|20
ATAGTATAAAATTTTAATAT

>3241859|20
GGTAATTATTGATTATAACC

>3243669|20
ACCTAATTTCCATATTAAGT

>3243683|20
TTAAGTAATTTATTAGTTAA

>3243733|20
GAGAATATTTGAAAATTGTC

>3243734|20
AGAATATTTGAAAATTGTCT

>3247072|20
AAGTTCCAGTTCGGGATCTT

>3247370|20
TAAGAAGTAATTGGTTCTTA

>3248279|20
TAACCTTTTTTAAAAGTGTA

>3249159|20
TGTATTTTTTGACAAGTACA

>3249447|20
TATGGTTAAAATTATCAATA

>3250385|20
CAAACTAAAGATTTAGAATG

>3250825|20
TAAAACAAAGTTTTTGTTTA

>3250899|20
TGAACTTATTTACAATTTCA

>3250974|20
TCTAAATCCTTGCTTTTAGA

>3251192|20
TAAAAAATGAACATATATTA

>3251407|20
ATATATAAATTTTTATATAT

>3251831|20
TTTTTTAAATTTTTGAAAAA

>3251836|20
TAAATTTTTGAAAAATTCTA

>3254952|20
TACATAGCTCCAGGTATATA

>3255016|20
TTTGAAATTACAATTTGACA

>3255505|20
CATCTAAATCTATTAAGACG

>3255848|20
AACCAAATTCAAATTGGATT

>3256222|20
AACAATAAACTTGTATTTTT

>3257482|20
TTTCCTCTTGAAAAAAGAAA

>3257798|20
AGGAAAAAAGGTATATTCCT

>3258253|20
TGCAACTTGTGCAGGCTGCA

>3258822|20
AGTATTATATATAGAATACT

>3259291|20
GTATGATAGCTCTAGCATCC

>3259331|20
TATAATAGAACTCTAGCATA

>3259934|20
GTAATAGGTCAACCAAGTAC

>3261068|20
ATTAACACTAGAGTGTTCAT

>3261260|20
AAATTACATAAATGAAATGT

>3262163|20
TAGAGTTTTTGAAAATTTTA

>3262255|20
ATTTTTATTTGATTAAACAT

>3263493|20
TTTTCATGATTTCATGAACA

>3264883|20
GTATACTCTCCAGATTTTAC

>3265199|20
ACATTGAATTCATTAATTGT

>3267563|20
AAAAAGTTTGGAAATTGTTT

>3268349|20
AAATGGCCTCAAAGCAATTT

>3268802|20
AATATTTAGTACTTAATGTT

>3268923|20
TATTTTTAGGACTACAATTA

>3269659|20
AAATTCGATTTATCTAATTT

>3271258|20
TCACATTCAGGTGAAACTGA

>3271447|20
TTTTAAGACAAGGCTTAGAA

>3272192|20
AAAATCATTTGAATAATTTT

>3272446|20
TAAACATTTGAAAGTTTTTA

>3273106|20
TTTCTACATTCACCTAGAAA

>3273483|20
GTTTAGATAAGTAGCTGAAC

>3276640|20
AAAGTGAAAGGTTTAACCTT

>3277648|20
AAACTTCTACATAAAAGGTT

>3278744|20
TCATTAACTTGATTAAATGA

>3278875|20
AAAGATTGGATCCAAGTTTT

>3279360|20
TCTGACCCATTTAGCTCAGA

>3282726|20
TTACCCGTTACAATGGGAAA

>3283587|20
AAATTATATGTATTAAATTT

>3283833|20
TAGATATATGTATATTTCAA

>3284596|20
TTATTTTTATGTAATAGTAA

>3286888|20
AAAGCTTTTGAAATAGTTTT

>3287670|20
AATTACTGAAATTAGTACTT

>3287763|20
AATTGATATTTATACCAACT

>3288558|20
TGGAAAAAGCTCTGTTTCAA

>3288665|20
TGATTACATGTATGTCATGA

>3288957|20
GAACGGATGCTCATGCCTTC

>3289916|20
GGAACTGCTGTAGTAGTTGC

>3290354|20
TTGTAGACAAGTGTTTCCAA

>3290543|20
TTATAAAGTATACATTGTAA

>3290580|20
GTTTGTAGATCTCGGCAAAC

>3290953|20
TATATATATATATGTATATA

>3290954|20
ATATATATATATGTATATAT

>3292287|20
CACTTGGTAAATACCCTGTG

>3295970|20
TTGCTTTGACTTGAAAGGAA

>3296248|20
GCCAGATCATGTGACGTGGC

>3296500|20
GGTCATATTAAATTATGCCC

>3297332|20
TGACAGAGATTTCTCGGCCA

>3299296|20
ATATTTACTTCATTAGATAT

>3300020|20
ACATAATTGAACAAGTATAT

>3300304|20
TGCTTCAACAAGCTAAAGCA

>3300322|20
CAATCATCTTCAGAAGATGG

>3302064|20
ATAAAGTTTTTAAACAATAT

>3302233|20
CATCATTTTCCAAAAGGAAG

>3302626|20
TCCTTTCTTACAAAAAAAGA

>3303332|20
TCCGGCAAGCACTTGTGGGA

>3304858|20
GAGAGTTTCAAGAATCTCGC

>3304989|20
GAAAACTTGAGCAAAATTTC

>3307191|20
TTTTTTTTTTCAACAAAGAA

>3307464|20
CAAATACATGCATGTATATG

>3307467|20
ATACATGCATGTATATGTAT

>3307813|20
TGTTAAAACTCGTTCTAATA

>3308750|20
TTTTATTGTCAACAAAATAA

>3309073|20
CGTGTATGTAGACATACATG

>3309149|20
TTGTTCTGATCTCAAAATAA

>3310153|20
TCTCATTGATGTCGATGATA

>3310284|20
TTACCAAGTTTATTTGGTTA

>3310595|20
TTTTCGGTTACATGCGAAAA

>3310807|20
GACATTATAATTTTAATTTC

>3310810|20
ATTATAATTTTAATTTCAAT

>3314863|20
AGACTTGGATGTCCAATTGT

>3315295|20
TTTCGGTGACATCCCCAAAA

>3315373|20
TTCAACATTTGAATATTGAA

>3316158|20
GTTCATGTGTGCACATGACC

>3317370|20
TGCTCTAAACATGTTGAGCA

>3317555|20
AAATACTAGACCTGGAATTT

>3318020|20
ATATGATTACATTTTCATAT

>3319019|20
CTAATATTTTTACTTATTAG

>3319762|20
TTGGCAAATTCATATGTCAA

>3320704|20
AAGTTGAATTTATTCGCCTT

>3321662|20
TTAGTTTGATTTGAAACTTA

>3321842|20
ATGAGAGTCCTGACTCTGAT

>3322174|20
ACATTTACAACTTAAAATGT

>3322440|20
CTCTACTTAATTAGGTAAAG

>3323744|20
ATTAAAAATCAATCATTAAT

>3324902|20
ACTAATTTTTGAAGATTAGT

>3325292|20
TTCATAAGCTATCTTGTGAA

>3325709|20
ATTTACTTTCAAAGATAAAT

>3326364|20
GAGACCTTAAGTATGGTATC

>3326464|20
CGAATGAGTTTACGGATTCG

>3326737|20
AGACACCTAGATGGGTGACT

>3326867|20
TCAAATCTTTGAAGGCTTGA

>3329078|20
GGTTCAGCTTCAGCTAATCC

>3330566|20
AGCAATGGATCTTCTTTGCT

>3331038|20
CTCTGGGAATCTTCCAAGGG

>3332323|20
CGTAAGTTGTGCAAGCTACG

>3332405|20
ATGATAATTGGACTGATCAT

>3334111|20
CTTTGCTGATCTCAGCGCAG

>3335284|20
GTCACAAGGCTCCGGGTGAC

>3335849|20
TCCACAGCCCTGGATGTTGA

>3339246|20
ACAGACACAGATGATTCTGT

>3341005|20
GAATCCGGAATTGCAGATTC

>3341770|20
TTTTAATCTCAAAATCAAAA

>3341885|20
TTGCCTGCTCGAGCTGGAAA

>3342658|20
TTGGGATTCTCGAAACCTAA

>3342724|20
TATTATATAGATATATAACA

>3342904|20
AATATGTAAAATTAAATAAT

>3343169|20
TACAATTGGTTCCAATTATA

>3343435|20
TGAATTTTAAATAAAATTCA

>3344560|20
AATATAATACATATTTTGTT

>3344572|20
ATTTTGTTAGTTACTAAAAT

>3345482|20
TCTAAATCTTCAACTTTAGA

>3345814|20
ATTATGAATTAACACATAAT

>3346398|20
TTAAACTTCACGAAAATTAA

>3347694|20
TTAACTTGTCGACAAGATAA

>3349396|20
GATAAAGTTTGATCTTTTTC

>3349466|20
AACTTATCACTTGAAAAGTT

>3351344|20
AAAAACAATGTATTGTTTTT

>3352819|20
AAATCAAAACTTTTTCTTTT

>3353217|20
ATTTAGATTGAAATTGAAAT

>3356379|20
TCTTCAATTGAAAACGAAGA

>3358133|20
AAACAAAATTGATTTGCTTT

>3360786|20
AAGACATTGTGCAATGTCAT

>3360890|20
TATTATCTTTTAATCTAATA

>3361607|20
AACTTGTCCCAGGACATATT

>3362758|20
ATATGAGCATCTTTTCATAT

>3363634|20
TCACTTTCCCCGGCAAATGA

>3364300|20
AGACATTTGACCAAAGGTTT

>3364306|20
TTGACCAAAGGTTTGGTTCA

>3370255|20
CACATTGATTTAGTAATGTG

>3370394|20
TTTTTTTTAAGTAAGAAAAA

>3371529|20
TGATAAAAAAATTTCGATCA

>3372195|20
GATAATATAGATTCATTATC

>3374932|20
AACTAACTTCCAAGGTAGAT

>3375546|20
CAAAAGGACCAGGCCTTGTG

>3377984|20
GTTAGATTGATAAACCTAAC

>3379998|20
ATCTTTGTCAAGATCAAGAT

>3380835|20
AATATAATTTTAAATATGTT

>3380892|20
ATTTTTAATTAATTAAAATT

>3380897|20
TAATTAATTAAAATTAAATA

>3380950|20
AAAATCTTAATTATTATTTT

>3381154|20
TCAAAATAAAATTATATGGA

>3381219|20
TTTTTGTGTTGACAAATAAA

>3381253|20
GTTTTAAATATAAATAAAAC

>3381330|20
TTAGAAAATAAATTTTAGAA

>3381432|20
TTTTAATTTACATATTATAA

>3382456|20
TTACCATCCATGTATGATAA

>3383931|20
AATATGTATACATACAGACT

>3385225|20
GACCCTGAAGATTCATGTTC

>3385573|20
AATGTCAGCAAGCTGAAAGT

>3386613|20
TAGTTTCTGTTCAGATACTA

>3387392|20
AGGACAATGAGCTTTATCCT

>3391466|20
AATTTTGTAACTAAAAATTT

>3392485|20
TTCTCAAGAAATCTAGAGCA

>3395004|20
ATATTTTGCCAGTAAAATCT

>3397872|20
ATAGATAAAAATTTATTTGT

>3398909|20
TTTTCTTAACATTAATAAAA

>3400518|20
TATATATAAACTAATTTATA

>3400831|20
CGGAACCGGGTCAGGTTGCG

>3400864|20
CACACGTTACATCACGTGTG

>3401836|20
TGGTTCTCAAGTAAGCACCA

>3401971|20
AAAAAACTTTTACATTTTTT

>3402517|20
AAAATTTGGACCCAAAAATT

>3402561|20
CTATAGACTATACACTATAG

>3403663|20
ATGATGTGCATGCAGAACAT

>3404297|20
TCTCAAGCAGTTGTTGGAGA

>3406180|20
TTGGATTAAGATTATCCCAA

>3406711|20
TATGATGTTTTAGCATCTTA

>3406872|20
TTGTTGTCACTTGAATACAA

>3406922|20
TTCAATAACTTGTTATGCAA

>3408890|20
ACAAGCTTCAAGATGCATGT

>3409022|20
AGCAGGCTTACAGGCATGCT

>3411703|20
GTTTGAGGTGCACCAAAAAC

>3412976|20
ACATAGATACATATGTATAT

>3413096|20
TAAATGACAACTGTCAATAA

>3413609|20
AATTACATGATAATGTCATT

>3413825|20
TAAAACAATTTAATATTTTA

>3414382|20
TTTAGAAAAGATTATATAAA

>3414608|20
AGATGTATTTGAATAAATAT

>3414630|20
ATAAAATTTTAAAATATTAT

>3416500|20
TCTCTCTATGTATAATGAGA

>3416680|20
AAAGTATAAGATAATACTGT

>3418033|20
CAATGGTTGACCAACAATCG

>3419550|20
AAAAAAACTATTGTTTATTT

>3421065|20
TTATTTTTACATAGAAACAA

>3421976|20
TTTAGTTGTACATAAATAAA

>3422780|20
TTACATGCACATACATGAAA

>3423474|20
ATGATTAATCAAATATTCAT

>3423546|20
TCATTTCCACTTGGAAAATA

>3425166|20
GATTCTCTTAGAAGAAAATC

>3425545|20
AAACAATTTAAAAAGTGATT

>3425992|20
TCAAGTAAACATATACGTGA

>3427747|20
TATTAAAATATATTTTTATA

>3427843|20
TACATTATTAAAATAGTATA

>3428671|20
TATATGGTCGGGACCACAAA

>3429336|20
ATCCGATCCAAGCTTCGGAT

>3429352|20
GGATATTATCAAGAGTATCC

>3429707|20
AGCTTACACTTGAGTAATCT

>3430589|20
TCTCTCACCTGGCTGAGAAA

>3430607|20
AAAAATGGATATTCGTTTTT

>3430757|20
TTTCTTTGGTTCAAAATAAA

>3431023|20
ATAATTAGTCAACTAATGTT

>3431867|20
TTGCTCCTAATCAGAAGCAA

>3434849|20
ATTTATTTGTGCTAATAACT

>3435162|20
AAATTTTTACTTAATAAGTT

>3435929|20
GAAATGAAAGGTTACCTTTC

>3438379|20
AATGTTGTAACTACCACAAT

>3438746|20
TGGCGTTGAGGTCAAAGTCA

>3439694|20
TCTGAGTCCCAGGATTCTGA

>3441100|20
TAGATTATTATACTAATCCA

>3441998|20
AAATTCATATGTATAAGTTT

>3443254|20
TAATCTTCTTGAGAAGCTCA

>3443937|20
TTTCAATTTTTATTTTGAAA

>3444043|20
GAAAAAATTGAACTTTTATC

>3444557|20
ATACGCCTAACTAGTAGTAT

>3445008|20
TTTTAAAAATTTTATGAAAA

>3445292|20
GATCAAAGTAGAGTTTTATC

>3447035|20
TAGTTTTTAAGTAACAACCA

>3447746|20
ATATATACAAATATATATGT

>3448640|20
ATTCATGCTCCATCATCAAT

>3449210|20
TTAAATTTGATCAATTTTAA

>3450349|20
TTTGCCGGAGATGCGGCATA

>3452694|20
AATTTAAATTGATTTTAAAT

>3454369|20
TTTGAAGCTCTAACTCCAAA

>3455374|20
TGCATCACACATATGAAGCA

>3456878|20
TGTTTTTACAGGTAATAATA

>3457238|20
TGTTTGTTTGGAGAAAAACA

>3459387|20
GAAAACTTACATAACATTTC

>3459726|20
AGCTACTTGACCAATTTGCT

>3459777|20
AGTCGAAGATCTCTTCAAGT

>3460097|20
TAATACAAAGTTTTCTATTA

>3461991|20
TGTGGTGATTCATCACCGAA

>3463840|20
AGTCTTTACGGGTACAAACT

>3465729|20
TTCAAGGAAGTTTTCATGAA

>3467076|20
TACAATCTCTGGTGTTTGTA

>3467599|20
TTTTTCTCTTTAAAGAAAAA

>3468007|20
GCGAGGAAACTTTGCCTGGC

>3469468|20
ATTTTTTTTTAAAATACAAT

>3469715|20
CCATGACCGTGCGGTCAGAG

>3470379|20
TCAAAAAGAGATCTTTTTGA

>3473746|20
TTTTGGTCTAGAAATCAAAA

>3475062|20
AAGAGTAGAACTCTTCGCTT

>3477093|20
TTTTCTCATCAAGGAAAAAA

>3478947|20
TTTTTTTTTTGAATGAAAAA

>3478960|20
TGAAAAACTTTACTTTATCA

>3479625|20
GGTTTGGAAACTGCCTAACC

>3479756|20
AATTGTTTAACTAAAATATT

>3481526|20
AATTAAGTATTTGCTTGATT

>3482039|20
GTAAACATGAACAAGTTGAC

>3482605|20
ATCAGAGTTTTAACTTTGGT

>3484456|20
GTAACATTGTCCAATGATAC

>3486960|20
AAAAAAATACCTAACTTTTT

>3487037|20
AGAAAAGTACCTAGCTTTCT

>3487272|20
TCAAAACTACGTCGTTTTAA

>3487331|20
TTAACATTTCAAAATTTTAA

>3487547|20
TATTACAATTTAATGTAAAA

>3489395|20
CTACCCATCAAGGTAGGTAG

>3490899|20
GCAGGATTTGAAAATGGTGC

>3491639|20
ATTTTCAAAGATTTTACAAT

>3493425|20
GATGCGCGGGGCCGAACATC

>3493789|20
ATATTTAGATTTTCAAATAT

>3495122|20
AAGCTTTTATGTACAAGTTT

>3495161|20
TCTTTATATACAGTTAAAGA

>3495343|20
AGTAAATTTTACTATTTACT

>3495637|20
AATTATTATCAAAAATCATT

>3496473|20
TATATACTGTCCAATTTATA

>3497254|20
AAAAAAGTTCAAACTATATT

>3497741|20
AAATGTAATATACTAGATTT

>3498393|20
AAAATAATTAAAACGATTTT

>3498584|20
AAATAATTAATTTGTTATTT

>3499150|20
CTAAGCGTCTAGGCGCTTAG

>3499457|20
CCCTCTATAAATATAAAGAG

>3499790|20
ATGTGATGAATTCTTCACAT

>3500069|20
AAAAGACTTTGAACTATTTT

>3502944|20
AACCTTTGTGAACACAGGCT

>3503121|20
CATTTCTCACATAAGAAACG

>3503339|20
AAAAAGCTAGCTAGGGTTTT

>3503642|20
ATTTCACTGGACCGTGATAT

>3504504|20
AAGATTATCTCGATCATTTT

>3505472|20
ATATATCTGTACAAATGTAT

>3505476|20
ATCTGTACAAATGTATACAT

>3506765|20
CTGAAACTATTTTGTTTCAG

>3507003|20
AATTGGTATGAATTCCATTT

>3507988|20
TCAGGCCATGTATGGTCTAA

>3509751|20
ATTGCATTATGTTATGTAAT

>3510004|20
TATTAAAATTAATTTAAATA

>3510855|20
CGGTGAAGAGTTCTGCGCCG

>3512418|20
AAAAATTCACTTGATTGTTT

>3512441|20
TTTTTTATTACAGTAAATAA

>3512799|20
TAAATAAATCTATATACTTA

>3512989|20
TTTTTAACTCCAATTAAAAA

>3514868|20
TAATTCATGACCATCAATCA

>3515437|20
GATATACATGAATCTACATC

>3516013|20
TGCACAAACACGTTCGAGCA

>3517002|20
TTAATTATTTCATTAACTAA

>3517214|20
AGAAACAGATATCTTTTTCT

>3518050|20
TAAATTAATAGATTACTATA

>3518981|20
GAATTTGATTTATAAAATAC

>3519213|20
ATGTCGAATCCATTCTAGAT

>3519243|20
TTATTATTCAAGAAAAAAAA

>3519833|20
AGATATATATATATATATAT

>3520961|20
TGAGATTACAGGTAGTTTCA

>3521604|20
CTCTTTAAACCTTTGAAGAG

>3521799|20
ATTATTGGAAATGTAATAAT

>3522350|20
AAGTAAAATATATTTTTCAT

>3522699|20
TAATTAGATTTATATAATCA

>3522931|20
TTCTTTTTTGAAGAAAAGCA

>3523131|20
ATATATATATATATATATGT

>3523133|20
ATATATATATATATATGTGT

>3523154|20
ATGTGTGCACATGCATATAT

>3523416|20
ATCCAAAGCTGGCTCTGGTT

>3523608|20
AAAAGCCAATATGGGCTTTT

>3524047|20
AATATTTTTTTAAAAAGAGT

>3525264|20
GGTTCTCGTTCATGAAAACC

>3525724|20
GTTCCATATAAATATGCAAC

>3526595|20
ATCCCATAAAATTATAGGTT

>3527232|20
ATTGATATATATATATATAT

>3527233|20
TTGATATATATATATATATA

>3527438|20
TTATTATAATGTAATAATAA

>3528168|20
TTGACTATGTCCATTGTCCA

>3528808|20
AATATTATTAGAACAATAGT

>3529162|20
TTTTGGAATAAAATCCAAAA

>3529915|20
AAATATTAATTTTTAAATTT

>3530176|20
GCCCGTTTAAATAAACAGAC

>3531144|20
ATTGTTGAGTTCACAACAGT

>3531231|20
AAAAAATTACATGATATTTT

>3531578|20
ATATATACCTAGGCATATGT

>3532116|20
ATAGGCAAAGATTTGCATAT

>3532185|20
GATATTTTATTTCAAAGATC

>3533103|20
TTCTCATTTGGAAATATGAA

>3533964|20
CCATTCTTTAGAAAGATTTG

>3534431|20
ATTGCGCCAAATGGCCCACT

>3535119|20
TTTTTCTTTTAAAAACAAAA

>3536377|20
TCATATGTAGGTAGAGATGA

>3537135|20
ATGATTGAGCCCTCAAACTT

>3537243|20
ATCACTGTCTTGACAATAAT

>3538335|20
GGTTCCTTGAACAATGAATC

>3543311|20
AAATTTGATTTATCAAATCT

>3543402|20
ATTCTTAGACATATAAAAAT

>3544172|20
TAGAAAATATGTATATACTA

>3544440|20
TACACAATTTCAATTTTATA

>3545346|20
AAACTGAGGTTCCTCTGTCT

>3545582|20
TATGATTGGTCCTAGTCATA

>3545628|20
TCTTTTCTTCTAAAAAAATA

>3546135|20
AAAAAGAATACATTTGTTTT

>3547089|20
TTAAATTAAACTTAAATAAA

>3547488|20
AATAAATAAATATATTAATT

>3547490|20
TAAATAAATATATTAATTTA

>3547492|20
AATAAATATATTAATTTATT

>3547541|20
ACATTTTAAATTTAAAATAT

>3547903|20
AAATTTTGTAAATAAAAATT

>3549090|20
ACTTCCAAAATCTTGGAAAT

>3549750|20
TTTTGTATAGTTAAAAAAAA

>3550901|20
TTTCTTTTTATAAAAAAAAA

>3550902|20
TTCTTTTTATAAAAAAAAAA

>3550903|20
TCTTTTTATAAAAAAAAAAA

>3551061|20
ACATTTCAAAATTTAAATTT

>3551506|20
AATTTTAGAACTAAAAAATT

>3551517|20
TAAAAAATTTAAAATTTTAA

>3551536|20
AGTTATATATATATATATAT

>3551755|20
TATATATATATATATATTGA

>3551841|20
TATTAATATATATATATATA

>3551845|20
AATATATATATATATATTTT

>3551938|20
ATTTTGAAATTTTTAAAGAT

>3552133|20
TTTCTTTATACATAGAGTAA

>3552211|20
ATAAACTATATATATTTTAT

>3552226|20
TTTATATAAAATCAAATAAA

>3552234|20
AAATCAAATAAATTAGATAT

>3552307|20
AGAAATTTTAGAAAATTCGT

>3552457|20
TAACAAATTATAAATTTTTA

>3552541|20
GGATTTTTGACCAAAAAGTC

>3553546|20
TGTTAGATATTTATTTAACA

>3553610|20
AAACGTTTTCTAAAACTTAT

>3555360|20
TGTTGAGTAGATTATCAACA

>3556173|20
ATCACAGACTCGTGTGGGAT

>3557057|20
TTTTTCTTTCAAAACAAGAA

>3557212|20
ACATAAATTAGAATTTCTTT

>3557860|20
TTTATAATATAAATTAAAAA

>3558827|20
TTAAACGTCATGGTGTTTAA

>3561035|20
TCTCTATATCCATATATAAA

>3561845|20
AATAAGATTATAACCTTATT

>3562740|20
ACATTTCTAAATAAAAATAT

>3563303|20
TCGCGTTCTTCAGATCGGGA

>3565920|20
TTTTCTGAATTTGAAGAAAA

>3567127|20
TAAGTAACAAATGTTACTTA

>3567435|20
CAATGTAGGAGCATACATTG

>3567671|20
GGTATTGCAGGTTCGATACC

>3568345|20
AATGTACAAAGTTGTTTATT

>3568792|20
AAAAATCAATGTTAAATTTT

>3569381|20
CATTCCAATCAATTGTAAAG

>3570414|20
CTCACGAAGAGCTCCGCGAG

>3570912|20
TCCACTAAATTTTTGGGGGA

>3571613|20
ATATTTTAACTTTAAAAGGT

>3572351|20
ATTTACTTTGAAAAGTTATT

>3572432|20
TTGGTAGTTGCATCTTCCAA

>3572452|20
ATTTGTAAAATTTTACCAAT

>3573475|20
TATGTATAAAATTATACCTA

>3573662|20
AATATCGACTTGTCTATTTT

>3574737|20
TAGTTAAGCCTGGATAACTA

>3575158|20
GAAGATTTTGTAAACCCTTC

>3575258|20
GGACCATGCTTGCGTGCTCC

>3575655|20
AATAAATAGTACTATTAATT

>3576054|20
CCCTTGTATGAAGACGAGGG

>3576136|20
TGTAGCAACCTGTTGCTTGA

>3576282|20
TACTTACAGTCCAGTAAGTA

>3576459|20
CAATGGTGTTGAGATCATTG

>3576794|20
TTATTATAAAGTTATATAAA

>3576795|20
TATTATAAAGTTATATAAAA

>3577038|20
TTCTCCTCTAAAGAGGCAAA

>3579421|20
TTGTATCTTTTAAGAGACAA

>3580022|20
TTGGACATGGGCATGTTAAA

>3580033|20
CATGTTAAAAATTTAATATG

>3582634|20
TCTGCCGGATTTCCTTCAGA

>3583078|20
AACGCAACTGAAGTTGGGAT

>3587156|20
TAATCCTTTCAAAAGGAACA

>3588039|20
GATTCTGGTTCAACAAAATC

>3588165|20
TCCTCCCGTCCACTGGATGA

>3588859|20
AAAATTCTGACCATTATTTT

>3591441|20
TAATGATATCCATATCAATA

>3591454|20
ATCAATAATGAATTAGTGAT

>3594195|20
ACAGAGTCTGTAGACTCTTT

>3594963|20
AAGCAAATAGATTTTTGGTT

>3595364|20
ATAAACTTTGTAAAGTTTTT

>3596139|20
AAACATTTTCAAAAATGACT

>3597014|20
TTCAAAAACCAGTTTCTGAA

>3597109|20
AAATATTTCTCGAAAAACTT

>3597804|20
AATTGGCACCAGCGCCAACT

>3597953|20
TTGTCTAATATATTAGAGTA

>3599076|20
TTTGAAGATAAAAATTCAAA

>3601573|20
AAAAAACATTAATGGTTTCT

>3601865|20
CAGATGAGATGTCTCAATTG

>3601992|20
TTAGCATATCTATGTGCGAA

>3602199|20
CTAAAAGCTTGAGCATTTTG

>3602869|20
GACTTGCATGAATAAAAGTC

>3602948|20
CTTATTAACTGGTAAATACG

>3605198|20
ATTAAAATTGTATTGTTAAT

>3605217|20
TTTTTAATTTTAGTTAACAA

>3605336|20
TTAATATTAGTTAAAATTTA

>3606192|20
CAAGTTTTTCCAAACACATG

>3608409|20
TTCCGGTAGTAATACTGGAA

>3608679|20
ATCACTATCCAGATAGTAGT

>3608710|20
GAGACAGGTGTATCAGTCTC

>3609095|20
TGAAAGCTTCAAAGCCTTCA

>3609178|20
TCTCCTGTAGATGCAGAAGA

>3609651|20
TCATCATCTCAAGCTGATAA

>3610118|20
AAGCGGAGGAGCCACCGCCT

>3610504|20
TTCGCAGTTAAAATTGCAAA

>3610861|20
TAAGACATGGTCATTTCATA

>3610874|20
TTTCATAAGTCCGTAAGAAA

>3611320|20
TCATTGTATAAATAACATGA

>3613620|20
TGAATCGAAACTTGGATACA

>3613738|20
GCTGAGGACTTGGCCTCAGC

>3613758|20
TCTGCTCTACATACATCAGA

>3615902|20
GAAAAAATCCCGATTTCTCC

>3617359|20
CAATGTGACAAGCCACATGG

>3618493|20
AAAATTGTTCCAAGAATATT

>3620751|20
TCTTTGATTTTAAACAAAAA

>3621630|20
TGTGTATATTCATATGCGCA

>3622182|20
TTTTGAAATTCATATCCAAA

>3623842|20
AAAAACAAATCTTTTTTTAT

>3623867|20
ATTAACTTAAATAAATAAAT

>3624268|20
ACAGAATTGGCTAATTCGGT

>3625524|20
AGTTGGCCATTTTGCCACCT

>3625575|20
ATAAAGTAGTACTATTTTCT

>3627499|20
TTTCTTTAACCTTAACAAAA

>3630476|20
CAAACAGATGAAACTGTTGG

>3630898|20
TTTAGTTTAGTTAAAAAAAA

>3631529|20
GTGTCTCTCAGGGGAAACAC

>3632246|20
TCATGTCATCCATGATAGGA

>3634387|20
TTGGGAGGTAAACAACCCAA

>3634597|20
TAATTAAACTACTTTATTTA

>3635717|20
ACCACTTCTTTAGAGATGGT

>3636311|20
TATCTCCAGACCTGAAGATA

>3639313|20
TACAATACATATGTAATTTA

>3640496|20
TTCAGGATCTGGATACTGTA

>3642278|20
ATGTTGAATTTACTAAACAT

>3642756|20
GAACAATGATGTCAGTTTTC

>3643015|20
TTGATCAAATACTTCATCAA

>3645414|20
TTGTTGACTCTAGTATACAA

>3647309|20
AATCGCGCAGATTCTCGATT

>3647857|20
ATCAAATCTCAATATATGAT

>3649376|20
TCCAGCTCCATGGAACTGCA

>3650547|20
ATGTTAATGGGCAGCAACAT

>3651411|20
ATGTATTACAAGTAATATCT

>3651597|20
TTTTTATATAAAAATAACAA

>3652314|20
ATTTCCTTGTCCAGGGAAAT

>3653810|20
TTGGTCGAGTGCTCGAATAA

>3654557|20
TGGTGGAAACCTATCCATCA

>3654590|20
TTTGATAATTCATCTTCAAA

>3655551|20
CCGACTTGAGCTCAAGGCCG

>3656360|20
AGGAACCATGAATGTTTCTT

>3656822|20
TTTTAAATTCAAAAGTAAAA

>3657677|20
TATCAACAAACTTTTTCATA

>3657961|20
AATAGCAATTCATTCCAATT

>3659972|20
CTTCTTACGCTCGCAAGTAG

>3660946|20
GATATATAATCTTACATAAC

>3661736|20
ATCTTTAACTCGTTCATGAT

>3665810|20
CTTTGATATATGTATCACAG

>3665924|20
ATGTCCATGAGCATGTCCAT

>3666318|20
GCTGCAAAGGCTTTAGCAGC

>3666871|20
TCCGATTATAAAGAATCGGA

>3666937|20
AACAAGAGTTTATTCTTCTT

>3666955|20
TTCTTCCTCGGGATCAAGAA

>3669411|20
ATCTATAAGCTCATATACAT

>3669440|20
AAAATTTCCTTGGAAACTTT

>3671511|20
AAACTACTTTTAAGTTGTAT

>3671848|20
AACAAAAGATTTACTTTGTT

>3671947|20
AAACAACTCAAGAAGTGTTT

>3673070|20
AGTTTGGTTCCAACCAACAT

>3673865|20
TTCTTAACTAGAGATATGAA

>3674635|20
CCTCAATTTTCAGATTGAAG

>3675122|20
CCAGAAGAACTTTCTTATGG

>3675922|20
ACTTTTCTCCCGAGAAAAAT

>3675991|20
TTTAATTTTCTACAATAAAA

>3677621|20
ATCAAATTGTTCATTTTGCT

>3678868|20
ATTATAGTATATAATATCAT

>3681107|20
ATATTTTCTTAAGAAAATTT

>3681239|20
TGAGATTATGGATACACTCA

>3682541|20
CTCCATTGAACTCAAAGAAG

>3682902|20
TAATGAGGTTGAGATCATTA

>3684149|20
AAGAAATTACATATTTTTTT

>3684400|20
ACAAATAAATGTTTAGTTGT

>3685909|20
TCATGACTCCAGGGTCAAGA

>3686418|20
AGGTGATAATATTATGATCT

>3688043|20
GATTTAGAAGATTATAAACC

>3689178|20
CCTTTCTTTCAACTGAAAGG

>3689180|20
TTTCTTTCAACTGAAAGGTA

>3689920|20
AATGTGCATCTATGATCATT

>3689992|20
AGATAAAACTCGTCTTTTCT

>3690091|20
TCTGGCTAGAGCTTGCCATA

>3691585|20
AGTTTCCCCTTGAGGAATCT

>3691947|20
AAAAGATTTTGAAACCATTT

>3693070|20
GAAAATTCACATTACTTTTC

>3693313|20
ACAGCTCGAACTCGAGATCT

>3693994|20
TTTCTAATTTGAAATTGAAA

>3695815|20
CCACCCATGAGCCTCGGTGG

>3696744|20
ATAATATATCTATGTATTAT

>3697014|20
TATTCCATGCGTATGGATTA

>3697891|20
TTTCTTAAAAGTTTAATTAA

>3698611|20
TATCAATAAGATTATAGAAA

>3698766|20
TGATTTATTTCATTAAAACA

>3699087|20
TTTTTTTTGGTCAAACAATA

>3700033|20
ATTAGTAAATCTTTCCTACT

>3700393|20
TGGCCAAAAGATTTTGGGGA

>3700589|20
GTCACCTACTAGTTGATGAC

>3701130|20
AAGATGAAATGTTTGATCGT

>3701554|20
ACAAACATAGTTTTTTTTGT

>3703381|20
AAGCTAAAAGATGTTAGCAT

>3704570|20
CCATTGGGTAAACACAATGG

>3705830|20
TACTTAAGAAATCTGAAGTA

>3706911|20
CCCTTTAAACATCTACAGGG

>3707848|20
GTTCCTCCAACTGTATGAAC

>3709467|20
AAAACTTGCGAGTAGGTTTT

>3712649|20
TTAGTGGATAAATATACTAA

>3712755|20
AAAAAAATTCCAATTTTAGT

>3712857|20
TTTATAGTTTCAACTTTTAA

>3712861|20
TAGTTTCAACTTTTAAACAA

>3714944|20
TTAATTACTTTAGTAAACAA

>3715852|20
TTTGATGTGAACACTTCATA

>3715960|20
CATCATCAAAATTAAAGATG

>3716025|20
TATATATATGTATGTATGTA

>3718670|20
TTATAGATAAATAAATATAA

>3719758|20
AAAAATACTAAAATGTTTTT

>3719997|20
ATGAATATTTGAGTCTTCAT

>3720278|20
AACAAAATAGTTATTTAGTT

>3720320|20
CTAGTTTGTGTATAAAATAG

>3721025|20
TTTGATTTAAATAAATAAAA

>3721369|20
CGAAACAAAAATTTGATTCG

>3722291|20
TAATTGTTTAAAAACATATA

>3722561|20
TCTCACTGAAATAAGTGTGA

>3724885|20
TTGAAAATTCCAAACTTCAA

>3724920|20
AGAAAACTTGAATGTTTTTT

>3725495|20
TTTCCTTCCAAGAAAAGAAA

>3726998|20
TGCAGGTAAACTTAACTTCA

>3727240|20
TCCTTTGATGAATGAAAGTA

>3728553|20
TTTTAAAAGGTCTAATAAAA

>3728664|20
AAGAGATTTTTAAATCTTAT

>3729670|20
ACATCTCGATGTGGAGATTT

>3732063|20
TAATTTATAACTATAAAAAA

>3732184|20
TTTTTATAATGTGAAAAAAA

>3733033|20
TTTTTTTTTTTAATAAAGAA

>3734018|20
ATAGCTATAACTACAGTTAT

>3734021|20
GCTATAACTACAGTTATTTC

>3737944|20
GAGTAAGGCCTGTGTTACTC

>3739585|20
TGTTGTTCCGTGGAACTGCA

>3739653|20
TTATTTTGTCTACAATATCA

>3741130|20
AAAACAGTAATTACTCTTCT

>3741354|20
CTGGGAAAACCTTTTTCTAG

>3741672|20
TAAATTTTCTTGCAAAATTA

>3741787|20
ACCAATGCTCAAGAAGTGGT

>3742789|20
AAGCATGCATATGCATCTTT

>3742857|20
AACATTGGTTTATGAATGTT

>3745433|20
TATTTGCTGACCGGCAAAAA

>3746856|20
TTCAACACCGAGGATTTGAA

>3747061|20
TATATTGCATTTGCAACATA

>3747145|20
CTTCACTTATATAGGTTAAG

>3748966|20
ACTTATTTTTCATAATTAGT

>3749028|20
TAAATCACAGTTATGATTTA

>3749255|20
AAATTATTAAGTTATAATAT

>3750164|20
TAGCATATGATCTAATGCTA

>3750954|20
CACATCGGAAATAAGATGTG

>3751088|20
TAAAAGTTTAAAACCTATTA

>3751201|20
AAGTAATTTAAAACTTACTT

>3751255|20
CACGAAGATAGATCGTCGTG

>3751644|20
TGTTAATTAAATATTTAACA

>3751949|20
TCTGGATTGCTCCATCCACA

>3753181|20
AACCAAATTTCAATTCGGTT

>3753693|20
AAGTAGTGAGGTTACTATTT

>3754296|20
TAGTTATGTAAACATATCGA

>3755426|20
TGAAGCTAAGATGAGATTCA

>3756348|20
ATTAAATATCTAAATTAAAT

>3756547|20
ATCTGCAAAACTTTGCCGAT

>3758650|20
CTCATCTAGCACAAGAAGAG

>3759533|20
TGGTCTAAAGTTTTATACTA

>3759782|20
AGTAAATTATATCATTTTCT

>3759844|20
TCAAAAAGGCTCCTTCTTAA

>3759995|20
AATTAATCTCGTGTTTAATT

>3762053|20
TGATACGCATCTTCTTATCA

>3762147|20
TGTATATATATATATATATA

>3762151|20
TATATATATATATATATACA

>3762152|20
ATATATATATATATATACAT

>3762378|20
TAAAACAAAGTTTTTTGTTA

>3762649|20
AAATTTGATATATCACAATT

>3762768|20
ATGATTTATAAACATATCAT

>3762886|20
TAAAATAAAAATATATTATA

>3764643|20
TAAGAGGACGTGGCCTTTTA

>3765180|20
TTTGTTGTACTTACCACAAA

>3765387|20
ATTGAACATAAATTTTCAAT

>3766220|20
AACGAAGGATCTCTTTAGTT

>3767405|20
CCAGATGTTGAAGCATCAGG

>3768501|20
AAACTAAAAGTTTTTCTTTT

>3768592|20
ATGGTGATGTTCATCATCAT

>3768618|20
TTGCTTTTGAACAAAAACAA

>3768736|20
TTCTCTAATTCATTCAAGAA

>3770200|20
TACCACCAATAACGGTGGTA

>3771087|20
AATTTTTATCGATAATATTT

>3771285|20
AAGAACAAATTTTTTATCTT

>3771343|20
ATAAAAAGCTTGATTTTAAT

>3771410|20
TATATATGAGATCAAATCTA

>3771664|20
AAAGTTAATTGATTTATTTT

>3771708|20
GAAAAAAGTTAATTATTTTC

>3771790|20
TTTAAAAAACATTTTATATA

>3774258|20
AAAATCATAACTATCATTTT

>3774717|20
AAAGATCTTTAAAAATCTTT

>3774927|20
AAAAAAAAACGAATTTTTTT

>3775100|20
AACGGCCGTTAACGGACGGT

>3775363|20
TTTTCTTTATATAAAAAAGA

>3775637|20
GGTTATGATAAATGATAATC

>3776073|20
AAAAATAAATCTTTATATCT

>3776878|20
ATTTTTATATATATATATAT

>3776879|20
TTTTTATATATATATATATA

>3776881|20
TTTATATATATATATATATA

>3776884|20
ATATATATATATATATAAAT

>3776900|20
AAATTAGAATAAACTAATTT

>3778238|20
ACCTTAATTTTAATTACGTT

>3778381|20
AAAGTTATATTTATAACCGT

>3778665|20
TGTTTTAATTAATTAAAAAA

>3780850|20
GAGTTTTCTCTAGAAATATC

>3780964|20
TAGATAATTTGAATAATGTA

>3782482|20
TATTAGATTAAAAGATAATA

>3782586|20
ATGACATTGCACAATGTCTT

>3782920|20
ATATTTTTTGAAAGAAAAAT

>3784890|20
CTTTCACATGGATGTCGAAG

>3785366|20
GAGTTTTCTCTAGAAATATC

>3785480|20
TAGATAATTTGAATAATGTA

>3786699|20
TTATATATATATATACACAA

>3786762|20
AATAATTATAAATAAATAAT

>3786837|20
TCTAAGTCTCTACCCTTAGA

>3786878|20
GAGCGTTGATGTCGATGCTC

>3787159|20
TGCATGATTCAAAAAATGCA

>3788287|20
TCTGAAGCTTTAGCGTCAAA

>3788881|20
AGTCACAAATGTCTGTGAAT

>3790666|20
TTTTGTTTTGAAAAACTGAA

>3792137|20
CGACCATGGCTCCATAGTGG

>3793733|20
TCAGAGAAGAACATCTCTCA

>3795778|20
AGCGACCAATTTTGATCGGT

>3796156|20
ATAGCAATAAGTCTTTCTAT

>3796666|20
CCGAAAATATCTGATTTCGG

>3799681|20
TTCTAAGTTGCAACATCGAA

>3800727|20
AGAAATACAAATGTATGTGT

>3800730|20
AATACAAATGTATGTGTAAT

>3800791|20
TATCCATATAGATATGGTTA

>3801719|20
AATGCAAGTTGAAATGCATT

>3802275|20
GAGATTTAAGATAAAATATC

>3802535|20
ATGTCTTAGTGCTAAGTAAT

>3803407|20
AACAAAATCAGGAGCTTGTT

>3803937|20
TTTTATATATAAATATAGAA

>3803938|20
TTTATATATAAATATAGAAA

>3805024|20
AATGGAATTGTAATTTTATT

>3805133|20
TTTTAATGAAATTATAAAAA

>3805402|20
TTTAATCAACATTCTTTAAA

>3805529|20
AGATATATATATATATATAT

>3805642|20
GTTTAGAATTTAAACTAAAC

>3806153|20
ACATGATCAAATGAGAATGT

>3806300|20
ATAAAAAATGTATCTTATAT

>3806417|20
AAAATTTGACGTCATCTTTT

>3808856|20
GAAGATAAAAGTTTATTGTC

>3809755|20
TATTCCGTTTCAACTGAACA

>3810905|20
AGGTAACCTAAAGCTTACTT

>3811675|20
CTCATTCAGAACTCAGTGAG

>3811757|20
AAGTTTTTACTTACCAACTT

>3812254|20
TTTAGGGAAAATTACCTGAA

>3814277|20
CAGAGGACATGTCTACTCTG

>3814445|20
AACATACATTTACTTATGTT

>3816852|20
GTAGCAACTAAAGTTGGTTC

>3818286|20
TGTCAGTTACATAATTGACA

>3821918|20
CATATCAATAGATGCATATG

>3821939|20
AAGTTATTGGTCATTAACAT

>3823583|20
CTGTATGTGTGCAGATACTG

>3824370|20
ATAAAATCTAAAGATCATAT

>3824987|20
AAAATCCAGTGCTGCAATTT

>3825052|20
CTGTATGTGTGCAGATACTG

>3825298|20
TAGTCTTTGACCAAATAATA

>3826078|20
AAAAACCTTGTAAAGTTTTT

>3826135|20
ATTTTAAAACCTCTGAAAAT

>3826219|20
ATTTTAAAACTTTTTACAAT

>3826843|20
ATAGATTTTAAAAAATGTTT

>3827111|20
TTTACAAAAGATTTTAAAAA

>3827127|20
AAAAAATTTACAAGATTTTT

>3827268|20
AAAACTCTTGTAAGTCTTTT

>3827439|20
AAATTTTACAGGAAAAATGT

>3827451|20
AAAAATGTTTTAGAATTTTT

>3827528|20
ATATTTTAGGCAAAAAATAT

>3830512|20
ATAAAGTTAAATAACTTGTT

>3832355|20
AAAAATAAAACTTGCTTTTT

>3834090|20
AGCAAACATGGAAGTTTGAT

>3834238|20
TTTAGTATTGAAATACAAGA

>3834919|20
TAATATCTCTGGAGTTATAA

>3836305|20
GCTATGCTCAGGAGCATTAC

>3836675|20
GCTACTTGTCCACAAGTGAC

>3837058|20
GATTTTAGAGATCAAAACTC

>3837798|20
TTATACTTTAGAAAGAAGAA

>3839185|20
TAGAACATATCTTTTTTCTA

>3839208|20
TGTATTTCATTTGTAATAGA

>3839739|20
AAATGGTTTTCAATCAATTT

>3840179|20
TCCTAATCTAAAGAATATGA

>3840645|20
TTACTGACTTTAATCAGTCA

>3841123|20
TACAACTTTTGAAAGTTCAA

>3841236|20
AAACATCATTTATATTGTTT

>3841283|20
AGAATGAAGTTCTTCTTTAT

>3841955|20
ATGACAAACAAGTTTATCTT

>3842116|20
CGGGTTCTGGTCAGCTCCCG

>3842365|20
TGTTAATGTGGATATGAACA

>3842720|20
CAGTCGTGATGTTACTACTG

>3843844|20
TCTTTGAATCTAGTCAAACA

>3844757|20
TCTTGTGTTTCACCTCAAGA

>3845655|20
TCTTTTTTCTGGAAAACAAA

>3845656|20
CTTTTTTCTGGAAAACAAAG

>3846961|20
AAAACCATAGATATGATTAT

>3848031|20
AGAATAGAAGCATCTATTTT

>3848634|20
TGACTCCTACATAGATGTCA

>3851666|20
TAAACAAAATATTTTTTTTA

>3851668|20
AACAAAATATTTTTTTTATT

>3851812|20
ACTTTTTTATAAAAAAAATT

>3851999|20
TCCCTACAAAGTTATATGGA

>3853001|20
TTGTTCAAATATTTGAACTA

>3853051|20
AACAAGATTCTAATATTATT

>3853573|20
ATTTTCAAAAATTTGATTAT

>3854776|20
CATTTTTATAAATTATAATG

>3855934|20
TTCTATATTGAAATGTATAA

>3856573|20
ATATAAAATAAAGTTTATTT

>3856667|20
CAAACTATTTAAATATTTTG

>3856687|20
ACAAAAAAAAATTTTATTAT

>3856689|20
AAAAAAAAATTTTATTATTT

>3856691|20
AAAAAAATTTTATTATTTTT

>3856692|20
AAAAAATTTTATTATTTTTT

>3856735|20
AACAAGATTCTAATATTATT

>3856782|20
AGTTTTTTTGTAAAAAATGT

>3856790|20
TGTAAAAAATGTTTTTGATA

>3856924|20
AACTCAAAGCACATTGGGTT

>3858213|20
TCTTTTCAGGACTGAAAAGA

>3858642|20
ATCTTCATAAATCTGAATAT

>3858756|20
GTATCTTCAGATGAAAATTC

>3859159|20
TTAAAAAATTTATTTTCTAA

>3859635|20
ATTATTCTACTTGGATTAAT

>3860745|20
TTGACTTATGAATCAGTCTA

>3860975|20
TTGATCGGGAGCTTGATCAA

>3862957|20
TTCTCTAATTGATAACAGAA

>3865985|20
CGAAACAGCTGGTTGTTTAG

>3866425|20
CCTTCGGAGTCCTACAAAGG

>3867908|20
AGGTTTCGAAATCGCACCCT

>3868676|20
AAATGGTAGCACTAACAGTT

>3868956|20
TGAATTTTGTCCAACTTTCA

>3868996|20
GAAAACCCTAAAGAATTTTC

>3869171|20
TTGTTTTAGGACTGAAACCA

>3869944|20
GAGCATCCAGATGGATTCTC

>3870145|20
CGGACACAGCTCTGTTTCTG

>3871993|20
TAAAAGAGACTTCTCCTTCA

>3872266|20
TAAGCTTTTCCATAAGCTGA

>3874095|20
TTTTTTGATTAATGAAGAAA

>3874280|20
AAAAAAATATCTATTTTCTT

>3874281|20
AAAAAATATCTATTTTCTTT

>3875424|20
ATAAAAGCAAGTTCTGTTAT

>3875768|20
CATGTAGCTGCAGTTACCTG

>3876826|20
CTAAATCGAAGTCGATTAGG

>3877684|20
TTTGCATACAAGTTTGGAAA

>3878214|20
TGATTTCTTCAAAGAAATCA

>3878672|20
TCAAAACAAAATTGATTTTA

>3880151|20
ACATAATGTTGAAATTATCT

>3883118|20
AAGTGAAAAGATTCTCTCTT

>3884089|20
TATTTTCATATATGTAAACA

>3884966|20
TCTCATGATCAATCCTAAGA

>3884989|20
TTTTAATTTATTAAATAAAA

>3884992|20
TAATTTATTAAATAAAATTA

>3885281|20
CAATCAATATGTATTCATTG

>3885420|20
AATTTAAAATATTTTGAATT

>3886668|20
TAATTATTATGTAACAAATA

>3887222|20
TTAATTTCATTTTAAGTTAA

>3887747|20
ATTTAGCTATCTAGCAAATT

>3887970|20
TTATATTTTAGAAAACAAAA

>3888094|20
CGTGAATTCGTGAAAACACG

>3888341|20
TACATGATTTTAATCAAATA

>3889570|20
TCAAACTCTAAACACTTTGA

>3890463|20
CTCCACATTGTATTATGGAG

>3891311|20
TGACGGTAAGTTTTACGTCA

>3892104|20
AAAAAAACCTAGAGTTTTTT

>3892105|20
AAAAAACCTAGAGTTTTTTT

>3892239|20
AAAATGGATGAAACCAATTT

>3892297|20
TTGGAAAACAAGTATTTCAA

>3892307|20
AGTATTTCAACTAAATTACT

>3892450|20
TTTTTAGATTGATCTCAAAA

>3892453|20
TTAGATTGATCTCAAAATAA

>3893281|20
TTTGAAATTATAATTTGATA

>3893315|20
TATTAAGGATTTACTTGATA

>3893379|20
TATTTACTTTTAGGTAGATA

>3895718|20
GAAATCCGAGTTAGGATTTC

>3896167|20
CTACAGCCTAAAGGCAATAG

>3896276|20
AAATTGAAATTTGTCAACTT

>3896284|20
ATTTGTCAACTTTCAAAAAT

>3896643|20
ACGAAGAGAAGTCTCTTGTT

>3896779|20
TCTTCTCCATGTCGAGAAAA

>3896982|20
AAAACACAACATTGGGCTTT

>3897061|20
ATATATATATATATATATCT

>3897531|20
TTTTTTTCATTTCACAAAAA

>3898578|20
TAATAATAATAATATTAGTA

>3898581|20
TAATAATAATATTAGTATGA

>3898613|20
TAATAATAATAATATTAGTA

>3899438|20
AAACTTTGTCTAGTAAGTTT

>3899870|20
TGAATTCAATCTTGAACTTA

>3901005|20
ATAAATTGAGTTTATTTTAT

>3901252|20
ATTTGAACATTTGTTGGAAT

>3901340|20
CTTAAAGATTCATGTTTTAG

>3901541|20
AATAAAGTAGCTTCTATATT

>3901842|20
AATTAGGCTAAAATCTAATT

>3902707|20
CATTGAGAATGTTCTTAAGG

>3903164|20
ATGCCTTATTTAGAAGCCAT

>3903229|20
CTCTCACGCCGCCGTGAAAG

>3904178|20
AAAAATACATATATAATTTT

>3904684|20
AAAGATAAACCTTTTTTTTT

>3905276|20
ATTTATCATAAATTATATAT

>3905342|20
TTTTTTGTTTGAATAGAAAA

>3906121|20
ACAGAGATTTAAGTCTTTGT

>3906576|20
AAAGAATGATGTCATGGTTT

>3906740|20
TGTGGGTATTGATTTCCACA

>3906867|20
TTGGATACATTTATAACCAA

>3908180|20
GTCATGAAAAGTTGCATGTC

>3908627|20
TTTTCTGCTGAAGAAGAACA

>3909920|20
TACCCCTTTTTAATGGGGAA

>3910197|20
AATCGTAAAGTTTTACTAAT

>3910478|20
TTAATCTTTAAAGAGATAAA

>3910526|20
AATGGCATACCTATGTAATT

>3910640|20
TTTACATATTTAAATGTCAA

>3910876|20
TCTCACGGGTTCCAGCGAGA

>3911079|20
AAACCAGAAAATTGTGGTGT

>3911348|20
AAGGGTAGAAGTCTACGCAT

>3911934|20
CAAAGAAGCTGGCTCCATTG

>3913280|20
CTTGCTAGTCCATTAACAAG

>3913727|20
AAGCTAGCAGCTGTTGGCTT

>3915832|20
TTCTACTAGACCTATGAGAA

>3915911|20
TCACATTAGAACTGATTTGA

>3918549|20
AGTTCATAACGTTATAGACT

>3918735|20
AAACTATTGATTAATGGTTT

>3924692|20
AACTCATATGGAAATGATTT

>3925360|20
TATTAAAGATTTGTTTACTA

>3925444|20
TAATAATAATAATATTAGTA

>3925447|20
TAATAATAATATTAGTATGA

>3925641|20
TAATAATAATAGTATGATTA

>3926695|20
ATCATAAATGGATTTATGTT

>3926912|20
ATTCATATTTTAATTTTAAT

>3926989|20
AAAGAAATATAAATTTATTT

>3926992|20
GAAATATAAATTTATTTTAC

>3926999|20
AAATTTATTTTACTAACTTT

>3927560|20
TTATTAACAGATGATAATAA

>3927908|20
ATACCTATAGATATAGTTCT

>3928368|20
AAGAGATTCGCATATCTCTT

>3928486|20
TCTTTTTTTTGAAAAAAAAA

>3928500|20
AAAAAATCAATTTATTTATT

>3928502|20
AAAATCAATTTATTTATTTT

>3932142|20
AAATACATACATATCTATAT

>3932146|20
ACATACATATCTATATATAT

>3932149|20
TACATATCTATATATATATA

>3932150|20
ACATATCTATATATATATAT

>3932152|20
ATATCTATATATATATATAT

>3932153|20
TATCTATATATATATATATA

>3932154|20
ATCTATATATATATATATAT

>3935076|20
AATTATTATGTAGAATATTT

>3935420|20
CTTAATTAAGATTAATACAG

>3935636|20
ACATTTTAACTTTAAACTTT

>3936193|20
AACTAAATAAATATCTAATT

>3936290|20
TTAGTATTAAATAACATTAA

>3936543|20
ATTGAGCTAAATAGATTAAT

>3937961|20
TTCTTTAATTTAGTAAAAAA

>3938185|20
ATACTATTGTGCAATAACAT

>3938218|20
ACATAAATTTTAATTTTTGT

>3939016|20
CTTCTGATTCTAAGAAGAAG

>3940159|20
GTTGAGGCTTCACCCTCCAC

>3941383|20
AGGTCAAGGTTCCTTGGCTT

>3942318|20
GTAACAAATTTATTTTTTCC

>3942500|20
AAAGAAACATTTGTATCTTT

>3942866|20
TATATAATAAATATCATATA

>3942922|20
ATGGAATCTAGAGATCCAAT

>3944740|20
CACCATATTTAAAAATGGCG

>3944814|20
TAATGTAAACATTAACATAA

>3946510|20
AAAAACTTTGGAAAATATTT

>3946720|20
GATTTAATTAAAAAAAAATC

>3948438|20
TTTCACATAACTTTGCGAAA

>3949965|20
TACAGTTATCTATAACTCTA

>3951339|20
ATAAATATAATAATATTAAT

>3952531|20
AAGCTCAGGTCCCAGAGGTT

>3955436|20
GCCATTGGTAAAGCAATGAC

>3956053|20
CCGGTTTTCTTGAAAGCAGG

>3956387|20
CCTGTTGTTAGAAAAACTGG

>3957907|20
TTATCAGATAGATTTGATCA

>3959542|20
GCTATATCTAAAGATCTAGC

>3959568|20
CATACTGATAAACCAGTAAG

>3959910|20
TTTTAGAAATTTCTCTAAGA

>3960473|20
TTTCTATGGGACCATATATA

>3961557|20
ATTGACACTAAAATGTTAAT

>3961840|20
TATGAAAAACTTTTTTCAAA

>3962332|20
TTTGAATTTCGAAATTAATA

>3962908|20
TTCCTTGGTCAACCAAGAGA

>3963102|20
AGTATACAACTTTATATTCT

>3963323|20
AGAAGTAGAATCCTTCTTCT

>3963576|20
ATTAGTTGAAATCGAATAAT

>3963759|20
TGTAATATAATTATACTATA

>3964022|20
ATTTTTATAACTCTAAAAGT

>3964339|20
AATCACATAGATATGTTAAT

>3964651|20
TCCTTTCTAGTTAGGAAAGA

>3964745|20
ATAGAGGATCTATCCTTGAT

>3965920|20
TCGTAAGCTTTAGCTTTCCA

>3966091|20
AAAGCGTTCAAGATCGTTTT

>3966873|20
ACTTCTTTTTAATAAAAAGT

>3969149|20
AGTTTTTGGAGCCAAAACTT

>3969619|20
TGATATTTGTGCATAAATCA

>3970916|20
ATCAAATCCTTGGATTTCTT

>3971868|20
TCTCGGGTTCAAACCCTATA

>3973453|20
TTTAATGTTATAAAATAAAA

>3973488|20
AAGACGATTTTAATCAACTT

>3973765|20
TTAATAGAAAATACTAATAA

>3973827|20
ATACATATATGTCTATATAT

>3974966|20
AAAGTATAACCTTATGTTTT

>3975089|20
TTTAGAACAAATATTCTGAA

>3975105|20
TGAACATTAAATTATTTTCA

>3975130|20
ATTTATTTTGAATAACAAAT

>3977724|20
TTTCTTCACCCGTAAAGATA

>3977949|20
TTTTCCGCCTAAGAGGAAAA

>3979311|20
TTTGTGTATAAATAGACCAA

>3979709|20
ATCAAAATATTTTTTTTCAT

>3981135|20
TCAAAACTATTTATTGTTGA

>3982022|20
TTTATTACACTTGTATTAAA

>3985954|20
GAGGACCTGGACAGGGACTC

>3986497|20
TTGTAGCTCAAGATCTTCAA

>3987028|20
TTCTTGTACGTGTTCAAAAA

>3987033|20
GTACGTGTTCAAAAAAGTAC

>3987519|20
TTTATTGTCAAGAGACTAAA

>3987641|20
GACATGAACATGATCATGTC

>3987869|20
TGAAACCAAGGTTGGTTCAA

>3987890|20
TATGAGATTGGAACCTAATA

>3988172|20
AGACCAGCAAGTTCTGTTCT

>3990428|20
CTGTTTTGACTTCACAAGAG

>3991186|20
GAAGCCTCTTGAGAGACTCC

>3991789|20
CTGGTAATAACTATTAAAAG

>3993171|20
AAAAAAACAATTTTTTATTT

>3993794|20
AAAATAAAAAATATTATTCT

>3994237|20
ACAAAATGAATACATTTTCT

>3995024|20
GGACTGATGGGCTTCACTCC

>3995050|20
AAATTCTAATTTCACAATTT

>3995944|20
CCGCCTCTATGTTGAGGCTG

>3996294|20
AGAAGTATTCTAATGCTTTT

>3996835|20
TAATGTTTAAATATTCATTA

>3997667|20
TTTGAGCTTAAAAGTTAAAA

>3997670|20
GAGCTTAAAAGTTAAAACTC

>3997720|20
CCACCACCTTGAGGTTTTGG

>3998958|20
TCTCTTTGTATACAAATACA

>4001017|20
TTTTTTTTTGGAATAATAAA

>4001061|20
ACATTTGATGAAGCAAATGT

>4001113|20
AAAAGTTTATTTAGATTTTT

>4001128|20
TTTTTATAAAATTTTGAAAA

>4001313|20
CTAAATATAAATATATAAAG

>4001337|20
TTTTGCCATTGATAGCAACA

>4001355|20
CAAAATCATCAATTAATTTG

>4001721|20
TCGAATCCAGTTGAATTTGA

>4002333|20
ACGACGAGAGATCTCTTCTT

>4003192|20
GGCAGCATCACGAAGATGCC

>4003369|20
ATTTTTATTGAAATAAATTT

>4004131|20
CATTGCTTTTGAATGCAAAG

>4004317|20
AAAAGGTTACCTAATCTTCT

>4004719|20
TTTTTGCCTTCAGGTAAAAA

>4004904|20
CCTCAACTCTTGCGTTGACG

>4005226|20
GTAGGTGAACGATCACCTCC

>4006879|20
CCCGAAGGGAACCCTTCCAG

>4007358|20
CTCGTCATCTTGATCACGAG

>4009520|20
CTGAACATATTTACTTTCAG

>4009632|20
AATGATGCTTCAGTATCCTT

>4010471|20
AATGAACCGGTCGGTTCAAT

>4010743|20
AAATCAATAAATAATCATTT

>4012321|20
GGTTCATCAAATAATGACCC

>4014173|20
TCCAGCTCAAATCAGCTGGA

>4018325|20
CTTACCGTTGGACCGGCAAG

>4018922|20
TCCAACAGAGATCTCTTGGA

>4018971|20
GCTACAACAAATGTTATACC

>4019170|20
TGCCGTAATGAATTGCGGCA

>4019502|20
CAACAATAGTCCAAATGTTG

>4019610|20
CAATGGCGATCTCACCATAG

>4020283|20
GCTTGCCGAAATCAGAAAGC

>4021443|20
AAATTACTATTTTGTATTTT

>4022228|20
CACCGATAAAGTTATCGTCG

>4022318|20
ATGCAGACATTTGCCTGAAT

>4023631|20
CACATATGTATATATACGTG

>4024018|20
AAGCAACGAAGTAGTTGCCT

>4024176|20
TCTAGTTCAAGTAATCTAGA

>4024378|20
AAGTTACATCTATGTAAAAT

>4026278|20
ACATTGGGTTTACACAATAT

>4027011|20
TATATAGCTCTAGATATATA

>4027825|20
TTTGTTCAAACTTGACTAAA

>4028505|20
TCAAAACTATTTAGTATTTA

>4029367|20
AAAGGTAAAAGTTTCTCTTT

>4030251|20
AGAATAGGATCTACTATTTT

>4030679|20
TTCAAAGTTCAAACTTCAAA

>4031177|20
TTAAAAAAATGTTTTTTTTA

>4031256|20
TCCAACGGCTCGTCGTTTGA

>4033337|20
AAGCAACAATCTTTCTGCTT

>4033673|20
CCCACATAAAATCAAGTGGG

>4034606|20
AAAAAAGGAAATCATTCTTT

>4034628|20
AAGAGACACTTGTCTCTTTT

>4035273|20
TACAGTTACAAGTAACCATA

>4035761|20
GTATTATTATTTAACAGTAC

>4037814|20
GAATCCGAAAGTTCAGACTC

>4037854|20
TAACATCAATCTCGTTGTTA

>4038455|20
GGTTTTAAAACTTTAACATC

>4038609|20
TCTGATTAGCTCAAATCAAA

>4039281|20
AAGAAAATATTTTTTTTCTT

>4039987|20
TGCAATAACCGGATATTTCA

>4040481|20
GATTATACACATTTATGATC

>4041162|20
GAGATTAAAGATATAATATC

>4043599|20
AGAAAAAGAAGTGTTTTTTT

>4043669|20
TATAAGCAATCTAACTTATA

>4044241|20
ATCTTATGAAGTAAGAAGAT

>4044414|20
CACGCGCAAGTTGGAGCGTG

>4045141|20
AACAAATTCATCAATTTTTT

>4045299|20
TAAAACTTCTAGAAGTATCA

>4049792|20
TTAGTGTGTTGAAACAATAA

>4049819|20
TAAACTAAATTTGTACTTTA

>4050510|20
TGAACTTACCTGCAAGTTGA

>4050545|20
TTTAATATCTAGATTTCAAA

>4051478|20
AAAGTAGTAGATTCTATTTT

>4051648|20
CTGCAAAAAAGTATTTCCAG

>4052350|20
GTCTTGGGGCACCCAATGAC

>4052825|20
TAAAAAGACAAGTATATTTA

>4052928|20
AGGCTGAATATATTCAGCAT

>4054307|20
TGAATTTTTTTAAAAAATTA

>4054602|20
TCTTGTTACTTGATACAAGA

>4055481|20
TGTATATGTTACCATCTACA

>4055648|20
ATTCCCTATTCATAGTGATT

>4055870|20
TGTTTTTTTTTAAAAAGGCA

>4056024|20
TTTTCTTTCTAATAAGAAAA

>4056837|20
CAAAATTATTGATTACTTTG

>4057630|20
CTGCGGATTTGAATCCGGTG

>4057928|20
AGACTATAAGTTTATAGCAT

>4058039|20
GGCCGAATTACATTTCAGCC

>4058864|20
AGGTGACATGGATGTCACTT

>4058876|20
TGTCACTTAGCTAATTGACA

>4059005|20
ATAAGTTATTGATACTTTAT

>4059302|20
AATGATTCAAATGATTCATT

>4059496|20
CTCTCAAACACGCTTGAAAG

>4059708|20
TTATTTTTGCCCAAAAAAAA

>4060212|20
TTCATTTACAGGTCAATAAA

>4060226|20
AATAAAATACGTATCTTATT

>4060828|20
ACAAAAAAAACTTTATTTTT

>4060865|20
TTTTCTATATGTACAAAAAA

>4061339|20
AAAAACAATTCATTTTTTTT

>4063752|20
ACTAAATAAAATTAATTATT

>4063896|20
TTCATTTGTTGACAAAAAAA

>4067064|20
ATTAGTAGTTGAATACTATT

>4067291|20
ATATCGGACTGGTCTGATCT

>4067462|20
AATGAACTAACTAAATCATT

>4068713|20
GTATTTTATTTATTAAATTC

>4068739|20
AAAAATAATTTAAGATTTTT

>4069480|20
CTTGTTCATATATTAAAAAG

>4070721|20
CCATCAAAGCTCTTCGATAG

>4070763|20
AACCATAACCGGTTCCGGTT

>4070766|20
CATAACCGGTTCCGGTTCGG

>4072146|20
GTTTACTATCCATCGGAAAC

>4072487|20
TTTTGTTGATTTAAAGAAAA

>4072702|20
ATTAAAATTGAATATTTAAT

>4073138|20
GGATTACTATGTAGTAGTAC

>4075076|20
GATATCTCCTTGGAGGTAGC

>4075987|20
TCCATAATCACGATTAAGCA

>4079623|20
ACATATATATATATATATAT

>4079637|20
ATATATATATATATATATTT

>4080906|20
AGTTTTTGTTTACCAAAAAT

>4082465|20
TTTCTAAATAAATTGGGAAA

>4082515|20
TTTCAATTTTCATATTAAAA

>4082528|20
ATTAAAATGGTCATTTTGTT

>4083832|20
TACATGAAAGGTTTGTTGTA

>4083958|20
AAAATTGATAAATCTATTTT

>4084333|20
TTATAAATCTATATCTATAA

>4085170|20
TCAGTTTTTCAAAAAAATAA

>4085294|20
ATGAATATAAATATTTTGAT

>4085876|20
TATCAATTATGTATGTGATA

>4086271|20
AAAACATATCAATAAGGTTT

>4086954|20
ATATAGATTAAAATCCAGAT

>4088323|20
CTTGCTTTTTCAAACGCTAG

>4088958|20
TTAATTTTCAAGTAAATTTA

>4089141|20
AAAGAATTTTAAAATTGTTT

>4089190|20
ATATTTTACCAGTGATATAT

>4089993|20
GTAAACTTCAGGAATCTTAC

>4090345|20
ACCGGTGGCTTGCCAAGGGT

>4092188|20
AAAATGATATGTTTGATTTT

>4092466|20
ATGGTTGCCATAGAAACCAT

>4092713|20
TACGTATTAATTAAAACGTA

>4093075|20
TTACAATGAAATCAATGCAA

>4093548|20
AAATAATAATTTAATTAATT

>4093550|20
ATAATAATTTAATTAATTAT

>4093565|20
ATTATTATTATAAAAATAAT

>4094381|20
TAGAGTTATAGAAAACTGTA

>4095179|20
TTATTTTTATATAACAAAAA

>4096104|20
CATGATTTATCTAAAATATG

>4096747|20
TTATTGTAATTTGACATTAA

>4097858|20
ATTTTTCTCGAGTGAAAATT

>4098033|20
ATGTTATAAAGTATTAACAT

>4099139|20
AGCTATAGGAACTTATAGGT

>4099354|20
AGGTATTCTTGAGAATATAT

>4099809|20
GATAGAGAATCTTCTATACC

>4100055|20
TATTTCTAATTTTATATATA

>4100108|20
AAATAATTTTGAAATTTTAT

>4100772|20
TGCTTAATTAAAATTAGGTA

>4101234|20
TCGTAATATTCATATTAAAA

>4102656|20
ACAATATTATTTAAGATTGT

>4102745|20
ACCCAATTATTTAATTCGAT

>4103792|20
ATTTTATAAATTTCGAAAAT

>4104356|20
TGGTTTCAATTTTGTAACAA

>4104635|20
AAAAAACGAAATAGATTTTT

>4104638|20
AAACGAAATAGATTTTTTTT

>4104801|20
AAACATACTGTATTATCTTT

>4104933|20
CTTCAACTTAAAAGTTCAAG

>4105102|20
AGAGTCACACATGTGTCACT

>4105387|20
GGGACTTCCAAGGCCGTCCC

>4105837|20
TTATATTTACTTAACTAAAA

>4106768|20
AAATTTTAAGATAAAAGTTT

>4107575|20
ACACATATATCTATATTTAT

>4107749|20
ATGGAAAATCTATTTAGCAT

>4107848|20
GTTTTGTCTGTAGTGAAAAC

>4108295|20
ACACAAAAGATCTTTGGTTT

>4108542|20
TGTTACCAATTTGGGCAACA

>4109301|20
ATGATCATGATCATGATGAT

>4111099|20
AGAATAGAATTTTTTTTTCT

>4111254|20
ATATTTTTCGCCTAAAATAT

>4111351|20
AATTTTCTCGCCAAAAAATT

>4111577|20
AAAAGACTTACAAGAGTTTT

>4111734|20
TTTTTAAAACCTTTTGTAAA

>4111745|20
TTTTGTAAAGGTTCACAAGA

>4111781|20
AAAAGAGTTGTAAATGTTTT

>4112642|20
ATTGTAAAAAGTTTTAAAAT

>4112727|20
ATTTTAAGAGGTTTTAAAAT

>4112834|20
TTTTTTGGCTGGGAAAAAAA

>4113583|20
TATATGTATACACACACATA

>4114416|20
ATAATGAAAATTTTCTTGAT

>4117435|20
TGTCTCTATCAATATACACA

>4117482|20
ATAAATTTTTTATAAATTAT

>4117636|20
TATAATATTTTAACTTTATA

>4118421|20
ACGTGTATACTTGTACACGT

>4120174|20
CCATTTCTTGAAACAAAGGG

>4121063|20
ATATATTAGCACTACTTTAT

>4121094|20
ATTCTTTATCAAAAAAGAAT

>4121888|20
TTTGTAATGGACATTATACA

>4122952|20
ATCATATTTTTATATATGAT

>4124072|20
AGCTCTCTTGCTTGAGAGCT

>4124617|20
TTTAAGGCCGTGGCTTTGAA

>4124906|20
GAGCACGAGATCTTGTGCTC

>4125489|20
GTATTTTTACATAACAAAAC

>4126538|20
CGGCGAAGAAATCTTCGACG

>4127080|20
GATATGTTTGTAGATATATC

>4127264|20
CCACCCGCACTTGCGCCTGG

>4128511|20
ATAATTTTAAATGAAATAAT

>4129173|20
ACGTGTAGATTTCAACACTT

>4129554|20
CACGAACCAAGTGGTTGTTG

>4129844|20
ATATGAGTTTAAACTTAGAT

>4129969|20
ATATATCTAACTATATATAT

>4130170|20
AAAATCATATGTAAGAATTT

>4131467|20
TTTACAAATGTATCTGAAAA

>4131983|20
GGGTTCAAATTTTTGACTCC

>4132609|20
AAGTAAATTAAATTTTAGTT

>4133362|20
CCTTCTTCCTTGGTAGAACG

>4133450|20
ATTAGTAGTCCAATACAAAT

>4134300|20
TAATTAATTGTATTTAAATA

>4135013|20
AAATTTTCTTTAGTAACTTT

>4135098|20
ACAACATTTCTAAATATTTT

>4135832|20
TATATTTTTAAAAATATATA

>4136780|20
TAATTTATAAATAAATATTA

>4136817|20
AGATATTTGTGCATATATAT

>4137159|20
TGATTTAAAGCTCTATATCA

>4138228|20
TTTTATATGTTCAATTAAAA

>4140312|20
AAATAAACAGATCTTTCTTT

>4141851|20
ATGGGGGTAGATAACCCGAT

>4143088|20
GTTACATCTCCATATGGAAC

>4144151|20
ATATATATATTTATATATGT

>4146983|20
TAGAACATCTAGAAGTTATA

>4147959|20
TTTTCGGATAAATTAGAAAA

>4148173|20
TGCGAGCTTTGAACTTCGCA

>4148729|20
TTTTTTTCAGGTGAGAACAA

>4149458|20
AACTCGTTCCAGGTCGAGTT

>4149587|20
AAATCACTAACTTGTGATGT

>4150561|20
GCTGGTCAAATGGGACCAGC

>4151009|20
ATTGTTTTTGTAAAACCAAT

>4151424|20
TTTAGTTGTTGACAAAAAAA

>4152209|20
TAGTTGGTAGTTACCATCCA

>4152652|20
AGTTGGTCAGATGACATACT

>4153119|20
CTGTATATATCTATCTACGG

>4153464|20
TTTTACTTTGGAAAAAAAAA

>4153476|20
AAAAAAAAAACTTTTTTACT

>4153477|20
AAAAAAAAACTTTTTTACTT

>4154118|20
AATAATAATATATTATTGAT

>4154285|20
TGATTGATTTGATTCATTCA

>4155057|20
CAATAAACTAAAGTTTTTTG

>4155187|20
GGACCTAATCCATTGGGTCC

>4155373|20
TAAATTGTTGGAACAAGATA

>4158022|20
ACCGTTAAACCTCTCACGGT

>4158075|20
CAAATTCAGTAATGAAGTTG

>4159418|20
AAACTTAGAAATCAAAGATT

>4159874|20
AAAATTTCAGGTAAAAATTT

>4160609|20
AAGCCAAGAAATCTTCTCTT

>4160746|20
GCGATACATTGATGGACCGC

>4163008|20
TACGTATATATATATATGTA

>4163012|20
TATATATATATATGTATATA

>4163013|20
ATATATATATATGTATATAT

>4163016|20
TATATATATGTATATATGCA

>4163020|20
TATATGTATATATGCATTTA

>4164043|20
GTAAAACACAAGTGTTTTCC

>4164581|20
ATATAGCTAGGTAGTTACAT

>4164585|20
AGCTAGGTAGTTACATATCT

>4166368|20
ATATTATCTAGAGATCATAT

>4166396|20
TAGAGATATGTATATCATTA

>4166507|20
ATAATGTGAATTAACATTTT

>4168375|20
TTTTGCATAGTTATGTAAGA

>4169160|20
GAGAAGATATATTTCTTCAC

>4169973|20
TTTGTTTCAAATAAAATAAA

>4170396|20
GGATTATAAATTTATTACCC

>4170955|20
AAATTAATGAACAAAAATTT

>4171139|20
ATTTTGATTTTATTTAAAAT

>4171250|20
CTATTTCTTGAACGAAATTG

>4171544|20
AAAACTTGACCTCAAGATTT

>4171777|20
TTCTTAAATGAACTGAAGAA

>4171901|20
ACAAAACGACATCGTTTTAT

>4172700|20
AGGCTGAGGTTCCTGAGTCT

>4174842|20
TGAATCATTTCATTGCTTCA

>4175568|20
TAGAACTTCTAAATGTTCTA

>4175946|20
CAGGCATTCGGGACTGCCAG

>4179010|20
CAAAACTTTGGATAGATTTG

>4181183|20
AAGCATCTACCTAGATGGTT

>4186969|20
AAAAGATCTTTAAATCATTT

>4187462|20
TTAAAAATTTCAACTTTCAA

>4188576|20
AACCTTCCACTTGGATGATT

>4189026|20
TAAATCTTTTAGAAAATTTA

>4189808|20
AGATCAGAATCTGCTTATCT

>4189852|20
TCCCTTGAACTTTCCAGAGA

>4190438|20
TTAAAAACAGTTGTTTATGA

>4191518|20
TTATCTCAATTTTAAGAAAA

>4192547|20
ACTCACGAGCTCTCATGAAT

>4193273|20
TACACCTACGTGTACGTATA

>4194085|20
AAGTAACTAACTGGTTATTT

>4194477|20
TAATATTTGACCAAAGTTTA

>4195040|20
AAATCCAAAGGTTTTGTTTT

>4195100|20
TTCAGATTCTAGAATGTGAA

>4195819|20
AGAGCTTTAAGTAGATCTCT

>4196015|20
AAAACGGGTCGACCCGGATT

>4197058|20
TAATTTCAGCTCTGGAAATA

>4199163|20
TAATTTCAGCTCTGGAAATA

>4200255|20
TGCTTTCAATCTTGAGATCA

>4202206|20
AGTATTTTTGTACAAATTCT

>4202331|20
GGATGCAATATACTTCATCC

>4204764|20
ACCCTGAAAAGTTTGAAGGT

>4205034|20
CCTTTATAATGTTAAAAATG

>4205240|20
TTTCTGGTATTTGCCAGGAA

>4205490|20
AGATTGGATCAATCCAGTAT

>4207238|20
CTTACAGGATCTGCTGTCAG

>4208145|20
CACATTGGAACTACATTGTG

>4209307|20
CCGTTAACACTTCTTAACAG

>4209818|20
TTTCCTTTAAATAAAAGAAA

>4210134|20
TTTTTGTTTATAAAAAAAAA

>4210309|20
ATAGCATATTTAACTGCTAT

>4210538|20
TGACTAGATTGACCTAGCCA

>4210637|20
ACTAACACAGTTGAGTTAAT

>4211413|20
ATTAGTTCTCAAAAACCAAT

>4212047|20
TAGCGCAATCAACTGCCCTA

>4212874|20
ATTTTCATTGAAATGATGAT

>4214216|20
TTAGAGTTTCTAACTTCTAA

>4214622|20
AGCGGATATGAAGATCAGCT

>4214797|20
CAAACAAGTCTACTGCTTTG

>4215609|20
TCTCACACAGTTTTGTGAAA

>4217741|20
TTTTGGATTTGATTACAAAA

>4218208|20
TTTTTAGTTAAAAGTAAAAA

>4218664|20
CGTATAATTAAAGTTATAAG

>4219827|20
GAAAACAGCTGGCTTTTCTC

>4222028|20
AGACCAAATTGATCTGGTTT

>4222562|20
GATTTTAGAGATCAAAACTC

>4222642|20
TTTGATTCAAATGAATAAAA

>4223252|20
GCTTTATTCTGGGTTAAAGC

>4224568|20
AATTATGCAAATTCATTATT

>4225316|20
TAATGCTATGTATAGCCTAA

>4225680|20
TCTTGTAGACTTTTACAGGA

>4225733|20
TTTGATTTTGAAAAATGACA

>4225937|20
ATGATGGAAAGTTCCAATAT

>4228531|20
AAGAAATTTGGAAAAATCTT

>4231427|20
GCTGACGTAGCTAAGACAGC

>4232696|20
TTTTAATTATTTCATCAAAA

>4233648|20
AGAAATAATTCATTAATTTT

>4234290|20
AATACTCAAAATTGTGTGTT

>4234766|20
TTTTCATTATAAAGTGAAAA

>4235430|20
TACCTTGTTCAAACAATCTA

>4236692|20
TCTCCTCGATGTCGTGGTGA

>4237100|20
CATCAACTTTGAAGTTCAAG

>4237103|20
CAACTTTGAAGTTCAAGTTG

>4237141|20
TAGATGAGGAACCTGATTTA

>4239210|20
AGAACAAAAGGTTTTGGACT

>4239711|20
AAAACGAAACCTTTTTTTTT

>4241323|20
AGCTTCAGAAATTTCAAGCT

>4242794|20
AATAAGATATTTACCTAATT

>4245320|20
GCAGCCATACTTAGAGCTGC

>4245894|20
TCTTATTCATTTGAAAATGA

>4245897|20
TATTCATTTGAAAATGAATA

>4245955|20
TTGAATTTTGAAAATTTCCA

>4246533|20
AAAGCAAACCCGTTTACTAT

>4247381|20
ATTTTTTTGTTCAAAAACTT

>4247705|20
GAGAAAGGTTCATCTTTTTC

>4248129|20
TTTCTAGACTTGTCTAAAAA

>4248331|20
ATATTCCTGTGCTTGAATAT

>4249908|20
GCTTTAGGAACTGCAAAAGC

>4251213|20
CGATTTCAGAACTAGAATCG

>4251963|20
CATTCTGGGCACTCAGGATG

>4252629|20
GCTAGTTATAAAGAACGAGC

>4253070|20
GAAGCAGTCAAGCCTGGTTC

>4253548|20
CCTGGACTTGAAAGTCTATG

>4254047|20
AAAGAAAAATGTGTTTCATT

>4254148|20
ATAATCTTTCAAAGGATGAT

>4256752|20
TACTGCAAATTTTAGCAATA

>4258415|20
CAGCTTCAAAGTAGAAGATG

>4258619|20
GGAGAAACGGCCATTGCTCC

>4258923|20
AAACATACTAAAATCTGTTT

>4259217|20
AGTGGAATGAGCATTTGACT

>4260656|20
CTTTTTCCTTAAGGAAAAGG

>4260706|20
CCTGGTTATAAATAAGCAAG

>4260794|20
GCCCCACGAGGTCGTAGAGC

>4261404|20
TTGGAGATATGTTTCTCCGA

>4261635|20
TTCCATTAATCTTGATGTAA

>4262333|20
GCAAACCAAAGTCAGTTTGC

>4262645|20
CATATATCAAATGAAACATG

>4264154|20
AGATTTGTTATAATAAACCT

>4265008|20
TCTTTTTCTAGAGAGAGAGA

>4265232|20
GAAAATTAATTTTAAGATTC

>4265636|20
CTATTTACATTTGACAATAG

>4266639|20
TACTATTTAGTTTAATACTA

>4267477|20
CTTTCTTTCCCGAATAAAAG

>4268004|20
TAATGTTGAACTAAACATAA

>4271009|20
TTTAAACTCTTGTGTTTGAA

>4271299|20
CCAATTATTGCAAAATTTGG

>4271754|20
TACACATATCTATATGACTA

>4271975|20
GATATGTAATGTTACGAATC

>4272026|20
AGAAAAAAAAATCATTTTCT

>4272059|20
ATATAAATAATTATTTAACT

>4273285|20
GTAACATTTTCAAATTTTTC

>4274139|20
AAAAATTATGAATTGTTTTT

>4274160|20
TCCTATAACAAGTTGTATGA

>4274446|20
TAATTATCGCGAGACAATTA

>4275285|20
GTGATAATATTTATTGTTAC

>4275874|20
TTGTTTATTATAATCAATAA

>4276043|20
AATGTTTATGAATAACCTTT

>4276084|20
AATACTGTTAAAACATGATT

>4276093|20
AAAACATGATTTCATATATT

>4276115|20
TTTATCTTTGGAAACGTAAA

>4276198|20
ACATAAACGCACGTATATAT

>4276231|20
AGTCGGTACACGTATCGTCT

>4276819|20
AAAGTTTATGAAAAAAGTTT

>4276830|20
AAAAAGTTTCCAAAATATTT

>4276885|20
TGCATTGCATGTGCATTGAA

>4276956|20
TATGTATATATATATATATA

>4276957|20
ATGTATATATATATATATAT

>4277798|20
ATACATCTACATGTATGTAT

>4279985|20
ATTCTACATATAAGTATAAT

>4280115|20
TTAGTTGATTGATCATATAA

>4280233|20
TACTGTATACATATGCACTA

>4282576|20
AAGACAGTATGTAATGTTTT

>4282604|20
TTTATTATTAGATTAACAAA

>4283662|20
AATACGAGCCCGCTTTTATT

>4284304|20
TTTCGTGTGAGCAGGCGAAA

>4284948|20
AACGATTTTAAATCATCGTT

>4286940|20
ATGTAATTAATCAACTACAT

>4287023|20
TAAAGTATTGAATTACATTA

>4287356|20
TTCTTGTAAGTTACCAAGAA

>4287876|20
ATGGTATTGGACTATACCAT

>4288328|20
TATTGTAGTCAAATAAAATA

>4288341|20
TAAAATAAATCTAAATTTTA

>4288380|20
ACAGAATCTGAAGATTTTTT

>4288703|20
TTATTATTTAAAAAAAAAAA

>4288916|20
AAAAACTGAAATCTGATTTT

>4290004|20
CACGTTGTAGTTACAAATTG

>4290153|20
TACCTCTTACATAAAAGCTA

>4290544|20
GGATTCCGGCACCGGAAGCC

>4290919|20
TTGTAAGTATTTAGTTACAA

>4291207|20
AACCCTCTTAAAAAAGTGTT

>4291327|20
ATATATATACATATATATAT

>4292155|20
AGATTTTGGGACCAAAATAT

>4292452|20
CGTTCAGTTGAAACAGAAAG

>4293229|20
CTTTCCATTTTACTTGAAAG

>4293586|20
ATCAATTATAAATAACTAAT

>4293646|20
ACAAATTTATTTAATTTTAT

>4293925|20
ATCAGTTTAAATAAAATGAT

>4294002|20
ATTAATTATAAATAAGTGAT

>4294552|20
GACGGATCACATGATCATTC

>4296541|20
GACGAGGACGAGACCTAGTC

>4297092|20
CTGAAATCTTTAGATTCGAG

>4298370|20
ATATATATATATATATATGT

>4298415|20
TACGAGATATATATATAGTA

>4299909|20
GTTTTTTTTTTAAATAACAC

>4300130|20
AACATATATCTATCTATTTT

>4300246|20
TGAATCAATCGATTGATTGA

>4301504|20
TTAGTAATTAGAATAACTAA

>4302470|20
ATGTTTTAAATTTTAAATAT

>4302823|20
AAAAATATATATAGATTTAT

>4302825|20
AAATATATATAGATTTATTT

>4302826|20
AATATATATAGATTTATTTT

>4302843|20
TTTTTTCTTGAAAGACAAAA

>4302891|20
TAGTTTCTTAAAAGAACTTA

>4302947|20
ATAAAATATAAATCTTTGAT

>4303616|20
AGGTTTTGCAGGCACAACGT

>4303649|20
CAATCCAACAGGTATGATTG

>4305528|20
CGGCATACAAGTGTTTACCG

>4307933|20
TTAATGTTTTTAAGCATTTA

>4308231|20
TTTATGTGTACACACATACA

>4308264|20
CGTTAAAATAAATGGTAACG

>4309080|20
GATTAAAAAACTTTTTTGTC

>4309556|20
TAAAATCGCTATTGATTTTA

>4309874|20
TCAAAAATAAATAAGTTTGA

>4310538|20
ATCTTATATGAATATATGAT

>4310675|20
CATAAACATATATGTTAACG

>4311412|20
AGCATGTGTGGATTCATGCT

>4311714|20
TTTTTTTTGGCCGACAAAAA

>4312043|20
AAACAAAATCTATTTTTATT

>4312795|20
GTTCGAACAAGTGTTTCAAC

>4313043|20
ACGTTATTTTAAAATAACAT

>4313416|20
TCATATGTAGTTAAATAAGA

>4313593|20
ATATAATAGTAATATAATAT

>4313617|20
TAACAATCTCTAGATTCTGA

>4316106|20
AAATGAATATTTACTCCTTT

>4316192|20
TGAATAGTATTTAAAATTCA

>4316442|20
ATGTATTTAAGTAAATATAT

>4317136|20
AATAGAAATAGATGTATATT

>4317176|20
TTTTCTCCTTTATGAGAAAA

>4318117|20
AATGCATATTTATATGCCAT

>4319060|20
TTTTTTCTTGTAATAAAATA

>4319312|20
TATAACAATGTATTATTTTA

>4320883|20
TAAGCAGGACTTCCTGCCAA

>4320998|20
TCACAAGTTCAAACTTGACA

>4323575|20
AAATAAGAAAGTTCTGAATT

>4324262|20
CACAAAATCACGAGTTTCTG

>4326750|20
TTAAACTTTGTAACGATTAA

>4326969|20
CGGTTGAAACATTAAAACCG

>4328356|20
AAAAATCTCAAGAGGTTTTT

>4328385|20
GGTGATCTAGATAGATCTTC

>4328446|20
TTTCTTCGCTCGCGAAGAAA

>4328461|20
AGAAATCAAAATTGTTTGCT

>4329217|20
ATCTATCTATCTATATATAT

>4329218|20
TCTATCTATCTATATATATA

>4329221|20
ATCTATCTATATATATATAT

>4329222|20
TCTATCTATATATATATATA

>4329224|20
TATCTATATATATATATATA

>4329225|20
ATCTATATATATATATATAT

>4329226|20
TCTATATATATATATATATA

>4330313|20
AGTTAGAGAGTTCTGTACCT

>4333358|20
CTTGTTAAACTTTGAAGAAG

>4334774|20
ATCTTTTCCCCGGCAAATAT

>4335482|20
GAGCTATTGGTCAGAAGCTC

>4336676|20
TGTATATCTTCACATATTCA

>4337195|20
GCTTCTCAGCCCTGTGATGC

>4337595|20
ATGACTAAGAACTGAGCCAT

>4338706|20
AACTCATTAAGTAATTAATT

>4339778|20
TCTTTCGATTTATCTAAATA

>4340178|20
ATTATATATGAAAGTATAAT

>4340242|20
CCTTTTCAAATTTGTAAACG

>4340586|20
TCAAAATTTCAAAATTTCCA

>4340631|20
TTTTTCGTCATGAAAAAAAA

>4341038|20
AAAATACCATGTTGGATTTT

>4341728|20
ATTTTATTAGATACTGAAAT

>4342542|20
CAGAGGGAAACTTCCACCTG

>4342910|20
TTCATGTACAAGTACCTTAA

>4343240|20
AGGGATTGATCTCTTTCCCT

>4343432|20
AAGAATCCAAGTGATTTCTT

>4343697|20
ATCTTCATCAGGAAGAACAT

>4344200|20
TTTACTCCAAGTAAAGTAAA

>4344735|20
CTGTGTCTGGTCAGAAACTG

>4345239|20
AACACGTACTGGCACGGGTT

>4345290|20
GAAGAGTTGCGGAACTCTTC

>4346108|20
CAAGTTTGACCTCAATCATG

>4347294|20
AACTTTCTTTGAAGAAAACT

>4349268|20
TCTTCTTCCTTGGAGGAAGA

>4352386|20
CCAATATTGTCCGAAATTGG

>4354964|20
TCAACTGCTCAAGGAGATGA

>4355230|20
ACACTCTTGTCCAAGGGTTT

>4356231|20
GTTTAATAACATTATTTATC

>4356473|20
GAAGCTTTTTCAAAAGCTGC

>4357042|20
GTAACATTTGGAAAAATTAC

>4357383|20
ATTTCTGAAGTTTAAGAATT

>4359626|20
CAGGATCTTGGAAAAACCTG

>4359715|20
ATTGCTTCAATTGAACCAAT

>4361047|20
GATTTGATTTGAATCACAGC

>4362064|20
ATAAAACGTTCACATTTTTT

>4362892|20
AAATACCAAAATAGGTAATT

>4364039|20
TTTCTTGATAAAACAACAAA

>4364080|20
AGACTATTTAAAAATATTCT

>4364109|20
TCTATACCAGTTGGAATTGA

>4364491|20
GATTCGGTTTCAACCGCAAC

>4364714|20
ACTAGTAGATTTCTTCTTGT

>4369328|20
TGCAAGCTTGTACGATTGCA

>4370067|20
AACTTCAAGCTCTTCAGGTT

>4372113|20
CCATCTTTTTCAAAAGAAGG

>4372190|20
TTTACTATTCAAACAATAAA

>4372573|20
AATAAATGGCACTAATTATT

>4373005|20
TATTTACTTAAAAATACATA

>4373011|20
CTTAAAAATACATATTCAAG

>4373958|20
GAGTAGATTCTAGTGTACTC

>4374322|20
TAATCACTGAACAGTGACAA

>4376326|20
TGTTTTATTGTAAAAAAAAA

>4376621|20
AACAAATTTTGAAGTTTGTT

>4377495|20
TATTCTCTTGTAATACAATA

>4378474|20
GTTGATTTATTTATATCATC

>4378644|20
TTTATACTTTTAACTAAAAA

>4380170|20
CACTTTATAGGTAAAGAGTG

>4380342|20
ATTTCTTCCTTGTAAGAATT

>4380423|20
GAAGTTCTGACCTGAGCTTC

>4381412|20
GCTCGAGAACTTTCTTGACC

>4381420|20
ACTTTCTTGACCAAGAGATT

>4381733|20
TTTACTACTTAATTATTAAA

>4383864|20
GATGAAATATAGATTTTATC

>4384009|20
TTTTGTTATTCATGTCAAAA

>4384162|20
AAAAAAACTACAATTTTTCT

>4384296|20
GATTTAGCTTTAACTAAATC

>4385311|20
AACCGTTACAGGTAATGGCT

>4386701|20
TAAGAAATGCACAATTCATA

>4386731|20
CTGATATATCAATTTTTCAG

>4389247|20
TTATGTTTAAATTAAAATAA

>4389322|20
AGAAACAATTTATTTATTCT

>4389679|20
AAAAATAATTTATTTATTTT

>4391118|20
ATGATATAATCTCAAATCAT

>4391701|20
AGAGAGAAACATTGATCTCT

>4392103|20
TCTTTTTCTCAAAAACAAGA

>4392196|20
ATTTCTTTACCTAATGATAT

>4393691|20
TAACACCACCAGTGTCGTTA

>4399077|20
TTTGAGAGATCTTACTCAAA

>4402412|20
TCTCATGAGAACTGATAAGA

>4402459|20
TGACATAGTCCAATATGTTA

>4402970|20
AAATATATTGAAATTTGTTT

>4403578|20
AAACGCCAAGTTTTGAGTTT

>4404911|20
ATCATCATGAGCCTGAAGAT

>4404951|20
TTATCAAAGGGCTTTGAATA

>4405721|20
AAAAACTTATGTACGTTTTT

>4405910|20
GTGAAGCATATATGATTCAC

>4406779|20
TGAATCTTTTAGATGATTCA

>4407115|20
ATATCATTATCTAATGATAT

>4408013|20
TTATATTCTGGAGCATTTAA

>4408396|20
TGGTTTCTGACCCAAAACCA

>4409048|20
AAATTACTTCCATGTATTTT

>4409554|20
GATGAAACTTCAAGTTCATC

>4409739|20
TGATATACTAGATTATTTCA

>4409877|20
AATAGTCATTCATGAAAATT

>4409910|20
ATACCTTTAAATTAAGTTAT

>4409950|20
TAAAATAATCAAGTATTATA

>4410025|20
TGCAAAATCTGGATTTTACA

>4410263|20
TTATAAAAAGATTTAAATAA

>4410645|20
TTCAATATTATAATAGTAAA

>4410949|20
GCTGATAACGTGTTATAACC

>4411181|20
ATTCTGTTTAGAAACACTAT

>4412396|20
GAAAGAAGTAAACTCTTTTC

>4413144|20
AAATCTTATCAACAAGTTTT

>4413190|20
TATAGAAATATATATATATA

>4413191|20
ATAGAAATATATATATATAT

>4413192|20
TAGAAATATATATATATATA

>4413193|20
AGAAATATATATATATATAT

>4413195|20
AAATATATATATATATATAT

>4413211|20
ATATATATATATATATATGT

>4413913|20
AAATATATATATATATATAT

>4414976|20
TACACATATATATATATATA

>4414977|20
ACACATATATATATATATAT

>4414979|20
ACATATATATATATATATAT

>4414989|20
ATATATATATATATATATGT

>4414990|20
TATATATATATATATATGTA

>4415036|20
CTATTATAAGATTTTAAGAG

>4415481|20
TTTTGGTAAACTTACAAAAA

>4415786|20
TATGTTGTAAATACGACAAA

>4418410|20
TTCTTAAGAGTTTTCAAGAA

>4418423|20
TCAAGAACTCAATTTCTTGA

>4418471|20
GTATGTTATGTAAAACCTAC

>4418549|20
ATGAACAAACGTATTTTCAT

>4420705|20
ATCTCGGCCATGGCAGGGAT

>4421429|20
GAATTCAAAATTTTGAATAC

>4422449|20
CTCTTTTGAACTAGAAAGAG

>4422479|20
AAGACATATTGATGAGTCTT

>4422925|20
GCTTGTCAAGATTGACGATC

>4424322|20
ATTCACTTTAGAATTTGAAT

>4425277|20
TAGCTAACTTGAGGGAGCTA

>4426357|20
ATAAAAGAGTAGTCATTTAT

>4426424|20
ATATGCATACATATGAATCT

>4426779|20
TAGATTAGGACCCAACTCTA

>4427380|20
AGAATTTGAGTTAGAATTCT

>4427587|20
CAAATCATACTTTTGATTAG

>4427777|20
TTATTTATAGATACAAATTA

>4427795|20
TAACAGTATAAAAACAGTTA

>4428335|20
TTTTTACCATATAGTAATAA

>4428543|20
AAATTAAAACATTTTAGTTT

>4429329|20
AATAAGAACGTGGTTTTATT

>4429456|20
ATTTAAATGTAAAATTAAAT

>4429610|20
GAAAAGCATTTATACTCTTC

>4429680|20
TGTACCTATAAATAGATAGA

>4430094|20
GCCTTTCGTGGAGCAAAGGC

>4430164|20
TTTCTTTTTCCAACAAGAAA

>4430905|20
ATTATAATCAAGTTTATAAT

>4431114|20
AAATAGGAAAATTCCTTTGT

>4431544|20
AAAAAAATTGCGTTTTTTTT

>4432700|20
TTTACTTTATGTTATGTAAA

>4433026|20
TCTTATTTGTCCAAGTAAGA

>4433278|20
AAAGAAGAATATGATTCTTT

>4433719|20
GATTCAAATTTATTTGTTTC

>4434447|20
TCTGGCAGGAACCTGGAAGA

>4437509|20
ATGCAGAAACCTTTTAGCAT

>4438604|20
ATGTGATCATCTTAACACAT

>4440477|20
AAAATGTGAAATCTCACTTT

>4440778|20
AAACCCCTAATTAGGTTTTT

>4441033|20
ATGACCCAAGTTTGGATCTT

>4441064|20
TTGGGTTCATGTCAACCCCA

>4442081|20
TTTCCATTTTGAATTTGAAA

>4442396|20
CAATACTTCCCGAGGTTTTG

>4442460|20
TCCACATTGTTCAATGCTGA

>4443634|20
ATCGAATCTAAAGATTCTCT

>4444146|20
TTTAACCTTAGAAAGCTAAA

>4446216|20
TGTGATGACCTGCAATCACA

>4446550|20
CTAAGAATAAGTTTTCGTAG

>4447452|20
TGGGCCTTATTTAAAGCCCA

>4449040|20
AATTAACTTTCAAGTTCATT

>4449616|20
TAGACTGAGGACTCAGCTTA

>4451740|20
AAATCCATAATTATTCATTT

>4451926|20
AAAAATTTCTTGAAAATTAT

>4452354|20
TACTTTTCTCCAGTAAGGTA

>4454475|20
AATATTTAACTTTCAAGATT

>4457322|20
TCTTTTTGTCTACCAAATGA

>4457381|20
AATAAAAATCAATTATGATT

>4457959|20
AAAATTGTTGGATAAATTTT

>4458128|20
GATGGTGATTCATCACAACC

>4458593|20
AAACCTCATTAATAAGGTTT

>4461279|20
ATCGAATCTGGAGCTTCAAT

>4464230|20
AGATTCACGATCTTGAATGT

>4466787|20
AATTACAAAATTTTGGAAAT

>4467083|20
TGAATGAATAAATTTATTAA

>4467800|20
ACGCTAGTCGCGAGTATCGT

>4468879|20
AGTCCATAAGATTATGTATT

>4468965|20
TTTGTTTTTTAAACAACTAA

>4470046|20
TAGATTTCTTAAGAAGTTTA

>4471025|20
AAAGATGTAGATACTTCATT

>4471605|20
TCAAGTGCTTCAGCACTGAA

>4472896|20
ATAGGATCCTTGAATCATAT

>4473750|20
CTTTCTTTCTTGAAGGTAAG

>4474224|20
TATCAACTACATGGTTGACA

>4474348|20
AAAAAAGTGATTATTTTTTT

>4475091|20
TGTTGGCTTCCAAACTAACA

>4476649|20
ACAAAACGTTAACGATTGGT

>4478343|20
GAAAAAGTTTTAAATTTCTC

>4478471|20
TTTCATCTTTCAAGATTATA

>4478689|20
TCTTCAAGGGACTTTGACGA

>4480095|20
GAAGAACTCTGGAGTAATTC

>4481527|20
GATGAGTTTTCAAAATGATC

>4484705|20
TCTTACCCTTCAAGGTAAAA

>4485905|20
ATTTCAAACTAGTATGAAAT

>4488421|20
CAAAACTATACACAGTTTTG

>4491144|20
TCAATGTGAAATCGCAGTGA

>4491889|20
ATCAGGTCCATGGATCTTAT

>4492077|20
TGACGTCGTCTACTACTTCA

>4492585|20
ATCGTTTAAAATTAAATCAT

>4492720|20
TATTTGTTTTGAAACATAAA

>4493547|20
TTCAATTTATCTGAATTAAA

>4493765|20
GTATTTATAAGTAAAAAAAC

>4493894|20
TTTTTTGCTAAAGTGAAAAA

>4494233|20
TGAAAAAGAAATCTGTTGCA

>4494341|20
ATATATTTGGGCATATTTAT

>4494909|20
GTTTGGTTTTTAAATCAGAC

>4495279|20
TCTAGTGTTTAAACGGTAGA

>4497787|20
CCTCAAGAAGATTGTTGATG

>4498086|20
ATCGTGTTTTGAAACAAGAT

>4498737|20
AAAAATATATATATATATCT

>4498738|20
AAAATATATATATATATCTT

>4499062|20
AAAGTAAGCAAGCGTAGTTT

>4499362|20
GATCCCAAATTTTTCAGATC

>4499882|20
ATTGTATCTGGAGGTACAGT

>4499963|20
GATGTTTATCCACAAGCATC

>4499972|20
CCACAAGCATCTTCTTTTGG

>4502091|20
CATTTGATGCACATAGAATG

>4503012|20
ACAACTTTCCAGAATGTTCT

>4503200|20
TTTTAAACTAAAGTCTTAAA

>4503813|20
TTTTGGAATAAATACCTAAA

>4504277|20
TCAGTTAAATTTTTAAATTA

>4504866|20
TTTATAAATAAAATAATAAA

>4505363|20
ATTAATTGAGATAAGTTAAT

>4505368|20
TTGAGATAAGTTAATCTTAA

>4507285|20
AAAAAATCGATAGATTTTGT

>4509041|20
TCAATTATAAATACAATTAA

>4509667|20
CTTATGGCTAGAGCCATTTG

>4510876|20
AACGAAAATGTATTATTGTT

>4512451|20
CTTTAACGATTTCGATAGAG

>4512760|20
TTTGAATCACCTGTTTCAAA

>4513175|20
GGAAAAAACTCGTCTTTTTC

>4513336|20
AAATTGAAACTTTATAATTT

>4513847|20
ATTTTTTGGAGCTAAAGAAT

>4515286|20
TAAATTTAAAGTTAGCTTTA

>4515607|20
AAAGAGATAGATTTCTCATT

>4515947|20
AGCTCTTCTTGAAAAGATCT

>4517866|20
GTTGAGTTTGGAAAAACAAC

>4520154|20
CACCCCTTTTGATAGGGGTG

>4521350|20
AAAAATAAAACTTTTTTGTT

>4521351|20
AAAATAAAACTTTTTTGTTT

>4523048|20
AGATAAGATAAATCATATGT

>4523511|20
ACTCATCAATGTTCATGATT

>4523654|20
GTCTCAAATTTATATGAGCC

>4524032|20
ATTATTACAACTTTATTAAT

>4524446|20
AATGTTACAAATGAAACTTT

>4524452|20
ACAAATGAAACTTTAGTTGT

>4524677|20
CTCAATACAAATGTATTTTG

>4524729|20
ATAGTATAATTTTAGACTGT

>4524894|20
AATAAAAGTAGACTTTTTGT

>4525198|20
AAAAAATATTAATATTATAT

>4525305|20
AGTATCTCAAGTGAGAAACT

>4526719|20
TTAGAAAATAGATTTTTTCA

>4526829|20
ACAAAAAAAACTCTTTTTTT

>4527080|20
AAATACTTCGAGAAGAATAT

>4527534|20
TATTATTATTTAAATTAATA

>4528103|20
TTAAATTCAAGTTAAATTAA

>4528211|20
AAAATAAAATCTTTTAATCT

>4528271|20
TATTGATCAAATATTCAATA

>4529489|20
CGACTACGAGATCGGAGTCG

>4529881|20
CTGCCGTTTCGAAACGCCGG

>4531051|20
TTTCAAAATAGATTTTGAGA

>4531282|20
TATTATTTTTAAAAATCAAA

>4531614|20
TGATTCTTTAGAAAGATTAA

>4531909|20
ATGACTAAAGTTTTAGTCAT

>4531973|20
TTTCATTGACTTCAAAAAAA

>4532510|20
AAATATCGATCTTCATATTT

>4532879|20
TTTATATACACGTATTTATA

>4534247|20
TATACATGATATCATAGATA

>4534314|20
ATTGTTTGACTTCCAATAAT

>4534706|20
AAATATATATTTTTATATAT

>4534978|20
ATCATACAAAATTATAAGAT

>4535402|20
ATGATATTAACTAATTACAT

>4535688|20
TCAAATAATGAAATTTTTGA

>4535705|20
TGAATTGCATTTGAACTTCA

>4535985|20
TTTTTTTTTTGACAAAGAAA

>4536710|20
ATTTGTATATTTAGACATAT

>4537136|20
CACAATTTCTTGAAATTTTG

>4537444|20
TCTAATTAAAGTTAAGTAAA

>4539240|20
AAATAATATAAAAGTTATTT

>4540050|20
TCTGATATGATCAAATCAAA

>4541173|20
TTTCTATTGACCAGTAGAAA

>4541549|20
AACAACTATTTATAGCTTTT

>4541912|20
TTTTTCTTACATAAATAAAA

>4543103|20
TTCCGTTACTCGTATTGGAA

>4543989|20
TAATATATATGTATTTATAA

>4543990|20
AATATATATGTATTTATAAT

>4544889|20
AATGGGCTTTAAAGTCCATT

>4547263|20
TGCCATCTTTTAAGATCTCA

>4549029|20
TTTATTCTTACAAAAAAAAA

>4551146|20
TCAACAAAACTTTGTGTAGA

>4553206|20
AAAAATATATATATATATAT

>4553208|20
AAATATATATATATATATAT

>4553695|20
CGGAAGCTTTAAAGGGTCCG

>4553797|20
TTATTTTAAAATTTAAAAAA

>4553908|20
TTGTAAGTTGTAACTCACAA

>4554773|20
TAGATAGTACATACTATAAA

>4555224|20
AAATTATAACGTTTTAATTT

>4555611|20
ATTTTAGAAAATACTAAACT

>4555617|20
GAAAATACTAAACTATTTAC

>4556707|20
TTTTATAAACATATAAAAAA

>4556857|20
TATATATATATATATATAGA

>4557142|20
TATATTTATCTATAAAAACA

>4557163|20
ATATTTGCTACATCAAATGT

>4557971|20
ACATTGTTTTCAAACTATTT

>4558912|20
ATACATATATAAATATGTAT

>4559098|20
TTATATATACATATGTATAA

>4559564|20
AATTAATCTAAAGATTCTTT

>4559929|20
AATTAAGTAGATACATTATT

>4561594|20
AAGTAGAGATTTTTTTACTT

>4562833|20
TCTGAATTGTTCTATTCACA

>4563235|20
GAACTTTTCGAGGGAAGTTC

>4563394|20
TAAGTTGGTTGACCAATTAA

>4564170|20
CGATACTGCACGAAGAATCG

>4572075|20
TAACAAAAATCTTGTTATTA

>4572211|20
ACAGATTATAAATATTTTGT

>4573740|20
TAGCCATGATTTCATATCTA

>4574258|20
ACAAAAGGAAGTCCATTTCT

>4574426|20
AACATGTCATCTGATATTTT

>4574445|20
TATCCTAAAAATATAGCATA

>4574665|20
AACCCAGCTTTAGCTTGATT

>4575378|20
CAAGACAAAGTTTTTTCTGG

>4576896|20
TATTCACACCAGTCTGAAAA

>4577103|20
CTAATAATTTTAGTTAATAG

>4577113|20
TAGTTAATAGATATTAACCA

>4577207|20
AAAAAAAAAGTTTGTTATTT

>4578086|20
ATCATTTTTAGAAAAAAAAT

>4578361|20
TTTTTTGTGGCGACAAAATA

>4578403|20
TATTTGTCTGTATAAAAATA

>4579948|20
TTTAATTTCGAGAAATAAAA

>4580504|20
ATTAATACAAATGTAATATT

>4580604|20
ATAAACAGTATAATGTTTTT

>4580644|20
CTCTTAATTAAAATTATGTG

>4580906|20
GTTGGATATGAATATCAAGC

>4582153|20
TATATTAAACATTTAATATA

>4583034|20
AAATCTTCAAATTAAGACTT

>4583485|20
ATTTGTAAACTTTTATATAT

>4583508|20
AACTTTTTTAAAAAAAAATT

>4585282|20
AAAATAAATAAATAAATTTT

>4587272|20
TAAATATTTGCTGATATTTA

>4587455|20
ATCATCTTGAACCTGATGAT

>4588973|20
ACATACCTTTTAAAATATGT

>4590589|20
TTCCTTTTTCGAAAAAGTTA

>4590893|20
ACTAATTTAGATAAATTGAT

>4591017|20
AAAATAAATTTATTTATATT

>4591020|20
ATAAATTTATTTATATTTAT

>4593365|20
TTTTGAACTTTATTACAAAA

>4593556|20
TTGCTGCTTCAAAGAATCAA

>4593630|20
TGATATATAAATATATAAAA

>4593802|20
AAATTACTTTTAAATATTTT

>4593809|20
TTTTAAATATTTTTTTAATA

>4593888|20
TTCTTTTTCAAGAATAAGTA

>4594389|20
TTTAACAAATGTTTTATAAA

>4594517|20
AATATCTATCAATGGTTATT

>4594912|20
AAATGTTAGATGTTACATTT

>4595001|20
TTTTTAATAAATTTTAATAA

>4595405|20
AAATAATATTGACAATATTT

>4597065|20
AATTAAAAGGACTTAAAATT

>4598131|20
TTAAGGTTTGGAAACCAAAA

>4598577|20
AAATATTGATGTAAATATAT

>4600186|20
TCCTATATATGTATATAATA

>4600250|20
TATAGTGTGAACAAACTATA

>4600523|20
ATATAGGTGTGCATCTATCT

>4601860|20
TTACTCATGTGCAGGAGTGA

>4602889|20
GCTTGAAGAGTTGATCAAGC

>4604940|20
GAAACCAAAAGTTTGATCTC

>4606599|20
GAAACCAAAATTTTGATCTC

>4607600|20
TTTGTGAAGAACTGCAGAAA

>4609094|20
TGGCGGCACCAGTGCTGCTA

>4610060|20
TTCTCAGATCTATATGATAA

>4611490|20
AGACTAATAGGTATGACTCT

>4611677|20
TCATAAATTGAAGTTTGTGA

>4614141|20
TCTTTGTATACATAGCAAGA

>4615604|20
ACATACATTCAAAACTATGT

>4615661|20
ATTTTAAAACATTTTGAAGT

>4615666|20
AAAACATTTTGAAGTGTTGT

>4615809|20
AATTAAATTAAAATAGAATT

>4616518|20
TCTGAGTAAGCTTCCTAAGA

>4617114|20
AATACATTGACCAATCTTTT

>4617766|20
AAGAACAAAGCTTTGTGATT

>4618420|20
TAAGGAACACCTCTTCCATA

>4618766|20
AAACCCAAAACTTAGAGTTT

>4618887|20
TGAAAAGAATTTTATTTTTA

>4619908|20
AATTATTTTGAATAACAATT

>4620128|20
AAAGCTTGTCAATAAGGTTT

>4621202|20
TGAAATTTTGCATAATTTTA

>4622567|20
GTTGGAATTATGATTACAAC

>4622658|20
CATTTACATGAAATTAAATG

>4623438|20
TTTGGTGGTACACCATCAGA

>4626823|20
AAAAGCTTTGGACAGCTATT

>4627655|20
TATCATATAGATTTATTATA

>4628718|20
TATAATCATTTAAGATTCTA

>4629284|20
TTGACAGAATCTTCTGTGGA

>4630292|20
AACAAATTTAGAAACTTTTT

>4631719|20
TGAAATTTACGTGAATTTAA

>4632630|20
CTTCAGGAACATAGCTGAAG

>4634234|20
AAAACGGAACATACCATTTT

>4636486|20
CACCTCCAATATTGAATGTG

>4637624|20
AAGCTCTAAGTTAAGACCTT

>4637935|20
TGAATTTTTTTATAAATTAA

>4638557|20
AACCAATTCCTGAAATGCTT

>4638856|20
CTGTGGATTAGAAACCAGAG

>4640552|20
AAAACATTTATGGATGTTTT

>4642293|20
ATGCATATTACAATTTGAAT

>4642299|20
ATTACAATTTGAATTTTAGT

>4643068|20
AAGAAAAGAGTTTTTTTCAT

>4644555|20
ATGAATCAACATTGATATAT

>4645756|20
CTCGTTTCCCAGAAAACCAG

>4646947|20
TTTGCTTCAAGTAAAGAAAA

>4647314|20
AGCTTTTGTCCACACATGCT

>4647552|20
ATAGTATTTTGAAATACCGT

>4649816|20
AATTCGTCAGGTGAAAAATT

>4650145|20
TATCATTCATTTGAATTTTA

>4650212|20
TTGATAAAAACTTTCAGCAA

>4650631|20
TAACTAACTCAAGTTGGCTA

>4650697|20
TAACATTATTAATGATATTA

>4650713|20
ATTATATCATATAATATAGT

>4650839|20
GATATCGAATCTTCGAGCTC

>4650977|20
GATACGCGGTTCAGCTTATC

>4651832|20
TTTATGAGATGTCTCCAAAA

>4652005|20
AAATTTATATATATATATAT

>4652007|20
ATTTATATATATATATATAT

>4652008|20
TTTATATATATATATATATA

>4652019|20
ATATATATATATATATATCT

>4652021|20
ATATATATATATATATCTCT

>4652139|20
CAATTTTTAACTAGAAATAG

>4652435|20
ACTTTTTCTGGAAAAAAAAT

>4652532|20
AATTCAAGAAGTCTTAATTT

>4652571|20
TGAAATATAGATTAATTTCA

>4652839|20
AAAACTAATTAATTAGGTGT

>4653812|20
AATGAGTGGGTCCAAACATT

>4654202|20
TAGTTTATTCTAAAAAAATA

>4655316|20
TGTCGTCACCAGTAACAACA

>4655492|20
AATATTTAACATTAAAAAGT

>4656126|20
AAAACATCTCCATAGGTTTT

>4656406|20
TTTTGTTGTCAACATCATAA

>4656991|20
GCCCCTTCGCACGAAGTAGC

>4657438|20
TAATATTATAGATGAAATTA

>4657792|20
TATTTTGGATTTCGTAAATA

>4659864|20
GTATTAATTTCATTTAAAAC

>4660347|20
TTTAATATTTTAAGATAAAA

>4660457|20
AACTTTTAAAATTTAAAATT

>4660911|20
AATTAACTATTTTTTTAATT

>4661028|20
ACATTGCATGTAGGCATTGT

>4661052|20
ATCGCAATTGCAAATGCGAT

>4661196|20
AAAATAAAACATAATATTTT

>4661339|20
AAAAGCCATAGATAGATTTT

>4662159|20
ATCCTTTTACATAAAAATAT

>4662290|20
AATTTTTTAATTATTAAATT

>4663091|20
AAGGAATTTGTAAATGCCAT

>4663456|20
AAGAAGCCATTTTGTTTCTT

>4664113|20
TGTACAACATATGTGATACA

>4665303|20
ATAATCGTATCTGCAATTAT

>4665453|20
ATTGAAAATGAATTTGGAAT

>4666206|20
ATTTCCTTAACTGTGGAAAT

>4666475|20
AAATAAACAAATGATTAATT

>4666624|20
AAAATTTCACATCAATTTTT

>4666635|20
TCAATTTTTGAAAAAGTTTA

>4667105|20
TACAATATTTTATTATTTTA

>4668023|20
CTTTAAAAATGTTATGAAAG

>4670345|20
AGCAATTCATCTGACTTGAT

>4670807|20
TCTGGAGGTATACCTTCAGA

>4671119|20
TTGCAATACCCGTATATCAA

>4672233|20
GAGAATCATCAACCATTCTC

>4673378|20
AATTTTATTTTAATTGAATT

>4674022|20
TATATTTAAAATAAAATCTA

>4674130|20
TTTCACCAACTTAGGTGTAA

>4674527|20
ATATTTGTTCCAAAAAGTAT

>4674667|20
ATTTATACAGGTTTATTAAT

>4674680|20
TATTAATTAGATGATCAATA

>4675064|20
TAAAACAGCCTGCTTTTTGA

>4675146|20
AACACTTTAGGTAAAATCTT

>4675305|20
ATTGCATCAAATAAAGCAAT

>4677618|20
CTCTTTGAGCTCTCCAAGTG

>4677658|20
GGGTTCTTGGCGAAGAACTC

>4679167|20
TGGCTTAAAGCCTTAAACCA

>4680005|20
CAATAAATTAGAGTTTATTG

>4682519|20
AAAAAATGACATGTTTTTTT

>4683340|20
ATCATTATCTAGATGATGTT

>4684316|20
TTTTTGCAAACTTGCAGAAA

>4684434|20
CATAAAATTTGAAGCTTATG

>4685475|20
ATATTGTTTGGAAATAATCT

>4685601|20
TCCTGGAAGACCTTCAAAGA

>4686132|20
TACTAAAAACCTTTTAACTA

>4686139|20
AACCTTTTAACTAAAATATT

>4686806|20
TGATGACAACTTGGTCATCA

>4687350|20
ACAATTGATCAATCAATTAT

>4687451|20
TTACTCAAAAATTTAAGGAA

>4687734|20
AACAATTTAAATAAAATATT

>4690463|20
GCAGCAATAACTTTTGTTGC

>4690838|20
TTGAATCAAACTTTATTAAA

>4690870|20
AAATATAAATTTTAATATAT

>4690872|20
ATATAAATTTTAATATATAT

>4690873|20
TATAAATTTTAATATATATA

>4691958|20
TTCGCGTTCTTGACAGCGAA

>4692699|20
TTAATTTGACTTGAATTTAA

>4692905|20
GAAACTAAACATTTAGATAC

>4693213|20
AAAAACACATATGTATTATT

>4693530|20
CAGAAGCATAGATCCTTCGG

>4696659|20
TCTCTTTAAAATTTAAGAAA

>4698188|20
TTGTTTGCACATGGTAACAA

>4698287|20
TTTCCAAATTGAATTGAAAA

>4698325|20
CAGATAATAAGTAATATATG

>4698685|20
AGTGTGTCTATAGACACATT

>4699154|20
TTAATTTACTTGTAAAATAA

>4699231|20
TGTTTTATTTTAATAGAAAA

>4699341|20
AAAATTGTTCAAAGAATATT

>4699405|20
ATTCTGTGTTTACACAAACT

>4699835|20
ATCTATTTTTGAAAATATTT

>4700516|20
AAGAAAATAGATATTTTTGT

>4700528|20
ATTTTTGTGACCACAAAATT

>4700774|20
AAATGTATATATATCCTTTT

>4700979|20
TTTTCTTTTTCAAAAGCATA

>4701688|20
ATTTTCATAGATATAAACAT

>4702368|20
ATTATAATAGCTAGTATAAT

>4702436|20
ATCACGTTGTTCAACATGCT

>4702449|20
ACATGCTAACATTAACAAGT

>4702866|20
TATTATTAATTTTATTAATA

>4703053|20
TGAATTAGTTGACCAATCCA

>4704010|20
AGTGAACGATCTTTTTCACT

>4706019|20
TTTTTTTATAAAACAAAAAA

>4706243|20
AAATACTTGTACTAGGATTT

>4706492|20
ACTATAGTTGTATCGATAGT

>4706573|20
ATTATTTGATTTCGTATAAT

>4706839|20
ACATGACTACATAGAAATGT

>4708560|20
AGTTCGGTTCAAACATAACT

>4708751|20
TGGATCTATAAATATATGCA

>4708793|20
ATATATGCACATGCATGTGT

>4708943|20
ACATGCATGAGCATACATTT

>4709129|20
AAAAGTTTCGTGAAACATTT

>4709459|20
GTTTTATTTCAAAACAAATC

>4709971|20
ATATATATTATAATACAAAT

>4710258|20
CTGTATAGAGATCTATGTAG

>4712685|20
AACCCTTAAACTTATGGGCT

>4713432|20
TTTACAAAAACTTGTGCAAA

>4713924|20
AAACAAAAAACTTTTTTTTT

>4715286|20
ATGAAGATCAAGATTCTCAT

>4715920|20
CATGGCCATAGATAGCAATG

>4716058|20
ATATCAGCCATGGCTGCTTT

>4718310|20
AAAAAAGTCAAGACTTTGCT

>4719543|20
AAATGTCTATCTATATATTT

>4719626|20
AATCATTAGTCCAAATGCTT

>4719641|20
TGCTTATGTCTAAATAAGTA

>4720559|20
TAATATTAGAACTAATTTGA

>4720640|20
TTTTTCTTAAGTTAGAAAGA

>4721235|20
CTCTTGAATTGACACAAGAG

>4724551|20
TGGAATCGGAACCGCTTCGA

>4725362|20
TTTATCTTCATGATGATAAA

>4726155|20
GAAAATAGCGAGTTACTTTC

>4727373|20
CTGATTGGATTTCTAACCAG

>4727642|20
AAAGCTAGACATCTTGCTCT

>4728859|20
AGAATTATCTAGATAAGTGT

>4731340|20
TCTCGATCATTTGATCAAAA

>4732527|20
AGAGAAATGTTCGTCTCTCT

>4733042|20
AAGAACATAAGTATGTGCAT

>4733238|20
GCATAGGCTTTAACCAATGC

>4733666|20
TCCTCTCACATGTGAGAGTA

>4735704|20
CGGCGGAGAAGTTTCCGACG

>4739363|20
AAAAAAGATTCATATTATTT

>4739424|20
AATAAAACTAGAATTTTTTT

>4739631|20
TTATTTAGAACTCTAAGTAA

>4740171|20
CCTGGAAATGGAGTTCCCGG

>4741130|20
ACTATGCTTAAAAACATATT

>4741719|20
TTTTGGGGTTGAACACAAAA

>4741811|20
CTTTATTTAATTAATTAATG

>4742895|20
GAAACCCAAGTTTGGGCCTC

>4743545|20
TGATTCAATCTAATGAATTA

>4744204|20
AATGTGATGCACAACACCTT

>4744560|20
AATACCTGTTGAAAGATATT

>4745173|20
AGATCATTTCAAAAAGATCT

>4746268|20
CAAAACAAGAGCTTTTATTG

>4746944|20
TATTTGTATGAATAAAAGTA

>4749203|20
TATGAACGGATCCGTTCTTA

>4750616|20
CAACACCTTTTATGGTGCTG

>4750912|20
TCGACGAAATCTTTGGTCAA

>4751194|20
ATAAACTAACTTTTGTTCAT

>4751726|20
AGAACGGTTTCAACGATTCT

>4753051|20
ATATTGAATTGATCCAATCT

>4754940|20
GGAATTCGCCGGCGAATCAC

>4755189|20
AGGATTCTGATCATGATCCT

>4755703|20
TTATATATGGGCCTATCTAA

>4756587|20
CCTATTCCTCCAGAAATTGG

>4758224|20
AAATCTCCAAATTCAGATTT

>4758434|20
ATCAATCTTTGATGCTTGAT

>4758577|20
GCAGCTGCAGTTGCAGCCAC

>4758812|20
GAAGCTTATCAAGAAGATTC

>4760743|20
TATTAATATTCATAGTGATA

>4760832|20
TTTTATTTTCAATAACAAAA

>4761771|20
GATTCGAACTCGTTAGATTC

>4762913|20
AACCGGACAATAGACCGGTT

>4763789|20
AACGTAATGGACTTTACCTT

>4766233|20
GAAATCTAAAGTTAGATAAC

>4766271|20
TTAGGACAAGATTGTACCAA

>4766945|20
TTTTTACCATCTTGTAATAA

>4767165|20
TTCATTCCATTTGAAATAAA

>4767890|20
ATAAATTTAAATAAAGTTGT

>4768124|20
AAGTTATAAAATTATAAGAT

>4768730|20
AACTCTTTTCCAACAGAGTT

>4769532|20
TATTGAATGCGAATTAAATA

>4769589|20
AAAAGTTTACATCAATTTTT

>4770149|20
ATTTATTTTTTAAAGTTAAT

>4770276|20
TAAAAAAAACATTTATTTTA

>4770278|20
AAAAAAACATTTATTTTATT

>4771233|20
AAATTATTACTTAATATGTT

>4771569|20
TTTTTGTCTCCAGAAAATAA

>4771924|20
AAAAGATACATGTATTTTAT

>4771976|20
TAGATAAATAAAATTAACTA

>4772267|20
TTTTTAATGTTCTTTCAAAA

>4772285|20
AAAATTGTTTTAAGAATTTT

>4772359|20
AATTACAACACGTAGTTATT

>4773383|20
TCATGTTTTCAAAGACATGA

>4774078|20
TGTAGCTATTGATATCTTCA

>4775015|20
AGTATTCAAAATTGAACAGT

>4775062|20
ATGAAAATAACTAAATTCAT

>4775492|20
AACATGTATTTATACAGTTT

>4776543|20
AAAAAAAGGAACTTTTTTAT

>4777208|20
AAAAATAACACGTTGTTGTT

>4777371|20
TGCAACTCAACTGTGTTGGA

>4777473|20
GAAATCCTCAGGAAGATTTC

>4778800|20
CACAACACCAGGATGTGGTG

>4780157|20
ATTTCTAACCTGAAAGAAAT

>4781006|20
AGTTATAAAGATTCAAAACT

>4781314|20
GCAGAAGCATTTGCATCTAC

>4784496|20
ATGAAAATATTTAGTATCAT

>4784566|20
AAAATGATCTTGTTCTTTTT

>4784645|20
AATCTCCTTTGAAGTTGATT

>4785433|20
TAAACTATAAATATCGATTA

>4785684|20
TAATTAATTTAATTTAATTA

>4785832|20
TTATTTTTGCGGAAAAATAA

>4785867|20
AAAAGAATTAGAGTTATTTT

>4786022|20
AATTTCATACATATTATATT

>4786045|20
AATTTATAATCTTATATATT

>4786056|20
TTATATATTACAATAATTAA

>4786201|20
AGTGTATAATCTTAAACACT

>4786609|20
TAATAAAATTAATATTAATA

>4786790|20
TTTAGAAAAGATTATATAAA

>4787040|20
ATAAAATTTTAAAATATTAT

>4787203|20
ATTACTTTTAAAAAATAAAT

>4787406|20
ACATTGCCAACTGGCAACTT

>4787445|20
CTAGATATCTATAAATCTAG

>4788007|20
AATTTAGGTTTACTTATATT

>4788140|20
CTATACTAGTACTATTACAG

>4788206|20
TTTTCCATATTTTTTGAAAA

>4788509|20
ATTCAAGTACATACTTTATT

>4789418|20
TTAAAATAAGATTTTTTAAA

>4789807|20
TTAGAAAACAGGTGTTCTCA

>4790075|20
GAAGATACTTCAGGTTCTTC

>4791098|20
GCGTTGAACTTGATCAACTC

>4791432|20
ATGCCAATCTCGATTGTGAT

>4791736|20
AATGATTGGAGCAGATCATT

>4792389|20
CTTATCTTGACCATGATATG

>4794326|20
TCCTCACAACTTGGTGATGA

>4794395|20
TGACCTTACAAGTGAGATCA

>4796780|20
TTTTTTTGTTTAGATAAAAA

>4796939|20
AAATTTATATTTATACATAT

>4797840|20
TCGCTTCATGGATGGATCGA

>4799402|20
TCATGATGTCTACAAAATGA

>4801950|20
GGGCTTTAAAATTAAGGCCC

>4802089|20
TAATGTTAATTTTAAACTTA

>4802537|20
TTAATGATATATATAATGAA

>4804170|20
TTCAAAAGATTTCTCCTGAA

>4805821|20
CAGATTTGCAGGCATCTCTG

>4806195|20
TATGGAAGAGATCATCCAAA

>4809086|20
ATTGTATATGTATATTCTAT

>4809793|20
TATAAAAATTTATCGTTATA

>4809801|20
TTTATCGTTATAAATATAAA

>4809821|20
TAATTGATATATTTCAATGA

>4810309|20
AAGCAATAAAGTTAATCCTT

>4811527|20
TTTTATATTTCAAAGTAAAA

>4811528|20
TTTATATTTCAAAGTAAAAA

>4813781|20
TACTCCTTTCAAAACGAATA

>4814685|20
TATCATTTATTTAATTGATA

>4814935|20
TATCACTTAGTTTTGTGATA

>4815052|20
AACAAGATCCCGAACTTGAT

>4815354|20
TAGTGTATTTTAATACAATA

>4817197|20
AATCAATCAACTTATTAATT

>4817950|20
AGAAAAAGATGTCTCTTTTT

>4818827|20
AATCTCTAAGCTTAGAAACT

>4820359|20
GTTCTTCAAAATTCAAGCAC

>4820671|20
TTTTTAACAAGTGTCAAAAA

>4820748|20
AAATAATCATATTATTATTT

>4822154|20
ATACATGACATGTGATGTAT

>4822657|20
CAACAACCAACTTCTTGTTG

>4822965|20
GATGCTTACAAGAAAGCAAC

>4824135|20
ACTAACTCCGGGAAGGTAGT

>4825122|20
TGTACGAATCCATTCCTACA

>4826171|20
AGAGAAATGTTCATCTCTCT

>4826685|20
AAGCACATAAGTATTTGCAT

>4827811|20
TTAAAAAAGAACTATTATAA

>4828176|20
TGTTAGGAGGGCTTTTAACA

>4828286|20
TCTAAGCTTAGAAGCTATGA

>4828527|20
ACATAAGTGACCTCTTCTGT

>4829316|20
ATCTCTTAAGTTTAACGGAT

>4829667|20
TAAATTCAAAGTTTTATTTA

>4829714|20
TTAAATTTAAATAATTATAA

>4830623|20
TCTAAGCTTAGAAGCTACGA

>4831939|20
TTATGTTTTTGAATAAATAA

>4832674|20
TGAGAAGATTGAAATTCTCA

>4832862|20
AATTAATTAAGTAGTTAATT

>4833445|20
TAATTATATTCATATATATA

>4834316|20
TTTTGCATACTTTAGCAAAA

>4834414|20
TGTTATTGGGACCAATATAA

>4836027|20
AAATGCCATTTAGGTCATTT

>4836436|20
CCGTGTGTAGTTGCACACCG

>4837329|20
TGAATTAACAAGATAATTCA

>4837979|20
GGGCCTACACTTTTGGGCCC

>4838286|20
AATTTCTGTACACAGCATTT

>4838961|20
TGGTTCTTATCTCTGAACCA

>4840197|20
GAGATGTTGGACCACATGTC

>4840777|20
ATATATATGTGCATAGATAT

>4841294|20
ATAAAACAGAGCAGTATTAT

>4841428|20
ACAACAGATTCATGTGTTGT

>4841723|20
AAACACTTCAAGAAGTGGTT

>4842003|20
TATAAACTTTGAAGTGTTTA

>4842178|20
TTCAAGAGGTTCTTTTTGAA

>4845510|20
AGGGATTAGGTCAAATCTCT

>4845840|20
ATTAAATATAAATATCTGAT

>4845926|20
ATATATATTTAAATACATAT

>4845927|20
TATATATTTAAATACATATA

>4845928|20
ATATATTTAAATACATATAT

>4846087|20
TTTTAACCAACTTTTTAAAA

>4846439|20
GATTTGAATACAATCATATC

>4848002|20
ACATCATCAAATGCTAATGT

>4848505|20
GAAATCTCCGTGGGGATCTC

>4849044|20
ATTGATCTTGGAAGACCAGT

>4849096|20
TGTAAGCAAATTTGTTTAGA

>4850242|20
CAGACAAAACTTTGTCTCTG

>4850275|20
AGATTAGACATGTCTCATTT

>4852260|20
AACCATTATCAAAAAAGGTT

>4852328|20
TTTTTAGTTGGAACAAGAAA

>4852628|20
CAATCTCAAAATCAAGATTG

>4854400|20
TGAATTCGAAATTGATTTCA

>4855096|20
AAAAAAACCGAGACTTTTTT

>4855334|20
TAAAAACAATTTAGTATTTA

>4855441|20
TTTATAATTTTATTTACAAA

>4855903|20
ACAAAAGTTTGAATTTTTTT

>4857577|20
AATAGAGATAGATCTATGTT

>4857792|20
TGTGTGTATATATACATATA

>4857796|20
TGTATATATACATATATGTA

>4859508|20
AGAAGAAATCAAAGTCTTCT

>4861624|20
GAACAAAATCGATTATCTTC

>4862390|20
GGTTCGCTTGGAGGTGAACC

>4863012|20
AGCAGTTGAAATAAACTTCT

>4864603|20
ATCAAAATTGAACTCTTGAT

>4864710|20
CTTGTGTTAGGTTACACACG

>4864971|20
AAAAGAAATAGATTACGTTT

>4866047|20
AAAAAATGATTTGACTTTTT

>4867316|20
TATTTTCCTGTATGAAATTA

>4867795|20
AAAATATGAAATCATAGTTT

>4868908|20
GAGTTCGGGGACCCGAATTC

>4868919|20
CCCGAATTCATGTGTTCGGG

>4869433|20
TTGGCAATTGGAAGTGCTAA

>4871528|20
AATACATTAGATAAAGAATT

>4873636|20
ACTAATGATGTATGATTTGT

>4874186|20
TTTCCAGCATATACTGGAAA

>4874895|20
TGTTTTTTGTTCCAAAAAGA

>4878319|20
GGAGATGAAGATTCATCAAC

>4878391|20
TCCTCTTATTGAGAAGAGAA

>4879264|20
AATAGACACTTGGGTCTAAT

>4879871|20
TTCAAAGGTCCACTTTTGAA

>4880202|20
GGAATTGTATGTACAATTAC

>4880501|20
ATGGATTTCCCGGAAGCCAT

>4880631|20
CAAGAGAAGACCTTCTAGTG

>4883867|20
TAGATATATATATATATAAA

>4884974|20
AAATAAAACCAGTTTCATCT

>4885770|20
CTTCGAAGACGTCTACCAAG

>4886562|20
AACACATAGTGCTTTTTGTT

>4887439|20
TAACCAAACCGGTTTGTATA

>4888619|20
AGATCCAAAAATCAGGATCT

>4889056|20
TTCAAAGATTGATCCTTGAA

>4889650|20
AAGATTTGCTTGAAAATCGT

>4891852|20
AAAAACAAAAATTTGTCTCT

>4894390|20
AAACAAAATGAATATTGGTT

>4894421|20
AAATATAAATTTATTTATTT

>4894422|20
AATATAAATTTATTTATTTT

>4895126|20
TTACATAGATTTGAATGTAA

>4895655|20
TATCAACTTGGAATGTGATA

>4895677|20
TGAATCGACTAATCGAGTCA

>4896667|20
AGTTTCTCAAGTAAGAAACT

>4897320|20
CTTTTTCGTTCACTGAAAAG

>4897635|20
TAATTTAATTTATTGACTTA

>4899774|20
TCATTTCTGGGCAAAATTGA

>4900265|20
AATAATGTGCCCACATTAAT

>4901477|20
TCTTTTTAATTTTAAAATAA

>4904285|20
TAATATTTACATGAGTATTA

>4904825|20
ATACACACACCTTTGTTTAT

>4904895|20
AAAAAAAACTAGTTTTTGTT

>4905808|20
TATATTTAATAATAAAAATA

>4906098|20
AAAAATCACGTGTGATAATT

>4906279|20
TCAATATTATATGTTATTGA

>4908021|20
ATGATTCTTGAATGACTCAT

>4908910|20
TTTTTTTCTGTAGGCAAAAA

>4909964|20
TCTTCAGGACTTCTTGAATA

>4910506|20
ATGAGTCTTAAAAGACTGAT

>4910685|20
TTAGTCTCCATGGAGACGTA

>4910916|20
CTTTTCTTACTTAACATAAG

>4911802|20
ATCTAGACCATGTTGTAGAT

>4912287|20
TTTTGCAAGGACCTGCAAGA

>4913352|20
GTTTCCTAGAACTTGTAAAC

>4914735|20
ACGATAGTAAGTATTATTGT

>4915240|20
CAAGAATTTGGAAATTTTCG

>4916646|20
ACTATCTTGGTCAACTTAGT

>4916808|20
AAGAATCTTACATGTTTCTT

>4916939|20
CTTTTCTTCATGAAGCAAAG

>4917532|20
TGCTACTAGAACTAATATCA

>4920110|20
GCAATATCTGAAGATCTAGC

>4920392|20
TGCAGCTTGTTCAAGCTCGA

>4921683|20
TCAAAGCGACGTCGTTTGGA

>4922088|20
TTAAGAAATGAATATCTTAA

>4922262|20
TATGGACCTAAAGATGCATA

>4923808|20
CTAAATTGTGGAAATTTTAG

>4924122|20
AAAAAATCTCTAGAATTTAT

>4924708|20
CTCTGGGAATATTCCTAAAG

>4925565|20
ATTAACCTAACTAGCTTGAT

>4927726|20
CACAAACCGAACTGTTGGTG

>4927982|20
CCAGTATCTAAAGGTACTTG

>4928065|20
AATACCCGCAGGTGGGTCTT

>4928541|20
ATCAGAGAAAGTTTTCCGAT

>4929199|20
TTTTGAACATTTGGTCAAAA

>4929390|20
AAGCGTTGTTCACACGGCTT

>4930450|20
ATAAAAAGAGTTCTCTTTTT

>4930659|20
ACCGAGAAGAGCTTCACCGT

>4931766|20
TTGTTTTTCTTGAACAACAA

>4932380|20
TCATATGCAACTTCACATGA

>4932618|20
CACCGTTCCCAGGAACAATG

>4933159|20
TAGGTTAAACATTTGACCTA

>4933404|20
ATTTTAAATATATTGCAAAT

>4935315|20
ATCACGCACGTGTGGGAGAT

>4935675|20
GCTCAGCCTCGAGGCTTATC

>4935971|20
CCTACGTGGCACCACCTGGG

>4936938|20
ACCAAATCTTATGATTTTGT

>4937019|20
TAAATAGATAGATCATTTTA

>4937537|20
ATTTAAAATCAATCTTATAT

>4937633|20
TTAAACTCTACAAAGTTAAA

>4939117|20
CAACATTGTTGAGATTGTTG

>4939907|20
AGCATGATGATCATGATGAT

>4941471|20
TTTTATTCTGTATAATAAAA

>4941510|20
TATTCAATAAGTTTTTAATA

>4942167|20
CAAAGACATGAATCACTTTG

>4942397|20
AGTGCATTTTGAAAATCACT

>4942749|20
TATTTTTAGTGCTACAAAGA

>4943057|20
ATTTTTGGTCAACCAAAGCT

>4943264|20
ACAATATCATTTGCTATAGT

>4944019|20
ATCTAATCATGTGGTTATAT

>4944197|20
TTAAAGTAACCTTGCTTTGA

>4944898|20
TAAGATCTACATAGTCCTTA

>4945212|20
TTGTTAAAATGTTTTTAAAA

>4945939|20
ATAATAATTGAAAAAATTAT

>4946507|20
TATTTTCTTGTAAGAGATTA

>4947707|20
GCTTCTTTTGAAAAAAAATC

>4949159|20
TTGTGTGTTCCAACAGAAAA

>4952106|20
CTTTAGTTTCAAAAGCAAAG

>4953162|20
TTTTTGTTGCCCAAAATAAA

>4953838|20
TTTATTAATTCAATAATTAA

>4956876|20
TCACGGGATGGATCCAGAGA

>4958042|20
TTGTTAATGATGGTTAACAA

>4958532|20
AACTACAAATATGTGAAGTT

>4959758|20
GATTTGAACTTGTCCAAGTC

>4959779|20
TTACCGGATGAATCCGGTAA

>4961330|20
AGAAGGCCGTGCAGTCTTCT

>4964248|20
AAAAGCCAAGATCGGCTTTT

>4965365|20
AAAACAATATGTATTTGTTT

>4965711|20
ACTTATTAGATATAATAAGT

>4966283|20
AAACTAAAAAGTTTCAGTGT

>4966822|20
AAATATATAAATTGATATTT

>4967813|20
TGATCTTAAAATTAAAATAA

>4968073|20
TTGGATCATTGATGATAAAA

>4968140|20
TTGTCTCATGGATGAAATAA

>4969093|20
ACAAAGTTTTTAAATTGTGT

>4969645|20
AAGATTAAAGATTTGATCTT

>4970802|20
AAATTTTGTTTACATAAATT

>4973562|20
TGAAGATGACATCATTTCCA

>4973661|20
AGAGAATCGATCGAATCACT

>4973916|20
CCACGTGTATGTATACGTGG

>4974912|20
TTAATTAGAACTATGATTAA

>4975025|20
TGAATATATAAATATGTACA

>4976309|20
ATAATGTGATGTAACATTGT

>4976374|20
GCTTTCCTATTTAGGTAAGC

>4976691|20
ATTTGATTTACAAATAAAGT

>4976774|20
AAAATATATGTATATTTCTT

>4976808|20
AAAATATATGTATATGTCTT

>4977041|20
TCATTTTTTCTAAAGAATTA

>4977375|20
AAAATGTTTGAAAACATATT

>4978799|20
ATATGATAGATCTAACATAT

>4979058|20
ATGATGGTGAGCATCATCCT

>4979552|20
TCCTTTATATATATAAACCA

>4980942|20
GTTCGTTTGCTCAATCGAAC

>4980944|20
TCGTTTGCTCAATCGAACGA

>4981025|20
TTACGATTGAGCTATCGGAA

>4981422|20
TGCACCTTTGGAAAGGATCA

>4983418|20
TTTCACATGCGTATGTGTAA

>4984823|20
AGAGGCCAGAGCTGCCCTCT

>4985839|20
TTTTATGGATGTCTTTAAAA

>4987634|20
CGCTACGCGCACTAGTAGCG

>4987792|20
ATTTAGAAAAATTACAAAAT

>4987989|20
TACATCTGTGAACACGTGTA

>4988482|20
TTATTTATTTTAAAAAATGA

>4988484|20
ATTTATTTTAAAAAATGAAT

>4988835|20
ATGACATAAAATCATGTGAT

>4988840|20
ATAAAATCATGTGATTTAAT

>4989157|20
TTAAAAAAAAATGTTTTTTA

>4989170|20
TTTTTTATACCTCCAAAAAA

>4989465|20
CTTCTTTTTACAAAAAAATG

>4989627|20
ATTTGTATATTTATATAAAT

>4989628|20
TTTGTATATTTATATAAATA

>4990349|20
TAAGGAAAAAATTTTGTTTA

>4990653|20
GAGGAAGGTGTACCTTTGTC

>4991102|20
TATGCATATAGATATAGATA

>4991588|20
TGATTTACAGTTTTAAATTA

>4991849|20
TCTTCCGACAAGTTCGAAGA

>4992693|20
TGAATCATAAATATATTTCA

>4993372|20
TTGAAGAAACATAACTTCAA

>4993539|20
ACAAATAATTAATTTCTTGT

>4993615|20
CAGATTTCAAGTGATACCTG

>4993770|20
TATTATATATATATATATAA

>4994165|20
CGTGTATATATATGTAAACG

>4994646|20
TCAATTGGGCCCCCTATTCA

>4995757|20
TATCTAATAAATAGTCGATA

>4995792|20
AAAACAATAACTATTATATT

>4998080|20
TCAGCTTCCATGGAAGGTTA

>5001113|20
AGGTGGTTTAAAAACAATCT

>5001592|20
TCAACAATTCTAATTGTCTA

>5002940|20
AATAGTATTAAAAAAGTATT

>5003031|20
CTTCAGAACAAGTTTTGGAG

>5003411|20
AAAAGAAAACGTTTTTTTTT

>5004075|20
TTACATATAAATATGTGAAA

>5004797|20
TGATACTTTTAAAAATATAA

>5004835|20
TTACAATTTGAAAAATATAA

>5005481|20
AATATATGCAAGCAAATATT

>5005648|20
AAATAGTAGTACAACTATTT

>5006701|20
TTTAATTGATTTCAATCATA

>5007763|20
ACATATCAAAGTTGATATAT

>5008555|20
CAAAGAAATCGAATTCTTGG

>5008991|20
TAAATTGAAGATAGAATTTA

>5009698|20
GCATCCGAGAACTCAAATGC

>5010147|20
CTTATGAAGACCTTCAAGAG

>5011496|20
TAAGGTAGAGGTATACCTTA

>5012098|20
TTAAACATACCTATATATAA

>5012839|20
TTGATCATCGGGAGGAACAA

>5014554|20
AATTTTAAAAATTAGAAATT

>5014701|20
TTTCTTATCAAGATACGTAA

>5015439|20
GTGCCAAACAGGTTTGTCAC

>5015784|20
TATACAGAACCTTCACTATA

>5016049|20
TTCTTAGCAATGTCTAAGAA

>5016578|20
AGGGTTTTTCCAAATCCCCT

>5018631|20
ATTTTGCTTTGAAGAATAAT

>5019005|20
TGTATATATATATATATTCA

>5019663|20
AAATGGTCATTTCACCATGT

>5020234|20
AAAGATATATATATATATAT

>5020236|20
AGATATATATATATATATAT

>5020831|20
GACGAATCTCCAAATTCTTC

>5021692|20
TAAGAAATCAAGATTTTGTA

>5021724|20
AAAAAAAAGTTCTCTTCTTT

>5022157|20
TAGTAATTTTAAAATTACCA

>5022305|20
AGTTTAAATTAAATGAAACT

>5022770|20
AAAACTTAAAATTAAGTAAT

>5023058|20
AAATTTTAACCTAAAAACTT

>5023070|20
AAAAACTTACATAATCTTTT

>5023129|20
AGGATTTTTAAAAAAATATT

>5026101|20
CTCTTAATTCAAATTAGGTG

>5026597|20
AGGATTATAAATATTATCGT

>5027967|20
ATCAACCGATTTCAGTAGAT

>5031843|20
GAAGTAGTCAAGACTTTTTC

>5031968|20
TTTTCCTTTTCAAAGCCAAA

>5032113|20
AACCAGATTCTACTCTAGTT

>5032118|20
GATTCTACTCTAGTTGATTC

>5033320|20
ATCTTTCAAGCTTGAAATAT

>5033973|20
CGTATCTGAACTGAGATATG

>5035361|20
TGATTATGGAACCCCAATCA

>5036715|20
GTACATATATTTACATGAAC

>5037016|20
TACGTACGATAACGCACGTA

>5038419|20
TACTACTTCCAGATGTACTA

>5038633|20
CAGAGTTTATGTACACTGTG

>5039411|20
GTGAGGAACTTGTTACTCAC

>5040764|20
TTTCAATTTTGAAATTCGAA

>5041156|20
AAAAAGAATGCTTTCTTTAT

>5043385|20
GATGCAGATGAATCTCCATC

>5044292|20
TGTATATTCTATAATATAGA

>5044946|20
CAATTAAACTCGTTTAAATG

>5046087|20
TTGCTTCATGGATTTAGCAA

>5046935|20
AAATTAAGAAATCTCAGTTT

>5047247|20
TCGTTTAGCTTGCTAAATTA

>5047499|20
TACTTTTATAAATCAAAATA

>5047596|20
ATTACTAATATATTAGTACT

>5047610|20
AGTACTAGTTTACTAGTACT

>5048835|20
ATATTTATACGTAATAATAT

>5048908|20
ATTTTGTTTTGATAGAAAAT

>5049016|20
ATAACACAACATTGTGTTTT

>5049258|20
ACGAAAGTTTCAACTTTAAT

>5049537|20
TACTTGATTAGATTCAAATA

>5051580|20
AATCCGTATTTATAAGAATT

>5051653|20
AAAATATCTAAAGATATAAT

>5052494|20
GTAAAAGAGAGCTTTTTGAC

>5053167|20
CTACTCATATTTCTGAGAAG

>5053617|20
CTTTAACTGCACACTCAAAG

>5055794|20
ATATTTTACAAGAAAAATAT

>5056891|20
TAAGTGTCACATGACATATA

>5057139|20
ATATCACATGGATCTAATAT

>5057349|20
CAAATCGATCAATCAATTTG

>5057692|20
AAGTTAATGCTCATTAGTTT

>5058346|20
TATGTATAATGTTAGAAATA

>5059090|20
GTATGCCTTCAAGAGCATAC

>5059716|20
TAACCTAAAGTTTTAGGAAA

>5062322|20
CCTGGGATGGGCATTCGAGG

>5062397|20
CCGGTTGGTACACCACCTGG

>5062763|20
TGAAAGATCTTGATTTTACA

>5064095|20
TTTCCTTACAAGCAAGCAAA

>5065712|20
AACTTTCATTGATGATACTT

>5066421|20
CTTTGAACATTTGTACAAGG

>5066546|20
TACATTATATTTTTAATGTA

>5066602|20
TAAAATATTCTAAAATTATA

>5066629|20
TTTTGTTTACTTATAGAAAA

>5069219|20
TTTTTCTTTTCAGACAAAAA

>5069270|20
GTTTACAAGCTCTTTAAAAC

>5069337|20
AAATTGATTCAAATCCGTTT

>5069696|20
TTGTCATCAAGTGATCATAA

>5070531|20
TGAATGATACATATCATACA

>5071352|20
ACCGTTTTTTGAAAAAAAGT

>5072133|20
TTTTATTGTATAACATAAAA

>5072859|20
TCGAAAATTCGAAATTGCGA

>5072863|20
AAATTCGAAATTGCGAAGTT

>5074980|20
TATTTTTTTGCAAAAAAGAA

>5075051|20
TGGACTTAAAATAAAGTCTA

>5075239|20
ACAAAATACATGTATTATAT

>5075270|20
ATATATATAGTTATAAATAT

>5077157|20
CATCGACGGCGCCGTCGCCG

>5077179|20
AAATCGTTTGAAAACGACGT

>5077562|20
CCCACCATCGAGATTGTTGG

>5078534|20
TTTCTTAATGGATTCAGTAA

>5078964|20
GGGTTGAAAGGTTTAATCCC

>5079020|20
AACACATAAGATTATAAGTT

>5079088|20
ATGTACGTACATACATATAT

>5079197|20
AACCATTTTACAAACTGTTT

>5080100|20
CAGCTTTTAAGTAGAACCTG

>5081131|20
GTCCCGCATATATGCATGAC

>5081516|20
TCAGAGGAAGATTTCTCAGA

>5082463|20
TTCGAATTTTGAAAATGGAA

>5083136|20
CAAAAAAGTAAACTTTTAAG

>5083419|20
AACTCTAAACTTTTAATGTT

>5084151|20
GTGTATAAATTTATGTACAC

>5084152|20
TGTATAAATTTATGTACACA

>5085429|20
TATTTCATAACTATTAATTA

>5085475|20
AAAACAAATTTATGGGTTTT

>5086135|20
CTGTTGCATCAATGGGACAG

>5087521|20
ACCAATATGCACATGTTGCT

>5089589|20
ATGATTTAAGATCAAATCAT

>5090634|20
AAAACATCTGTAGTTGATTT

>5091150|20
TTGTGCTTGACCAAACTCAA

>5091265|20
CATTCTTGACTTCAACAAGG

>5093645|20
CAAAAACGAGGTCGTTTTGG

>5093876|20
AAAATATAACATTATTTTTT

>5094199|20
AAAGTAGAAACTTCTGATTT

>5096011|20
GAACATCAAGCTTGGTGTTC

>5097064|20
GAAAAGAGCTGGCTCTGTGC

>5097226|20
TGTAAAAATCCATTATTCCA

>5101577|20
TGTGGCAGTGAACTATCACA

>5101609|20
AAAGTAAAAGTTATTACTCT

>5102447|20
CTTCGGTGAGATCAACCAAG

>5106017|20
TTCATTTGAAGTCAAATGAA

>5106609|20
AATGACAGATATTTCTCATT

>5107324|20
TAAATTTTCAAGAAAGATTA

>5108052|20
TTGGATCCTGAATTATCCAA

>5108308|20
TGAATCTTTCAAGAGCTTCA

>5108652|20
CTTATGGATCCATCAATGAG

>5108749|20
TGGTAGACAGATGTCGATCA

>5109376|20
TGCTTTTGTTGATCAAAGCA

>5110245|20
AATGTCTTGGACAATACTTT

>5110488|20
AAATTGGAATCTTCAAATCT

>5111683|20
AAAAAGTAGGACTACTTGCT

>5113151|20
ATGATCTCAACTGAGAACTT

>5113271|20
CAACAGATGTGCCTCTGCTG

>5117074|20
TTTTAAAGTATACTTAAAAA

>5118362|20
TCTTAATTTGGAACTGAAGA

>5118630|20
AAAGAATGTTTACCTTCGTT

>5119421|20
AGGATCAAGAGCTTGGGCCT

>5120193|20
AACTAAAGCTTGCTTTAGAT

>5121072|20
TCTAGAAGGGACCTTGGAGA

>5121706|20
CACTTCCACTTGAGGAGGTG

>5122375|20
TGTACTGAAATTTCAGCATA

>5123632|20
AAATTATTTTTAAATTTTTT

>5123689|20
AAGATTATAGTTATAAATTT

>5123713|20
ATTATTATATTTATAGAAAT

>5124158|20
CCTTGATGCATGCATCTAGG

>5124186|20
CATACAAATGAACGTGTATG

>5124234|20
TTCAACATTTGATTGTTTAA

>5124813|20
TTGCTTATAACTATTATCAA

>5125789|20
TGATCTCTATCTACTGATCA

>5126275|20
CTATTTTTAGTTAAATATAG

>5127881|20
TCGTTTGATAGAGCAAAAGA

>5129188|20
TAAATAATAAGTACTTTTTA

>5129190|20
AATAATAAGTACTTTTTACT

>5129766|20
AAAAACATACTTTTTTTTTT

>5129999|20
AATATATATACATATTTGTT

>5130744|20
CAAAATACTTGAATATTTGG

>5132333|20
ACACTAATGGGCCTTAGAGT

>5132802|20
TGCCGCCTTGGAAGGCTGGA

>5133206|20
AATTTTTCGAACCAACAATT

>5133735|20
ATGCTTGTATTTATAAGAAT

>5134558|20
TAGTTTTTATATTAAAACGA

>5135052|20
ATAACGTTCATTAATGTTAT

>5135329|20
ATTATACAAAGTTGGAGAAT

>5135381|20
TAAATATAAGATTTTCTTTA

>5135856|20
AATATTTGAAGTGAAAAATT

>5136207|20
AAACGATCATGTCATCATTT

>5136863|20
CAGTTCCTTTTAAGGTACGG

>5137738|20
ATAAAAACACTTGTATATAT

>5137745|20
CACTTGTATATATATATGTG

>5138202|20
AATCCCTATTGATAATGATT

>5139768|20
ACCAATGAAAATTCATTTAT

>5140532|20
CTGTCTGAAAATGCAAACAG

>5142603|20
GCTGTAAGCAAGCATAAAGC

>5145924|20
AATTAATTATCTGATTAATT

>5147417|20
ATTACTTCTTTAGAAAAAAT

>5148617|20
TTTTTAAAGATCTTATAAAA

>5148843|20
TAAAAAATATCTGTATTTTA

>5149191|20
TTTTATTCTCAACAATAATA

>5150524|20
CTTCACAAGCTCTTGGGACG

>5151959|20
TGGGAATTGGTCAATTGGCA

>5152894|20
CGCCATCGTGGACGGTGACG

>5153187|20
TTATATCTTTTAAACTATAA

>5155242|20
ATTCCTTGGCCCCAAAAAAT

>5155634|20
ATATATATATATGTATATGT

>5155647|20
TATATGTAACATTATACATA

>5155698|20
TTTAATTAGAGCTAAAAAAA

>5155844|20
TAACTCTAGTTCTAGATCTA

>5156906|20
AATTAATTTAAAAAATAACT

>5156944|20
TGGTGTTGCTTGCAAGTCCA

>5160800|20
TTCAAAGTTAAATATTTGAA

>5160894|20
ATGATCTCATGTAAGATCTT

>5162312|20
GAGGTTAGAGTTCTTACCCC

>5164401|20
AACAGAGATCAATCTATGTT

>5167196|20
TGCTCTTAATTTTCAGAGTA

>5168258|20
ACAAATTGTAAACGCTTTGT

>5168328|20
ATAAAACTTTTAGATTTTAT

>5168467|20
TGACAAAAATGTTATTGTTA

>5168480|20
ATTGTTACACATTTAAAAAT

>5168488|20
ACATTTAAAAATTCACATGT

>5170667|20
TCAGAGTTAGGTAACTATTA

>5172095|20
TTAATTAATCAATTAACTGA

>5175112|20
TTGTTGATCCAGTTCAACAA

>5176569|20
ATTAATTTTACAAAAAAAAT

>5177506|20
ATTAAAGAGTCCCCTTTTAT

>5178120|20
TACCTTTTTCTAAAAAGACA

>5178908|20
AAGATGTATTTATTCATGTT

>5181125|20
TCGAAGCTCTGGAGCATAGA

>5181153|20
CATTGACACGTGGGACAATG

>5183313|20
ACATCTCTATCTAGTGAAGT

>5183688|20
TGGATAACTCAAGTCCTCCA

>5185149|20
GTATCTAGTAAATTAGCTAC

>5187140|20
TCTTGATTTGGAATTTAAGA

>5187941|20
AGCTTGTAACTTGAAAAGCT

>5187950|20
CTTGAAAAGCTCTTTTTGAG

>5189131|20
TTTTAACTCATGAATTCAAA

>5189904|20
AACAACTTACATATGTTATT

>5190284|20
TATTTAAAAAATATAAAATA

>5191254|20
ACACATATGTGCGTGTGTGT

>5192501|20
TTCATATTCATGTTTATGAA

>5193496|20
AAATTTGTATATTCAAAATT

>5194637|20
GATCTGGTATTTTACAGATC

>5194817|20
AAATTATTTAAAATTTATTT

>5194822|20
ATTTAAAATTTATTTTAAGT

>5195172|20
AGAATTTTCGGGAATATTAT

>5196173|20
TTTTTTTTTTTATAAATAAA

>5196174|20
TTTTTTTTTTATAAATAAAA

>5196758|20
CTTTAATTATCTTAATAAAG

>5201039|20
ACATGTTATGGATAACAGCT

>5204320|20
ACAAGAAGATATTTTCTTTT

>5204335|20
CTTTTAAAAAATTTTGAAGG

>5205143|20
TATGGAAACTTGTTTCCAAA

>5207276|20
TCAATTTGCTTGAATATTGA

>5209606|20
AAGACAAAGAACTTTGTAAT

>5210107|20
AATTAGAAACATGTCTAATT

>5210631|20
TATACAACACATTATGTATA

>5210885|20
TCATCAAAAGATTTTTATAA

>5213174|20
TCCTATGGTTCAACATGGGA

>5215975|20
TCCTATGGTTCAACATGGGA

>5217027|20
GTTCTCTCAGGTTCGAGAAC

>5217366|20
GGAAAACCAGGTCTTTTTCC

>5217694|20
TTCGATGAAGTTTCATCCTA

>5217962|20
GAAAATCTGTCCTGATTTCC

>5219269|20
TGAATGAAACATATCATTTA

>5219450|20
AGTCTTTTTGTAAGAATACT

>5219843|20
ATTATACACTCGTGCGTAAT

>5221779|20
TTACAATTTTGAATTTGCAA

>5222930|20
CTCTGTTCTCAACAACAAAG

>5223259|20
CAGACATGTTCATAAGTCTG

>5224267|20
GCAAAAACAAATGTTGTTAC

>5228423|20
AGTTTTCTAACTCGCAAACT

>5229093|20
TGACAGAAACCTTTATATCA

>5229392|20
AAAGCAATTCCAATTTCTTT

>5230884|20
AATCGCCGTCAACAGAGATT

>5233444|20
TGTTTCTATTAATAATAACA

>5233598|20
CTCTGTTTTCCATAAAAGAG

>5237573|20
GTAATTAACTAACTAATTAC

>5237736|20
GATTAATAATGTCAGTAATC

>5238768|20
ACACGAAAAGGTTTTCCTTT

>5240083|20
CTTCTTGTATATACAATACG

>5243487|20
TCCCGGGAACATTCGCCGGA

>5244115|20
TTACACTCTCGATAGTGAAA

>5246409|20
ACAGGCGTGGACATACCTGT

>5247594|20
CAAAGCTAACATTACCCTTG

>5248541|20
GCAAGCTTTCAAAAAATTGC

>5249158|20
AGAGTACATACATGTCCTCT

>5249363|20
AATGCCAATAGATTACCATT

>5249424|20
TCTTTGCGGCTCCGAGAAGA

>5250719|20
AGAAGCGAAGTTACTCTTCT

>5251779|20
GATTTAGCTGAAGGCAAATC

>5254710|20
AATTAAATTCAAATTGAAAT

>5255734|20
TTCAATAAGCACTTTTTCAA

>5256900|20
ACCACTCAAATTTCAGTGGT

>5258084|20
TCCAACATTACAGTGTCGGA

>5258697|20
CATTGTTCCATGTAACAATG

>5258832|20
AGTGATATATCTATCTCATT

>5260638|20
TACACAGCACATGCTGTTCA

>5261018|20
AAATTTTCTGGAGAGAAATT

>5262445|20
TTGATAAATTCATTTAAGAA

>5262449|20
TAAATTCATTTAAGAATTAA

>5263024|20
GCATCATTTTGAAATGTAGC

>5264932|20
TCAAGAATCTTGAGCCTTGA

>5265238|20
GGACACTGACCTCTTTGTCC

>5265459|20
TAAACCTTTAAAAAGTTGTA

>5265489|20
TTGAAATTGATCAATTGTAA

>5265664|20
GTACCAAGCGTGCGTGGGAC

>5268817|20
ATATATATATATATATATGT

>5268818|20
TATATATATATATATATGTA

>5268963|20
TGATTTTATTGACAAAATAA

>5269019|20
AAAAATTAAAATTATTTTTT

>5269028|20
AATTATTTTTTAAAACAATT

>5269773|20
TCAACGTAAAGTTACCCTGA

>5270645|20
ACTACGCTCGAGAGGATAGT

>5271755|20
GATCGTCGAGGTTAACGATC

>5274202|20
AAATGCCACGTGTTGCATGT

>5274563|20
GGTTCCATGATCATGGAATC

>5274976|20
CATCTCTGATCTCGGAGCTG

>5275000|20
TGATTCCGTTTACGCCATCA

>5276343|20
GAAGGTTCTTCAGCTCCTTC

>5277213|20
CTAGAAACGAACATTTCTTG

>5277412|20
CAGTTTCTTCCATGAAGCTG

>5277655|20
CTTTTTTTATTTCAAACAAG

>5278084|20
CATTTTATTAAAATAAAATG

>5278532|20
TTCCTGTTTTCAATCAGTAA

>5278551|20
ACACAGTTAGTTGACTGGGT

>5279787|20
TCCTTCTCGAACAAGAAGAA

>5280152|20
TATCATTTTCTATAATGAAA

>5282474|20
TATATTGTATATTAAATATA

>5283277|20
ATGTGATACTTGTACCACTT

>5284745|20
AGTATATAATGTTACATAGT

>5285032|20
TATTATCTAAATAATTAATA

>5285730|20
TAGTGATCACATGATCACCA

>5286054|20
TATGTTTTATATAAAATATA

>5286927|20
TCGAACTTAGGTAATTACGA

>5288303|20
CGGACTTCTGGAGAACACCG

>5288607|20
TGAGTTGTTCAAAGACCTCA

>5289137|20
TTTTAATATCAAAATTTAAA

>5289494|20
TATTATTTTTACAAATTATA

>5289519|20
AAATGATATGAATATCAGTT

>5289727|20
TTTGATGAAAATTAATAAAA

>5289741|20
ATAAAATATTAATATAATAT

>5289772|20
TTAAGATTAAATAATATTAA

>5289781|20
AATAATATTAAAATAGTAGT

>5289788|20
TTAAAATAGTAGTATCTTAA

>5289878|20
TTTTTATATATATATATAAA

>5289880|20
TTTATATATATATATAAACA

>5289881|20
TTATATATATATATAAACAA

>5289965|20
TTTTTATAACTTTTTAAGAA

>5291762|20
AACAAACAATTTTGTTTTAT

>5292997|20
GTTTTCAATGGATTCAAGAC

>5293320|20
TATTTTTTTTTAATAAAAAA

>5293672|20
TATTAAATTTGAATTTGTTA

>5294179|20
AAACATAAAAATTAATGATT

>5299177|20
TCAAGAGAATCTTCTATAGA

>5300165|20
TGCATTGCTAAAGAACTGCA

>5300789|20
CATGTATTGGTCAAAACAAG

>5301457|20
AATCATATATCTATGTGAAT

>5301837|20
TCAGCAGCTTCATCTGCTGA

>5301934|20
AGATCACGGGACCTTCATCT

>5303808|20
AAAAAAAATACATATTTTCT

>5303809|20
AAAAAAATACATATTTTCTT

>5303850|20
GAAGATAAACTTTTATTTTC

>5304548|20
TTTGTGGTCGTGATCAGAAA

>5304737|20
TTATTTTATCAATAAATTAA

>5304741|20
TTTATCAATAAATTAAAAAA

>5305314|20
TGTAGTGGCAAGACTCTACA

>5306255|20
CTGCAACGATCTCAGTGCAG

>5307417|20
CTTCCCATCAGGACGGAAAG

>5308448|20
CAGATGAAATCTGGCATCTG

>5312887|20
AATTTAATTCAAAACAAATT

>5312898|20
AAACAAATTCAAATTTGTTT

>5313523|20
AAATAATCTTCATATTATAT

>5314320|20
TTAAATAATTTATTATTGAA

>5314473|20
AAAATGTAATCTTCCATATT

>5314495|20
TAATTTCATAAATAAAATAA

>5314734|20
GCACTTGCCCGTGCAAATGC

>5314908|20
CAAACTATATGTATCGGTTG

>5314947|20
TTGTATAATGCAATATATAA

>5316492|20
TTCATGACACATTTCAGGAA

>5319367|20
AGAACAGCTGAAGCAGTTTT

>5321300|20
TTTGATACATGTCTACCAAA

>5323812|20
AACAAAATGAACTTTTTGGT

>5323831|20
TTTTCTCTCCAGAAACAAAA

>5324113|20
TGTTTACGAATTCATAAAGA

>5324360|20
TAGTTATTTGTAATTAACGA

>5325545|20
TCTTTTTTTTAAAAGAAATA

>5325686|20
CATACTAATTAATTACTAGG

>5325746|20
AGTATGATTGAAATCAAACT

>5326246|20
TTTTGTCCTCAATGCCAAAA

>5328152|20
CACCGCTACTCGCAGCAGTG

>5328783|20
AATCATTTAGTTATATGTTT

>5332607|20
CAAATCGAAGTTTGAATTTG

>5333171|20
TTTCTCCTAAATAAGAGAAA

>5333395|20
TCTGTTGCCGAGTCAACATA

>5334639|20
TTTTTTATTTTAAGAAAACA

>5335958|20
CTCTTTGTCTTGTCAAAGGG

>5336380|20
GAAGATATGAACATAGTTTC

>5337109|20
CATTCCATGACCATTGTATG

>5337549|20
TTTTTGTTTGGACACAAGAA

>5337597|20
CATCAGCAAAATTGGAGATG

>5343008|20
AACAATCACAAGTATTTGTT

>5343023|20
TTGTTACTATGTACTAACAA

>5343791|20
TTTGGTTCCTTGAAACAAAA

>5343904|20
CTATGGGCCTTGGCTAATAG

>5346316|20
CCTCTAGAAAATTATAGAGG

>5346359|20
AGAAAATAAATATAATTTCT

>5346648|20
TTGGAATTAAGTATATCCAA

>5347050|20
AAATAAATAAATATTTATTT

>5347987|20
ATAAGTTCAAATGGACATAT

>5349183|20
GGTGATGATGAATCATAACC

>5349198|20
TAACCAAAATTTTGTGGTTA

>5350288|20
CGTTTCATATTTATGAAAGG

>5350874|20
AAATTACTTGCAAGTGTTTT

>5350975|20
GACAATATTGAAATATACTC

>5351337|20
AAGAAATATATATATATCAT

>5351848|20
GATACGAAACATTTCGTCCC

>5351884|20
TCACAATATAAATACTGAGA

>5351967|20
TCGTCACAATCTTGTGACAA

>5352171|20
TGGTAACTTATACGTTACAA

>5352889|20
ATGAACAAGCACATTTTCAT

>5354156|20
AAGTTGTACAGGTGCAATTT

>5354542|20
AAATCTAACTAATTATATTT

>5355088|20
TAGAATTTTAGATAAATCTA

>5356106|20
GATTAAATTCAAAGGTAATC

>5356697|20
TCTTTTAGTGTAATTAAAGA

>5356952|20
TTTCCTCTATATATAGAAAA

>5356953|20
TTCCTCTATATATAGAAAAA

>5357941|20
ATATATATAGTTATTTATTT

>5360453|20
AATAAAATTAAAATTTTCTT

>5361061|20
TTTTTAGTTTGAATTCAAAA

>5361679|20
AACCCCAGATCTCACGGGTT

>5362735|20
AAGTTTGAAGCTTTGAACTT

>5363211|20
GAGATCACAAATGTTAACTC

>5363511|20
TCTGTTTCTAAAGGCACAGA

>5363574|20
CCTCCAAGACCTCTTGGGAG

>5365513|20
TTTAAGTATTTATATTTCAA

>5365585|20
CTCTAGACTTTAGTCCAGTG

>5365847|20
TTTATTAGATATCAATTAAA

>5366526|20
TATGTTCTCATGGGAACATA

>5367212|20
TCCAATAGTACATTTTTGGA

>5367515|20
GATGAAGGTGCAAGTTCATC

>5368181|20
ATAAGTTGAAATCAAATGAT

>5368625|20
TGTCTGTCTTAAAACAGAAA

>5368736|20
CTTCATTTTTCAAAATAATG

>5369892|20
AAAACAGTAGCTAAGGTTTT

>5372412|20
GAAGAACCACCTTCTTCTTC

>5372778|20
AAAATTATAGATATGATATT

>5373616|20
TCTTCTTCAAATGAAGAGCA

>5375992|20
ATATATATATATATATTAAT

>5377381|20
TGTTGCCGTTTATGGCAATA

>5377669|20
CAGCGAAGTTCACCTCTCTG

>5378734|20
ATAATTTAGCACGAAATAAT

>5378972|20
ATAATTTAGCACCAAATAAT

>5379191|20
TCTTCATCAGATGATGAGCA

>5379685|20
GTACTGGTGCGCAACAATAC

>5380064|20
GTTTAACAATGTTGTAATAC

>5383184|20
CAAATCCACCAGTGGATCAG

>5383323|20
CGTTGCTAGCCCTTTCAACG

>5386897|20
ACCAAATTTTCAAGATTGGT

>5386931|20
TTGGAGAGTGGACAATCCAA

>5388301|20
TTTTTAAGACCTTATAAAAA

>5388419|20
ACATCGTCTCTAGACGCTTT

>5388526|20
TATAGTATTAGAATATAATA

>5389422|20
AAAGTCAAAACTTTTACTTT

>5390085|20
TCAAGAACTTCAAATCTTGA

>5391513|20
ATTTTAATCTCGATAAAACT

>5391610|20
TTGACTTATCCATAATTTAA

>5391791|20
AATATACCTCAAATTATATT

>5391879|20
TATATTTTTTTATAAATTTA

>5392283|20
TATACTAAAATTTTATTATA

>5392569|20
AGTTTTATCGAGATTAAAAT

>5392795|20
GTTAGAATTGAAAATTTAAC

>5392950|20
TAGTTTTTTAAAAAACACTA

>5395998|20
AATACAAATATATATGAATT

>5396004|20
AATATATATGAATTTATATT

>5396797|20
ACATAAACAAATGATTATTT

>5397341|20
ATTATTGTTTTAACTTTAAT

>5399138|20
GGAGCTCTGGACGGAGATCC

>5401779|20
TTGTGAATAACTATTCTTAA

>5402854|20
AAGAATCTGAACAGGGTCTT

>5403727|20
CGAAGCCGAATTCGAATTCG

>5407056|20
AGAAGAGTCAGGCCTCATCT

>5407479|20
AATCTATTGACCAGTTGATT

>5407950|20
GTTTTAATTATAAGTAACAC

>5408210|20
ATGCTCATGCTCATGCTCAT

>5409116|20
ATAATATATTCATTTATTCT

>5409794|20
GAACGATGACGACTTCGTTC

>5410448|20
TTTTCGGTTATAAACTAAAA

>5410713|20
GGTCCACTTAAAAGTGGGAC

>5411086|20
ACTGTTTCCTGGTGAACAGT

>5411880|20
AGAGGTTAACTTTAAAGTCT

>5412935|20
AAGCTTAATTTATTGAACTT

>5414455|20
ACCTTGGAGTCCTGCAAGCT

>5414670|20
GAAACTGTAAATAAAGCTTC

>5414711|20
AAGAGTCCTCCATGGCTCTT

>5415117|20
CCAACGGAAGGTGCAGTTGG

>5415625|20
AAATGCAATAAATTGCAGAT

>5416858|20
GCTCGCTGACTTCAGTAAGC

>5417089|20
GCAGCTGCCGCTGCCGCTGC

>5420169|20
CTTGTTCAAGCCTGAACATG

>5420349|20
AGAGAAGACATGTTTTCTCT

>5420658|20
TTTTTTACTACATGAAAAAA

>5420915|20
TTTTTCTCTCTATCGAAAAA

>5421670|20
AGTATTGTTTGAACATTTCT

>5422329|20
AGTAGTTGTCCACTACGACT

>5422479|20
TATTTTACTAAAGTGTAATA

>5422622|20
ATATTTTATTTATAAAAAAT

>5422655|20
AATATATTTTTATATATTTT

>5422662|20
TTTTATATATTTTTAAAAAA

>5422723|20
TTGTTAAAAGCTTTAATCAA

>5423018|20
TATCTTATAACTAAAACATA

>5423371|20
TTTAATCATTCACGATTTAA

>5424121|20
AGTGTAATAACTATTATATT

>5425084|20
AGTTTTTAATAGTAAAAAGT

>5425187|20
CCAAAACACTGGTGTATTAG

>5425200|20
GTATTAGTACATAATAATAC

>5426317|20
ACTTAGAAAAATCTCTAAGT

>5427167|20
TGGATTTCATCTGAAAACAA

>5427533|20
AGACTGATCTTGAACTGTCT

>5433189|20
AATATCAGCAGGTTGATTTT

>5433408|20
AAGAAAATTGTAACTTACTT

>5433426|20
TTGCTGCAACTTTGCTGCAA

>5433608|20
AAAAGAGAGAACTACCTTTT

>5436592|20
TTTTTTTTTCAAAATAAACA

>5436765|20
TTTAGAAAACGTTTTAGAAA

>5436787|20
TGATTATAAAGTGATAATAA

>5436958|20
AAATTAATATATATAAAATT

>5436970|20
ATAAAATTTGTAAATTATTT

>5437063|20
AAAAAAAAAACTATTTATTT

>5437067|20
AAAAAACTATTTATTTTATT

>5437400|20
TCTAAAAGCAAGAATTTAGA

>5437426|20
AAATCCTTAAATAAATATTT

>5437663|20
TAAATTAAAAATTTAAAGTA

>5437688|20
AATTATTTTGGAAAATATTT

>5437791|20
TTAAGGAATAAAATCCTTAA

>5437852|20
AATTAATTTTGAAATACATT

>5438131|20
AAAAGAGAAACTTTTCTTAT

>5438251|20
TATTTCAGTCCAGTGAAACA

>5438295|20
AAACAACTAGTTTGTTTTTT

>5438900|20
TTAACATATTTATAGGTCAA

>5440382|20
CAACATCTTGAAAGATTTGG

>5440520|20
TATAAACATCTATGTTTACA

>5440551|20
TGTACAACACATTCTGTACA

>5440771|20
ACACTTAATCCATTAATTCT

>5440806|20
CTTTTTGTTAAAACTCAAAG

>5441920|20
CTTTCTTGATCTCTTGAAAG

>5442083|20
AAAAAAGAATCTTCTTTCTT

>5442136|20
AATAAGAAGTGCATCTTTTT

>5444681|20
TCTGAAACTGAAATTACAGA

>5444938|20
AGGGTTTCAATTCAAACACT

>5447515|20
CTTAGGCTGAGCAGCCGCAG

>5447546|20
AGAGTTTTCCTGCCAACTCT

>5450022|20
GATACTTGTACACAAGTAAC

>5450400|20
AGAAGTGTAACTAAACATCT

>5451406|20
AGTGAATTTATCAATTTACT

>5451458|20
AACAAACAAAATTGTTTCGT

>5453627|20
CAGAGCCAAGATTTGATCTG

>5454474|20
TTTAACTATAAATACATAAA

>5454707|20
ATACTTACATGTGTATGTAT

>5455843|20
TACTTTACACATGTAAGGAA

>5456710|20
TTGTTGAGTGGATTCAAGAA

>5457162|20
CTCCTCAGATGTCTGAGAAG

>5457588|20
AAAGAAACTTTAGTTTGTCT

>5458581|20
AATTTTCTGTACACAATATT

>5460146|20
CGGCAAGAGACCTTTTTCCG

>5461713|20
GATATTGTTCTAAGAATTTC

>5465129|20
GACCAAAATGAATTTTGGTC

>5466104|20
TACAAGTACAAGGAGTTGTA

>5466117|20
AGTTGTATGCACATGCTACT

>5468181|20
GAAGCTGCGGTCGAAGCTGC

>5468679|20
TTCATTTCGAACGACATAAA

>5470849|20
AAAAAATTTAAAACTGTTTT

>5472366|20
CCAAGTGCCAAGACCCTTGG

>5473033|20
TCAAATAACAGGATATTTAA

>5473180|20
AAAAAAAAACTTTTTTCGTT

>5474028|20
GGGGGAAATCTATTTCTCTC

>5474563|20
AGAAATGTTTCAACGGTTCT

>5475344|20
TTGAATTAGGACAAATTGAA

>5479023|20
CTTGTGATAATTATCTGAAG

>5480898|20
CTCCACTTACTTGAGTTGAG

>5481030|20
TGTAACTAACATTATTTATA

>5481161|20
TAGACATATGAATATGAATA

>5481576|20
TGTCTAACTTTAATTAGACA

>5481760|20
AAGATTAAGGACTTAGGCTT

>5482437|20
AGCAACTTGATGAAGCTGCT

>5482482|20
ATAATAAGTCCACCAATTAT

>5484986|20
AATCTGATTAGAATCAGAGT

>5485158|20
TGGCGTTTGGTCAAATGTCA

>5485565|20
TTCTTCTAAAATTAGCAGTA

>5485597|20
AAAAAACTTTCAATTTTCTT

>5486022|20
AGAATTTACTAGTACTTTCT

>5486054|20
TGTTCATCCCCGGATGAATA

>5486512|20
AATACGTTAATTAGCTTATT

>5487889|20
AGATAAGAACTTTATCATCT

>5489995|20
ACTTTCAAATATTTCAACGT

>5490778|20
CAGGTATGCATGCTTATCTG

>5492641|20
TCATCTGCTTTAGCAGAACA

>5495780|20
ATTACCAGTTGAATGTTAAT

>5496308|20
AAGTTTAGTGTACTGATCTT

>5496523|20
AGGGCTATTTCAAGAGCTCT

>5496717|20
CAGAAGCAGAACTTCGTCTG

>5498768|20
TCAGTGATCGGGCTCAGTGA

>5499955|20
TAATGAGGTTGACCTCAAAA

>5502415|20
CAGCAGCACCTGAGCTACTG

>5503059|20
GTGTTTCTTGGAATTAACAC

>5504786|20
GTTAGTATCACGATATCAAC

>5507776|20
ATTAAGGCTATTGCCTTATT

>5508948|20
TCTTTATGAGTTATTAAAGA

>5509705|20
TTAATACTTAAAAACATTAA

>5511024|20
TATTAGGCAAATCCATAATA

>5511646|20
TTCAGAATCTCGGTTGTGAA

>5513150|20
TATATACTTACATGTGTATA

>5513715|20
GTAATTGTGTCCACATTTCC

>5515866|20
AAAAAAAGATGTAATTTTTT

>5516559|20
ACCCGAATCAAGAATCCGGT

>5517761|20
TGGTCGAAACATTGTGACCA

>5518531|20
ATTCCGTTCCCGTTCGGAAT

>5518534|20
CCGTTCCCGTTCGGAATCGG

>5519381|20
TTCATTGTTCAAACCATCAA

>5521166|20
CATCCAAGTAGATTTGGTTG

>5521348|20
GAGTTTGACTTGTCACATTC

>5522301|20
AAAACAGAGCACTCTGTTCT

>5522600|20
TGAACAGATCAATCAGATCA

>5523477|20
ATAATTGCAGTTGCGAGTAT

>5526751|20
TAAAATTGAACTGGATTTTA

>5527010|20
TTCAGCTCACATGAGTTGGA

>5529042|20
CCGTTCCCATTTGGAATCGG

>5531628|20
TAAAACAAAAATTTGTTTGA

>5531839|20
ACTGATTTTAAAAAATAAAT

>5533044|20
AGGATGCAAAGTTGCATTTT

>5533076|20
AATATTCGAGTTTGAATGTT

>5533315|20
GCAGGGAATCCATTCCTTCC

>5533504|20
TTGGTTTACGTGTGAGCCAA

>5535257|20
TTTGTTCAATGTTTAACAGA

>5535476|20
TTTCATATGGTCATCAGAAA

>5535653|20
TTTCACATGGTCATGAGCAA

>5536066|20
CCGTTCCCATTTGGAATCGG

>5536469|20
AAGTAACAAACTTGTTATGT

>5537202|20
TTGATTATATTTATAAAAAA

>5538500|20
AATGTTTGACTTCAAGCATT

>5538719|20
TGAAATAAAGTTATCTTTCA

>5540369|20
TTGGGCCATTAGTGGGCCAA

>5541615|20
ATTAAATCATGTGACTTCAT

>5542230|20
CCTTATATTGCAAGATAAGG

>5542367|20
TCAATGAAAATTTTCAGAGA

>5543173|20
ATCAAAAAGCTCTTTTAGGT

>5543397|20
AGTAGATTTAGATATCTTCT

>5545212|20
GTTATAGTTCCAACAATTAC

>5545916|20
AAAGCACAAGATTTTGTTTT

>5545974|20
AGAGAATCAAATGATTATAT

>5546044|20
AAACACAATTCATTGTGTTT

>5549080|20
TTGTTTAACTTGTTACAGAA

>5549696|20
ATCATCTTTGGAAACATAAT

>5550159|20
ATCCTACTTCCAAGAATGAT

>5550697|20
AGTTTTTTCTTGGAAGAACT

>5551542|20
TACAGAATTCAATATCTGTA

>5551863|20
AACTTAAAAACTATCAAGTT

>5552610|20
ACTAAGACAAGTTTCTTCGT

>5553763|20
TACAGAACTCAACATCTGTA

>5554087|20
AACTTAAAAATTATCAAGTT

>5554981|20
CTTCTTAAATCTTTATGAAG

>5555459|20
ACCAAAGTAATTAGTTTGTT

>5555775|20
TACAGAAATCAACATCTGTA

>5557049|20
TCATAACTATATCGTTCTGA

>5558090|20
TATCAAACTGGAGTATGACA

>5558129|20
AGGAATTACCAGCAATGCCT

>5558939|20
TTTTCATGCTTGCATGGAAA

>5559094|20
AGTAAGACCTTGGTCCCACT

>5559628|20
ATAAGACTTTCAAGTTTGAT

>5560778|20
TTTGTTGCTGCAACAACAAA

>5561049|20
CCACATTTATTTAGATGTGG

>5566709|20
GATCATTATGAATGACGATC

>5571089|20
CTTGCTCGAACTTGAGCCAG

>5571904|20
TTTTCACCATCTTGTGAAAA

>5572070|20
TCATATCAGAACTTATAAGA

>5573129|20
TAGATAATTTCAATAACCTA

>5573795|20
TCTCTGGGAAATTCAAGAGA

>5574122|20
GGCCCACCAAATCATGGGCC

>5575438|20
TAAGTAGTAGATGCAACTTA

>5578894|20
AATAAATTTAGAAATTCAGT

>5579486|20
ACGCAACAAATTTGGTGCTT

>5579927|20
TGGTATTCATATGAATAGCA

>5580545|20
ACTTTGAGTTCACTCATCGT

>5581080|20
GAGAATCTATCTACACTCTC

>5581272|20
GACATCTACAGGTAAATTTC

>5581992|20
TACATTAAAGGTTTCATATA

>5584098|20
AAATAGATCTTGATTTACTT

>5584658|20
TAATGATGATATCAGAATTA

>5585133|20
AATGAATGATGTAAATCATT

>5585368|20
CGTTGATCCAAGGCTCAAGG

>5587183|20
CTCAAGAATCTAATCTTGTG

>5587306|20
ATCTCAAATTCATCTGCGAT

>5587844|20
TTTATTTCTTCAAAAATAAA

>5587967|20
GACAAGATTGAAATATTATC

>5589804|20
GAATTTATAGATATAAGATC

>5593260|20
CAAACTATGGGCCTATTTTG

>5593780|20
CTAGTGGTAGATAGCACAAG

>5593973|20
ATACATTTTTAAAAATGTTT

>5596530|20
CAAGCTTCACATGAAGCACG

>5596803|20
CGATGATTCTGGAGTCAACG

>5597101|20
GGCCTCGAGTGCTCGAGCTC

>5597475|20
ATGGAGATATCTATATCTAT

>5597476|20
TGGAGATATCTATATCTATA

>5597481|20
ATATCTATATCTATACACAT

>5601726|20
TAATATTTTCAAAAGTATTA

>5601921|20
ATACCTTTTGAAAATGTTAT

>5602323|20
AGATATATATAAATATATTT

>5602325|20
ATATATATAAATATATTTTT

>5602832|20
TATTCTCTATATATAGAGTA

>5602954|20
TTCAACTCGTCCGAGTCAAA

>5604539|20
GTATTGATTCAAATCAATTC

>5605905|20
ACATCATCTTGAGGTGATTT

>5606618|20
ATACCACCCTTGGGGGTTAT

>5607281|20
AAAACAAGACGCCTTGTTTT

>5608311|20
TCCAATATTGAAATATCGAA

>5608387|20
CACATATACATATATATTTG

>5608502|20
ATTTTTTATGGATAATTAAT

>5608577|20
ACAAAACAAACTGTTTTTGT

>5608644|20
AAAAAATCTATAGAGCTTTT

>5608863|20
TGATGAGCTTTACCACATCA

>5609002|20
TGGCCCACCAGGATGGCCCA

>5609539|20
ACATCATCTTGAGGTGATTT

>5609866|20
ATGCATATATATATATATAT

>5609867|20
TGCATATATATATATATATA

>5609875|20
TATATATATATATATATACA

>5610186|20
ATACCACCCTTGGGGGTTAT

>5611385|20
TTTAGGACTAGAGTACTAAA

>5611665|20
ATCTCAAATCCATTTGACAT

>5612148|20
TAAAATAAAACTGTATATTA

>5613306|20
CTCTGTTTCAAGAAACAGAG

>5614550|20
GCCCAATAGTACTTTTAGGC

>5614960|20
ATCAATCAAATTAGAATGAT

>5615041|20
TGAAATGTCTGGATATTTGA

>5615195|20
TTGTATCAGAGCTGAAGCAA

>5617790|20
GCTTTGTTTAAAAACTCAGC

>5621389|20
TCATTTATACATATAAGCGA

>5621675|20
AAGTGTAAATCTTCTCACTT

>5622162|20
TTTGAATCATGTGACTCAGA

>5624046|20
ACTATTTCTTCAGCAAAAGT

>5624194|20
AATTTTGCTTTAGCAAATTT

>5625138|20
ACACACATACATACATGTGT

>5625311|20
AACAAAGAATCTTTTTTGCT

>5626304|20
CCCATCTACCTGTAGTTGCG

>5627870|20
TGGTGGAGTTCACTTCATCA

>5628121|20
CCCAAAGATTCATCTTTAAG

>5629893|20
GATGATGAATGTTCATCTTC

>5630250|20
GATGACTCTTGAGAGTTCTC

>5630562|20
TCACATCAGGTCTGAGGTAA

>5630910|20
TTATGTGTATTTATACATGA

>5630986|20
CAAATGTCACATCAGATTTG

>5631388|20
TGTCTGAGTCAAATCAGATA

>5631498|20
AAATTTCATGAATAAAACTT

>5632552|20
GAAGATATAAGTATTTATTC

>5633043|20
AATGTATAAAATTATACTTT

>5633381|20
AATAGAAAGATGTTTTTATT

>5633506|20
AGGATTATATGTATATTTCT

>5633964|20
AGAATGCATGCACGCATTGT

>5634294|20
TAGTTGATTAAAATTACCTA

>5634668|20
TTATTAAAAAATTTTATCAA

>5634782|20
GTACAGATTTTATGCTGTAC

>5634938|20
TTTATACGTTTAAGTATATA

>5635507|20
TTAATATAATCTTAAACTAA

>5636062|20
AAAATAAATAAATAAATTTT

>5636067|20
AAATAAATAAATTTTTGTTT

>5637108|20
AAATTTAATTAATAAAAATT

>5637324|20
TTTAGATTTTAAAATTTGAA

>5637613|20
TCCATATTATATATTATCGA

>5637860|20
GAATATAAAAGTTGAAATTC

>5640420|20
AGATATATTTTAGTATATGT

>5640449|20
ATACATGATGTATACTGTAT

>5641490|20
TTGTTTTGTTAACTAAACAA

>5641884|20
TTTTCTTTATTTAAAAAAAA

>5642169|20
ACTATGCAATAGTGAATAGT

>5642306|20
AAGTTATAGGCTTATAGCTT

>5643327|20
AAAAAAAGACTTCTTGTTGT

>5643718|20
TAATTAGATGCAACTAATAA

>5645192|20
GGCGACTCTAGAGAGGCGGC

>5645706|20
AGTTTGATTAAAACCAAAAT

>5645851|20
AGTATTTTACATATAGTACT

>5645865|20
AGTACTAATAAATTAGGAGT

>5646564|20
ATTTTTCTATATAAATAAAT

>5647662|20
AGTTAGATTAAAATCTCCCT

>5648565|20
AGAAACTTTAAAAAGTGTAT

>5650270|20
TATTTTGCAGCTTCAAAATA

>5652601|20
TTTTAACAAAGTGGCTAAAA

>5653718|20
AAATATATATATATATATAT

>5653754|20
ATATATATATATATATATGT

>5653755|20
TATATATATATATATATGTA

>5653756|20
ATATATATATATATATGTAT

>5653758|20
ATATATATATATATGTATTT

>5653892|20
TTTTGTTTTGAAAACCCAAA

>5654880|20
AAAGTATTTGAAAATATTAT

>5656706|20
GGGGTGTCTTTAGACAATCC

>5657010|20
TATAGAGATTGATTTCTCTA

>5657687|20
AAATTTATTAAAATAGTTTT

>5657823|20
CTATAAATTAGAATTTGAAG

>5657849|20
TATTAATTATTTAATAAACA

>5657928|20
TTGTATATATATATATACTA

>5658042|20
ATATTTAATTTAATAATTAT

>5658541|20
TCAAATATAAGTATATATTA

>5658645|20
AAAACTACTCGTGTTGTTTT

>5658712|20
TTTGATATTTCAATATATAA

>5658713|20
TTGATATTTCAATATATAAA

>5659118|20
TGTTGAATAAATGTTAAACA

>5659732|20
AATTGAATTAAAATTGAGTT

>5659955|20
AATTTGATACTTATAAGATT

>5660417|20
TTCAATCAATCTTCATTGCA

>5661459|20
AAAATAAATGAAGTTCTTTT

>5662720|20
TGGAGAAGCTTGCTTCTTTA

>5663203|20
ACCTTTGAAGATGCCAAGGT

>5663983|20
TTTATTTTTTGAAACATAAA

>5664508|20
CAATATCAACTTTGCTAATG

>5666136|20
AAGGAGTCTAAAGACTCACT

>5668948|20
GCAGTCCACTACTGGACAGC

>5669094|20
GTAGCTTATATGTAAGCAAC

>5669729|20
ATCATATATTCATATGTGAT

>5670654|20
AATATTTTCGAGACAATCTT

>5671230|20
GTAAGTGATTGATTATTTAC

>5671993|20
CTCTAAATTTGAATTGAAAG

>5672050|20
TCAAAACATGGATTTTTTTA

>5673155|20
GAATTTTTTAAAAACACTTC

>5673908|20
AGTCAGGTAAGTTCCTGATT

>5675139|20
ACTACATATTTATATATATT

>5675261|20
TATTTATTAGATTATAAAAA

>5675437|20
AGGAAAACTCTATTTTTCGT

>5676298|20
TCCTTGAAATCTTCCTAGGA

>5677600|20
AACGTTGCTTTAACAACCTT

>5677797|20
AAGATTAACCTGTTAATAAT

>5678124|20
TACCAAAGATTTCTTTGAGA

>5678880|20
ATATGTTTTTTAAAGCATTT

>5679357|20
ATATGGTCTAAAGACCAATT

>5680409|20
TTTAACTGTTGAAAGTTATA

>5680638|20
AATGCTTCTGAAAATGCATT

>5681836|20
TGACCAATGGGCTTTGGACA

>5682606|20
TCGACAACTTTAGTTGCAGA

>5683086|20
TGTCCTTCTTCAGAAAGAGA

>5683566|20
ATGATCTCTGGAGAGATGTT

>5684711|20
AGAAACAGAGATCTTGTTCT

>5687863|20
AAATTGAATAAATTAAAATT

>5688447|20
CGTTTCCTCGAGAGCAAGCG

>5690235|20
AGAAATTACATGTGTTTTCT

>5690595|20
TGATAGACTAAATTCTATTA

>5691475|20
AATATTTTATTTAATATTTT

>5691491|20
TTTTAAAGGTTCGTTGAAAA

>5691555|20
ACGTTTTCACATTATAACGT

>5692407|20
TAACAGAGAAATCTATGGTA

>5696732|20
ATATAATAACTTAATTACAT

>5696965|20
ATTTGTTTTTTAAAATCAAT

>5696972|20
TTTTAAAATCAATATTATAA

>5697773|20
CAAGTCAAATCTCTGAATTG

>5698084|20
TGATTTCAGTGCTGAAAATA

>5699198|20
TCTTTTGTGCACACAAGACA

>5699503|20
AAAACCTTTTTAAAATTTTT

>5699729|20
ATGTATGTATGTAAATATAT

>5699740|20
TAAATATATTTATAGATTGA

>5700045|20
AAACCGCTAGATACCGCTTT

>5700149|20
TATATTAATTAATTAAAATA

>5701265|20
TATTAATTAAATAAAAAATA

>5701866|20
TATTTTAATTAATTAAATTA

>5701973|20
AAAGCGATATCTAGCGGTTT

>5702206|20
CTTTTTGAATCTTTTAAAAG

>5704160|20
AGAAAGAAGGTCTGTTTTCT

>5704682|20
AATGCGGGAATTCACACATT

>5705366|20
CAGGTTCCCGTGGGATCTTG

>5705739|20
ATAGAATCCGTGGATCCTGT

>5705869|20
AAAATTTCTGGAGAAACATT

>5708610|20
AACTTGATTAAAAACATGTT

>5710666|20
AAGAAGCTGAGCAGCTTGCT

>5712824|20
GTTACCTCATTTGAGGAAAC

>5713045|20
TGAGAATTTCTAAGTTCTAA

>5714186|20
CTTGTGTGAGTTCACACGTG

>5714385|20
CGTAATTGTTTACAATTTTG

>5715284|20
CAAAGGTATAAATATTTTTG

>5716755|20
AGTGATATATGTACATCACT

>5717703|20
AATTCTGTTCAAGCAGGATT

>5719286|20
GGATCCGAATGTTCAAATCC

>5721783|20
TTAATTTTTGTAAATACTAA

>5721796|20
ATACTAATTTCATTTAGGAT

>5721841|20
TCTTCCGAAGGTTAAGAAGA

>5722434|20
TAATAAGGTAAACGTTATCA

>5722744|20
TTTGTTTCTCCAAAAAAAAA

>5722782|20
TTTTTTTTTTAAAAAAAAGA

>5722783|20
TTTTTTTTTAAAAAAAAGAA

>5722866|20
CACATAAACCAGATTCTGTG

>5723086|20
TTAGTATAATTTTATCCAAA

>5724305|20
AGTTTGAGTTCACTGAAACT

>5725399|20
GTAAGTCCATTTTGTCTTAC

>5728648|20
TTAGCTTTGTAACAAGCTAA

>5728771|20
TTCATCCATGGACTGATGAA

>5730638|20
AGAGACACAAATATGTTTCT

>5731483|20
TTGAGTAACAAGTTAATGAA

>5732166|20
TTTTGATATAAATATCAGAA

>5732670|20
TTCTTTTCTACAGAAAATAA

>5733743|20
AATTTGAGGAACATCACATT

>5734347|20
TCTTGCTACTCGTGGCCAGA

>5734840|20
GCTTTATGAGGTAATAAAAC

>5737543|20
AAAAAATCAGTTGCTTATTT

>5737788|20
ACGTGGGAACGTTCTGACGT

>5742778|20
CATTGTCCTGAAGCACAAAG

>5743388|20
ACACCAATACATATTTGTAT

>5744343|20
TAATAATATAGATTTTAATA

>5746815|20
AAGCAGTTGAACAGCAGCTT

>5748554|20
CAAATTATAGATATTATTAG

>5750941|20
GACTTTGATGGATGAAAGTC

>5751013|20
AGTACTGAAACTTCAGCAAT

>5751287|20
TCTATCTCCCAGGAGAAAAA

>5751366|20
TTCCAGTTTCCATAGTGGAA

>5752103|20
TGCCTTTGATTTCAACAGCA

>5754017|20
ATGATAGCAGATAATATCAT

>5755575|20
GGAAAATTTCAAAATAGTCC

>5755918|20
AAGTCCTAGTTCTAGGATCT

>5756927|20
TTTGTCTGTACACCAACAAA

>5757226|20
AAACTCTAAGTTTAGATCTT

>5757247|20
ATTTCTTTTCTAAACAAAAT

>5760869|20
AATATCCTCGGGAGTATACT

>5761451|20
GGCTGTGCTGTAGAACAGGC

>5761617|20
GATTGGTTGCTCACCTAATC

>5761720|20
TCTGAAGGTTTAGCTCCAGA

>5763060|20
GTCATAACTTTAGTTTTGCC

>5763455|20
TTCAACAAAAATTTGATCAA

>5763869|20
CGATCGGAAGATTGAGATCG

>5764139|20
ACAAAAATATTTATTATTTT

>5764541|20
TGCTAAATAGATATTTTGGA

>5764595|20
TCGAAAATAGATATTTACGA

>5766069|20
AAGAGACGATCTCGTATTTT

>5766179|20
ATTTTTAAAATTTGAAAAAT

>5766228|20
TTTTGATTAGATAAACTAAA

>5766982|20
AAAAAATTCAAGAGTGTTTT

>5767175|20
AGTTTATCAAATGATTAAAT

>5768075|20
ATTGTTTCACCTGTCACAAT

>5768733|20
GGGCCTATTACATCAGGCCC

>5770053|20
TGATGATAGTTCCATCATCA

>5770222|20
TCATTAAATATTTTTCATGA

>5773513|20
TTTTTTAAATTTTAAAAGAA

>5774093|20
TGTAGTGAATTTTCTCCACA

>5774420|20
ATAGACTTTTTAAAGTTTAT

>5774768|20
CAAGGCAAATGTTTACCTTG

>5775473|20
ACGCAACTTCAAAGTAGCTT

>5775798|20
TTCGACACCGAGGTATCTAA

>5775986|20
AAATTCTGAAATTAGACTTT

>5776431|20
GAGTACAAATCTTTTTCCTC

>5776463|20
AAGGATTCAGATAAAACCTT

>5780041|20
TGCATCATCATGATGCTCCA

>5780754|20
TTGTATATCAAGAGATTCAA

>5781493|20
GTATCTGAAACTGCAGAAAC

>5783818|20
TTTTTCAAGGTCTTGATAGA

>5783918|20
ATTTATAGTTAATTCTAAAT

>5784686|20
TATGAAAAATCTTTTTCGTA

>5784740|20
ATGTATATATTTATACAAAT

>5784870|20
TGCTATGCGTTCACATTGCA

>5784942|20
GAACCAAATTGATTTGGGAC

>5786097|20
ATACGAATCTTGTTTCATAT

>5786129|20
ACAAACTGTAGAAAGTATGT

>5789714|20
ATCTTAGAGATGTCAAAGAT

>5790517|20
TTCGACTCTGGAGATTCTAA

>5791095|20
GGTGGGAAATGTTGCCAACC

>5793897|20
GGTGGGAAATGTTGCCAACC

>5795301|20
TTTTGCTATAAACAGTAAAA

>5795446|20
GTAGTCATCGAGATCACTTC

>5795513|20
AAGACATTGAACAATTTTTT

>5795666|20
ATATGACATTTATGTTGTAT

>5797631|20
GACTGTATTAGAATATATTC

>5797887|20
ATAATCAAAGATATGAATAT

>5797950|20
ATTAAAATTTTACTTCTAAT

>5798002|20
GACTTTCCATATGTAACGTC

>5798427|20
GAACAAAATCCATTATTTTC

>5799685|20
TTTAACCATAAATAGTTAGA

>5799871|20
TAGTTAATAGGTATTTACAA

>5800003|20
TTGTTCTAGCTCGAGAACCA

>5803012|20
TCTTAAGTGTCCAGTTGAGA

>5805619|20
CTTTGACTTAAAAGTCCAAG

>5805816|20
ACAACAATTCCAATTTATGT

>5806574|20
AAAATATACGTGTACATATT

>5806721|20
TTCCTATAAATTTTGAGGAA

>5806802|20
ACATACATTGCAATCTTTGT

>5806982|20
ATCTTTGTTTCAACAAAAGT

>5807897|20
GAAAACATTTAAATATTTAC

>5807901|20
ACATTTAAATATTTACATGT

>5808860|20
TGATCGTCTTGATATGATCA

>5809754|20
AGTATGTGTGTACTCATTCT

>5810090|20
AAACAATTTCAAATATGTTT

>5810654|20
GTTTCTTGAATTCCAGACAC

>5811573|20
ATAATAAATAAATCTATTTT

>5811601|20
AAAATCTGGAACAAGAATTT

>5811679|20
TATTATATATATATATACTA

>5811680|20
ATTATATATATATATACTAT

>5812873|20
AAGACATATAGATATATATT

>5813581|20
ATTTCAAGAGGTTTTGAATT

>5814038|20
TGATCGTCTTGATATGATCA

>5814906|20
CAGAGTTAATTTTAAGTATG

>5815218|20
TTATTTGTATTTACTAATTA

>5815706|20
ATAACTTTCCTGAAATCTAT

>5816500|20
CGTTCTTGACCTCAAGCAAG

>5816581|20
ATCTCACAATGTTGTGAATT

>5816863|20
ATTATCAGCTAGCAAATAAT

>5816881|20
ATATTTAATGAAACAAATAT

>5817961|20
CTATGTTAGACCTAACGTGG

>5818199|20
GATTCAAGATTTCTTCAACC

>5818336|20
TAATGCAACCTGTTCAATTA

>5819075|20
GGCTGCAAAGTTTAGAAGCC

>5819126|20
TTCCCGTGAACTCAAAGGAA

>5819624|20
ATATACAAAGATATATATAT

>5819663|20
ACATATATATATATATATAT

>5820232|20
TTGTTTCGTCCAGGAAAGAA

>5820817|20
GATTCAAGATTTCTTCAACC

>5821712|20
AAAGCTTATCTAGATGCTTT

>5823424|20
TTTTCATCATTTGTTGAAGA

>5823990|20
CGGGAAACGCGCGTTTTGCG

>5824659|20
AATTATAAACATTTTTCATT

>5825001|20
AACGAAAAAGGTTTTACTTT

>5825993|20
TCTTCTTTTTCAACAAAAGA

>5826695|20
CTGTTTCCTCTATGAAACGG

>5826975|20
GGATTATTTTCAAATACTGC

>5827378|20
ACTTTCACCAAGATCAAAGT

>5828140|20
TAAGTATTAACTGATACTAA

>5830516|20
TCATGTTTGCTCAAGCATCA

>5834754|20
TATACTTTTTGAAAATGATA

>5835634|20
TTTATATATACATATATCTA

>5835646|20
TATATCTACTAGTACGTATA

>5835770|20
ACTTATATAATTAAACAAGT

>5836014|20
AATTTTGAAGTTTAATAATT

>5836449|20
TATATAAAAGTTTGTATACA

>5836454|20
AAAAGTTTGTATACACTTTT

>5836687|20
AATCCCATATTTATGCGATT

>5836734|20
TATTTATTCCAGAAAGAATA

>5837207|20
TAAGTTATACTTCTAACCTA

>5837679|20
ATTCAGTATGGATAATGACT

>5839171|20
CCTGCTGTTCGAATAGCAGG

>5839340|20
GAAGGGAACTTGTTGCCATC

>5839719|20
TTGGTTGCGTGCTAAACCAA

>5840414|20
CTATACAAACATTTTTAGAG

>5840710|20
GATTGCTCCAAGGAAAAATC

>5840884|20
GGTCTTCCTTCAGCAACACC

>5841177|20
GTTTCTATAGCTAAACAAAC

>5841417|20
CGGAGCAGAATTCTGCGGCG

>5841567|20
GATTCAATCGAGATTGAAGC

>5841896|20
GAATATGATTTATCATCTTC

>5842549|20
ACTGTAATGATCATTACCTT

>5842949|20
AGAAAACAATATTATTTTTT

>5845561|20
TTCTATACATTTGAATAAAA

>5846839|20
TTTTTTTCTAAAGACAACAA

>5848694|20
AAAAGATTGTCCATTCATTT

>5848877|20
AAATAGTTCAAGAACTGGTT

>5850064|20
ATAGAATGAGTTCAGTTTAT

>5851057|20
AATTGATAAAATTATTAAAT

>5851289|20
AATAATTAATTTTACTTTTT

>5851838|20
CGAATTTTAACTACAATTAG

>5851902|20
TTAGACACTCAAGTTTTTAA

>5852010|20
CCGATGACCTAAGTCAACGG

>5853873|20
ATTTTTCAATGTTGAAACTT

>5855854|20
ATTTCTGTTTCATCTGAAAT

>5856691|20
AAACGGTGAGCACACCATTT

>5858056|20
ACGCGCCGTCAAAAGCGCGT

>5859035|20
AATGCATATAAATGTGGATT

>5860361|20
GTAACTTCCCTGGAAGTCTC

>5861880|20
ATTTCTTCACCTGTACAAAT

>5862297|20
TCAAATAGAAATCAATTTCA

>5862300|20
AATAGAAATCAATTTCACTT

>5862832|20
TTGCAAATATTTATTTCAAA

>5862923|20
TGTCTTTTTTAAAAAAGTGA

>5863327|20
AATAAAATAAATAGTTTTTT

>5863438|20
ATTTGTAAACTTTTATATAT

>5864036|20
TATATGTGTAGATAAATATA

>5864037|20
ATATGTGTAGATAAATATAT

>5864115|20
TTATTGTTTAGAAACATTTA

>5864200|20
TATAGCATTTATATTCTATA

>5864779|20
TAATAAATGGGCTTTTGTTA

>5865088|20
ATGTATATAACTATATAAGT

>5865185|20
TTTTTTTTTCTAAAAAAAAA

>5865187|20
TTTTTTTCTAAAAAAAAACA

>5865281|20
AATATATATTTATTTATTTT

>5865295|20
TATTTTTTGGTCAAAATAAA

>5865475|20
TTAGCCCAAAATTGGTATAA

>5866021|20
ATTAATTAAAATTAACTAGT

>5866028|20
AAAATTAACTAGTTCAATTT

>5867774|20
AATCCAGCTCAATCTCGATT

>5867828|20
TCCGCCGATCCATCGGCAAA

>5867914|20
CGATATCTATGTGGAGATCG

>5869559|20
TGAATACTGATCAATATTAA

>5871659|20
AATGAGTTGTTCAACTAAAT

>5874594|20
TTAGTTGTTGAAACGAATAA

>5874639|20
TTATTTAAAATTTTAAAACA

>5874713|20
TTAGCATTAGGTAAAGATAA

>5875629|20
CACAACGGTAAACCGATTTG

>5877057|20
ACACATATATATATATATGT

>5877764|20
TCATTTGATCCACCAAATTA

>5878040|20
AAAAACCTATCTAGGGTTCT

>5879105|20
TAAACATTATGTTATCTTTA

>5879149|20
AAATTTTGGCCCCAAATTTT

>5879371|20
TGGTAATAATGTAATTACAA

>5880434|20
ACCAATATATATATATTGAT

>5882701|20
TGGGCAGAATGTTCTTCACA

>5883135|20
GGACAAGAGCTCTCATGTGC

>5883316|20
TGTTGGTAAACTGACCAAAA

>5884460|20
AATTTCACACTTCTGAAACT

>5887426|20
AAGTATCATTAATTATACTT

>5887795|20
TGATGCAAGAGCTTTCTTCA

>5888113|20
TAAGCACTACATAGTGGCTA

>5888444|20
TTCGGAAAGGTCTATCCCAA

>5892033|20
AGAATCTTCTTGAGGGTTCT

>5894753|20
TATGTATCTACACATACACA

>5894982|20
GTTCAGAAACATTGCAGAAC

>5896409|20
TCATTTTTTGTACAAATTGA

>5898645|20
GCATGTGAGAACTCAGAGGC

>5899099|20
TTTTAAATATTTTATTAAAA

>5899354|20
TAAAAAAAACATTTATTTTA

>5899356|20
AAAAAAACATTTATTTTATT

>5902566|20
TGATCTTTCCAGAAAGATGA

>5903958|20
GGATTCTTTTTAAGGATTCC

>5905060|20
TGCAGTCAGTGCTGACCGGA

>5905128|20
TCTACTTGTAAACAAGGTGA

>5908247|20
GATATTGACTTGTCCATTTC

>5908769|20
ACCAAAATAACTATATTGTT

>5910532|20
CATAGAAGACATCCCCTATG

>5911121|20
TGAAAGAAGCACTTCTTCGA

>5912056|20
CCATTAGTTAGAAAGAATGG

>5912086|20
AGGATTGGATCTCCAATGCT

>5915687|20
ATTGATATTACAATTGCAAT

>5916652|20
ACCGGTACAGCCATACCGGT

>5918331|20
AGTATCAAAAATAAGATACT

>5919754|20
TCTTCCATAAATATATAAGA

>5920231|20
AAGAATCTGTGCCGGTTCTT

>5920810|20
TTTTCTCAGTTCACAGAAAA

>5920811|20
TTTCTCAGTTCACAGAAAAA

>5921390|20
AATATATGAACTCATCTTTT

>5921733|20
CTGCCTATCTCGATATCCAG

>5921791|20
GTAATCACAGCTGTGAGCAC

>5922406|20
TTTGTTTGAAATTAAAAAAA

>5922465|20
TTTTTCGTTGAAAAGATAAA

>5924219|20
GCCACAGCCAGGTTTGTGGC

>5925634|20
AGATTAGAACTTTCTGTTCT

>5926201|20
AGAGCATTAGTTAGTGCTCT

>5926909|20
GAGATACTGTTCAGTGGCTC

>5927424|20
TCAACATTGGTCAATGATGA

>5928735|20
TCATGATTATGTAATAATAA

>5928803|20
TTAAATGCACCTCCAATTAA

>5928983|20
ACATTATATTTATATAATAT

>5929623|20
TAAAGAATAGGTTTTCTATA

>5929931|20
TCGAAACTGAGCAGTTGAGA

>5930590|20
AAGAAACTTGGAAGTGTTTT

>5931796|20
TTTGTTTTTAAAAAAAGAAA

>5932134|20
TCAGAATATGTATATTCTTA

>5933488|20
GTTTTTATCCGGTTAAAAAC

>5933645|20
TAAAACTTTACATAGTTTGA

>5933968|20
ATTCCGAAATTTCTGGGAAT

>5933972|20
CGAAATTTCTGGGAATATCG

>5934146|20
GTTCGAGCCGAGGCCGGAAC

>5936564|20
TTTCAAGGAAATCATTGGAA

>5936608|20
GCTCCTTCAGGTGTAGGAGC

>5937150|20
ATCAACTTTAGAAAGTTTAT

>5938888|20
CAAAAATATTTATCTTTTTG

>5939629|20
GCGATAAACAGGTTTATATC

>5939658|20
TTTATACATATATATATATA

>5939659|20
TTATACATATATATATATAA

>5939795|20
GATAAAAACAAGTTTGGATC

>5939947|20
TTAAATACGTACATATTAAA

>5940141|20
TAATCTTTATCTAAAAATCA

>5941130|20
ATTGTAACATATGCTAAAAT

>5942856|20
ATGCTGACAGGTTTAAGCAT

>5945323|20
ATAAAATATCAATATACTAT

>5945708|20
ACGATATTTAGATATATCTT

>5946756|20
AGATAAAGCAAGCTTCTTCT

>5947042|20
ATTCTGCAATTTAGCATAAT

>5948008|20
AGTGACCAAACTTGATAACT

>5948967|20
AGCCAGGAAACTTCATGACT

>5949584|20
CCAGGAGATCAATCAGCTGG

>5950853|20
ATCCGCATGAGCACTCGGAT

>5952928|20
TGCAGTCTGGGCATCCTGCA

>5953287|20
TGACCTGCACATGAAGATCA

>5954333|20
AGGAAAAAACTTTACTTCCT

>5955664|20
AGATCGAGATCTTTCGAACT

>5955739|20
GCCATGGTTTGACCAATGGC

>5957311|20
AAAATATTTCAATATATTGT

>5957323|20
TATATTGTGACCAAAATAGA

>5957461|20
TAGTTAAAGAACTATATCTA

>5957519|20
GAAAATTAATGTTAATAATC

>5957729|20
TTTCCTTACGCGTAACGATA

>5958125|20
ATTGTGACACGTATCGCAAT

>5958562|20
TTGTGTTTTGGAAAAAAAAA

>5959679|20
GTGATATAGTACTATATAAC

>5959707|20
TGGTTTTAATAATAAAAACA

>5960201|20
TTCGAATAATTTTTTTCCAA

>5960308|20
CTTTTTACTAAAGTTAAACG

>5960329|20
TCAATTTTTTCAAATTTTGA

>5960807|20
CTTGCATGAGTTCATGAAAG

>5960920|20
TCATATCTCGAGAACTATGA

>5961355|20
AAATCTTCTTGAAAAGATAT

>5961570|20
AATCTATCTAAAGGAAGATT

>5961677|20
TTCAGGAGTGAAATCCTCAA

>5962089|20
CAGAGGAAGTGCTTGTTCTG

>5962994|20
ATTCTTATATTTATAAGGCT

>5963046|20
TGGAGAATAATTATTCTGTA

>5963119|20
TATGTCAATTCAGTGTCATA

>5963290|20
ATTAAAATTGGAAAATTAAT

>5963998|20
TTTAAAAAACATTTTTTAAA

>5964497|20
AACATATATATATATATATT

>5964884|20
TAAATGTAAAGTTACACATA

>5965217|20
AAAATAAAATTTATTATGTT

>5965559|20
ACCCATTTAATAAAATGAGT

>5965678|20
TAAATAATTATAATTATTAA

>5965683|20
AATTATAATTATTAATAATT

>5967436|20
TTTGTATAAATTTATAGGAA

>5967470|20
TATTTTTGAGGTCATATATA

>5967522|20
TAACTTTAACATTAACGTAA

>5968652|20
GCAATGTCACCTGCCATTAC

>5969963|20
ATCTTATAATCTTATATAAT

>5970005|20
AAAAATATATATATATATAT

>5970006|20
AAAATATATATATATATATT

>5970122|20
TATTTTTTTTTAAAAATATA

>5970124|20
TTTTTTTTTAAAAATATAAA

>5971537|20
ATTGCTTGGTGCAAAGCAAT

>5971867|20
AAGAAAAAAAATTCTTTGTT

>5973397|20
AAAAAAATCAGGTTTTTTGT

>5973799|20
AAAAAAATAGATATTCATTT

>5974464|20
ATTGTTATACTTTTAAGAAT

>5974467|20
GTTATACTTTTAAGAATACC

>5975008|20
TTAATGTCCATGCCCATTAA

>5975149|20
AGTTGATTTAAATATCAAAT

>5975455|20
CGCCGGAGAAATCGCCGGAG

>5975707|20
GGGCAGCCCACGGGCCGCCC

>5975778|20
TATATTTGAATTCATATATA

>5975873|20
TATATATATATATATATGCA

>5977114|20
TGTGTTATTGCCATAACATA

>5978164|20
CCAAAAAGAGTTTTTCTTGG

>5978797|20
AAAACAACACTTTCTGTTTT

>5979514|20
TTAATCTTTGGAAATATTAA

>5980110|20
CCACGTTAGTTCTAACGATG

>5980127|20
ATGCTGGTGTCCATCAGCTT

>5980794|20
GAGCTCCAATCTTGGTACTC

>5982090|20
AAAATGTTAAATAAACTTTT

>5983497|20
TTATTCGAATCTACGAATAA

>5984169|20
ATAAGACTCATGAATTTTAT

>5984179|20
TGAATTTTATATATAATACA

>5984278|20
ATATATAGCCAGCCATAAAT

>5984394|20
ATATTCAAGTCCTTTAGTAT

>5984882|20
TGAGAATCCAGGAATTGTCA

>5987783|20
AGTTTATTGACCGATAAAAT

>5988079|20
AAACTAGTGTGCACTATTTT

>5989674|20
TACCCCAAATGTTTGAAGTA

>5990640|20
CAAGCAAATAAACTTGATTG

>5991527|20
TCTTCTTGAGCTCAAGAACA

>5992562|20
ATAGCTAAATGTTTATCTTT

>5993864|20
ATTGTCAGATTTCTGATCAT

>5995360|20
TGCTGAAAATCTTTTTAACA

>5998298|20
GACCATCAAAGTTGATTATC

>5998415|20
TTACAAGAAACTTGTTGTAA

>6000390|20
TTGTTATTCCTGTATAACTA

>6001734|20
ATGTAAAATCCATTTTACTT

>6003067|20
ATCAGTTATATTTAAATGAT

>6003401|20
ACTCTCTCTCCACAGATAGT

>6003513|20
TTCTCTTTTTACATAGAGAA

>6005101|20
ATCCTGCATGAATACAAGAT

>6005175|20
TGAGTAGAATTTTATAATCA

>6005294|20
CTTTATTGATGTCATTGAAG

>6005348|20
CAACAAAATAGATGTTGTTG

>6009436|20
TATAAGATTCTAATCCTAAA

>6012603|20
AAACATCATTCATGATCCTT

>6013274|20
TATTAAGGAACTTCTTAACA

>6013936|20
TATAAGATTCTAATCCTAAA

>6014174|20
AATTTGTGATCTAACCAATT

>6014415|20
ACTAATCATGAAAGATCAGT

>6015671|20
ATTATATGAGTTTATATAAT

>6016079|20
ATTCTAAATAAATATAAAAT

>6016985|20
ATTTATAAAAGTATACAAAT

>6017624|20
TTGTTTGTTTGACCAATCAA

>6017921|20
TTAAAATAGTACTAGTTTAA

>6021482|20
CATTGTGAAGTTTCAAATTG

>6025467|20
GGTTGCACACTTGTTCAAGC

>6025485|20
GCAAGGCTTTCAAGACTTAC

>6025628|20
ATTATCATGAACTTGATCAT

>6025843|20
GAGATTACTCAAGCAATTTC

>6029509|20
TATCGCGGATCTCAGAGATA

>6031942|20
ACAGCACATGTATCTGGTGT

>6032255|20
ATGTGTATATATATATATAT

>6032256|20
TGTGTATATATATATATATA

>6033425|20
CATTATCCTGAATGATGATG

>6044063|20
ACGTCATTCATCAATTACGT

>6045610|20
CATTGCGTTCTAACACAGTG

>6046545|20
CTTGAAAATAAATTTTTACG

>6046548|20
GAAAATAAATTTTTACGTTC

>6046912|20
AACACAACTTCAGGTATGTT

>6048164|20
TGAAATAAAGTTTATTTTCA

>6053494|20
CATGTCAACTTGGTGAAATG

>6054295|20
TCAAGACTCGTGATACTTGA

>6055965|20
GAAATATCTCTAGCAATTTC

>6058154|20
ATAAAACACCTGTATTATAT

>6059535|20
GCTTTCTTTACAAAGAACTC

>6059542|20
TTACAAAGAACTCATTGAAA

>6059565|20
GTATTCGAACTTTCAAAGAC

>6059776|20
GCCTGCTCATGTGAGAAGAC

>6060702|20
CCTTAGAAGCACTTCCTAGG

>6061077|20
AAAACAGAAAGTTATGTTCT

>6061577|20
AAATATATATATATATATAT

>6061593|20
ATATATATATATATATATTT

>6061595|20
ATATATATATATATATTTTT

>6061918|20
TATAGCAATAAATTGGTATA

>6061954|20
TGATTAAAACATATTTATCA

>6063097|20
TTACTTTCTAAATATAGTAA

>6064017|20
AATTTGTATTCATAAAAACT

>6064187|20
AATCAGTTTTGAGAGTGATT

>6064745|20
AAGTTCATGCCCAAGTACTT

>6065919|20
GAGCGAGAACATTCTGGTTC

>6066840|20
AATCTTCAAATTAGAAGAGT

>6066964|20
AAAGGAAAGCTCTTGCCTCT

>6067222|20
TCGAAACAAACTTTTTTCAA

>6067340|20
AAAAAAAAGAACATCTTTTT

>6067351|20
CATCTTTTTACAAAAAGAAG

>6069118|20
AAAACAAAACCTTTTAATTT

>6069897|20
CATTGAAGGACCCTTTAGTG

>6070893|20
TCTTCTGTAGTTACATAAGA

>6072264|20
AGTTTGATTCAAACCGAACT

>6073200|20
AAGGAAGATCTATCAGCCTT

>6073613|20
CATTCTGATATATCAAAAGG

>6074906|20
CAATTCTCTCCATATAATTG

>6075083|20
AAAACCATTTTAAAAGTTTT

>6075168|20
ACTTAATAATTTGAGTAAGT

>6075608|20
CGTAATGAACTTTCTTTAAG

>6075648|20
AGTAGTATATCTATATTAAT

>6078152|20
AAACCTTTGAGCAAATATTT

>6079087|20
CATCACCAATTTGGCTGATG

>6079528|20
TTCCCTCAGCTCTGAATGAA

>6082831|20
TGGGCGATCAAGATCACCAA

>6083316|20
AGAATATAAGATTAAGTTCT

>6085140|20
CAAATATTTGAAAATACATG

>6085355|20
TTGATTAGAGATCAAATCAA

>6086632|20
AGAGAAGAATTTTCTCCTCT

>6087049|20
CTGTAAATAAATGTTTGCAG

>6089136|20
TTATCTTATAGATAAGAACA

>6089162|20
TCGATTAGCAAGCCAATCCA

>6092098|20
GGATCTTTCGAGGAAGATGC

>6092651|20
TGGATTTAAACTTAAAAACA

>6096498|20
AGTTTTCACACGTGACACCT

>6098364|20
AAAAACGCCTTGGCCTTTTT

>6098662|20
TCATTAGTAAGTACTAAATA

>6100582|20
TCATATACACTTGTTAATGA

>6101009|20
CAACTTAATACATAATGTTG

>6101804|20
TGTTTTATTGAAATGAGACA

>6101987|20
TAATCGATAGATATTGAATA

>6102311|20
AAAGTCGGGGCCCTGAATTT

>6102495|20
ATTTGATTTTTATATTAAAT

>6102622|20
ATTAGTTATGTATATGTAAT

>6103540|20
AAATAAAATCAATTTGAGTT

>6104385|20
TAAAGGAGTACAGTCCATTA

>6104584|20
TCACCAGAGTACCCTGTTGA

>6104692|20
AAGTACGGAGTTCCGCATTT

>6104968|20
CTTAAACTATAAAGTTTGAG

>6105496|20
TTTCTTTGTCAACTATGAAA

>6106281|20
AGCTTTCTCTTGAATAAGCT

>6108110|20
TTCCTATGTGAACCTCGGAA

>6108268|20
TTTCACATAATTATCTGGAA

>6108668|20
TCAAAGTCTTAAGTCATTGA

>6109569|20
CATAACACGTTCGTATTTTG

>6109733|20
AGATCTTTCCCGGAAGATAT

>6110449|20
TTATATGCATCTGCAGCTAA

>6111579|20
CTACAACAAGGTTGTCATAG

>6113321|20
ATATATATATATATATAAGT

>6113322|20
TATATATATATATATAAGTA

>6113323|20
ATATATATATATATAAGTAT

>6113324|20
TATATATATATATAAGTATA

>6113325|20
ATATATATATATAAGTATAT

>6113326|20
TATATATATATAAGTATATA

>6114703|20
TCTTATCGAACTCAAAAAGA

>6114982|20
CTTCTTTTCATGAAAATAAG

>6117100|20
AAATCAAATCAATTTAAGTT

>6117609|20
TTCTGTGAGAGCTCATGGAA

>6117965|20
TACTGTATGTACGTAAAGTA

>6118238|20
AAAAAGTAAGATTACTTATT

>6119252|20
TAAGAAAGTACATTATCTTA

>6119888|20
ATTTTACATTAATGTTAATT

>6119920|20
AAAAATGTTAAAACATTAAT

>6119938|20
ATGTGTATTCTAAGATACAT

>6120383|20
TTCTATTTTTCAAATTGGAA

>6120390|20
TTTCAAATTGGAATTTTGAA

>6122902|20
TTTTAAAAACATTAATAAAA

>6123251|20
TTCTAATAACTTTATAAAAA

>6123303|20
TTTATATTATTTTTTATAAA

>6123356|20
TTTTAACAATCTTGATTAAA

>6124174|20
CTAAGTCTCTCGAGTCTTTG

>6126333|20
GGAGCAGTAATTACAGCTTC

>6128751|20
TCTATATATATATATATATA

>6128755|20
TATATATATATATATATTAA

>6128756|20
ATATATATATATATATTAAT

>6129504|20
TAAAATTCATTTGCGTTTTA

>6129604|20
TTTTCTGTTCTAAAATAAAA

>6130502|20
TTATATAATCAATTTTAGAA

>6132643|20
GCGGCTTCATGTGTACCCGC

>6132967|20
TTGGATTCATCTGCAACCAA

>6133891|20
TCTAGAAAATTTCTTCAAGA

>6134011|20
ATTAAGAGAAGTCACATAAT

>6135391|20
GAAATTTTAAATCAAATTTC

>6136089|20
AACAGAGTCTTGGCTCTCTT

>6137540|20
AATTAATCGCACATTTAATT

>6137624|20
GAATATACCTTGGTAAATCC

>6140094|20
CAATTATTGAGCACTAATTG

>6140553|20
AGAAACAAGCACTTTTATCT

>6143347|20
ATATAAGAATGTTCTTGGAT

>6145615|20
ATATGTTCTTGAGAACGTCT

>6146607|20
CACATTCTGCACAGCATCTG

>6146707|20
ACATTATTTGTAACTAATGT

>6148501|20
AATGAGAGGTGCTTCTCAAT

>6148679|20
GTTTTGGTCGGGAGCAAATC

>6148705|20
CTCAAAACATATTGTTTGAG

>6149633|20
AACTGATGTAAACATCAAAT

>6149966|20
AATGCTTTTGTAACACCATT

>6150615|20
TCTTATATACCTATATAGAA

>6151652|20
AAGAGCCTTGAAAGTCTCTT

>6151994|20
TTCGTTCACAGGTTCACGAA

>6153156|20
TAAAGATGTTAACTTCTTCA

>6153632|20
TAATCATTTTCAATCGATTA

>6154210|20
ACAAATTTATCTAAATGAGT

>6154281|20
TTCGATTATTGATAATCTCA

>6156151|20
TAAGTGGTAGTTACAAATTA

>6156409|20
TTTCACATAAGTGTATGAAA

>6156658|20
AAAGAAGTTCAAAATTCATT

>6156825|20
AAGATTTATTTATAAATAGT

>6157213|20
ATTAAGAAAAATTTATTGAT

>6158510|20
ATTTTATAATTTTATAACAT

>6159507|20
TTCTTTGGGGACCAAAACAA

>6161109|20
GATTTTGGAACTTCAAGATC

>6161519|20
GGATTTTCAGGTGCAAATTC

>6166131|20
ATGGTACTTTGAAATTCCAT

>6166614|20
ACAGAAGGATCTTCTTCTTT

>6167125|20
AACTTCTCCGGGGATAACTT

>6168910|20
AATTTTAAACTTTTACAAAT

>6168978|20
TATAAATGATATTTTTTATA

>6169373|20
TATATTAGTACATTAACATA

>6172108|20
AAGGTTTCACATAGAACCTT

>6173363|20
ATTAAAATAAATACATTAAT

>6173366|20
AAAATAAATACATTAATTAT

>6174001|20
GTTTGTATTATAATACTTAC

>6174195|20
ATTGCTGAATTTTCCACAAT

>6175375|20
TTGTTGTTGAACAAAAAAAA

>6176698|20
TAACAATTGTCCATTAGTTA

>6176874|20
TTTGGAAAATATTGTCCACA

>6176960|20
ACACTAACAAATGTAAGTTT

>6177569|20
ATAAATATACTTATATAAAT

>6177576|20
TACTTATATAAATACATGTA

>6177580|20
TATATAAATACATGTATGTA

>6177691|20
ACATATATAAATTTATATAT

>6177945|20
TTTAATATATTTATATAAAA

>6177946|20
TTAATATATTTATATAAAAA

>6177950|20
TATATTTATATAAAAATATA

>6177952|20
TATTTATATAAAAATATATA

>6179123|20
AGTACTAATCAATTAGAGCT

>6179356|20
TAATTTATTTTAAAACATTA

>6179675|20
TCAAATATTATAAGGTTTGA

>6179832|20
AAAAGAAAAAGTTTTTTTTT

>6179833|20
AAAGAAAAAGTTTTTTTTTT

>6180563|20
TATCAGATATAGATATGATA

>6183897|20
TTGTAATAAGGTAATAACAA

>6184652|20
TTACTTTTCTGGAATAGAAA

>6184861|20
ACTAAAAAATCTTTAATAGT

>6187229|20
TGATAGCTCAAGATCTTTCA

>6188106|20
GTAGCAGACAGGACTGCAAC

>6189869|20
CAGCATTCTGTAGAATGGAG

>6190064|20
TAATTGATTGTAATCAGTAA

>6190319|20
TCTTTGTAGCTCACCAAAGA

>6191067|20
CATAAGCACAAGTTCTTAGG

>6193360|20
AGACCACCAGGTGTTGTTCT

>6194215|20
CTTCTGTGATGTAACAGATG

>6195933|20
TTAAGCTCACTTGAGCTAGA

>6196182|20
TAAATATTAACTAAAACTTA

>6196338|20
ATTATTTTTAGAAAAACAAT

>6196486|20
TTCTGATTTTTAAATTAAAA

>6196869|20
CATATTATATTTGTATTATG

>6197216|20
AATTCTAAAAGTTTAAACTT

>6197325|20
AAATGTAATAAAATACATAT

>6197331|20
AATAAAATACATATATTGTT

>6197503|20
AAAAATAATTGATCTTTTTT

>6198220|20
TAATTAAATATATTTAATAA

>6198300|20
ATGTTTTTATGTAAAAAAAT

>6198301|20
TGTTTTTATGTAAAAAAATA

>6198351|20
AATTTATGTGAAAAAAAATT

>6198672|20
AACAATATATGTATTTTATT

>6198678|20
ATATGTATTTTATTACATTT

>6198792|20
AAGTTTAAACTTTTAGAATT

>6199139|20
CATAATACAAATATAATATG

>6199522|20
TTTTAATTTAAAAATCAGAA

>6199670|20
ATTGTTTTTCTAAAAATAAT

>6199826|20
TAAGTTTTAGTTAATATTTA

>6200075|20
TCTAGCTCAAGTGAGCTTAA

>6201793|20
CATCTGTTACATCACAGAAG

>6202648|20
AGAACAACACCTGGTGGTCT

>6204803|20
ATCTTATTGTGCAAAATGAT

>6204830|20
TAGGTTTCTTTATAAAGCTA

>6205209|20
TTAAAGCAATTTTACTTTCA

>6206440|20
CAAAAAACAGATGTTTTTCG

>6206834|20
TAAACAGAGCTCTCTTTGTA

>6207130|20
ACTGGAACTCAAGATCGAGT

>6207133|20
GGAACTCAAGATCGAGTTTC

>6208641|20
CCTATTAACAAGTTATTTGG

>6209386|20
TTTATTCTAAATTGAGTAAA

>6210708|20
TTTACTTAATTTGAAGTTAA

>6211556|20
ATCAAGATCGGGGTCGTGAT

>6211968|20
GGGAAATAGACCTTTTTTCC

>6214033|20
GAACTCAGATTTCTTAGTCC

>6214497|20
TAAATATATAAATATAAGTA

>6214619|20
ACAAACAAAACTTTCTTTTT

>6215800|20
CTGCAATGTTTACAGTTCAG

>6215904|20
TACATAATTACAAGGATGTA

>6215957|20
AATCAAAAGGTCTTCTAATT

>6217560|20
GTATGTATTGTAATAGGTAC

>6218398|20
AAAACTCACGTGTCAGGTTT

>6218604|20
ATATTTTAAAGTTAATATAT

>6218936|20
TAAATATTTTGAAAGTTTTA

>6219132|20
TATATAGATAGATGTGTATA

>6219427|20
TTTGGAATTTTAATCCAAAA

>6219849|20
TAAATAAATAAATTAATTAA

>6220054|20
GAATCAATAGCTATTAAATC

>6221197|20
TAAGTGAATCAATTAATTTA

>6221400|20
TGTTTTTAAAGTGTAAAACA

>6221595|20
TAACCAATCCAGATTGATAA

>6221756|20
AAATGTAAAGTTGTATATTT

>6222127|20
ATGGGCTGAGATAAGCCCAT

>6223762|20
AAAGTGACTGAATTCAATTT

>6224701|20
TTAAAAATCAAGTTTTTAAA

>6227562|20
TCAAGATCATGTGAACATGA

>6227919|20
TGGTTTGATATATAATACCA

>6227979|20
TTTCGGTTTTCAAACCAAAA

>6228244|20
TGGTTCCATGTATGGAAGTA

>6228343|20
ACTAGGAAACATGTACTAGT

>6229272|20
GTGCGTAACTTGGTACGCAC

>6229640|20
TATCTAAATGTATTAAGAAA

>6229856|20
ATATACACATATATGTTTAT

>6229857|20
TATACACATATATGTTTATA

>6229875|20
TAAATGCATAAATGGATATA

>6230440|20
ATTTAGTTTTCAAACGAAAT

>6230520|20
TTTCATATATTTATTTTAAA

>6231386|20
TATCTTCTTAGAAGAAGAAA

>6232963|20
TAAATATATATATATATATA

>6232964|20
AAATATATATATATATATAT

>6232999|20
TTACATAACACGTTAATTAA

>6233072|20
ATTTAAGCTAAAAATTAAAT

>6233370|20
TTAATACTTTTATATATTAA

>6233918|20
GTCTTTTATTTATAAATAAC

>6233922|20
TTTATTTATAAATAACTAGA

>6233946|20
ACCCGCCTAAATAGGCGGGT

>6233981|20
AATTTTTATCGATAATATTT

>6234230|20
ATAAAAAACTCGATTTTAAT

>6234309|20
TATATATGAGATCAAATCTA

>6234472|20
AAAATAAAATGTAATATTTT

>6234610|20
GAAAAAAGTTAATTATTTTC

>6234989|20
GAAAAAAGTTAATTATTTTC

>6235162|20
TTAGAATAGAGCTATTTTAA

>6235555|20
ATATGTATAGATATAATTAT

>6235561|20
ATAGATATAATTATATCTTT

>6235636|20
AATTATAATAAACTATAAAT

>6235693|20
ATAATTTAAAGTTAATATAT

>6235962|20
ATGTATCTTTGAAAAAACAT

>6236359|20
AAAAAACAAAATTATATTTT

>6236484|20
TTCTTTGATTAATCAAAACA

>6237119|20
AAAAAATTTACAAAGGTTTT

>6237756|20
GGTAGTTTTACAAATCTCCC

>6237847|20
TTAAGAAAACATTTTATTAA

>6241547|20
TTATTTAAAGTTTTAAGAAA

>6242292|20
TTTATATATATATATATATA

>6242298|20
TATATATATATATATATAAA

>6242408|20
GACGAAATATGTATTTGTTC

>6242528|20
AATAGAATTAAAATTAAATT

>6242539|20
AATTAAATTAAAAATGAATT

>6242757|20
ATGTGTACTTTAGTAGATAT

>6243446|20
ATTTAACATGGATTTAAAAT

>6244008|20
GTAAGCTCCCTGGAGCTCAC

>6244304|20
TAATATAATTTATTATATAA

>6245952|20
AAATTTGCTACAGAAAATAT

>6246174|20
TGAGATGGCTGGTCTTCTCA

>6247088|20
CCTGAAGAATTTTATTCATG

>6247302|20
AAGAAGAAAGGTACCTTCTT

>6248862|20
AAAAAAAAAAGTATTTTCTT

>6249514|20
CTGAAGCTGCTCAGATTGAG

>6250321|20
GAAATTGTGTTCAAAATTGC

>6250542|20
TGACTTTCAAATTAAATTCA

>6250603|20
AAAATATATATATATATTGT

>6250677|20
GTGTGCTATTTATAGCTAAC

>6252380|20
CATCTCATTTCAATTTGATG

>6252565|20
TTGATGATAACTACCATCCA

>6252837|20
TTGTTTCTTACAAAAAAAAA

>6254035|20
AGAATTGAAATTTCATATCT

>6254855|20
ATTTCATCCGTGGATAAAGT

>6254948|20
TAATAATTAGTTAATTACCA

>6255656|20
ATTTATTTATTTATTTAAAT

>6255660|20
ATTTATTTATTTAAATAGAT

>6259196|20
TTCCAGAGTAGACTCTTTAA

>6259551|20
TTTTTATGTTTACATCAAAA

>6260832|20
TTTTGGAGAGGTCTCAAACA

>6261950|20
TATATGAGCAGGAACATATA

>6264173|20
AGTTAGTAATCTAACTAATT

>6264724|20
CCCCGATTTAAAAATCGTGG

>6265154|20
TAATATTTATTTACATATTA

>6267425|20
TTCCTTTACTCGAAGAGGAA

>6267768|20
AAATATGAATGTTAATATGT

>6269113|20
TTTCAATATTCACAATGAAA

>6270639|20
TAGTAGCATTGATGATATTA

>6271452|20
TCAACTGAATGTTCAGAGGA

>6272500|20
AATAAATTTTGAAATTTTTT

>6273541|20
TGTCCAAAGCCCATTGGTCA

>6274738|20
AATGCATTTTCAGAAGCATT

>6274967|20
TATAACTTTCAACAGTTAAA

>6276019|20
AATTGGTCTTTAGACCATAT

>6277515|20
GCCGGAGGTTCACCGCCGGC

>6279033|20
CGATTATCAATTGATTACCG

>6279128|20
AACGACGACTTGTCTACGTT

>6281213|20
CCTGATATTCCAATATCTGG

>6283583|20
TGATGTACAATTGTACTTAA

>6284615|20
TACTAGCTCAAGAGCTTCTA

>6286025|20
CTCACTTCAGATGACTTGAG

>6286443|20
TAAAAAGGATCTCCCTTTCA

>6287505|20
ACATAGGTTGGAACAGATGT

>6287592|20
AAAAATAAAGTTTCATTGTT

>6288731|20
AACAAATTTACAAATTGATT

>6288833|20
CACGATTTTCAAACATCCTG

>6288944|20
CATTAAGACAAGGCTTTATG

>6289784|20
GAAACAGTATTTACTGTAGC

>6290322|20
TGCAATTCAAATCAATTTCA

>6291366|20
ATAAATTGGAGCTAAATTAT

>6291743|20
ATTCTCAAAACTTCCAGAAT

>6295603|20
TAGCTAGAATTTAATAGCTA

>6298561|20
AATAACCTAGATTGATTATT

>6298667|20
TTAAAATTTTTAAACATTAA

>6299009|20
TTTATATTAGTTGAGATAAA

>6299323|20
AAAATACTCGTGTTTATTTT

>6300218|20
ACCAATTTTAAAAAATTCGT

>6300961|20
GATGAAAGTCAACTTTTGTC

>6301100|20
ATGATCATATGTCTAATCAT

>6303079|20
TTAATCAGATTTCTAATAAA

>6305030|20
AAAGGAGTTGGAATTCCTGT

>6305116|20
TGTTTATTGACCAAGAAAAA

>6305868|20
ATGTAAAAACCTTTTAACAT

>6305885|20
CATTAAGACTGGTCTTAAGG

>6307094|20
AGCAAAGTCAAGACTTAGGT

>6307896|20
TTTTTTTCTCGAGAAATCAA

>6308080|20
TTATCATTATTTAATGTTCA

>6308480|20
AAAAAATCACTTGATTAATT

>6310562|20
CCTTCAAGAGTTTTTGAATG

>6311146|20
TCGATTTCGAACAAAATCAA

>6311384|20
TCGTATTCGTTCAAATTCGA

>6311695|20
TTTCCAAAAGCTTTTCGATA

>6311762|20
CGGGTCAAATCTCTTACCCG

>6312033|20
TGTCTTTTGTGCAAAACAAA

>6313107|20
TATGCTTTTCCAAGAGGATA

>6314458|20
AACAAACAAGTTTTTTGGTT

>6314845|20
TCCTATAGTTTAGTATATGA

>6315376|20
GTAGATTTATCTCAATATAC

>6315820|20
CGAGAAACTCCACGTTCTCG

>6317183|20
AACGGAACCTTGATTCTGTT

>6319637|20
TAATCAGACGAGTCTGGTAA

>6319814|20
AACATCTCTTTAGAGATGTT

>6320085|20
GTTGAAGAAACTTTTACAAC

>6320463|20
ACTCAAGCACCTGCGTAAGT

>6320928|20
GAGGAAGAAGCTTCTTCTTC

>6321530|20
TCAACAAAAGGTTTAGTTTA

>6322314|20
ATGACAGTTGTAAGTGTCAT

>6322729|20
TTGTCTTTGAGCTAACACAA

>6323605|20
CAAACGTTCTTGAACTTGTG

>6324765|20
AAAAATAGTAAACTACGTTT

>6324949|20
AATATGTGTATACAAATATT

>6325716|20
TAGTTATAATGTAATCACTA

>6326677|20
ACTTTTCTTCTAAGATTAGT

>6327215|20
CATAAAAGATTTTTTTTGTG

>6327271|20
TTAAAAGTTTCAGTTTTTAA

>6327711|20
ATATGTCATCAAGAACATAT

>6327748|20
TTTCAGGTCGTGAACTCAAA

>6328290|20
TTTGTCAATACATTGTTAAA

>6328762|20
AGAAATTCTTCAGCATTGCT

>6330573|20
ATACATAATAGATAATCTAT

>6330761|20
ACCAATATAAATAATTTGGT

>6330805|20
ATAAATTGGCGTCAACTTAT

>6330864|20
TATTTTTATACATACACATA

>6332106|20
CATTTAAATTTATATACATG

>6333427|20
TATTTTAACGTGATAAAGTA

>6333536|20
ATGGGAGTCCTGTCTTCCAT

>6334616|20
ATATTTTTTTCAAAAATAAT

>6335188|20
ACCATTCGTTGAAGGATGGT

>6335868|20
TATATATATTCATATTTTTA

>6335936|20
ATATTGGGGCCCCAAAATAT

>6336390|20
AGAAAAACAAATTTTTTTTT

>6336682|20
TTATAACCTAAACCTTATAA

>6337045|20
CAGAGTGTCGTGACTGTCTG

>6337925|20
AGAAAAACACATGTTTGTTT

>6338965|20
ATAGAAGTTGAAACATCAAT

>6339489|20
GAGATTTTGTTCAAGCTCTC

>6340634|20
AAAATCATGGTCAGGATTGT

>6341225|20
CTGCCTGATTGATCAGTGAG

>6341561|20
CTCTTTTGGTGCAACAAGAG

>6342512|20
TTGACTGATTCATTACTCAA

>6342646|20
GCCGAATAATATTCTTTGGC

>6344253|20
AAGCCTTACGAGTACGGATT

>6344614|20
ACAATCCCATCTAGGATTCT

>6347171|20
TACTTTTTACTTAAGAAGCA

>6347217|20
TCACTATCAAATCATAGAGA

>6347854|20
AAATATGGATTTCAGTATTT

>6349638|20
AATTCTCATCCATGTGAATT

>6349729|20
TCGTCTCCACTTGGAGGGGA

>6350833|20
TCAACAGAAGATTCTGAAGA

>6351658|20
AAAGAAACTATAGTTTGTTT

>6352078|20
TTTTCTTTTTTAAAAAAGAA

>6352217|20
TATAAATAATGTAATTGATA

>6353393|20
TTCTTGAAGGTCTTCATGGA

>6354419|20
ATCTTGATAGGTATCCATAT

>6355100|20
AAACTTCAGAACTGAAACTT

>6357828|20
ATCTGATACTGGTAGAAGAT

>6360992|20
TTATCATATCAATGTTATAA

>6361071|20
TAGAGGCGTTGACGGTTCTA

>6362929|20
TTTATCATTAAAACGATAGA

>6363422|20
GAGAAGCTCTTGGGCTTCTC

>6367585|20
TATATTAATATATCAATCTA

>6367915|20
TCTGCTGATCAATCAACAAA

>6372412|20
ATAACTCACCAGTGGGTCAT

>6374103|20
ATATCAAATGTACATGATAT

>6374422|20
TGCAATAATAAATTTTTGGA

>6374619|20
TAACATAAACCTATATGTAA

>6375607|20
TTTTGTATAAATATAGTAAA

>6377666|20
TTTTTGGATAAAACCAAATA

>6379268|20
TTTGGTTTTATAAAAACTAA

>6379343|20
TTTATTTTATATAAATTAAA

>6379400|20
ACATACAAAATTTTATATAT

>6379419|20
TTATATATTTTAAAATAAAA

>6379864|20
AATATGGGGGTCTCGATATT

>6380074|20
TTAACAATATACATAGTTAA

>6380326|20
ATTAATTTTTAAATATTTAT

>6380473|20
TTTGGTTTTATAAAAACTAA

>6380549|20
TTTATTTTATATAAATTAAA

>6380606|20
ACATACAAAATTTTATATAT

>6380862|20
AATAATTTTTCAAAATAACT

>6381245|20
AAAACATATTCATGTATTTT

>6381410|20
TTTTAACATTTACGTTTAAA

>6383439|20
GCAAACAAATCTTTGATTGC

>6385004|20
TAATTAGAATTTTCTTATAA

>6385195|20
AAAATTAATAAATTAAATAT

>6387073|20
AGCAAGTCCTTGGACTCGGT

>6387536|20
ATCGTCCTCAGGAGGTAGAT

>6388668|20
TTTTTTTACTCGTTATAAAA

>6388950|20
ACGTAATTAGCTATTTACAT

>6391453|20
ACTTTAAAAGGTTTTAAAAT

>6391577|20
AAAATTTCTCAAGAAACGTT

>6392045|20
TTCAATATTTTAATATTTCA

>6392109|20
TCTCTATATAAATAAAGTGA

>6392260|20
TTGTAATACCCGTATGAAAA

>6392410|20
ATTATATACACGTATATTAT

>6393635|20
AACTATCAAAATTTATAATT

>6394112|20
AACATTGTTGAAACGATGCT

>6394240|20
GACTATAAATCTTAATAATC

>6394303|20
ACCGATTTGAACAAACCTGT

>6397306|20
TGTTAAGCAACTGCTGGACA

>6397840|20
TTACGATGTGAACATCGATA

>6398298|20
AATTTTATTATATGAAAATT

>6398310|20
TGAAAATTAAATAATTTTAA

>6398411|20
CATTGTAAATTTTTAGAAAG

>6398844|20
GCCCAGAAGTTCTTCAAGGC

>6399819|20
TTGAGTGTATTTACACTATA

>6402081|20
CATAAAGATCCATTGTTATG

>6402408|20
ACATTGCAAAATTTCAAAGT

>6402615|20
TTAGAGAAATCTATCTATAA

>6403059|20
AAATAATAAAATAAATATTT

>6403235|20
TATGGACTTTTAATTCCATA

>6403709|20
AAAAAATATTTATATATGTT

>6403990|20
ATAATTTATAGATTAATGAT

>6404016|20
ATTATTTAATTTTATATATT

>6404047|20
ATATTAAATTTATTTGTTAT

>6405019|20
AGTTAGAAAAATTTTAAACT

>6405151|20
AAATATATAAATTAATATTT

>6405855|20
GGGGTCACACTTGTAACGCC

>6406164|20
TATATCCAATTTTGTATTTA

>6408390|20
CAAAGATATCAAGAACTTTG

>6409464|20
CTAAAGGCTAAAGCATGTAG

>6409552|20
ACAAAATTTCTAAATTTCAT

>6410877|20
TAAGTAATAAATAATGCTTA

>6411160|20
TTCTCTTAACCTTAAGACTA

>6411176|20
ACTATTGAAGTTTCAAGAAT

>6412548|20
CAGACTTGTTGAAAAATCTG

>6412799|20
CTGCAAGTTCAAAGTTGCAG

>6415280|20
GCGTTGCAGGCCTCAAACGC

>6415389|20
AGAGAGAGAGTTTTCTCTTT

>6416641|20
TTTACGTGCCTGCAAGTATA

>6419800|20
TGGCTGTGCCAGCAAAGTCA

>6420119|20
GATTGTTGAACTCCACAGTC

>6420650|20
TATTTAAGAATTCTTACAAA

>6420950|20
AGTACATATGAATATTTGCT

>6422373|20
TGAAGCAGAGATCTGCATCA

>6422816|20
GTTATGTATTGATGCCTAAC

>6423610|20
ATTTCACAAAATTCTTAAAT

>6425198|20
AGAAGACTTGAAATACTTCT

>6425311|20
AAATTATTGCTCAATGAGTT

>6426350|20
TAACTCGTAAGTACGTGTAA

>6426435|20
GTACTTGAAATTGCAAGTAC

>6427519|20
GTATGTTTTTCAAAATATCC

>6428462|20
AACTGAATGACCATTACGTT

>6428625|20
CTCAGCTGGTGCCAGTTTAG

>6429215|20
AACCTTTCAACTTCAAGGTT

>6430277|20
TAAAAAAGGAACCTTTTCGA

>6431493|20
TTCCACATTAAATTGTTGAA

>6431640|20
TACCAATTTTTAAATTTTTA

>6432345|20
CACACTTGAGTTCACTTGTG

>6432908|20
GCAACATACCCGTAAATTGC

>6433308|20
AGAAACGAGGTCTCTCTTCT

>6437495|20
TTTTTTTATTTATTAAGAAA

>6438144|20
TGTAACAACTGGTCGTGACA

>6440147|20
TTCTTATTCCAGAATAATAA

>6443689|20
TTAAAAACTTGATTTTTTTA

>6444037|20
TTTTTTTAACATTAATAAGA

>6444169|20
AACAAACGATCTCTTATGTT

>6445262|20
TTAATGTGGTCCAATATTAA

>6446566|20
AGAAAAATGTTCATTTTTGT

>6447561|20
GTTGCTCCACATGGGACAAC

>6447769|20
TTTATTATATATACAAAAAA

>6447894|20
AAATAAATAAATATATATAT

>6447897|20
TAAATAAATATATATATATA

>6447898|20
AAATAAATATATATATATAT

>6447900|20
ATAAATATATATATATATAT

>6447901|20
TAAATATATATATATATATA

>6447902|20
AAATATATATATATATATAT

>6449956|20
TATAGTATTAAAATTTTATA

>6450127|20
AAATTTATTAAAACAAATTT

>6450558|20
GGCTATATAATTGTATAACC

>6450688|20
TAAATAATTGAACTTGTTTA

>6451161|20
AACTGTGTTACAACATATTT

>6451500|20
TGGGTATATTAATATACACA

>6452705|20
TCTAGACAACATAGTCTCGA

>6453138|20
TTTTTTTTTTCAAAGGAAAA

>6453139|20
TTTTTTTTTCAAAGGAAAAA

>6453268|20
ATATTTTTACGCCAAAATAT

>6453479|20
TACTTTTAATTTTTTAAGTA

>6453926|20
ATAACAAAATCTTTTGGTAT

>6453939|20
TTGGTATCAATTGGTACCAA

>6454061|20
TTCTTTTTACGTAAAAAAAA

>6454188|20
TTTTAATAATATTTTTAAAA

>6454400|20
AATGTTTTTTCAAAATAATT

>6455794|20
TTAATAATGATAATTATTTA

>6455814|20
TTATTGTTTTATAATAATAA

>6455830|20
ATAATTAATTAAATTATTAT

>6455832|20
AATTAATTAAATTATTATTT

>6455851|20
TAAATGGGTTAACCTATTTA

>6456604|20
TTTTGTCAACTTTGATAATA

>6457192|20
AGACGATATCGTTATGGTCT

>6457709|20
AATCATAAAAGTTTATATTT

>6457855|20
TTATTTTTCTTGAAACATGA

>6458905|20
TGCAAAGGTGGACAATTGCA

>6459046|20
GATATAAATAAATCTATTTC

>6459786|20
AGCAATTTCCCGAAAATGAT

>6460278|20
AAATACGAAAGTTTGTAGTT

>6462404|20
TTATTTTTAAGTATAAAAAA

>6462771|20
TTTTTATTTAAACAAAAAAA

>6463875|20
TTTTATTTAGTTAAGGAAAA

>6464080|20
AAACAAAAATCTGATTGTTT

>6464339|20
GAAAGCTTCTTGATTCTTTC

>6464605|20
CTGATTGATTTAGCAATCGG

>6464776|20
TTACAAGCTTTAGCGAGTAA

>6465079|20
TTGATGAATGAATTGATCGA

>6465155|20
ATGAGCTTGTTCAAGTTCGT

>6466626|20
TAACAAAACCGGTTTGGTTA

>6468040|20
TTCTTTTAATATTACAGGAA

>6468131|20
ACAAATTTGAGCTGATTTGT

>6468545|20
AATATAGTTTCAATCATATT

>6468770|20
AAATTTTGTTTACAAAAGAT

>6469927|20
TAAGTATATCAATATATTAA

>6470420|20
GAGATTCTGGGCCGAAGCTC

>6472210|20
GTCTCAAACCAGTTTAGGAC

>6472282|20
TAAATATATCAATATGTTAA

>6472677|20
AAATATGTACATAGATTTTT

>6472966|20
TATATTAATCAATTTATAAA

>6473015|20
GGGTTTTTGACCAAAAAATC

>6473206|20
TTATTTTTTCTAAAATTTAA

>6474086|20
GAAGTAAGAACTCAAACTTC

>6474244|20
GTTATTAAATTTTTAACATC

>6474295|20
GTTATTAAATTTTTAACATC

>6474550|20
AAATGAGAAGATTTTCTTTT

>6474605|20
TATTTTTCATTTTTAAAATA

>6476482|20
TCGCAGGTTTTAACCTGACA

>6477280|20
ATATATATATATATATATCT

>6477282|20
ATATATATATATATATCTTT

>6477435|20
AAACAATTAATTAATTAATT

>6478147|20
AAAAAAATTAAAATATTTAT

>6478176|20
TCGAATAATAAATTGTTGGA

>6478257|20
CAGTTATCTAAATATAATTG

>6478667|20
TAGTAGTAATTTTAATATTA

>6479211|20
CAAATTTTCAAGAAAATTTG

>6479402|20
ATCTCTTCTTCAAAAGAGTT

>6480391|20
TAAGTATTATATACTCCTTA

>6482337|20
AAGAAATAAACTTATTTTAT

>6482480|20
GGATTGAAGGACTGCAATTC

>6482671|20
AAGATATTTGAAAATCTGTT

>6482835|20
TGTAAATTTCCAAAATTCCA

>6483463|20
TTTTCGATTCCAATTGAGAA

>6483504|20
AGAGGAATTAGACTTCCTCT

>6484629|20
TTTGTTCTGTAAAGAAAAAA

>6484705|20
TTAATATGTAGATTTATTAA

>6484862|20
TTGAATTGGTCCCAATTTGA

>6485397|20
TTCTGAATTGAATTTCAAAA

>6486707|20
ACTTTTCTGCTCCGAAAACT

>6487813|20
TAGTCAATATGTATTTACGA

>6488793|20
GGACTTGTAGATATAAGGCC

>6490747|20
CTATTTGTTGGAACACAAAG

>6490838|20
AGTACTTTATCTAAATTAAT

>6491043|20
TTCTAGATCAAGATCAATAA

>6493032|20
TTAGCTAAATTTTTTGATAA

>6493968|20
TCTGTCAAGCTCTGGACAAA

>6494916|20
TTAATTAGATATATAAGTAA

>6495039|20
AATTTACTTTGATTTAAATT

>6495873|20
AATATAGGTACACATAGATT

>6496756|20
ATTACTAGCTAGCTAGTGAT

>6496869|20
AAATAATAGATATACTATTT

>6497302|20
TTATATACAACTATAAATAA

>6497342|20
CATTATATATATAGATAATG

>6497461|20
GGATTTTTATTTAGAAATTC

>6498264|20
AGATATTCGTCCAAACATCT

>6499011|20
TAACATCAATGTTGTTTTTA

>6499294|20
ATCTCAGAAGATTCTGTTAT

>6499685|20
TCATTCTTTTCACAGATTGA

>6500782|20
GGATAATTAGTTCATTATAC

>6504629|20
TGAGCAACAACTTGTGCTCA

>6505091|20
AGTCCCAAACATTTGGTAAT

>6506610|20
AAAATGTTTCTAAACAATTT

>6507751|20
AGACGAAACACGTTTGGTTT

>6507763|20
TTTGGTTTTCCAAAAAAAAA

>6507802|20
TATTGACTTAAAAGGTAATA

>6508349|20
TAGTATATTATAATATCCCA

>6509550|20
GAAAGATTTTGACATCCTTC

>6510842|20
CCAACACATTGATGAATTGG

>6511509|20
GATTCAAAAGGTTTTCAATC

>6511605|20
ATAAGATTTTTATATCTTCT

>6512825|20
TTTGGTCACAGGTCACCAAA

>6514127|20
ATTTAAATGTCCATAGAAAT

>6514348|20
TTTTAGATAAATATTTGAAA

>6514471|20
AATCTATCTATATATACATT

>6514688|20
ACAATATTTTAAAATAAAGT

>6514847|20
TCTAAATTCTTGCTTTTAGA

>6514949|20
TATTAATATTTAAATTTATA

>6515253|20
ATTTACAAATTTTTATATAT

>6515392|20
TCTATATATATGTATATATA

>6517084|20
GACAATGAGCTCTCATGGAC

>6517946|20
TGCATGTTTAGAAACTTCCA

>6519804|20
AATTAATATAAATATTCTTT

>6520047|20
AAAGAATATGGATATTAGTT

>6521098|20
TAAATAAATAAAAATATTTA

>6522183|20
GCCCGTTGGGCCTAACGAGC

>6524033|20
AAGAACACTGAATTGGTCTT

>6524107|20
GGTTCACCAAGTTGTGAACC

>6524357|20
CACGAAGAACTTTCTTTTTG

>6525449|20
CTTTGAAATCGATTTGCAAG

>6526247|20
TTATTATAAGTTTATATTGA

>6526633|20
ACTATTTTTTAAAAATTATT

>6527947|20
CTTTTCCATCTATGTATAAG

>6530150|20
AAAGCTTCTTCAGAACCTAT

>6530674|20
ACACATTGTGGAAAATGTTT

>6533056|20
GAGCATTTGATAAAATGCTC

>6534116|20
TAGACAAAGTGCTTTGTAAA

>6534135|20
AGATGATTCTTGCAACATCT

>6534261|20
AAGAATCTCGAGATATTCTT

>6537395|20
TTTTGCCAATTTTGACAACA

>6538357|20
TAAACATTATTTTATTTTTA

>6538571|20
GTTTATAACACGTTATCAGC

>6538871|20
TTTACTATTACAATATTGAA

>6539253|20
TTATCTAAATCTTTTTATAA

>6539490|20
TGTAAAATCCAGATTTTGCA

>6539565|20
TATAATACTTGATTATTTTA

>6539605|20
ATAACTTAATTTAAAGGTAT

>6539773|20
TGAAATAATCTAGTATATCA

>6539908|20
ATAAGATATAAATACATTAT

>6539957|20
GATGAACTTGAAGTTTCATC

>6540470|20
AAAATACATGGAAGTAATTT

>6541122|20
TGGTTTTGGGTCAGAAACCA

>6541505|20
TTAAATGCTCCAGAATATAA

>6542298|20
CATATAAATGTATATTTATG

>6542423|20
ATATCACTAGATAATGATAT

>6542759|20
TGAATCATCTAAAAGATTCA

>6543570|20
TATTTTGACGTGGCCAAATA

>6543594|20
TGAGTCATTAAAATAACTGA

>6543754|20
ACATTTGTTCAAACAAATCT

>6544885|20
ACAACCTCTGGAGAGATTTT

>6545438|20
AAGGTAACACGTGTTACGGT

>6545802|20
CATAAATGAAGTAATTAATG

>6546058|20
AAAACCAATAAAGTGCTTTT

>6546074|20
TTTTACTAGTTCTATAAAAA

>6548406|20
ATAATTTTCCTGAATATCAT

>6548729|20
TTTATGATGTCCATTATTAA

>6548744|20
ATTAAGCTCTGGAGCTTTCT

>6548785|20
TTGAAACAAAGTGGTTTTAA

>6550633|20
ATTTCGATGAGCATAGAGAT

>6552144|20
ATATATATATGTACATAAAT

>6552274|20
GGGAACCCAAATGGGTTTAC

>6552324|20
TTACATTGGTGCTAATTTAA

>6555754|20
GGAAAAACAAATGTTGTTAC

>6556100|20
TCTGAACCGGCCGGTTTAGA

>6556178|20
TTTTGTGTTACAATATAAAA

>6556264|20
TTTGAAAATCTACTTTAAAA

>6556331|20
AAAGATTTAAGTGAATTTTT

>6558047|20
AAACAGAGCATCCTCTGTTT

>6559520|20
TTAGATGCTGAAGTATCGAA

>6560015|20
TAAGAAGCTCAAGATCCTTA

>6562554|20
GAGAGATTGTTCAAACTCAC

>6564609|20
TTTTCTTGTGGAAAAGAAAA

>6564928|20
TATGGTATTTGAAAACCTTA

>6565060|20
CTAGATTAATTTTGTTCTAG

>6565692|20
AAAAAAAACAAGTTTTTTTT

>6565694|20
AAAAAACAAGTTTTTTTTGT

>6567867|20
AAGAATTTACTTCAATTTTT

>6568775|20
CTGAAGTGGTTCTTCTTCAG

>6570288|20
GCTTCTCCAGTTGCAGCAGC

>6570847|20
CCTTATAAATTTTTATACAG

>6572926|20
CACTCTCTTTGAAGAGAACG

>6573122|20
TTTGAATGATGTCTTTTAAA

>6573179|20
TTAATATAATTTAATATTAA

>6573265|20
ATTTTGCAGTTCTACAATAT

>6574171|20
ATCTTTTGTCAAAAAAAAAT

>6574858|20
ATAAATAGCACGATATTTAT

>6575423|20
TTATTTTTATCTATAAATGA

>6575512|20
TTTGTGGGATTTCCCAAAAA

>6576648|20
GCTAGAAGAAATCTTCGATC

>6577020|20
CAAGGATCCGTGGGTACTTG

>6577339|20
ATGCCATGGAGCCATGGCTT

>6577992|20
TCATCATGACTTGATGATGA

>6580537|20
TAGATATCTACAAATATCAA

>6580548|20
AAATATCAATGTTGAGATCT

>6581311|20
ATCGTATATAAATATACTGT

>6582023|20
TTAGTAGTAGATACTTCAAA

>6582270|20
AGCTTTACGTTCATAATGCT

>6582875|20
TTTCTATACTTGTATACAAA

>6583660|20
CCCCTAAATTCATTTATGGG

>6584789|20
AAAAAAATTCAAATTGTGTT

>6584949|20
TCTCAGATTTGAGTCTGACA

>6587095|20
AGTTACTATCCATACTAATT

>6587282|20
TTATTTTTTTAAGAAAATAA

>6587414|20
ATATATATATATATATATGT

>6587416|20
ATATATATATATATATGTTT

>6587503|20
ACTTATTTATTTAATTCAGT

>6587838|20
AATATTATTTGAAAATTATT

>6587839|20
ATATTATTTGAAAATTATTT

>6587915|20
ACATTATTTTGAAATATTTT

>6587920|20
ATTTTGAAATATTTTAAAAT

>6587931|20
TTTTAAAATAGATATGAAAA

>6588373|20
GCAACATTCCAGAATGGTAC

>6588406|20
AACGACCATCAATGGTCTCT

>6589699|20
AATATTAATTTATTTATTTT

>6591586|20
TCAATTCTTCAACGAAGTGA

>6592663|20
AAATGGATTTTACACCATTT

>6592753|20
GATTCTAAAAGTTTTGATTC

>6593294|20
AAAATATCATGTGACATTTT

>6593502|20
AATAAAATAATTGTATTATT

>6594071|20
TTTTTGTCTTTAATCAAAAA

>6594333|20
TTTTTGTTGGTCATCAATAA

>6594481|20
TTTAGTTTTTATCAACTAAA

>6596033|20
TGTTTTGCAGATGGAAAAAA

>6596375|20
TTAAAATTCTTGAATACTAA

>6596568|20
CCAAAATGGGGCCACTTTTG

>6599854|20
AAAACTAGAGTTCTAATATT

>6601848|20
TTACCGTTGAACAACGTTAA

>6602133|20
TGTCTGTCTGAAGAAAGAAA

>6602150|20
AAACCGAATCGATTCAATTT

>6603687|20
AAAAACTAAGGTTTGATTTT

>6605081|20
TGGTTTTCTGAAGATAAACA

>6606863|20
CTTCTTGATTTATCTAGAGG

>6607228|20
AAAAAAAAAAGTTTTATTTT

>6607566|20
ATTAAAAATTGATTTTCTAT

>6608063|20
TCTGACCAAACTTTGACAGA

>6608799|20
CTTGCATTTTGAAATGAAAG

>6608903|20
TGGTTCAGGTTCCAGAAGCA

>6612130|20
AACACGAGCCTGCTCTTCTT

>6613906|20
ATGTAAAATATATTTTATAT

>6615377|20
ATTTTATAAAATGAAAAAAT

>6615863|20
AAAATAGTTTTAAATAGTTT

>6616206|20
CGTTACTGTTTACTGTAATG

>6619695|20
TTAACATTTATAAATTTTAA

>6619791|20
TGAACATTTCTAGATATTCA

>6622021|20
AAATAAAACACGTGTTTTTT

>6622023|20
ATAAAACACGTGTTTTTTAT

>6622554|20
AAACTTTTCAAGAAAATTTT

>6622911|20
AGTGATTGTATTCAATGACT

>6623512|20
TTAGTTTCGTATGTAACTAA

>6624022|20
GGAGAAAAACCTCTCTCTCC

>6626461|20
ATATTCATTGAAATGATTAT

>6626943|20
TCAAAATTTTCAGATTGTGA

>6627301|20
CCGCCGGAGATCACCGGAGG

>6628608|20
TCAGAATTGTTCAATCTTGA

>6629868|20
GTAGCTTCTGCAGTAGCTGC

>6630061|20
CGCAAACGATGTCATTTGAG

>6632618|20
TAACAAAATTCATTTTTTCA

>6632820|20
AGAAACAGAGTTCTTCTTCT

>6632960|20
TTCTTTTTAGTTCATAAGAA

>6633249|20
ACTGTTGTTGGAAAAACAGT

>6633639|20
ATTATGATTAGAATAATATT

>6634234|20
TTTAATTAATATGAATTATA

>6634278|20
TATGTTTTGATCAAAACAGA

>6634919|20
AATTAAATTATAATTGGATT

>6635066|20
TTTTACTAAAATAACTAAAA

>6635965|20
TTATTTGCTCAATCCAATAA

>6637586|20
TCAGATATTCTAACATTTGA

>6638347|20
ATTGAAATTACAAATTTAAT

>6638456|20
AAAGAAATCAAGCTTTCTTT

>6638494|20
TTTATCTTTCTAAAAATAAA

>6638779|20
AAATACAAAGTTTTTTTTTT

>6639118|20
TATATGTATAAACATATATA

>6639121|20
ATGTATAAACATATATAGAT

>6639136|20
TAGATGTTTGTATACATATA

>6640144|20
ACAAATATTTGAATATTCTT

>6640565|20
TATATAGTTATATTTATATA

>6640899|20
ATAATCGAAATTTCGTATAT

>6641798|20
AAACACACCTAGCTGTTTTT

>6642097|20
TTTTTAAAAAGTTTTATAAA

>6642648|20
ATTTTATGAGTTCAAAATAT

>6642680|20
AAACTTATTTTAAAAAGTTT

>6642811|20
GTTGATTATAAATATTTAAC

>6645470|20
GTTATCTCTTTAGTGAGAAC

>6647096|20
ATGGTGATCTTGACAACCAT

>6647676|20
CTCTCGATTTGAATGGTGAG

>6648383|20
CTGGGTCACAAGGGAGCCAG

>6649156|20
GTTACAAGCCAGCTTCTATC

>6651061|20
TTCATGAGTATACTAATAAA

>6652224|20
AGAGTAGAAGCTTCTTCTTT

>6652776|20
TAAGATTCCAAGTAATCTAA

>6653676|20
TTGATATATATATATATATA

>6653687|20
ATATATATATATATATATGT

>6653689|20
ATATATATATATATATGTTT

>6653690|20
TATATATATATATATGTTTA

>6653999|20
TTATTGTTTTTAATCAATAA

>6654692|20
AAAAGTCTAGGTAGCCTTAT

>6655119|20
ATGATACTAATTTGAATCAT

>6655134|20
ATCATTTATTTATTAATAAT

>6655213|20
TAGAATAAAAATATGTTCTA

>6655327|20
AAATAAGACTAGTCCTTTTT

>6655456|20
TATTTCGCAAATACGAAAAA

>6655914|20
ATGTATATATATATATATAT

>6656117|20
ATTGTTTGGTACGAATCAAT

>6656278|20
AACAAAGGTAAACTTTTATT

>6656811|20
TCTGGATCAACTGATCGAGA

>6661434|20
CAATAAGGTAAACATGATTG

>6661514|20
CTTTACTTTCTAATTTAAAG

>6661658|20
AAGTAATAACATCATTAATT

>6661839|20
ATTTTGGTTCAAATCAAATT

>6662109|20
TAGAAAATTACAATTCACTA

>6662141|20
AAATATTGCATGAAAAATTT

>6662204|20
AATATATATTTATAAATAAT

>6662208|20
TATATTTATAAATAATTTTA

>6662223|20
TTTTACAATTTAGTGGAAAA

>6663096|20
TGGTTTTTTGAAAAAAAAAA

>6663469|20
ATAATGATGAACCTCATCAT

>6664070|20
ATATTTAGCTGGCTTAATTT

>6664123|20
ATAACTTGTCAACAACTTGT

>6664200|20
TGCCTTAATTCACTATGGCA

>6664218|20
CATCCAGAATGTTTTCGATG

>6668007|20
TTCAAATATAGACACTTGAA

>6668678|20
GAGGCTTTTACATAAGCTTC

>6669093|20
TGTATACTTCAAAGAAAACA

>6669851|20
TTTGATTTATTTATATAAAA

>6670699|20
ACGAATTACTTGTAATATGT

>6671987|20
CGGAGTCTAGGTAGACGACG

>6673719|20
CTAATAATTGTAATAATTTG

>6675212|20
CATATGGCTTCAGCCTTTTG

>6678631|20
ATCTTTAAGAACTTAACTAT

>6679015|20
AAAGATAAACTTTCATATTT

>6679457|20
TTATAATTAATTAATTTTGA

>6680428|20
AGATTATTACATAAAAATAT

>6681086|20
GATGGATTTGGAATTGCATC

>6681266|20
CTTCTGCTTGAAAGCATATG

>6681435|20
GAGATGACCGAGATGATCTC

>6682693|20
AATTTTACAGATTTAACATT

>6682924|20
CAAATTATGTTCATCAATTG

>6684524|20
AAAATCAAAATTTTCATTCT

>6684552|20
TTATTGTTTTTAAACATAAA

>6687076|20
ATAAAATTTAAATATATTAT

>6688190|20
ATTTTGTAATGTGATAAAAT

>6692616|20
AAAAATTAAACTCAATTATT

>6693041|20
CCGGAGCTCTTGAACTCGGG

>6694742|20
AAGCAGAAAGCTTTCTTCTT

>6695788|20
AACCTTATTACAATAATATT

>6696847|20
TTGAGCCAATGTTGGGTCAA

>6697618|20
TACATCTTTGGACAGGTGTA

>6698694|20
TTAATTGTATATAGGATTAA

>6699465|20
TTTGAGCTTTTAAACTGAAA

>6699657|20
GGCTTCAAATTTTTTAAGCC

>6699697|20
TTTTATTTTGGAAAAATAAA

>6699738|20
TTAACAAAAAGTCTTCTTAA

>6702069|20
ACTAAATCTAAAGATATATT

>6702817|20
CTTGTTGTTTGAGCAACCAG

>6704086|20
TTACATACTGAAAAATGTAA

>6704347|20
GTTTATAACACGTTATCAGC

>6704649|20
TTTACTATTACAATATTGAA

>6705031|20
TTATCTAAATCTTTTTATAA

>6705269|20
TGTAAAATCCAGATTTTGCA

>6705344|20
TATAATACTTGATTATTTTA

>6705384|20
ATAACTTAATTTAAAGGTAT

>6705568|20
TGAAATAATCTAGTATATCA

>6705753|20
GATGAACTTGAAGTTTCATC

>6706269|20
AAAATACATAGAAGTAATTT

>6706921|20
TGGTTTTGGGTCAGAAACCA

>6707304|20
TTAAATGCTCCAGAATATAA

>6708077|20
CATATAAATGTATATTTATG

>6708202|20
ATATCACTAGATAATGATAT

>6708538|20
TGAATCATCTAAAAGATTCA

>6709256|20
ATATAAAGAACTCTTTATCT

>6709328|20
CCAAATTTATTTAATTTTTG

>6709399|20
TATGGTTAAACTTAAACACA

>6710927|20
TCTCGTTGATTTAAAAGAGA

>6711012|20
TTTGAGCTTTCAAACTGAAA

>6714605|20
TTTCGTTTTTCAGAACCAAA

>6715150|20
ATAATCACAAGTTAGATTAT

>6715845|20
GATCGAAGATATCTTTCATC

>6716057|20
TTTGCAGGTGTACACGCAAA

>6716464|20
TTTTTTTGTGGACAGAAACA

>6717321|20
TATCTCTTATATAAGAGTCA

>6719257|20
CATTTAAATTTATTGAAAAG

>6719713|20
CAAAACATGGTCGTGTTTTG

>6720112|20
TTCCTTTGAGTTCAAATAAA

>6720125|20
AAATAAAACAAGTTTTGCTT

>6723534|20
ATTTGTTTTAGACATCAAAT

>6723777|20
TACCAAAAATGTGTTTCGTA

>6724025|20
ACACACAATTTATTATTTGT

>6724034|20
TTATTATTTGTAAATAGAAA

>6724246|20
CATTTAAATTTATTGAAAAG

>6724284|20
AAAATCAAATTTATAATTTT

>6724351|20
TCATTTTGTAAATAAAATAA

>6724420|20
TCTGTTTTTACAAAAGCTGA

>6725047|20
ACCAAGGAGGCCTCTTTCGT

>6725324|20
CATAGCATTCCAATGATTTG

>6727825|20
AATCGTAAAAATTTAAGCTT

>6728189|20
AATATACATGAATGTTGATT

>6728350|20
CAACAAAGTCAACATTGCTG

>6728542|20
AACTTACAAAATTGGAACTT

>6728639|20
TAAAATTTTAAAAACTTTTA

>6728643|20
ATTTTAAAAACTTTTACAAT

>6729061|20
GTATTTATTAAAATCACTAC

>6729559|20
TCTCGAGTTTCAACGCAAGA

>6729656|20
GCTGCTGCTAGAGAAGAAGC

>6731845|20
GTTTAACAAAGTTGCTATAC

>6732180|20
TTGGAATCAGGTGATACAAA

>6732394|20
ATAAATTCTTCAGACTTTGT

>6732711|20
TGACTCTACCTGCAGATTCA

>6733476|20
AACACAAAACATTTATTGTT

>6735764|20
AATAAATATAAATATTTATT

>6735769|20
ATATAAATATTTATTCAGAT

>6735921|20
AATTACATAGGTATGTCATT

>6735961|20
TAAATTAATTTATTTCTTTA

>6735969|20
TTTATTTCTTTAAAAATTAA

>6736152|20
TCTATTTTTGCAAAAAAATA

>6736364|20
AATTTATAATCTTATATACT

>6736538|20
AGTATATAATTTTAAACACT

>6736655|20
ACAATAAAAGTTTTTAGTTT

>6736667|20
TTTAGTTTAACTAAAATATA

>6736894|20
AATTTTTTTGAATAAAAAGT

>6736918|20
ACCAAAACATATGTTTTATT

>6737225|20
AATTATATTTAAATATATTT

>6737302|20
GTATACAATTTAATTTATAC

>6737544|20
TATATTTTTAAAAAAAAAGA

>6737599|20
AAACATTTAAGTAATTTTTT

>6738768|20
CGAAACGCGTTCGCGCCTCG

>6739408|20
ACTCTTGGACATCCAATAGT

>6741580|20
CGAAACGCGTTCGCGCCTCG

>6742084|20
TTGTTTGGTTTACGAACCAA

>6742214|20
ACTCTTGGACATCCAATAGT

>6742991|20
CGATGGGTTAAAACCCACTG

>6743990|20
AATACAATTTAAAATATATT

>6744765|20
CGACGGAGACGTCTCCGGTG

>6745942|20
TAGTTGCTTGAAACCATCTA

>6747135|20
ACTAATTCCCAGGAACAAGT

>6747314|20
TTCTTGAGGTGCGTAAAGAA

>6748781|20
CATGATATTAGAATATAGTG

>6749255|20
TTCAAATGTTCAAACTTGAA

>6749346|20
ACAAAGCAGTCCTTCTATGT

>6756161|20
TTTTCAACAAGTTTTGGAAA

>6756818|20
ATTATTATACCTATATTATT

>6756829|20
TATATTATTATTATTATATA

>6757462|20
TTTTAGTTTGTATACCAAAA

>6757986|20
ATCGAATTAATGGATTCGAT

>6758235|20
ACCATAAGAGATATTATCGT

>6758344|20
TGAAAATGAATTCATTTTAA

>6759231|20
TTAATTTATCGATAAATAAA

>6759235|20
TTTATCGATAAATAAATAAA

>6759469|20
ATATGATATTTATAATATAT

>6759484|20
TATATATTGATAAATTTATA

>6759486|20
TATATTGATAAATTTATATA

>6759544|20
TAAGATTTTCAAAAATATTA

>6759704|20
GAAAAATTTATTAATTTTTC

>6760029|20
AAGATGAAATCTTTCCTCCT

>6764090|20
TTGTATGTTTGATTATACAA

>6764493|20
TTTTTTTTGTGCAAAAACCA

>6765107|20
TTTAGGAAAGATTGTCTAAA

>6765430|20
AAATAAAAAAGTTTTGTTTT

>6766107|20
TAAATTGTTGGAATTATTTA

>6768679|20
AAAATAATAAATTTTATGTT

>6768902|20
CAACCACTACATATTGGTCG

>6769240|20
ACATGTATTACAAAACTTGT

>6769299|20
GACTTTCATGGATAAAAGGC

>6770802|20
CAGTTTATATATATAGAGTG

>6770871|20
CTTTGTTTAGATGAAAAAAG

>6771061|20
TATTAAATTCAAAATAAATA

>6771757|20
TTTGCTTGTACACCTGCAAA

>6772835|20
TCCCAGGAACATTCTTGGAA

>6773324|20
ATCTTATTTCAAAATAGGCT

>6777208|20
ACAGCTTTTGAAGAAGCTAT

>6777516|20
TTATTTTTTTGATAAAATCA

>6778050|20
TAAAAATTTGAAAGTTTTAA

>6778768|20
ATTTTTTATCAAAAAAAACT

>6778821|20
ATGAATAAAACTTAAATCAT

>6780039|20
TTAATTTACAAGTAATTCAA

>6780191|20
ACAAATGATCAAGCATTTGT

>6781036|20
TTTTTTTGTGAAAAATAAAA

>6781342|20
AAAAACAAAATTTCGTTCTT

>6782067|20
TTATATACAAATGTATTAAA

>6782991|20
ACATATCTTGTAAAATTTGT

>6783662|20
TATTGGTCGAGCGACCACAA

>6784639|20
CGATACAGACTTTTGTCTCG

>6784750|20
GTGTTCACTATTGGGAACAC

>6784898|20
CGTTCTTCAGTTGCAAAACG

>6785322|20
TTAATTAATACATTCATTAA

>6785732|20
TATTTAATTTAAGTTAATTA

>6786384|20
ATATTTTTTTTAAAACAAAT

>6789060|20
ATTTTATTCTCGAAGCAAAT

>6789773|20
TTCTAAATAGTTATGTTGAA

>6789797|20
AGAGAAATCAAGATTTTTTT

>6789911|20
TTCTTTATCAAGAGAAAAAA

>6790319|20
AGTTCCCATTGATAGCAACT

>6790962|20
TTTCATTTTTCAGAATGATA

>6792020|20
CTGGATTTTAGAAAATTGAG

>6792584|20
TATATTTTCATGTGAATATA

>6792585|20
ATATTTTCATGTGAATATAT

>6793778|20
AACATTTGATTTCAAATTAT

>6794546|20
TTCACTTACTACTTAGTGAA

>6794713|20
TTCAGTCTGTTCAGACTTCA

>6794853|20
TTAGATATTTCAATTTGTAA

>6795292|20
TTGGTTGAGTTCTAAAACAA

>6795306|20
AAACAAAACATCTTTTGATT

>6795330|20
AATTTTGTAGATACAAATGT

>6798394|20
TTTTTCAAGCCCTGGAAATA

>6799166|20
ATTCAGAGACATATCTTAAT

>6799582|20
TTAGAATTTGGAAAATCTGA

>6799730|20
AATGTTGAAGATTCGACTTT

>6800046|20
TAATGTATATGTACACATCA

>6801120|20
ACTAGTAATGGATAACGAGT

>6802275|20
AAGTGTCAAAATTAAAACTT

>6803256|20
AAAACCTTAAATGTGGTTTT

>6804029|20
CCAACATATCCATATGTCCG

>6804958|20
AAGATTTATGTATGAATCCT

>6805317|20
ATGTTTGTTAAAAAAAACAT

>6807843|20
ACTAAAAATCTATCTTTACT

>6809042|20
TGAGTGTAATCTTTCACTGA

>6810767|20
GTTGATCTAAATACCTCAAC

>6811808|20
GGTTCTTGCTGGTAACAACC

>6812168|20
ACCCAATACAGGAATTGTGT

>6812470|20
AGAATCAAGAACTTGAATTT

>6812988|20
GTGATAATATTTCTTATGAC

>6813696|20
CTTAACAACCAGTTGGTGAG

>6814060|20
TTTATAATGATGATTAAAAA

>6814641|20
ATAGGCCTTTTAAAGCCCAT

>6814843|20
CAGATCCTTAGAAAGTTCTG

>6815505|20
AAAGCTATAGATACAGCTCT

>6818204|20
TGTAATTAAACTTAAGTAGA

>6819291|20
GATGCAGGCTTGCCTTCAAC

>6823375|20
AATTTGTTTGTAAAGAAAGT

>6824707|20
CCAATCCGATCTCAGATTCG

>6825482|20
AAAGCCTCTCAAGATGCTCT

>6826234|20
CCAAATCTCAAGAGACCTGG

>6828230|20
ACAAGTTATGAATTACTTAT

>6829227|20
TAGGCAGCATCTGCTGGTTA

>6829434|20
TATTGAATCTGGACGCAATA

>6831256|20
TTCAAAACACATGTCTAGAA

>6831324|20
TTTGTGAATCTATTAACACA

>6834642|20
AAGAAAGAACATTGTTCCTT

>6837140|20
CATAAACAAATGTGTATATG

>6837298|20
AGTACCCTAGCTAGAATACT

>6838768|20
GTAAGTGACTAGTCTCTAAC

>6840550|20
ATATATATATATATATATGT

>6841146|20
TCTTACAAAGATTTGAAATA

>6841170|20
GATCATTTTGGAAAGTTATC

>6841781|20
ATCACATGGAACCGCGTGAT

>6842312|20
TTTATTAAAAATAAAATAAA

>6842607|20
ATTTATTAATTTTAATTTAT

>6842976|20
TTATATTTTATAATATATTA

>6843026|20
TATTTTTATGTAAAAAAAAA

>6843028|20
TTTTTATGTAAAAAAAAAAA

>6843174|20
TACTAGCATACAAGGTAGTA

>6843570|20
AGTATTGCTCAACCAAAACT

>6843578|20
TCAACCAAAACTTTAGATGA

>6843726|20
CAAATATGAGTTTAAATTTG

>6847425|20
TAGCCTTCTCTAGAGAGCTA

>6847669|20
TGATGCAGTTTACGGGATCA

>6848260|20
TTTTGAAAAAATGTTGAAAA

>6850583|20
ACATGACATTCATGTAATAT

>6851211|20
ATATATAATCAAGTATATTT

>6851261|20
AGTTAGAAAAGTTTACAACT

>6851588|20
TGTTTTAACAAGGTACAACA

>6851840|20
AAAAATGGTCTAACAATTTT

>6852070|20
TATATAAATTTATTTATAAA

>6852081|20
ATTTATAAAACTCTATATAT

>6852459|20
AGCTTCTTCTACAACAAGCT

>6852919|20
ATACTCCATTCAAGGAGTTT

>6853216|20
TTAAAAGTTAAAACTGTTGA

>6854032|20
CGTACGGTACTTAACGGACG

>6855750|20
TCTCAACCCACGGGATGTGA

>6856284|20
CGATGACGAGTTCGACTTCG

>6858503|20
AGCTTCCAACTTTGCAATCT

>6858823|20
CAAACTCAGCTCTAAGATTG

>6860191|20
CTCTGTTTCTAGATACAGAG

>6860844|20
AAGAGAAATAAATTTAGCTT

>6861467|20
TTTTTGTTACCTCCCAAAAA

>6861631|20
GCGAACAAAAGTTTGTACAC

>6861847|20
TCTCGTTTTAAAGAACGAGA

>6862033|20
TTAAACAACTTGTGATTTAA

>6863057|20
AATCGTATTAAAATAAGATT

>6863110|20
TGTGACTGGGTCCATTCAAA

>6863403|20
ATGTGGATTTAAATCTAGAT

>6864127|20
AACCTAAACACGCTTAGATT

>6864679|20
TACAAAATACTTATTATTTA

>6864690|20
TATTATTTACATAAATTATA

>6865647|20
ATTTTTATGGGCAATAAAAT

>6866210|20
TTAATAAATTTATATTTTAA

>6867467|20
AAGAAAATAGATAGTATCTT

>6867532|20
CATGCAGATTCATCTTCATG

>6869790|20
TCATATTCAGATTAATTTGA

>6870565|20
TTTTTCTATCAATAGCAGAA

>6870925|20
CAAATAATTACAATTTTGTG

>6871283|20
ATCATTTTGACCACAATCAT

>6871707|20
AGATTAATTAAAATAAATGT

>6872098|20
ATGGACAAAGATTTGTACTT

>6872327|20
TATGAAAAGTACTTAGCATA

>6872988|20
TAACCAACGGTCCTTGGTTA

>6873482|20
ATGGTATATTTATTTATCAT

>6873764|20
AAATTTAAGTTCTTAACTTT

>6873859|20
AATGGAAATCAATTTTCTTT

>6874300|20
AGTCTAGTCAAGATTATACT

>6875361|20
TAGTTTCATTTATAAAAATA

>6875526|20
AGCTGTAATTCATTAAACCT

>6875609|20
CATAGCTGGCACATGCTATG

>6877557|20
AAAAAAAAAACTTATGTTTT

>6877558|20
AAAAAAAAACTTATGTTTTT

>6877560|20
AAAAAAACTTATGTTTTTAT

>6877732|20
ATCGAAAATTTATTTTAAAT

>6879205|20
TTAATATCATATCATATCAA

>6881262|20
ATGATAGTTAAAATTCTCAT

>6881511|20
TGTCGGCTTCAAACCCTACA

>6882695|20
TTAATTAATTTATGAATAAA

>6882699|20
TTAATTTATGAATAAAACAA

>6884159|20
AAGTTTCTTCAAAGTATCTT

>6884758|20
AAAGCACCAAATAATGCTTT

>6885926|20
TTATAACTTTTAAGTTTTAA

>6885936|20
TAAGTTTTAACTAAACCATA

>6886440|20
TGAAAGTACTTGTACATTCA

>6886445|20
GTACTTGTACATTCAACTAC

>6886812|20
AAAGCAAAAGTTTTTTTTTT

>6887272|20
GAAAAACTCTTGAGTCTTGC

>6889160|20
AAACTGCAATCTTTCTGTTT

>6890042|20
ATCAATGTCTTGACATTACT

>6891741|20
TGTAGCATCGTGCTGGTACA

>6895556|20
AGGAGAAACTTGTTTCCCAT

>6895756|20
CGAAAGAAGTTCTTCTCCCG

>6898542|20
CTGGTTCTTACAAGAAGAAG

>6898895|20
ATATGCTTTCGAATTCATAT

>6899227|20
TTATTAACTTTATTTATTAA

>6899485|20
TAGAAAACTAGAGCTTTTTA

>6899559|20
ATAGTGGGCCAGCCCAAGAT

>6901922|20
GAGGCAAAACATTATTCCTC

>6902806|20
TGAGCAAGAAGTCTTACTAA

>6903839|20
TTCAAAATTTCAAATTTCAA

>6904458|20
TTGATGTTTTTATACATGAA

>6904462|20
TGTTTTTATACATGAAAAAA

>6904500|20
TAAATAAAATATTTTACTCA

>6906726|20
TTAATTAATTCATGAAATAA

>6906756|20
AAAACATAAGTTAATATTTT

>6908803|20
TACGATATTCTAATAATGTA

>6909364|20
ATATACAGAAATCAGAATAT

>6909680|20
ACAAACGGATGTCAGTTTTT

>6910528|20
TAATTTAAATTTCAAAATTA

>6910694|20
TTTTGTTTGAGCAAACTTAA

>6912059|20
TGGGGGTCAATTGACCCCTA

>6912156|20
AATATATATTCAAATATAGT

>6912215|20
TAATTTTATAAATAAAAAAA

>6912216|20
AATTTTATAAATAAAAAAAT

>6915330|20
TCCATGATCAGGATCATATA

>6916954|20
ACTTTTCGTGGAAGAAAGGT

>6917396|20
TTGGCGGATCCATCTCCCAA

>6919091|20
ACCCTTTTTTGAAAAAGGTT

>6919576|20
TAGTAAGAGTTCTCTTTCTA

>6921210|20
TAATATTTTTTAAAAAAATA

>6921648|20
ATCAAATTTGTAAGTTTGTT

>6922066|20
TTCTCGTCTGGAGACTACAA

>6922325|20
ACCTATAAAATTTTATGGTT

>6922729|20
AAAATTTGGCCCCATATTTT

>6922794|20
CACCAATATAGACGTTGGTG

>6923357|20
TAAAATGATGTATCACTTGA

>6923465|20
TAAATTTTTGAACAAATTTA

>6923498|20
ACTATATATATATATATTAT

>6923697|20
TAAATTTATGAACAAATATA

>6924584|20
CGATTTCAAATTCGAATTCG

>6925343|20
TCTTGAAACTTGTTGCAGGA

>6927109|20
AATAAAAACTAATTTTTTTT

>6927112|20
AAAAACTAATTTTTTTTTTT

>6929926|20
ATAATAAATTTATTTAATGT

>6930128|20
TTCAAATATCAATATTTTAA

>6930132|20
AATATCAATATTTTAATATT

>6931263|20
AATTCTAAATCTTTAGACAT

>6932396|20
TGAGCTTATAGATAAGAACA

>6933565|20
AGGAGAAAGATCGTTCTCTT

>6934505|20
TTTTGATCAGGTAAGCAAAA

>6934970|20
TGATATTTTGAATAAGATCA

>6936181|20
TTTAAGCTAGTTCGCATAAA

>6939480|20
ATGTAGTAGGACCACTCCAT

>6940250|20
TGATACTATCCATAGTACCA

>6940802|20
TATACACATGAATATGTCTA

>6940903|20
GAAAAAATTGTATTTTTTTC

>6940997|20
AAATTTATAACTTTCAATTT

>6941061|20
TAAATAGACGAGCCCATTTA

>6942186|20
TGGAAGTGACATCATCTCCA

>6942429|20
CACATCATATTTTTGGTGTG

>6942450|20
TTTATAATTAAAATTTTAAA

>6942590|20
ACATGTGTTAAAACTTATGT

>6943847|20
AGGAGTTTGCTCAAATTTCT

>6944102|20
TTCTGTTTCTTGAAACATCA

>6944263|20
TTGATTTTGACCAAAATGTA

>6945041|20
ACATTGATATTTATCCATCT

>6945119|20
TTGCCTTCAGTTGACAGCAA

>6945591|20
AGCAACACTTGATTGTAGCT

>6947104|20
AAAATATTTCTAAAGTTTTT

>6947274|20
TTTTATAATTAATTTTAAAA

>6947369|20
ATATATATATATATATATTT

>6947370|20
TATATATATATATATATTTA

>6947371|20
ATATATATATATATATTTAT

>6947372|20
TATATATATATATATTTATA

>6947373|20
ATATATATATATATTTATAT

>6947374|20
TATATATATATATTTATATA

>6947375|20
ATATATATATATTTATATAT

>6947376|20
TATATATATATTTATATATA

>6947377|20
ATATATATATTTATATATAT

>6947379|20
ATATATATTTATATATATTT

>6947380|20
TATATATTTATATATATTTA

>6947388|20
TATATATATTTATTTATTTA

>6947396|20
TTTATTTATTTAAAAATAGA

>6947398|20
TATTTATTTAAAAATAGAAA

>6947409|20
AAATAGAAATATTTTAATTT

>6947953|20
TTACAAAACTTGATTTATAA

>6948036|20
TATTATGTAAATATATGATA

>6948447|20
TATCATGACAAGTCTTAATA

>6948626|20
ATAACAAATTTAATTATTAT

>6949640|20
AGAAGCTAAAGTTTGTTTCT

>6950060|20
CTGGAAAAAGATTTGTGCAG

>6950130|20
CGTTGAACCAAGGATCAAAG

>6950415|20
GAGTCGTGGAGCTACGTCTC

>6950815|20
TCACCTGCAAGTGAAGTTGA

>6951884|20
AACAAAGCACATGCTTTCGT

>6953330|20
TTCTTGTTTGTAAACAGGTA

>6955354|20
TATATATAGAACAAGATATA

>6955442|20
TGGTGTATCATGATACTACA

>6955747|20
TCGATGAGAAATTTCATCGA

>6956396|20
AATAATTTAAATAAATACTT

>6958970|20
ATAAAATTTAAAAGGTTTAT

>6959729|20
CGTAAATATCAATTTTTAAG

>6960411|20
ATATATATATATATATATTT

>6961575|20
TTTAATTTAGTTAAGTTACA

>6962525|20
GTTCTTAGGATCCTGAGATC

>6964012|20
CCAAGAGCTACAGCTCATTG

>6964284|20
ATAAACCTTTTAAGGATGAT

>6965707|20
ATTCATCAAGTTTGACAAAT

>6966180|20
GTTTTTATTTGAAGAAAATC

>6970373|20
TCTACACGACATCGTTAAGA

>6972201|20
CAGATCGGATTTAGGATCTG

>6972946|20
ATAAAATTTACAAATTTTGT

>6973722|20
TTCTGGATGTGCAGGCAGAA

>6975176|20
GTTGTTTTTGGAAAATCATC

>6977142|20
CACATTTGAGATGAAATTTG

>6977207|20
ATGTTTATTGTATTATACAT

>6977917|20
TTTTACTACTTGTAGTAAAA

>6978079|20
GTGGCCACGGCCGTATCCAC

>6979435|20
TTAAATTAATGTTAATGTAA

>6979514|20
ACACCACCACTTGGATGTGT

>6979661|20
GTTTATATGGACATCTACAC

>6980937|20
TATTTTGTCATCATAAAATA

>6982574|20
TTACTTTTGTTCAAAACAAA

>6983235|20
TTAATTCTTATAAGTACTAA

>6983376|20
ACATTTGTGTGCTCCAATGT

>6984106|20
ACCTAAAATTTATTTGAGAT

>6984181|20
GTTCAAGCTCAAACTGGAAC

>6985144|20
AAACTATGGTGCTAGAGTTT

>6985649|20
ATTTATGTGTTCTCATCAAT

>6985684|20
ATAATTTCATTTGCAATAAT

>6987740|20
TTTGATCTGATCAGATGTAA

>6988929|20
TTGGCAATATTTATTCCAAA

>6990688|20
TATGCAGTAGTTATTGCAGA

>6991593|20
GGAGCTGCCATGGAAGTTCC

>6991775|20
CAAGGTTATGGATTACTTTG

>6993104|20
AATTGTAACCTGTTACAGTT

>6994364|20
TCTTAACTTTTAAGTAAAAA

>6994367|20
TAACTTTTAAGTAAAAAATA

>6995366|20
TATAAACTTTCAATTATATA

>6995550|20
TATGTATAATATGGTACATA

>6995690|20
ATGAGATTAGTTATTGTCAT

>6996404|20
AAGAAAAGGTTCGTTTTCTT

>6996530|20
ACGTTTAAATGTTTTAACTT

>6997795|20
TCTTTTGGTTCATCAAAATA

>6997887|20
TATGTTTCAAGTGAAACTGA

>6997919|20
AATTTTTATTGATCATAATT

>6998215|20
AATCAATATCAATATAGTTT

>6998230|20
AGTTTATATTGATATGAACT

>6998298|20
AAAACGTTAAATAAATTTTT

>6998423|20
CTCTTCAAACTTTTGTAAAG

>6998530|20
AAATGTGTTAAAACTCCTTT

>7002550|20
TTATTCTTTTGAAACAGTAA

>7002898|20
TCAAAGCGAGGTGCCTTTGA

>7003102|20
CGTTGCAGAATGATGCAACG

>7003375|20
GAGATGATTAAAAGCAACTC

>7003471|20
TCTTCTGATCAATCAGAAAA

>7004717|20
GAATTACAATTTTATTATTC

>7005193|20
ATTTTTAAACATTTACAACT

>7005212|20
TCATCATTATTTAATGAGAA

>7006759|20
TGTTTTCCTATAAGATAACA

>7007769|20
AGTATAAAACTTTTAATACT

>7008700|20
TTTTTTAGTACACTAATCAA

>7011015|20
AACCAGGTTGAAACCCGATT

>7011862|20
TAAGAGATACATGTCTCATA

>7012304|20
TGTCGTACACATGAACCACA

>7013512|20
ATAGAATTTACAATTTTTAT

>7013625|20
AATTTAAAAGATTATACATT

>7013832|20
ACAAGAAACGTGTCTCTTTT

>7014682|20
TGTCGTACACATGAACCACA

>7014939|20
CTGAATCTTGAAGGAATCAG

>7015849|20
TTCATTAAATTTTTAAAGCA

>7015895|20
AAATAAAATTTATTACATTT

>7016028|20
AGATTATACATTTATAATCT

>7016059|20
GAAAATAATTAATTATTTAC

>7016395|20
ATATGTAACACGTGATATAT

>7017182|20
TGAATATAAGTTTGAATTCA

>7017645|20
CGAGACGTGGTCAGGTCTTG

>7020074|20
CACAACAATTTATTGTGTTG

>7021283|20
TAAGTGATTCTAATCCCTTA

>7023827|20
AAATGGAATCCAATTCATTT

>7024487|20
TATTAAATGGTCATTTTTTA

>7025727|20
TGTCGTACACATGAACCACA

>7025860|20
AAGAGCCCATTTGGGATTTT

>7025954|20
AAGGTCAAGCGATTGATCTT

>7027421|20
AAAAGATAAGATTATATATT

>7027620|20
TTTTGAATATTTTTACAAAA

>7027625|20
AATATTTTTACAAAACTATT

>7027764|20
TTTGTTAATGTAATGACAAA

>7029244|20
AAATTCTGAGTTCTGACTTT

>7029379|20
ATAACTTATACATAAGATCT

>7029530|20
AATATATACAGGGATATACT

>7031529|20
TTTGGCTAAAGTTAGGAAAA

>7031630|20
AAATAAGGAAGTCTTTTTTT

>7032109|20
ATAAGACATAAATGTCTTCT

>7032561|20
AGGTCAAACTCGCTAGACCT

>7033536|20
TGCTTTAAGCCCTTAAGGGA

>7034779|20
GTTACAGCAGATTCCGTAAC

>7035090|20
CAAGTGTAGAACTACAGATG

>7035247|20
AATTACATAGGTATGCCATT

>7035332|20
TAATTAATTAAATTTAATTA

>7035767|20
AATTTCATACATATTATATT

>7035790|20
AATTTATAATCTTATATACT

>7035963|20
AGTGTATAATCTTAAACATT

>7036026|20
TTACTTTACATTTAAAATAA

>7036081|20
ACAATAAAAGTTTTTAGTTT

>7036093|20
TTTAGTTTAACTAAAATATA

>7036262|20
TAAAACAATTTACTATTTTA

>7036280|20
TATATATGAAATCAAATAAA

>7036382|20
TACTATATTCGAATAAAGTA

>7036606|20
TTAAAATGTTTAGATTATAA

>7036826|20
TTTAGAAAAGATTATATAAA

>7036956|20
AATTCTTAAATTTAAAAATT

>7037075|20
ATAAAATTTTAAAATATTAT

>7037190|20
TAAAATATAAATATTTTATA

>7037238|20
ATTACTTTTAAAAAATAAAT

>7038309|20
ACACTAAATCTATTCAGTGT

>7038646|20
ACTCACTCACATCAGTCAGT

>7038712|20
TTTACTAACTTGTTAATCAA

>7039532|20
AAGCGCGTCGAGACCAGCTT

>7040134|20
AAAAGTTTTTAAAGAGTTTT

>7040495|20
AGAGCCAGATTTGTTGCTCT

>7040543|20
ATATCTAAACGTTTGGAAAT

>7041072|20
TGTTTTTTTCCAACACAACA

>7046719|20
TGTCGTACACATGAACTACA

>7046918|20
AAGGTCAAGCGATTGATCTT

>7048090|20
TCCAATTATAAATATTTTGA

>7048302|20
TTGAGATAATTTTGTCTAAA

>7048366|20
TCGAAATTTAAATATTTAGA

>7049084|20
AATATATGAGATTATTTATT

>7049859|20
AGAGAGTTTCAACATTCTCT

>7049933|20
TCTATGTGGAACCATTTAGA

>7050196|20
ATTTGTACTATACTAAAAAT

>7050344|20
ATGTGTACATGTGTAATCAT

>7051619|20
TAGCCAATACTTATTCGATA

>7052357|20
GCTTACTTCTTGAAAGAAGC

>7054287|20
TGTATTTTTTTAATAATAAA

>7054455|20
AAAAAATCAACTTATTGTTT

>7055604|20
TTAAAACTTAAAAATTTGAA

>7055780|20
AACACATTTTCACATTTGTT

>7056164|20
TAGTCGAATGAATCCGACAA

>7056307|20
AATTATCAATGTTTAGAATT

>7056933|20
AGTAAATGGACCCATTAATT

>7057574|20
TTTATTATTCAAATTACAAA

>7058235|20
ATATATGCATGTGTATATAT

>7058941|20
CCACGAAGATTTGTTCGTTG

>7059550|20
TTTTCTACAAATGTTGTAAA

>7060425|20
GTATAACAACATTATTCTAC

>7060636|20
CTCATCTAACATTATTTGAG

>7060780|20
AACTGAATAAATTTTTAGTT

>7061342|20
TTTTGGTTTGAAAAACAAAA

>7062971|20
TTGGGACTGATCAATCCGAA

>7065265|20
CCTGTTGATACATCAATTGG

>7068133|20
TGCGTTAAGTTCCCAACGCA

>7068963|20
CGTCGAGGTGTACATCGACG

>7070880|20
CCCTTATGAAATCATAACCG

>7071922|20
TCAATCGTCCCGACGATCTA

>7073335|20
TGTTGCATCCCGGTGGAACA

>7074996|20
CTCGCATTTATAGAGGCGAG

>7075333|20
CCCAGCCTGGTCAGGATGTG

>7076629|20
TTATGTTTTAAAAAAAACAA

>7076729|20
TTAATAAAATGTCTTGTTAA

>7077093|20
AATTTTAATATATTATTATT

>7077288|20
AAACATCTTTGAATATCTTT

>7077630|20
TTCTTTGTTACAAAAAAAAA

>7077813|20
TTTGATTTATTTATATCAAA

>7078916|20
ATAATTAATAAAGTATTTAT

>7079703|20
AATTCTTTCAGGCAAGAAAT

>7080455|20
TAATCCATCGTGATTGACTA

>7080646|20
GACTTACTTTGAAGTACCTC

>7080801|20
ACAAATATATATATATATAT

>7080803|20
AAATATATATATATATATAT

>7081234|20
GAATTTCATAAATGAAGGTC

>7082585|20
TTTTTTCTCGTGCCAAAAAA

>7083647|20
GACTTACCGATCGGAAACTC

>7087333|20
CACATGTAAACTTACCTGAG

>7088046|20
GAGTAAACAAGTGTTTCCCC

>7089573|20
ACATTATATAGATATGATAT

>7089605|20
TAATGAATTTGAATGGATTA

>7090886|20
GAAATATGAGATCACATTAC

>7091009|20
GTAGAATGAGATAATTGTAC

>7094787|20
GCTTTTTATACACAAAAATC

>7094810|20
TCTGTTTGTATATAAATAGA

>7094813|20
GTTTGTATATAAATAGAAAC

>7095019|20
AAATCTTGCCCGAAGGATTT

>7097527|20
GTTTAACTTTTAAGTAAAAC

>7098212|20
ATTTAATTTGCAAATGAACT

>7098667|20
GGAAGCTATCCATAACCTCC

>7099737|20
ATGAAATATTAATATACCAT

>7100986|20
AATCAGAAGAGCTTCTAGTT

>7101355|20
TTTTTGAACTCGTACAAAAA

>7101370|20
AAAAATGAAAATTCACTTAT

>7102733|20
CACGCGAAAGATTTGGCGGG

>7102900|20
AATACAAATTTATTTTTGTT

>7103186|20
AACTAGTCTAAAAACTACTT

>7104025|20
CCAAAATAAGTTTAGTTTAG

>7106085|20
GGGCCTTTAGTTAAAAGCCC

>7107861|20
TAGTTTTCAAATTCAAACTA

>7107987|20
ACAATTTTAATTTAAATTAT

>7107990|20
ATTTTAATTTAAATTATAAT

>7108280|20
TTCAATTTAGCAAAATTCAA

>7111691|20
TTTTTGGGTGAAACAAAAAA

>7111710|20
AGAAAGGAATGTTTCTTTTT

>7111734|20
GATGGTGGAGATCCACCTTC

>7111985|20
AATCTCGTAGTTAGGAGTTT

>7112541|20
CCTGACTTTATTAAGTTAGG

>7112687|20
GAAGTATCAGGTGATTCATC

>7113345|20
AACAGTTATGTAAAAGTGTT

>7115046|20
AGAGTAAGTAAACTTTCTCT

>7116119|20
AAATGGTTTTAACTCCATTT

>7116412|20
ACATGCAAAGTTTTCCATCT

>7116503|20
TATCAGGTTCAAACCTAAGA

>7116576|20
ACCCATTTCAAGAATTGGAT

>7117198|20
ACTCAGACCAAGATCTAAGT

>7118605|20
CTGAAATGAAATCACTTTAG

>7119321|20
TACAAATTTATAAATATGAA

>7119877|20
TTTATAAGACATCTTGTAGA

>7121886|20
GGCGACTACTGGTAGTGACC

>7121896|20
GGTAGTGACCTGTCCCGACC

>7124775|20
AGTAGGAGAAATCTCCCACT

>7124977|20
TTTTCACAATTTTCTGAAGA

>7125705|20
TCAGCTGTTGAAATAGCCGA

>7126469|20
CTGAGTGTGTCCAAACTCTG

>7127991|20
CAATAATTTACAAATTAAGG

>7128537|20
AAAGAAATAAATATTCATTT

>7131484|20
TGTACACTGAGCAGTGTAGA

>7132172|20
TTTATACGACATGGTATCAA

>7132190|20
AAGAAACAGAGCTTTTTATT

>7132479|20
AATTATTAATTTTTATGATT

>7133053|20
AAACCCTATAGATAGGTTCT

>7133356|20
CATGAAAATAAATATCCATG

>7133495|20
TTGATGTCGAGCGACGTCGA

>7133672|20
GATAAAACACCTGTCTTAAC

>7134010|20
AAGAACTACCTGTAGTTTTT

>7135357|20
TGTACACTGAGCAGTGTAGA

>7137360|20
CCCCAACTTAAAAGCAGGGG

>7137419|20
AAACCCTATAGATCCGGTTT

>7137647|20
TTGGATCCAAGTTGATCAAA

>7138033|20
TTTTATTTTTGAAAATTACA

>7138171|20
TTTCTTTTTCAAGCAAGAAA

>7139002|20
TAATATACATTTCTATAATA

>7139318|20
GCGTTTCTATGTAGAAACAC

>7139874|20
TTTATTTTCTTGAAAATATA

>7139875|20
TTATTTTCTTGAAAATATAA

>7142409|20
ACCTTTGTTGTAACACATGT

>7143212|20
ATCTTAATTAGAATTAGGTT

>7143497|20
TATTACACACATGTGTTCTA

>7143648|20
ATCAAATCTACACGTTTGAT

>7143760|20
ATCAATACAAGTGTATTTTT

>7143777|20
TTTTTTTCACATACAAAAAA

>7144562|20
GGGTTTCTTTGAAGTCACCC

>7144712|20
TGCTGTCAAGTTTTACACCA

>7145050|20
TTTCGGTGTCCACACCTACA

>7145371|20
CATTGACAATTTCTTCAATG

>7145377|20
CAATTTCTTCAATGAAACTG

>7145817|20
TCCTAAACTCAAGTTTATTA

>7147108|20
ATGCTCATGCTCATGCTCAT

>7147208|20
AAAGTTATTTTAATCACTGT

>7148036|20
TGCTGTTAAGTTTTACACCA

>7148220|20
CCTCTGTTTGCAAACTCAGG

>7151771|20
TTGTCCAGAGTTCTTCACAA

>7151931|20
AAATAAATATCTTTTTATTT

>7152838|20
TTATGTAAATTTTTATAAAA

>7153527|20
AACCAAATAAATATTTCTTT

>7153793|20
TTTAATTTTTCATAATTATA

>7154039|20
TTGATTTTTTCAAAAACTAA

>7154597|20
AAATTTTCATTTTAAAAATT

>7154957|20
AAACAAAAAGTTTTTGTTTT

>7157531|20
CCTCCTTCAACTGATGTAGG

>7157660|20
TTATCATCTCAAGATGATGA

>7158066|20
TATAATTGTTCATAATTTTA

>7158691|20
ATAAGAAAAGTTTTGGTTAT

>7158789|20
TTGCTTTTGACCTAAATCAA

>7158989|20
AGAGTTTTGGACTGAACTCT

>7160863|20
TCCAGATTAGATTATCTTGA

>7161369|20
AAATATATATATATATATAT

>7162442|20
CACAACATCAGGATAATGTG

>7163105|20
TAACTGAAAAATTTCAGAGA

>7163440|20
TTCAAACGACGTCGTTTTCA

>7163456|20
TTCAGAAGCTGGCTATTGAA

>7163679|20
AATATTCTTACATGATTATT

>7163975|20
ATTGATTTGAACAAATCCAT

>7164865|20
ACACGAGCAGGTGGTGGTGT

>7166227|20
ACTGGTTAGCACTTAGCAGT

>7168055|20
TTTTTTTCTTCAGAAAAAAA

>7170760|20
CTTGATATACATAAATCAAG

>7171410|20
ATGATTACACATGTACACAT

>7171558|20
ATTTTTAGTATAGTACAAAT

>7171793|20
TCTAAATGGTTCCACATAGA

>7171864|20
AGAGAATGTTGAAACTCTCT

>7172055|20
TATATCCAAATTTGGATAAA

>7172338|20
AAAATAGGCAAGTCTAATTT

>7172347|20
AAGTCTAATTTATTCGACCT

>7173693|20
TATACTCGTAAACGAATATA

>7174038|20
ATTTCTTTTGAAAAAATAAT

>7174143|20
TAAATTTTTTTAAAAGTTTA

>7174241|20
AAACTATAAATATATAGTAT

>7174284|20
AAAGATAATTTATTATGTAT

>7175338|20
ACCAATCTCCTGACATTGAT

>7175590|20
AAATGTTGGTCCCAAGACTT

>7176577|20
TTATTTAGGACCAAAAATAA

>7177182|20
CGCTTCTATGTATAGAATTG

>7177268|20
TTGCAGAATCAATTATGAAA

>7177552|20
GTAGTTTCCATGGATACAAC

>7178314|20
GAATCTGACAAGTCAGTGTC

>7178703|20
ATAAAACGATTTAGTTTTCT

>7179123|20
AATTGATTATTTAATCATAT

>7180157|20
ACTTTATTCTGGTAAAAAGT

>7181007|20
GAATCTGACAAGTCAGTTTC

>7181410|20
CTATATAATGAATGATTTAG

>7182292|20
TTAAAATGTTGAAATTCTAA

>7183739|20
AAAAGATCATTTGAGTTTTT

>7184951|20
CATTGGTTTCAAAACCGACG

>7186052|20
AGGGTATGCAAGAATACCTT

>7186296|20
TCCGAGACATGTGTTTGGGA

>7186611|20
ATTCACTTCTGGAAAAGAAT

>7187971|20
TGAACAAAAAGTTTTAATCA

>7193112|20
TAAGAGTTTTCAAGCTATTA

>7193896|20
AGACAAGAGTCCTCTTTACT

>7194941|20
ATTTGCAAATCTTTTCATAT

>7195702|20
TCTTTAGTACTTGCTAAAAA

>7196039|20
TTTCACATGTCCATGATAAA

>7196527|20
AGAGTAAGATTTTTTACCCT

>7196564|20
ACTCTTTACCAGAAAAGTGT

>7196727|20
CAACTTTATAAATCAATTTG

>7196770|20
AAATTATAAAATTCTATTTT

>7197075|20
GCAATAATTTAAATTATTTC

>7197301|20
AAAAAATTAGATTATATTTT

>7197570|20
CTAATAGATCTATCAATTCG

>7197980|20
TTCGTGGTAAGTCCCACCAA

>7199123|20
GAAAGAATTAAAATAATTTC

>7199912|20
TCTGAATGGTTCCACTTAGA

>7200178|20
TATATCCAAATTTGGATAAA

>7200822|20
GAGGACTTTGCAAAGTCATC

>7201075|20
ATTTGCAAATCTTTTCATAT

>7202427|20
TAAGAACCAATTGGTTCTAA

>7202468|20
GTTCACATCTAGGGGTGAAC

>7202611|20
ACTTTACTTTCACGTTAAGT

>7203066|20
TTTCACATGTCCATGATAAA

>7203456|20
TGTATAATATATATCATAAA

>7203754|20
ACTTGCATTCCAAGGCAGGT

>7205928|20
GGTCTGTTTTCAAGCAGAGC

>7206159|20
AGGAGCTTGAACAAGTACCT

>7207568|20
TATTACTGTGGACAGTGAAA

>7208480|20
TTTGGAACATTTTTTCAAAA

>7209237|20
TTATAAAAGCCCATTTATTA

>7209261|20
TTGTCTTTTGAAAAAGTTAA

>7210859|20
CCACCTGGAAGTGCAGTTGG

>7211071|20
TCTACTTTACATAAAGAACA

>7211249|20
TATGTTCCTTTAATAACATA

>7212148|20
TAGCTCTTTTGAAAGAGGGA

>7213367|20
GTATTTTGTAAACAAACAAC

>7213785|20
TAGAGACAGTCCTGTCTCTA

>7215064|20
CAAAATGTTTTATTATTTTG

>7217330|20
AAGAATCAACTTTGGTTTTT

>7217942|20
ATGGTCGAACATTCGAGCGT

>7219604|20
AAAGCTTCTTCATAACCTTT

>7220948|20
TAAATAAACTAATTTAGTTA

>7221103|20
ATGGCGATGGGCATAGGCAT

>7221127|20
ATGGCCATGGGCATAGGCAT

>7221137|20
GCATAGGCATGTGCATGTGC

>7221143|20
GCATGTGCATGTGCATGTGC

>7221145|20
ATGTGCATGTGCATGTGCAT

>7221149|20
GCATGTGCATGTGCATGTGC

>7221151|20
ATGTGCATGTGCATGTGCAT

>7221157|20
ATGTGCATGTGCATGGGCAT

>7221181|20
ATGGGCATGGGCATGGGCAT

>7221796|20
GTTTCGTATGGATTTGAAAC

>7222369|20
TTAACATCTCCAGATTTTTA

>7223365|20
TCAAAGTGTCTAAATTTTGA

>7223389|20
TTTATTATTAAAATTATAAA

>7223556|20
TTTTGACCCAAGAGACAAAA

>7224973|20
CGGATATTTTTAAATTTCAG

>7225255|20
CAGAAAATCTTGAATTTTTG

>7225473|20
AAACTCCAACTTTAGGGTTT

>7226809|20
GAGAACAAGAACTTGTTCGC

>7227784|20
TTATTTTTAACTAAAATAAA

>7228026|20
ATAAAATATAAATATCTTAT

>7228027|20
TAAAATATAAATATCTTATA

>7228057|20
ATTTACAAACTTTTGTATAT

>7230142|20
CGAGTTGATAGATCTTCTCG

>7230394|20
AGAAAAGTTTGAACGTTTGT

>7230516|20
AACCGAAAACGTTTACGTTT

>7230619|20
ATTATAATATCTATTCTATT

>7233894|20
AACTCGCCTGCAGGTGAATT

>7235253|20
TACTGTTATAGATAACCGGA

>7235634|20
ACAAAAATGCACATATTTTT

>7235949|20
TTGAATTTGGTCAATTGCAA

>7236507|20
ATTTATTCATGTTTATAAAT

>7236764|20
ATAATTAAGTTCTCAATAAT

>7237697|20
TTAAAGAATTAATTGATTAA

>7239062|20
CGGAAACAGAACAGTCTCCG

>7240057|20
ATTAAATCATTTGAATAAAT

>7240115|20
ATATAATCAGGTGATTACAT

>7240119|20
AATCAGGTGATTACATGATT

>7240655|20
AATTAAAATGAATATTAATT

>7240805|20
TTAATTAATCCATTTTTTAA

>7240817|20
TTTTTTAAACCTACAAAAAA

>7241034|20
CATTACCAATTTTGTTAAAG

>7241218|20
AGTTTATCTACAGAGAAACT

>7241298|20
AATCATAATAAAATATCATT

>7241515|20
TAACTATTAAATAATAATTA

>7241762|20
TCGGTTTATGTATAAAACTA

>7241891|20
TGTAAGAAATCTTTCTTCAA

>7242343|20
AAAAAGGTTTTAATATTTTT

>7244678|20
AGAATTCTCAGGAGAATCAT

>7245126|20
GCAGAAGCTTGAGCTTGAGC

>7247527|20
CAAATCTCAGATGATAATTG

>7247778|20
ATCTAAATCCAGATCTAAAT

>7248855|20
CAAAGTTTATTTATATTTTG

>7249210|20
AAATTATTTTTAAATACCTT

>7249876|20
AGTAGTTGTTGAGTACTACT

>7250023|20
ATTTTTAAAAATTTAATATT

>7250030|20
AAAATTTAATATTGAATTAT

>7251860|20
AAAAATTAGTTCTCATTTTT

>7252170|20
CTCTTATCAAGTGACAAAAG

>7252362|20
AAAACTGGATCTCAAATTTT

>7252789|20
TCGACAGTAGCAGCTGTCGA

>7253599|20
TCTTTTGATTTATCAACGGA

>7253805|20
GAGCAATCTTTAGATTGAAC

>7255130|20
TAAATTTAAAATTAAATCAA

>7255238|20
ATCGAAAGTGAAATTTCGAT

>7255562|20
TACCGTGTATGTACACATTA

>7256532|20
TATAATTTATGTTAAGTATA

>7256600|20
TTTGGGTTTACAAATACAAA

>7257597|20
TTGATACATATATTTATAAA

>7258423|20
TCGGTCACCGAGGTAACCGA

>7260282|20
GATAAAGACGTGACTCTATC

>7261247|20
AATACGAACCAGTTTGTACT

>7261890|20
TACTTTGATGGATCAAAGAA

>7262905|20
TACTCTGTATATACTGAGGA

>7264442|20
TCTTTGAGTTTATTCAAAGA

>7265392|20
ATGGAAGTTTTAACATTCAT

>7266747|20
TATGATATCTTGACTTCATA

>7267494|20
ACGTGGTCAGATCTCCACGT

>7267509|20
CACGTCGAGATATCTACGTG

>7268111|20
TTTTACTAGTTCCTGTAAAA

>7268507|20
ATTTAGGTTTGAATCCAAAT

>7268534|20
TAGTGATAATGTTATCACAA

>7268681|20
AAAAATAATTTATTTATTTT

>7269316|20
TTACACTTTCAAAACTATAA

>7269623|20
ATAAAGAGCCAGCATTTTAT

>7269896|20
AAAAAAATATATATATGTTT

>7271682|20
AATTATTATACATTATATTT

>7272001|20
TTTTAATTAAGTTACTAAAA

>7273285|20
CCACGTGGACGTCCACCAGG

>7275322|20
TTTATATATATATATATATA

>7275328|20
TATATATATATATATATTGA

>7275329|20
ATATATATATATATATTGAT

>7276044|20
TGCAATATGGGCATATGGCA

>7276327|20
CATATACTTGGAATCATATG

>7276412|20
CATGTCATGTGCCTTACATG

>7276462|20
AATAAAAAACCTTTTTTGAT

>7276638|20
TACATATATATATATATATA

>7276639|20
ACATATATATATATATATAT

>7277718|20
AAAGGAGTGCTCACCTCTTT

>7278184|20
TTTTTGCAGCCCTGAAAAAA

>7278459|20
AAGATTTGAAGTGAAACCTT

>7278904|20
TGACAAGTAGATACTCTTCA

>7281585|20
AAAGTTTATGAATTAATTTT

>7281715|20
TGGAAATATCTATATATACA

>7281719|20
AATATCTATATATACATGTT

>7281881|20
TTTTGGAAAAGTTACCTAAA

>7282076|20
ATTTTGAATTTATATAAAAT

>7282089|20
ATAAAATATATATAGTTAAT

>7282218|20
GAAAAATTGGACAATGGTTC

>7282288|20
AAGCTTGATTTATCAGGCGT

>7282344|20
TTTTATTTTAAAGAATTAAA

>7282351|20
TTAAAGAATTAAAACTTTAA

>7282360|20
TAAAACTTTAAAATGTTTCA

>7282369|20
AAAATGTTTCAAAAAATTAT

>7282391|20
ATATTATAACTTTATCAAAT

>7282425|20
TTTTAAAAACTTTTTATAAA

>7282486|20
ACTTATAAAGTTTTAAAAAT

>7282501|20
AAAATTATAAATTGAATTTT

>7282505|20
TTATAAATTGAATTTTACAA

>7282894|20
TGAAACTTTAAAAAGTTTAA

>7282907|20
AGTTTAAAAAATTATAAATT

>7283060|20
ATTTTATAAATATTTAAAAT

>7283255|20
AAACTTAAAACTTTAATTTT

>7283929|20
TTTAAAATTTGAGTTATAAA

>7283963|20
TGAATTATACATTTAAATCA

>7284014|20
AAAATTATTTAATTATTTTT

>7284027|20
TATTTTTTATTTAATAAAAA

>7284028|20
ATTTTTTATTTAATAAAAAT

>7284212|20
AAATATTTTCAAAAACATGT

>7286668|20
GATTCTGATTATTCAGAACC

>7287529|20
AAAGTCTTGAACAAGCCTGT

>7288055|20
ATCTGAAAGCACTTGCTGAT

>7288213|20
GAGGAAGACAAGTCTGACTC

>7288373|20
ACCAATTACTGGCAAATGGT

>7288806|20
TCCTGGAGGAGCATCCGGGA

>7289026|20
TAAGGGATTCAAATCACTGA

>7290104|20
TATTCAATTCAATATGAATA

>7290180|20
GTATTTTCTCTAGATAATAC

>7290282|20
TTAGGTAGTTAACTACTAAA

>7290781|20
ATTCACCAATTTTGGTTAAT

>7292224|20
GGTTTGGTTACATCCGAACC

>7292622|20
ATTGGGAATAGAGACCCAAT

>7292650|20
AATATTGAAACTTCAATCAT

>7292844|20
TTTTCTGTGCACAAAGAGAA

>7293455|20
TCCTGAGTTATAACTCCAGA

>7296707|20
AATATAAATTTAGTTAAATT

>7296710|20
ATAAATTTAGTTAAATTTTT

>7296976|20
ATAAATAAAAGTGTATTTAT

>7297160|20
ATTCTTTTTGTAAACAAAAT

>7298917|20
CTGAGTAGAAATCTTATCAG

>7299007|20
ACTAAGAAGTACATCTCAGT

>7300399|20
ACAAGTACCTTGGTTTTTGT

>7301315|20
GGATTCCGAAATCTGAATCC

>7302081|20
TCTGGATTTCAAAATACAAA

>7302322|20
TGAGCATACCTGTATTCTAA

>7304536|20
TCTTTTGCATTTGCAAGCGA

>7305011|20
TAGTGTTATACAAAACAGTA

>7305814|20
AAAATAGATACAGCTAATTT

>7306948|20
ATTTATGCAGATGAACAAAT

>7309288|20
ATCATCAAGCCCTTCATCAT

>7310094|20
CTACGAAAATCTCTTCTTAG

>7310804|20
TAAAAAGAGTTCTCATGTTA

>7311498|20
TTAATAATACTTTTTATTCA

>7311647|20
AATTTTTACAAGTAACAATT

>7313406|20
TTTTAAACATATTTTGAAAA

>7313601|20
CCTTTCATAAATATAAAAAG

>7314846|20
AGGAAGTGGAGCAACTTCAT

>7314858|20
AACTTCATGATTCTGAAGTT

>7314875|20
GTTGGATCCAAGGATCTGAC

>7316770|20
AGAGAAAAGACCTTTTTACT

>7318360|20
AAATTTGAAGGTTCAAAAGT

>7319710|20
GAGACTGTTCCACCAGTTTC

>7320958|20
AAGTTTTATTCACAAAATTT

>7320976|20
TTAAACGTAGTTACGTGTTA

>7321631|20
TATTAATCATGTGTTTAAAA

>7322216|20
ATAATTATGTACATAAATGT

>7323661|20
ATATTGATAAATGTTAATAT

>7323669|20
AAATGTTAATATTGAAATTT

>7323999|20
AAAGTTTAATCTAAAATTTT

>7324247|20
ATGAATTTTTTAAAACTCTT

>7324719|20
AGAAAATCAAATCCTTTTCT

>7326905|20
TTTCTGGCCATGCCCTGAAA

>7327294|20
AATGGTGAGTACTCACGAGT

>7327688|20
TTGAATGTAAATAGTTTCAA

>7328321|20
GTTTTCTTACCTAATATAAC

>7328970|20
TTTGGTTTCTCGAAGACAAA

>7329200|20
ATTATTTTAACTAAGATAAT

>7329327|20
AAGAAATTATGTAATTCTTT

>7329729|20
TTGTAACGTTTACATTTCAA

>7329941|20
GTTTTAAAATGTTATGAAAC

>7330071|20
ATGCTATTAGGTATTAGCTT

>7330152|20
ATATTTTTTTCAAAACATGT

>7330677|20
CGACGCCAACCTTGCCGCCG

>7332650|20
ATATATTAAGTTTAAAACAT

>7333019|20
TCGTTTTTTAAAAAATATGA

>7334969|20
ACAAAACCTAGAGTTTTTCT

>7337267|20
ACATCCACATATGTGTTTGT

>7337348|20
AAAATTAGTATGCTATTTTT

>7337510|20
TTTTTGGAGGACTTCAAAAA

>7339127|20
AATTATATATATATATATAT

>7339131|20
ATATATATATATATATAGAT

>7339283|20
TTTTTTATAAGTATAGAAGA

>7339372|20
ATGTAATGTGTACATTAAAT

>7339481|20
ATATCACCATTTTGTGACAT

>7340398|20
CTGTCTAAATCTTTGAACAG

>7342646|20
TGTGAATTATTTCATGCACA

>7342763|20
TATAATTATACATATCTATA

>7342768|20
TTATACATATCTATACATAA

>7343265|20
TAATATTTAAATAAACAATA

>7344290|20
CAAATTAATAAATTAAACTG

>7344443|20
AACAGTGTTGTAACAATATT

>7345780|20
TCTTTTGATATATGAAAAAA

>7346365|20
GAATCAGCGGCAGCTTATTC

>7347492|20
AAAAACCTTTTAAACTTTTT

>7347635|20
TGATTATATAAAAATAATAA

>7347789|20
TTAATGAATATAGTGATTAA

>7351600|20
GTGAAATGGTTCCACTTTAC

>7351870|20
TTAAGTACTTAAGTATCTAA

>7352260|20
TTTACTAAATGTTTAATCAA

>7352636|20
ATCACCCCATCTGTGGTTAT

>7353693|20
GGGAAATTATTTGATTTCTC

>7354108|20
ATTTAGACATGTTTCTAAAT

>7354271|20
CAGAGAATTGCAATTCCCTG

>7354887|20
TAACAGTATAAATACTTTTA

>7358983|20
TACCCTTGCAAGCATGTGTA

>7359287|20
GATTTCATCTTGTTGGAATC

>7361919|20
GTATGACTAAATAGTAACAC

>7362082|20
TAAATACAATTTGTTATTTA

>7364592|20
TGTGATTTTAAAACATCACA

>7364675|20
AGGTAAAAGCCCATTCACCT

>7364797|20
TTATTTTTTTAAAAAAAAAA

>7364885|20
TACAAACTTAGAAAGTTGTA

>7365799|20
AAAAAATATTAATATTATAT

>7365916|20
AGTTTCTCAAGTGAGAAACT

>7367503|20
AGTTACTGGTTCGAGTGACT

>7368501|20
CTGGTTCGGTTCCAAATCAG

>7369597|20
ACACAATTTTCAAATTGCAT

>7369668|20
TGAAAGAATGTATTTGTTCA

>7370070|20
TGTTAAGAAAGTTATTAAAA

>7370091|20
TTTTTTGTTCAAAGAAGAAA

>7370281|20
TTTTTTTGTGAAGAAAGAAA

>7370934|20
TTAAATCTAAATACATATAA

>7371655|20
GAGCTTTTCGAGATATGCTC

>7372177|20
AGCTTTGAATGTTCATAGAT

>7375594|20
CGTGATGCTCCAACAGCACG

>7377276|20
ATTTCGATATCTATTGAAAT

>7378148|20
TGATTATTAATTTATAATCA

>7379386|20
ATGATCATGTTCTTGACCAT

>7380894|20
TGTATTCTTCAAAGAGTTCA

>7382790|20
AAGTCAAATTTAATTGAGTT

>7383711|20
ATATCATTTGAACATTATAT

>7383758|20
TTATATAAATGTTAATGTAA

>7384340|20
AACATTGTAAATTAAATGTT

>7385499|20
AACACAAAAAGTCTTATGTT

>7386628|20
ATTCCACAAGGTTTTGCAAT

>7387931|20
CTTGAATGTTATCCTTCAAG

>7388935|20
TACTTGATAAATATCAAATA

>7389093|20
ATAGGGTTAATTAGTCCTAT

>7389424|20
ACAATATCATATTTTATTGT

>7389593|20
AATAAATGAGATCATGTTTT

>7390987|20
CACTGTCGAAATTGACAATG

>7391167|20
CCGGAGCCCCAGGGTTACGG

>7391873|20
TATTACTTAATTAACCAATA

>7392988|20
TAAAGAACAAGTATTATTTA

>7393419|20
TTATAGAAGGCCTTCTACCA

>7393439|20
AAAAAATTAAATAAATTATT

>7394443|20
ATTTATTATTTATTGTAAAT

>7394819|20
TTTTTTTCAAGTGAAATATA

>7394927|20
AATGTAAAAAATCTTATATT

>7396208|20
CACTGTCGAAATTGACAATG

>7396388|20
CCGGAGCCCCAGGGTTACGG

>7397153|20
AGATATGAAGATTAATTTCT

>7397347|20
TTAAAATTTGAAAATTTGAA

>7397355|20
TGAAAATTTGAAGATTTTGA

>7397739|20
TTAATCACATATTTAATTAA

>7398619|20
TATTTAAAAGCTTTTAAACA

>7398697|20
TTTTTTGTTACAATAAATAA

>7400083|20
CTTGAATGTTATCCTTCAAG

>7400870|20
GAATATATAAATATATCTTC

>7401302|20
GACAAAGACCTGTCTATTTC

>7401778|20
ATTTTCAAGCCCTACAAAAT

>7402117|20
TTAAATAATAAATTAATGAA

>7402523|20
ATACGTAGATGTCTACGTAT

>7402723|20
TTTTATTTATATAACCAAAA

>7403438|20
ACGTTTCTTCTAAAAAATGT

>7403478|20
TCAAAAAGTTCATTTTTTCA

>7403952|20
AAATGTATACTTTCACATTT

>7404299|20
TAAATTATTTTAAAAAGTTA

>7404565|20
CGTGCTTGGTGCCAACGACG

>7405383|20
AAATGCATACATGTGTATTT

>7405450|20
TTAAATATGTTCTTATTCAA

>7406889|20
TCTTCTCTCACGAGAGAAAA

>7407315|20
TGGTTTCTTGGACGAAACCA

>7409597|20
CAACAATGATCTAATAGTTG

>7410994|20
GTTTTTGGCTTGCCAGAACC

>7411278|20
TCTTGTGATACATCAACAGA

>7411881|20
AAAGAAGCACTTGCTTTCTT

>7412837|20
TTATAACTTTTAGGTTAAAA

>7413754|20
GGAAATATGAACATTTTTAC

>7413794|20
GCAGCTTGCACGCAAGGTTC

>7415137|20
TCCGAAAATAGATTTTACGA

>7415204|20
GAATGAATGAACATTCCATC

>7415206|20
ATGAATGAACATTCCATCAT

>7415347|20
AATAAACATTCATGTATCTT

>7415874|20
TGAGTTCACCTGTGAAGGCA

>7417080|20
TTCTCTCTCTAGTTAGAGAA

>7417216|20
AGAACTGCATATGCAATTGT

>7417470|20
GCCCACATAAATGTGTGGGC

>7417492|20
ACAAAAAGAAATTTTTATGT

>7420595|20
CAAAATGGGTCCAAATTTTG

>7421150|20
TTACACTAAATTTACTATAA

>7423094|20
TAACAAATATCTCATTGTTA

>7423693|20
TTGAAAATTTTAATTTCCTA

>7425997|20
AAATGTTGATGTCAAAATCT

>7426171|20
GCAGTTCATCAATGAAGTGC

>7426237|20
CTGCTGTCTAGAGACTGAAG

>7427280|20
ACATTGCATTCAGGAAATGT

>7427372|20
ATTTAGAATTCACTCAAAAT

>7428045|20
TCCCTAGATTCATCAAAGGA

>7428333|20
TAATCTGCGTTCTCACATTA

>7431485|20
GCAGTTCATCAACGAAGTGC

>7433477|20
GAATGAATCTGGTTTCTTTC

>7433701|20
AAAGACAAGTTCTTCTCTTT

>7436731|20
TTTGTTTGTAAAAAAAGAAA

>7438645|20
AATTGACATGTATGTCATCT

>7439041|20
CTTAATCTTTGAATAGTAAG

>7440854|20
AAATGTTGATGTCAAAATCT

>7441028|20
GCAGTTCATCAATGAAGTGC

>7441094|20
CTGCTGTCTAGAGACTGAAG

>7441897|20
ACAAATTCACATGTATTTCT

>7443013|20
TTTGACTAACATTAAACAAA

>7443923|20
AAATATACATATATATATAT

>7443925|20
ATATACATATATATATATAT

>7443928|20
TACATATATATATATATTGA

>7443969|20
AGTTTTATACATATTAATCT

>7444646|20
CTTAATCTTTGAATAGTAAG

>7445183|20
CAAGAGAAGCTCTTCTTTGG

>7445746|20
CGATTCTACTGGTGGAACCG

>7446301|20
AAATGTTGATGTCAAAATCT

>7446475|20
GCAGTTCATCAACGAAGTGC

>7447379|20
TTTGTTTGTAAAAAAAGAAA

>7448526|20
CAATTTTTTGTAAACAGTTG

>7451738|20
TTCTAGGGTTTACCTTATAA

>7452284|20
AGAGTAATTTTAATTTCTAT

>7452580|20
TTTTAATTTAAAAATTGGAA

>7452587|20
TTAAAAATTGGAATTTTATA

>7455258|20
GTGATTTTTCAAAATATAAC

>7456252|20
TTCATTACAAATGTAATCAA

>7457177|20
AACTGGATAAGTAACCAGCT

>7457537|20
ATTTTAAATATATTAGAAAT

>7457732|20
TCTAAGAATATATTTTTAAA

>7457738|20
AATATATTTTTAAAAAAATT

>7457946|20
GTTTTCGAGATCTACAAAAC

>7458498|20
GTAATTTCATATGGATTTAC

>7458635|20
TGCTAAATAAATAATTAGCA

>7459482|20
ATTTTTTAATTTGAAAAGAT

>7460011|20
ATTTTGATCACGATAAAGAT

>7460082|20
TACTAATAAAGTAATAAGTA

>7460507|20
TAACAAATATTTACTTTTTA

>7460820|20
TTATCATAGTGCTATAACAA

>7460917|20
ATGACAAATGTAGATGTCAT

>7461277|20
ATTTAAATAAGTCATTAAAT

>7462105|20
AAAAAAGCATCTGCTCTCTT

>7462333|20
CTTTTCTTTGAAAGTAAAAG

>7463087|20
ATATGTGTTGGAACAAATAT

>7464270|20
CATAAACTTTAAAGTATATG

>7465548|20
TACATGTACATGTTCATATA

>7465852|20
ATAAGAAAAGGTTTTGTTTT

>7468564|20
TCATTTAGTCCACTGAATGA

>7468779|20
CATAAACTTTAAAGTATATG

>7470169|20
TTTTTTTCTTTAATAAAAAA

>7470170|20
TTTTTTCTTTAATAAAAAAA

>7472667|20
AAGAATGAACATTTATTGTT

>7474067|20
TAATCTACATTTGTACTTTA

>7474615|20
TTGTAGGATATATCTTACAA

>7474733|20
ACATATTTTAAACAATAAGT

>7474902|20
TTGGATAGTTTAGTAACCAA

>7477146|20
TTACTATATCTATATGTTAA

>7479434|20
GATTTATTTTAAAACAAATC

>7479589|20
TTTACTTGTACATAACTAAA

>7480001|20
TTTAGTTTTATACAATTAAA

>7480012|20
ACAATTAAAAGTATAATAGT

>7480425|20
TGAAATGTATTTATATTTTA

>7480473|20
AATTTTTATTGATATAAAGT

>7481316|20
TCTTGTAATAAAGTAGAAGA

>7483273|20
ATTTTACTTTTAAGAAAAAT

>7483291|20
ATGTATATATCTATGTATAT

>7483292|20
TGTATATATCTATGTATATA

>7483295|20
ATATATCTATGTATATATGT

>7483296|20
TATATCTATGTATATATGTA

>7483544|20
TATTGGAGTCTATTGCAATA

>7483989|20
AAAAATCCCGTGAGTTTTTT

>7486172|20
CTCAGGGGATTTGCTCTGAG

>7488205|20
TTCACAAACCAGCTTGTAAA

>7489260|20
AAAAGGATACTTAGGCTTTT

>7490942|20
TAGAGTAATTGATTAGTGTA

>7490950|20
TTGATTAGTGTACTCGTCAA

>7491426|20
CTTAAGGTCAGGACCCGAAG

>7491967|20
TTTACTTTTAAAAAATAAAA

>7494502|20
AATCATCTTCAAGGAGGATT

>7498019|20
GAGTGGTCTGAAGATGACTC

>7498150|20
AACAACATGAACAGCTTGTT

>7499019|20
GTGTGGTAGCTCTAGCAGAC

>7499346|20
CTCATCGTGCACACAATGCG

>7499403|20
TGTTGTATATATAAACATCA

>7499643|20
CACAGGTTATATAATCTTTG

>7499958|20
TGTCAAAAAATTTATTGATA

>7500475|20
GTACTCGTATATACTCGTAC

>7501322|20
TTGCACTCAAGTGAGTACAA

>7501893|20
AAAATGGCTTGAGGTATTTT

>7502181|20
AAATAAATTAGAACTTTTTT

>7503027|20
AGGGAATGGTACCAATACCT

>7504482|20
GGGATTTAGACCGAGATCCC

>7504911|20
TTACTTTCAGTTAAAAGTGA

>7505479|20
TAAATTGCTCAAACAATTCA

>7505901|20
TTTTAAAATCAATTGTCAAA

>7506361|20
AAAGTTTTACTTTAAACCTT

>7508239|20
TGATAAATTATACTTTCTCA

>7508366|20
TGTCGTAGGCACCTTCGTCA

>7508766|20
TGGTATTCTTCAGAAAACAA

>7509868|20
TTTGATCCAGATAGGTCAAA

>7511811|20
TTATCAGTTTTAACTCTTAA

>7512470|20
TAGAACTTTAAAAAGATCCA

>7512999|20
AAAAGAATCTTGAGTTTTTT

>7513000|20
AAAGAATCTTGAGTTTTTTT

>7513613|20
TATTTCTTATATAAAAAAAA

>7514387|20
TTTTTTTTTGTAGGAAAAAA

>7515167|20
TTTGTTTTTTTAATAAGAAA

>7517054|20
GAAAAGTCTTGAGGGTTTTC

>7517189|20
ATATCTATATCTCTATATAT

>7517429|20
AAAAAGAATCCATTCTTCCT

>7518948|20
AGCCATCAATTTTGTTGGTT

>7521009|20
TTAATTCAATGTGAAATTAA

>7521500|20
ATCTTGCATAGATGATAGAT

>7523264|20
TTTTTTTTTTTAAAGAATAA

>7525472|20
AGATTGAGTAGACTTTATCT

>7525509|20
AAATATAAAGATATATATAT

>7527655|20
ATATTTCAACCTCTAAATAT

>7528509|20
TTTATATTTTTAATTATTAA

>7528521|20
ATTATTAATTTAATAATATT

>7528534|20
TAATATTAACTTTATTTTTA

>7529022|20
TTTTATATAAATATATATTA

>7531282|20
TAATTTTTTAAAAAAAAACA

>7531793|20
GGTGATTTCAAGAAATTTCC

>7532969|20
TTAATTTACGTGTTACTTAA

>7538521|20
TAATTGTGTAGAGACAATAA

>7539486|20
TTTTTTTTATATATAAATAA

>7539487|20
TTTTTTTATATATAAATAAA

>7539924|20
TAAAATTTGTTCATATATTA

>7540113|20
AAAATAAATAAATAAATTTT

>7540288|20
TTATTTTGTTAACGGAATAA

>7540366|20
TTCAATTCGATCGAATTTAA

>7541063|20
CATATATATATATATATAAG

>7541100|20
TTTTAATAAGTTTAATCAAA

>7542258|20
ATTTGAAAGAACTTTAAATT

>7542578|20
GTTTTGATTTCAATGAAAAC

>7545128|20
AGTCTTTTATTTAATGGACT

>7547003|20
CTTCTATGAATTCTAAGAAG

>7547616|20
TTATAAACACATCTTAATAA

>7547791|20
AATATTAAGAACTTACCATT

>7547838|20
TCTTAATATTTATTTTAATA

>7548014|20
TTAAAAAGTTTACATTTTAA

>7548124|20
TTGGCCTTACGAAAGGCCCA

>7549473|20
GCTGGAGGTGGAGCTCCGGC

>7549705|20
TATCGATCAAGTCATAGATA

>7550443|20
AGACAGAGGCGGCTCGGTCT

>7550805|20
TAACCAAAATTTATTGGTGA

>7551045|20
TTTTTTCATTCATTATAAAA

>7551099|20
TATATGCATGCATGGATACA

>7551136|20
ATTATTTATGGATAATCAAT

>7551488|20
ATTAAAACAGTTGTTCTAAT

>7553631|20
CGATCAGTTCAAGCTCATCG

>7554109|20
TTTTTTTAATATTAAGTAAA

>7554525|20
TTTCCCTGTGAACAGCAAAA

>7554659|20
ACTATTTATACAAAAATAAT

>7555867|20
GAAAAGTTCAAGAACTAATC

>7556331|20
ATCTCGATAGGTATCCAGGT

>7558449|20
ATGCCAATTTTAAGTGGAAT

>7558532|20
ATTGACATGCACATGCCTAT

>7558709|20
AGTTAGAGATTTCTGTAAGT

>7558969|20
AACACACGAGTTCGTTTCTT

>7560068|20
TGAGCACCTTTAGATGCTAA

>7560406|20
AAAACACTAGATAGTTTATT

>7560488|20
ATAAACCATCCACTGTTTAT

>7561103|20
TCCCCTGTTTTAACAAGTGA

>7564167|20
TGCTGTCCTGAACGACACCA

>7564431|20
ACGCACCCGAACGGATGCCT

>7567112|20
CCTGCAAGTGTACATGCATG

>7568029|20
TCTCTTCCATTTGGCAGATA

>7568078|20
TTCCGATGAAATTATCTGAA

>7568621|20
CAAATCTTCTGGAAATTTTG

>7569934|20
AATAAAATACATAATTTAAT

>7570015|20
AAATATATATAGATATATCT

>7570016|20
AATATATATAGATATATCTT

>7570017|20
ATATATATAGATATATCTTT

>7570119|20
TTATTTTATACAAAAAAAAA

>7572224|20
ATGTTTTGTCAAGAAAACCT

>7572289|20
AACTACTAAACTAAGTAGTT

>7572293|20
ACTAAACTAAGTAGTTTCGT

>7572456|20
GTACATGGTCCAATATGTAC

>7572960|20
CAGATAAGATTTCTTAAGTG

>7574016|20
GATTGCTGTTTAGATCAATC

>7575125|20
ATGCAATAGCACTGTTGCAT

>7576037|20
AGGATCAATCAACTGCTCCT

>7577438|20
TGTCATTAACTTTTATGAAA

>7577593|20
TGATATTTCTTGCACTATCA

>7579027|20
AATAATCAATTTTAATTAAT

>7581925|20
TATTTATGTAGATATGAATA

>7585845|20
ACATGTACAACTGTATATAT

>7586569|20
TTCTTTTCTCCAGAGAAGAA

>7587543|20
TTGATTCTTTCAACTATCAA

>7588484|20
CTTTTTATGGTCATAAGAAG

>7589011|20
TCAATCTAAACTTAGAGAGA

>7590265|20
GAGGGAGATACATCTGCATC

>7590336|20
TATTTTTTCAAGAAAAGAAA

>7590463|20
ACAAACGGAAATCAGATTGT

>7592644|20
AGCGTCTTGATCAAAAGGCT

>7594460|20
GATAATAGATATCTATTTCC

>7594463|20
AATAGATATCTATTTCCATT

>7595133|20
AGAAACTTAGATAATTATCT

>7597148|20
AAACATTTTCAAAAATTCTT

>7597919|20
CAGGAAGCAGTTTCTTACTG

>7597985|20
ATTATTCTATGTAAAAAAAT

>7598192|20
TCTTACATCACGATATAAAA

>7598524|20
TTCGTTAGCCTGTTAACAAA

>7600413|20
AAGCTGAGACGACACAGCTT

>7601655|20
ACATATAGACCTGTATATCT

>7602109|20
CTGTTCTTCCAGAGGAAAAG

>7602622|20
AGACTCTCCCCGGAAAATCT

>7604827|20
AAAAATGTTAAAACACTATT

>7604904|20
TTTTTTTTTTCAAATAACAA

>7604905|20
TTTTTTTTTCAAATAACAAA

>7605274|20
ATTATTATTGTAGTAGTAAT

>7605386|20
TGTTATAAAGTTGTGTAACA

>7606632|20
ACAGGAAAATGTTTTACTGT

>7607476|20
ACTAGGAAATGTTTCCTTCT

>7609224|20
TAATATCGACTTCGTTAATA

>7609322|20
ACGACACTAAGTTGTGTCGT

>7610960|20
TAAGTCGACTCGGCGGCTTA

>7612620|20
TTTTCAATATTTTTTAAAAA

>7612626|20
ATATTTTTTAAAAATAATTT

>7615250|20
ATGTGATATGTATATCATAT

>7615862|20
CAACACTCTCCAGACTGCTG

>7615944|20
TTTTGTACAAGTGTGAAAAA

>7618471|20
GTTATTGTTTTAAGAAAAAC

>7620447|20
GCTGAATCCTGGGATTATGC

>7621664|20
AATAACTATGGAAAGTAATT

>7622219|20
GCCTAAGAACCTTCTTTTGC

>7622653|20
ATGGCGTTCCTGAATTCCAT

>7623908|20
ATCCCAATTTAAATTTGGAT

>7624808|20
TCTGATTTCTCGAAAAAAGA

>7626125|20
AAATGAGAATTTTTTCCTTT

>7626386|20
AGTTTCCGATGTCGGTAAGT

>7627392|20
AACATCTAATAATAGTTGTT

>7628586|20
AATAATCTTCAAAGTTTATT

>7628984|20
ATGGGTCGTTCACGTACCAT

>7629942|20
ACCAAAAAATGTTTTTTTTT

>7630511|20
ACGTTCTAGTCCTAGTCCGT

>7630910|20
GTATTTGGTCCACCAACAAC

>7631603|20
GTTTCCATGGACATGGTATC

>7632153|20
ATAGCATCTGGAGAAGGTAT

>7635488|20
TATTGTTATAGATCAGAATA

>7635544|20
GCCTTTTTCAAGATAAAGTC

>7635657|20
GAACTACCAGTTTGAAGTTC

>7637046|20
GTTTCTGCTAAAACTGAAAC

>7638713|20
ATAACTCGAACTAGAGATAT

>7638725|20
AGAGATATTTTAAAATATCT

>7638980|20
TGAAAATCATGTTATTTTTA

>7639035|20
ATTTATGTTCAAAACTAAAT

>7639144|20
ATAATTATGAACATAACTCT

>7639672|20
TATATATATATGTATGTATA

>7639673|20
ATATATATATGTATGTATAT

>7640626|20
TGTTTTTTTTTAAAATTACA

>7641747|20
CGACGAAGAACTCGTCCTCG

>7644190|20
ATAAATTGATCTCAATTCTT

>7644955|20
AAGCAGCTTACAAGCTGGTT

>7646796|20
TTTATGATTTTAATCATGTA

>7647360|20
ATTTATGAAAATTCTGAAAT

>7648074|20
AAAACTTATAAATCAGTTTT

>7648161|20
TTGCTCCAATCTTGGACGAA

>7649669|20
TTCTTTTGTGAAAGAAAGAA

>7650636|20
CATAAGGTTCTACCCTTCTG

>7652059|20
GCGACGCATAGATGCGAAGC

>7652331|20
CGGTTTAATGGATAAAAACG

>7653121|20
ATTCACCATTGATGTTGAGT

>7654080|20
GACTGTCGACATCGAATGTC

>7655271|20
ATATAACAATCTAGTTAGAT

>7655905|20
AACCAAATTAGAATTTTGGT

>7657401|20
CAGCTTCGAGTTCTAAGCTG

>7659109|20
TTTTTTCAATTTTCAAAAGA

>7659395|20
TAAATTTTTACAAATAATTA

>7659590|20
TTTGAAATTTGAATCTCACA

>7659904|20
TTTATGAAAATTTTCATTTA

>7660570|20
AACTATTGATTTCAACATTT

>7660712|20
CAAAAATCTTTAGATTTGGG

>7660887|20
TTTTTTTCTTTAGGAAATAA

>7661242|20
TTAATCTATGGATAGTTCAA

>7661424|20
AAAATTCAACTTTTACTTTT

>7661793|20
AACATGAAACTTTTCAAATT

>7662742|20
AAAAAAGACAAGCCTTTTAT

>7662764|20
TTATTTTGTCAACAAGACAA

>7662895|20
TCATTGTTTTCAGATAATGA

>7663322|20
AAAAAATCAAATTAGTTTTT

>7663569|20
TTGTTTACATTTAGAAACAA

>7664097|20
ATAAAAGGGGTCCATTTTAT

>7664364|20
AAATGCTTTTCAAACCAATT

>7665290|20
TAATAGATTTTAATCCAATA

>7665316|20
TGTTGCTTTACAAAGAAATA

>7665323|20
TTACAAAGAAATATCTGTAA

>7665419|20
TTTTGTTTGGACAACTAAAA

>7665865|20
GGTAAAAAATTTATTGTACC

>7666354|20
GGTTCGCTTAGACGCAAACC

>7666366|20
CGCAAACCGGTCGGTTATCG

>7667569|20
GTTTTGCTCTTGATGAAAAC

>7670756|20
AATCCAAAAGATACTGGATT

>7671545|20
AAACATAAATGTTTAAGGTT

>7674968|20
AAATATGAATTTTAATTTTT

>7674977|20
TTTTAATTTTTAAATAAAGA

>7675607|20
ATTGTAATTTTATTTGCAAT

>7675909|20
TGTATCATTGTATTGATCCA

>7676026|20
AAAATAATTACAATTAATTT

>7676315|20
AAATATATATATATATATAT

>7676475|20
ATTTTATTTTTAAAATAAAT

>7676483|20
TTTAAAATAAATACTTTCAA

>7676602|20
ATGTTTACAAATGTACATAT

>7676731|20
TTATAAACAAATGTACATAA

>7676758|20
CTTATATATATATATATATG

>7676807|20
AAAGGATTACGTATTCTTTT

>7676985|20
TTTCATTTTTAAAAAAGGAA

>7677129|20
AAAAACGTGGTCACGAATTT

>7677541|20
ATTGTAATTTTATTTGCAAT

>7677947|20
TCTAATTATTTATATTTATA

>7677953|20
TATTTATATTTATATATGTA

>7678417|20
GAAACTGGATTTCAAGTTTC

>7678960|20
AAATTTGACAGGTCAATGTT

>7680561|20
GAAAAATCTCCAGATTCATC

>7682649|20
CTTCTAGTTAAAACTACAAG

>7683139|20
GCAGATAAAATTTTAGCAGC

>7683375|20
GATTCTCTATTTTGAGTATC

>7684732|20
TTTTTTTTTTCATAAAGAAA

>7685338|20
TTATAAATCGAGATGGATAA

>7686013|20
TAATGAGAATGTTCTCGTCA

>7687444|20
TTTCCTTTAACTAAAACAAA

>7687485|20
TTTAATAATACATTATAACA

>7687771|20
ACGGTAGTCAAGACTACTTT

>7688310|20
TCACATATACATATATATGA

>7689876|20
TGAATGTAAAATTATATTTA

>7690569|20
AATGTTTTGGACAAAATGTT

>7691260|20
AAGCCACTCTTGAGTTGGTT

>7691905|20
AAAAAATTTCAAAACTTTAT

>7692191|20
TGTATCTCCTCGGAGACACA

>7692324|20
CCATCGGAGAACAACGATGG

>7692859|20
TAAAACACATTTTTGTGTTA

>7692920|20
TATTAATAGATGAATTAATA

>7692947|20
ATTTTTGTAAATGCAAACAT

>7693645|20
TGTAGTATTGTAATCCTCCA

>7694638|20
TTCTATATTCTAAAATAGAA

>7694676|20
TGTATATATGTATATATATA

>7695097|20
TTATGTAACATGTTACGTTA

>7695480|20
TGTATAACTACAAATATACA

>7695689|20
AAAAATACTATAGGATATTT

>7695844|20
TATATTTTGGACAAATTCTA

>7695963|20
AAAAAATATACATTTTTCTT

>7696898|20
GCTGAAGCAGCTGCTAGAGC

>7698443|20
TGGTTCTATCAATAGATCAA

>7699713|20
GTTTTAGTAAATAGGAAAAC

>7700755|20
TATAGTTGTTGAAGACTATA

>7702431|20
TTAGAAGTTCAATCTTATAA

>7702613|20
GACTTCCAAGTTTGAAAGTC

>7702799|20
AACAAATAATAATATATGTT

>7703095|20
TATTGAAAATATTATCAAAA

>7703442|20
ATTTTTGTAGTTAAATAAAT

>7704110|20
TTTTTCTTGGGCAACCAAAA

>7704371|20
TGTTACAAACCTCTGAAACA

>7704384|20
TGAAACAAACTTTCGATTCA

>7704449|20
TTTTTTCAACTTTGACAAAA

>7705557|20
GATTCTCCGATGTGAGAATC

>7705656|20
AACCGGGATTGATTCTGGTT

>7706210|20
CGTTGGATTAAAATCTGACG

>7706558|20
AAGAAATTTACAAATTTGTT

>7707077|20
AATTAATTAAATAAATCATT

>7707207|20
TTAAAATAAAATTATATAAA

>7707528|20
ACCAAACATCCACGTTTGGT

>7708399|20
ATTATTAGAGGTTTAATCAT

>7708780|20
TTAAATAATAAATTAATTAA

>7708786|20
AATAAATTAATTAATTGATT

>7709312|20
TCTAATATACATTTATTATA

>7709796|20
TCAGAAATTTCAATTTGAGA

>7709829|20
CTTCATAAAGATTTTTGATG

>7710046|20
TAATTATATCTATATATATA

>7710051|20
ATATCTATATATATATATAT

>7710052|20
TATCTATATATATATATATA

>7710053|20
ATCTATATATATATATATAT

>7710054|20
TCTATATATATATATATATA

>7710063|20
ATATATATATATATATATCT

>7710176|20
GAATCGATTGAAATGGATTC

>7710181|20
GATTGAAATGGATTCAAATC

>7710660|20
CATCATTGCGAGCAAAGTTG

>7710745|20
ATATTGATTAGAACAAATAT

>7711482|20
TAGCTCTTGTGCAAATGCTA

>7711972|20
GAATCTATTGAAATGGATTC

>7712260|20
CTTGTACCAGGTGGCACAGG

>7713117|20
GAATCATTGAACAATTTTTC

>7713130|20
ATTTTTCAACTTTGACAATT

>7713368|20
AAAAGTACTTCAGTCCATTT

>7713750|20
TAAAACACTTGAGTGTTGAA

>7714791|20
GAGTTTTCTCTAGAAATATC

>7714905|20
TAGATAATTTGAATAATGTA

>7715206|20
GCAGAGCGAAATCGCTAGGC

>7715303|20
AGCATCGATAAACCGATTCT

>7717264|20
AAATTAACCACGGTTAAAGT

>7717441|20
GAATTTTCTCTAGAAATATC

>7717555|20
TAGATAATTTGAATAATGTA

>7719073|20
TATTAGATTAAAAGATAATA

>7719747|20
ATATTTTTTGAAAGAAAAAT

>7720887|20
ACATCAAATGGATTTCAAGT

>7721717|20
CTTTCACATGGATGTCGAAG

>7722193|20
GAGTTTTCTCTAGAAATATC

>7722307|20
TAGATAATTTGAATAATGTA

>7722843|20
GTTGAAGCAATTGCCTCATC

>7722901|20
AAAAAAGACACGACTATTTT

>7723091|20
AAAATGCAAAATAGCTTTTT

>7724461|20
TATTTTGCTACATTAAAATA

>7724546|20
AATATGCAACCTAGCATTTT

>7724907|20
TAGTTTATACTTAAAAACTA

>7724920|20
AAAACTATAATTATAGAGTT

>7728284|20
GTCTTGCTCACGAGCCACAC

>7728884|20
AGTTTTTTTCCAAAAAAATT

>7729990|20
TATTTTATTAAAATTTAATA

>7730438|20
AAGAACCAATATTGAATCTT

>7730984|20
CATTGGTTTGGAACGCAATG

>7731020|20
TATCGTGCTTGAGTAAGATA

>7732139|20
GTTCTCTCAATTGAAAAAAC

>7732979|20
CATATTTGTGGACAATTAAG

>7733351|20
AAAAGTTATTGAGTACTTTT

>7734031|20
TAAAAAATCTCGATTATTTA

>7734408|20
TAATCAAGATTTCTCGATAA

>7734700|20
TTTTATTTTATAAATTAAAA

>7734902|20
TCCGGTGGTGAATCGCCGGA

>7736095|20
TTTCTAAAGGGCATAAGAAA

>7736310|20
GAAATTTTGGACAAGGTTTC

>7736492|20
TATACCCAAATTTGGGCTTA

>7737201|20
ACGGTTTGACCTCAAAGGGT

>7737622|20
TGAGATTTATGTCAATCTTA

>7738250|20
AAACTCTATTCAAAGAGGTT

>7738699|20
CTTAACCATCCAAAGTTAAG

>7738997|20
ACTGTTATTCAAATTAAAGT

>7739194|20
AAAGAATTTGTATATTTTTT

>7739803|20
TGGTCTCAACTTTGGGACTA

>7741477|20
GGAAGGGCTAGAGACTTTCC

>7742180|20
TATATATCTTAATATATAAA

>7742188|20
TTAATATATAAATATGTCAA

>7743638|20
AAATTACTGCACCCTAATTT

>7743947|20
TAAAAATTGGGCAACTTTAA

>7744583|20
CGCTCCTCTGGAGCGCAGCG

>7744756|20
CTTGTTAGGCTCTTATCAAG

>7745505|20
CATCTAGAGACCTTTAGGTG

>7748509|20
TCTTCTTTAAATATAGCAGA

>7748831|20
TACATACATGAATGAATATA

>7749095|20
TTTTTTTATTATTATAAAAA

>7749110|20
AAAAAGCTTAAATGTTTTTT

>7749390|20
ATTATCTGTAAACAGAAAAT

>7750655|20
TTTAAAAGTGGAGTTTTAAA

>7751096|20
TTTATTTTTCCACAAATAAA

>7751615|20
AAACATCAAATGTTATGTTT

>7752071|20
AAAAATATTATAATTTTTTT

>7752815|20
CTGTTGTCTCAACACAAGAG

>7753008|20
TTTTTTGTTTTAACACCAAA

>7753734|20
AAACCACAAGTTTGTGATAT

>7753811|20
TTTAGGAAAAGTCTCATAAA

>7753822|20
TCTCATAAATATTTATAAAA

>7753833|20
TTTATAAAACTTTTTATTAA

>7754108|20
AAAAAAAATATTTTATTTTT

>7754697|20
AATCACGCTTCAGATTGATT

>7756799|20
AACTCAGTGTGCTTTGAGTT

>7757213|20
AAAACAAACTTGTGTGTGTT

>7757417|20
CAGAGGAAAACTTGCTTCTG

>7757472|20
TTATATTCTGTAGAAGAGAA

>7757520|20
ACATAATTAGTTTATTTTGT

>7758588|20
ATCAATTCTCCAGTTTTGAT

>7759072|20
AAAAGCAGACATTTACTTTT

>7759291|20
TTTTCATGTAAACATAAAAA

>7760015|20
CAAAAAGATTCAAATTTTTG

>7762323|20
AGAAGATCTTTAGGTCTTTT

>7763297|20
ATCTTCTAAGCTAAGAATAT

>7763305|20
AGCTAAGAATATACTTTGCT

>7763606|20
CACCATTACGTGTAGTCGTG

>7764360|20
TATGTGTTGTGCAAGACATA

>7764785|20
TAAAATATTTTAATATTTTA

>7765042|20
TGTTTTTTATTTGAAAAATA

>7765302|20
AGACAGATATGTATCTATGT

>7766362|20
TTAATTATCAGGATTATAAA

>7768463|20
TCTTCAGAGAACGATGAAGA

>7769030|20
TCCAAAACAGGTGTATTGAA

>7769741|20
GCAACCAAGGACTTTGGTGC

>7770513|20
CTTTGATTTTTATATGAAAG

>7770552|20
TCAACGAATCTATTCTATGA

>7771239|20
TTTTGGCATATATGCCAACA

>7771416|20
GTTCAATATTGATATTGTAC

>7772740|20
AGATCATGTTCATATCATCT

>7776802|20
GAGCTTAATTCACTAATCTC

>7777582|20
TGCAAAGCTACAGCATTCCA

>7777761|20
TTCAAGAAAAGTTTCTCGTA

>7778013|20
AATGCATTCGTGAAAGCTTT

>7779013|20
TCTGATATAAGTATTTGAGA

>7779343|20
GATGTGTTTGAAGAGACATC

>7779797|20
CTCTGAAACCAGTTTTTGAG

>7780699|20
TTCAATCATAGAAGAATGAA

>7781946|20
TATTTTTTTTATAAAATATA

>7783068|20
TATATAAATAAAACTATATA

>7783496|20
ATAATCATTCAACAGATTAT

>7783810|20
TATTTGTTAACTAACAACAA

>7785641|20
ACTATTTGTGTACATATAAT

>7786125|20
AAAATTAATCAAATAATTAT

>7786331|20
TAGTCATGAACTCATGATGA

>7786597|20
TTTAGAAATACATTTTTTAA

>7786779|20
TAGTAAAATAGATTTTTATA

>7787029|20
TCTAATAAATTTTTCTAAGA

>7787746|20
ATATAAATATATATATATAT

>7787747|20
TATAAATATATATATATATA

>7787748|20
ATAAATATATATATATATAT

>7787749|20
TAAATATATATATATATATA

>7787750|20
AAATATATATATATATATAT

>7787903|20
TATAATAATATATTATAATA

>7787908|20
TAATATATTATAATATATAA

>7787913|20
TATTATAATATATAATAATA

>7787918|20
TAATATATAATAATATATTA

>7787923|20
TATAATAATATATTATAATA

>7788077|20
AAAGTTTAGGTCTAAAATCT

>7788275|20
TGTGTTGAATATTCGACAAA

>7788440|20
AATACGTTTTGAATCATATT

>7788987|20
ATTACTATAACTATTTTAAT

>7790139|20
TCAACAACACTTGAGGTTGA

>7791265|20
TTTCTACTCTTGAGAAAAAA

>7791280|20
AAAAATGCTCAACCTTTTTT

>7793049|20
CAGAAGTCATTTGATTCCTG

>7796323|20
AACATGTAACTTTACTTGAT

>7797041|20
CGGGACTCTTGAGACTCCGG

>7798399|20
GAGCTAAATTGATTCAACTC

>7801240|20
ATTTTCCTTTAAAGGAAATT

>7802515|20
AAAAAATATCAATTTTTTTT

>7802692|20
TTTTCCTGTAAATAAGAAAA

>7803869|20
TTTACCTGTAAACATGGAAA

>7805029|20
TACAATAGTTTACTTTTTTA

>7805041|20
CTTTTTTAACATCAAAAAAG

>7805826|20
CATATTTTAGCTAAATTTTG

>7808049|20
ATGCAAAAGGACTTAGGCAT

>7808533|20
TTAAATTATGGATTATGTAA

>7809374|20
TATAGGTTTTTAAAATTATA

>7809473|20
AAAATATATATATATTTTCT

>7809742|20
TTAGATGTGACCAAATCAAA

>7809820|20
TGTATATATATATATATATA

>7810002|20
ATTTAGATTTGAATATATAT

>7810072|20
ATCTGAATCTTGTTTCAAAT

>7810405|20
ACAATAAAAAATTTTATACT

>7810706|20
ACATTTATTGGAAAAAATCT

>7810828|20
ATAAATTAAGATAAATGTAT

>7811029|20
GAAATATGAAGTTATATTTC

>7811100|20
AAAATATTGTGCAAAATTTT

>7811584|20
TAATTTTTTTGAAAATTTTA

>7811640|20
AATTGTATAAATTTACAAAT

>7811645|20
TATAAATTTACAAATATTTA

>7811775|20
ATTTTTTAAACTTAATAATT

>7811895|20
TTTATTAATTTATCGATAAA

>7812166|20
AAGATAAGATTTCTTTTTTT

>7812304|20
AAAAAAAAGTTCACTTTTTT

>7812337|20
AAAAAATATGAATAAATTTT

>7812784|20
TAAAGTAAAAATTTACTGAA

>7813178|20
AGTTAAAAAAATTATAAACT

>7813313|20
GAGACATTTAGAAATATATC

>7814278|20
GATTTTGATTCATCCAAATC

>7814522|20
TCATCAAAATCTTTGGATAA

>7816052|20
TATTTGATAGATTACAAATA

>7816731|20
ATTGAAAAAAGTTTGTCAGT

>7816780|20
TTAAAAAAAAGTTTTTTCAA

>7817295|20
TTCAAAAAAAGTTTTTGTAA

>7817364|20
AACAAAAACACGTTTATCTT

>7817457|20
TTTTTTTCTGAATAAAATAA

>7818132|20
ACTAATACGAACTTACTAGT

>7818801|20
TTGACCCTAAGTATGGTCTA

>7820957|20
TCTTTATTTTTACATATAGA

>7822353|20
ATAAAATTTTGAAATGGTAT

>7823034|20
AATCATGACGTGTCGTAATT

>7823299|20
AGTTCGATTTGAATCAACCT

>7823518|20
ACATCTATATGTATAGGTAT

>7823826|20
CTTGTTTTATGTATAAAAAG

>7824996|20
ATTGATGGATCTCTATCATT

>7828458|20
AGATTGCAAAGTTCCATTCT

>7828519|20
GAGTCTGAAACTTCAGAATC

>7829362|20
GAATATGTAAATACATACCC

>7829702|20
TTCTCAAATCCATTTGAAGA

>7830641|20
ACTTTGAATTAATTGAGAGT

>7830988|20
TATAATGGAGATCCATGATA

>7831306|20
ATTATATATACATATATATT

>7831307|20
TTATATATACATATATATTA

>7831370|20
ATAATATCTAAAAATATTAT

>7831702|20
AAAATGAAATATTTAATTAT

>7831782|20
TTTACATATTTAAAAGTAAA

>7832470|20
AATAAATTAGCAAATCTATT

>7833170|20
TATTGTTTAAATAAACTAGA

>7833965|20
GAATGTTTTTTAGAAAATTC

>7833967|20
ATGTTTTTTAGAAAATTCAT

>7834066|20
AGAATGACACATGTCATTTT

>7836140|20
GGTTTTTTATTTTATAAACC

>7836624|20
ATAAGCTCCGAGGAGATTTT

>7836839|20
AGCGCCGGATCTTCGCCGCT

>7838872|20
AAGGCCAACCTGTTGACCTT

>7839103|20
GTGAACATTACAACCTTCAC

>7839705|20
TTTTTCAATCTATGGATAAA

>7840237|20
CCTCTTGATGTATCAACACG

>7842949|20
TTAAACACGTTCGTGTTCGA

>7843207|20
AGGTCTTAGAACTCCGACCT

>7843902|20
AAAATGGAGACCTTAATTTT

>7844289|20
AAACAATACATGTAATGCTT

>7844553|20
ATATATGAAAGTAGATATAT

>7844971|20
AATTTCAAGACCTATAAATT

>7845221|20
CATATTTGTGAACAAATTTG

>7846030|20
AAATTATTATTTTATTATTT

>7847681|20
ATTTTTTCATTTGTAAAAAT

>7848241|20
TGGAAGTTTAGACACTTCAA

>7848347|20
AGATTTTTGTACAAAAATAT

>7848348|20
GATTTTTGTACAAAAATATC

>7848457|20
AATATGCCATTTGACATAGT

>7848788|20
TGCTAATCGGTCGGTTACCA

>7851058|20
AAATTAAAACTTGTGAATTT

>7851865|20
TATATATATATATATAGCTA

>7851866|20
ATATATATATATATAGCTAT

>7851867|20
TATATATATATATAGCTATA

>7851914|20
TAATTACTAAATACTAAATA

>7851952|20
TTGTTGGATCTAACCAAAAA

>7853009|20
AATAAAATACATATTTTGTT

>7856446|20
TCTTCAGTTAGAACTTAAAA

>7856487|20
TGTAAAATTATAATTTAAAA

>7856725|20
ACAAACAAAAGTTACTTTGT

>7857622|20
ATATACATATGTATGTTAAT

>7858410|20
TAGAAATCTACACATTTCAA

>7859035|20
TGGTTCTTTCAAAAGGAGCA

>7859871|20
AATTAATCACATGATTAGAT

>7860444|20
TATTCTCACCTGTCAGATTA

>7861345|20
TTTAAGAAACATATTTTAAA

>7861958|20
GAAAACAGGAACTTGATTTC

>7862189|20
TTTTCGAGAAATCTCGTTAA

>7862344|20
TTATCAAATTTATTGGACAA

>7863665|20
ACTAGTTTTTCAAAACAATT

>7865181|20
GAAATCGATCTATCGCTCTC

>7866442|20
CTTTCAATCTGGATTTACAG

>7866905|20
AACTGTACAACTTTATAGTT

>7867308|20
GCGAAGACGTACTTCTTCTC

>7868366|20
GAAGAAAGGTACATTTCTCC

>7868743|20
TTCAGTTGAGTTCAGATGAA

>7868810|20
TGAATTAGTCCACTATTTGA

>7870138|20
CAAGAGGAACATTCTTCTCG

>7873077|20
TAATTGTTCTTGAACTTTTA

>7873901|20
TTTCTTTCAACTGAATAAAA

>7873916|20
TAAAAATATATATATATATA

>7873917|20
AAAAATATATATATATATAT

>7873919|20
AAATATATATATATATATAT

>7874519|20
TGTTGCTAACTTTATCAACA

>7875863|20
TTTGCATATATATATGTTAA

>7876323|20
AAAACCCCAAATGGTGTCTT

>7877081|20
ATTTCATTAAATAATCATAT

>7878055|20
TATTGGCGCTGGATCCAATA

>7878807|20
TTATTACAAACTTCGAATAA

>7880121|20
GTTCAGCACCAGAACTGAAC

>7880289|20
CATTTAACTTTAGTCAAACG

>7881546|20
TCAAAGAAATTTTCTTTTGA

>7882003|20
TCAGAGTCCATGGAATCAGA

>7882934|20
CACTGAATTTGAATCCAGGG

>7883835|20
AGTTTTTTTATAAAGAAATT

>7885260|20
TTACATATGAACGTATGTGA

>7885529|20
ATATTAATGGACATAATTAT

>7885675|20
TAGTCATATGTATATATCTA

>7885970|20
ATTAAGAAAATTTAGTTAAT

>7886217|20
ATTAAAGAAGGTATTTTAAT

>7887715|20
TTCAATTTGCGCAAGTTGGA

>7890812|20
ATGAGAAAGAACTTTCTCCT

>7892704|20
ACAATTTCCAGGTAAATTGT

>7894452|20
CAAACAACATGTGGTTTTTG

>7895410|20
ATGAGAAAGGACTTTCTCTT

>7895581|20
CTGTTTTGCGCTCAAAACAG

>7896241|20
ATTTAAATTTTATTTTAATT

>7897278|20
GAGTGACGTCCACGTCAGTC

>7897901|20
AATAAAATTGAAATTTTGAT

>7898167|20
CGAACCATAAATAGGCTTCG

>7898350|20
TGTTTGCTGTTCCGCAAAGA

>7898458|20
ATGAGAAAGAACTTTTTCTT

>7899292|20
ATTGTTAATGAAATAATAAT

>7900085|20
ATGTACTGCCAGCAGAAGAT

>7900099|20
GAAGATAAATGTTTATCTAC

>7900768|20
TGTTTGTTGCTCAGCAAAAA

>7900876|20
ATGAGAAAGAACTTTCTCCT

>7901907|20
CGGAACACCAAGCTCTTCCG

>7902074|20
GCGTGGCGTCCACGCCAGTC

>7902691|20
AAAAATCAATCTTGAGTTTT

>7902736|20
TCATCATATCAATATGATTA

>7902975|20
CTTGGATAATTTCATTCAAG

>7903245|20
GACAAGGCATGTGCCATGGC

>7903463|20
AAGGATCAAAATTGATACCT

>7903705|20
TTGAAACATTAATATTTGAA

>7904829|20
ATCAAGATAAGTCTCATGAT

>7905407|20
TATCATATAACTTTAAGATA

>7905448|20
AAAATACGAAATGGAATTTT

>7905763|20
GTATATATTAAAATATGGAC

>7906560|20
ACAAACTACATGTGGTTTTT

>7907724|20
GAGGATGTTAGACCATCCTC

>7907971|20
ATGTAATGTAAAGAGTACAT

>7908170|20
GAAAAAAAAACTATTTTATC

>7908492|20
GGATGCTCTTAAGAGCACCC

>7910549|20
CACACCTAACATTTTGTGTG

>7911115|20
GAGATAAGCTAGCTTTACTC

>7911242|20
TGTTTTTTTTTAATATAACA

>7911319|20
CTTAAATTTGTATATATAAG

>7911354|20
GTGTTTATATTTATAAAGAC

>7911389|20
ATTATTTTTTTAAAAAAACT

>7911423|20
TTTGATATAACTCTATAAAA

>7911552|20
TTTAGTTTTTCAGAATTAAA

>7911680|20
ATAAGAAAAACTTGTTTTAT

>7912089|20
AAATCAAAACTTTTTATTTT

>7912151|20
CATCGGTCAAATCATCGATG

>7912271|20
CGGCGTCGGCGGCGACGACG

>7912748|20
CGAAACCAAGATCGGATTCG

>7912958|20
AATGGAATCTTGATTTCACT

>7913535|20
GGATTAACGCTCGATCATCC

>7913793|20
AGTTTTACACTTGTGAGACT

>7914281|20
TTGGGCCAAAGTTGACACAA

>7914987|20
ACAAAAATTGAAAATTTAGT

>7915451|20
CAAGAAAATGAATGTTGTTG

>7916334|20
TAGCGGCGAAGTCACCGGTA

>7916750|20
ATTCTGGCAACTGCCAATAT

>7917728|20
CCCGCGAAAAATTACGCGCG

>7918090|20
TTTATATATAGATATAAACA

>7918091|20
TTATATATAGATATAAACAA

>7919403|20
CTTACTTTCTGGAAACTAAG

>7920723|20
ATATTATAAGTTTTTAAAAT

>7920750|20
CAAATCATACTTTTGCTTTG

>7920964|20
CTTATTAATACATTGACAAG

>7921001|20
TTTTTTTTTTGAAAAATACA

>7921002|20
TTTTTTTTTGAAAAATACAA

>7921090|20
GCTTCTTTACTTAACGAGGC

>7921581|20
GGATGGATAAGTAACTATCC

>7921937|20
TCATTTTTATGTAAAAATGA

>7922741|20
ACAGTGTAAGTTTACATTAT

>7925797|20
AAAATCCAAACTTTGTTTTT

>7929867|20
TTTGTCTGAAATTTGACAAA

>7930887|20
AATTGTTTAAGTATATAATT

>7931808|20
TATTCATATTTATAAGAAAA

>7933717|20
AAAAACAAATAGTTTTTTTT

>7933788|20
AATTATGTTTTAATATATTT

>7933794|20
GTTTTAATATATTTTAAAAC

>7935443|20
GACATATATGTATATAACTC

>7935638|20
TGAATAGACCGTTATATTCA

>7935751|20
TCTTAATAAAATTCTTAACA

>7935757|20
TAAAATTCTTAACATTTTTA

>7935924|20
TTTTTTAAACTTTTTAAAAA

>7936410|20
ATAGATTTTTCAAAATTCAT

>7936798|20
TAATAATAAAATTTATATTA

>7936809|20
TTTATATTATTTTATAAAAA

>7937029|20
ATAGGATGTTTAAATCATAT

>7937430|20
TTACTTTAACTTTAAATAAA

>7937592|20
TTTTTTAACTTGATAAAAGA

>7938984|20
AGAATGATTTTAATTTTTCT

>7939649|20
GAATGTATAAATATACACAC

>7940374|20
TTCGTATCTTGAGCTACGAA

>7940701|20
TTTGTAAATTGATTTACAAA

>7940831|20
ATCAAACAAAGTGGTGTGAT

>7941116|20
AAAAATTGTTCATAATGTTT

>7941237|20
ATAAATAATAAATAATTTAT

>7941783|20
TTTTGGTTTGAAAATTAAAA

>7941881|20
TAGATACATAGATGCATATA

>7941892|20
ATGCATATAGATAAATGTAT

>7942017|20
ATTTTACTTTAAACAAAAAT

>7943141|20
ACTAAAATAGATGTTTTGGT

>7943282|20
GATTCTAACGTGTTCAAATC

>7943542|20
TTTTAATTTTAAAATAAATA

>7943660|20
TAATGTATTACAATACGTAA

>7944069|20
TTTTTTTTTTTATAAAAAAA

>7944070|20
TTTTTTTTTTATAAAAAAAA

>7944132|20
TTAAAAATAAATTTTTTTAA

>7944686|20
AACGCGTTTGGAAAGGAGTT

>7945654|20
GAATTAAATGTATTCTATTC

>7945851|20
TTTTTTTGTGAACAAAAGAA

>7945852|20
TTTTTTGTGAACAAAAGAAA

>7946073|20
TATTTTTAAAGTTCATAATA

>7947136|20
AATTTTTGTTCATAAAAAAT

>7947815|20
ATTTTGTGGTTCCACAATTT

>7948498|20
AAAAAAAAGGTCGTTTTTGT

>7949074|20
TTGTTAAAGGACTTAATCAA

>7949261|20
TGATATAATATAATTTATCA

>7949667|20
TGAAGGAAGAACATCGTTCA

>7950108|20
CGGTTTAGCTAGAGAAACCG

>7950281|20
GCCCGGCTAGTTCACCGGGC

>7950872|20
AAGGAAAGGACCATTTCGTT

>7952256|20
TTATGTTACCAGTAAAACAA

>7952850|20
TAATTATATGTATATTTTTA

>7955702|20
AAATTAAATGAATTAAAATT

>7956072|20
CAATTTATTCAAATAGAATG

>7956740|20
GATTCAAACTTGTTGTAATC

>7956877|20
CGTTCCTGAAGTCACTAACG

>7959955|20
TTTGGATGAAATCATCATAA

>7960658|20
TTTGTTAACAAGTTAATTAA

>7960963|20
TACAAAACAAGTCTGTTGTA

>7961138|20
TTTTTCTCTGCAAAGGAAAA

>7961834|20
AATAAAAATCAATTGTTACT

>7961867|20
TATAAATTAAATATTTTAAA

>7963489|20
TCAAACTTTAGAAGCTTTGA

>7963821|20
TAGTATTATCTATGTTACTA

>7965007|20
AAGCAAAGAGTTCTTTCTTT

>7965842|20
GTAGATTCACCTGACGCTAC

>7967480|20
ACTTGTGAACTTACTCAAGT

>7969191|20
TAAAATTGTTTATAATTTAA

>7969311|20
AAAATTGAAAATTTTATTTT

>7970716|20
TACTTTAAACCTTTCAAGGA

>7972551|20
GGTTAGACTAAAGTCCAAAC

>7974938|20
AACTTCTTTTAAAAGGAGTT

>7975975|20
AAATAATAAGATAATAATTT

>7976144|20
ACTCACATAACTATTTGCGT

>7976259|20
CGTTTACGTTCACGTTAATG

>7976443|20
AAATTAATATTTATTAACTT

>7976470|20
AAATTAATATTTATTAATTT

>7976979|20
CCGGCTTGTCCACTAGCCCG

>7978638|20
GATTTTTAAGCTAAAAGATC

>7980042|20
ATGAATATTAAAATCTTTAT

>7980533|20
TTATGACTTGGAAGTCTTGA

>7981629|20
ATGTAAAATTAATTTCATAT

>7982477|20
AACTATGTAACTAAATATTT

>7983100|20
AAAAAAGTTCAAACTTGTTT

>7984331|20
CATATTATCTTGATTATCTG

>7984671|20
TTAATATTTGTAATTATTGA

>7984713|20
TTTGTTTAAAATAAATCAAA

>7984992|20
TTTATATATATTTATCTAAA

>7985316|20
TCAAATTTTGTAAAATTGAA

>7985874|20
AAAAACGTAAATCCGTTATT

>7985957|20
AAAAACGTAAATCCGTTATT

>7986181|20
AATTATTAATAATGATAATT

>7986186|20
TTAATAATGATAATTATTAA

>7986197|20
AATTATTAATAATGATAATT

>7986202|20
TTAATAATGATAATTATTTA

>7986222|20
TTATTGTTTTATAATAATAA

>7986240|20
AATTAATTAAATTATTACTT

>7986430|20
TAATGAAATGAATTACAGTA

>7986511|20
CTTAGATATTTATAAGTAAG

>7986982|20
TACTTCATATGTAAGAAGAA

>7987194|20
ATAGAAAGTTAATTTTCTTT

>7987216|20
TTTACTCAACCTTGAAAAAA

>7987665|20
ATATATATATATATATATTT

>7987666|20
TATATATATATATATATTTA

>7987667|20
ATATATATATATATATTTAT

>7989100|20
TCACGATGATGTCATCCTCA

>7989758|20
ATAAATTAATTTTAGTTTTT

>7989796|20
AAACAATTTATAGTTTGTTT

>7990818|20
TTGGAAGTTTGAAATTCTAA

>7991908|20
TGTTCGATCTTGATCAAAAA

>7992636|20
TAATGATATCAATATAATTA

>7992714|20
ATTCTATTTAGAAAGAAAAT

>7993757|20
ATTATATATATATATATATT

>7994036|20
AACTATACGTACGAATATTT

>7994222|20
ACTATTATATCTATAAAATT

>7994318|20
AAGAAGATGTTCTTCTTCTT

>7994555|20
CGTAGAAGTTGAATTCGACG

>7994938|20
TCGAATCTCAGGAGTTTCAA

>7996467|20
TTAGACGCACTTGCGCCTAA

>7997919|20
GACAAGCCATCTGGCTAGCC

>7999059|20
AGCTGGCACTGGTGCAAGAT

>7999670|20
CAAGAAACTGAAGTGACTTG

>8001105|20
CAGGCTTAGGACTAAATCTG

>8001284|20
CTGAAATACAAGTTTTACAG

>8002297|20
AATCCTCCCGTGGCACGATT

>8003027|20
ATTTATAAAATTTGATACAT

>8003085|20
ACATTTTGCATGCATAAAGT

>8003430|20
TATGCATATAGATGTACATA

>8003898|20
ACTAGACAAAATTCTCTTGT

>8005195|20
TTTAAAAATGTATTCTTTAA

>8005670|20
AACGAGTTTACAAAATCGTT

>8006093|20
AACACATCATTTCATTTGTT

>8006862|20
TCAAAACGATGTCGTTGAGA

>8007575|20
TAATTTACGTATGTCAATTA

>8008056|20
ATAACATAACTTTTTGTTTT

>8008410|20
AGACTGACACATGTATGTCT

>8010758|20
CACGAGACTCAAGACTCGCG

>8011032|20
TCTTCTTCATCTCAAGAAAA

>8011143|20
TTAGTTTTGACCAATACTCA

>8012237|20
AGAGTGAAAGTTATCAATCT

>8012611|20
AATTAAATAAATTTTTTATT

>8012613|20
TTAAATAAATTTTTTATTAA

>8012632|20
AATAATAAATTTTGATTGTT

>8012762|20
TCTTTTAAAAGTTTAATATA

>8013580|20
TTCCAATGAGATCATTCCAA

>8014086|20
TATAGTTTCAAGAAAGTATA

>8014260|20
TCTATCAAGTCCATGATTGA

>8014316|20
CGCTACGCAGTTGCCTAGAG

>8015237|20
AACATTTTGAACAAAATTGT

>8016498|20
ATATACATATGTATCTATGT

>8017089|20
TATTTAAAGACCTATACATA

>8020230|20
TCACTAGTAAATATTAGTTA

>8020285|20
TTATAACACTTGTGGTATAA

>8020431|20
TGCTACGGTTGACGGTAGCA

>8022415|20
GAGATAGTTTAAACTATCAC

>8022586|20
CATCCCATTGAATTGAGATG

>8023706|20
AGAAAACTTTGAAGATTTTT

>8024194|20
ATAAGTTAGGCTTAAGTTAT

>8024556|20
ATCCACAAAACTTTCTTGAT

>8026516|20
TTAATCAAAATTGTCATTAA

>8028934|20
ATAATATCTACAATTATTAT

>8030589|20
ATCAGTTAATATGAACTGTT

>8030653|20
GTTACATAATCTTTTGTAGC

>8031242|20
TTAGGAATCAAGATTACAAA

>8031319|20
ACGAATATATAAATATTGGT

>8034208|20
AATGTCATGGACTTGACACT

>8034398|20
TGATTATATTCATATAATCA

>8034524|20
ACTCATATATATATATAAGT

>8035902|20
GGTACTAGATTTGAAGTACC

>8036315|20
TTTATTAACTTGAAAATAAA

>8036789|20
GTATTAATTAGAATGAATGC

>8036835|20
ATAATAAAGGGCTTGAATAT

>8036878|20
AAAATTAATAAAGAAATTTT

>8037062|20
TGATAATAATTTTATTACAA

>8037145|20
TTTTTGTTTGAAAAAAAAGA

>8037994|20
AAAATTGACACGTAAATGTT

>8038590|20
AAATAAATTAAAATTTTATT

>8038800|20
TATGTTGATATATCAATTTA

>8040308|20
AAATTCAAAAATTTAAAATT

>8040820|20
AGTAGACTAAGTAGTAAACT

>8041104|20
AAACAAAAAGTTTTTTTTTT

>8042602|20
TAAATATAATTTTATATAAA

>8043076|20
ATGGTCATTAAAATAACCCT

>8043358|20
AATAAAAAAGGTTTTGTAAT

>8043752|20
TTATATATACATCAATATAA

>8044348|20
GCACTTCGTTGATGAAGTGC

>8044867|20
AATTAATTTTAAAACTAACT

>8044918|20
TTTATAATTCTAGTTCTAAA

>8045075|20
CTAATATAACATAAAATTAG

>8045251|20
TTTTATAAACATATATTAAA

>8045382|20
ATTTACGTACCTACACAAAT

>8046975|20
AGTAATCGTTGAGGAATACT

>8047086|20
CATGGCTATGGATAGACATG

>8047308|20
GAAGCAAATGAAATTGCTGC

>8048113|20
ACTGCTTTGGACAACCCAGT

>8048146|20
CTTGCCATGTTCTTAGCAAG

>8048384|20
AGATTCTTCTAGAAGAGTAT

>8049231|20
ACATACTCTGAAGAACATGT

>8049504|20
AAAAAAACTTAGCTTTTTTT

>8051096|20
AGACACACAGATATGTGTTT

>8052159|20
TTATATAAGCTCTTCAATAA

>8052320|20
CAAAGTCTTAAAACTCTTTG

>8053122|20
AGTAATCAACATTGACTACT

>8053488|20
TTTTATATTTTAATTAAAAA

>8053789|20
ACTATACGACGTCATGTAGT

>8053925|20
ATCATCAATCCATTTATCAT

>8053998|20
TGTTTCTGTTTACAGTAATA

>8055037|20
TTTTTTTATGAATAAATAAA

>8055065|20
TGCTTTCGATATAGAAAACA

>8055543|20
TTTCCTTTCACGAGACGAAA

>8055611|20
GTTGCCACAGGTGTTGCACC

>8057221|20
TACATATATTCATAAATATA

>8057541|20
ACAGGTTTTTTAAAAACTCT

>8060513|20
ATGATACATTAATGTAACAT

>8060933|20
TAAGATTTTAAAATATCTTA

>8060943|20
AAATATCTTAAAAGATGTGT

>8061546|20
ATACGAATTTGAATTCGCAT

>8061603|20
AAATTTTTTAAAATAAAATT

>8062585|20
AATAAGAGTATTCTCTTAGT

>8063447|20
CTGCTGGAGAGCTCAAGCCG

>8066195|20
ATTAAGTCGCTCGACTTCAT

>8067389|20
CTCAGTTTCTCGACACTGCG

>8068761|20
GAGATGATCTTGAGCGTCTC

>8068771|20
TGAGCGTCTCAAGAAGATCA

>8069670|20
ATTTTTCCCGAGAAAAAAAT

>8070762|20
CGATCTCACTGGTGACATGG

>8071199|20
AAACAAACTTGATTTTGGTT

>8073137|20
GAGAAACCTTAAAGTTTGTC

>8074322|20
TTGAATAGATTTGTATACAA

>8075041|20
TTTGAATATGAAGATACAAA

>8075098|20
ATTATATAATATTTTTTAAT

>8075328|20
TATAAAACAAGTGGTATATA

>8076163|20
TTATTGATATCTGACAATAA

>8076303|20
TATTATAAGTTCTTATAAAA

>8078056|20
TGTTTCAGCAGGTTGAAGCA

>8079659|20
TAGATCATAGATCTGATCCA

>8083640|20
AGAGGGAGAGTTCTAGCTCT

>8084515|20
AAAATAGTCAAGAATTTTTT

>8086216|20
GCTGCTGCCGCAGAAGCAGC

>8086986|20
AATTTCACCCAGTTGAATTT

>8089038|20
TCTCTAGACTTGTGTAGAGA

>8089227|20
CTTTCTTCTCAAGACGAAGG

>8092044|20
TTACTTATAATTTTAAATAA

>8092974|20
TTAGATGTTTGAAAATCTTA

>8093451|20
GCTCCAAGAGATCCTGGACC

>8095111|20
AATGTAAAAGATTATACAAT

>8098291|20
TTTAAATATTTATATATAGA

>8100297|20
TTCACGGCTTCAAACGTGAA

>8100428|20
CTACGGTGTGGATGCCGTAG

>8102178|20
TCAAGACTCAAGAGACTCGA

>8102618|20
TTCAACCTAAGTAGGTGGAA

>8103799|20
GATTTATTTCAAACTAAACC

>8105410|20
CACAGATCCTTGGAGCTGAG

>8106438|20
TAATAATAACCTTAATATTA

>8107237|20
ATCATATATTCATATAGCAT

>8107990|20
AGCTGATGCATGTATCAGCT

>8109143|20
CGTAAATAGGCCCATTTAGG

>8111501|20
CTTACCAGCTTGCTGGTCTG

>8112331|20
GCATATTTCTTGAGATATCC

>8113552|20
ATGGATTTTAAAAACTCTAT

>8113599|20
TTTTAAAATTTACTTTTAAA

>8113812|20
AACTGTTTTCAATAACAATT

>8113834|20
TTTTAAAGTTAATTTTTAAA

>8113882|20
TAAAGTTTTTAAAATCTATA

>8114046|20
GTTTCTATATCTTTATAAAC

>8114411|20
TTTCGTCGACCTTGACGATA

>8114826|20
AATTACATAGGTATGCCATT

>8114911|20
TAATTAATTAAATTTAATTA

>8115007|20
TAATTAATTTAATTTAATTA

>8115190|20
AAAATAATTAGAGTTTTTTT

>8115223|20
TTTGAATTTTTAAAAACAAA

>8115344|20
AATTTCATACATATTATATT

>8115525|20
AGTATATAATCTTAAACACT

>8115643|20
ACAATAAAAGTTTTTAGTTT

>8115655|20
TTTAGTTTAACTAAAATATA

>8116196|20
TAATAAAATTAATATTAATA

>8116377|20
TTTAGAAAAAATTATATAAA

>8116626|20
ATAAAATTTTAAAATATTAT

>8116668|20
TTAAAAACTTCAGTTTTTTA

>8116742|20
TAAAATATAAATATTTTATA

>8117916|20
GAAGCAAGACTTCTGGCTGC

>8118398|20
ACTCTGTTTCTAATCAGCGT

>8120681|20
AGAAAAAATATACTTTTGCT

>8121118|20
AGATTATAGCACTAAAATGT

>8121942|20
GCATTTTGATTTGAAGATGC

>8122105|20
TATAAAAGCTTGCTTTCAAA

>8122230|20
ATTGAAAATTGATTTACATT

>8122503|20
TTCCGGCGCCGGAGCTGGAA

>8124579|20
GGGGTCTCATGTAAGACACC

>8127479|20
ATGATTTTGTACAAAATGAT

>8127975|20
ACTAGATTGTGCATACTAGT

>8127991|20
TAGTCATAAAATTTTGACCA

>8128138|20
TTCTCCAAATGTTTGAACAA

>8128428|20
GAAGGCCTGTTCTAGCCTTC

>8130302|20
GTATCGATTTCAATGGATCC

>8130488|20
TCCACGGTTAAAACCGTTAA

>8130636|20
TACTTGTCATTTATCAAGTA

>8130960|20
GTCTGAAGAACTCTTCAAAC

>8131442|20
TTGCAGGAACCTTCTTGAAA

>8132673|20
AGCTGTTGGATCCAACAACT

>8133275|20
CATTAAGAACATCCTTCATG

>8134385|20
AAGACTTATTGAGAAGGCTT

>8135080|20
ACAGTTGGTAGAACAATTGT

>8135312|20
AGTAACCTTGCAAAGTTAGT

>8136040|20
CGGTTTTGAATTCAAAATTG

>8136068|20
CAAATATTTCGAAAAATCTG

>8136156|20
TATGGATTTTGAATTTCATA

>8136383|20
CCTTAAGAACTTCTTTAAGG

>8137206|20
AAGTTACAGGACTATAAATT

>8137470|20
ATATGTATAACTAAACATTT

>8138228|20
ATGCAAAAAGATCTTTGGAT

>8139890|20
GTGGCTTATCCATATGCCGC

>8140072|20
TTATAATTTGTAATGTATAA

>8140176|20
TTAACTAGTAGATTATTTAA

>8140224|20
TGAATAATTGAACTTATTTA

>8140337|20
TGTTTAATTTGAATAAACCA

>8140688|20
AGATAAATTAAAATTAACCT

>8140690|20
ATAAATTAAAATTAACCTAT

>8140715|20
ATATATATATATATATATTT

>8141478|20
TACGTTGAACTTTCAATCTA

>8142400|20
TGGTAGAAATTTTTCTATCA

>8142913|20
CAGTCAGAATGTGCTCACTG

>8142959|20
AAATATTGCATGCAATTTTT

>8142975|20
TTTTTTCTTAAAACCAAAAA

>8143409|20
CTGTTACTTTTAAGTGTCAG

>8143885|20
CATGTTTTGACCAAAACAGG

>8144711|20
GGTATTATTACAATTATACC

>8145611|20
ATGGGAAGAAGTTTTCTCAT

>8145756|20
GTGAAATAATCTTATTTACC

>8146443|20
TAGCTAAATGAAATTTGCTA

>8147119|20
TTATACCAAACTTAGTTTAA

>8147700|20
AAAATGATTAGATTCGTTTT

>8147763|20
ATTTTTTTTAAAAAAGACAT

>8147883|20
TGACAATAAATTTATTGTAA

>8149922|20
AAAATAAAACATTTTTGTTT

>8150404|20
TATATATAATCTTAAATAGA

>8150846|20
CTTTCTCTCGGGTGACAAAG

>8151714|20
TTCGAAGAATCTCCTTCTAA

>8152277|20
TTTTGTCATTTATAAAAAAA

>8153090|20
AGCACTTATGTATAAATGAT

>8153111|20
TTTGTATAAACTAATAGAAA

>8153160|20
GAAAATTGATGTGAATTTAC

>8153845|20
TTCATGCCTATAGGAAGGAA

>8155526|20
ACTGAACGTGGACGATCATT

>8156164|20
TCTTTCAAAACTTAGAAAAA

>8159820|20
TGAGATTATTGAGAATCTAA

>8160583|20
ACTTTTCTTTCAACAAAAAT

>8161049|20
TAACCATTTTTAAATGCTAA

>8161530|20
TTCTTGGTAAATATTAAGAA

>8161697|20
CAAGCAAATTTATTTAATTG

>8161770|20
TATTTAAACGAGATTAAATA

>8161889|20
TGTAATTACAAGCAATTATA

>8162054|20
TTTAGGTTTGTAAACACAAA

>8164225|20
ATATATACACTTATATATTT

>8164276|20
TATTTTGGTGCAAGAAAATA

>8164488|20
TATATTAGTGGACCACTATA

>8165579|20
ATATATGTTTCAATATATTT

>8166152|20
TTTAAAATAACTAATATAAA

>8166170|20
AAATATATTTTAATATGGTT

>8167122|20
TTATAACTTATAAGGTATGA

>8168279|20
TAGTTAGAACATTCTGAGTA

>8168551|20
TATCCAAAGTTCTTTGTTTA

>8169103|20
TGTTTATAACTTAATAAATA

>8169529|20
TTTACATTAGTTAAATTAAA

>8169623|20
ATGAATTTTTTAAAAATAAT

>8170158|20
TAAATATATAAATATACATA

>8170159|20
AAATATATAAATATACATAT

>8171234|20
TAAGTTAAGAGCTTTACGTA

>8172275|20
AATAGAAAACATTCTCTGTT

>8172654|20
ATATCATCTGGAAATGAAAT

>8173233|20
TGATCGTATGGATACTTTCA

>8173853|20
GAGTAGTTGTTCTACTTCTC

>8177000|20
CTTTTTTTTTTAACAAAGAG

>8177203|20
ATTTATATTAGAATAGCAAT

>8177230|20
TATGGTGGTGTACCACGAGA

>8177522|20
AATAATCAGTCCTGTTTATT

>8179564|20
AAAAGCAGTAAAGTACTTTT

>8180128|20
TTATAATATAAATATAATCA

>8180236|20
TATTTAATTGGAATAAAACA

>8180874|20
TTCTCTTATGCATAAGAAAA

>8182431|20
TACCGGTTTTATTACCGGTA

>8182563|20
TAGGTCCTCTCGAGGACTGA

>8182828|20
ATCAGTTTCAAGAAAATCAT

>8182900|20
ACCAGTCTCTGGAAACTGTT

>8184021|20
GGTCCAAAACTTCTTGGGCC

>8185200|20
GTTAAATATCAATATTGGAC

>8185466|20
GTGAAAACAACTATTTTTAC

>8186702|20
CAATAAAAAGGTTTTTTATG

>8186754|20
GTGATAAATTTATTTCTCAC

>8187207|20
AATTAATTATATATTTAACT

>8187828|20
ATTTGTGTTAGAATACACAT

>8187854|20
TTCTTAGAACATTTTATGAA

>8188023|20
AAACAATCTTAACTTTGTTT

>8188210|20
TACAAAAAACTTTTTAGGTA

>8188465|20
CATCAACACACGTGTTTATG

>8189090|20
TATTTTTGATATGAAAAAAA

>8189500|20
CAAATAGAACATTTTAGTTG

>8189528|20
TATTTTTGTAGAAAATAATA

>8189843|20
TTGATGTTTAAAAAAATAAA

>8190055|20
TTTAGCAATAAATTGATTAA

>8190293|20
TAAAACAAAATTTTGTTTGA

>8190549|20
TAAAATCTAGTTACATATTA

>8190760|20
ATATTAATACATATCTATAT

>8192698|20
AAACTCTAAACTTAGGGTTT

>8193032|20
TATATATATATATATATACA

>8193050|20
CATCATTTTACAAAATTATG

>8193086|20
TTAGTAATAGCAATTATTAA

>8193204|20
CTTCTTAATTATATAAGAAG

>8193599|20
ATATATAGGTCCCTAAAAAT

>8194409|20
CTTTAGGGACCTCCTAAAAG

>8194878|20
CATCGATTTAGACATCAATG

>8195276|20
ACGTTTGGGAGCTCAAACCT

>8195905|20
GGTGGAGAAGATTCTCCCAC

>8196322|20
ACACTTCACGAGTGATGTGT

>8199592|20
ACCATTAAATTTTTAAATGT

>8201650|20
ACCAATTGACCTAAATTTGT

>8201675|20
TTTGTTTAACTTTTAACCAA

>8202950|20
TCCTCTTTTTCAAAATTGGA

>8203493|20
TTAAATACCAAGGAATTTGA

>8204260|20
TATATGATTAAAATTATAGA

>8204650|20
AAAATAAATAAATATATTTT

>8204758|20
ACAAAATTAGGTACTTTTAT

>8205886|20
AGATTGAAACTTTTCATTGT

>8206552|20
AAAATCACAAATTCGATTTT

>8206925|20
TTTTTGAGAATTTTGAAAAA

>8208011|20
ATTATCTGTAGACAGTTAGT

>8208524|20
TTTTAAGTTGTAACAAAAAA

>8208809|20
ATGAAACATGTATGTGTGAT

>8209974|20
GTAGCTATTTAAAGAGCAAC

>8211228|20
CTTCTATTGGTCAATACAAG

>8211464|20
CAAAAACAATGTCGTTTTCG

>8211989|20
GAAGACAAAAATTTTTATTC

>8212224|20
AAAAAAATTAGAATTTGCTT

>8212279|20
AAAAATAAACATATAATTTT

>8212360|20
ATATGGATATTTATCCAGAT

>8212699|20
TTTGAATTTTTAACTTCGAA

>8214714|20
AGCAAATATTCACTTTTGCT

>8215784|20
GAAAAATTAAGTTATATTTC

>8215959|20
TCTTTTTGTGAAAAAAAATA

>8215970|20
AAAAAAATAGTTTTTTTTTT

>8215986|20
TTTTTATTGGGCAGAAAAAA

>8216748|20
CAGCTCCGCCTGTGAAGCTG

>8218837|20
CTGTTTGAATTTTATAACAG

>8219443|20
GAGACGTATCGTTATGTCTC

>8219994|20
AAACCAGGAACTTCTGGTCT

>8220153|20
ATTAATCTATATTGATTAGT

>8221952|20
AAGTGAGTGGTCCCTCAATT

>8223086|20
TTGGAACTGGTCAGTTTCTA

>8223794|20
AGCTTGGATACATTCCAGCT

>8224655|20
TAAATGGAAGATTCAATATA

>8224736|20
TAGAGTCGTACACAACCCTA

>8225543|20
CATTAACATCTATGAAAATG

>8225620|20
TGATTTTTTTTAATAAATCA

>8226245|20
TTAATCAAACTTTTCATCAA

>8226392|20
TTCAAAATTTATATTTTCAA

>8227088|20
CATTTTCATTTATGAGATTG

>8227472|20
GGCCGTGCAACTACACCGCC

>8229402|20
TTTTTTCTTAAAAGAATTAA

>8229868|20
GAATCATAATGTTCTGATAC

>8230071|20
TTAATTATTTTAATAAGTAA

>8231046|20
AGGATAGATACATATGTCCT

>8232841|20
AATTTATCTAAACATCAATT

>8232922|20
ATATATATATATATATACAT

>8232923|20
TATATATATATATATACATA

>8232924|20
ATATATATATATATACATAT

>8232925|20
TATATATATATATACATATA

>8232926|20
ATATATATATATACATATAT

>8233784|20
GACAATAAATTTATATTGTC

>8234442|20
GAGCCAGTCGAGACCAGCTC

>8235192|20
TTAAATCAATTTTGTTTTCA

>8235370|20
AAAAAAAGATATCTTCTATT

>8236382|20
CTATATGCAAATGCAAAAAG

>8236509|20
TTCAAATGATGTCAATTCAA

>8236905|20
ATAGTTAATAAATTAGCAAT

>8237083|20
TTTTTACATAAATCAAAAAA

>8237458|20
ATCAATCAAAATTATTTGAT

>8237479|20
ATAAAATATAAATATTTTTT

>8237484|20
ATATAAATATTTTTTTAAAT

>8237500|20
AAATAGTTTTGAAATTATAT

>8237571|20
AAGTCTCGTTTATGAGACTT

>8237624|20
AGTTTACAAACTTTTAAAAT

>8238489|20
TATTAATTAAATAAATTATA

>8238634|20
GGGAGATTTGCAAAACTACC

>8238789|20
ATTTTTTGGCGCCAAAATTT

>8238807|20
TTTTTTTTCCCGCCAAAAAA

>8238808|20
TTTTTTTCCCGCCAAAAAAA

>8238878|20
AAAATTTTCCGTCAAATTTT

>8239012|20
AAGAGATTTAAAAATGTTTT

>8239112|20
ATTTTAAAAGGTTTTAAAAT

>8239180|20
AAATCATTTGTAAATCTTTT

>8239264|20
AAATCCTTTTAAAACAATTT

>8239306|20
AAGACATTTGTAAATCTTTT

>8239633|20
ATATTTTAGGCAAAAAATAT

>8239929|20
AGGGAAATAAATCTTTCCGT

>8241024|20
TTCACATTACTTAATGTAAA

>8241248|20
TCATAAACATTTGTTGATGA

>8243586|20
ATGCGACTAGGTAGAGGCAT

>8244573|20
CAATCTCTACTTAGGGGTTG

>8244788|20
GTTTTGATCAGGAACAAATC

>8244810|20
AGAAGCGTGTTCATGCTCCT

>8248128|20
GATGTTACTAAAATAATATC

>8249082|20
TTTCTTCTGGACACATGAAA

>8249918|20
TGAAATTGACCTCAAGTTGA

>8250015|20
CATTCGATTAAAATGGAACG

>8250323|20
AGATCCAGGACCCAGGAACT

>8252474|20
GACATGCGTAGACGCATTCC

>8252927|20
AGAAGAAGATCTTTTTTTCT

>8252941|20
TTTTCTCCAGTTGGTGGAAA

>8253607|20
ACATATATATATATATAGAT

>8254361|20
TTTCTAAATTAATTTGAAAA

>8254646|20
TTAGTTATACTTATACATAA

>8254744|20
GACATGCGTAGACGCATTCC

>8254901|20
AGCTATATATATATATATAT

>8254913|20
ATATATATATATATATAGCT

>8257046|20
AGGTTTATTAAAATAATCAT

>8257136|20
AAAGCTTCAAATGATGTTTT

>8258310|20
TAAAGTTCCTCGGAACTACA

>8258835|20
AATTATTTTTCAAACTAATT

>8260210|20
TGATTCTGCATTTAGAATCA

>8261280|20
AGAAGTCTTCCATGTCTTCT

>8261867|20
GAGGACAAGACCTTGTTTTC

>8263145|20
AAGTACCATCCAGGTTACTT

>8263245|20
CACTTGTTCCTGAAGACGTG

>8264059|20
ACAGATGTTTGAACTACTGT

>8264198|20
CTCCAAGTTCCATCTTGTAG

>8265370|20
ACCTGCAAGAACTTGGCGGT

>8266597|20
ACCACATAATTTTATGTTAT

>8267539|20
ACCACATAATTTTATGTTAT

>8267804|20
TAAAAATATTAATTTTTCTA

>8267885|20
GACAAATGTAGACATGTGTC

>8267923|20
ATTATTATTTAACTAATTAT

>8268549|20
TTTCCAATTGAAAATAGAAA

>8272872|20
CTTATGTTATCTAAAATATG

>8273345|20
TGATATATTAAAACATATTA

>8274061|20
AAGTAAATTTTAATTTAGTT

>8274287|20
AGAGCATAAGGTCATGGTCT

>8275698|20
TAATTTATTTTAATTAATTA

>8276665|20
AAGTAATAATTTAATTAATT

>8276683|20
TTATTATTATAAAATAATAA

>8276686|20
TTATTATAAAATAATAATAA

>8276698|20
AATAATAAATAATTATCATT

>8276703|20
TAAATAATTATCATTATTAA

>8276708|20
AATTATCATTATTAATAATT

>8277024|20
AAATCACAAGTTTATGTTTT

>8277677|20
TCGATCATCTGGATGATACA

>8277957|20
CGTTTTTTGGCCAAAAACCG

>8277985|20
TAATTTTTGATGTAAAATTA

>8278143|20
TCATTTTTCCCGCAAAATCA

>8278780|20
CATATTTTCCCGCCAATATG

>8278872|20
ATTTTTATCTAAATGAAAAT

>8278985|20
TGTATCATTCAAATGACTCA

>8278998|20
TGACTCATGTAAATGAATCA

>8279799|20
CCAAAAATCTCGAGCTTTGG

>8280055|20
TACCTGAAACATTTCAAGAA

>8282854|20
AATTTAGGGACCCTTAAACT

>8282869|20
AAACTTATTACAATAATTGT

>8283164|20
TGTTGAAGCACGCTACATCA

>8284254|20
ATCTGCAAGAACTTTAAGAT

>8284330|20
GACGCTTTTCCAAAACCTTC

>8285371|20
TGCAAATAAAATTATTTATA

>8286197|20
ATCAAAAGCAGGCTGGTGAT

>8286727|20
TCTCTAAGTAAACCTAGACA

>8287278|20
TAAGAAAAAGTTTTTCCTAA

>8287866|20
TTGCAATATCTATATAACAA

>8288706|20
TTTTTTTTTAAAAAGATAAA

>8288882|20
ACAAGTATAGGTATAGGTGT

>8288997|20
TTATTATCATATGATAAAAA

>8290090|20
TATTATCTAATTATCTAATA

>8290112|20
ATAATTATAAATCTAAATAT

>8290142|20
TTTGGACTTAAATATCCAAA

>8290355|20
CTGGATCTGACCCGAACCAG

>8290514|20
AAAAAAACATATGTTTTGCT

>8290538|20
ATTTTTTTTTAAAAAAAATT

>8290539|20
TTTTTTTTTAAAAAAAATTA

>8290764|20
TATATTTTAGTTAAACTAAA

>8290776|20
AAACTAAAATTTTTTATTGT

>8290824|20
TTTATTTAATTTTAAATATA

>8290893|20
AGTGTTTAAAATTATACACT

>8291449|20
TTAATTTTTAAAAAGATGAA

>8291496|20
AATGGCATACCTATGTAATT

>8291544|20
ATATACTTTCCAAATAATAT

>8291669|20
ATATGATATTTATTTTATAT

>8291725|20
TTTTTCATTGTAATAAAAAA

>8291874|20
TATATTAAATCTTTACTATA

>8291940|20
TATTTTTTAGTTATATAATA

>8292164|20
ACTATTTAATCTTATATAAT

>8292848|20
GATCTTAGTTAATTAAGATC

>8293368|20
AATAAACCTACAGATTTAAT

>8294531|20
TGAAATTGAGTTGAATTTCA

>8295480|20
TTGAGAAGCCAGCTTCTAGA

>8295919|20
TCAAGTATAGATACTCTTGA

>8296023|20
ACCTGGTTTCAAAACCCGAT

>8298095|20
CCATGAAAAAGTTTAAATGG

>8299777|20
TTTCATTCAGGTGAAAGAAA

>8300177|20
TATTTTATTGTATTAAAAAA

>8300635|20
AATACAATTTTAACTTTATT

>8301175|20
ATATAAAGTAAAATTTGTAT

>8302106|20
TTTATCTTTAAAAAGTAAAA

>8302469|20
ATGGAAATTGTACATTCCAT

>8302682|20
TTTTCTTTTGGAAGAAAAAA

>8303085|20
TTTTCTTTTCAAAAAGTATA

>8303320|20
TATATAGATACACCTACATA

>8303764|20
TTCTTAGTACCTACTACGTA

>8304115|20
AATGAACTATGTAATTTATT

>8304632|20
TGTTATTTATTTATTTAACA

>8304700|20
ATTTTTTCTGGAGACACAAT

>8306060|20
ACTCAACAAAGTTGTTAAAT

>8307529|20
ATTTTTTTTTGACAAAATAT

>8309772|20
CGAATTTCAAATGCGATTCG

>8310924|20
AAAATGACATATGTCATTAT

>8310978|20
ACCAATTATTTACAATTGGT

>8311146|20
CACAAAAATTCAGGTTTGTG

>8311280|20
TTTTAACTTTTAAGTTTAAA

>8311322|20
TAGACTCAAAGTTAAGTCAA

>8311911|20
TTGATTAGACCTATAATCTA

>8312802|20
GAGGATTGTCTACAAACCGC

>8313740|20
TCAAAAGTAACTACTTCTCA

>8313843|20
GTATCTAGTAAAACAGATAC

>8314333|20
AAACGGCATAAAAGCCGGTT

>8315526|20
TTGATTAGAAATTTGATCAA

>8316091|20
ATTATGTGATCTCTCAAAAT

>8316222|20
TCTTGTGGTTGAACACAAAA

>8316966|20
CAAACGTTATGTATCATTTG

>8317106|20
TTTTATTTTAGAGAAGAAAA

>8317632|20
CGTTTACAAGCTTGTCAATG

>8318353|20
TTAAGCTTAATTAGTCTTAA

>8319537|20
AAAAAAACACTTTTTGTTTT

>8320079|20
GATGAGATCTCGATCAGATC

>8320953|20
TACGGACGGCTCTGACCGTA

>8321251|20
TCTCTAAAAGTTTTCAAAGA

>8321281|20
TTTCAAAATACATTTTTTAA

>8321282|20
TTCAAAATACATTTTTTAAA

>8321966|20
AACGATTCATGTGACTGGTT

>8322158|20
TGTTGTCTCTGGAGATAAGA

>8323340|20
TTTTTACTTAGAAATAAAAA

>8324347|20
TTTCGATAATTTTGTTGAAA

>8324801|20
GTTCGTTTCTTGAAGAGAAC

>8325390|20
AGGGAAGCAATTGCATTCCT

>8326625|20
AATCAGAGAGATCGCTGCTT

>8326642|20
CTTCACGAGAGCTCATGAGG

>8327734|20
AAAATTTCTAAACAAATTGT

>8327890|20
TGTTTCTGGTTCCAGAAGGA

>8330582|20
AAGAAAGTAGATACATTGTT

>8331597|20
TTGATCAAATCTTTAATAAA

>8332307|20
AAATTCATGTGCAAGTATTT

>8332520|20
GTCTGTCACGTGTGAAAAAC

>8332566|20
TCTATATATATATATATATA

>8332571|20
ATATATATATATATATATTT

>8334994|20
AAAATAATAGTTATTATTTT

>8336521|20
GGATTGGTTAGATGCAATCC

>8339661|20
AAAAAACATGAATTTTTCTT

>8340765|20
ATTTGTCTATGTAGACATGT

>8341375|20
CTATTTAAATTTATAAAAAG

>8341871|20
GCAATTATCGGGATAGTTCC

>8342239|20
AAGAAAAGATCTTTATTCTT

>8343406|20
AATATTTACTTGTTAATATT

>8343413|20
ACTTGTTAATATTAACATTT

>8343900|20
TTAATTTTTCCAATAATTAA

>8344239|20
AATTATTCTTGAGTATGATT

>8345245|20
TTGTTTAAAACTTTAAACCA

>8345959|20
TTCCTCTGGCTCAAGCGGAA

>8346623|20
AAATAAAATCCATAATATTT

>8349788|20
TTTTTTTTTCTAAGGAAAAA

>8349962|20
TCCTTTTCCCAGGAAAAATA

>8350011|20
CATGATCATAGATGATGATG

>8350773|20
TTTCTTTCACCTGTAAAAAA

>8350774|20
TTCTTTCACCTGTAAAAAAA

>8351964|20
CAATGTTGTCTACATCAATG

>8353447|20
AAACTTTTCTTGATATGTTT

>8353748|20
TGGTTCTAATCTTACCACCA

>8354117|20
TCTGATCTTGAAATTTCAGA

>8354240|20
AGGTTTGATTAATCAAAGGT

>8354898|20
GTGGATCTGCACACAGCCAC

>8355420|20
ATATAGTGGCTCCACTCTAT

>8355870|20
GACTTTATCTGGAGAAAATC

>8356524|20
GTACGTTAAGTTTTACGCAC

>8356768|20
TTATGTTTACGTTAACATGA

>8357564|20
AAACTCCAACTTTGAAGTCT

>8358765|20
AATATGATTTGAAGAATATT

>8358818|20
GTACGTTAAGTTTTACGTAC

>8359575|20
ATAAATTGGCTCCACTTTAT

>8362869|20
ATAATGAGACTTTTCATTTT

>8364218|20
TTAAGCATTTTAGTACTTAA

>8364985|20
ATATAGTGGCTCCACTTTAT

>8365800|20
AGAAATTGAACTCATTTTCT

>8365855|20
TATTATCTCTTGTGTTAATA

>8365977|20
GATAAGTAAATTTTCTTTTC

>8367873|20
GACTGCTTCAGGAGGCAATC

>8367958|20
ATGTAACAAACTTTTTAGAT

>8368349|20
AAAGTTTAGTCCAAAACTAT

>8368655|20
AAAAAATTTTGACTTTTTTT

>8370539|20
AAGAAGTTATTTCACTTATT

>8373092|20
AAATAAGAAAATACTTTTTT

>8373607|20
TTGGGAGCCTCGGCTTGCAA

>8374086|20
CATCATTGTGAAGTATGATG

>8374427|20
TAGGTATTTTCAAAAATCTA

>8374634|20
AAATTTATAAATATAAACTT

>8374877|20
TATTAATTATGTTATTTATA

>8375653|20
ATTCCTAGATCTCTTGGACT

>8376278|20
GATGGTAAGCACTTACGAAC

>8376345|20
TAATGTTGTTGACAAAAATA

>8377178|20
TAGAGAAACTTGTTACTGTA

>8377737|20
CTTCCCTATCCATAAGCAAG

>8377791|20
AAACAAAAAAGTTATTGATT

>8377976|20
TTTCCTAATTCATCAGAAAA

>8379251|20
GCTGCAACCAAGTTTGCAAC

>8381213|20
ATGGAAAGTCTACTCTCTAT

>8382499|20
TTTGTTGAAAATGCAACACA

>8383059|20
AGCACGGAAAGTCCGGTGCT

>8383420|20
GTTAAGAACTTGATTTTAAC

>8383662|20
AATTAAATGTTCTTCTAATT

>8383893|20
TGTGGCATTAAAATGAAACA

>8384240|20
TTGTCTTTCAAGAAAAACTA

>8384364|20
ATAATGTTAAATAAAAATAT

>8384753|20
AAGTAACGGAACCGTTAATT

>8386000|20
CGTCGTCGTCTACGGCGGCG

>8386258|20
AAAAATTAAGTTTGGTTTTT

>8386296|20
TTTTGGTTATGTAAAAAAAA

>8386307|20
TAAAAAAAAAATTTAATTTA

>8386770|20
GAGTTTGTTGAAAAAACCTC

>8387019|20
ACATAATCATGTCTTTATGT

>8387049|20
TGACCATATTTAACTGGTCA

>8387172|20
ATAAATATATATATATATAT

>8387173|20
TAAATATATATATATATATA

>8387174|20
AAATATATATATATATATAT

>8388018|20
TCATACTTACTTAAATTTGA

>8388305|20
AAATAATTGAACAATGATAT

>8388600|20
GATGGGGCGTTCTGCCCATC

>8388673|20
GAGCCCTACACGTATAGCTC

>8390254|20
CACCCACATGTATGTGTTTG

>8391332|20
TATATTACTAAATTAATTTA

>8391425|20
TTTATCTGATGTCAGATGAA

>8391916|20
AGGTTTAGTGAACAAAAACT

>8392068|20
TGGGAAACATTTTTTTCCTA

>8392631|20
TTTAACTAAAATTAATAAAA

>8392653|20
AAAATGTATAAAAACTTTTT

>8394261|20
AAATTTGAAAATATAAATTT

>8394265|20
TTGAAAATATAAATTTTAAA

>8394482|20
GAAAATTCTACACTATTTTC

>8394939|20
TAAAAATCATGTCATTGTTA

>8395003|20
TATTTATTTCGTAAAAAATA

>8395907|20
AGATAATCATTTTCTTATCT

>8396192|20
GAAAAATGATTTTATTTGTC

>8396920|20
GAAAGATATACATTTATTTC

>8397180|20
TCTCTGGAAACTTGCAGACA

>8397312|20
TTTGTACATGTACGTACTAA

>8397798|20
TTCTAACTTTTAAAGTAGAA

>8398106|20
ACTTCTATTCCAATAGAAAT

>8399903|20
TTGAACATTACAATGTACAA

>8400721|20
TGTCAATGTGAAGATTGTCA

>8402035|20
TTCCAACTTCCAACTTAGAA

>8402054|20
AATGTGTATATACACACATT

>8403266|20
TCAAACTTCGAGAAGGTTGA

>8404231|20
ATATTCTGTTAACTAAATAT

>8404389|20
ATCAGTCCGGTCCAACTGAT

>8404571|20
TTTAATGAAGATTCACTGAA

>8405594|20
GAAGCAACTCTAGTATCTTC

>8406110|20
ATACATTTTTCAAAAAGAAT

>8406600|20
AATGGAATATTTATTCTAAT

>8407469|20
GAAGCAACTCTAGTATCTTC

>8407691|20
GCTTATCAAGATTCATATGC

>8408595|20
CTATAAACAACTTATTATAG

>8408682|20
TATGAATTGGACATCTCATA

>8409457|20
TATAGAAATCAATTCCTATA

>8410994|20
AGTCTACTTCAAAGTATAGT

>8411356|20
ATTTGCAAATCTGAGCAAAT

>8412353|20
GGAATTGATGCATCAAGTAC

>8413058|20
CGTTCATGTACAAATGTACG

>8413061|20
TCATGTACAAATGTACGCGA

>8413127|20
CTAGATTCTAAAGACTGTAG

>8414149|20
ACAAAACAACTTTGTTATAT

>8414528|20
AGAACGCATAGATTCGATCT

>8414649|20
AGAACGATCTCGATCATTAT

>8414661|20
ATCATTATCAAGATAACTAT

>8415007|20
AATAATACTACAATATCATT

>8416019|20
TTCATAGTTAGAAGTACGAA

>8416907|20
ATAAAATGAAGTCTTTTTTT

>8416921|20
TTTTTTTTCCGCAAAATAAA

>8420268|20
AAAAAATGAAATGATATTTT

>8420798|20
GTGATTATACTTATAAAGAC

>8421046|20
TAATGAAAGGTCTTTCTTGA

>8421293|20
GGTACATAGTCCCATGTTCC

>8421721|20
ACGTGAGTGGTCACTTACTT

>8421769|20
AGATAAATACCTTGTTATCT

>8422773|20
AAAAGCTTTTTACAGTTTTT

>8422948|20
TTTATACCATTTATTATAAA

>8425639|20
ATGAAGTGAAGTCAGTTAAT

>8427063|20
TTCTTCTCTACAAAGAAAAA

>8430496|20
AGATATTTAGTTAGATATTT

>8430657|20
GGATAAAAACATTTGTATCC

>8430848|20
TTAACACCAAATGGGGATAA

>8431150|20
AAGATAACTCTAATGATCTT

>8432258|20
AGAAAACAATTTAGATTTCT

>8434384|20
AGTTTCAGAGTTCTGTCACT

>8436018|20
ACAATTACATGTGTAAATAT

>8438276|20
CTTTGTAATACACAACAAAG

>8438813|20
ATAAATATTCAAAGATTTTT

>8440711|20
GGAAATTCAACTGAATTAAC

>8441252|20
AAACTCCGGTAACGGATTTT

>8442635|20
TGAAGCCCTAGAGTACTTCA

>8443131|20
GGATATGGTTGACCATCTTC

>8443678|20
TGAGTGTGTTGAAACAATCA

>8444506|20
AGGTTTTCTCCAGAAAAACT

>8444532|20
CATTGATCAGATGCTCAAGG

>8444998|20
GGTATTGAAGATCCAATAAC

>8447657|20
ATTTATTAATGTTACCAAAT

>8448117|20
AAATATCTGCCCAGTCATTT

>8449468|20
GAAATAAGAATCCTTATTCC

>8449564|20
AAATAAAAAGGTTTTGAATT

>8449768|20
TATTTTTTCAAGAAGAAAAA

>8449816|20
TCAAAAGGAAGTTGTTTTGA

>8450120|20
TATATATTTTTATAAATATA

>8450125|20
ATTTTTATAAATATAAACTT

>8450335|20
ATTAATTCTTCATAATTTAT

>8451154|20
CTTTGTGAACCTTCTCGAAG

>8451626|20
AAGCTCCAATATTTGACCTT

>8452430|20
TTTTTTCTTATCAGAAATAA

>8452474|20
TCTCAATTAAATAATTCTGA

>8452556|20
CTAGCTAGCTTGCTAGCTCG

>8453727|20
CGCCGACTTGAAATCCGGCG

>8456582|20
TACAACTAAGTTCATTTGTA

>8457151|20
ATACATACAACTATGTGTAT

>8457760|20
CCAGAAAAATGTTTTTGTGG

>8457924|20
CTCTTTCGCAGGCTGAAGAG

>8458913|20
GTTTTGATTTTAATAAAATC

>8460691|20
CACATGCCTTGAATCATGTG

>8461062|20
TCCTGAATGACCATTCACAA

>8462101|20
TTGTTAAATGGATTTATCTA

>8463818|20
TATATTGAGTGCTTATTATA

>8468187|20
TGAAGCCCTAGAGTACTTCA

>8471463|20
ATAATATATAAAAATATTTT

>8471598|20
AAGTTTAAATTTTTAATTTT

>8472129|20
AATATTAAAAATGTTATATT

>8472707|20
AATATATATACAAATATTTT

>8473132|20
TACATTCATTCATGAATGAA

>8473351|20
GTACAAGTATATATATGTAC

>8473500|20
AAATTTTAATCTTACAATTT

>8474139|20
AAAATTAATGGATTAAATTT

>8474686|20
TTATCACATTCATGTGAAGA

>8475244|20
GTTTCCAGTCCACATGAAAC

>8476267|20
GTTTCATGTGGACTGGAAAC

>8476481|20
TTATATGTACTTTCAAATAA

>8476964|20
AACTGTATATATAGACATTT

>8477102|20
GGATTTTTAGTTTAAAACCC

>8478069|20
TATTCTTTTATCAACGAATA

>8478094|20
CTTATAAATTTATTTATGGG

>8478303|20
ACCTACATTCAAATATAAGT

>8479448|20
AACCTGAAAGGTTTGAGGAT

>8480855|20
TGGTCTATATTTATATATCA

>8484142|20
TATTGCTTGATCAACCAACA

>8486550|20
TCAACTTAAAGTGAAGTTAA

>8487440|20
AAAATAAGAGTTTTTTTTTT

>8487639|20
AATTATATTTTACTATAAAT

>8487760|20
AAAATCATATTTTTGTTTTT

>8488647|20
TTTCTTAAATACTTAAAAAA

>8489011|20
TGTACAAAACTTGGTGTACA

>8489341|20
TTTTTAGATTCACATAAAAA

>8489494|20
TACAAAATATTTATATTTTA

>8489606|20
AATTTATAATTTTTTAAAAT

>8489610|20
TATAATTTTTTAAAATTTTA

>8489611|20
ATAATTTTTTAAAATTTTAT

>8489616|20
TTTTTAAAATTTTATAAATA

>8490080|20
TAAATACATAAATTAATTTA

>8490119|20
AATGGCATACCTATGTAATT

>8490337|20
GAGAAAAGTGTATATTTCTC

>8492812|20
TGAATATAATTTAATATTAA

>8493967|20
ACATATATATATATATATAT

>8494245|20
TATGTTGCAGTTGCACAATA

>8494278|20
AGATTTAATTTATTTCATCT

>8494496|20
AAACTTTTCCAGAAATATTT

>8494776|20
TATGAAAAAACTTTTTCTGA

>8495330|20
ACATAAAATTTATTTTTTAT

>8495395|20
TTTTCATATATATATTAACA

>8495876|20
AATTATTGTGAATACTAATT

>8495935|20
AAGAATTTAAGTAAATACAT

>8495953|20
ATCATAAATCCAATTATTAT

>8496010|20
ATATAAATAACTATATATAT

>8496143|20
CTTTGTGAACCTTCTCGAAG

>8497535|20
TCTCAATTAAATAATTCTGA

>8497729|20
ATTATTAAAAATATGATAAT

>8497771|20
TTATAAGTTTTAACAAATAA

>8498225|20
ATTTAAATATATCTTAAAAT

>8498357|20
TAATGAATATTTATTAATAA

>8498937|20
TTTATTAACCAGTTAAGATA

>8499751|20
ATGGTTTGTAAACAAACCTT

>8499864|20
CTAAAAATTAAAATAATTAG

>8500335|20
TCGGTTTGGCTCCAACTCGA

>8500564|20
ATAAAGGGGTTCCACTTTAT

>8501459|20
TTGTTTCTAATTAAAAAAAA

>8501534|20
CGTGTCTATATATAGAGAGG

>8501706|20
TGAATCAATAAATCGATGCA

>8502707|20
ATACGTTAAAGTTACAGTAT

>8502795|20
TATAAAGTTTAACTTTTATA

>8502843|20
ACATTAGTAAATAGTAATAT

>8503836|20
GTTACAAAAACTTTTCTATC

>8503872|20
AGTAGGATACATATCTTAAT

>8505862|20
GTGGAAGAAGTTTCTTCCGC

>8506436|20
AGATTCAAGCTCTTGAAAAT

>8508112|20
ATGAATCACATGTGAATTAT

>8508578|20
TGCTTGTCCTTGTAAAAGCA

>8508634|20
TGAAATTTGGACTAATTTCA

>8509737|20
TATAATTTGAGCACTTTATA

>8509846|20
TGATCATCCATGGATCATCA

>8510303|20
TTAAATTTTTGATAACTTAA

>8510928|20
AAACAGGATTTATCGTCTTT

>8511046|20
AGATTTTTAACTAAAAATTT

>8511087|20
ACAAATGGTAAATCATTTGT

>8511490|20
TCTTGTTTTGAAAAATAAAA

>8512355|20
ATAAATTTTATAATATTAAT

>8512399|20
TATGTATATATATATATGTA

>8513929|20
ATTTGTTAATCTCATCAAAT

>8514424|20
ACTTTTTTATCTAAGAAAAT

>8517522|20
AAAATTGTGGGCACGTTTTT

>8518542|20
TAAAAATTTACAAATATTGA

>8519792|20
AATGGTGCATTTGCATCTTT

>8521545|20
ACTAGGAGCCAGCTCCTTGT

>8521924|20
AAACTTGCTTTATCGAGTTT

>8522312|20
TTCTCAACACTTTCTGAGAA

>8522946|20
CTCTGTCAGATCTCACAGAG

>8523797|20
TTCTAGTTCTGGAAGAAGAA

>8524889|20
AGTTTTTGGCACGAAAAAAT

>8526680|20
TTAAGCAATCGATTGGTGAA

>8527161|20
CACCAACCTCAATGTTGTTG

>8527337|20
TTATTGTGAAATAACTATAA

>8527651|20
AAACTCTCAATTTAGATTTT

>8528956|20
AAAATCTCTCGTGAAATTTT

>8529704|20
ATTTATAAACTTTCATGAAT

>8530837|20
AGAGGATCAACTGAAACTCT

>8531747|20
TTGCAAATTTCAAATTTCAA

>8532935|20
ATTATTAATTGAGTATTAAT

>8533083|20
AACTAATGTAAAGATTAGTT

>8533155|20
ATTATTTTAGATAGAAAAAT

>8533218|20
ACTTCACGAGATCGGGACGT

>8533243|20
ATTATAATTAAAATTATTAT

>8533526|20
TTTTATATTTCAATTTAGAA

>8533736|20
GGGGGGTCATCTGACCTCAC

>8534752|20
AGCATTTGAAATCAGATGTT

>8535916|20
TTTAAATAAAATAATTTGAA

>8535980|20
TAAATTTCATCTCAAAATTA

>8536551|20
GAACGCATGTGCTAGCGTTC

>8537588|20
TTTAGTCTTGGATGACTAGA

>8537619|20
ACCGGTGGTAAAGGACCGGT

>8538508|20
AATGTCTATGAAAAGACATT

>8538865|20
AATAGAAAACTTTATATATT

>8538973|20
TATTTTTTTCAAAATAATTA

>8539690|20
ATTTACAAATTTTTATATAT

>8540757|20
CAAGTCCGTTTACGGATATG

>8540891|20
TGCATTACATATATAACGCA

>8541165|20
TATAAATATATATATATATA

>8541166|20
ATAAATATATATATATATAT

>8541167|20
TAAATATATATATATATATA

>8541168|20
AAATATATATATATATATAT

>8541177|20
TATATATATATATATATAAA

>8541178|20
ATATATATATATATATAAAT

>8541179|20
TATATATATATATATAAATA

>8541181|20
TATATATATATATAAATAGA

>8541753|20
GAATGTTTAACTATATATTC

>8542120|20
TTTCTTAAACCTTGTAGAAA

>8542813|20
TTTTCTTTTTTAAAAAAACA

>8542955|20
AGTTTTATATATTCAAAACT

>8543392|20
ATTGTTTTTATCAAAATAAT

>8543414|20
TAACAATATATATAACGTTA

>8543432|20
TATATAACACTTTTTATCTA

>8543942|20
TAGTTTCAACGTTTAAACTA

>8545752|20
CATAAATTTTGAAATTTCAG

>8545805|20
TAGTTTTAACCTTTAAAGTA

>8545960|20
ATCTGACTTATAAGCCTGAT

>8546134|20
TTCACGATACTTATGATGAA

>8547180|20
TGGTCACATGTATGTTACAA

>8547207|20
TACTATGTTCAAACAGAGAA

>8547834|20
ATTTAGGCTTAAGCTCAAAT

>8547890|20
TCAAAAAGAAATTTTTTTAA

>8548898|20
TGTTTTAAAGTTTTTCAACA

>8548922|20
TTACCAATTCAATTTGGTAA

>8548947|20
CATCATATATTTATATATTG

>8550526|20
GGCTCTTTCAGGTAAGATCC

>8552224|20
GCAGTCTAGGTCAAGATTGC

>8552724|20
ATTAACATAAATAGCTTAAT

>8553487|20
TAAAATATAACTATCTCTTA

>8554280|20
AGATGATCAGTTGATAATCT

>8555540|20
CTCCAAGTACTTATTTGGAG

>8557915|20
CCGGGTCTGACCAGAACCCG

>8559199|20
GCTAATAAATGTTTGTTTGC

>8559351|20
AATTTTATAGATATCAGATT

>8559548|20
TTTACTGTTATAAAAGTTAA

>8560110|20
CTAAGCAAAGGTTTGTTTGG

>8562938|20
GAGAACAACCAGTTTTTCTC

>8564677|20
AGCTACTACTACTTGTAGCT

>8565721|20
GGAGAAAGTTCACCTTCTTC

>8567669|20
CTTCACTTCCTGATGTGACG

>8568149|20
AGTTGTGTAGTTTCACTACT

>8570578|20
AAGTAAATTAAAATCTACAT

>8570674|20
AAAAATCAAAGTTGTATTTT

>8570940|20
TTTATTTTGGTCAACATAGA

>8574235|20
AAGAAGATCCTGATGATCTT

>8575249|20
TTTTTTAATTAATTAATTAA

>8575801|20
CTAAACCGAACTTGGTTTAG

>8576752|20
AATAAAATTTGACATTTATT

>8576770|20
TTAAAATTTACAGATTTTTA

>8576795|20
AATTTAGTAAATAACAAATT

>8576932|20
ATATTATAATATTACAATGT

>8577145|20
AAGAACGATTTATCTTTATT

>8577340|20
ATATGTATATTTATATATTT

>8577341|20
TATGTATATTTATATATTTA

>8577989|20
ATAATAACACATGTCATTTT

>8578003|20
CATTTTCTTGTATGATAATG

>8578352|20
TTTTTTTTGGTCAACAAATA

>8578443|20
ATTTAAGGTGTAACTTTAAT

>8578487|20
AAAAAAAAAACTTTTATTTT

>8582552|20
CAAATACAACATTGGATTCG

>8582952|20
ATTTTAATTTTAGTTTAAAT

>8583070|20
TTTGAATTAGATATTTAAAA

>8583319|20
TTTGAATTAGATATTTAAAA

>8585730|20
ATTTATAAAGATTTCTATAT

>8585815|20
CGTAATTTATATAATTTAGG

>8586098|20
TTCATATGAGGTCATATCGA

>8587522|20
TAAGTGAAACCTTTCATTTA

>8587813|20
TTTGCCTTGGTCATGGAAAA

>8588951|20
TTGTTCTGTAGACTGAAAAA

>8589017|20
TAAAATCTTTCAAGAGCTTA

>8590344|20
TAACATTTACATAAATTATA

>8590919|20
CATTAATATTCATATTCACG

>8590947|20
ACAATGTTCTTGTGCATTGT

>8591563|20
TTAAAACAACATAGTTTTGA

>8593971|20
ACCCGATCTGAAGAATGGGT

>8595616|20
ACTTAATATGTATATAAAAT

>8596021|20
TGTACATATACATTTGTACA

>8596423|20
AATTATAGAGATTAATAATT

>8597493|20
TTGGTTTTAGATAAAATAAA

>8598364|20
TCTTAGTCTAAAGCATAAGA

>8598616|20
TCGATAGGGGACCATATCAA

>8599040|20
TTTTCAGCGTGCAATGAAAA

>8603058|20
TAAATGACTTCAGTCTTTTA

>8603373|20
AGGTAAAGATTTTTTTATCT

>8604785|20
TCCAAAACTCTAGTTTGAGA

>8605765|20
ATTAAATACAGGTACTTTAT

>8608456|20
CGAGACTAGAACTAGAATCG

>8611886|20
GTACTGATCGTGATCAGACC

>8612799|20
CAAGTTCCTTCATTAACTTG

>8613464|20
TTAAGAGTTAGAACTCTACA

>8615876|20
TTTATGATGTTCAGCATCAA

>8616608|20
TTGCTCAATGTATGGTGCAA

>8616673|20
GCTGGTGTTCTAACAACATC

>8616714|20
GGGAAGTCATGTGACTGCCC

>8616859|20
GCAGCTGCATCTTCTGCTGC

>8616883|20
GCAACTGAATCTTCTGCTGC

>8616931|20
GCAACTGAATCTTTTGTTGC

>8616977|20
ATCCAGATCCTGAGCTTGAT

>8617530|20
TTCTATACATGTATATAGAA

>8618024|20
ATTACTCCTTGAGGATCAAT

>8618327|20
CCTACAACAATAGTTGTTGG

>8618937|20
ATGGAGGCAACTTCATCCAT

>8619793|20
ATAGCATCATCTGATACAAT

>8620340|20
TGAGAGGAAAGTACCTTTCA

>8620841|20
TATTTAAAATCTTTTTAATA

>8620857|20
AATATATTTAAAAATAAATT

>8621049|20
TATTTTTACCCGAAAAAATA

>8621063|20
AAAATAAAATTTATTAATTT

>8621066|20
ATAAAATTTATTAATTTTAT

>8621071|20
ATTTATTAATTTTATTATAT

>8621469|20
TCATTTAAAATTTAATATGA

>8621635|20
AATATTTTTTCAAAAATTAT

>8621769|20
ATAAATTATTGATAATATAT

>8621782|20
AATATATATTGATAAATAAT

>8621815|20
TTTAATATATTTATAATATA

>8622264|20
AATAATATTTAGATTTTATT

>8622330|20
AAATATATTAAAATATATAT

>8622803|20
AGTTATTATATATAAAAATT

>8623027|20
TAATATATGTTCATTTTTTA

>8623140|20
AAATTTATAAGTTTAAATAT

>8623144|20
TTATAAGTTTAAATATATAA

>8623797|20
AAAAACTAAAATAAGTTTGT

>8625207|20
ATGATATGTGAACAAATCAT

>8625460|20
CCTTCCCATCTATTGAAAGG

>8626306|20
CTATAAATCTTGATGTATTG

>8627017|20
CAAAAATGTAAAGATTTATG

>8627020|20
AAATGTAAAGATTTATGTTT

>8627856|20
TTAAGTGGTAAACCAACTAA

>8628013|20
TTTTAATCAAGTCATTAATA

>8630126|20
AAGAGATGTGTACTTCTCTT

>8631509|20
TTATTTTTCTGGGATAATAA

>8632736|20
TGGTGAACTAGAGCACACCA

>8634156|20
TGATTGGCTCAAGTCAAGCA

>8634607|20
GTCTCAGAAGCTTCTGATGC

>8635717|20
TTCTCACATTTATGTTAGGA

>8637119|20
TTTTGGTACGTGTTCCAATA

>8637930|20
TTTGCACTAGGTCGTGCACA

>8640945|20
GCTGCGATGTAGATCGCGGC

>8641182|20
GCTCTAGCCTTGGGTAAAGC

>8641749|20
ATTTTCTGGACCTGGAAAAT

>8642156|20
ATGAAAACCTTGGTTCCCAT

>8645819|20
TTCTCGATCACGATTGATAA

>8647716|20
TTTATTGTATTTTCAATCAA

>8647865|20
ATATATAATCTATTATAACT

>8649339|20
AATATATTTTTAAAAAAATT

>8649438|20
TAGGATTTTCAAAAAACTTA

>8649667|20
AATTGTAATCTAATATAATT

>8650277|20
TAATTATATTAATTTATTTA

>8650407|20
TTAACATAATAATATTTTAA

>8652157|20
AGAAGGATTGAAATTCATCT

>8652173|20
ATCTTTTTGACCAAAACGGT

>8652385|20
TGATGAGGATGTTGTCATCA

>8654151|20
AAAAAATTAGCTGTTTTTTT

>8654192|20
ATTTATATCTTGATATATAT

>8654193|20
TTTATATCTTGATATATATA

>8654236|20
ATATATATATATATATATCT

>8654451|20
TCAGAGTATAAATACTCCAA

>8654562|20
AGATAAATATCTATATATTT

>8654855|20
GACAAAAAAAATTGTATGTC

>8655033|20
TTTCACAGTCAAAGGTGAAA

>8655544|20
ATTGTTAAATCTTTAACATT

>8656008|20
TTTTAACGTAAACGTGAAGA

>8657031|20
TGAATCATTGGAATTACTCA

>8657385|20
CAAAGCTTCAAGAAACCTTG

>8658035|20
TTTATATGAGTTAATTTAAA

>8658167|20
ACGACTAATAGATTACTTGT

>8658632|20
ATGATGTTCCCGAACATGTT

>8658954|20
GAGTAATGATTTCATCAGTC

>8658984|20
CAAAAGCTGCCCAACTGTTG

>8659097|20
GTGAGAGGCACGTCACTCAC

>8660149|20
TACGAAATTATACTTTTGTA

>8660573|20
CTAAATCTATATATAGTTAG

>8660845|20
GTTGAGTTATGTATCTCAGC

>8661039|20
TATTGTGACTCGTGAAAATA

>8661154|20
ATACAAAAGGACTTATCTAT

>8661287|20
TCTTTTTATACATTAAAAAA

>8661679|20
CTAATTGTGTTCATAATTAG

>8662000|20
TGTATTTTTGAAAAAAAATA

>8662012|20
AAAAAATATATATAAATTTT

>8662013|20
AAAAATATATATAAATTTTT

>8662014|20
AAAATATATATAAATTTTTT

>8662943|20
AAATTGGTGTGCAGCAATTT

>8663680|20
CCAAAGAGGATCTTCTTCGG

>8665065|20
CTCTATGTTGTAAATTAGAG

>8665455|20
ACTGTTACATGTGTTGCAGT

>8667885|20
TCTTTTCTCCAGGGAAAAGA

>8668408|20
CAGAGGAGAAATCTGCTTTG

>8669753|20
GGTAACAGTATTCTCTTACC

>8670504|20
TTCAATTCCAAGAAAATGAA

>8671500|20
TAGCGAGAAACTTGTCGATA

>8671813|20
TTCTCAGGGAGCCTTGGGAA

>8672261|20
AGCCGTCCTCAAGCAAGGCT

>8673018|20
ATTTAACTGATGAGCTAAAT

>8673586|20
CAAATTTTGGTCAAAAATAG

>8675593|20
ACCTCAGTCTAGACTGAAGT

>8675624|20
AAAATGACAACTAACATTTT

>8677915|20
AATTTTCTTTTAAAAAAAAT

>8678240|20
ATACTTACAACTGTATGTTT

>8678377|20
TTCTATAGTCTACTAACGAA

>8678572|20
TGTATGTTTTAAAAAATGCA

>8678992|20
TCAAAGTAAGATTGATTTGA

>8680604|20
TATCAATCTATATATTAATA

>8680610|20
TCTATATATTAATATATAAA

>8680614|20
TATATTAATATATAAATCTA

>8680621|20
ATATATAAATCTATATATAT

>8680622|20
TATATAAATCTATATATATA

>8681466|20
GAATCAGAATGTTCGTATTC

>8681569|20
AATGTATATAAATATTTATT

>8682002|20
TAACAATATCAAAATTTTTA

>8682007|20
ATATCAAAATTTTTACATAT

>8682022|20
CATATATATATGTATTTATG

>8682023|20
ATATATATATGTATTTATGT

>8682024|20
TATATATATGTATTTATGTA

>8684814|20
AAAACAGAACTTTCTGCTGT

>8685334|20
TCTGTGGACAAGTACACACA

>8687786|20
TAGATGGATCTATTCATCAA

>8687903|20
TGATGGTGATGTCTCCGTCA

>8688569|20
TTTTTGGTCTTGATCACAAA

>8689365|20
AATGCATATATTTATGCATT

>8689537|20
CAAACTAATAGACTAGATTG

>8689565|20
TTTTGTCTCCAGAGAAAGAA

>8689980|20
TTATTATTTGAAAAGAAAAA

>8690027|20
TTTGAAATGACCATGTAAAA

>8690154|20
ATTTTCATTAAAATTTAAAT

>8690468|20
AAAAAGTAATGTTGCGTTTT

>8690716|20
TTTAGTCAATTTTTACTCAA

>8690879|20
TCTTAAATATCTATTTACCA

>8691436|20
TTTAGTCAATTTTTACTCAA

>8691599|20
TCTTAAATATCTATTTACCA

>8692443|20
GAAAGGCTCAAGAGCCTTCC

>8693518|20
AAACTCCGTGAACGGAGTCT

>8693577|20
CGCCGTGTCTGGACACGAAG

>8693613|20
CGACATGTGTGCTCATCTCG

>8694699|20
TAAGGTTATCAATAATGTTA

>8695125|20
AAAACCATAACTGTGGTTAT

>8695521|20
ACATCATAAATTTATGATTT

>8695617|20
TTTTGAATTGTAATTATAAA

>8695815|20
ATAAAGGCCTCGAACTTTAT

>8696183|20
AGTCAAGCATTTTCTTTACT
[truncated: 2,491,964 more chars]
