# Supplementary material for: detectIR: A Novel Program for Detecting Perfect and Imperfect Inverted Repeats Using Complex Numbers and Vector Calculation
Source: PLoS One. 2014 Nov 19;9(11):e113349. doi: 10.1371/journal.pone.0113349 (PMC4237412; doi:10.1371/journal.pone.0113349)
Supplement: File S10 — The output files of the imperfect inverted repeats detected differentially by detectIR and EMBOSS palindrome tool (Using the parameters described in the manuscript and chromosome 1 of Arabidopsis thaliana as input data). (TGZ) [file pone.0113349.s013.tgz › ./Supplemental_File_10/Private2.fasta]

>4290|24
CATATATATATATATATATATATG

>4291|20
ATATATATATATATATATAT

>41361|24
TATATATATATATATATATATATA

>41361|22
TATATATATATATATATATATA

>41361|20
TATATATATATATATATATA

>41362|24
ATATATATATATATATATATATAT

>246694|20
ATATATATATATATATATAT

>366882|20
ATATATATATATATATATAT

>366884|20
ATATATATATATATATATAT

>427428|36
ATATATATATATATATATATATATATATATATATAT

>427428|34
ATATATATATATATATATATATATATATATATAT

>427428|32
ATATATATATATATATATATATATATATATAT

>427428|30
ATATATATATATATATATATATATATATAT

>427428|28
ATATATATATATATATATATATATATAT

>427428|26
ATATATATATATATATATATATATAT

>427428|24
ATATATATATATATATATATATAT

>427428|22
ATATATATATATATATATATAT

>427428|20
ATATATATATATATATATAT

>505767|36
AAATATATATATATATATATATATATATATATATTT

>645312|30
TTTATATATATATATATATATATATATAAA

>678882|20
AAATATATAATTATATATTT

>706964|20
AGATTTTTTTAAAAAAATCT

>782321|20
ATATATATATATATATATAT

>921463|20
ATATATATATATATATATAT

>921464|20
TATATATATATATATATATA

>973014|30
TATATATATATATATATATATATATATATA

>973016|30
TATATATATATATATATATATATATATATA

>973018|28
TATATATATATATATATATATATATATA

>973020|26
TATATATATATATATATATATATATA

>973022|24
TATATATATATATATATATATATA

>973024|22
TATATATATATATATATATATA

>973026|20
TATATATATATATATATATA

>974613|20
ATATATATATATATATATAT

>974686|20
TATATATATATATATATATA

>974687|20
ATATATATATATATATATAT

>977002|20
ATATATATATATATATATAT

>1293803|26
ATATATATATATATATATATATATAT

>1293803|24
ATATATATATATATATATATATAT

>1300118|34
CATATATATATATATATATATATATATATATATG

>1300119|28
ATATATATATATATATATATATATATAT

>1300119|26
ATATATATATATATATATATATATAT

>1300119|24
ATATATATATATATATATATATAT

>1300119|22
ATATATATATATATATATATAT

>1300119|20
ATATATATATATATATATAT

>1310249|26
TATATATATATATATATATATATATA

>1310251|24
TATATATATATATATATATATATA

>1310253|22
TATATATATATATATATATATA

>1310255|20
TATATATATATATATATATA

>1334313|24
AATATATATATATATATATATATT

>1339378|40
AAATATATATATATATATATATATATATATATATATATTT

>1431374|20
TATATATATATATATATATA

>1431375|22
ATATATATATATATATATATAT

>1482064|20
TTCATATATATATATATGAA

>1615384|20
ATGCTAATCATGATTAGCAT

>1643283|22
TATATATATATATATATATATA

>1643283|20
TATATATATATATATATATA

>1662491|20
GTTTTTTTCCGGAAAAAAAC

>1706124|30
ATATATATATATATATATATATATATATAT

>1706124|28
ATATATATATATATATATATATATATAT

>1706124|26
ATATATATATATATATATATATATAT

>1706124|24
ATATATATATATATATATATATAT

>1706124|22
ATATATATATATATATATATAT

>1706124|20
ATATATATATATATATATAT

>1706126|30
ATATATATATATATATATATATATATATAT

>1720804|28
TATATATATATATATATATATATATATA

>1720804|26
TATATATATATATATATATATATATA

>1720804|24
TATATATATATATATATATATATA

>1720804|22
TATATATATATATATATATATA

>1720804|20
TATATATATATATATATATA

>1832167|20
AAAAAAAAACGTTTTTTTTT

>1847658|20
CTATTTTTTTAAAAAAATAG

>1862145|26
TATATATATATATATATATATATATA

>1938161|20
TGGCTCTTATATAAGAGCCA

>1995776|20
AAACAGAGCATGCTCTGTTT

>2023588|22
TGAATAATATTAATATTATTCA

>2055413|22
TTTTTTTTTTTAAAAAAAAAAA

>2257334|22
TTAAAACAAAATTTTGTTTTAA

>2427955|26
GCTGCACCACATCGATGTGGTGCAGC

>2428079|20
GACCAGAACCGGTTCTGGTC

>3020628|32
TATATATATATATATATATATATATATATATA

>3020628|30
TATATATATATATATATATATATATATATA

>3020628|28
TATATATATATATATATATATATATATA

>3020628|26
TATATATATATATATATATATATATA

>3020628|24
TATATATATATATATATATATATA

>3020628|22
TATATATATATATATATATATA

>3020628|20
TATATATATATATATATATA

>3020631|30
ATATATATATATATATATATATATATATAT

>3020633|28
ATATATATATATATATATATATATATAT

>3020635|26
ATATATATATATATATATATATATAT

>3020637|24
ATATATATATATATATATATATAT

>3020639|22
ATATATATATATATATATATAT

>3020641|20
ATATATATATATATATATAT

>3059041|28
TATATATATATATATATATATATATATA

>3059041|26
TATATATATATATATATATATATATA

>3059041|24
TATATATATATATATATATATATA

>3059041|22
TATATATATATATATATATATA

>3059041|20
TATATATATATATATATATA

>3184946|20
TATATATATTAATATATATA

>3519837|38
ATATATATATATATATATATATATATATATATATATAT

>3519839|36
ATATATATATATATATATATATATATATATATATAT

>3519841|34
ATATATATATATATATATATATATATATATATAT

>3519843|32
ATATATATATATATATATATATATATATATAT

>3519845|30
ATATATATATATATATATATATATATATAT

>3519847|28
ATATATATATATATATATATATATATAT

>3519849|26
ATATATATATATATATATATATATAT

>3519851|24
ATATATATATATATATATATATAT

>3519853|22
ATATATATATATATATATATAT

>3519855|20
ATATATATATATATATATAT

>3523115|30
ATATATATATATATATATATATATATATAT

>3523115|28
ATATATATATATATATATATATATATAT

>3523115|26
ATATATATATATATATATATATATAT

>3523115|24
ATATATATATATATATATATATAT

>3523115|22
ATATATATATATATATATATAT

>3523115|20
ATATATATATATATATATAT

>3527237|36
TATATATATATATATATATATATATATATATATATA

>3551747|26
AATATATATATATATATATATATATT

>3551750|22
ATATATATATATATATATATAT

>3766894|22
CTCTAAAAGCATGCTTTTAGAG

>3776881|22
TTTATATATATATATATATAAA

>3776995|36
TATATATATATATATATATATATATATATATATATA

>3776995|34
TATATATATATATATATATATATATATATATATA

>3776995|32
TATATATATATATATATATATATATATATATA

>3776995|30
TATATATATATATATATATATATATATATA

>3776995|28
TATATATATATATATATATATATATATA

>3776995|26
TATATATATATATATATATATATATA

>3776995|24
TATATATATATATATATATATATA

>3776995|22
TATATATATATATATATATATA

>3776995|20
TATATATATATATATATATA

>3776996|36
ATATATATATATATATATATATATATATATATATAT

>3805530|34
GATATATATATATATATATATATATATATATATC

>3805533|30
ATATATATATATATATATATATATATATAT

>3805535|28
ATATATATATATATATATATATATATAT

>3805537|26
ATATATATATATATATATATATATAT

>3805539|24
ATATATATATATATATATATATAT

>3805541|22
ATATATATATATATATATATAT

>3805543|20
ATATATATATATATATATAT

>3960486|32
ATATATATATATATATATATATATATATATAT

>3960486|28
ATATATATATATATATATATATATATAT

>3960486|26
ATATATATATATATATATATATATAT

>3960486|24
ATATATATATATATATATATATAT

>3960486|22
ATATATATATATATATATATAT

>3960486|20
ATATATATATATATATATAT

>3960488|30
ATATATATATATATATATATATATATATAT

>4109288|20
TGATCATGAATTCATGATCA

>4139881|22
TATATATATATATATATATATA

>4139881|20
TATATATATATATATATATA

>4139882|22
ATATATATATATATATATATAT

>4293360|28
ATTTGCATCAATTATAATTGATGCAAAT

>4329228|50
TATATATATATATATATATATATATATATATATATATATATATATATATA

>4329231|48
ATATATATATATATATATATATATATATATATATATATATATATATAT

>4329233|46
ATATATATATATATATATATATATATATATATATATATATATATAT

>4329235|44
ATATATATATATATATATATATATATATATATATATATATATAT

>4329237|42
ATATATATATATATATATATATATATATATATATATATATAT

>4329239|40
ATATATATATATATATATATATATATATATATATATATAT

>4329241|38
ATATATATATATATATATATATATATATATATATATAT

>4329243|36
ATATATATATATATATATATATATATATATATATAT

>4329245|34
ATATATATATATATATATATATATATATATATAT

>4329247|32
ATATATATATATATATATATATATATATATAT

>4329249|30
ATATATATATATATATATATATATATATAT

>4329251|28
ATATATATATATATATATATATATATAT

>4329253|26
ATATATATATATATATATATATATAT

>4329255|24
ATATATATATATATATATATATAT

>4329257|22
ATATATATATATATATATATAT

>4329259|20
ATATATATATATATATATAT

>4338881|22
TTAGTATAAAATTTTATACTAA

>4413915|38
ATATATATATATATATATATATATATATATATATATAT

>4413919|34
ATATATATATATATATATATATATATATATATAT

>4413921|32
ATATATATATATATATATATATATATATATAT

>4413923|30
ATATATATATATATATATATATATATATAT

>4413925|28
ATATATATATATATATATATATATATAT

>4413927|26
ATATATATATATATATATATATATAT

>4413929|24
ATATATATATATATATATATATAT

>4413931|22
ATATATATATATATATATATAT

>4413933|20
ATATATATATATATATATAT

>4553213|22
TATATATATATATATATATATA

>4553215|20
TATATATATATATATATATA

>4556807|64
TATATATATATATATATATATATATATATATATATATATATATATATATATATATATATATATA

>4556807|62
TATATATATATATATATATATATATATATATATATATATATATATATATATATATATATATA

>4556807|60
TATATATATATATATATATATATATATATATATATATATATATATATATATATATATATA

>4556807|58
TATATATATATATATATATATATATATATATATATATATATATATATATATATATATA

>4556807|56
TATATATATATATATATATATATATATATATATATATATATATATATATATATATA

>4556807|54
TATATATATATATATATATATATATATATATATATATATATATATATATATATA

>4556807|52
TATATATATATATATATATATATATATATATATATATATATATATATATATA

>4556807|50
TATATATATATATATATATATATATATATATATATATATATATATATATA

>4556807|48
TATATATATATATATATATATATATATATATATATATATATATATATA

>4556807|46
TATATATATATATATATATATATATATATATATATATATATATATA

>4556807|44
TATATATATATATATATATATATATATATATATATATATATATA

>4556807|42
TATATATATATATATATATATATATATATATATATATATATA

>4556807|40
TATATATATATATATATATATATATATATATATATATATA

>4556807|38
TATATATATATATATATATATATATATATATATATATA

>4556807|36
TATATATATATATATATATATATATATATATATATA

>4556807|34
TATATATATATATATATATATATATATATATATA

>4556807|32
TATATATATATATATATATATATATATATATA

>4556807|30
TATATATATATATATATATATATATATATA

>4556807|28
TATATATATATATATATATATATATATA

>4556807|26
TATATATATATATATATATATATATA

>4556807|24
TATATATATATATATATATATATA

>4556807|22
TATATATATATATATATATATA

>4556807|20
TATATATATATATATATATA

>4568417|34
TATATATATATATATATATATATATATATATATA

>4568417|32
TATATATATATATATATATATATATATATATA

>4568417|30
TATATATATATATATATATATATATATATA

>4568417|28
TATATATATATATATATATATATATATA

>4568417|26
TATATATATATATATATATATATATA

>4568417|24
TATATATATATATATATATATATA

>4568417|22
TATATATATATATATATATATA

>4568417|20
TATATATATATATATATATA

>4568420|32
ATATATATATATATATATATATATATATATAT

>4568422|30
ATATATATATATATATATATATATATATAT

>4568424|28
ATATATATATATATATATATATATATAT

>4568426|26
ATATATATATATATATATATATATAT

>4568428|24
ATATATATATATATATATATATAT

>4568430|22
ATATATATATATATATATATAT

>4568432|20
ATATATATATATATATATAT

>4652011|26
ATATATATATATATATATATATATAT

>4692771|20
ATATATATATATATATATAT

>4790730|30
ATCACTAATTATTGTACAATAATTAGTGAT

>4849944|20
ATAAGAATAGCTATTCTTAT

>4993747|22
ATATATATATATATATATATAT

>4993747|20
ATATATATATATATATATAT

>4993751|22
ATATATATATATATATATATAT

>4993753|20
ATATATATATATATATATAT

>4997387|30
TTTATATATATATATATATATATATATAAA

>5085257|22
ATGTGTGTATATATACACACAT

>5160671|26
ATATATATATATATATATATATATAT

>5160671|24
ATATATATATATATATATATATAT

>5160671|22
ATATATATATATATATATATAT

>5160671|20
ATATATATATATATATATAT

>5268814|20
TATATATATATATATATATA

>5283909|20
TATATATATATATATATATA

>5283910|22
ATATATATATATATATATATAT

>5310136|20
ATGATCATGATCATGATCAT

>5392342|20
AAAATTAATTAATTAATTTT

>5609871|22
TATATATATATATATATATATA

>5786143|20
GTATGTAAATATTTACATAC

>5819663|36
ACATATATATATATATATATATATATATATATATGT

>5970007|20
AAATATATATATATATATTT

>5975863|26
TATATATATATATATATATATATATA

>5975863|24
TATATATATATATATATATATATA

>5975863|22
TATATATATATATATATATATA

>5975863|20
TATATATATATATATATATA

>5975864|26
ATATATATATATATATATATATATAT

>6061577|36
AAATATATATATATATATATATATATATATATATTT

>6232966|20
ATATATATATATATATATAT

>6232967|20
TATATATATATATATATATA

>6234294|20
ATATATATATATATATATAT

>6234296|20
ATATATATATATATATATAT

>6242292|26
TTTATATATATATATATATATATAAA

>6447905|32
TATATATATATATATATATATATATATATATA

>6449063|24
ATATATATATATATATATATATAT

>6449063|22
ATATATATATATATATATATAT

>6449063|20
ATATATATATATATATATAT

>6449064|26
TATATATATATATATATATATATATA

>6449066|24
TATATATATATATATATATATATA

>6449068|22
TATATATATATATATATATATA

>6449070|20
TATATATATATATATATATA

>6454540|20
ATATATATATATATATATAT

>6462654|20
TAAACCACACGTGTGGTTTA

>6477265|30
TATATATATATATATATATATATATATATA

>6477265|28
TATATATATATATATATATATATATATA

>6477265|26
TATATATATATATATATATATATATA

>6477265|24
TATATATATATATATATATATATA

>6477265|22
TATATATATATATATATATATA

>6477265|20
TATATATATATATATATATA

>6477266|32
ATATATATATATATATATATATATATATATAT

>6477435|24
AAACAATTAATTAATTAATTGTTT

>6653679|26
ATATATATATATATATATATATATAT

>6653679|24
ATATATATATATATATATATATAT

>6659937|30
ATATATATATATATATATATATATATATAT

>6659938|30
TATATATATATATATATATATATATATATA

>6840547|20
TATATATATATATATATATA

>6840548|20
ATATATATATATATATATAT

>6937555|20
GTACTTGTAATTACAAGTAC

>6947359|26
ATATATATATATATATATATATATAT

>6960403|26
ATATATATATATATATATATATATAT

>6960403|22
ATATATATATATATATATATAT

>6960403|20
ATATATATATATATATATAT

>7048045|20
TTTATTATTATAATAATAAA

>7161371|20
ATATATATATATATATATAT

>7161372|20
TATATATATATATATATATA

>7202213|22
AAACATCTTAATTAAGATGTTT

>7275324|20
TATATATATATATATATATA

>7296568|38
TATATATATATATATATATATATATATATATATATATA

>7296570|36
TATATATATATATATATATATATATATATATATATA

>7296572|34
TATATATATATATATATATATATATATATATATA

>7296574|32
TATATATATATATATATATATATATATATATA

>7296576|30
TATATATATATATATATATATATATATATA

>7296578|28
TATATATATATATATATATATATATATA

>7296580|26
TATATATATATATATATATATATATA

>7296582|24
TATATATATATATATATATATATA

>7296584|22
TATATATATATATATATATATA

>7296586|20
TATATATATATATATATATA

>7676321|28
ATATATATATATATATATATATATATAT

>7676323|26
ATATATATATATATATATATATATAT

>7676325|24
ATATATATATATATATATATATAT

>7676327|22
ATATATATATATATATATATAT

>7676329|20
ATATATATATATATATATAT

>7688338|24
TATATATATATATATATATATATA

>7688338|22
TATATATATATATATATATATA

>7688338|20
TATATATATATATATATATA

>7715695|24
CCATGGTTAAAATTTTAACCATGG

>7787756|24
ATATATATATATATATATATATAT

>7787758|22
ATATATATATATATATATATAT

>7787760|20
ATATATATATATATATATAT

>7987643|42
AAATATATATATATATATATATATATATATATATATATATTT

>8038623|22
TATATATATATATATATATATA

>8038625|20
TATATATATATATATATATA

>8075093|20
AAAATATTATATAATATTTT

>8140712|20
TATATATATATATATATATA

>8140713|20
ATATATATATATATATATAT

>8193021|26
ATATATATATATATATATATATATAT

>8193021|24
ATATATATATATATATATATATAT

>8193021|22
ATATATATATATATATATATAT

>8193021|20
ATATATATATATATATATAT

>8193022|28
TATATATATATATATATATATATATATA

>8203869|28
TATATATATATATATATATATATATATA

>8203869|26
TATATATATATATATATATATATATA

>8203869|24
TATATATATATATATATATATATA

>8203869|22
TATATATATATATATATATATA

>8203869|20
TATATATATATATATATATA

>8203870|28
ATATATATATATATATATATATATATAT

>8203872|26
ATATATATATATATATATATATATAT

>8203874|24
ATATATATATATATATATATATAT

>8203876|22
ATATATATATATATATATATAT

>8203878|20
ATATATATATATATATATAT

>8254904|24
TATATATATATATATATATATATA

>8254906|24
TATATATATATATATATATATATA

>8322345|46
TATATATATATATATATATATATATATATATATATATATATATATA

>8332568|20
TATATATATATATATATATA

>8332569|20
ATATATATATATATATATAT

>8493973|30
ATATATATATATATATATATATATATATAT

>8493975|28
ATATATATATATATATATATATATATAT

>8493977|26
ATATATATATATATATATATATATAT

>8493979|24
ATATATATATATATATATATATAT

>8493981|22
ATATATATATATATATATATAT

>8493983|20
ATATATATATATATATATAT

>8546888|22
TATATATATATATATATATATA

>8546888|20
TATATATATATATATATATA

>8546889|22
ATATATATATATATATATATAT

>8575251|20
TTTTAATTAATTAATTAAAA

>8614473|20
AATCTTTACATGTAAAGATT

>8654204|48
ATATATATATATATATATATATATATATATATATATATATATATATAT

>8713351|20
TATATATGTATACATATATA

>8853347|26
TATATATATATATATATATATATATA

>8886771|32
ATTATATATATATATATATATATATATATAAT

>8886773|26
TATATATATATATATATATATATATA

>8886773|24
TATATATATATATATATATATATA

>8886773|22
TATATATATATATATATATATA

>8886773|20
TATATATATATATATATATA

>8886775|26
TATATATATATATATATATATATATA

>9078163|22
AGCTATAGCTATAGCTATAGCT

>9129589|46
ATATATATATATATATATATATATATATATATATATATATATATAT

>9129591|44
ATATATATATATATATATATATATATATATATATATATATATAT

>9129593|42
ATATATATATATATATATATATATATATATATATATATATAT

>9129595|40
ATATATATATATATATATATATATATATATATATATATAT

>9129597|38
ATATATATATATATATATATATATATATATATATATAT

>9129599|36
ATATATATATATATATATATATATATATATATATAT

>9129601|34
ATATATATATATATATATATATATATATATATAT

>9129603|32
ATATATATATATATATATATATATATATATAT

>9129605|30
ATATATATATATATATATATATATATATAT

>9129607|28
ATATATATATATATATATATATATATAT

>9129609|26
ATATATATATATATATATATATATAT

>9129611|24
ATATATATATATATATATATATAT

>9129613|22
ATATATATATATATATATATAT

>9129615|20
ATATATATATATATATATAT

>9204250|20
ATATATTTTTAAAAATATAT

>9259082|26
ATATATATATATATATATATATATAT

>9317410|22
ATATATATATATATATATATAT

>9317410|20
ATATATATATATATATATAT

>9326685|36
ATATATATATATATATATATATATATATATATATAT

>9326685|32
ATATATATATATATATATATATATATATATAT

>9326685|30
ATATATATATATATATATATATATATATAT

>9326685|28
ATATATATATATATATATATATATATAT

>9326685|26
ATATATATATATATATATATATATAT

>9326685|24
ATATATATATATATATATATATAT

>9326685|22
ATATATATATATATATATATAT

>9326685|20
ATATATATATATATATATAT

>9329468|22
ATATATATATATATATATATAT

>9329468|20
ATATATATATATATATATAT

>9329469|22
TATATATATATATATATATATA

>9341476|36
TATATATATATATATATATATATATATATATATATA

>9349093|22
AATTGGATATCGATATCCAATT

>9426604|20
TTTTGCTTTTAAAAGCAAAA

>9440797|20
ATATATATATATATATATAT

>9521006|20
AATCTTTACATGTAAAGATT

>9547617|20
ATATATATATATATATATAT

>9578155|28
ATATATATATATATATATATATATATAT

>9617180|22
AATATATATATATATATATATT

>9623105|28
TATATATATATATATATATATATATATA

>9623105|26
TATATATATATATATATATATATATA

>9623105|24
TATATATATATATATATATATATA

>9623105|22
TATATATATATATATATATATA

>9623105|20
TATATATATATATATATATA

>9623107|26
TATATATATATATATATATATATATA

>9623109|24
TATATATATATATATATATATATA

>9623111|22
TATATATATATATATATATATA

>9623113|20
TATATATATATATATATATA

>9821413|24
TATATATATATATATATATATATA

>9821413|22
TATATATATATATATATATATA

>9821413|20
TATATATATATATATATATA

>9837908|30
ATATATATATATATATATATATATATATAT

>9837910|28
ATATATATATATATATATATATATATAT

>9837912|26
ATATATATATATATATATATATATAT

>9837914|24
ATATATATATATATATATATATAT

>9837916|22
ATATATATATATATATATATAT

>9837918|20
ATATATATATATATATATAT

>10115405|20
ATATATATATATATATATAT

>10138529|22
TATATATATATATATATATATA

>10144322|20
ACATATATATATATATATGT

>10200161|20
GTGTGATGCATGCATCACAC

>10235436|20
ATATATATATATATATATAT

>10250019|22
TATATATATATATATATATATA

>10250020|22
ATATATATATATATATATATAT

>10250022|20
ATATATATATATATATATAT

>10369794|24
ATATATATATATATATATATATAT

>10369796|24
ATATATATATATATATATATATAT

>10369798|22
ATATATATATATATATATATAT

>10369800|20
ATATATATATATATATATAT

>10529179|20
TAAATTATATATATAATTTA

>10565357|20
AAATATATATATATATATTT

>10636896|20
ATATATATATATATATATAT

>10654334|32
ATATATATATATATATATATATATATATATAT

>10654334|30
ATATATATATATATATATATATATATATAT

>10703245|20
AATATATATATATATATATT

>10720880|26
GAAGCAACATATGCATATGTTGCTTC

>10796066|42
TATATATATATATATATATATATATATATATATATATATATA

>10911934|22
AAATATATATATATATATATTT

>10916865|20
TATATATATATATATATATA

>10968958|20
TATATATATATATATATATA

>11027811|22
ATTAATTTATCGATAAATTAAT

>11067201|68
TATATATATATATATATATATATATATATATATATATATATATATATATATATATATATATATATATA

>11089073|24
TTTAATATATATATATATATTAAA

>11089168|28
ATATATATATATATATATATATATATAT

>11112104|26
ATATATATATATATATATATATATAT

>11112106|24
ATATATATATATATATATATATAT

>11170899|26
TAATTTTAGGAACGTTCCTAAAATTA

>11205662|20
TATATATATTAATATATATA

>11225051|32
TATATATATATATATATATATATATATATATA

>11225053|32
TATATATATATATATATATATATATATATATA

>11429908|20
TATATATATATATATATATA

>11489532|20
AAAATATATATATATATTTT

>11493670|24
ATATATATATATATATATATATAT

>11493670|22
ATATATATATATATATATATAT

>11493670|20
ATATATATATATATATATAT

>11525108|20
ATATATATATATATATATAT

>11525109|20
TATATATATATATATATATA

>11618330|40
TTATATATATATATATATATATATATATATATATATATAA

>11618331|36
TATATATATATATATATATATATATATATATATATA

>11618331|34
TATATATATATATATATATATATATATATATATA

>11618331|32
TATATATATATATATATATATATATATATATA

>11618331|30
TATATATATATATATATATATATATATATA

>11618331|28
TATATATATATATATATATATATATATA

>11618331|26
TATATATATATATATATATATATATA

>11618331|24
TATATATATATATATATATATATA

>11618331|22
TATATATATATATATATATATA

>11618331|20
TATATATATATATATATATA

>11618333|36
TATATATATATATATATATATATATATATATATATA

>11618436|32
GATATATATATATATATATATATATATATATC

>11618437|28
ATATATATATATATATATATATATATAT

>11627396|22
TATATATATATATATATATATA

>11627396|20
TATATATATATATATATATA

>11627397|22
ATATATATATATATATATATAT

>11666522|44
TATATATATATATATATATATATATATATATATATATATATATA

>11666525|42
ATATATATATATATATATATATATATATATATATATATATAT

>11666527|40
ATATATATATATATATATATATATATATATATATATATAT

>11666529|38
ATATATATATATATATATATATATATATATATATATAT

>11666531|36
ATATATATATATATATATATATATATATATATATAT

>11666533|34
ATATATATATATATATATATATATATATATATAT

>11666535|32
ATATATATATATATATATATATATATATATAT

>11666537|30
ATATATATATATATATATATATATATATAT

>11666539|28
ATATATATATATATATATATATATATAT

>11666541|26
ATATATATATATATATATATATATAT

>11666543|24
ATATATATATATATATATATATAT

>11666545|22
ATATATATATATATATATATAT

>11666547|20
ATATATATATATATATATAT

>11666916|22
AATTTCCGGATATCCGGAAATT

>11711973|20
TTTATAGTATATACTATAAA

>11723052|34
AATATATATATATATATATATATATATATATATT

>11723053|30
ATATATATATATATATATATATATATATAT

>11735198|24
TATATATATATATATATATATATA

>11802017|22
TATATATATATATATATATATA

>11802017|20
TATATATATATATATATATA

>11802019|22
TATATATATATATATATATATA

>11810197|20
TATATATATATATATATATA

>11840667|20
TATTGTTCATATGAACAATA

>11864491|24
ATATATATATATATATATATATAT

>11864491|22
ATATATATATATATATATATAT

>11879268|28
TATATATATATATATATATATATATATA

>11879270|26
TATATATATATATATATATATATATA

>11879272|24
TATATATATATATATATATATATA

>11879274|22
TATATATATATATATATATATA

>11879276|20
TATATATATATATATATATA

>11974536|30
ATATATATATATATATATATATATATATAT

>11974536|28
ATATATATATATATATATATATATATAT

>11974536|26
ATATATATATATATATATATATATAT

>11974536|24
ATATATATATATATATATATATAT

>11974536|22
ATATATATATATATATATATAT

>11974536|20
ATATATATATATATATATAT

>11974538|32
ATATATATATATATATATATATATATATATAT

>12176075|36
TATATATATATATATATATATATATATATATATATA

>12176078|34
ATATATATATATATATATATATATATATATATAT

>12176080|32
ATATATATATATATATATATATATATATATAT

>12176082|30
ATATATATATATATATATATATATATATAT

>12176084|28
ATATATATATATATATATATATATATAT

>12176086|26
ATATATATATATATATATATATATAT

>12176088|24
ATATATATATATATATATATATAT

>12176090|22
ATATATATATATATATATATAT

>12176092|20
ATATATATATATATATATAT

>12247485|26
ATATATATATATATATATATATATAT

>12289454|30
TATATATATATATATATATATATATATATA

>12289457|28
ATATATATATATATATATATATATATAT

>12289459|26
ATATATATATATATATATATATATAT

>12289461|24
ATATATATATATATATATATATAT

>12289463|22
ATATATATATATATATATATAT

>12289465|20
ATATATATATATATATATAT

>12307472|36
ATATATATATATATATATATATATATATATATATAT

>12307472|34
ATATATATATATATATATATATATATATATATAT

>12307472|32
ATATATATATATATATATATATATATATATAT

>12307472|30
ATATATATATATATATATATATATATATAT

>12307472|28
ATATATATATATATATATATATATATAT

>12307472|26
ATATATATATATATATATATATATAT

>12307472|24
ATATATATATATATATATATATAT

>12307472|22
ATATATATATATATATATATAT

>12307472|20
ATATATATATATATATATAT

>12310314|32
ATATATATATATATATATATATATATATATAT

>12320284|20
AAAATAAATATATTTATTTT

>12321157|20
TATATATATATATATATATA

>12339727|26
TTTAATATATATATATATATATTAAA

>12423425|30
TATATATATATATATATATATATATATATA

>12423425|28
TATATATATATATATATATATATATATA

>12423425|26
TATATATATATATATATATATATATA

>12423425|24
TATATATATATATATATATATATA

>12423425|22
TATATATATATATATATATATA

>12423425|20
TATATATATATATATATATA

>12423426|30
ATATATATATATATATATATATATATATAT

>12444042|20
TATCAAATATATATTTGATA

>12454722|20
ATATATATATATATATATAT

>12480184|28
ATATATATATATATATATATATATATAT

>12480185|28
TATATATATATATATATATATATATATA

>12480187|26
TATATATATATATATATATATATATA

>12480189|24
TATATATATATATATATATATATA

>12480191|22
TATATATATATATATATATATA

>12480193|20
TATATATATATATATATATA

>12482936|36
ATATATATATATATATATATATATATATATATATAT

>12482936|34
ATATATATATATATATATATATATATATATATAT

>12482936|32
ATATATATATATATATATATATATATATATAT

>12482936|30
ATATATATATATATATATATATATATATAT

>12482936|28
ATATATATATATATATATATATATATAT

>12482936|26
ATATATATATATATATATATATATAT

>12482936|24
ATATATATATATATATATATATAT

>12482936|22
ATATATATATATATATATATAT

>12482936|20
ATATATATATATATATATAT

>12482938|34
ATATATATATATATATATATATATATATATATAT

>12624639|20
TATATATATATATATATATA

>12624736|38
ATATATATATATATATATATATATATATATATATATAT

>12624739|36
TATATATATATATATATATATATATATATATATATA

>12624741|34
TATATATATATATATATATATATATATATATATA

>12624743|32
TATATATATATATATATATATATATATATATA

>12624745|30
TATATATATATATATATATATATATATATA

>12624747|28
TATATATATATATATATATATATATATA

>12624749|26
TATATATATATATATATATATATATA

>12624751|24
TATATATATATATATATATATATA

>12624753|22
TATATATATATATATATATATA

>12624755|20
TATATATATATATATATATA

>12634821|30
ATATATATATATATATATATATATATATAT

>12705068|30
ATATATATATATATATATATATATATATAT

>12705068|28
ATATATATATATATATATATATATATAT

>12705068|26
ATATATATATATATATATATATATAT

>12705068|24
ATATATATATATATATATATATAT

>12705068|22
ATATATATATATATATATATAT

>12705068|20
ATATATATATATATATATAT

>12739407|22
ATATATATATATATATATATAT

>12739407|20
ATATATATATATATATATAT

>12739410|22
TATATATATATATATATATATA

>12739412|20
TATATATATATATATATATA

>12764558|34
ATATATATATATATATATATATATATATATATAT

>12882282|40
ATATATATATATATATATATATATATATATATATATATAT

>12904663|20
ATATATATATATATATATAT

>12904664|20
TATATATATATATATATATA

>12918581|34
TATATATATATATATATATATATATATATATATA

>12918583|34
TATATATATATATATATATATATATATATATATA

>12918598|40
ATATATATATATATATATAATTATATATATATATATATAT

>12931965|20
ACAAAACGACGTCGTTTTGT

>13046303|30
TTTTTATATACAAATATTTGTATATAAAAA

>13049066|20
TATATATATATATATATATA

>13061128|30
ATATATATATATATATATATATATATATAT

>13061130|28
ATATATATATATATATATATATATATAT

>13061132|26
ATATATATATATATATATATATATAT

>13061134|24
ATATATATATATATATATATATAT

>13061136|22
ATATATATATATATATATATAT

>13061138|20
ATATATATATATATATATAT

>13063511|28
ATATATATATATATATATATATATATAT

>13063797|20
ATATATATATATATATATAT

>13118598|24
TATATATATATATATATATATATA

>13199516|22
ACATATATATATATATATATGT

>13200147|52
TATATATATATATATATATATATATATATATATATATATATATATATATATA

>13201251|106
TANNNNNNNNNNNNNNNNNNNNNNNNNNNNNNNNNNNNNNNNNNNNNNNNNNNNNNNNNNNNNNNNNNNN
NNNNNNNNNNNNNNNNNNNNNNNNNNNNNNNNGGTA

>13204567|20
ATATATATATATATATATAT

>13236793|24
ATATATATATATATATATATATAT

>13236794|24
TATATATATATATATATATATATA

>13236796|22
TATATATATATATATATATATA

>13236798|20
TATATATATATATATATATA

>13252600|30
ATATATATATATATATATATATATATATAT

>13252601|30
TATATATATATATATATATATATATATATA

>13252603|28
TATATATATATATATATATATATATATA

>13252605|26
TATATATATATATATATATATATATA

>13252607|24
TATATATATATATATATATATATA

>13252609|22
TATATATATATATATATATATA

>13252611|20
TATATATATATATATATATA

>13284903|24
ATATATATATATATATATATATAT

>13284903|22
ATATATATATATATATATATAT

>13284903|20
ATATATATATATATATATAT

>13286872|20
TATATATATATATATATATA

>13286873|20
ATATATATATATATATATAT

>13302056|48
ATATATATATATATATATATATATATATATATATATATATATATATAT

>13302058|46
ATATATATATATATATATATATATATATATATATATATATATATAT

>13302060|44
ATATATATATATATATATATATATATATATATATATATATATAT

>13302062|42
ATATATATATATATATATATATATATATATATATATATATAT

>13302064|40
ATATATATATATATATATATATATATATATATATATATAT

>13302066|38
ATATATATATATATATATATATATATATATATATATAT

>13302068|36
ATATATATATATATATATATATATATATATATATAT

>13302070|34
ATATATATATATATATATATATATATATATATAT

>13302072|32
ATATATATATATATATATATATATATATATAT

>13302074|30
ATATATATATATATATATATATATATATAT

>13302076|28
ATATATATATATATATATATATATATAT

>13302078|26
ATATATATATATATATATATATATAT

>13302080|24
ATATATATATATATATATATATAT

>13302082|22
ATATATATATATATATATATAT

>13302084|20
ATATATATATATATATATAT

>13303997|26
ATATATATATATATATATATATATAT

>13323203|32
TATATATATATATATATATATATATATATATA

>13323205|30
TATATATATATATATATATATATATATATA

>13323207|28
TATATATATATATATATATATATATATA

>13323209|26
TATATATATATATATATATATATATA

>13323211|24
TATATATATATATATATATATATA

>13323213|22
TATATATATATATATATATATA

>13323215|20
TATATATATATATATATATA

>13329492|28
TATATATATATATATATATATATATATA

>13329492|26
TATATATATATATATATATATATATA

>13329492|24
TATATATATATATATATATATATA

>13329492|22
TATATATATATATATATATATA

>13329492|20
TATATATATATATATATATA

>13393461|22
ATCATACAAATATTTGTATGAT

>13415624|46
ATATATATATATATATATATATATATATATATATATATATATATAT

>13415624|44
ATATATATATATATATATATATATATATATATATATATATATAT

>13415624|42
ATATATATATATATATATATATATATATATATATATATATAT

>13415624|40
ATATATATATATATATATATATATATATATATATATATAT

>13415624|38
ATATATATATATATATATATATATATATATATATATAT

>13415624|36
ATATATATATATATATATATATATATATATATATAT

>13415624|34
ATATATATATATATATATATATATATATATATAT

>13415624|32
ATATATATATATATATATATATATATATATAT

>13415624|30
ATATATATATATATATATATATATATATAT

>13415624|28
ATATATATATATATATATATATATATAT

>13415624|26
ATATATATATATATATATATATATAT

>13415624|24
ATATATATATATATATATATATAT

>13415624|22
ATATATATATATATATATATAT

>13415624|20
ATATATATATATATATATAT

>13415626|44
ATATATATATATATATATATATATATATATATATATATATATAT

>13466302|42
TATATATATATATATATATATATATATATATATATATATATA

>13466304|40
TATATATATATATATATATATATATATATATATATATATA

>13466306|38
TATATATATATATATATATATATATATATATATATATA

>13466308|36
TATATATATATATATATATATATATATATATATATA

>13466310|34
TATATATATATATATATATATATATATATATATA

>13466312|32
TATATATATATATATATATATATATATATATA

>13466314|30
TATATATATATATATATATATATATATATA

>13466316|28
TATATATATATATATATATATATATATA

>13466318|26
TATATATATATATATATATATATATA

>13466320|24
TATATATATATATATATATATATA

>13466322|22
TATATATATATATATATATATA

>13466324|20
TATATATATATATATATATA

>13466410|42
TTATATATATATATATATATATATATATATATATATATATAA

>13466411|38
TATATATATATATATATATATATATATATATATATATA

>13466411|36
TATATATATATATATATATATATATATATATATATA

>13466411|34
TATATATATATATATATATATATATATATATATA

>13466411|32
TATATATATATATATATATATATATATATATA

>13466411|30
TATATATATATATATATATATATATATATA

>13466411|28
TATATATATATATATATATATATATATA

>13466411|26
TATATATATATATATATATATATATA

>13466411|24
TATATATATATATATATATATATA

>13466411|22
TATATATATATATATATATATA

>13466411|20
TATATATATATATATATATA

>13466413|38
TATATATATATATATATATATATATATATATATATATA

>13466415|36
TATATATATATATATATATATATATATATATATATA

>13466417|34
TATATATATATATATATATATATATATATATATA

>13466419|32
TATATATATATATATATATATATATATATATA

>13466421|30
TATATATATATATATATATATATATATATA

>13466423|28
TATATATATATATATATATATATATATA

>13466425|26
TATATATATATATATATATATATATA

>13466427|24
TATATATATATATATATATATATA

>13466429|22
TATATATATATATATATATATA

>13466431|20
TATATATATATATATATATA

>13523775|22
AATATATATATATATATATATT

>13523823|24
ATATATATATATATATATATATAT

>13523826|22
TATATATATATATATATATATA

>13523828|20
TATATATATATATATATATA

>13565478|26
TATATATATATATATATATATATATA

>13565478|24
TATATATATATATATATATATATA

>13565478|22
TATATATATATATATATATATA

>13565478|20
TATATATATATATATATATA

>13565479|28
ATATATATATATATATATATATATATAT

>13601767|20
TTATATATATATATATATAA

>13630442|38
AATATATATATATATATATATATATATATATATATATT

>13630445|34
ATATATATATATATATATATATATATATATATAT

>13630447|32
ATATATATATATATATATATATATATATATAT

>13630449|30
ATATATATATATATATATATATATATATAT

>13630451|28
ATATATATATATATATATATATATATAT

>13630453|26
ATATATATATATATATATATATATAT

>13630455|24
ATATATATATATATATATATATAT

>13630457|22
ATATATATATATATATATATAT

>13630459|20
ATATATATATATATATATAT

>13653671|22
TACTCGACCACGTGGTCGAGTA

>13810211|20
CTATATATATATATATATAG

>13852091|20
TCAAATTTTGCAAAATTTGA

>13869522|26
ATATATATATATATATATATATATAT

>13869524|24
ATATATATATATATATATATATAT

>13869526|22
ATATATATATATATATATATAT

>13869528|20
ATATATATATATATATATAT

>13929079|30
ATATATATATATATATATATATATATATAT

>13929079|28
ATATATATATATATATATATATATATAT

>13929079|26
ATATATATATATATATATATATATAT

>13929079|24
ATATATATATATATATATATATAT

>13929079|22
ATATATATATATATATATATAT

>13929079|20
ATATATATATATATATATAT

>13929080|30
TATATATATATATATATATATATATATATA

>13935139|28
ATATATATATATATATATATATATATAT

>13935139|26
ATATATATATATATATATATATATAT

>13935139|24
ATATATATATATATATATATATAT

>13935139|22
ATATATATATATATATATATAT

>13935139|20
ATATATATATATATATATAT

>13935140|28
TATATATATATATATATATATATATATA

>13993092|108
AGTANNNNNNNNNNNNNNNNNNNNNNNNNNNNNNNNNNNNNNNNNNNNNNNNNNNNNNNNNNNNNNNNNN
NNNNNNNNNNNNNNNNNNNNNNNNNNNNNNNNNNCATT

>13993093|104
GTANNNNNNNNNNNNNNNNNNNNNNNNNNNNNNNNNNNNNNNNNNNNNNNNNNNNNNNNNNNNNNNNNNN
NNNNNNNNNNNNNNNNNNNNNNNNNNNNNNNNNC

>13993095|104
ANNNNNNNNNNNNNNNNNNNNNNNNNNNNNNNNNNNNNNNNNNNNNNNNNNNNNNNNNNNNNNNNNNNNN
NNNNNNNNNNNNNNNNNNNNNNNNNNNNNNNCAT

>14002750|24
TATATATATATATATATATATATA

>14002752|22
TATATATATATATATATATATA

>14002754|20
TATATATATATATATATATA

>14009419|22
TATATATATATATATATATATA

>14009421|20
TATATATATATATATATATA

>14031757|34
ATATATATATATATATATATATATATATATATAT

>14031759|32
ATATATATATATATATATATATATATATATAT

>14042463|20
TGGCTCTTATATAAGAGCCA

>14078365|30
TATATATATATATATATATATATATATATA

>14078367|28
TATATATATATATATATATATATATATA

>14146694|28
TTTAATATATATATATATATATATTAAA

>14157057|22
TATATATATATATATATATATA

>14157057|20
TATATATATATATATATATA

>14157857|48
ATATATATATATATATATATATATATATATATATATATATATATATAT

>14157858|48
TATATATATATATATATATATATATATATATATATATATATATATATA

>14157860|46
TATATATATATATATATATATATATATATATATATATATATATATA

>14157862|44
TATATATATATATATATATATATATATATATATATATATATATA

>14157864|42
TATATATATATATATATATATATATATATATATATATATATA

>14157866|40
TATATATATATATATATATATATATATATATATATATATA

>14157868|38
TATATATATATATATATATATATATATATATATATATA

>14157870|36
TATATATATATATATATATATATATATATATATATA

>14157872|34
TATATATATATATATATATATATATATATATATA

>14157874|32
TATATATATATATATATATATATATATATATA

>14157876|30
TATATATATATATATATATATATATATATA

>14157878|28
TATATATATATATATATATATATATATA

>14157880|26
TATATATATATATATATATATATATA

>14157882|24
TATATATATATATATATATATATA

>14157884|22
TATATATATATATATATATATA

>14157886|20
TATATATATATATATATATA

>14207369|20
CTGGTGTCGATCGACACCAG

>14304511|20
TATATATATATATATATATA

>14304513|22
TATATATATATATATATATATA

>14309678|68
CAAGNNNNNNNNNNNNNNNNNNNNNNNNNNNNNNNNNNNNNNNNNNNNNNNNNNNNNNNNNNNNATAG

>14313181|20
AGGGTGTCGATCGACACCCT

>14343805|77
AGGAAACANNNNNNNNNNNNNNNNNNNNNNNNNNNNNNNNNNNNNNNNNNNNNNNNNNNNNNNNNNNNAT
GTTGCCT

>14343810|65
ACANNNNNNNNNNNNNNNNNNNNNNNNNNNNNNNNNNNNNNNNNNNNNNNNNNNNNNNNNNNNAT

>14685670|37
ATTNNNNNNNNNNNNNNNNNNNNNNNNNNNNNNNTAT

>14685670|35
ATTNNNNNNNNNNNNNNNNNNNNNNNNNNNNNNNT

>14685672|34
TNNNNNNNNNNNNNNNNNNNNNNNNNNNNNNNTA

>14723223|24
GGANNNNNNNNNNNNNNNNNNGAC

>14733475|31
ANNNNNNNNNNNNNNNNNNNNNNNNNNNTTT

>14733475|30
ANNNNNNNNNNNNNNNNNNNNNNNNNNNTT

>15322897|67
TTANNNNNNNNNNNNNNNNNNNNNNNNNNNNNNNNNNNNNNNNNNNNNNNNNNNNNNNNNNNNTTGA

>15322899|62
ANNNNNNNNNNNNNNNNNNNNNNNNNNNNNNNNNNNNNNNNNNNNNNNNNNNNNNNNNNNNT

>15345853|65
ACNNNNNNNNNNNNNNNNNNNNNNNNNNNNNNNNNNNNNNNNNNNNNNNNNNNNNNNNNNNNMTT

>15345853|64
ACNNNNNNNNNNNNNNNNNNNNNNNNNNNNNNNNNNNNNNNNNNNNNNNNNNNNNNNNNNNNMT

>15396122|72
AAACCCNNNNNNNNNNNNNNNNNNNNNNNNNNNNNNNNNNNNNNNNNNNNNNNNNNNNNNNNNNNNGTGG
TT

>15396124|66
ACCCNNNNNNNNNNNNNNNNNNNNNNNNNNNNNNNNNNNNNNNNNNNNNNNNNNNNNNNNNNNNGT

>15396126|66
CCNNNNNNNNNNNNNNNNNNNNNNNNNNNNNNNNNNNNNNNNNNNNNNNNNNNNNNNNNNNNGTGG

>15411041|68
ATGCNNNNNNNNNNNNNNNNNNNNNNNNNNNNNNNNNNNNNNNNNNNNNNNNNNNNNNNNNNNNGTTT

>15545830|22
CACTCGACCCCGGGGTCGAGTG

>15595267|40
ATATATATATATATATATATATATATATATATATATATAT

>15595267|38
ATATATATATATATATATATATATATATATATATATAT

>15595267|36
ATATATATATATATATATATATATATATATATATAT

>15595267|34
ATATATATATATATATATATATATATATATATAT

>15595267|32
ATATATATATATATATATATATATATATATAT

>15595267|30
ATATATATATATATATATATATATATATAT

>15595267|28
ATATATATATATATATATATATATATAT

>15595267|26
ATATATATATATATATATATATATAT

>15595267|24
ATATATATATATATATATATATAT

>15595267|22
ATATATATATATATATATATAT

>15595267|20
ATATATATATATATATATAT

>15595268|40
TATATATATATATATATATATATATATATATATATATATA

>15692576|58
TATATATATATATATATATATATATATATATATATATATATATATATATATATATATA

>15692576|56
TATATATATATATATATATATATATATATATATATATATATATATATATATATATA

>15692576|54
TATATATATATATATATATATATATATATATATATATATATATATATATATATA

>15692576|52
TATATATATATATATATATATATATATATATATATATATATATATATATATA

>15692576|50
TATATATATATATATATATATATATATATATATATATATATATATATATA

>15692576|48
TATATATATATATATATATATATATATATATATATATATATATATATA

>15692576|46
TATATATATATATATATATATATATATATATATATATATATATATA

>15692576|44
TATATATATATATATATATATATATATATATATATATATATATA

>15692576|42
TATATATATATATATATATATATATATATATATATATATATA

>15692576|40
TATATATATATATATATATATATATATATATATATATATA

>15692576|38
TATATATATATATATATATATATATATATATATATATA

>15692576|36
TATATATATATATATATATATATATATATATATATA

>15692576|34
TATATATATATATATATATATATATATATATATA

>15692576|32
TATATATATATATATATATATATATATATATA

>15692576|30
TATATATATATATATATATATATATATATA

>15692576|28
TATATATATATATATATATATATATATA

>15692576|26
TATATATATATATATATATATATATA

>15692576|24
TATATATATATATATATATATATA

>15692576|22
TATATATATATATATATATATA

>15692576|20
TATATATATATATATATATA

>15692578|56
TATATATATATATATATATATATATATATATATATATATATATATATATATATATA

>15737164|22
TATATATATATATATATATATA

>15737165|22
ATATATATATATATATATATAT

>15751420|20
AATTTGATATATATCAAATT

>15853131|20
CTGGTGTCGATCGACACCAG

>15856740|44
TAATATATATATATATATATATATATATATATATATATATATTA

>15856742|38
ATATATATATATATATATATATATATATATATATATAT

>15856746|36
ATATATATATATATATATATATATATATATATATAT

>15856748|34
ATATATATATATATATATATATATATATATATAT

>15856750|32
ATATATATATATATATATATATATATATATAT

>15856752|30
ATATATATATATATATATATATATATATAT

>15856754|28
ATATATATATATATATATATATATATAT

>15856756|26
ATATATATATATATATATATATATAT

>15856758|24
ATATATATATATATATATATATAT

>15856760|22
ATATATATATATATATATATAT

>15856762|20
ATATATATATATATATATAT

>15867856|22
TTCCTCGCAAATTTGCGAGGAA

>15923103|20
TATATATATATATATATATA

>15923205|24
GTATATATATATATATATATATAC

>15923206|20
TATATATATATATATATATA

>15924308|20
TATATATATATATATATATA

>15982937|40
ATATATATATATATATATATATATATATATATATATATAT

>15982939|38
ATATATATATATATATATATATATATATATATATATAT

>15984176|22
ATATATATATATATATATATAT

>15984178|20
ATATATATATATATATATAT

>16079545|26
AATCTATATATATATATATATAGATT

>16127444|20
TTGGTTTTGATCAAAACCAA

>16133137|22
TGTTTTATGTGCACATAAAACA

>16159184|20
ATATATATATATATATATAT

>16159188|20
ATATATATATATATATATAT

>16161620|60
ATATATATATATATATATATATATATATATATATATATATATATATATATATATATATAT

>16161620|58
ATATATATATATATATATATATATATATATATATATATATATATATATATATATATAT

>16161620|56
ATATATATATATATATATATATATATATATATATATATATATATATATATATATAT

>16161620|54
ATATATATATATATATATATATATATATATATATATATATATATATATATATAT

>16161620|52
ATATATATATATATATATATATATATATATATATATATATATATATATATAT

>16161620|50
ATATATATATATATATATATATATATATATATATATATATATATATATAT

>16161620|48
ATATATATATATATATATATATATATATATATATATATATATATATAT

>16161620|46
ATATATATATATATATATATATATATATATATATATATATATATAT

>16161620|44
ATATATATATATATATATATATATATATATATATATATATATAT

>16161620|42
ATATATATATATATATATATATATATATATATATATATATAT

>16161620|40
ATATATATATATATATATATATATATATATATATATATAT

>16161620|38
ATATATATATATATATATATATATATATATATATATAT

>16161620|36
ATATATATATATATATATATATATATATATATATAT

>16161620|34
ATATATATATATATATATATATATATATATATAT

>16161620|32
ATATATATATATATATATATATATATATATAT

>16161620|30
ATATATATATATATATATATATATATATAT

>16161620|28
ATATATATATATATATATATATATATAT

>16161620|26
ATATATATATATATATATATATATAT

>16161620|24
ATATATATATATATATATATATAT

>16161620|22
ATATATATATATATATATATAT

>16161620|20
ATATATATATATATATATAT

>16164044|20
TATATATATATATATATATA

>16164086|22
ACATATATATATATATATATGT

>16201576|26
ATTCAAATTCAAATTTGAATTTGAAT

>16263108|44
TATATATATATATATATATATATATATATATATATATATATATA

>16263108|42
TATATATATATATATATATATATATATATATATATATATATA

>16263108|40
TATATATATATATATATATATATATATATATATATATATA

>16263108|38
TATATATATATATATATATATATATATATATATATATA

>16263108|36
TATATATATATATATATATATATATATATATATATA

>16263108|34
TATATATATATATATATATATATATATATATATA

>16263108|32
TATATATATATATATATATATATATATATATA

>16263108|30
TATATATATATATATATATATATATATATA

>16263108|28
TATATATATATATATATATATATATATA

>16263108|26
TATATATATATATATATATATATATA

>16263108|24
TATATATATATATATATATATATA

>16263108|22
TATATATATATATATATATATA

>16263108|20
TATATATATATATATATATA

>16367380|24
ATATATATATATATATATATATAT

>16367382|22
ATATATATATATATATATATAT

>16367384|20
ATATATATATATATATATAT

>16418581|26
TATATATATATATATATATATATATA

>16418583|24
TATATATATATATATATATATATA

>16418585|22
TATATATATATATATATATATA

>16418587|20
TATATATATATATATATATA

>16494560|20
ATATATATATATATATATAT

>16494562|20
ATATATATATATATATATAT

>16498351|24
ATATATATATATATATATATATAT

>16508218|42
TATATATATATATATATATATATATATATATATATATATATA

>16508218|40
TATATATATATATATATATATATATATATATATATATATA

>16508218|38
TATATATATATATATATATATATATATATATATATATA

>16508218|36
TATATATATATATATATATATATATATATATATATA

>16508218|34
TATATATATATATATATATATATATATATATATA

>16508218|32
TATATATATATATATATATATATATATATATA

>16508218|30
TATATATATATATATATATATATATATATA

>16508218|28
TATATATATATATATATATATATATATA

>16508218|26
TATATATATATATATATATATATATA

>16508218|24
TATATATATATATATATATATATA

>16508218|22
TATATATATATATATATATATA

>16508218|20
TATATATATATATATATATA

>16508221|42
ATATATATATATATATATATATATATATATATATATATATAT

>16508223|40
ATATATATATATATATATATATATATATATATATATATAT

>16508225|38
ATATATATATATATATATATATATATATATATATATAT

>16508227|36
ATATATATATATATATATATATATATATATATATAT

>16508229|34
ATATATATATATATATATATATATATATATATAT

>16508231|32
ATATATATATATATATATATATATATATATAT

>16508233|30
ATATATATATATATATATATATATATATAT

>16508235|28
ATATATATATATATATATATATATATAT

>16508237|26
ATATATATATATATATATATATATAT

>16508239|24
ATATATATATATATATATATATAT

>16508241|22
ATATATATATATATATATATAT

>16508243|20
ATATATATATATATATATAT

>16601836|42
ATATATATATATATATATATATATATATATATATATATATAT

>16601840|38
ATATATATATATATATATATATATATATATATATATAT

>16601842|36
ATATATATATATATATATATATATATATATATATAT

>16601844|34
ATATATATATATATATATATATATATATATATAT

>16601846|32
ATATATATATATATATATATATATATATATAT

>16601848|30
ATATATATATATATATATATATATATATAT

>16601850|28
ATATATATATATATATATATATATATAT

>16601852|26
ATATATATATATATATATATATATAT

>16601854|24
ATATATATATATATATATATATAT

>16601856|22
ATATATATATATATATATATAT

>16601858|20
ATATATATATATATATATAT

>16650047|28
ATATATATATATATATATATATATATAT

>16711017|22
TTATATATATATATATATATAA

>16750121|28
GATAACTATCATCATGATGATAGTTATC

>16762854|26
ATATATATATATATATATATATATAT

>16800153|20
TTTTCTTGAATTCAAGAAAA

>16826993|48
ATATATATATATATATATATATATATATATATATATATATATATATAT

>16826995|46
ATATATATATATATATATATATATATATATATATATATATATATAT

>16842627|22
TATATATATATATATATATATA

>16845333|42
ATATATATATATATATATATATATATATATATATATATATAT

>16862525|30
ATATATATATATATATATATATATATATAT

>16862525|28
ATATATATATATATATATATATATATAT

>16862525|26
ATATATATATATATATATATATATAT

>16862525|24
ATATATATATATATATATATATAT

>16862525|22
ATATATATATATATATATATAT

>16862525|20
ATATATATATATATATATAT

>16862526|30
TATATATATATATATATATATATATATATA

>16920037|32
TATATATATATATATATATATATATATATATA

>16920037|30
TATATATATATATATATATATATATATATA

>16933119|22
TATATATATATATATATATATA

>16933119|20
TATATATATATATATATATA

>16933120|22
ATATATATATATATATATATAT

>16979018|20
AATAACTTGTACAAGTTATT

>17008484|24
TATATATATATATATATATATATA

>17023136|28
TATATATATATATATATATATATATATA

>17023136|24
TATATATATATATATATATATATA

>17023136|22
TATATATATATATATATATATA

>17023136|20
TATATATATATATATATATA

>17050372|38
ATATATATATATATATATATATATATATATATATATAT

>17064731|24
ATATATATATATATATATATATAT

>17064731|22
ATATATATATATATATATATAT

>17133997|20
ATATATATATATATATATAT

>17197931|32
ATATATATATATATATATATATATATATATAT

>17197931|30
ATATATATATATATATATATATATATATAT

>17197931|28
ATATATATATATATATATATATATATAT

>17197931|26
ATATATATATATATATATATATATAT

>17197931|24
ATATATATATATATATATATATAT

>17197931|22
ATATATATATATATATATATAT

>17197931|20
ATATATATATATATATATAT

>17197933|32
ATATATATATATATATATATATATATATATAT

>17197935|30
ATATATATATATATATATATATATATATAT

>17197937|28
ATATATATATATATATATATATATATAT

>17197939|26
ATATATATATATATATATATATATAT

>17197941|24
ATATATATATATATATATATATAT

>17197943|22
ATATATATATATATATATATAT

>17197945|20
ATATATATATATATATATAT

>17212336|26
TTTATATATATATATATATATATAAA

>17246183|88
ATATATATATATATATATATATATATATATATATATATATATATATATATATATATATATATATATATAT
ATATATATATATATATAT

>17246186|86
TATATATATATATATATATATATATATATATATATATATATATATATATATATATATATATATATATATA
TATATATATATATATA

>17246188|84
TATATATATATATATATATATATATATATATATATATATATATATATATATATATATATATATATATATA
TATATATATATATA

>17246190|82
TATATATATATATATATATATATATATATATATATATATATATATATATATATATATATATATATATATA
TATATATATATA

>17246192|80
TATATATATATATATATATATATATATATATATATATATATATATATATATATATATATATATATATATA
TATATATATA

>17246194|78
TATATATATATATATATATATATATATATATATATATATATATATATATATATATATATATATATATATA
TATATATA

>17246196|76
TATATATATATATATATATATATATATATATATATATATATATATATATATATATATATATATATATATA
TATATA

>17246198|74
TATATATATATATATATATATATATATATATATATATATATATATATATATATATATATATATATATATA
TATA

>17246200|72
TATATATATATATATATATATATATATATATATATATATATATATATATATATATATATATATATATATA
TA

>17246202|70
TATATATATATATATATATATATATATATATATATATATATATATATATATATATATATATATATATATA

>17246204|68
TATATATATATATATATATATATATATATATATATATATATATATATATATATATATATATATATATA

>17246206|66
TATATATATATATATATATATATATATATATATATATATATATATATATATATATATATATATATA

>17246208|64
TATATATATATATATATATATATATATATATATATATATATATATATATATATATATATATATA

>17246210|62
TATATATATATATATATATATATATATATATATATATATATATATATATATATATATATATA

>17246212|60
TATATATATATATATATATATATATATATATATATATATATATATATATATATATATATA

>17246214|58
TATATATATATATATATATATATATATATATATATATATATATATATATATATATATA

>17246216|56
TATATATATATATATATATATATATATATATATATATATATATATATATATATATA

>17246218|54
TATATATATATATATATATATATATATATATATATATATATATATATATATATA

>17246220|52
TATATATATATATATATATATATATATATATATATATATATATATATATATA

>17246222|50
TATATATATATATATATATATATATATATATATATATATATATATATATA

>17246224|48
TATATATATATATATATATATATATATATATATATATATATATATATA

>17246226|46
TATATATATATATATATATATATATATATATATATATATATATATA

>17246228|44
TATATATATATATATATATATATATATATATATATATATATATA

>17246230|42
TATATATATATATATATATATATATATATATATATATATATA

>17246232|40
TATATATATATATATATATATATATATATATATATATATA

>17246234|38
TATATATATATATATATATATATATATATATATATATA

>17246236|36
TATATATATATATATATATATATATATATATATATA

>17246238|34
TATATATATATATATATATATATATATATATATA

>17246240|32
TATATATATATATATATATATATATATATATA

>17246242|30
TATATATATATATATATATATATATATATA

>17246244|28
TATATATATATATATATATATATATATA

>17246246|26
TATATATATATATATATATATATATA

>17246248|24
TATATATATATATATATATATATA

>17246250|22
TATATATATATATATATATATA

>17246252|20
TATATATATATATATATATA

>17246703|22
ATATATATATATATATATATAT

>17316402|40
ATATATATATATATATATATATATATATATATATATATAT

>17316404|38
ATATATATATATATATATATATATATATATATATATAT

>17316406|36
ATATATATATATATATATATATATATATATATATAT

>17316408|34
ATATATATATATATATATATATATATATATATAT

>17316410|32
ATATATATATATATATATATATATATATATAT

>17316412|30
ATATATATATATATATATATATATATATAT

>17316414|28
ATATATATATATATATATATATATATAT

>17316416|26
ATATATATATATATATATATATATAT

>17316418|24
ATATATATATATATATATATATAT

>17316420|22
ATATATATATATATATATATAT

>17316422|20
ATATATATATATATATATAT

>17377490|32
TATATATATATATATATATATATATATATATA

>17377490|30
TATATATATATATATATATATATATATATA

>17377490|28
TATATATATATATATATATATATATATA

>17377490|26
TATATATATATATATATATATATATA

>17377490|24
TATATATATATATATATATATATA

>17377490|22
TATATATATATATATATATATA

>17377490|20
TATATATATATATATATATA

>17377491|34
ATATATATATATATATATATATATATATATATAT

>17410986|20
ATTAAATAATATTATTTAAT

>17556433|26
ATATATATATATATATATATATATAT

>17556435|24
ATATATATATATATATATATATAT

>17556437|22
ATATATATATATATATATATAT

>17556439|20
ATATATATATATATATATAT

>17556688|24
TATTAATTTATCGATAAATTAATA

>17639366|106
GCCNNNNNNNNNNNNNNNNNNNNNNNNNNNNNNNNNNNNNNNNNNNNNNNNNNNNNNNNNNNNNNNNNNN
NNNNNNNNNNNNNNNNNNNNNNNNNNNNNNNNNGGC

>17666401|20
TATATATATATATATATATA

>17666402|20
ATATATATATATATATATAT

>17830640|26
ATATATATATATATATATATATATAT

>17830643|24
TATATATATATATATATATATATA

>17830645|22
TATATATATATATATATATATA

>17830647|20
TATATATATATATATATATA

>17977891|26
TATATATATATATATATATATATATA

>17977891|24
TATATATATATATATATATATATA

>17977891|22
TATATATATATATATATATATA

>17977891|20
TATATATATATATATATATA

>17977892|26
ATATATATATATATATATATATATAT

>18022659|20
TCATATATATATATATATGA

>18026739|26
ATATATATATATATATATATATATAT

>18026740|26
TATATATATATATATATATATATATA

>18127607|22
AATATATATATATATATATATT

>18149347|26
ATATATATATATATATATATATATAT

>18149351|24
ATATATATATATATATATATATAT

>18149353|22
ATATATATATATATATATATAT

>18149355|20
ATATATATATATATATATAT

>18243294|26
ATATATATATATATATATATATATAT

>18243297|24
TATATATATATATATATATATATA

>18243299|22
TATATATATATATATATATATA

>18243301|20
TATATATATATATATATATA

>18411125|20
TATATATATATATATATATA

>18411128|20
ATATATATATATATATATAT

>18420783|26
AAAATATATATATATATATATATTTT

>18456195|20
AAATTAGTAATTACTAATTT

>18475756|32
ATATATATATATATATATATATATATATATAT

>18489085|44
ATATATATATATATATATATATATATATATATATATATATATAT

>18489085|42
ATATATATATATATATATATATATATATATATATATATATAT

>18577304|22
ATATATATATATATATATATAT

>18577305|22
TATATATATATATATATATATA

>18577307|20
TATATATATATATATATATA

>18647032|28
TATATATATATATATATATATATATATA

>18647032|26
TATATATATATATATATATATATATA

>18647269|20
TTATTATAAATTTATAATAA

>18672003|22
ATATATATATATATATATATAT

>18672003|20
ATATATATATATATATATAT

>18744838|54
TATATATATATATATATATATATATATATATATATATATATATATATATATATA

>18744841|52
ATATATATATATATATATATATATATATATATATATATATATATATATATAT

>18744843|50
ATATATATATATATATATATATATATATATATATATATATATATATATAT

>18744845|48
ATATATATATATATATATATATATATATATATATATATATATATATAT

>18744847|46
ATATATATATATATATATATATATATATATATATATATATATATAT

>18744849|44
ATATATATATATATATATATATATATATATATATATATATATAT

>18744851|42
ATATATATATATATATATATATATATATATATATATATATAT

>18744853|40
ATATATATATATATATATATATATATATATATATATATAT

>18744855|38
ATATATATATATATATATATATATATATATATATATAT

>18744857|36
ATATATATATATATATATATATATATATATATATAT

>18744859|34
ATATATATATATATATATATATATATATATATAT

>18744861|32
ATATATATATATATATATATATATATATATAT

>18744863|30
ATATATATATATATATATATATATATATAT

>18744865|28
ATATATATATATATATATATATATATAT

>18744867|26
ATATATATATATATATATATATATAT

>18744869|24
ATATATATATATATATATATATAT

>18744871|22
ATATATATATATATATATATAT

>18744873|20
ATATATATATATATATATAT

>18754016|20
ATTAACTAGATCTAGTTAAT

>18858453|30
ATATATATATATATATATATATATATATAT

>18858453|28
ATATATATATATATATATATATATATAT

>18858453|26
ATATATATATATATATATATATATAT

>18858453|24
ATATATATATATATATATATATAT

>18858453|22
ATATATATATATATATATATAT

>18858453|20
ATATATATATATATATATAT

>18892068|28
ATATATATATATATATATATATATATAT

>18892070|26
ATATATATATATATATATATATATAT

>18892072|24
ATATATATATATATATATATATAT

>18892074|22
ATATATATATATATATATATAT

>18892076|20
ATATATATATATATATATAT

>18962453|20
ATGAATTGGGCCCAATTCAT

>18971422|20
ATGAATTGGGCCCAATTCAT

>19011836|38
TATATCTATATATATATATATATATATATATAGATATA

>19029551|30
ACATATATATATATATATATATATATATGT

>19052292|22
CACAGCTGCAGCTGCAGCTGTG

>19067104|20
TTATTTAATTAATTAAATAA

>19080616|24
ATATATATATATATATATATATAT

>19148920|24
TATATATATATATATATATATATA

>19180285|20
ATATATATATATATATATAT

>19246253|26
AAAAAAAAAAAAATTTTTTTTTTTTT

>19292693|22
ATATATATATATATATATATAT

>19292693|20
ATATATATATATATATATAT

>19317383|22
TATATATATATATATATATATA

>19317385|20
TATATATATATATATATATA

>19364261|32
ATATATATATATATATATATATATATATATAT

>19364261|30
ATATATATATATATATATATATATATATAT

>19364261|28
ATATATATATATATATATATATATATAT

>19364261|26
ATATATATATATATATATATATATAT

>19364261|24
ATATATATATATATATATATATAT

>19364261|22
ATATATATATATATATATATAT

>19364261|20
ATATATATATATATATATAT

>19364265|32
ATATATATATATATATATATATATATATATAT

>19364267|30
ATATATATATATATATATATATATATATAT

>19364269|28
ATATATATATATATATATATATATATAT

>19364271|26
ATATATATATATATATATATATATAT

>19364273|24
ATATATATATATATATATATATAT

>19364275|22
ATATATATATATATATATATAT

>19364277|20
ATATATATATATATATATAT

>19395063|20
AAAAGAAAATATTTTCTTTT

>19439783|22
ATATATATATATATATATATAT

>19441075|46
AAATATATATATATATATATATATATATATATATATATATATATTT

>19443797|28
TATATATATATATATATATATATATATA

>19443797|26
TATATATATATATATATATATATATA

>19443797|24
TATATATATATATATATATATATA

>19443797|22
TATATATATATATATATATATA

>19443797|20
TATATATATATATATATATA

>19443799|30
TATATATATATATATATATATATATATATA

>19443801|28
TATATATATATATATATATATATATATA

>19443803|26
TATATATATATATATATATATATATA

>19443805|24
TATATATATATATATATATATATA

>19443807|22
TATATATATATATATATATATA

>19443809|20
TATATATATATATATATATA

>19472743|20
TTTTTTTTTTAAAAAAAAAA

>19498137|22
AATGGAGAGAGCTCTCTCCATT

>19587410|24
AATCTGTTTGGTACCAAACAGATT

>19624332|32
AATATATATATATATATATATATATATATATT

>19624333|28
ATATATATATATATATATATATATATAT

>19624554|20
ATATATATATATATATATAT

>19636208|34
AAATATATATATATATATATATATATATATATTT

>19753304|32
ATATATATATATATATATATATATATATATAT

>19753304|30
ATATATATATATATATATATATATATATAT

>19753304|28
ATATATATATATATATATATATATATAT

>19753304|26
ATATATATATATATATATATATATAT

>19753304|24
ATATATATATATATATATATATAT

>19753304|22
ATATATATATATATATATATAT

>19753304|20
ATATATATATATATATATAT

>19753306|30
ATATATATATATATATATATATATATATAT

>19753398|38
GATATATATATATATATATATATATATATATATATATC

>19753399|32
ATATATATATATATATATATATATATATATAT

>19753399|30
ATATATATATATATATATATATATATATAT

>19753399|28
ATATATATATATATATATATATATATAT

>19753399|26
ATATATATATATATATATATATATAT

>19753399|24
ATATATATATATATATATATATAT

>19753399|22
ATATATATATATATATATATAT

>19753399|20
ATATATATATATATATATAT

>19753401|34
ATATATATATATATATATATATATATATATATAT

>19753403|32
ATATATATATATATATATATATATATATATAT

>19753405|30
ATATATATATATATATATATATATATATAT

>19753407|28
ATATATATATATATATATATATATATAT

>19753409|26
ATATATATATATATATATATATATAT

>19753411|24
ATATATATATATATATATATATAT

>19753413|22
ATATATATATATATATATATAT

>19753415|20
ATATATATATATATATATAT

>19823108|20
TTATATATATATATATATAA

>19870149|22
TATATATATATATATATATATA

>19870151|20
TATATATATATATATATATA

>19932380|32
ATATATATATATATATATATATATATATATAT

>19932380|30
ATATATATATATATATATATATATATATAT

>19932380|28
ATATATATATATATATATATATATATAT

>19932380|26
ATATATATATATATATATATATATAT

>19932380|24
ATATATATATATATATATATATAT

>19932380|22
ATATATATATATATATATATAT

>19932380|20
ATATATATATATATATATAT

>19932381|32
TATATATATATATATATATATATATATATATA

>19944902|20
TAAATTATATATATAATTTA

>19975711|20
TATATATATATATATATATA

>20006687|20
ATATATATATATATATATAT

>20045253|34
ATATATATATATATATATATATATATATATATAT

>20093836|42
ATATATATATATATATATATATATATATATATATATATATAT

>20093836|40
ATATATATATATATATATATATATATATATATATATATAT

>20093836|38
ATATATATATATATATATATATATATATATATATATAT

>20093836|36
ATATATATATATATATATATATATATATATATATAT

>20093836|34
ATATATATATATATATATATATATATATATATAT

>20093836|32
ATATATATATATATATATATATATATATATAT

>20093836|30
ATATATATATATATATATATATATATATAT

>20093836|28
ATATATATATATATATATATATATATAT

>20093836|26
ATATATATATATATATATATATATAT

>20093836|24
ATATATATATATATATATATATAT

>20093836|22
ATATATATATATATATATATAT

>20093836|20
ATATATATATATATATATAT

>20093838|44
ATATATATATATATATATATATATATATATATATATATATATAT

>20121481|36
TAATATATATATATATATATATATATATATATATTA

>20121483|30
ATATATATATATATATATATATATATATAT

>20121483|28
ATATATATATATATATATATATATATAT

>20121483|26
ATATATATATATATATATATATATAT

>20121483|24
ATATATATATATATATATATATAT

>20121483|22
ATATATATATATATATATATAT

>20121483|20
ATATATATATATATATATAT

>20121487|28
ATATATATATATATATATATATATATAT

>20121489|26
ATATATATATATATATATATATATAT

>20121491|24
ATATATATATATATATATATATAT

>20121493|22
ATATATATATATATATATATAT

>20121495|20
ATATATATATATATATATAT

>20134046|36
TAATATATATATATATATATATATATATATATATTA

>20134048|30
ATATATATATATATATATATATATATATAT

>20134048|28
ATATATATATATATATATATATATATAT

>20134048|26
ATATATATATATATATATATATATAT

>20134048|24
ATATATATATATATATATATATAT

>20134048|22
ATATATATATATATATATATAT

>20134048|20
ATATATATATATATATATAT

>20134052|28
ATATATATATATATATATATATATATAT

>20134054|26
ATATATATATATATATATATATATAT

>20134056|24
ATATATATATATATATATATATAT

>20134058|22
ATATATATATATATATATATAT

>20134060|20
ATATATATATATATATATAT

>20238784|28
TATATATATATATATATATATATATATA

>20238784|26
TATATATATATATATATATATATATA

>20238784|24
TATATATATATATATATATATATA

>20238784|22
TATATATATATATATATATATA

>20238784|20
TATATATATATATATATATA

>20238785|28
ATATATATATATATATATATATATATAT

>20278844|26
ATATATATATATATATATATATATAT

>20278844|24
ATATATATATATATATATATATAT

>20278844|22
ATATATATATATATATATATAT

>20278844|20
ATATATATATATATATATAT

>20307867|32
ATATATATATATATATATATATATATATATAT

>20307868|32
TATATATATATATATATATATATATATATATA

>20307870|30
TATATATATATATATATATATATATATATA

>20307872|28
TATATATATATATATATATATATATATA

>20307874|26
TATATATATATATATATATATATATA

>20307876|24
TATATATATATATATATATATATA

>20307878|22
TATATATATATATATATATATA

>20307880|20
TATATATATATATATATATA

>20307929|44
GATATATATATATATATATATATATATATATATATATATATATC

>20307930|40
ATATATATATATATATATATATATATATATATATATATAT

>20340299|22
TATCAAAAATATATTTTTGATA

>20398496|20
TTTTTTTTTTAAAAAAAAAA

>20433325|22
ATATATATATATATATATATAT

>20433325|20
ATATATATATATATATATAT

>20433326|22
TATATATATATATATATATATA

>20458718|20
TATATGTATATATACATATA

>20491785|32
ATATATATATATATATATATATATATATATAT

>20491787|30
ATATATATATATATATATATATATATATAT

>20499418|38
ATATATATATATATATATATATATATATATATATATAT

>20499418|36
ATATATATATATATATATATATATATATATATATAT

>20499418|34
ATATATATATATATATATATATATATATATATAT

>20499418|32
ATATATATATATATATATATATATATATATAT

>20499418|30
ATATATATATATATATATATATATATATAT

>20499418|28
ATATATATATATATATATATATATATAT

>20499418|26
ATATATATATATATATATATATATAT

>20499418|24
ATATATATATATATATATATATAT

>20499418|22
ATATATATATATATATATATAT

>20499418|20
ATATATATATATATATATAT

>20606480|28
TATATATATATATATATATATATATATA

>20606480|26
TATATATATATATATATATATATATA

>20606480|24
TATATATATATATATATATATATA

>20606480|22
TATATATATATATATATATATA

>20606480|20
TATATATATATATATATATA

>20625827|36
ATATATATATATATATATATATATATATATATATAT

>20625829|34
ATATATATATATATATATATATATATATATATAT

>20625831|32
ATATATATATATATATATATATATATATATAT

>20625833|30
ATATATATATATATATATATATATATATAT

>20625835|28
ATATATATATATATATATATATATATAT

>20625837|26
ATATATATATATATATATATATATAT

>20625839|24
ATATATATATATATATATATATAT

>20625841|22
ATATATATATATATATATATAT

>20625843|20
ATATATATATATATATATAT

>21035032|40
ATATATATATATATATATATATATATATATATATATATAT

>21035032|38
ATATATATATATATATATATATATATATATATATATAT

>21035032|36
ATATATATATATATATATATATATATATATATATAT

>21035032|34
ATATATATATATATATATATATATATATATATAT

>21035032|32
ATATATATATATATATATATATATATATATAT

>21035032|30
ATATATATATATATATATATATATATATAT

>21035032|28
ATATATATATATATATATATATATATAT

>21035032|26
ATATATATATATATATATATATATAT

>21035032|24
ATATATATATATATATATATATAT

>21035032|22
ATATATATATATATATATATAT

>21035032|20
ATATATATATATATATATAT

>21105586|28
AATATATATATATATATATATATATATT

>21105587|22
ATATATATATATATATATATAT

>21105587|20
ATATATATATATATATATAT

>21153465|36
ATATATATATATATATATATATATATATATATATAT

>21153466|36
TATATATATATATATATATATATATATATATATATA

>21153468|34
TATATATATATATATATATATATATATATATATA

>21153470|32
TATATATATATATATATATATATATATATATA

>21153472|30
TATATATATATATATATATATATATATATA

>21153474|28
TATATATATATATATATATATATATATA

>21153476|26
TATATATATATATATATATATATATA

>21153478|24
TATATATATATATATATATATATA

>21153480|22
TATATATATATATATATATATA

>21153482|20
TATATATATATATATATATA

>21178150|30
AATATCAGATATTAATTAATATCTGATATT

>21200081|36
TATATATATATATATATATATATATATATATATATA

>21200081|34
TATATATATATATATATATATATATATATATATA

>21200081|32
TATATATATATATATATATATATATATATATA

>21200081|30
TATATATATATATATATATATATATATATA

>21200081|28
TATATATATATATATATATATATATATA

>21200081|26
TATATATATATATATATATATATATA

>21200081|24
TATATATATATATATATATATATA

>21200081|22
TATATATATATATATATATATA

>21200081|20
TATATATATATATATATATA

>21200082|36
ATATATATATATATATATATATATATATATATATAT

>21201177|26
ATATATATATATATATATATATATAT

>21201181|22
ATATATATATATATATATATAT

>21201183|20
ATATATATATATATATATAT

>21220494|32
AAATATATATATATATATATATATATATATTT

>21228763|20
ATATATATATATATATATAT

>21228764|20
TATATATATATATATATATA

>21320661|38
AAATATATATATATATATATATATATATATATATATTT

>21320831|20
ATATATATATATATATATAT

>21471132|20
TATATATATATATATATATA

>21471396|20
ATATATATATATATATATAT

>21471398|22
ATATATATATATATATATATAT

>21509683|20
TAACCGGGGTACCCCGGTTA

>21533491|22
ATATATATATATATATATATAT

>21533491|20
ATATATATATATATATATAT

>21658984|20
TATATATATATATATATATA

>21658987|20
ATATATATATATATATATAT

>21672454|30
ATATATATATATATATATATATATATATAT

>21869475|28
ATATATATATATATATATATATATATAT

>21869476|28
TATATATATATATATATATATATATATA

>21869478|26
TATATATATATATATATATATATATA

>21869480|24
TATATATATATATATATATATATA

>21869482|22
TATATATATATATATATATATA

>21869484|20
TATATATATATATATATATA

>21943541|24
ATATATATATATATATATATATAT

>21943541|22
ATATATATATATATATATATAT

>21943541|20
ATATATATATATATATATAT

>21960859|28
TATATATATATATATATATATATATATA

>21960860|28
ATATATATATATATATATATATATATAT

>21960862|26
ATATATATATATATATATATATATAT

>21960864|24
ATATATATATATATATATATATAT

>21960866|22
ATATATATATATATATATATAT

>21960868|20
ATATATATATATATATATAT

>22109103|34
TATATATATATATATATATATATATATATATATA

>22109425|44
TATATATATATATATATATATATATATATATATATATATATATA

>22109426|44
ATATATATATATATATATATATATATATATATATATATATATAT

>22109428|42
ATATATATATATATATATATATATATATATATATATATATAT

>22109430|40
ATATATATATATATATATATATATATATATATATATATAT

>22109432|38
ATATATATATATATATATATATATATATATATATATAT

>22109434|36
ATATATATATATATATATATATATATATATATATAT

>22109436|34
ATATATATATATATATATATATATATATATATAT

>22109438|32
ATATATATATATATATATATATATATATATAT

>22109440|30
ATATATATATATATATATATATATATATAT

>22109442|28
ATATATATATATATATATATATATATAT

>22109444|26
ATATATATATATATATATATATATAT

>22109446|24
ATATATATATATATATATATATAT

>22109448|22
ATATATATATATATATATATAT

>22109450|20
ATATATATATATATATATAT

>22131842|30
ATATATATATATATATATATATATATATAT

>22134797|32
TATATATATATATATATATATATATATATATA

>22134797|30
TATATATATATATATATATATATATATATA

>22134799|30
TATATATATATATATATATATATATATATA

>22134801|28
TATATATATATATATATATATATATATA

>22134803|26
TATATATATATATATATATATATATA

>22134805|24
TATATATATATATATATATATATA

>22134807|22
TATATATATATATATATATATA

>22134809|20
TATATATATATATATATATA

>22166698|20
ATAATTTTTTAAAAAATTAT

>22253095|24
GATATATATATATATATATATATC

>22253096|20
ATATATATATATATATATAT

>22253098|20
ATATATATATATATATATAT

>22422550|36
ATATATATATATATATATATATATATATATATATAT

>22422550|34
ATATATATATATATATATATATATATATATATAT

>22422550|32
ATATATATATATATATATATATATATATATAT

>22422550|30
ATATATATATATATATATATATATATATAT

>22422550|28
ATATATATATATATATATATATATATAT

>22422550|26
ATATATATATATATATATATATATAT

>22422550|24
ATATATATATATATATATATATAT

>22422550|22
ATATATATATATATATATATAT

>22422550|20
ATATATATATATATATATAT

>22422551|38
TATATATATATATATATATATATATATATATATATATA

>22469114|22
ATATATATATATATATATATAT

>22469116|20
ATATATATATATATATATAT

>22516221|26
TATATATATATATATATATATATATA

>22524287|22
ATATATATATATATATATATAT

>22524287|20
ATATATATATATATATATAT

>22524289|24
ATATATATATATATATATATATAT

>22546588|36
ATATATATATATATATATATATATATATATATATAT

>22546588|34
ATATATATATATATATATATATATATATATATAT

>22546588|32
ATATATATATATATATATATATATATATATAT

>22546588|30
ATATATATATATATATATATATATATATAT

>22546588|28
ATATATATATATATATATATATATATAT

>22546588|26
ATATATATATATATATATATATATAT

>22546588|24
ATATATATATATATATATATATAT

>22546588|22
ATATATATATATATATATATAT

>22546588|20
ATATATATATATATATATAT

>22592881|20
TATATATATATATATATATA

>22778032|58
TATATATATATATATATATATATATATATATATATATATATATATATATATATATATA

>22778032|56
TATATATATATATATATATATATATATATATATATATATATATATATATATATATA

>22778032|54
TATATATATATATATATATATATATATATATATATATATATATATATATATATA

>22778032|52
TATATATATATATATATATATATATATATATATATATATATATATATATATA

>22778032|50
TATATATATATATATATATATATATATATATATATATATATATATATATA

>22778032|48
TATATATATATATATATATATATATATATATATATATATATATATATA

>22778032|46
TATATATATATATATATATATATATATATATATATATATATATATA

>22778032|44
TATATATATATATATATATATATATATATATATATATATATATA

>22778032|42
TATATATATATATATATATATATATATATATATATATATATA

>22778032|40
TATATATATATATATATATATATATATATATATATATATA

>22778032|38
TATATATATATATATATATATATATATATATATATATA

>22778032|36
TATATATATATATATATATATATATATATATATATA

>22778032|34
TATATATATATATATATATATATATATATATATA

>22778032|32
TATATATATATATATATATATATATATATATA

>22778032|30
TATATATATATATATATATATATATATATA

>22778032|28
TATATATATATATATATATATATATATA

>22778032|26
TATATATATATATATATATATATATA

>22778032|24
TATATATATATATATATATATATA

>22778032|22
TATATATATATATATATATATA

>22778032|20
TATATATATATATATATATA

>22778798|20
TATATATATATATATATATA

>22778799|20
ATATATATATATATATATAT

>22781407|40
TATATATATATATATATATATATATATATATATATATATA

>22781407|38
TATATATATATATATATATATATATATATATATATATA

>22781407|36
TATATATATATATATATATATATATATATATATATA

>22781407|34
TATATATATATATATATATATATATATATATATA

>22781407|32
TATATATATATATATATATATATATATATATA

>22781407|30
TATATATATATATATATATATATATATATA

>22781407|28
TATATATATATATATATATATATATATA

>22781407|26
TATATATATATATATATATATATATA

>22781407|24
TATATATATATATATATATATATA

>22781407|22
TATATATATATATATATATATA

>22781407|20
TATATATATATATATATATA

>22846388|36
TATATATATATATATATATATATATATATATATATA

>22846389|36
ATATATATATATATATATATATATATATATATATAT

>22849990|50
ATATATATATATATATATATATATATATATATATATATATATATATATAT

>22849992|50
ATATATATATATATATATATATATATATATATATATATATATATATATAT

>22849994|48
ATATATATATATATATATATATATATATATATATATATATATATATAT

>22849996|46
ATATATATATATATATATATATATATATATATATATATATATATAT

>22849998|44
ATATATATATATATATATATATATATATATATATATATATATAT

>22850000|42
ATATATATATATATATATATATATATATATATATATATATAT

>22850002|40
ATATATATATATATATATATATATATATATATATATATAT

>22850004|38
ATATATATATATATATATATATATATATATATATATAT

>22850006|36
ATATATATATATATATATATATATATATATATATAT

>22850008|34
ATATATATATATATATATATATATATATATATAT

>22850010|32
ATATATATATATATATATATATATATATATAT

>22850012|30
ATATATATATATATATATATATATATATAT

>22850014|28
ATATATATATATATATATATATATATAT

>22850016|26
ATATATATATATATATATATATATAT

>22850018|24
ATATATATATATATATATATATAT

>22850020|22
ATATATATATATATATATATAT

>22850022|20
ATATATATATATATATATAT

>23075240|28
AATATATATATATATATATATATATATT

>23075241|24
ATATATATATATATATATATATAT

>23112213|22
ATATATATATATATATATATAT

>23213615|20
AATTTTTTATATAAAAAATT

>23215894|50
TTATATATATATATATATATATATATATATATATATATATATATATATAA

>23215897|46
TATATATATATATATATATATATATATATATATATATATATATATA

>23341025|20
TTTATATATATATATATAAA

>23373006|22
ATATATATATATATATATATAT

>23373006|20
ATATATATATATATATATAT

>23517735|34
AATATATATATATATATATATATATATATATATT

>23517736|30
ATATATATATATATATATATATATATATAT

>23517736|28
ATATATATATATATATATATATATATAT

>23517736|26
ATATATATATATATATATATATATAT

>23517736|24
ATATATATATATATATATATATAT

>23517736|22
ATATATATATATATATATATAT

>23517736|20
ATATATATATATATATATAT

>23543615|20
ATATATATATATATATATAT

>23543616|20
TATATATATATATATATATA

>23565979|20
AATATATATATATATATATT

>23692736|26
GTATATATATATATATATATATATAC

>23692737|22
TATATATATATATATATATATA

>23692737|20
TATATATATATATATATATA

>23897830|26
CATATATATATATATATATATATATG

>23897831|22
ATATATATATATATATATATAT

>23897831|20
ATATATATATATATATATAT

>23909430|20
AAATATATATATATATATTT

>23995396|24
TAATATATATATATATATATATTA

>24010325|52
TATATATATATATATATATATATATATATATATATATATATATATATATATA

>24010326|52
ATATATATATATATATATATATATATATATATATATATATATATATATATAT

>24010328|50
ATATATATATATATATATATATATATATATATATATATATATATATATAT

>24010330|48
ATATATATATATATATATATATATATATATATATATATATATATATAT

>24010332|46
ATATATATATATATATATATATATATATATATATATATATATATAT

>24010334|44
ATATATATATATATATATATATATATATATATATATATATATAT

>24010336|42
ATATATATATATATATATATATATATATATATATATATATAT

>24010338|40
ATATATATATATATATATATATATATATATATATATATAT

>24010340|38
ATATATATATATATATATATATATATATATATATATAT

>24010342|36
ATATATATATATATATATATATATATATATATATAT

>24010344|34
ATATATATATATATATATATATATATATATATAT

>24010346|32
ATATATATATATATATATATATATATATATAT

>24010348|30
ATATATATATATATATATATATATATATAT

>24010350|28
ATATATATATATATATATATATATATAT

>24010352|26
ATATATATATATATATATATATATAT

>24010354|24
ATATATATATATATATATATATAT

>24010356|22
ATATATATATATATATATATAT

>24010358|20
ATATATATATATATATATAT

>24049310|20
ATATATATATATATATATAT

>24060331|20
AATATAAATATATTTATATT

>24484068|20
ATATATATATATATATATAT

>24507075|20
TATATATATATATATATATA

>24568682|40
ATATATATATATATATATATATATATATATATATATATAT

>24569880|26
ATATATATATATATATATATATATAT

>24764420|38
ATATATATATATATATATATATATATATATATATATAT

>24764420|36
ATATATATATATATATATATATATATATATATATAT

>24764420|34
ATATATATATATATATATATATATATATATATAT

>24764420|32
ATATATATATATATATATATATATATATATAT

>24764420|30
ATATATATATATATATATATATATATATAT

>24764420|28
ATATATATATATATATATATATATATAT

>24764420|26
ATATATATATATATATATATATATAT

>24764420|24
ATATATATATATATATATATATAT

>24764420|22
ATATATATATATATATATATAT

>24764420|20
ATATATATATATATATATAT

>24764421|38
TATATATATATATATATATATATATATATATATATATA

>24767830|42
AATATATATATATATATATATATATATATATATATATATATT

>24767831|38
ATATATATATATATATATATATATATATATATATATAT

>24767831|36
ATATATATATATATATATATATATATATATATATAT

>24767831|34
ATATATATATATATATATATATATATATATATAT

>24767831|32
ATATATATATATATATATATATATATATATAT

>24767831|30
ATATATATATATATATATATATATATATAT

>24767831|28
ATATATATATATATATATATATATATAT

>24767831|26
ATATATATATATATATATATATATAT

>24767831|24
ATATATATATATATATATATATAT

>24767831|22
ATATATATATATATATATATAT

>24767831|20
ATATATATATATATATATAT

>24767835|36
ATATATATATATATATATATATATATATATATATAT

>24767837|34
ATATATATATATATATATATATATATATATATAT

>24767839|32
ATATATATATATATATATATATATATATATAT

>24767841|30
ATATATATATATATATATATATATATATAT

>24767843|28
ATATATATATATATATATATATATATAT

>24767845|26
ATATATATATATATATATATATATAT

>24767847|24
ATATATATATATATATATATATAT

>24767849|22
ATATATATATATATATATATAT

>24767851|20
ATATATATATATATATATAT

>24802021|32
AAAATATATATATATATATATATATATATTTT

>24802332|30
ATATATATATATATATATATATATATATAT

>24871855|30
ATATATATATATATATATATATATATATAT

>24871855|28
ATATATATATATATATATATATATATAT

>24871855|26
ATATATATATATATATATATATATAT

>24871855|24
ATATATATATATATATATATATAT

>24871855|22
ATATATATATATATATATATAT

>24871855|20
ATATATATATATATATATAT

>24921062|20
ATTAAAAATCGATTTTTAAT

>24923521|34
TATATATATATATATATATATATATATATATATA

>24923523|32
TATATATATATATATATATATATATATATATA

>25050702|22
ATATATATATATATATATATAT

>25050704|20
ATATATATATATATATATAT

>25119342|22
TATATATATATATATATATATA

>25119342|20
TATATATATATATATATATA

>25135773|24
TATATATATATATATATATATATA

>25135773|22
TATATATATATATATATATATA

>25135773|20
TATATATATATATATATATA

>25204986|20
CTAGTAACCGCGGTTACTAG

>25530767|22
TATATATATATATATATATATA

>25530767|20
TATATATATATATATATATA

>25625040|24
ACATATATATATATATATATATGT

>25636732|28
TATATATATATATATATATATATATATA

>25636732|26
TATATATATATATATATATATATATA

>25636732|24
TATATATATATATATATATATATA

>25636732|22
TATATATATATATATATATATA

>25636732|20
TATATATATATATATATATA

>25636735|26
ATATATATATATATATATATATATAT

>25636737|24
ATATATATATATATATATATATAT

>25636739|22
ATATATATATATATATATATAT

>25636741|20
ATATATATATATATATATAT

>25638148|20
TATATATATATATATATATA

>25639602|20
ATATATATATATATATATAT

>25672924|26
ATTATGTAGTATATATACTACATAAT

>25674636|20
TATATATATATATATATATA

>25682953|32
ATATATATATATATATATATATATATATATAT

>25682955|30
ATATATATATATATATATATATATATATAT

>25682957|28
ATATATATATATATATATATATATATAT

>25682959|26
ATATATATATATATATATATATATAT

>25682961|24
ATATATATATATATATATATATAT

>25682963|22
ATATATATATATATATATATAT

>25682965|20
ATATATATATATATATATAT

>25685687|26
ATATATATATATATATATATATATAT

>25685688|26
TATATATATATATATATATATATATA

>25823835|42
ATATATATATATATATATATATATATATATATATATATATAT

>25844716|24
TTTTGCTTATAATTATAAGCAAAA

>25851932|22
ATATATATATATATATATATAT

>25851933|22
TATATATATATATATATATATA

>25858563|20
GTATATATATATATATATAC

>25988685|20
TCTTCTAATTAATTAGAAGA

>26135747|22
ATATATATATATATATATATAT

>26215238|34
ATATATATATATATATATATATATATATATATAT

>26215238|30
ATATATATATATATATATATATATATATAT

>26215238|28
ATATATATATATATATATATATATATAT

>26215238|26
ATATATATATATATATATATATATAT

>26215238|24
ATATATATATATATATATATATAT

>26215238|22
ATATATATATATATATATATAT

>26215238|20
ATATATATATATATATATAT

>26215240|32
ATATATATATATATATATATATATATATATAT

>26215242|30
ATATATATATATATATATATATATATATAT

>26215244|28
ATATATATATATATATATATATATATAT

>26215246|26
ATATATATATATATATATATATATAT

>26215248|24
ATATATATATATATATATATATAT

>26215250|22
ATATATATATATATATATATAT

>26215252|20
ATATATATATATATATATAT

>26395101|40
ATATATATATATATATATATATATATATATATATATATAT

>26395104|38
TATATATATATATATATATATATATATATATATATATA

>26395106|36
TATATATATATATATATATATATATATATATATATA

>26395108|34
TATATATATATATATATATATATATATATATATA

>26395110|32
TATATATATATATATATATATATATATATATA

>26395112|30
TATATATATATATATATATATATATATATA

>26395114|28
TATATATATATATATATATATATATATA

>26395116|26
TATATATATATATATATATATATATA

>26395118|24
TATATATATATATATATATATATA

>26395120|22
TATATATATATATATATATATA

>26395122|20
TATATATATATATATATATA

>26520477|20
TGGCTCTTATATAAGAGCCA

>26554829|20
AAAAAAAATATATTTTTTTT

>26569149|20
ATATATATATATATATATAT

>26617208|20
ATATATATATATATATATAT

>26667861|30
TATATATATATATATATATATATATATATA

>26717276|28
TATATATATATATATATATATATATATA

>26736823|26
TATATATATATATATATATATATATA

>26736825|24
TATATATATATATATATATATATA

>26736827|22
TATATATATATATATATATATA

>26736829|20
TATATATATATATATATATA

>26822471|34
ATATATATATATATATATATATATATATATATAT

>26822472|34
TATATATATATATATATATATATATATATATATA

>26906072|38
ATATATATATATATATATATATATATATATATATATAT

>26906072|36
ATATATATATATATATATATATATATATATATATAT

>26906072|34
ATATATATATATATATATATATATATATATATAT

>26906072|32
ATATATATATATATATATATATATATATATAT

>26906072|30
ATATATATATATATATATATATATATATAT

>26906072|28
ATATATATATATATATATATATATATAT

>26906072|26
ATATATATATATATATATATATATAT

>26906072|24
ATATATATATATATATATATATAT

>26906072|22
ATATATATATATATATATATAT

>26906072|20
ATATATATATATATATATAT

>26925894|20
ATATATATATATATATATAT

>26925895|20
TATATATATATATATATATA

>26963035|24
ATATATATATATATATATATATAT

>26963036|24
TATATATATATATATATATATATA

>26963083|22
TATATATATATATATATATATA

>27038805|34
TATATATATATATATATATATATATATATATATA

>27038808|32
ATATATATATATATATATATATATATATATAT

>27038810|30
ATATATATATATATATATATATATATATAT

>27038812|28
ATATATATATATATATATATATATATAT

>27038814|26
ATATATATATATATATATATATATAT

>27038816|24
ATATATATATATATATATATATAT

>27038818|22
ATATATATATATATATATATAT

>27038820|20
ATATATATATATATATATAT

>27041776|44
ATATATATATATATATATATATATATATATATATATATATATAT

>27047282|26
ATATATATATATATATATATATATAT

>27047282|24
ATATATATATATATATATATATAT

>27047282|22
ATATATATATATATATATATAT

>27047282|20
ATATATATATATATATATAT

>27047285|26
TATATATATATATATATATATATATA

>27047287|24
TATATATATATATATATATATATA

>27047289|22
TATATATATATATATATATATA

>27047291|20
TATATATATATATATATATA

>27083845|24
GATTAATTAATTAATTAATTAATC

>27085280|34
TATATATATATATATATATATATATATATATATA

>27085280|32
TATATATATATATATATATATATATATATATA

>27085280|30
TATATATATATATATATATATATATATATA

>27085280|28
TATATATATATATATATATATATATATA

>27085280|26
TATATATATATATATATATATATATA

>27085280|24
TATATATATATATATATATATATA

>27085280|22
TATATATATATATATATATATA

>27085280|20
TATATATATATATATATATA

>27085281|34
ATATATATATATATATATATATATATATATATAT

>27136961|20
CATATATATATATATATATG

>27147291|24
ATATATATATATATATATATATAT

>27147291|22
ATATATATATATATATATATAT

>27147291|20
ATATATATATATATATATAT

>27147295|22
ATATATATATATATATATATAT

>27147297|20
ATATATATATATATATATAT

>27178565|22
ATATATATATATATATATATAT

>27178565|20
ATATATATATATATATATAT

>27178567|24
ATATATATATATATATATATATAT

>27221280|32
TATATATATATATATATATATATATATATATA

>27258444|26
AATATATATATATATATATATATATT

>27258447|22
ATATATATATATATATATATAT

>27531748|20
TATATATATATATATATATA

>27554375|20
ATATATATATATATATATAT

>27554376|20
TATATATATATATATATATA

>27561567|42
ATATATATATATATATATATATATATATATATATATATATAT

>27572962|56
TATATATATATATATATATATATATATATATATATATATATATATATATATATATA

>27601473|24
ATATATATATATATATATATATAT

>27674607|22
ATATATATATATATATATATAT

>27674607|20
ATATATATATATATATATAT

>27675853|32
TATATATATATATATATATATATATATATATA

>27675856|30
ATATATATATATATATATATATATATATAT

>27675858|28
ATATATATATATATATATATATATATAT

>27675860|26
ATATATATATATATATATATATATAT

>27675862|24
ATATATATATATATATATATATAT

>27675864|22
ATATATATATATATATATATAT

>27675866|20
ATATATATATATATATATAT

>27676010|30
TATATATATATATATATATATATATATATA

>27676012|30
TATATATATATATATATATATATATATATA

>27686599|26
ATATATATATATATATATATATATAT

>27686601|24
ATATATATATATATATATATATAT

>27686603|22
ATATATATATATATATATATAT

>27686605|20
ATATATATATATATATATAT

>27707635|20
CTAAATAATTAATTATTTAG

>27742125|20
TTAATCTGTTAACAGATTAA

>27748613|22
TATATATATATATATATATATA

>27884843|26
GTATATATATATATATATATATATAC

>27884844|22
TATATATATATATATATATATA

>28002727|34
ATATATATATATATATATATATATATATATATAT

>28002728|34
TATATATATATATATATATATATATATATATATA

>28002730|32
TATATATATATATATATATATATATATATATA

>28002732|30
TATATATATATATATATATATATATATATA

>28002734|28
TATATATATATATATATATATATATATA

>28002736|26
TATATATATATATATATATATATATA

>28002738|24
TATATATATATATATATATATATA

>28002740|22
TATATATATATATATATATATA

>28002742|20
TATATATATATATATATATA

>28038896|28
TATATATATATATATATATATATATATA

>28038898|26
TATATATATATATATATATATATATA

>28041694|24
ACATATATAAATATTTATATATGT

>28128296|20
AAAAGTTTCATGAAACTTTT

>28284317|20
ATATATATATATATATATAT

>28324955|20
TATATATATATATATATATA

>28340300|24
ATATATATATATATATATATATAT

>28340302|22
ATATATATATATATATATATAT

>28390160|22
TCTCATGATCATGATCATGAGA

>28444149|42
ATATATATATATATATATATATATATATATATATATATATAT

>28444150|42
TATATATATATATATATATATATATATATATATATATATATA

>28444911|28
CATATATATATATATATATATATATATG

>28444912|24
ATATATATATATATATATATATAT

>28444912|22
ATATATATATATATATATATAT

>28444912|20
ATATATATATATATATATAT

>28500912|22
TGATTAACAAATTTGTTAATCA

>28537487|107
GCANNNNNNNNNNNNNNNNNNNNNNNNNNNNNNNNNNNNNNNNNNNNNNNNNNNNNNNNNNNNNNNNNNN
NNNNNNNNNNNNNNNNNNNNNNNNNNNNNNNNNAAGC

>28605640|20
AATAATGACATGTCATTATT

>28708455|24
TCATATATATATATATATATATGA

>28996976|20
ATATATATATATATATATAT

>29279837|22
ATATATATATATATATATATAT

>29279837|20
ATATATATATATATATATAT

>29279840|22
TATATATATATATATATATATA

>29279842|20
TATATATATATATATATATA

>29280595|26
TATATATATATATATATATATATATA

>29280596|26
ATATATATATATATATATATATATAT

>29290931|24
ATATATATATATATATATATATAT

>29290931|22
ATATATATATATATATATATAT

>29290931|20
ATATATATATATATATATAT

>29290932|24
TATATATATATATATATATATATA

>29296277|22
TATATAAATATATATTTATATA

>29363782|20
GTGTTTAAAATTTTAAACAC

>29382361|24
ATATATATATATATATATATATAT

>29382362|24
TATATATATATATATATATATATA

>29445166|34
ATATATATATATATATATATATATATATATATAT

>29605197|30
AATATATATATATATATATATATATATATT

>29605200|26
ATATATATATATATATATATATATAT

>29693733|24
TATATATATATATATATATATATA

>29763237|24
ATATATATATATATATATATATAT

>29763240|22
TATATATATATATATATATATA

>29763242|20
TATATATATATATATATATA

>29993786|20
TATATATATATATATATATA

>29993787|20
ATATATATATATATATATAT

>30037341|24
TATATATATATATATATATATATA

>30037341|22
TATATATATATATATATATATA

>30037341|20
TATATATATATATATATATA

>30047385|38
TATATATATATATATATATATATATATATATATATATA

>30047385|36
TATATATATATATATATATATATATATATATATATA

>30047385|34
TATATATATATATATATATATATATATATATATA

>30047385|32
TATATATATATATATATATATATATATATATA

>30047385|30
TATATATATATATATATATATATATATATA

>30047385|28
TATATATATATATATATATATATATATA

>30047385|26
TATATATATATATATATATATATATA

>30047385|24
TATATATATATATATATATATATA

>30047385|22
TATATATATATATATATATATA

>30047385|20
TATATATATATATATATATA

>30047386|40
ATATATATATATATATATATATATATATATATATATATAT

>30134291|32
TATATATATATATATATATATATATATATATA

>30134293|32
TATATATATATATATATATATATATATATATA

>30168872|28
ATATATATATATATATATATATATATAT

>30168874|26
ATATATATATATATATATATATATAT

>30168876|24
ATATATATATATATATATATATAT

>30168878|22
ATATATATATATATATATATAT

>30168880|20
ATATATATATATATATATAT

>30201437|22
AATATATATATATATATATATT

>30255368|20
TAATTTAATTAATTAAATTA

>30287613|34
ATATATATATATATATATATATATATATATATAT

>30287613|32
ATATATATATATATATATATATATATATATAT

>30381110|48
ATATATATATATATATATATATATATATATATATATATATATATATAT

>30384287|28
ATATATATATATATATATATATATATAT

>30384287|26
ATATATATATATATATATATATATAT

>30384287|24
ATATATATATATATATATATATAT

>30384287|22
ATATATATATATATATATATAT

>30384287|20
ATATATATATATATATATAT

>30384288|28
TATATATATATATATATATATATATATA
