# Supplementary material for: detectIR: A Novel Program for Detecting Perfect and Imperfect Inverted Repeats Using Complex Numbers and Vector Calculation
Source: PLoS One. 2014 Nov 19;9(11):e113349. doi: 10.1371/journal.pone.0113349 (PMC4237412; doi:10.1371/journal.pone.0113349)
Supplement: File S11 — The output files of the imperfect inverted repeats detected differentially by detectIR and MATLAB palindromes function (Using the parameters described in the manuscript and chromosome 1 of Arabidopsis thaliana as input data). (TGZ) [file pone.0113349.s014.tgz › ./Supplemental_File_11/Private1.fasta]

>133|20
ATCATTGTGTATATAATGAT

>548|20
CTTTAGCATTTATTCTGAAG

>784|20
ACTTCTCGGTACTGCAAAGT

>841|20
TAGATATTAGGTAATCTGTA

>881|20
ATAATTTAAAATAAAATTAT

>1113|20
TTTTATATAATTTAATCAAA

>1120|20
TAATTTAATCAAATAAATAA

>1229|20
GTGATTCCTCCATGAATCAC

>1240|20
ATGAATCACATCTGCTTGAT

>1358|20
TCTAGATTATATAAATGAGA

>1383|20
AATTAGAGGAACCTTTGATT

>1643|20
GAGATACGAAATCAAATCTC

>1748|20
CAAATGCATGAATGAATTTG

>1888|20
TTCAGTGTCTGGACACTAAA

>1979|20
TAACCATGTATTCATAGTAA

>2251|20
GAGATACGAAATCAAATCTC

>2390|20
TTAGTTGTGGCGAAAAATAA

>2890|20
CATTGTTCCATGATAAAATG

>2894|20
GTTCCATGATAAAATGCAAC

>3204|20
AATTTATATTTATTTAAATT

>3207|20
TTATATTTATTTAAATTTTA

>3232|20
TCTTCTATTATAATACTAAA

>3304|20
ACCGATTTTATAAAATTTAT

>3310|20
TTTATAAAATTTATTATTAA

>3315|20
AAAATTTATTATTAAATCTT

>3322|20
ATTATTAAATCTTTTTTAAT

>3380|20
TTGATTAAAATTCTAAACCA

>3422|20
TTAAGACTAATAAATCTTAA

>3430|20
AATAAATCTTAATAGTTAAT

>3552|20
ATTAATTTAATTAAGAAAAT

>3554|20
TAATTTAATTAAGAAAATAA

>3917|20
AGTTCCGAATTTTCTGAATT

>4284|20
TCTATTCATATATATATATA

>4286|20
TATTCATATATATATATATA

>4287|20
ATTCATATATATATATATAT

>4288|20
TTCATATATATATATATATA

>4295|20
ATATATATATATATATATGT

>4298|20
TATATATATATATATGTGGA

>4299|20
ATATATATATATATGTGGAT

>4300|20
TATATATATATATGTGGATA

>4301|20
ATATATATATATGTGGATAT

>4302|20
TATATATATATGTGGATATA

>4303|20
ATATATATATGTGGATATAT

>4304|20
TATATATATGTGGATATATA

>4305|20
ATATATATGTGGATATATAT

>4306|20
TATATATGTGGATATATATA

>4307|20
ATATATGTGGATATATATAT

>4308|20
TATATGTGGATATATATATA

>4309|20
ATATGTGGATATATATATAT

>4483|20
CAGAGGACATATGTCATCTG

>5363|20
GAAATCTGAATCAACATTTC

>5866|20
TATATAAATAAAGTGATATA

>5868|20
TATAAATAAAGTGATATATA

>5971|20
TGCATTTGCAAGGAAATGAA

>6210|20
AAGAACATGATCATTGGCTT

>6367|20
TTAACCCAATATTCGTTTCA

>6398|20
ATCATCAGAATTCTCAACAT

>6765|20
ACCAACAATTAACTTTTGAT

>6844|20
ACAGTATGGTATAATAATGT

>7689|20
TCAATGACTTAAATCATTTA

>8097|20
TACTTCTATATATGGAAAAA

>8195|20
AATGCTTGAAATCAAGAACT

>8783|20
TTTGAAGTCTTAACTTTAAA

>9148|20
AGTGAAGAAATTTATTTAGT

>9213|20
ACAAAAAAAACTCCTTTTGT

>9504|20
AGAATGAATTATTTTATTTT

>9572|20
ACAACTAATCATTTAGATGT

>9846|20
GAATACGTATTTACATATTC

>9967|20
CTAACATATATATATATATG

>9970|20
ACATATATATATATATGTAT

>9971|20
CATATATATATATATGTATG

>9972|20
ATATATATATATATGTATGT

>9974|20
ATATATATATATGTATGTTT

>9975|20
TATATATATATGTATGTTTA

>9976|20
ATATATATATGTATGTTTAT

>9977|20
TATATATATGTATGTTTATA

>9978|20
ATATATATGTATGTTTATAT

>10018|20
ATATCTTATATATTACATGT

>10810|20
TAAAATAATATATCAATTTA

>10818|20
TATATCAATTTATACATATA

>10827|20
TTATACATATACATGTGTAA

>10828|20
TATACATATACATGTGTAAA

>10871|20
ATGTGTATATATATAGTAAT

>10900|20
ATTTAGGTTCTAACATATAT

>10907|20
TTCTAACATATATTCTAAAA

>11623|20
TATTTTATGTAAATTATATA

>11632|20
TAAATTATATATATAGTTTA

>11642|20
ATATAGTTTATATACAAAAT

>11749|20
AAAACGAAGAAGATCGTTTT

>11799|20
CCTTAGAAAAATTACTAATG

>11936|20
ATCATCATTATCATCATCAT

>11939|20
ATCATTATCATCATCATGAT

>12467|20
CCAATCTATGTAAAGTTTGG

>12508|20
TGCCTCGTTGGAAAGAGACA

>12587|20
GTAGCTCTGGCTAGAGTTCC

>12603|20
TTCCAATACGAGTAACGGAA

>12782|20
TTCTTTCTCCGGAGGTGGAA

>13072|20
TGAATCTTGATGAAGTTTAA

>13329|20
TCTCACCTTATAATATAAGA

>13475|20
AAACTATATATGTATATCTT

>13476|20
AACTATATATGTATATCTTT

>13499|20
TTGACTTTATATAGAATGAA

>13597|20
TTTCTCTTTATGAAGATGAA

>13791|20
TTTATACATATGTGTATGTA

>13796|20
ACATATGTGTATGTATATGT

>13897|20
AATTTTTTTTTAAAAACAAT

>13898|20
ATTTTTTTTTAAAAACAATT

>14110|20
AAAACAAATGCACATTTTTT

>14123|20
ATTTTTTCCATGTATAGAAT

>14188|20
TCACATTAAATTAAATATAA

>14356|20
ATCTTGTACTCGTCCAACAT

>14473|20
TAACATAAAATTTTACTTAA

>14609|20
TATGTGTATTGATTCACTTA

>14835|20
ACTAATTTCGCATAATTAAT

>14842|20
TCGCATAATTAATTACCCAA

>14871|20
TGGTATAGTTAATTATGCAA

>15274|20
ATAACAAGAATTATTATAAT

>15283|20
ATTATTATAATGACATTAAT

>15290|20
TAATGACATTAATATTTTTA

>15359|20
TTGATGTTTTGAGACAGCAA

>15589|20
TCGTCGATTATGATCAACAA

>15608|20
ATTTTACTAATTTATAAACT

>15835|20
TTTCAAATAATTTTCTGTAA

>15860|20
ATGATATAGGGGTATATTAT

>15878|20
ATATACATATATATATATTT

>16224|20
TTTAATATGTATTTATTATA

>16334|20
AATAAAGTTTCGACTTTGTT

>16785|20
ATTGATACATATTTATATAT

>17065|20
AATTACATAGGTATGCCATT

>17099|20
AAAGAGTAAATTAATTCATT

>17103|20
AGTAAATTAATTCATTTCTT

>17105|20
TAAATTAATTCATTTCTTTA

>17113|20
TTCATTTCTTTAAAAATTAA

>17143|20
ACTAATTTAATTAATTAAAT

>17225|20
TAGATTTGATATCTAAATTA

>17259|20
AAAATGTAACCTTATTTTTT

>17285|20
AATTACATAGGTATGCCATT

>17319|20
AAAGAGTAAATTAATTCATT

>17323|20
AGTAAATTAATTCATTTCTT

>17325|20
TAAATTAATTCATTTCTTTA

>17333|20
TTCATTTCTTTAAAAATTAA

>17363|20
ACTAATTTAATTAATTAAAT

>17445|20
TAGATTTGATATCTAAATTA

>17471|20
TAATTTTTTATTAATTATTA

>17517|20
TCTATTTTTGCAAAAAAATA

>17550|20
AAAAAAATAATTAGATTTTT

>17551|20
AAAAAATAATTAGATTTTTT

>17552|20
AAAAATAATTAGATTTTTTT

>17729|20
AATTTATAATCTTATATACT

>17837|20
TTAAATCAATATTAATACAA

>17894|20
AAAATACAAGTTTATAATTT

>17902|20
AGTTTATAATTTTAAACACT

>18019|20
ACAATAAAAGTTTTTAGTTT

>18031|20
TTTAGTTTAACTAAAATATA

>18056|20
ACCTGCTGTATAATGCAAGT

>18193|20
CATGGAATCATTATTCCAAG

>18258|20
AATTTTTTTGAATAAAAAGT

>18282|20
ACCAAAATATATGTTTTATT

>18554|20
AAAAAACTTTTAAATTTATT

>18572|20
TTAAGTTTTAATAAATTTAA

>18577|20
TTTTAATAAATTTAATTATA

>18590|20
AATTATATTTGAATATATTT

>18595|20
TATTTGAATATATTTTACTA

>18667|20
GTATACAATTTAATTTATAC

>18668|20
TATACAATTTAATTTATACA

>18821|20
TTTACTTTGATAAATGTAAA

>18857|20
TAACTCATATAAATAAATTA

>18885|20
ACTAAAATTATAATATCAAT

>18914|20
ATTGACATATAAAAGTAAAT

>19226|20
ATATACTGTATAGTGCATAT

>19258|20
CTATGTCTATATAGCTAGAG

>19613|20
TATTTTCATTAATTAAAAAA

>19617|20
TTCATTAATTAAAAAAAGAA

>19718|20
CCAAACTGAATATAGTGTGG

>19798|20
AAAATTTGCATGCACCTTGT

>19884|20
ACGTTGTATATATAGATCAT

>19924|20
TTGAATACTACATTATTGAA

>19973|20
TATATGTAGATCGTCATAAA

>20165|20
TTAAAATATTTATATTTTTA

>20234|20
CGATTTATTGTGATAAGTCG

>20369|20
TATGTACACATATATATATA

>20371|20
TGTACACATATATATATAAA

>20372|20
GTACACATATATATATAAAC

>20514|20
ATATATATATATATATATTT

>20516|20
ATATATATATATATATTTTT

>20530|20
ATTTTTTAAGTATAGAAAAT

>20701|20
CCTAAAAAAAATTTGTTACG

>20721|20
AAAAATTCATTTGAATTAAT

>20723|20
AAATTCATTTGAATTAATTT

>20756|20
TATAATATTATACAATTATA

>20761|20
TATTATACAATTATAATATA

>20986|20
CTAGACCGGGCCCGGTTTAG

>21177|20
GTGACTGTATTTAGAGTCTC

>21339|20
ATTTTTAATATATTGCAGAT

>21576|20
AAAATGTTGTATTACTTTTT

>21784|20
CAGATTTATGCAATTATCTG

>21903|20
TTGGTTAGTTAACTAAACGA

>22113|20
TCAAAATTATATAATATCCA

>22584|20
AAAAAGTAATATAGGTTTTT

>22614|20
AGAATAATTATTTTTATTTT

>22817|20
AAATGAAAAGATTTCGATTT

>22861|20
AAATAATATCGAAATCTTTT

>22918|20
ATTTAATACATCTGTTAATT

>23207|20
AAACACTTTGCAAAAGGGTT

>23659|20
TGATGAAAACGGCGTCATCA

>24462|20
ATAAGAAACATGTTTGTATT

>24563|20
CAAACTTGTTTTCAAGTTGG

>25717|20
AGGAGGGAGAGCTCCCTGAT

>25988|20
TCTTCCTAAGGTTAGGATTA

>26012|20
GAAAAAAACAATTTATTTTC

>26013|20
AAAAAAACAATTTATTTTCT

>26064|20
AGCCTGGAAATTTTCAGGTT

>26117|20
TGTGCCAGCATGATTGGACA

>26400|20
TCTCGTGGCCGGGCAAGAAA

>26626|20
ATCTTAGTCATCTCAAAGAT

>26642|20
AGATACATCGAGATTAATCT

>27582|20
AACCATGGTTAACTAAGATT

>27671|20
ATCTCTTGCTTTCAAGGGAT

>27680|20
TTTCAAGGGATCACTTGATA

>27871|20
CACGACACCATGGGATCCTG

>28018|20
TCCCGATGTATATCTCGGGA

>28674|20
TATACAAGTCTTCTTCTATA

>28736|20
CAACCTTTGATTAAAGGACG

>29039|20
CAACTCAAAAATTTGATTAG

>29077|20
AAAGGTATATATATATATAT

>29078|20
AAGGTATATATATATATATT

>29583|20
AAAACGTTAGCTGATGTTGT

>29652|20
AATCATTTGATGAAATGGAT

>29712|20
ACATTGAAAAATGTTAATGT

>30100|20
CAAAGAGTTTCAAATGTTTG

>31060|20
TAAATAAAACTTTTTCTTGA

>31182|20
GTTTATAGAACTCTTCAAAC

>31305|20
TTAGGATCATATGCTTCTTA

>31363|20
AATCTTCTGAGGAGAAGCTT

>31492|20
TGGTTCTTGATAAAGAAACA

>32227|20
GATTTTGCTATAAGAAAACC

>32305|20
CAAGCTCGTATTTGACCTTG

>32532|20
GAATGATTTATATACCAATC

>32607|20
TCCTCTCGTTAAGACGAGGA

>32841|20
AAATTATGGATTCATATATT

>33026|20
TACCTTTGGATCGAAACGAA

>33222|20
ACAAAGATTTACATCTTTTT

>33232|20
ACATCTTTTTAAAAATACTT

>33393|20
TCTACTCATTCATCAGTAAA

>33676|20
TCTTTTATCATTATAAACTA

>33934|20
CACTAGATTTAAAGATATTG

>34170|20
TCTTGGTCTGCAGCACAAGA

>34326|20
CCCTGAAAATATTTTGATAG

>34610|20
CCACAAGATTTTTCTTCTGG

>34732|20
GAATCATCAGATGATGAAGC

>34806|20
CGGTTGAGTATTTTCAACGG

>34843|20
GCTGGAGTTGGAACTGCAAC

>34936|20
GTTGCAGCAGCTACTGTAGC

>34942|20
GCAGCTACTGTAGCAGCGGC

>35299|20
GGGCATTTTGCTATATTCCC

>35642|20
TGTTTTCTAACCAGAAAATA

>35791|20
GATGAAACAAGTTTTGCATC

>36290|20
AAAGCTCTCTGTAGAGTTTT

>36336|20
ATCTAATGTTAAGTTTAGTT

>37033|20
AATTCTTCTCCAGATGTATT

>37061|20
TAACAGGACCGGTGCAGCTA

>37145|20
AACATGAAAGTTTTCAAATT

>37274|20
TCAAAAGAGAAATCTTTTCA

>37289|20
TTTCAAAGTCCACCGTGAAA

>37506|20
CAAACAGAGATCTTAGTATG

>37846|20
TTTCCCCTAATTTTTGGAAA

>37864|20
AAAATTTTAATTGAAAAGTT

>37939|20
AGATCGACACGTGGTGATAT

>38067|20
ATTGCTTACGTGTAAACGAT

>38783|20
AAATCTCTACGTTGATGTTT

>38805|20
AATTATAAAATTTTATCTCT

>39030|20
TATGGTCACTAGTGATCCAA

>39360|20
TATAATTTTTAAAAAGTTAA

>39368|20
TTAAAAAGTTAATTTATAAA

>39820|20
AAAAGTAAAATTTTAATGAT

>39826|20
AAAATTTTAATGATTATTTT

>40100|20
AAAATATAATGTTCTATATT

>40153|20
AATCTAGATTAATATATATT

>41017|20
TAGCTTTGACGTTAACGTTA

>41078|20
ACTACAGCATATGCATTTGT

>41081|20
ACAGCATATGCATTTGTTTT

>41268|20
CATTTGATTTTAATCTAACG

>41280|20
ATCTAACGAATTCGTTAACT

>41368|20
ATATATATATATATATATTT

>41547|20
TGTAAATATATATATATATA

>41552|20
ATATATATATATATATCAAT

>41808|20
TTCTGTTAAGGTTAACAGAA

>42021|20
AGATTGATCGCAATCTATCT

>42151|20
AATTTGGGATATGCCTACTT

>42339|20
ATTTTGATATATAACATAAT

>42714|20
TAACAGAATATTTTTTCTTA

>42761|20
TTACAACTTATAAAATGTAA

>42768|20
TTATAAAATGTAATTTATTA

>42787|20
ACATTGTTTATAAATTATTT

>42797|20
TAAATTATTTAACTCATTAA

>42827|20
ATATAATAATTTTATCTTAT

>43161|20
TAACGTTTTTAAAAAAGTTA

>43257|20
AATTTTGTGGCCACTAATAT

>43388|20
TTTTATATTTTAATCTTAAA

>43569|20
ATTTTAGGTTAAACAAAATT

>43822|20
TAGTTTATTCTAATTTACTA

>44269|20
TGCAACACTATGGTTTTGAA

>44448|20
TCTAATTGTTCACGATTTGA

>44463|20
TTTGACTCTTCAGAGTTTAA

>44589|20
AAATAGTTATAAAACCATGT

>44686|20
AGTATCAGCCCACTGATATT

>44766|20
AAATATTATATATATTTATT

>44769|20
TATTATATATATTTATTAAA

>44812|20
AAATATTCTTGATGATATTT

>44881|20
ATTTAGTGATATAATTAATT

>44928|20
TCACACTAGGGTTTGTGTGA

>46282|20
ATCTTTGAATTTTCAAAGCT

>47055|20
ACTTTAATTACAAAGAAAGT

>47317|20
AGCTATATTATAAGCAAGCT

>47484|20
TGCAAAATAATTATCTTTAA

>49305|20
AAATACTTATATATATTTTT

>49307|20
ATACTTATATATATTTTTAT

>49338|20
AAAAATATTTAATCAATTTT

>49561|20
AATTCTAACCATTTAGAAAT

>49861|20
TGTATGACAATAGACGTACA

>50380|20
TAGAAGAATGATTTCGTCTA

>50435|20
GCAGCAGGAGCAGCTGCCGC

>50468|20
GCTGGAGCAGCAGCTGCAAC

>50508|20
CAGCACCAACGTTCATGATG

>51652|20
TATTTGTCAATTAATAAAAA

>51654|20
TTTGTCAATTAATAAAAAAA

>51915|20
AAAACGAATATATTCATGTT

>51931|20
TGTTAATATCGATGCCAACA

>51956|20
AATTAATAATACTATGTATT

>52246|20
AAAAGAACGGCTCTTCTTCT

>52415|20
TCTGTTTTTTTAAAAAAAGA

>52465|20
CGGCGACTCAAGAATCTCCG

>52526|20
TTCACTTAACGTAAACTCAA

>53140|20
TTGAATCTCGCTATCTTCAA

>53844|20
AGGGTTTCAGTTAAAACCGT

>53930|20
TAGTTCCCCATCAAGAACTA

>53999|20
TAAGTCTAGACCAATACTTA

>54441|20
GGTGTTGAGATCTCTCCAGC

>54547|20
AGAACGTTTTAAAATTTTAT

>54664|20
ATTTTGAAACGTTAGAAGAT

>54710|20
TTTTAAAAAATATTGCAAAA

>54727|20
AAAGAATATATAGATTCTAT

>54859|20
AGATAAAAAGATTTGAATCT

>54964|20
AAAAAAGCTGCAACTTTGCT

>55158|20
TTCAAATTATATGATTTATA

>56099|20
AAAATGATATTCAACATTTT

>56316|20
AATATAATTTAAAATATATT

>56328|20
AATATATTTATAAACAAAAT

>56360|20
TACATATAATAGTATATTAA

>56862|20
GTTACTTTTACAAAGGTACC

>57104|20
CGTAGACTATATAGTATTTG

>57171|20
ATGTGTGTGAACGCAGACAT

>57230|20
AATTCTGGTTTACCAAAAGT

>57359|20
ACAATTACATATATGATTAT

>57566|20
GGTATAAGCCATCTCATACC

>57751|20
GTTTAACTTTTAACTTGAAC

>58201|20
CGGAGCAACCCATTCCTCCG

>58262|20
CACGATCATCGCTGATAGAG

>59047|20
TTTAGGCAAATTTGGAGAAA

>59094|20
AATTCTAAAATTGGTGAATT

>59182|20
TATTTTAAAGATTAATAATA

>59435|20
TTCACACATATATTTGGGCA

>59499|20
AAGTTTTTGATAAACAACAT

>59509|20
TAAACAACATAACTTGTTAA

>59552|20
ATATGACATGTTTGTTATAT

>59667|20
TAAAATTATATATCAATTGA

>59710|20
CGTAGTGCAAATGCACTGGG

>60087|20
ATATAAGGGACCCTTTACAT

>60112|20
ATTTATTTCATATTATAAAT

>60356|20
TGCTTTTAATAGTTAAATCA

>60457|20
GTGATTACTGCATGAAACAC

>60748|20
TATGAATGTACACACTCACA

>60918|20
TGATTCATTAAATTGAAACA

>60978|20
AGTATATAACTGTATATAAT

>61058|20
TTCTTAATCTCGAATAAGAA

>61090|20
ATATATGGAATTATAAATAT

>61132|20
CAACTACGAATTCGATATTG

>61347|20
TCTTGGCTATATATCCAGCA

>61592|20
TATTCAACTATACTCAAATA

>62699|20
TAGTCTTTTATTAAAGAGTA

>62718|20
AAAAACGAGTTCTTGTGTTT

>62733|20
TGTTTGTCTCTAAACAAAAA

>62734|20
GTTTGTCTCTAAACAAAAAC

>63819|20
AACTTTGGAATGCGAAATTT

>63977|20
AAAATAAAACTTTTTTTTTT

>63978|20
AAATAAAACTTTTTTTTTTT

>64220|20
ATGATCACATATGTGGCTAT

>64585|20
GTGAAACTCGAGGGTATCAC

>65061|20
CATGATTTTAGAAAATCAAG

>65118|20
TCTCGAACAAGTTTTCAAGA

>66209|20
TTGGTTATATATATCAGAAA

>66563|20
TATATGATTTAAATCCAAGA

>67105|20
TCGTGTAGATATATACAGAA

>67799|20
AAAAAATTCCATAATTTTGT

>67835|20
TATACAGAAACTCCTGTTTA

>68777|20
AACCAAACTATTATTTGGTT

>68862|20
TCCTACATATATAAGAAAGA

>69048|20
TACATAATATTTGTTATTTA

>69272|20
AGATTCATACGTATAATTAT

>69275|20
TTCATACGTATAATTATAAA

>69328|20
AATTGTTATATATATAAAAT

>69329|20
ATTGTTATATATATAAAATT

>69386|20
AAATATGTGTACAAATATGT

>69512|20
TAATTTTAGTTCTAAAAACA

>69584|20
TGTAGTAATTTAGTAATACA

>69588|20
GTAATTTAGTAATACATAAC

>69606|20
ACATAAAATGTGTCTTATGT

>70143|20
CCACAAATTCTAATCTTTGG

>70249|20
TGATGTCAATCTCGACCTCA

>70324|20
TTGGTATTAATTATTATTAA

>70467|20
ATTTTTAAGTTCTTCAAAAT

>70588|20
AAGACACGTTATCTTCTCTT

>70601|20
TTCTCTTAATATCAACATAA

>70989|20
CTATAAGTTTAAGCTAAAAG

>71128|20
CATATCAATGAATTGATCTG

>71595|20
CATTATCATAAGTGAAAATG

>71932|20
GGGTGCTTACATAAGGACTC

>72192|20
CGATGGTCCATGGGCCTTAG

>72205|20
GCCTTAGAACCGTCTTAGGC

>72457|20
AATATATATAGATATAGCTT

>72889|20
AGTTTCTAGGACTAGGAAAT

>72935|20
CTTTGAATCCGGTTTTCAAG

>73148|20
TTGCTGAGTGCGCCCAGTAA

>73293|20
AGCTCTTCTCCAGAAGAACT

>73410|20
TAAAACTCAATTGCGATCTA

>74076|20
AAAATCAAAGCATTGAACTT

>74236|20
TTCCTGGAGTAGTCCCTGAA

>74564|20
ATTATTGAAGCTTTACTTAT

>74921|20
GTAATTGTTATAACCAAAAC

>75073|20
ATTAAACACTACACTTTAAT

>75534|20
TCCATAATTCGAATTATATA

>75764|20
GCTGCAGCAGCAGCTGCCAC

>76220|20
CCAGTTTATGCAAAACGTGG

>76608|20
AATGTGTAATATTGCATAGT

>76786|20
CAGAATATTATTTTTTTCTG

>77342|20
ATTGCCAAGAGCGTGACAAT

>77582|20
AATTACAATTAAACATAATT

>77643|20
AGTCACATTGCAAAGTCAGT

>78013|20
CAACAAAATTGAATTCGTTG

>78464|20
ATATTTTTATATACTACTAT

>78469|20
TTTATATACTACTATTAAAA

>78480|20
CTATTAAAACGTATTATAAG

>78485|20
AAAACGTATTATAAGGTTTT

>78515|20
TAAAATTTTTAATTTTTTTA

>78524|20
TAATTTTTTTAAACTAATCA

>78585|20
CTATTCAAAATATTGAGTTG

>78616|20
ATTTTAAACTAGTTGTAAAT

>78705|20
AATATCTTATAGAAAATACT

>78985|20
ATACACATGTATATATCTAT

>78986|20
TACACATGTATATATCTATA

>79239|20
TCAAAAATATATTTTATTTA

>79307|20
CACGTCATACGTTTAACTTG

>79518|20
TATTTTCTATATAAATTATA

>79548|20
CGTGCATATATATATATATG

>79906|20
GATTGATGACATTAACAATC

>79970|20
TTCTTTTCTGCAAAGAAAAA

>80022|20
GTTTAGTATATATCATATAC

>80073|20
AGATAGGTTTAAGCTTAGCT

>80119|20
ACAACGTGAAGCCATGTTGT

>80302|20
ATTCATCGATATCAAGGCAT

>80404|20
TTGAACCATGTTTGTTTCAA

>80449|20
TTTTATCATTAATGGTTTAA

>80498|20
ATCGACAATATTTAGTAGAT

>80547|20
ATATGAGTATTTATTTATAT

>80743|20
TTTGATGTATAATTATCAAA

>80843|20
CCTTTTTAAATATAAAATTG

>81022|20
TAGCTTACTATAGAAAACTA

>81027|20
TACTATAGAAAACTATAGCA

>81167|20
ATATAAAAAAGTTTTTTTTT

>81321|20
ATTATTCAGCCATGAATATT

>81535|20
AAATTATGATATAATATATT

>81536|20
AATTATGATATAATATATTT

>81669|20
TTGTTTTTCCAAACAAACAA

>82510|20
AGTAAGATAGTTTTCTTAAT

>82677|20
GAGTCATCGTACGATCAAGC

>83364|20
ATAGCCCACATGTTGACCAT

>83484|20
ACTTCTTTGATCATAGCCGT

>84029|20
CACCTAAACCGGATTTGTTG

>84579|20
GATGAGCCACGTGGCTTGAC

>84610|20
GCTTCCCACAAGTGGAAACC

>85300|20
AAACGCATACGTATACAATT

>85455|20
AATAACATGTATACGTAATT

>85721|20
ACAGATAGCTACTAATCTGT

>85726|20
TAGCTACTAATCTGTAACTA

>85944|20
TGAAAATATATAAAAGTTCA

>86017|20
TAAACTAATTAGTAACTTTA

>86074|20
GTCACAAAGCACTTGGTGGC

>86269|20
ATTTGGATTATATTCCAGAT

>86428|20
AAATTCCTTGCTAGAAATAT

>86449|20
GATAAAACTCTAGTTTTTAC

>86668|20
AAGGCCCAATAATTGGCTTT

>87205|20
GAATATATTATAACAAAATC

>87866|20
ATAGATGATATAACCTCTCT

>88107|20
GTTATTCTCCGGCGACTCAC

>88141|20
TTCATTATTGCGCTGATGAA

>88369|20
CCAAAATTTCGTAAATTTGG

>88617|20
TATTTTGCTAAATCAATATA

>88625|20
TAAATCAATATAGTGATACA

>89480|20
CAAGATTTTATAGATGCTTG

>89792|20
ATCTGTAATGTATTAAAAAT

>90128|20
ATAGAACGTAAGCGTTATAT

>90295|20
GCAAAACCCATGAGCATTGC

>90527|20
AGTTAATTAGCTGTTTAAGT

>90849|20
GACTTTGAGTATACAAAATC

>91211|20
TTCAAACTCCAGCGTTTGCA

>91334|20
ATGAAAAGCTCGCTTATCTT

>91731|20
TCGTCTTTGTAGCAAGAAGA

>92248|20
GTTGTATGTTAATAATCAAC

>92372|20
AATCCTATGGGCAAAGTATT

>92512|20
TTTTTTAGCTATGTAAAACA

>92753|20
TGATCTTCTGCAGAAGCCTA

>92852|20
GGGCAGAGCATGGTCGGACC

>93147|20
CAAAAGATGTACAGCTACTG

>93189|20
TCAAGACTAGCTAAACTTAA

>93213|20
AAAGAAATCGAGATTGCTAT

>93444|20
ATTGGTGAAGATTCACTTAT

>93453|20
GATTCACTTATATATGATTC

>93455|20
TTCACTTATATATGATTCAA

>93545|20
TGGAACTCCAGAGAGTTTCA

>93598|20
AGGTCCCACTAGTGGGACAT

>93672|20
CATAAAGATGGAACTTTTTG

>94165|20
TAGAAGTTGATCTTCTTCGA

>94236|20
GCAGTTGCAGAAGAAACTGC

>94242|20
GCAGAAGAAACTGCTTCAGC

>94344|20
ATTTGTTCTTCAGAACATCT

>94447|20
AACTACCAGTTCGGGTAGAT

>94787|20
TGGTCTAGGAACCTCGAGCA

>94792|20
TAGGAACCTCGAGCATTCTA

>95510|20
AGAGTTTGATGTCAAAGTTT

>96395|20
TTTGATGTTATTCCATCATA

>97355|20
TTCTGTCTGTACAAAATGAA

>97374|20
AAACGCAGACGTTTTGGTTT

>97589|20
TTCGATCCGATCCGATCTGA

>97594|20
TCCGATCCGATCTGATTGAA

>98082|20
CTTATCAATGAATTGATCAG

>98143|20
TCAGCAGTGTTGACTGTTGA

>98267|20
AGTTTTTGATATCAGAAACT

>98662|20
ATATTTTCTTAGCAAATTAT

>98794|20
TATACGCGATAATGTGTATA

>98878|20
TCTGACTTTATAACGACACA

>99019|20
CATCTTTGGTATCAATGGTG

>99100|20
ACATATATATGTGTAAATGT

>99330|20
TGGTGACTCATGAGTTATCA

>99780|20
TAGCCAACACGTGTTGTCAA

>99896|20
TTTGGTTCCATGGGGCCAGA

>100206|20
TTTCTGAAAATTTTGGTAAA

>100211|20
GAAAATTTTGGTAAATTTAC

>100471|20
TTTAATGTAAATTCCTTAAA

>100713|20
CAAAGAACAGCTAGTCGTTG

>100812|20
GAAAAAAACAGCTTTTCTTC

>100940|20
ATGCAAGAAATTGCATGAAT

>101149|20
TTCACTCCTCGAGTGGAGAA

>101239|20
TGAGTTACAATGGTAGCACA

>101480|20
TCTTTATCTGCAGATGAAGA

>101808|20
TAATCTTCTGTAGAAGTTTA

>101862|20
GCTACACAAAATTGAGAAGC

>102039|20
TTTTTAGGGGTTCCAAAAAA

>102075|20
TTTGAACTTCTAAATTCTAA

>102215|20
TATACAAAACTTTTTGACTA

>102305|20
TTGAAAACATATGTGTTTTA

>102306|20
TGAAAACATATGTGTTTTAA

>102976|20
TTAAAATATGCACATGTCAA

>103046|20
TTAACTAACATGTTCTCTAA

>103127|20
TTTATATGAGCTTACATATA

>103362|20
CAATCATATATATATTCTGG

>103545|20
TTTTTTGGCATTCAAGAAAA

>103961|20
ACAGTTACAAGTATAAATGT

>104520|20
TATAAGAACATACACTTATA

>104531|20
ACACTTATACGTATTTTTGT

>104639|20
AATATACATGCATATGCATT

>105073|20
CATCTCCGGCACCGGAAAAG

>105123|20
GCTCTCTGATCTCAGAAACC

>105676|20
TAGTTTTAGTACCAAAAAGA

>105781|20
TAACTTTATATGTCAAATTA

>105835|20
CCAGCAATCGGGAGTGGTGG

>105917|20
TTTCAACGAATTGGTAAAAA

>106052|20
GTACAGTAGTACTAGTACAC

>106205|20
ATTATAAGTGTGCTTACAAT

>106219|20
TACAATAATTTATTATTATA

>106348|20
TTTCTTTTATATATATGATA

>106350|20
TCTTTTATATATATGATATA

>106433|20
ACCATAGTCTAAACTCTAGT

>106439|20
GTCTAAACTCTAGTCTATAC

>106691|20
CAGTTGATAAATATCACCTG

>106808|20
AATTTTTTTATTGAAAAAAT

>106809|20
ATTTTTTTATTGAAAAAATT

>106978|20
AAATATATATGTATATGTGT

>107001|20
ACGTATATATGTATATATAT

>107005|20
ATATATGTATATATATATTT

>107007|20
ATATGTATATATATATTTCT

>107398|20
TTAGTACAAATTTAAACAAA

>107410|20
TAAACAAAGCGATAGGTTTA

>107935|20
AATTACTATATATACTAATT

>108273|20
TGAACTTCACGTGCTTTTCA

>108389|20
TTTTGTTTTTAAAAAAATTA

>108722|20
ATTTCCATGAACATGAGAAT

>108786|20
TTGAGATAGATCTGTTGCAA

>109259|20
TCGGATTCTCAAAAATCTGA

>109330|20
GGTAAAAATATATTCTTCTC

>109656|20
GCAAACGAGCTCTCGATTAC

>109898|20
ATCGTTAGGATTCTAAGTAT

>111272|20
GTCAAATCTGAAGAATTAAC

>111406|20
ATCAAGAACCGGTTTTGAAT

>111612|20
GACTAGCTCATGAATCAGTC

>111621|20
ATGAATCAGTCTTTATTCAT

>111776|20
ATGATGTTCGTGCACACCAT

>111796|20
TTTTAGTGTTCAAACTAACA

>113469|20
TCCGAATGCATCCAGCCGGA

>113491|20
ATTCTTGATCCCTCACGAAT

>114654|20
CGATGGTCCTGGGACAATGG

>115073|20
GTGTAGACTTACGACTAAAC

>115392|20
AGATGGAAACTTTTGAATCT

>115502|20
AAAGGTGAAATATTACCTAT

>115587|20
TATGTGTAAGAACACACATA

>115675|20
TTTATATGTATAGGTATATA

>115756|20
TGATGAGTGAGCACTAAACA

>116165|20
CACATTCTTTAAACAGTGGG

>116435|20
GATCGTGAGATCTAAAGGTC

>116482|20
AAAGTCGTAGCAACGTTTTT

>116540|20
TTGTAATGTATACATGAATA

>116544|20
AATGTATACATGAATAAAAT

>116558|20
TAAAATAAGTACTTATTTAA

>116711|20
ATTAACTACTAGTAGTATAT

>116719|20
CTAGTAGTATATAAAACGAG

>116940|20
ATTATTATTATTATAGGAAT

>117074|20
AGAAGAAAAGCTTTACTCTT

>117235|20
ATCCGAATTTGAATCCGGAT

>117241|20
ATTTGAATCCGGATCCGACT

>117566|20
CTACAATGCGCTCCTTGTCG

>117768|20
CCGAAACGCTAACTTTCCGG

>117829|20
CAACGAAGGTCTCTTCGTCG

>117999|20
CACGAATCGCGAGATTCACG

>119382|20
TCAATAAAATAGTTTATAAA

>119830|20
GAGAAAGCCTAGACGTGCTC

>119901|20
TTCGATTATTAATAATGATA

>119904|20
GATTATTAATAATGATAAAC

>120552|20
CGGCGTACGCGCGCACGTGG

>120554|20
GCGTACGCGCGCACGTGGGC

>120558|20
ACGCGCGCACGTGGGCGAAT

>120651|20
ATAACTGGAGCCCCAGAGAT

>121434|20
ATAAATACAAGTGTATACAT

>121438|20
ATACAAGTGTATACATGTCT

>121618|20
AACTCTGCTATAGCCAAGCT

>122013|20
TGAGCTGCCATGGGAACTGA

>122204|20
CCAATGTTCATGCCTATTGG

>122419|20
TGTTACACCATCGTTTATCA

>123340|20
TTCTTCAACTGGTGCAAGAA

>123969|20
TAGGATATCATGATAATATA

>124273|20
AGGCAACATGCACATTTCCT

>125061|20
CTGACTAACATATTAGAAAG

>125571|20
CCTGGAGGATATGCTTAAGG

>125879|20
GTTACTATTTTAATACTACC

>125983|20
CAAGTTCTTGCAAAGACTGG

>126497|20
ACAAATTCCCGTGAAGATGT

>126509|20
GAAGATGTAAGTTCATCATC

>126809|20
TTAAGACTTATAGTTCCTAA

>127108|20
AGAGAACTTCGGAGTCTTCT

>128089|20
GAAAGAGTGGCTAGTCTCTC

>129102|20
TTTATTTTTGGAATAATAAA

>129157|20
AATCATTAATATTATTAATT

>129256|20
ATGATACACATGTTTTCCAT

>129276|20
ATAAACATTTCACTGTCTAT

>129294|20
ATGTAACGTCTACGTAATAT

>129453|20
TATTTTTTTTCAAAAAATTA

>129576|20
TTATTTATATATATCAGAAA

>129637|20
TTTGAATTTTAAAAATATAA

>129681|20
TAAGTTCAATACTGAAACTA

>129973|20
ATTATTGGTTAAGAAGTAAT

>130123|20
TCTTTTATTGAAATAAACAA

>130203|20
TTCAAATGTATAATTTTGTA

>130347|20
TATTCAAATTTTTTTCAATA

>130986|20
TTTGTATGTTTCCATATAAA

>131086|20
TAACATACACGTTTTTGTAA

>131144|20
TTTTTTTATGTATGAAGAAA

>131482|20
TATTATTCATATGTTGAATA

>131496|20
TGAATATTATGTAACTTTCA

>131557|20
AACTAGATTATAATTTGGTT

>132015|20
GGAAACTTTCGATTGTTTCC

>132070|20
TTTAAACTCGGGAGTCAAAA

>132358|20
GTTCAAACCATTGTTTTTAC

>133050|20
TTCCTCCATTAGTGGTGGCA

>133366|20
ACGAAGAAGGGTTTCTTCTT

>133741|20
TGTCCCAATGCACTGCAACA

>134365|20
CTTGTCACTTCAGTGTAAAG

>134892|20
TTGTTCCAGTTCTGGAGAAA

>135040|20
AAGAAGGTCTAGCTTTTCTT

>135203|20
TGGCTAAATGCCATCAGCCA

>135312|20
TTCTACATGATTACGTACAA

>135879|20
TATATGAGAATTTTATTATA

>135924|20
TATTATGCAATTAAATATTA

>135963|20
AATCATTTCATAAAACAATT

>136053|20
GCCCATTATGAATATTGAGC

>136076|20
TTTAGATTCATGACCCAAAA

>136232|20
AAGGTAACATATTCTTCCTT

>136352|20
AGATTCCAAATTTTGTAGCT

>136376|20
TTGACACATCGAGTTGTCGA

>136491|20
TATTCGTGAGCTCGCGTAGA

>136714|20
ATAGTCTTATATCTAACTAT

>137476|20
CAAAGAAACCGGATACTGTG

>137507|20
TCGTGTAAGTTCTTGCATGA

>137835|20
TGTAATGATGCAGCATCACA

>137959|20
CAAGGATTGTGAAGTCCTTG

>137998|20
AAAAACTATATTTGGTTATT

>138210|20
ATATTTTGATATAGAAATTT

>138276|20
AAAGTTCCTTACCAAACTTT

>138414|20
GAACAGGTAATTATTTGTCC

>138796|20
CTTCATTTTCTAAAATTAGG

>139091|20
TACTGGCAAGCTTACCAGCA

>139949|20
ACAGAACCCAATGGTTTTGT

>140202|20
TGAATGAAACGATAAATTCA

>140331|20
CCTATTGGCCGGCAAAAAAG

>140551|20
CGCCAAAGTCGTCTTTTGCG

>140931|20
ATAATTAGATAAGTAATCAT

>140935|20
TTAGATAAGTAATCATTTAA

>140937|20
AGATAAGTAATCATTTAACT

>140950|20
TTTAACTAGATTTATCTAAA

>141063|20
ATAGAATTCACTAATTATAT

>141087|20
ATCCATTAATATTACTGGTT

>141570|20
CTATATCTAATAAGATGTGG

>141588|20
GGTCTAAGACATATGAGACC

>141623|20
CACTCATTTATAAATTTCTG

>141697|20
TAAAATTGAATTTAAATTAA

>141850|20
TTTTTTGTTACATTAAAAAA

>142924|20
TCAATGAACAAGGGCATTGA

>143008|20
AGATATATATATAGATATCT

>143010|20
ATATATATATAGATATCTAT

>143159|20
TGTATAATATATAGTTCACA

>143353|20
GAGGTTTAACGGTAAAACAC

>143428|20
TGAATGTAATATTGTATACA

>143751|20
ATTTCTCCAGCAGTAAAAAT

>143910|20
AGATTTCGAATCTGAAATTT

>144352|20
GTTTGTTTTAAAAAAAAAAC

>144553|20
AAGAGAAGTTAGTTACTCTT

>144717|20
AGTGATATAGCAATTTAACT

>144763|20
CCCTCCTTGTTTAAGGAGTG

>144799|20
TTTGAGGTTATGAGCTCATA

>144803|20
AGGTTATGAGCTCATAGATT

>144835|20
ATTCCTGTAGCTACAAAACT

>144985|20
CTCTTGTTGCTCTTCAAGAG

>145295|20
GAATATCATATATAAAATGC

>145362|20
CTTGCACGCCGGCTTGGAGG

>145926|20
AATAATTCATATTGATTTTT

>146012|20
TCGAAAAGCTCGAATTTCGA

>146020|20
CTCGAATTTCGAATTTGGTG

>146400|20
TGTTCAGTTGCAACTGCATA

>146561|20
ACGTTAAATTAATTTTATAT

>146608|20
TTTTGATAGTTCTAACAATA

>146623|20
CAATATATTTCATTAAATTG

>146729|20
AATGAATACATATATTGACT

>146794|20
GACTTAATTATGATTTATTC

>147399|20
TTTTTTTTTTGAAATAATAA

>147882|20
ACCTTTAATAAATTGAAGGT

>148172|20
TTGATTTTGACCAAGGTCAA

>148226|20
CAACACAATGCATAATATTG

>148967|20
TTGGTTGTCTAGCCAACTTA

>149119|20
AGGAATTCACTAGAATCCCT

>149368|20
CGTGGAAGTCAACGGCCACG

>150150|20
GCTTAAGTGATCACTTTCAC

>150166|20
TCACAACAATATTCTCATGA

>150179|20
CTCATGATTCTAACCCTGAG

>150353|20
GAAAATTTTCACAAAGTTTC

>150537|20
CTGATACAACTTTGAAACAG

>150836|20
CTGCTTTATATATAAACTAG

>151820|20
GATTGAACAATTGGTGATTC

>152368|20
AACTTTTTGAGAAAATAGTT

>152663|20
ATTGTTTTTATATAAGAAAT

>152809|20
TTGACTAATTAATTCCTTAA

>153226|20
TGACGATAACGGTTGCGTCA

>154028|20
TTTCTGGCACTTGCCAAAGA

>154069|20
TGATCTTGTTGACAAGTTGA

>155369|20
AGGAATTCACTAGAATCCCT

>155477|20
CGGTTATGGGGACACAACCG

>155677|20
GCCGGGAGACGTTTCTCCGC

>156027|20
ATAGAAAAAAAATCTTCTAT

>156029|20
AGAAAAAAAATCTTCTATCT

>156125|20
TTTTTAAGTTAATTTTACAA

>156131|20
AGTTAATTTTACAAAGAACT

>156138|20
TTTACAAAGAACTTTTTTAA

>156309|20
ACAAGCAATATATTGTTTTT

>156394|20
AATCATATCTATATTTGTTT

>156811|20
TAAAACGACACGGCGTTTCA

>157166|20
AATGTTTGAATTGGAACCTT

>157614|20
GAGAAAGGAACTCCGTTCTC

>157747|20
CTTCTTCTACCTAAAACAAG

>157947|20
TCGCAATCGCGAGGTTGCCA

>158510|20
CTTAGATATTAATCTCAATG

>158522|20
TCTCAATGAATCCATTGCAA

>158858|20
TTACAATTATACAACTGTAA

>159071|20
TGATTAATTATCACTTATCA

>159394|20
TAGTCGTTTTAGACAGACTA

>159611|20
AAATATATACATTTATCTTT

>159612|20
AATATATACATTTATCTTTT

>159689|20
TAAAAAATGATCAATTTACA

>159868|20
TGTGTTATATATCAATCACA

>160040|20
ATGTAAAAATTTGATTACAT

>160599|20
GTTTCTCAGCGCTAATAACC

>160829|20
GTCTCAGTAGCTACTGATTC

>161943|20
CAAGCTTTCTCAAAAGCTCG

>162653|20
GAACAATAGCTCTACTTTTC

>162889|20
AAGTACCAAATTAGGTCTTT

>163013|20
ATTTTATACATGTATTGTAT

>163268|20
GGTATTAAAATCATAATAAC

>163278|20
TCATAATAACGTACTTATCA

>163582|20
AAATTTGATTAGTGTAATTT

>164497|20
AAAGCTTCTGCAATAGCTTT

>164648|20
ACGCTGATTGGGATCAGCAT

>164765|20
TTGCAGGTGGCTATCTTCAA

>165829|20
TATTGCTATGCAACACAATA

>165923|20
AAGCTCCCTTAAGGGCTGTT

>165964|20
TCTTCTCTTTGAAGCGTAGA

>165979|20
GTAGATTGGATCGCATCGAC

>166068|20
ATGCTGTCCTTGAACACCAT

>166247|20
TGAGATGTACGGACACATCA

>166497|20
GTTAAAGTAGCTGAATTAAC

>166525|20
TTATTTGATTAATTTGATAA

>166601|20
CTTTATCCTTGAAGAAAAAG

>167426|20
ACCATCCGTCGTCGGATTTT

>167707|20
CGGAAACCAGGTGGTTTTTG

>167843|20
TTTTTGAGAAGTTTCCAAAA

>167844|20
TTTTGAGAAGTTTCCAAAAA

>168125|20
TGTATATATGAAAGTATACA

>168263|20
AGGGAAGCACGTCCTACACT

>168516|20
GTGAGTAATATAATAATAAC

>168660|20
TGTTTTTCTCAACACAAACA

>168796|20
GAACAGGTAACAACCTCTTC

>168836|20
GATCTTATGCGAATTTGATC

>168847|20
AATTTGATCATGATATATTT

>168910|20
AGCCGAACAATTTTTAGGGT

>169515|20
TTTTTACTAATTTGCTAAAA

>169775|20
AAAACAAAAAAGTTTTTTTT

>169778|20
ACAAAAAAGTTTTTTTTGGT

>170189|20
TATTCTTATTAGTGATAATA

>170266|20
GTTCAATTGATGAATTAATC

>170641|20
CTCAGTGAATATACAATCAG

>171890|20
AAAAAAAAATCTTATTTTGT

>172068|20
AACAGAACATATCTTTTGGT

>172084|20
TGGTTTTCATATCAAACCAA

>172331|20
TCCCTTACTAGAGATAGGGA

>172508|20
AGAACCCGGGTCCGGTATCT

>172690|20
GAGACTTTGGCCAAGTACTC

>173079|20
TATTTTATTTCAAAAATATA

>173105|20
ATGAAAATAGATATTTTGTT

>173313|20
TACTCCCATGCATTGCGGTA

>173667|20
TTGACTTATTGACCAGTCAA

>173827|20
ACAAAACGGTACCTTTTGTT

>173928|20
TAAATCAAAATTTTATTTAA

>174041|20
ACATTCAAATAATTGAAATT

>174051|20
AATTGAAATTAATTAAACTT

>174166|20
CCAATTAGTATACGAATACG

>174238|20
ATTTCTAATTCATTAGATGT

>174568|20
CTTAAAGAATATTGTTTGAG

>174953|20
TTGTGGTTATACAAACAAAA

>174967|20
ACAAAAAATTTATTTTTCGT

>175037|20
TAGTAGTTTATCAATGACTA

>175156|20
AAATTACAATGTTGCAAATT

>175228|20
TTTATTTGAATTCAATCAAA

>175230|20
TATTTGAATTCAATCAAATA

>175440|20
AAGACCAATTTATTCATCTT

>175749|20
AAATAACTCATACGTTAATT

>175962|20
ACGACAAAGATCCTTTTCAT

>176112|20
ATATGAACACGTATACACAT

>176208|20
TTTGCTTAGATTTGATCAAA

>176219|20
TTGATCAAAGATTGGGTCAA

>176565|20
TCCCTAATATAAATTTTGGA

>176581|20
TGGAATTGAAGGCAATTGCA

>176789|20
AGAAAATAGTACTAGTATAT

>177155|20
AAAGTCAAAGGTCTGATTTT

>177292|20
AGTCTTCGCCGGAGGAGATT

>178164|20
AGATTGGAATAATTCAATTT

>178318|20
GTGTAGCATATATGCTTTTC

>178945|20
ACTTTGTTAGGTAATTAAGT

>179025|20
CAAAAATATATATATATAAG

>179047|20
AAAAATCAAATTTGATACTT

>179116|20
ATATATAGATATCTCTGTCT

>179117|20
TATATAGATATCTCTGTCTA

>179186|20
CAATTCATGATCATCAACAG

>179224|20
CAAGTTATATATTTATTTTG

>179275|20
TTTTTATATATATATAGTGA

>179276|20
TTTTATATATATATAGTGAA

>179299|20
TCTTTTTAATATTCAAGGGA

>179415|20
TTTTAGGTGGCTACCTACCA

>179417|20
TTAGGTGGCTACCTACCAAA

>179856|20
AAGTTTACAGCTGAAATGTT

>179918|20
ACATACATTTAAAAATATAT

>180500|20
CAACACATGATCAGGTGGCG

>181150|20
TGATTGTTCATCAACATTAA

>181415|20
ACAATTTTCTGCAAAATTAT

>181477|20
CCAAGATGACATAATCTTTG

>181618|20
TATTTGTGTGAACATATATA

>181955|20
TTCGGATTCAAGAATCAAAA

>182632|20
TGTTGTATTATACTACACCA

>182814|20
TCTATATATATATATATATA

>182819|20
ATATATATATATATATCATT

>182866|20
TGTTTGGCTTCAGCCGAATA

>182995|20
ACGAAATAAATATCTTTAGT

>183067|20
AAATAATGTATACAATCATT

>183184|20
TATACGAAGTACGTTGTCTA

>183361|20
AGATTAATTATTATTTCTCT

>183444|20
ACACGCAGCAAACTGCGAGT

>183541|20
ACAAATTCTATGTATTTTGT

>183553|20
TATTTTGTTATTATAAAAAA

>183895|20
TTTCAGTTTATTATCTAAAA

>183907|20
ATCTAAAATATTTTTTTAAT

>183987|20
TGTTTTTATATGTGGAAACA

>184101|20
TATCAGTTAATTAACCTCTA

>184165|20
TAAATGTTAACTAAAAATTA

>184372|20
ATGTCAGATTAATCTTATAT

>184420|20
CTACCTAATTAAGTAATTAG

>184513|20
CTATAAATATATATCCAAAG

>184593|20
AGTTCAACAGCTGATAAATT

>185526|20
GGCGTCGCTTAAACTCCGCC

>186224|20
AATTTGAAAATTGTAGAATT

>186873|20
GTCAAACGCTGGAGTTTGTC

>186966|20
AATTAGTAAATTAAATTATT

>187013|20
GTTTATCATAAATGTCAAAC

>187145|20
TTTTGTAAGAGTTTACAACA

>187202|20
TCACTCCTCGAGAGTAGCGA

>187278|20
AGCCGTCACCGGCGTCGCCT

>187846|20
CTAAGCTTTTAATATCTTAG

>189082|20
CTCTTGAAGTAATGCAAGAG

>189255|20
GATACTTTGTCCAATGTATC

>189374|20
AGACCATTATAAATTGGTTT

>190306|20
TGGCTTACGATCGTATTCCA

>190971|20
CTTTGTTGGATCAAAAACAG

>191037|20
AAGTTACATATAAGTAATTT

>191128|20
GGTTTTGTAGATACGAAGCC

>191445|20
GATGTTAGTATACCAAGTTC

>192060|20
CTCTTGAGAATATTGAAGAG

>192076|20
AGAGTAAACAAATTTTCTCT

>192108|20
GGAAGTTGATATCATCTTAC

>192322|20
TGACATAACTAGTTTTGAAA

>192801|20
TTGTGGAGATATTACCACCA

>192862|20
ATAGAAGTTTAGGTTTCTAT

>192932|20
TCACATTTCATGGAAGTTGA

>193073|20
TAAGATAAAATTGTATTTTA

>193263|20
AAACACTTATATAATAATTT

>193280|20
TTTTTTATCTAAATTGAAAA

>193562|20
AAAAGACCAGATCTTCTTTT

>193563|20
AAAGACCAGATCTTCTTTTT

>193959|20
CTTAAAAAATATTTTCCATG

>194069|20
ATAGTGTATATATGAAATAT

>194461|20
ACGAATTTTTAAAAATGTAT

>194689|20
TAGAGTTTGTACAAAAACAA

>195305|20
ATATAACAAATATTTTTTAT

>196773|20
ATCAAAGAATTTTATTTGTT

>196976|20
ATTCTATGTATGTATAGATT

>197312|20
TGACTTTGTCGACAATGGTA

>197556|20
TCAAGCAATATCTTACTTGA

>197633|20
GAGCAGTTATGTGACTACTC

>197907|20
ATTTGATAAGCATATTCAAT

>198228|20
GTTTGAAACATGTCTAAAGC

>198247|20
CTGGGATAATATTTTTGCAG

>198569|20
TTAGATATTGTAATATGTAA

>198620|20
GATTGGTCGATGGATCAAAC

>198758|20
ATCTTGAAAATTTCCAAGTT

>198852|20
AGATAAGTGCACACTTGTCT

>198881|20
ACCGGAATCTATATTCACGT

>198973|20
ACATATACACTTGTACAAGT

>198977|20
ATACACTTGTACAAGTCATT

>199125|20
TGATGTAGTTAACAAAATAA

>199327|20
ATTACTCTTTGAAAAGTCAT

>199433|20
AGCCGTAGGATCCGCTGGCT

>199678|20
GTTAGTCATATAAGAACAAC

>199728|20
AAATTTCTGTCCACAAATAT

>199729|20
AATTTCTGTCCACAAATATT

>200577|20
TTCAAAAATCTATCTTCGAA

>200750|20
TAATGGTATCAAGACCCTTA

>200816|20
TGATGTCTATCTTGACATTA

>201169|20
CAGGTTCATCGCAGAATCTG

>201283|20
CAGACGGGTTAACGGTTCTG

>201502|20
GGTCGATGGGTGCATCAACC

>201743|20
ATCTTTGAAGCTATCAAGAT

>201853|20
CAGAAGATTATCAACTGCTG

>201905|20
AAAAGATTTTAAAATATATT

>202149|20
GAAGACGAAGACTCTTCTTC

>202152|20
GACGAAGACTCTTCTTCTTC

>202651|20
TGTTTTGGTTGACCAAAAGA

>202712|20
TCTCATAGTTGATTAAGAGA

>203053|20
TGTCTATGAGTTAATGGACA

>203100|20
ACCAACCGTTAACTGATGAT

>203185|20
AAGTTTATAATCAGAATCTT

>203709|20
TTTGTAGTTTAATGAACAAA

>204830|20
TCTTTGTTTGTAAATAAATA

>204832|20
TTTGTTTGTAAATAAATAAA

>204925|20
ATATAAAAATCTTTTCATCT

>204953|20
GAAGAGCTTTTAATCTCTTC

>205295|20
CGTATCCGGATCCGGGTCGG

>205309|20
GGTCGGTTCATGAACCGGAC

>205346|20
CGTCGTTTTCGGAATCGCCG

>205692|20
TTGAGAAAGTACGATCACAA

>205815|20
TTGGCTAAAGCATTAGAGAA

>205863|20
TCGGAATTGTACGGCTCCGA

>205982|20
AATTAAATTTAATTTCCATT

>206135|20
TAAAAATGCATTTATTATTA

>206646|20
AATCATCCTCGACAATTATT

>207430|20
AAATAGAATTATTTATCTTT

>207472|20
TCGTATTTTTGAAATTTCGA

>207637|20
TTGACGATTTAAAATGTAAA

>207903|20
TTTTACACACGTACGTAATA

>208153|20
TATTTTATTTATATAAAACA

>208272|20
TTGATTGAAATTTTAACAAA

>208277|20
TGAAATTTTAACAAATGTCA

>208620|20
TGTATTTTAATAATCATACA

>209059|20
TTCAAATATCGATAAATGTA

>209330|20
TACCGATCTTAATATCTTTA

>209509|20
ATCATGCTTTGGATCATGAT

>209711|20
AATTTGATTTAAAATAAAAT

>210336|20
TTTGTAAAATACTTAACATA

>210686|20
ATAGTCCACTAGTGGGCCCT

>211046|20
TGGCAGATGATCATGTGGGA

>211088|20
GCCGGAGAGATAGCTCTGGC

>211302|20
CACGTGAAAATGTTCGCTTG

>211680|20
GAAGGTCCTTACGGCCCTGC

>212243|20
ATGATAATTATTGGTATCAT

>212327|20
ACCATCATATATATCTTGGT

>212536|20
CACCAATCTGCATTTTGGAG

>213240|20
CACAAATTACCTAATTGTTG

>213519|20
TTTGATAATTGATTATTCAA

>213653|20
TAATTTTAAGCCCAAAACTA

>213663|20
CCCAAAACTATAGAATTGCG

>213719|20
TAGACTCTTCCACGAGTCAA

>213828|20
TTATTTTAAAATAATAATAA

>213836|20
AAATAATAATAAAATAATTT

>213841|20
ATAATAAAATAATTTCTTAT

>213899|20
TTATTATTTTAAGAAAATAA

>213933|20
AAATGACTTAAATATCATTT

>213959|20
TATAAGAGTATATTATTTTA

>213960|20
ATAAGAGTATATTATTTTAT

>213972|20
TATTTTATATATATACTCTA

>214062|20
TAATTACATTGGTGTAATTA

>214096|20
TGGAAAAAAATATCTTTCTA

>214149|20
ATGGGTTTTGTAAAATTCAT

>214446|20
ATCCGTTACATATAATGGTT

>214595|20
TAACGACTGCTCACTCTTTA

>216814|20
GTCATCATCGCAATCATCAC

>217107|20
CATTTTCATAGAGTAAAATG

>217414|20
CCGGTCTCCTAGTAGACTAG

>217863|20
TTTTTTTTAAAAAAATAAAA

>218146|20
TATGATAATCAATTATTAAA

>218247|20
TATTTTATTTAAATAGAACA

>218792|20
AAACATATATATATATGCAT

>218794|20
ACATATATATATATGCATGT

>218796|20
ATATATATATATGCATGTAT

>218799|20
TATATATATGCATGTATTTA

>218812|20
GTATTTATGTACTTATACAC

>218818|20
ATGTACTTATACACATACAT

>218967|20
TGTATAAACCAATTTAAACA

>218980|20
TTAAACATATACATGTCTCA

>219224|20
CTTGTAGCGATCGTAACAGG

>219372|20
GTGCGTGCGGCGGCACTTAC

>219466|20
TCTCGAACACATGCTCAAGA

>219680|20
TGACCCAATCGAATTGGTAA

>220624|20
CGGAGAGATGGATTTCTCCG

>221252|20
TATATAGTCTAAAATAAATA

>221376|20
TAAGTTTCACGTGAAAACAA

>221427|20
GATCAAGGTGGAAATTGATC

>223041|20
AGACTCTCTATAGGGACTGT

>223572|20
GTGATCGGAGGTGCGGTCAC

>223636|20
GCTAATCTCTTGAGATCACC

>224384|20
GACTAAATAACTTTTCAGTC

>224773|20
TATATACTATATAGTATCCA

>224929|20
ATTGAGTTAATTGACTTTAT

>224956|20
TTAAATAATTAACTCCTTAA

>224971|20
CTTAATTTATAATAATTAAG

>225982|20
CAAATCAGGATCTGGACTTG

>226572|20
CAACTCCGGCGCCGCAGATG

>226624|20
AGCTCTCGTCAATGACAGCT

>227185|20
AGAAAACGTTCAAGTGTTCT

>227326|20
TATTATGATATATTTAAATA

>227384|20
GTAAAAGCATATTTATTTAC

>227394|20
ATTTATTTACGTTAATAATT

>227643|20
TTGACTAGTCGACGAATTAA

>228182|20
TGTAGATATCGATTTTTAAA

>228430|20
TCTCAGTTGTACAAATCACA

>228458|20
TAATTCATTTCATCGAATTA

>228721|20
AACGAAGCAGATCCTTCATT

>228770|20
CAATATTTTAAAAAATCGTG

>229132|20
ATTTATGATCGATCCTACTT

>229356|20
TTCTTTAAGTAAAAAAAGAA

>230052|20
TCAGTTTGACTTCCAACTAA

>230255|20
CTATTTTTAGCAAAATATTG

>230268|20
AATATTGCGTTAGTAATATT

>230778|20
CAACAATTATATATTTACTG

>231082|20
TTCACTCTTATTAGAAAGAA

>231339|20
TTGATAGCCGCGTCTTTCAA

>231644|20
TGATCTTGCCGCCTAGAACA

>231705|20
TATCATATCTAAATATAGTA

>231708|20
CATATCTAAATATAGTAATG

>231742|20
CTGTGACATTAATATAAAAG

>231914|20
ATTAGTTTATTCAAACTAAT

>232025|20
TTGTTTATTTTAATCAACAA

>232121|20
AAAACTCTAATCAAAGCTTT

>232497|20
ATAATTTAAGATTATATTTT

>232527|20
ATATTTATTATCAAAAAAAT

>232811|20
TATCAGTCATATTAATGAAA

>232886|20
TAGTAATCTGTAAAATACTA

>233133|20
AACTAGAGGATCATCTGATT

>233214|20
CGTGAGGGCATGGCCTGTCG

>233331|20
CAAAACATACATAGCTTTTG

>233343|20
AGCTTTTGGTTCCAAAACAT

>233472|20
TGTGATTGTCAAGAATCATA

>233622|20
CAGAACGGTGCACGATTTTG

>233659|20
ATTAAGGTACTTATCATAAT

>233685|20
CCTTTTTATTACTGAAAATG

>233928|20
TAAGGTTAAATTGAACCAGA

>235454|20
AGAAACAACTCATGGTTTCT

>235976|20
CAACACCTCTAGAGCTGGTG

>236079|20
CAAAAGGTTCGAACATGGTG

>236736|20
TGGTAAAACTGCATTTACCA

>236850|20
AAAAGGAAACTTTACCTTAT

>236946|20
CAAGGTTGGGCCAAACCTAG

>237299|20
ATCTGCTGGCAACAACAGAT

>238029|20
TGATAAGTGATAACAGATCA

>238255|20
TTGATTGTCTATATAATAAA

>238338|20
AAAAAATATCAGTAATTTTT

>238349|20
GTAATTTTTTAAAAAGTACC

>238390|20
CAGTAATGAATTCATTGATG

>238568|20
CTTTGGTTTTAGAAGCATAG

>239064|20
TTAAGCAACGATTAGCTTAA

>239161|20
GAAAAAGAAGCATCATTTAC

>239562|20
TTAATAATATATATATTTTA

>239564|20
AATAATATATATATTTTATT

>239572|20
ATATATTTTATTAAATACTT

>239610|20
TTAATATGAATCCGTATGAA

>239664|20
TTAGATAATTATTTTTATAA

>239798|20
TTAATATCACGTGCGCTTAA

>239906|20
ACGCCAAGATATGTTGACGT

>239942|20
CAAAACAGCAAGCATTTTTG

>240474|20
AGACTGAGCTCGCTGCGTCT

>240686|20
CTTTTAATATATGATGAAAG

>240749|20
CTTCATATAGCTGCATCAAG

>241224|20
TGCCTTTTAAGTAAAAGGAA

>241407|20
TAAGCTGTCTATACAGTTGA

>242766|20
ACACAGTAAAGTCAATGTGT

>242836|20
CTTTTTTCCAGTGAATAAAG

>243102|20
TGCAACATGAGGATTTTGCA

>243111|20
AGGATTTTGCATAATATCCT

>243342|20
AATGGGACATATGAAACATT

>243619|20
GAAGAACTTGAGAGTGCTTC

>243812|20
ACTTGACATTAAACTCATGT

>243825|20
CTCATGTTTTAAGACAAGCG

>243886|20
TTGGAATCTAGATTTTCCAA

>243962|20
AATTCGCAAGGTTCCAAATT

>244645|20
TAAGATTTAGTAAAATGTTA

>244681|20
TTGTTGTTGTAAAACAAATA

>244742|20
TGTATCAACTAGTTGGAAGA

>245356|20
TCTCTTTTTCCAAAACAAGA

>245392|20
ACACATGAATATACATATGT

>245679|20
AGATTTTTAATTTAAAATGT

>246021|20
AATCGTGGAGTTTAACGATT

>246330|20
TATTTGTTATTTCACAAAGA

>246692|20
AAATATATATATATATATAT

>246698|20
ATATATATATATATATACTT

>246873|20
AGAATCTCAATTGGTAATCT

>247060|20
GAGGTAGAAACTTCTTTCTC

>247498|20
TCAATATAGATTTCTATTAA

>247625|20
AGTATTCAGTTCTGAATCTT

>247768|20
AGTGCAATTGCAATCTCCCT

>247869|20
CTACAAATAGCTAGTAATAG

>247934|20
TGAAACCAAATTTGGTTTTA

>247986|20
AATCTAAGACGTGTCAGAAT

>248609|20
TGTTAATTAATTCCTTAACA

>248643|20
TTCTGAGAATATTGTCGGAA

>248682|20
GTTTTGGTGTACACGTATAC

>248686|20
TGGTGTACACGTATACATCA

>249526|20
CTCTTTGGAATTAGAAGGAG

>249811|20
AGGTTAGTAGTTGCTTACCT

>249866|20
CGCTTCTAGATCTTCAAGTG

>250576|20
ACTTCAGCAGCTGGTAAAAT

>250942|20
GATAAATCTTTAGACTTGTC

>251343|20
TTTGCTCTTTAAGCTGCAAA

>251400|20
CTAAGGAAAACTTTCCTGAG

>251974|20
GTTTTTCATGCCTGATCAAC

>252069|20
AGTAAGAAGATGTTCATATT

>252081|20
TTCATATTCTAGATTACAAA

>252278|20
ATCTGAAGCATGTTTAAGAT

>252341|20
TACTTTTTTATTAGAAGGTA

>252607|20
AATAGATTACTTAATGAATT

>252623|20
AATTAATACTGGTACTAAAT

>252896|20
TGAGATTCTAAAGTATATCA

>253893|20
AATATTACTGGAGTTAGATT

>254040|20
TTAGAGGCAATAGACTCAAA

>254947|20
CAAATCAAGTAATCTATTTG

>255139|20
TCTTCTCCTTATGTAGTAGA

>255415|20
TAAAAATTAATAGATTTTCA

>255476|20
AATATATAATTTTATTTATT

>255478|20
TATATAATTTTATTTATTTA

>255483|20
AATTTTATTTATTTAAAACT

>255499|20
AACTATTTTTAAAATTATAT

>255506|20
TTTAAAATTATATTTTTATA

>255671|20
AAATACTTTTAAAATTATAT

>255678|20
TTTAAAATTATATTTTTATA

>255731|20
AATGTTCAATTTTGAAATTT

>255837|20
GGTTTTACGTACCTAAACAC

>256130|20
TAATACTCTATAAATTAATA

>256223|20
AATAAGATAATAATTTTTTT

>256252|20
ATGTAAATATATAGTCCCAT

>256306|20
AACTATATATATATATATAT

>256307|20
ACTATATATATATATATATT

>256330|20
TGTAAAAAAATTCTTTAAAA

>256336|20
AAAATTCTTTAAAATATATT

>256348|20
AATATATTTATAATTATGTT

>256481|20
TTTAAAAAGATATTTCTATA

>256482|20
TTAAAAAGATATTTCTATAA

>256492|20
ATTTCTATAATGAAAAAAAT

>256506|20
AAAAATCTTATAGAAATTTT

>256507|20
AAAATCTTATAGAAATTTTT

>256531|20
AATTACCAAATTAGGAAAAT

>256559|20
AAATTAGTATTTATTAGTTT

>256572|20
TTAGTTTATCGATAAATTAA

>256879|20
TTTGACTACTACTACTTAAA

>256969|20
TCAACGAATGCAATCGGTAA

>257053|20
AGGAATCCGGCTGTACTCCT

>257184|20
CGCTGCCAACGTTGTCTTCG

>257442|20
CACTCTGCTTAAACTGAATG

>257532|20
TCCACACTTTAAACTCTTGA

>257767|20
TATGTTTTTAGTAAAACAAA

>257877|20
TGTATTTAGCGCAAAAACCA

>257889|20
AAAAACCACATGATGTTCTT

>257936|20
AAAACCTTCTAAATGATTTT

>258325|20
AAAGATTAAATTAAATAATT

>258689|20
ATACTTTACATGTAAAAAGT

>258701|20
TAAAAAGTGTATACTTATTA

>258928|20
ATCTTATTTTAAAAGGAGAT

>259147|20
TCTTCTTCTTCTGAAGAAAA

>259233|20
AATATGGGTTTACACATAAT

>259281|20
ATTAATAAATATTTAAAAAT

>259316|20
TCTTAACACTTGTTTTAAAA

>259405|20
TCTTTCTTACATAAGGAAAA

>259840|20
ATTCCATGAAGACTTGGAAT

>260171|20
TGCTATTGATGGCCATAGCA

>260739|20
GAGAAGGCAATTCATTTCTC

>260958|20
GGTGCAAACGCCTTTGCCGC

>261060|20
TTCATGATTATAATGACAAA

>261518|20
TCTCTTGTTTTAATAAAAGA

>261767|20
AATGAAGTAATCACAACATT

>261811|20
TTATTTTATTACTATAACAA

>261933|20
ACCTTTAAGGCTTTAAAGCT

>262042|20
TTTATCGGTGCCCGGAAAAA

>262122|20
AAATGTTTTTTCAAACATTT

>262595|20
TTCTCATGGGCCATTTAGAA

>262637|20
TTAAGGCCTTAAAGCCATTA

>262749|20
ATTTATTAATACTAATTATT

>262757|20
ATACTAATTATTATTATTTT

>262778|20
TTTATAACACGTGAGAGAAA

>264157|20
GACAGTATGTACATAATCTC

>264409|20
TTTACAAGATAGCTTATGAA

>264566|20
TACCAGATCCTGATACGGTA

>264600|20
ATTTAAGGGTTCCAATAAAT

>264922|20
AATCAATTATATCATAGAGT

>264944|20
TCTTGAGTGTATACTCATAA

>265374|20
GTGTTGGTTTGAACCCTCAC

>265662|20
CAGATCAAATGTTTGTTCAG

>265974|20
AGGCCCTATTAAGAGAGGCT

>266285|20
GGGCCAGAAAATTATGGGCC

>267051|20
CAATAAATCATGTATTTTTG

>267068|20
TTGTGGCTTAGAATCGACAA

>267111|20
TTTAGCTAAGCTGAGAGAAA

>267249|20
AACCAACTCATCAGTTATTT

>267272|20
TCCTTGCAAGTTTGGAAGAA

>267797|20
AGCTTGCGATTTAGCAATCT

>267853|20
GATATAAGAGCTTTTCTAGC

>268836|20
GATAAACCGATCGGACTACC

>269157|20
TGTTTACGGCGACGAAATCA

>269258|20
CGGATTCGGTGCCGAAGCTG

>270195|20
ACTCTCAACATAGAGAGAGT

>270389|20
ATCAATTGAAACCAAGTGAT

>270427|20
TCTGCGATTCGAAGCGATGA

>271542|20
GATGAAGCTTATGCTTCAAC

>271557|20
TCAACTGTACGAAGAGATGA

>271641|20
TACTACTACTACTACTACTA

>271644|20
TACTACTACTACTACTACTA

>272639|20
ATGACGACTTACATCTTCAT

>272664|20
TTGTAACCAATTTTTTCCAA

>272807|20
CTGGAGAGATATCAGTGCAG

>274026|20
TCTAGTGAGTATTCACGAAA

>274081|20
TTTCTGTAATATTGTAAAAA

>275285|20
TACACATAGATACATGTGTA

>275352|20
ATATCTAATGAAGTAAATAT

>275729|20
TTGATGAGAAGGCTCAGCAA

>275754|20
GATAGACAAGCTTGGGAATC

>275941|20
GATGTTATAATTGAGACATC

>276484|20
AATCTTTGACATCAAATAAT

>276807|20
TGAATATGATATCAACTACA

>277100|20
AGTTTCTGAATGCTGAAACT

>277285|20
CATACAAAGATCTTCGCAAG

>277886|20
TGCCAAGTATATTCTTGAAA

>277983|20
CAGATTTGAGCTTATATTTG

>278018|20
CTTGAATCTGCTGACTCTAG

>278131|20
CCTGATGAGAGCTCTTCTGG

>278548|20
TTTTAGTATATATACTACAA

>278659|20
ATTCCTCAGGCCTAACCAAT

>279248|20
CTTACAATATATAATGGAGG

>280047|20
AGTGCGGTTGCCAGCTCACT

>280489|20
ACTGCAAAGTACAATGCAGT

>281698|20
ATGTGAAAGAACTCTAACAT

>281976|20
TGATGTCAGTTCTGTTATCA

>282009|20
TGGAATTGGATGCAAAACCA

>282153|20
CAATCTCAGATCTCATCTTG

>282166|20
CATCTTGTGTCAACAAGTTG

>282181|20
AGTTGTGTTGTAAGACTACT

>282404|20
ATTAAAAGCATTGTTTTGAT

>282619|20
ATTCATTTTGCAAAAAAGAT

>283083|20
TCTTCTATGATCATATTATA

>284745|20
ATAAAGTAAGGCTACTTTTT

>285100|20
CCGATAGTAATGATCATCGG

>285405|20
GAAGCTGTTCAAACGGCTAC

>286406|20
ACAGAAAGTTCTCTTTTTGT

>286837|20
TAATTCTATCCATTGCATTA

>287213|20
TTTGACAGCTATCTGTTGAA

>287396|20
TTCTGGTGACGGCAGCAGTA

>287440|20
GCTGGTCAGGCTGGTCCAGC

>287521|20
TTTTTGGTTGTATTCAAAAA

>287925|20
AAGAGGTTTGATAACGTCTT

>287996|20
ATTGCTGGTATGCCAGATAT

>288135|20
GCAGCAGTGGCTATTACTGC

>288144|20
GCTATTACTGCAATAATTGC

>288311|20
TAACTGTGCTATCACTGCTA

>288398|20
TAGCTTCTTCGACCAATCTA

>288652|20
ATTTTCGTTGCAAGTAGAAT

>289157|20
TTTAATGGTTTACCCTTACA

>289431|20
CAATAATTTATCAATCATGG

>289623|20
ATGCTCTTATATGAGAACCT

>289852|20
TTCTCGTATCGAACCGAAAA

>290152|20
ACTTGTGTGAACAAACAGGT

>290315|20
GTCTTAATCTAGAAAAAGCC

>290582|20
AATTACCGACATCGGAAATT

>290964|20
AAGTGATGGATCCATCAGAT

>291304|20
TAAACCAAAGATTGGGTTAA

>291885|20
TACTGACATATATGTTAAGA

>292550|20
CCAATTCTAGCTATGGTTGG

>292775|20
TTCTATACTATGTTTTAGAA

>292812|20
ATTTCTTATTAATATTATAT

>292882|20
GTAGCAAATATGTATGCTGC

>293003|20
TTGTGGGCTTAAGCCCAATA

>293866|20
CATTTCTTAACTAAGATCTG

>294148|20
TTTGAAATATATACTGCACA

>294160|20
ACTGCACAAGCTTGAGAGGT

>295138|20
TTGGGCTGCTAGAAGGCCCA

>296072|20
TTATATACCATAGAATCTAA

>296347|20
ATCTGGTAAATATACCTGAT

>296702|20
TAAACATGTCGAAATTATTA

>296886|20
AAACAGAGTAGGCTCAGTTT

>296922|20
AGTCTCCTATATTGCAGGCT

>297451|20
GATGTTAGCTAGCTCATACC

>297753|20
TAACACCAAATTAGGTTTGA

>298026|20
CTCGTACGAGCTCGGAGAAG

>298573|20
AAGCCCATATTTATCAGCTT

>298712|20
TCGTTTTACCGGTGAAAGAA

>298883|20
ACGGCGTACTTCTTCGCCGT

>299417|20
AGAAGATCGATCGAGACTCT

>300629|20
ATTTCTCTAGCTCGATCAAT

>301213|20
AATTTTCTGATCAGAATGAT

>301293|20
ACTTTTCTTTGAAGAGAAGT

>301428|20
AAAATTTAGTAGTAATCTTT

>301444|20
CTTTAGTGGATGATCTAAAG

>301905|20
TTTTGTTTACGAAAATCAAA

>302168|20
TAAATATTTGAAAATTTTCA

>302803|20
AATAAATTCATTAAATTGTT

>303167|20
TTATTCATTATAAAGATAAA

>303244|20
CATAACCTTTCAACCTTATG

>303672|20
CTGAGCTGATATCATCGCTG

>303821|20
GCTGAGAAATCTTTCTCCTC

>304104|20
CTTGATTTTATAAATTGTAG

>304698|20
GTGGCTGGAAGACCAGCAAC

>304734|20
ATATCAGGAGATGATGATAT

>304970|20
AGAAGCATAATCATATTTCT

>305287|20
AATTGAATATATAAGCATTT

>305403|20
CAACATCAGTACTTATATTG

>305460|20
TCCATTGTGTAAATAATGAA

>306345|20
GTAACGTTATATTACGTATC

>306469|20
AATTTTTTAATAAGAAAAAT

>306484|20
AAAATGCAAACTTCCTTTTT

>306517|20
CAGACCAAAAAATTGGTATG

>307191|20
AACAAAGCGTATCCTGTGTT

>308123|20
TACTCAGTTACAAATGAATA

>308164|20
ATGTCTTTGATCACGCACAT

>308530|20
GGTGATGGTGTTCCATCAAC

>308611|20
GAAAAAAATCAAGATTTTTC

>308689|20
TTTTTAGCCAATGCCAAAAA

>308943|20
GCTGAGCATATGGTCTCAGC

>309500|20
TATCCTTTTTTAAAAGGGTA

>309501|20
ATCCTTTTTTAAAAGGGTAT

>309902|20
TTTTCTTTGTATAGAGTAAA

>310080|20
GGTAAATATATAAATGAACC

>310268|20
TCACATATATATATCTTTTA

>310440|20
GTTTCTTCCCGTAAACAAAC

>310958|20
AATCAATGAAACCACTGATT

>311166|20
CGTTGGGTAGCTCCATAACG

>311856|20
AGAAAGCGGAGCCGTGTTCT

>313040|20
TATTTATTATATACCAAAGA

>313236|20
AACTTAATATATAAAAAGCT

>313362|20
GAAGATTCTGCTTGATCTTC

>314274|20
TTTGTTAGATATGTATCAGA

>314873|20
AACTAAATGGCTATTTACTT

>315087|20
TATGTGTATATATATACATA

>315088|20
ATGTGTATATATATACATAT

>315089|20
TGTGTATATATATACATATA

>315090|20
GTGTATATATATACATATAC

>315091|20
TGTATATATATACATATACA

>315092|20
GTATATATATACATATACAC

>315093|20
TATATATATACATATACACA

>315195|20
ACAAAAAACAACTTTTTTTT

>315197|20
AAAAAACAACTTTTTTTTTT

>315198|20
AAAAACAACTTTTTTTTTTT

>315274|20
TTTGATTTGGGGACATCAAA

>315472|20
GAATCAGAGAACCCTAATTC

>316059|20
GTGTTTAAGTTCATAAACGC

>316582|20
GAGAGTTCTTCAGGACCCTC

>316616|20
TGTCAGAAAATGTTCGAACA

>318690|20
TGGGAAGCGTAAGATGCCCA

>318716|20
TGAACAAACTAGTTTTCCCA

>319089|20
TCCTTAATTCAAAGTAAGCA

>319575|20
AATTGTGTGATATAACAATT

>319646|20
AATCTTTTAGCTAAACCAAT

>319697|20
GCAAAATCAATAGGATTTGC

>319780|20
CTTGATCCTTAAGAAAAAAG

>319855|20
ATGCATATATATATATATAT

>319856|20
TGCATATATATATATATATA

>319860|20
TATATATATATATATATGGA

>319862|20
TATATATATATATATGGAAA

>319863|20
ATATATATATATATGGAAAT

>319864|20
TATATATATATATGGAAATA

>319865|20
ATATATATATATGGAAATAT

>320249|20
AACCACTTTAGAAATTGGCT

>320577|20
CCAATTAATATAGTATTTGG

>320757|20
CAATGCAAGTACCTGCTTGG

>321221|20
ACTGATTATATATACGCTGT

>321464|20
CTATGAATTATCTTTCCTAG

>321489|20
AAAAAATATATAAACATTTT

>321490|20
AAAAATATATAAACATTTTT

>321491|20
AAAATATATAAACATTTTTT

>321622|20
CACTTCCGAGTTCAGAATTG

>321748|20
AACCTTTTTTAAAGCAAGTT

>321913|20
GTGAATAAAGTTTTATGAAC

>323568|20
TTCAATGCGTATTCATTGGA

>323704|20
GCTACTACGATGGTACTATC

>323723|20
CTTTCATAGAAATATCAAAG

>324156|20
TTTAATTCCAGGGAAGTAGA

>324374|20
CAAAGTCATTCATGGCTTCG

>324459|20
AGAAGAGTTTGAACTCTTAT

>324602|20
ACTCATCTAATGATATGATT

>324892|20
AGACAAAAATAATTTTTTTT

>325196|20
AAAATACGGTACTCTCTTTT

>325314|20
TTTTTGTTTAAACAAAAAAA

>325315|20
TTTTGTTTAAACAAAAAAAA

>325632|20
GACAATGGAGGTCCGTTTTC

>326587|20
TCTCCAGCTTTATATGGAGA

>326680|20
CTTGCCTGGGGCCACGCATG

>326773|20
AAAATTGAATACTGAATCTT

>327843|20
AAGAACTTTGCAGAGGCCTT

>328376|20
TGATTTAACATCTTAGATAA

>328662|20
CTCCTTTTGCTCAAAAAAAG

>329385|20
GAAACTGTGCGAAGAGTTGC

>329455|20
TAACTAGTATTTAGTGGTTA

>329732|20
AAGAAACCGACCAATTTCTT

>330641|20
ACTGTCTAATATTTTACAAT

>330658|20
AATTTACATATAAGAAAGTT

>331700|20
GATGTAGCATCTGCTGCTTC

>331764|20
GATGACCGACATCTCTCATC

>332228|20
TGATTTAAGAAGTAAAATCA

>332851|20
TTCATAAATTCATTTTGGAA

>333763|20
GAAACATTAATTACTTTGTC

>334499|20
TCTCTTGCATATGCCTGATA

>334843|20
ATATTCCTCAAGAGGGATTT

>335100|20
AAATTCCATGCCTTGAAATT

>335212|20
GCATCTTTGAGAAAAGCTGC

>335295|20
TTTCTGGTTGAAAATAGAAA

>335403|20
TTAGGTAAACTTTTACCTGA

>335613|20
GAAGACGCAACTGCTTATTC

>335740|20
TCCTTGAGCAGTCTTAAGGA

>336530|20
GGACAGCTTGCAAAGTGCCC

>336716|20
ATCCAACAAATCAGTAGGAT

>336998|20
TTTAGCAGTCGCCTGATTAA

>337833|20
GAGAACCAGATTTGGATCGC

>338011|20
CCTAAATAAATTGCTTTTGG

>338190|20
GCCCAATATTAATAAAAGGC

>340147|20
AACACGGAAAATTACGTGTT

>340283|20
ATCCCAAGGCAGCCTGGGAT

>340538|20
TGTTGATCCCGATATCAAGA

>340753|20
TTCCCTCCGTATGGATTGAA

>341042|20
TCTGTTTTCCCAAGAACAGA

>341247|20
TTTGATCTTGAAAGATAAGA

>341371|20
TCCGTGACGTAGTCCACGGA

>341387|20
CGGAAAGTCCGTATTTTCTG

>342095|20
TCTTTCTGAATTCAGTTATA

>342116|20
TTCCTATCCATAGATAGTCA

>342281|20
TAGTTTTGTCAACAAAGATA

>342649|20
AAACATATGTAAATAGCTTT

>342691|20
ATTTTTTGTATGAAAAATAT

>342818|20
ATGTATCAAATTTGCGAAAT

>342868|20
ACATTTTTTGCAAAATAATT

>343276|20
CAAATGCTCATAAGCATCCG

>343396|20
AAACATAATGAACTTTGTTT

>343526|20
AGAATCTGAGCTTCCATTCT

>343603|20
TTGGCATTTATCAATGTAAA

>343860|20
GCTTGCTCTCCAAAGGAAGC

>344348|20
TTTGTTGATTAATCGGGAAA

>344398|20
GATTAATGGGCTCATCAAGC

>344439|20
AGGACACAAATTTTAGGCCT

>344550|20
ATGAGGTTTATCAACTTAAT

>344596|20
GTGAGAAACATGCATCTCTC

>344612|20
TCTCTTCTGTAATAAAGAGA

>344747|20
TTAATTCAACTTTGATTAAA

>344761|20
ATTAAATCTATAATCTTAAT

>344890|20
TTTTGTAATATGGTAAAAAA

>345289|20
ATTAAGTTTTAACTCTTAAT

>345419|20
ACTCTTAATTAAAAAAGATT

>345426|20
ATTAAAAAAGATTTATTACT

>345587|20
ACTAATCTCATTTAATTAGT

>345734|20
TTTTTTCTTTTAAAAAAAGA

>345735|20
TTTTTCTTTTAAAAAAAGAA

>345736|20
TTTTCTTTTAAAAAAAGAAA

>346037|20
GGAATCAAATCTTTGATGTC

>346386|20
AACGACGCGGCGACGGCGTT

>346455|20
CTCGACAAGCCCTCCTCGAG

>346492|20
CGTTGAAGGAGACATCAACG

>346522|20
CCTCAAGAAGCTCTTCGAGG

>347109|20
CATCTCCGGTGCCGGTGACG

>347357|20
ATATTGATAATTCACAAGAT

>347437|20
TCGAGATTATATATTCTTTA

>347499|20
CTCTGATATTTATTTCATAG

>347585|20
ATTATGCTATAAAGCTGAAT

>348423|20
GATGGCTGATATCACTGATC

>349361|20
CTCAAGGTAAATACCTTCTG

>350258|20
CTTTGCTTCAAAAAACAAAG

>351068|20
ATGAAGGTTATAAGCAACAT

>351136|20
CTCCCTCAAATTTGACGCTG

>351881|20
TTGTGTCAACATTGGCATAA

>352216|20
CTCAAAAATGTATTTAGGAG

>352563|20
GTAAGTTAATTTTAAGTTTC

>352889|20
TCCGCTTGTCTACAACTGGA

>353076|20
AGGGTACATCCATGAGCCCT

>353301|20
AAGATTGTCCGGACATCCAT

>353766|20
ATGCTCTTTGCTCAGAGTAT

>353938|20
TTACCTTTACCTTCAGGTAA

>353941|20
CCTTTACCTTCAGGTAACTG

>353946|20
ACCTTCAGGTAACTGAAATT

>354197|20
GGATGTGAGCTCTAACCTCC

>354835|20
GGATTCGACATCTCAAAACC

>354985|20
TTCCTTTTTTTAAAGAAGAA

>355427|20
TGGGAGATTTAGATCTATCA

>355564|20
GGTGACTACTAGTACTCTTC

>356371|20
TGGGATACTTAAGAATATCA

>356409|20
CTTTTTTAATATCAGAAACG

>356434|20
ATAAAAGACCTGTCTGTTGT

>357099|20
AAATAATTTTAACCTTATCT

>357579|20
ATTATTAACATGATTAAAAT

>357675|20
TCTTAATTTCGAATTTACAA

>357833|20
TATTCTCAACGTATATAATA

>358027|20
ATTGTATATATGTAAAGAAT

>358078|20
AGCAACTTAATTAAATTAGT

>358189|20
CCTACGCTCATGGCCGTTGG

>359651|20
GCTCCGATGATCACAGCAGC

>360332|20
CTTGGGAAGGCTTTGCCAAG

>361884|20
AGCTGAATCAGGATGCAACT

>362395|20
AACCCATTTATCAATGTATT

>363064|20
TGCCGCGAAATATGGCGGCA

>363229|20
CGACACAATATTTTGTTTTG

>363246|20
TTGTTTTAAACTTTAAAAAA

>363247|20
TGTTTTAAACTTTAAAAAAA

>363292|20
ATTAAGTCCTAGCTATTAAT

>363304|20
CTATTAATCATCATCCATAG

>363507|20
TAATACTTGCGCAGTAATTA

>363838|20
CTTTTCATTATAATTAGGAG

>364119|20
TTTGTTTTAGAAAAAAAAAA

>364607|20
ATTGAAATAGATATTTTATT

>364950|20
TATACATACTTGTGTGTTTA

>365074|20
AGATTACAAATTAGAAAGCT

>365135|20
ATAATAATTTAAATTGTTTT

>365255|20
AGACAGACAGCTATCTCTCT

>365257|20
ACAGACAGCTATCTCTCTTT

>365568|20
TCTTGATTTTATAAACAAAA

>365569|20
CTTGATTTTATAAACAAAAG

>366359|20
TTTTTAAATAAATAAAAAAA

>366507|20
TGTTTATTAATTAATTTACA

>366687|20
GATTTATACATATATATATC

>366689|20
TTTATACATATATATATCGA

>366690|20
TTATACATATATATATCGAA

>366691|20
TATACATATATATATCGAAA

>367396|20
TTTCAAAAGATGTCTTCAAA

>367640|20
GTACGTCCACGTGGTTTTAC

>368213|20
ACCTCCCGGTACGGTGTGGT

>368493|20
TATACAACCTAAGTTATCTA

>368585|20
GTTAATTGAATTGAACCAAC

>368966|20
CAAATCAATAGTTTGATGTG

>369434|20
ACTATGATTTAAATCCCATT

>369568|20
TTTTTCAAGATCAAAAAAAA

>369603|20
TGTCATTTAATTACTGGACA

>369620|20
ACAAGGAGCTGGCTATTTGT

>369799|20
GTACTAAGTGCTTCTAGTAC

>369891|20
AAAAAATATATATATATAAT

>369893|20
AAAATATATATATATAATAT

>369894|20
AAATATATATATATAATATT

>370126|20
ACCTATATTTATATATACGT

>370157|20
TTAATAAAGATCTTTACGAA

>370360|20
TCTAATTATACATAATTTAA

>370622|20
CGAAGAAGAAGGCTTCTTTG

>370657|20
GTCTAGCAACGTTGCTCAGC

>370749|20
TAACTATATATATATATACA

>370753|20
TATATATATATATACACACA

>370754|20
ATATATATATATACACACAT

>370755|20
TATATATATATACACACATA

>370756|20
ATATATATATACACACATAT

>370757|20
TATATATATACACACATATA

>370758|20
ATATATATACACACATATAT

>370793|20
CCATTAATAGCCGTGAATGG

>370987|20
CCTTGTATATATATGTTAGG

>371584|20
CACACTAACATGTAAGTTAG

>371720|20
AAGACTGATTAATTCGTCAT

>371735|20
GTCATATACTAGTTAATTAC

>371739|20
TATACTAGTTAATTACTCTA

>371777|20
AACATTATATATAGAATATT

>371833|20
AAGTTTGTTTAATGTAACTT

>371905|20
ACAATTTGGTACCCATTTAT

>371963|20
TATAAAAACTGGTTAATATA

>372410|20
TAGACCATGTACATGGGTGA

>372498|20
AGTATCATTCCAATGATTTT

>372575|20
AGAAAAAAATATTTATCTAT

>372609|20
AAATAATACTAAAATTTTTT

>373049|20
GAATAATTGATCTAATAATC

>373559|20
CTCTCTCGGATCTCTGAGAG

>373560|20
TCTCTCGGATCTCTGAGAGA

>373859|20
TGATTTTTTTTAAAAAAAAA

>373947|20
GCTTCACCGCCCGGAGAAGC

>374486|20
AGCTCCTGTTTTCAGGTGCT

>375016|20
CACTAGCATGCATGATTATG

>375684|20
CCTAGAACCTTGCTTCTTGG

>376219|20
TGCTTGTATATGTATAAGGA

>376345|20
ATTTCAGGAGTGCCTCAAAT

>376569|20
AAGCTCATGATAATGCGATT

>376800|20
AATCTTTGGTTCCAAGGTTT

>376895|20
AAATAACGAGATTGTTTTTT

>377301|20
CAAAAGTATGGATTCTTTTG

>377556|20
GAATCAGATGCCTCTGTTTC

>377734|20
AAAATTGATTGATCATTTCT

>378253|20
TTTCCTATCAAGAGAAGAAA

>378478|20
AATAATAATGTATTTTTTTT

>378991|20
CTTCTTAAAAATTTAGGCAG

>380334|20
GTTTGTATTGCATGCCAAAC

>380336|20
TTGTATTGCATGCCAAACAA

>380371|20
TAAAGGTTGGCCAATCTAAA

>380949|20
ACAACCTGGATTTGGGTTGT

>381403|20
AGGACTTTGTTCAACATCCT

>381649|20
AGCAGATCGATAAAACTGCT

>381894|20
TGCTTATTTATATACAAGGA

>382133|20
GAATTAGTGGCTAATAATGC

>382161|20
ATGAAATCCAGGTATTTGAT

>382241|20
AATGAAATTAGAAGTTAATT

>382379|20
ATTTCTGAAGTTCCTGAAAT

>382759|20
TTTTTAGTTATAATTAATTA

>382764|20
AGTTATAATTAATTATCTTT

>383128|20
AAGGTTGCAATTTTAACATT

>383181|20
GTTCTATTATATAAAAAAAC

>383400|20
CTCAAAATCCGGATCTTCTG

>384433|20
TTTTTTCAATATTGAAGGTA

>384480|20
TCGTGGATAATTATACCCAA

>385005|20
TTAAAACTTAAAAATTTGAA

>385290|20
AGCCATTTTTAAGAAATGCT

>385584|20
GAACATGAGGCTTCCTGATC

>385652|20
TGTTCAACATATTTTAAAGA

>385872|20
GATTATATCAAGAGATACTC

>385925|20
CAACTTTCCTAAGTGAGTTG

>386091|20
TTATATATATATATATGCAA

>386092|20
TATATATATATATATGCAAA

>386093|20
ATATATATATATATGCAAAT

>386094|20
TATATATATATATGCAAATA

>386482|20
AGGCCACATCCATGGGGACT

>386797|20
TTCACAAACATGTTTTCTAA

>386807|20
TGTTTTCTAATTACAAAAAA

>387026|20
AGTACTTTGTATAACGTTCT

>387249|20
TCAAGTGTCAAGACTATTGA

>387261|20
ACTATTGATTACTGAATACT

>387475|20
TCCTCTACCTTGTTACAGGA

>387742|20
AAACGAACCTTGTTTCATTT

>387865|20
TTGTTTTTAATTAAAGAAAA

>387902|20
ACATCCAACATGTAAGATTT

>387908|20
AACATGTAAGATTTCTTGTT

>388195|20
TGTAACCAATATTAGTTACA

>389526|20
CGAGCTGATCAATGATCTCG

>390097|20
TGTTCGAAGATCTCCCATCA

>390862|20
AAGGTATCCATGAATAATTT

>390924|20
TCTTCTACCCGGGTTTAAGA

>391320|20
TTTTGAGATTTTTGTCAAAA

>391356|20
ACACTAAAATATTCTAGTAT

>392173|20
ATCCATTATATATTTTTGAT

>392844|20
TTATCTTTATGAAAAGACAA

>392874|20
GAAAAAAGGAAATTTTTTTC

>392981|20
CGTCGCTGCAAGGAGCGGCG

>393173|20
GACGCGCCACGTGTCCCTTC

>393241|20
GCCTACTAGGCCTAGGAGGC

>393854|20
CGCAGCTTCAGCAAGCTGAG

>394002|20
TGAGCGCAAGCTGGACCTCA

>394046|20
AAGCTCGATGCATCTACCCT

>394866|20
GGGAGTTCATATGCTCTCTC

>395790|20
GGGGAGCGTCGACCTTCCTC

>395844|20
GGAGGTCGTATCCGATCTCC

>397608|20
ATACATGATCTCTCATCTAT

>397793|20
TCTCATTCAAATTTATGAGA

>397851|20
AAATAGACTTTAGTTTATAT

>398133|20
CCGATAAAAATTTATTTTGG

>398178|20
AACAGTACTAGATTACGGTT

>398217|20
TTTGGTGTAATTATATAAAA

>398780|20
GAAATTTCAATTAATAGTTC

>398916|20
CAGTCTACTTTAGAAGAATG

>398934|20
TGTAGAGAAGCTTATGCACA

>398965|20
TGGTACTTGATCAGGGGCCA

>399007|20
TTAGTTTCTGCAGGAATTTA

>399028|20
ACAAGTTTATATATATTTTT

>399630|20
GGATCGTTTGCAGAGGATGC

>399760|20
TGGATATATGCATGTATGTA

>399764|20
TATATGCATGTATGTATGTA

>399829|20
TACTCATATGAATATGAGCA

>400020|20
TCAATGATGATCACGTTTGA

>400430|20
CTGGTTGGCTAGCCATTCTG

>400516|20
AAGTACAACTACTTGAATTT

>400524|20
CTACTTGAATTTTCAATTTG

>400815|20
TCATCGGCAAAAGCCTATGA

>400832|20
TGAATGTTTCGAAGTAATCA

>401303|20
GTGTGAAAATAGTTACATAC

>401321|20
ACAATTTGGAGCTTAATTGT

>401738|20
TCGACCCAAGTATGTGTCGA

>401827|20
AGAGCCAGAGATCTCTCTCT

>401828|20
GAGCCAGAGATCTCTCTCTC

>401829|20
AGCCAGAGATCTCTCTCTCT

>402110|20
CACTCAGCAATTGGAGATTG

>402274|20
GCTTGGACTCGGGTCCCATC

>402373|20
CTCAGTCTCTGAAGACTGAG

>403176|20
CATATGTAGATGTACATTAG

>403206|20
TGATTTGTGATAAGAAAACA

>404418|20
TTTCTTTCTCGAGATCGAGA

>404792|20
TATGTGGTCATGGCACCATA

>405451|20
TCATATTGTCCACACTAAGA

>405555|20
CCCATGTCCTTGGAATTGGG

>406487|20
ACTCCATTCTAAACCGGAGT

>406553|20
TATTTTTCATATGATGCATA

>406835|20
GTTCCTTTCTAGTTAGGATC

>406919|20
ACAGAAGGGTTCCATTCTTT

>407063|20
TTTCTTGATTTATGAAGGAA

>407130|20
AGTTGCTGCTAGCAGAATGT

>407174|20
GCTAAGCTTTCAATCATAGC

>407310|20
TTGTTGTACAGCTACAATAA

>408223|20
ATGCTTGGTGCAGCGAGCAT

>410195|20
GGTCCAGCAATTGGAGGCCC

>410748|20
CCATTAAGATATCTTCGCGG

>410992|20
ATTGATTAGATCTCATCTAT

>411759|20
AGATGCCTTTAATCGCATTT

>412743|20
CCATAGTGGTACCGTTCTGG

>412864|20
TTTTTTTTAATTGAAACAGA

>413508|20
TTTTTCTTTCAAAAGAATAA

>413706|20
TGCGTTGCTGCTGCAAGGAA

>413984|20
CAGTTATGGTACCAAAAGTG

>414432|20
TTGGAGCTAGCTAGCACTGA

>414647|20
AATGAAAAATGTGTTGCATT

>414880|20
GAATCAATGCCCATTGGCTC

>415047|20
ATAATACTTTGTATTATTAT

>415316|20
CTGTGGAGAATAGTTCACAG

>416000|20
TGAATATATGCATGCATTTA

>416572|20
TAACTTGTACGTACTACGTA

>416579|20
TACGTACTACGTAGGAAGGA

>417978|20
TTAAATTTTATAAAACTCAA

>417983|20
TTTTATAAAACTCAATAAAA

>418812|20
GGTATAATGGCCACAAAACC

>419004|20
ATGGGCTGTCCATAGCACAT

>419581|20
CTTTTTATAATTATTATACG

>420865|20
GGTGATACCTAGATATAATC

>420896|20
ATCATCATCATCATCATCAT

>420899|20
ATCATCATCATCATCATCAT

>420949|20
ATATATTAATGGTGATATAT

>421168|20
TTTAATTTGATGAACTGAAA

>421953|20
GTCCTTATTATAAAAAAAAC

>422367|20
TCTCTTTGTGAACTAAGAAA

>422447|20
ACTTTATAGTTCTACAAAAT

>422690|20
TGGTTTTCTTAAATAAACTA

>422748|20
ATAATTATGTAAATAAAAAT

>422769|20
TGAAGTTACGAATAAATTCA

>422836|20
TATAAAAATATAATTTTAAA

>422993|20
TATAATTTTTAATAGTAATA

>422999|20
TTTTAATAGTAATATAAAAA

>423011|20
TATAAAAATAGAATTTTAAA

>423025|20
TTTAAAAACATTTTTTAATA

>423035|20
TTTTTTAATAAATAAAAACA

>423180|20
TTTATAAAACCTTCTAAAAA

>423209|20
AAAAGAGTTGAAAAACTTTT

>423739|20
TTTATAAAACCTTTTAAAAA

>423947|20
TTTATAAAACCTTTTTTAAA

>423948|20
TTATAAAACCTTTTTTAAAA

>424140|20
TTTGTAAAACCTTTTGAAAA

>424366|20
AATTATTTATTTAAATGTTT

>424465|20
AAGAAAGTAAATACCTTATT

>424770|20
TTTGAAATATAATTTTAAAA

>425011|20
ACTAATCTCATGAGAACGGT

>425270|20
TTTTTACAACGGTGTTAAGA

>425290|20
AAAAAGGAAATTTCAGTTAT

>425351|20
TGTTATTGTGCATAATATTA

>425484|20
GATAAATCATTTGAGTTTTC

>425504|20
TTATTTGTTAAAACAGAGAA

>425784|20
AAAGTTCATACTTTAACTTT

>425806|20
AAACCAAAAATGTTTTATTT

>425874|20
TATTTATTTTTAAAACAATA

>426038|20
AAATATATTTGACTATTTTT

>426212|20
ATAAAATAATATTATGTTTT

>426213|20
TAAAATAATATTATGTTTTA

>426222|20
ATTATGTTTTAAAAGAAAAT

>426284|20
ATTCACATATATAAGTTCAT

>426491|20
TAACGAATAATTATTTATTA

>426493|20
ACGAATAATTATTTATTATT

>427041|20
CAGACAATATATGCTCTCTG

>427180|20
TTTTAACAAATTTATAAAGA

>427386|20
CAAATAGGATATAATATATG

>427446|20
ATATATATATATATATATGT

>427447|20
TATATATATATATATATGTA

>427598|20
GTTGATACACGTGCATTACC

>427939|20
TTCATGGCACATGCCAAGGA

>428186|20
AAAAACAAAATTCTTTTTTT

>428187|20
AAAACAAAATTCTTTTTTTT

>428188|20
AAACAAAATTCTTTTTTTTT

>428200|20
TTTTTTTTGGGCAACATAAA

>428249|20
CGAATAAGGTACGTAATTTG

>428464|20
TGTAGACTTGAAAGTCCAAA

>428726|20
ATAGACATTATTATGTCAAT

>428745|20
TGGATACAAATTTGTCTTCA

>428966|20
AAGAAACCAGCTCTTTTCTT

>429809|20
TGTCAGATTTAAAACAGAAA

>430209|20
AAAACCCAGATTTCGTTTTT

>430507|20
GGTAATCGACGACGATCTCC

>430513|20
CGACGACGATCTCCTCGTCG

>430765|20
TAAATAGTCATGACGGTATA

>431030|20
TTTGCATAAATTTAATCAGA

>431215|20
GATTAACGTTAACGTCGATC

>431401|20
AATTGGGCATATAACCAGTT

>431642|20
CAATTTTTCTACCAAAATCG

>431652|20
ACCAAAATCGTGATTTTATT

>431872|20
CATAATTCTTTAAAATCATG

>431880|20
TTTAAAATCATGATTTTTGA

>431892|20
ATTTTTGATTTATCAATAAT

>431894|20
TTTTGATTTATCAATAATAA

>432042|20
ATGGTCCCTGGACGGATCAT

>432075|20
TAATAGGAAGCTTCGTAGAA

>432169|20
AAAAAAAATTAAATATTTAT

>432414|20
ATAAAATACTACTAATATAT

>432484|20
AGATTCTCAATTATGAACCT

>432537|20
ACCTTTTTTTTAAAAAAAAT

>432538|20
CCTTTTTTTTAAAAAAAATG

>432584|20
TTAGTTGCTATGAAAACTAA

>433476|20
GTTGTATCTTGTGATACATC

>433825|20
TATATTTTAGTTTTAATATA

>433829|20
TTTTAGTTTTAATATAAAAA

>433832|20
TAGTTTTAATATAAAAAAGA

>433914|20
ATAATTATTGCACTTATCAT

>434389|20
GGCCATAATATTTTCTGGCC

>434397|20
TATTTTCTGGCCATAAAATA

>434455|20
TTTTTTTAAATTTTAGAGAA

>434548|20
TTTGTTAATAAAATAAAAAA

>434666|20
AAAGTCTTATAGAAAACTCT

>434820|20
AAGAAAGTGACCATTTTATT

>435039|20
CCCTTTTTATATAGAGAGAG

>435238|20
ACGAAACTAGCTCTTTTCTT

>435594|20
TGATGTCAAATCTGAAAACA

>436036|20
GTGAATCTGTTCAATTTCAC

>436067|20
GAAGAAGAGATCTCTGTCTC

>436255|20
AAGTTTGGAATTGAAAAATT

>436574|20
TGATTTCGAATTCGATACAA

>436715|20
GGTAATGGTCGACGATCTCC

>438000|20
AAGAAACCAGCTCTTTTGTT

>439855|20
TTCGTCAACTATTTTACGGA

>440583|20
TTTTCTTCTATAGAAGACTA

>441096|20
GCCAACCATACATGTTTGGC

>441927|20
CAAAACGGGATCTTGCTTTG

>443044|20
TGAAGTGTTATAACGAGTCA

>443143|20
ACTTTTACTCCACTAAAATT

>443887|20
CAAATTCCAATTAGAATGTG

>444542|20
ACCCTTGAGATCTCAAAAAT

>445729|20
ATCGCTCTCTCGAGTGCTAT

>445841|20
AACCTTTTGATCAACGCGTT

>445847|20
TTGATCAACGCGTTTATAAA

>446287|20
ATTATTATTATTATTATTAT

>446303|20
TTATTTTATTCATAAGTTAA

>446484|20
ATAACGTTTTAAATCGTACT

>446649|20
ACCGATTATATATTATCGTT

>446710|20
CAAATTGCTTAACCACGTTG

>446840|20
TTTGCTGTTCAAACCCCAAA

>446869|20
AGAAATTTTATAATATTCAT

>447058|20
TTTTGATGCTATAAACAAAA

>447322|20
AAAAAATAAAAATATTCTTT

>447339|20
TTTGTCGTAATTATTTCAAA

>447497|20
ATATTTTTGTTCTAAATTAT

>447546|20
ATTATTAAACTTTAAATATT

>447549|20
ATTAAACTTTAAATATTAAT

>447669|20
ACAAAAATTAAAAATTTAGT

>447996|20
CGTTCGAGAAATCTGGACCG

>448498|20
GAAAGCATGGCAATCTTTTC

>449112|20
GATTGCAGAATCCTACAAGC

>449456|20
GAGCAAGACATCTATTGTTC

>449809|20
TGAAACCATCACTGGTCTCA

>449889|20
TTCTTAATCCAAATTAAAAA

>450159|20
TCAATTTTCCGAAGAATTCA

>450263|20
AGCAAAAAAATTCTTTTGGT

>450322|20
CGAAAGCGATAACGTTTTGG

>450380|20
GAGGTTTTTGGAAGAAGCTC

>450834|20
TCCTAGGCTTAAAACCAGGA

>451417|20
TGGAACTCTATTGAGGTCCA

>451545|20
TCCTGATCAGCTTTTCATGA

>451574|20
AAAGAGTAGTAATACTTTCT

>451686|20
TCCCAAAATATAAATTGGCA

>451770|20
AGAGGAAGAATCTTTCTTCT

>452794|20
GTAACTAATGCCTTGATTAC

>452830|20
TTTTAAATTGTGATTTATAA

>452931|20
CAGGTAAGTATAATATCCTG

>453554|20
AGTTTTAAACTTTTGAAGCT

>453660|20
ATCCACACAATTATCTGTAT

>454843|20
AATGAAAAAGATTTTTGATT

>454855|20
TTTTGATTGATCAAACCATA

>455076|20
GAAAAAGTAATAACATTTTC

>455580|20
TAATTAATCATTTTAAATTA

>455585|20
AATCATTTTAAATTATGATT

>455590|20
TTTTAAATTATGATTAACAA

>455818|20
GGCTGATAATTGTATCAGAC

>455898|20
TGCAGGTACTTGAACCTTCA

>456062|20
AAAAAAAATCGAAATTTTCT

>456134|20
TTAAAGTTTTAAACTTTTGA

>456138|20
AGTTTTAAACTTTTGAAGCT

>456214|20
ACCTCATGGATTCTTCAGGT

>456754|20
AAGATCAGGTAACAGATCAT

>456760|20
AGGTAACAGATCATTTACTT

>456939|20
AGCCAAGATTGATGATGGCT

>457131|20
AAGAGGTAAATTCACTTTTT

>457348|20
CAAGGTCAGATCTCACCCTG

>457924|20
GTAGTTAAAGGTATTACTAC

>457962|20
TTCCTCATTTTAAACAGGAA

>458066|20
TCTATTGTATATACCATTTA

>458581|20
TCCATCTGTCCACAAATGTA

>459257|20
TGTTCAATAATAAGTTAACA

>459311|20
TGATTACTTTTAATTGATCA

>459455|20
TGATATTTATGTAATTAACA

>459628|20
TAATTATCAATTTAATATTA

>459687|20
TGTCACAAAACTTTGTATCA

>459702|20
TATCAGTATTAGTACTCATA

>459751|20
TCTATCAATCAATTGTGAGA

>459823|20
TCTAATTAATATAAATATGA

>460224|20
AAATGGTGATTTCAGCATGT

>460296|20
GTATGTATGTATATGCATGC

>460298|20
ATGTATGTATATGCATGCGT

>460836|20
TTAGATAAAGTTTTTTTTAA

>461046|20
GATTTAAATAAATTGTAATC

>461091|20
ATGATTTTGGCGAATATAAT

>461370|20
TCATTTCTCAACAGAAATAA

>462081|20
GTAAACGAAGATTTGTTTTC

>462294|20
CATTATTATTAGTACTACTG

>462297|20
TATTATTAGTACTACTGCTA

>462300|20
TATTAGTACTACTGCTAGTA

>462710|20
TGAGAATGTATTCATACTCA

>463058|20
TAGCTTAATCTATTTAACTA

>463286|20
GCAGCTTCTGCAAAAACTTC

>464060|20
CGGCAAAGCCGGCTCTGCCG

>464161|20
TGTTCTTTTGAAAATGCACA

>464315|20
CGGTGGGTTTAAACCTCCCG

>464602|20
ATATCTATATATTAAAATAT

>465120|20
ACAAAAGGATATGTATTTGT

>465190|20
TCTTTTTTTATATATAAATA

>465194|20
TTTTTATATATAAATATGAA

>465411|20
GAAAGTGATTAATAATTCTC

>465747|20
AATTGTTACATGCAAGAATT

>465771|20
CAAAAAGTTTTAACTTATTG

>465942|20
TCTCATCGCATGGGAAGAAA

>466587|20
TATGTCAACTAGTTAAATTA

>466910|20
AATAGTTAAATTGAAACATT

>467100|20
TTTTATTTATAGAAAGAAAA

>467156|20
ACATGAAAATATATCTATGT

>467282|20
ATGATGATGATCATCAGTTT

>467393|20
AGTTTGATCATGATCAAAGT

>467500|20
GTGATCCGACGTCGTTTCTC

>467675|20
TATACTTACATGTTAGTTAA

>467768|20
ATCCCATACGCTTATGTTAT

>467791|20
AGCGATCGGATCAGATAGAT

>468006|20
AACATTGTAATGAAAATATT

>468031|20
ACTAAAATAATTAATACAGT

>468327|20
AATGTATTCATTTATATATT

>468478|20
TTTATCTTTATATATATATA

>468479|20
TTATCTTTATATATATATAA

>468480|20
TATCTTTATATATATATAAA

>468484|20
TTTATATATATATAAAACAA

>468565|20
AAAAGATGACGTCTCCGTTT

>468637|20
TATCGTCTGTAACAACGATA

>468700|20
GCTTACAAAATTCAGTAACC

>469043|20
TATTTTCCTTAATTAAAAAA

>469045|20
TTTTCCTTAATTAAAAAAAA

>469177|20
AAAATACTAATTATTATTAT

>469803|20
TTCGTAGCGATCGCCATGGA

>470063|20
GTGGTTTCGATCGAATTCGC

>470147|20
TTAGTTATCTACAGAACAAA

>470187|20
TAGTGGTTTGAAATTCACTA

>470667|20
TATTCTCTGTACAGAGCAAA

>472005|20
AAATCACATTAAATTGAATT

>472017|20
ATTGAATTACATTATTGAAT

>472092|20
TTTTTGTTTATAAACATACA

>472294|20
ACCAAACCCGCCGGTCCGGT

>472465|20
GTCGAATCCTAAGGCTCGAC

>472533|20
AATTAGAAAATAATATAATT

>473183|20
ATGATCAACGCGTTGACTTT

>473425|20
TTTTTATTGTAGAGAAAAAA

>473426|20
TTTTATTGTAGAGAAAAAAA

>473632|20
AAAGACTGATTTCAATTTTT

>473642|20
TTCAATTTTTAATGCTTGAA

>473842|20
TTAAGTTGTGCAAAAGTTGA

>473877|20
ACAATAAACTCGTTTCTTTT

>474387|20
GTAAACTGCACGCCGTTTTC

>474946|20
TCATTATCTATGGAAAATTA

>475984|20
TCTTGATGGTGCCATGAAAA

>476210|20
TTCTGCAAGATTTTGTCGAA

>476517|20
ATAAACAATTAAGTGTTTCT

>476586|20
AACCAATAATATGTTTGTTT

>477059|20
CCAAAAAAACATTCTTTTAG

>477528|20
AATTATAAAGGTATATAAGT

>477721|20
TGCGAGTTTCGAAAGTCAAA

>478433|20
ATATAACTTGAAAACTATAT

>478487|20
TTTGTTGTGTTAAGAACAAA

>478682|20
ACAATTTATATATAACTCAT

>478739|20
AAGTGCTGATATGAACAATT

>478925|20
TAAAAACGACTGCGTTTTAA

>478986|20
TTTTTCAATTATTTTGAAAA

>479250|20
TCTTTTTGATAAGAAAATGA

>479696|20
TGAAATGATTAATGAATTTA

>479745|20
TGAACATGTATACATACACA

>479943|20
TCAAACTGATATATGTTTTA

>479973|20
ACTTTTTCATATATAAAATT

>480040|20
ATTTTTGCCTTGGCTATAAT

>480427|20
TAAAAAGACTTGTATTTGTA

>480533|20
ATTTGGTTTCGATATCTAAT

>480536|20
TGGTTTCGATATCTAATTCA

>481303|20
AGTATTTTCTAGAAGATGTT

>481871|20
ATAAATAGTATACGTTTAAT

>481943|20
AGAATCCCCAATAGGATTCT

>482018|20
TTTTATGTTAAAACTTAAAA

>482106|20
ATTTTGAAATTTTTGGAAAT

>482123|20
AATTAATTATATTATAAAGT

>482147|20
ATGCAATAAATTCAAAGCAT

>482156|20
ATTCAAAGCATGCATAGACT

>482995|20
CTCGTCCACGTGTCGAGGAG

>483262|20
TAGTTAAATGTAATTATCTA

>483347|20
GTATATTATTAATAGTGAAC

>483702|20
TAGATTAAAGTATTAAACTA

>484183|20
TTTTTTTTTTAAAAGCTAAA

>484307|20
TTAGTTAACTAATTTACTAA

>484382|20
ATATAATGATCTTATTTTAT

>485082|20
TATAAAATCATAAATTAATA

>485203|20
AATATGTCAGATGACATGTT

>485337|20
TTGTTCAAATGTTGTAACAA

>485392|20
ATTTTGAGTTCACTCAAATT

>485420|20
TGTTATTTTTCAACAAAACA

>485433|20
CAAAACACATTTCTGTATTG

>485491|20
AGTATAAAATATAATATAAT

>485525|20
TGAAAATATGCATCACTTCA

>485542|20
TCAAAATTCAACAATTTTGA

>485553|20
CAATTTTGAACTGAAAATCG

>485982|20
AGACACCTAATTAGTTCTCT

>486053|20
CTGACACTTTCAAGTTTAAG

>486123|20
ACTTGTTCATTTGAACAAAT

>486136|20
AACAAATAATATTTTTATTT

>486139|20
AAATAATATTTTTATTTTTT

>486158|20
TTTTGCCAAACTTGTCAATA

>486347|20
TCAATTATTTTAAGAATTGA

>486496|20
TTTTAATCGTATCATAAAAA

>486545|20
TAAACGTAATTTTAATTTTA

>486551|20
TAATTTTAATTTTAAAATAA

>486935|20
TCATTTTTTGAAAAAAATAA

>487366|20
TACGTATACATGTATTACTA

>487644|20
ACAACCATTTATATGTGTGT

>487715|20
TATTATTTTTTAAAAATATA

>487716|20
ATTATTTTTTAAAAATATAT

>487958|20
TTGTTTTAAAATTAGTACAA

>487964|20
TAAAATTAGTACAAATTATA

>488068|20
CATAGTAGTATATTGGTATG

>488135|20
AATATCAAAATTGTGAAAGT

>488241|20
ATAATAAATATATTTTATCT

>488372|20
ATTGAACAGACTTGGTCAAT

>488848|20
ATTCGATCCTACGGTTGAAT

>489080|20
TTTCGTAAAGACTTACAAAA

>489105|20
TTCATCAATTAATTAATTAA

>489107|20
CATCAATTAATTAATTAATG

>489109|20
TCAATTAATTAATTAATGAA

>489111|20
AATTAATTAATTAATGAAAT

>489113|20
TTAATTAATTAATGAAATAA

>490080|20
TTTCTGATCATAATCAAAGA

>491180|20
TCAAATTTTCGAAATTTTCA

>491628|20
ATAGTGCCCATCGCCAGTAT

>491798|20
AAAGAGGTATATATCGTTTT

>492127|20
TGCAGTGGAAGTTCACTCCA

>492173|20
TCTCAAGAAGAATGTTGAGA

>492350|20
AAGGTATATATATTAGCCTT

>492762|20
AAAAAAGTGTCCATGTTTTT

>492787|20
GCTACAAAATATCTTGTGAC

>493365|20
TATGGGCCATCAGGCCCAAA

>493499|20
AAATCACAAAATCCTGATTT

>494005|20
CGTTTTCTCTAGATACAATG

>495396|20
TGTTACTGATCTCAGAAGCA

>495505|20
TCAAACATTAGATTATTTGA

>495723|20
TTACTGTTTATAAAAATTAA

>496225|20
AAAGTTAACCAGTTGACTTT

>496531|20
CAGAAGATGGCTATTTTCGG

>496789|20
ACTAGTGAGATCTAGCTTGT

>496806|20
TGTTACTGATCTCAGAAGCA

>496915|20
TCAAACATTAGATTATTTGA

>497638|20
AAAGTCATCTGGTTGACTTT

>497770|20
TGATCTTCTTAAACAGATAA

>498061|20
AAGATTAAGATCTAAAGCCT

>498318|20
GTTTGATAAGCTTAAAGAAC

>498703|20
ATTTAATTTCGAAACTTTAT

>498752|20
AAAATAGTAATCATAATTTT

>498755|20
ATAGTAATCATAATTTTTAT

>498813|20
AACGCGGAGATATCAACGTT

>499064|20
AACCGTTAGATCTAATATTT

>499453|20
TATAAAATATTTATATTTTA

>499569|20
ATAATATTTTAAAATTTTAT

>499578|20
TAAAATTTTATAAATATTGA

>499583|20
TTTTATAAATATTGATTCAA

>499688|20
ATTTTTAAAATTTAAGAATT

>499698|20
TTTAAGAATTATTTTTTATA

>499708|20
ATTTTTTATATATAAAAGTT

>499818|20
TTTATATAATTTTTTCTAAA

>500053|20
TGCATTTTTATCCAAATCCA

>500077|20
AACATTCTTGCAAAAATACT

>500455|20
ATCTGCAGTATACCGCAGGT

>500480|20
TATATTTTAGTTAAAGTAAA

>500492|20
AAAGTAAAAACTTTTATTGT

>500610|20
AGTGTTTAAGATTATACACT

>500664|20
TAGTATACCATCTTATATTA

>500676|20
TTATATTAATATCGATCTAA

>500767|20
AGTATATAAGATTATAAATT

>500775|20
AGATTATAAATTTTCAATAT

>500790|20
AATATAATATGTATGAAATT

>501017|20
TAATAATTAATAAAAAATTA

>501145|20
AGATATCAAATCTTATATGT

>501210|20
TTTTTTAATTAATTTAATTA

>501217|20
ATTAATTTAATTAATTAAAT

>501221|20
ATTTAATTAATTAAATTAGT

>501299|20
AATGGCATACCTATGTAATT

>501753|20
CTATAAAGGTACCTTTTCTG

>501778|20
TATAATTCATATTTATTTTA

>501795|20
TTAAAATAAAATATTTTTAA

>501798|20
AAATAAAATATTTTTAAATT

>501802|20
AAAATATTTTTAAATTTTGT

>501842|20
TTTCACATTTTAAAGCGAAA

>502085|20
GCCTTTATGGTCTAAAAGGC

>502201|20
ATAAAACATGCATCATATAT

>502346|20
TATACTAAAATTTAAATCTA

>502724|20
CTTTTTGTCTTAACAACAAG

>502861|20
TTTTTTTTGTTCATAAAAAA

>502900|20
AAATTTAAATACTTAAAATT

>503011|20
AAATTATACTATTTTAATGT

>503224|20
TATAGTTTTTAAAAAAAAAA

>503296|20
ATAAAATACTAGTATTACAT

>503438|20
TCTATATATGCATGCATACA

>503442|20
TATATGCATGCATACATTTA

>503444|20
TATGCATGCATACATTTATA

>503453|20
ATACATTTATATTTATGTGT

>503454|20
TACATTTATATTTATGTGTA

>503610|20
TCAAAGGAAAATTCGTTGGA

>503723|20
TGAAACGTTTATTTGTTTCA

>503749|20
TTAATTACTATAATAAATTA

>503763|20
AAATTAAGAGCTTTTTTTTT

>503778|20
TTTTTTTTTATGAAAATTAA

>503879|20
CGATAATTTGCACATTAAGG

>503999|20
ATATAAAGAATTATTTTTAT

>504000|20
TATAAAGAATTATTTTTATA

>504695|20
AATCATCATATATGAAAATT

>504727|20
AGAGTTTTCTTAAAAACTAT

>505409|20
TGAAAAATAGTTATTAATCA

>505419|20
TTATTAATCAGGATCAATGA

>505463|20
TAGTTAATCATGATTTAAAA

>505641|20
TTCTTACTTTAAAAAAAAAA

>505653|20
AAAAAAAAAACTTTAATTTT

>505656|20
AAAAAAACTTTAATTTTATT

>505718|20
ACTTAACCCATCGGTTTAGT

>505763|20
ATATAAATATATATATATAT

>505764|20
TATAAATATATATATATATA

>505765|20
ATAAATATATATATATATAT

>505766|20
TAAATATATATATATATATA

>505767|20
AAATATATATATATATATAT

>505783|20
ATATATATATATATATATTT

>505799|20
ATTTTGGCGGCTACCAAACT

>506062|20
ATTCAATTAATTATTTAACT

>506072|20
TTATTTAACTGGTTTATTAA

>506088|20
TTAATAAGAATTTTTTTAAA

>506587|20
ATTATCTAAATGTTGAAAAT

>507058|20
GAAACCGAGGACTTGGTTGC

>507244|20
TTCCTTTATATATACTGCAA

>507315|20
TTATTTTTTTCAAAATATCA

>507323|20
TTCAAAATATCAATTTTTAA

>507331|20
ATCAATTTTTAACAAGTGGT

>507476|20
GATGAGCTATTGAGCTTATC

>507616|20
TAGAAGTCTTAACATCTCTA

>507794|20
TAAACTCCTCACGGAGATTA

>508080|20
TTTTTTTTTTAAACAAGGAA

>508180|20
TTTTTTTATATCTACAGAAA

>508181|20
TTTTTTATATCTACAGAAAA

>508212|20
CATGAATTGTTAAATACATG

>508232|20
GATAAATTCATTGGTTTATC

>508368|20
AAACCAATTATGTTTGGTCT

>508506|20
AACTTAAGATATGTATAGTT

>508512|20
AGATATGTATAGTTATATCT

>508538|20
CAATTACTTATCTATAATTG

>508551|20
ATAATTGTGGTTACATTTAT

>508565|20
ATTTATTTAGTTTGATAAAT

>508645|20
ACTAACTTATCTTAGTTATT

>508836|20
TTAAACAACATGCTGGTAAA

>509077|20
AATGATAATGTATTTTTATT

>509195|20
GCCAAAAGAATTGCTTAGGC

>509372|20
TTTACTACATATATAATTAA

>509380|20
ATATATAATTAATTAGTAAT

>509382|20
ATATAATTAATTAGTAATAT

>509391|20
ATTAGTAATATCTTAATATT

>509413|20
AAAGTGTAAATATAAATTTT

>509575|20
GTAGTAAAACTTTGAACTAC

>509639|20
ATGTTATAACCTTATAATGT

>509747|20
TATGAACTAGTTGGTCCATA

>509837|20
GGATGGAAGATATTGCATGC

>509881|20
ATAGATTCATATACATGTAT

>509883|20
AGATTCATATACATGTATGT

>509885|20
ATTCATATACATGTATGTAT

>509886|20
TTCATATACATGTATGTATA

>510171|20
ATTGTGGGTTGACCAATAAT

>510212|20
TTCGTTCTATATAAACCAAA

>510371|20
TTAAAATAATATTATAGTGA

>510416|20
ATATAAAGTATATTTTAAAT

>510458|20
GGTCTCAAATTTTTGTGAGC

>510619|20
GAAGAAACAATTATTTCAAC

>510686|20
TTTTTTTTTATAAATGTAAA

>511171|20
CGTTAACCAAATCGATAACG

>511426|20
AATCACTAAATCTTGTAATT

>511454|20
AACAATTTATACTAATTATT

>511471|20
ATTAAAGGTGGGCCTATAAT

>511542|20
ATAAATTTGATTAGGTTTAT

>511562|20
TATTTTCAAAATCAAAAATA

>511625|20
TTAAAAAAGATTTCATTTAA

>511647|20
TCATTTTTTTATAAAACTGA

>511857|20
TATTTGGCTAAAGCAAAAGA

>511995|20
ATTTTTTGTTAAACACAAAT

>512261|20
CTCTGTTTTTATAAATAAAG

>512262|20
TCTGTTTTTATAAATAAAGA

>512264|20
TGTTTTTATAAATAAAGAAA

>512266|20
TTTTTATAAATAAAGAAAAA

>512516|20
AAATTTTACCTGTAAATTTT

>512555|20
AATATTTTGTCCAAAAGACT

>512661|20
GTTTTTTAGAGTTAAAGAAC

>512786|20
TTTCTAATTTAACCTATAAA

>512811|20
GTTGATTCGGCCAAATCGAC

>512933|20
TGTTAGGAGCGCTATTAAGA

>512967|20
GTCGATTTGGCCGAGTCAAC

>513296|20
AAAACAAGTATAGTTTTGTT

>513336|20
CGTCTTGCCATTGCATAACG

>513573|20
TCTCTTTTGATCTTGAGAGA

>513687|20
ACCCATTCTCTTGAATGTGT

>513915|20
AGAAAGAAATATTTGTCACT

>514020|20
TGCATACATATATTCCTGCA

>514039|20
AAAAGCAAAGTGTTGATTTT

>514093|20
TAAAAAAGCTAACCTTTTTA

>514114|20
GTAGTTTTGGCCAAGGCTGC

>514474|20
CATTGGTTAAGTACCAAATG

>515764|20
TATTATTAAGGTTGATAATA

>515900|20
ATGTCAAAACTTTATGATAT

>515970|20
TTTTGGTTTTAAAAAAAACA

>515990|20
AGTGGTAAATATTTAACACT

>516168|20
TAAAACGATCGTTCTGTTTA

>516177|20
CGTTCTGTTTAGACAAAACG

>516344|20
GGAAACTTTCGATTGTTTCC

>516405|20
CGTTCGAGAGATCTGGACCG

>516428|20
AGTTTCATCAGGTTGCAACT

>516445|20
ACTGTGAGATATCGGACGGT

>517115|20
AACAAAGAAAACTCTTTTTT

>517296|20
AAACACCTTCTAAGATGTTT

>517676|20
TGTTTGGTCATCACCAACAA

>517746|20
ATGAAAGTGTGTATTTTCAT

>518079|20
TTTTGAAAATAATGCCAAAA

>518132|20
AAATACATATATATTTCTTT

>519035|20
GAATGGAGACTTTTCTATTC

>519366|20
CTTCACCAAATGTCCTGAAG

>520204|20
AAACCTCAAGCTTAAATTTT

>520387|20
TTGTTCTTATATAATTATAA

>520637|20
CATATCTAGTACCAGACAAG

>521331|20
ATGGTCAAGATCTTGGTCGT

>521880|20
CAAGTCAGAGCTTTGTATTG

>521944|20
AAACGCTACGTTTTGCGTTT

>522242|20
AAAGTATGTTAACATTTTTT

>522384|20
TAAGGAGTAGTTACTAGTTA

>522454|20
AATATAATTATCACTTTATT

>522532|20
ATAATAATCAAGTTCATTAT

>522970|20
TAAAATGTTTATATCTTTTA

>523517|20
TATTTTTCTGCAGAAACAAA

>523569|20
TTAAACAAAGATTAGATTAA

>523730|20
AGGGTTTTAATTAGATCTCT

>525064|20
GCTTCTTCTCGGGGACAAGC

>525082|20
GCCGCTTATGCTAAAGCAGC

>525482|20
ATCAACTTTATATATTTGAT

>526103|20
CTCAGCTCTCGGGAGGTCAG

>526132|20
ATAGCTATTGCGAGAGCTAT

>526186|20
GCAACAAGCGCGCTCGATGC

>526660|20
AAACCCGAGATCCCGGTTCT

>526894|20
ATTCGACGAATTCGGTCAAT

>527748|20
TCAATCTTCGCGATCATCGA

>527904|20
ACCATTCGCGCAGGAAAGGT

>528506|20
GCAACAAGCGCTCTTGATGC

>528590|20
GTGGCTCACCGGTTATCTAC

>528772|20
AAAGCTAAAACTTCAGTTTT

>528775|20
GCTAAAACTTCAGTTTTGGC

>528870|20
AGCTGATATATATATCTTGT

>528896|20
AGAAAGTATGCATACCTGTT

>528982|20
GTTAATTTGTGTAAATTATC

>529529|20
AGTATTTTAATTAATATGGT

>529705|20
AAAAAAAGCTCTCTTTTTGT

>530267|20
TCTGTTGCAATTGCATCTAA

>530828|20
GCTTCTTCTCGGGGACAAGC

>530846|20
GCCGCTTATGCAAAAGCAGC

>530984|20
CTTCTTTTACGGGAGAGAAG

>531362|20
GCAGCAGGTCAAGCTGCAGC

>531401|20
ATCAAAAGAAAGCCTTTGAT

>531447|20
TTCTTGGAGATATCCGAGGA

>531621|20
GGTTTTATGATCCGAAAGCC

>531911|20
ATAGCTATTGCAAGAGCTAT

>531965|20
GCAACAAGCGCGCTCGATAC

>533543|20
TCAATCTTCGCGATCATCGA

>533699|20
ACCATTCGCGCAGGAAAGGT

>533744|20
AACTTTCTATTAAGAAACTT

>534303|20
GCAACGAGTGCTCTTGATGC

>534387|20
GTGGCTCACCGGTTATCGAC

>534556|20
TTTTGTTTACGATAGCAAAA

>534569|20
AGCAAAAATATATTTATGTT

>534572|20
AAAAATATATTTATGTTGTT

>534636|20
TCTCTCTAAATTTATAGTTA

>534906|20
TTGGTCACCATGTTGTCCCA

>535780|20
TTTCCTAAAATTTTCCTAAA

>535893|20
TTAAAAGATAAATCATTTCA

>535928|20
AATACAGATTTATCGATATT

>535978|20
CTTTTCTAATAATACAAAGG

>536130|20
TAAACTTGTTAACAAATTAA

>536134|20
CTTGTTAACAAATTAAAAAG

>536144|20
AATTAAAAAGCTCTTGTATT

>536253|20
ATGATCTATATTTAGTTAAT

>537462|20
GTAGGAAATCAAATTACTAC

>538927|20
TTTACCCAGGCATGGCTATA

>539414|20
TCAAGGATAATGATCCATCA

>539427|20
TCCATCAGCCGCTTGGTGGA

>539557|20
TGAATATCAGATGATTTTGA

>539818|20
AGTGGTTCAGCTTTAGCACT

>539866|20
AGATTTTCCATGAAATATGT

>540262|20
AAAAAAATCAGGATATGTTT

>540487|20
ATATATAAAAGTTTACAAAT

>540505|20
ATTGTATCTATTTATAAAAT

>540518|20
ATAAAATATTTTTATTTTAT

>540745|20
TTAAAAATGATAATTTTGTA

>540878|20
TTTTTTATAATTATCAAAAA

>540971|20
AAAATGTATATATAGATACT

>540973|20
AATGTATATATAGATACTAT

>541054|20
AAAATCAAATATTTTGTTTT

>541066|20
TTTGTTTTTTAAAAAAACGA

>541105|20
TGTGTTCATCGATGAGCAAA

>541165|20
ACAATTTTAATTAAATATAT

>541271|20
AAAGCTTTATATACATCTTT

>541408|20
CAGGAATCAGCTGGTCACTG

>541638|20
AAACCAGAGTGCTCTGTTCT

>542249|20
ATTTATTTATATATATAGTT

>542359|20
TTATAATCTAAAGATAATCA

>542570|20
AGAGCTTGAATTTATCCTCT

>542608|20
ATTTTTAATCTATTTATAAT

>542618|20
TATTTATAATATTATGTACA

>542645|20
TTTAATCTTAAAAAAATAAA

>542958|20
AATCATTATATTGAATCATT

>543181|20
CAAGAAACAGCTGGTCCCTG

>543468|20
ATCGCCCAAGCTTGTGCCTT

>543976|20
ATGTGTAAGATATTTGACAT

>543977|20
TGTGTAAGATATTTGACATA

>544153|20
TTTATAATTATATTTTTATA

>544154|20
TTATAATTATATTTTTATAA

>544264|20
ATTAAATTTACGAATTGAAT

>544284|20
AATATAGCCATATATATATT

>544491|20
AATATGAGTTAACGCCTTTT

>544816|20
TCCAAACATATATGAATTGA

>544869|20
GTTTATGATAGATCAATAAC

>545140|20
AATCTCATAACTATACGATT

>545230|20
AATTTCCAAACTTTTAAATT

>545323|20
AAAAAAATAATTAATATATT

>545329|20
ATAATTAATATATTTATAAT

>545563|20
TTCACTATATATAGAGTCCA

>545677|20
TCACACCATCAATCGTTTGA

>545813|20
ATCAAGGTTATGTTCTTGAT

>545870|20
TATTTCTTGATGAAGATGTA

>546784|20
AAATTCATTTAAATTATTTT

>547005|20
CTGGTTTAATATTAAATAGG

>547941|20
AAGTCTTATAAAAAAAACTT

>547947|20
TATAAAAAAAACTTTATATA

>547948|20
ATAAAAAAAACTTTATATAT

>547954|20
AAAACTTTATATATAGCTGT

>548098|20
AAAGACATTTAACTATCATT

>548218|20
GTTATTGGTGCATTCATAAC

>548395|20
GAAGATCGGATTGGTTCTTC

>548489|20
ACATCTATTCGAATCAAAGT

>548651|20
ACAAAAATACTTATGTTAGT

>548789|20
ACGAAAATTTATGGTTTCGT

>548943|20
TAGAAAGACTGGTGCTTCTA

>549087|20
ACCAAAACTTAAGTTTCTGT

>549090|20
AAAACTTAAGTTTCTGTTTT

>549166|20
TTTTGTATTTCAATTTAAAA

>549169|20
TGTATTTCAATTTAAAAACA

>549205|20
TTTGCATAGACCTTTGGAAA

>549367|20
ATAGTTAGAATTTTAGGTAT

>549810|20
AAATGAGTTGAAAATCTTTT

>549972|20
TTATAAAAAAACTTTTTTAA

>549973|20
TATAAAAAAACTTTTTTAAA

>550134|20
ATGTCATATTAATTTAATAT

>550155|20
TATAAAAAAACTTTTTTTAA

>550175|20
AAATGAGTTGAAAATCTTTT

>550335|20
TTATAAAAAAACTTTTTTAA

>550336|20
TATAAAAAAACTTTTTTAAA

>550498|20
ATGTCATATTAATTTAATAT

>550518|20
TTATAAAAAAGCTTTTTTAA

>550519|20
TATAAAAAAGCTTTTTTAAA

>550540|20
AAATGAGTTGAAAATCTTTT

>550871|20
TTTATAAAACTTTTTAAAAA

>550962|20
TTATTTTTTGTAAAAAAGAA

>551125|20
GTTAATTAAAATAATTTAAC

>551127|20
TAATTAAAATAATTTAACAA

>551182|20
GTCAATTTCGTAAAACTGAC

>551486|20
AATCGTGTGATCAAACGGAT

>551781|20
TGTTTATATCGATAATAAAA

>552040|20
AAAACAACAGATATTATTTT

>552382|20
TTTTACATATATATATTCAA

>552383|20
TTTACATATATATATTCAAA

>552604|20
CGTTTATTAATTAATACATG

>552989|20
GTTTCCATGAACACAGAAAC

>553077|20
TATGTATAATACTTAACATA

>553429|20
GTGATGGTTCGAATGATAAC

>553935|20
TTTCTTGGTCGACCAAACAA

>554086|20
AACTATTAAAATTAATTTTT

>554103|20
TTTTGTTTTCGAAACTAACA

>554279|20
GAAGTGGTTGCCACCATTTC

>554366|20
ATAATGTCTATATATATCAT

>554412|20
ATATAATAAATATATTACGT

>554420|20
AATATATTACGTAAAACATT

>554427|20
TACGTAAAACATTTTAAATA

>554759|20
AAACCTGAAATTTTTGTTTT

>554799|20
ATTGTGACTGCTGTTTCAAT

>554849|20
TCCAGGTTTATACTCCTGCA

>554917|20
TTCTAAATACATTTATAGAA

>555704|20
AAATCTAGAATTCGATATTT

>555731|20
TGGTTCCTGAACAAGAACAA

>555801|20
ATTAAAACTCGATTTCAAAT

>555929|20
TTCTTGCTCTTGACCAAAAA

>555944|20
AAAAAAAATGCTCTGTTTTT

>555945|20
AAAAAAATGCTCTGTTTTTT

>556008|20
TTCAACTTTAAAAGGTAGAA

>556097|20
ATCATTATTTTACTAATAAT

>556100|20
ATTATTTTACTAATAATAAT

>556195|20
ATTTGGCTGTTCAGATAAAT

>556259|20
ATACTTGGATTTCGAATTAT

>556459|20
AAATATAGTATACGTTATAT

>556592|20
TATTGTATGGCGATGCAAAA

>556886|20
CAAATAGAAATATCTTTTCG

>556910|20
AATTTAAAAATTTGTAGGTT

>558572|20
CTTCTTCATCGTTCAAGACG

>558949|20
AACAAATTCATTAATTAATT

>559087|20
AAAAAAGCTCGAAGTTTTAT

>559355|20
ATAAATCTTATTTAATTTAT

>559602|20
ATTTCTGGCTAACAAGAAAT

>559677|20
ATTGAATATATATAAAAAAT

>559679|20
TGAATATATATAAAAAATCA

>559790|20
TCTAGATAAATTTATGTAGA

>559818|20
AAAGAAATGACAATTTCATT

>559970|20
TGGAACTGAATTCTGTTGAA

>560094|20
ATCTTATCAGCTAATAATGT

>560113|20
TCAACATCATATGAACATGA

>560287|20
TATTCTATTTAAATTTCATA

>560294|20
TTTAAATTTCATAATATAAA

>560393|20
TAATGGGTGTACACTTGTTA

>560430|20
ATAATAAAATATTAAATTTT

>562225|20
TGCTTGTCCGGGTACAAGTA

>562805|20
TGCTAATTAATTAAGTTACA

>562841|20
TTTTAATTATATGGTAAAAA

>563116|20
TCTTAGTCGCTCGAATAAAA

>563128|20
GAATAAAATTTAATTTATCC

>563304|20
AAACACTATATATATTGACT

>563547|20
CATATCTACATCTATATAAG

>563753|20
TTGCTTCAGATATAAACCAA

>563818|20
TCAAGTAACTAATTATATGA

>563865|20
TATTTAACTGCACATAAAAA

>564002|20
TCAAATTAAATGTAAATTTA

>564005|20
AATTAAATGTAAATTTAAAT

>564008|20
TAAATGTAAATTTAAATATA

>564025|20
ATAAAACCAATTCTTTATAT

>564121|20
ACGAAGAGAGCTCTACTCAT

>564835|20
AATTATATATATATACAGCT

>564886|20
GCGATTTATATGTAAAACAC

>565210|20
TTAATGATATTTATAGTTAA

>565226|20
TTAATCAGATAACATATTAA

>565484|20
ACGTATTGGAGCCCAAACGT

>565980|20
ACATTCCGTATATGTAATTT

>566110|20
GAAGAAGCTGCCGCTGATTC

>566409|20
TGTGTACACCGGTTCACAAA

>566921|20
TGGGCCGGGTATCCGGGTCA

>567145|20
GAGTTACACGCGCTTTACTC

>567564|20
GAGTCATCAAGTCTTGACTC

>567815|20
TAGAAGAAAATTTTCAACTA

>567967|20
TATAATCTACTTAGATTTAA

>568027|20
TCTGTGGACTACTCTACGGA

>568163|20
TGTTTTTGTCAACATACACA

>568383|20
ATCCTACTTTTAAGTAGAAT

>568419|20
GTCGTCAATACATTGTCCAC

>569121|20
CACCGAGTCATGACTCGTCG

>569389|20
CACGGCGGAGCTCCGCCGCG

>569975|20
AATGAGGATTATTACTCATT

>570055|20
TCTAAGATATAAATCGGAGA

>570147|20
GAATGTCAACGTTGTTACTC

>570529|20
CTCACTATATGTATTATGAG

>571260|20
CCTAATACGATCAAATTAGG

>571276|20
TAGGGTTTCTAGATTCCCAA

>571779|20
AAATTTAATATATGAAATCT

>571973|20
TTTATAATTACAAATATTAA

>572092|20
ATACTATATGAATAAAGAAT

>572625|20
TTCAATATCCGGCGATTCAA

>573017|20
ACAAATGGTGCACCATATGT

>573230|20
CTGTGTACGATCGCACCAAG

>573510|20
GTGACTCTGATCATCATCAC

>574019|20
TCTTCTCAAGTTTGTGAAAA

>574382|20
TCTTCGTGTTTCCACGTAGA

>574592|20
GGGTACTTAAATGAGAACCC

>574749|20
AAAGAAAACTTATTTTCTGT

>575018|20
AAAAAGAAGACTTTTTTTTT

>575019|20
AAAAGAAGACTTTTTTTTTT

>575149|20
TTGGAACGTCGTCGTTTAAA

>575299|20
TATTTTTTTAGACAGAAATA

>575328|20
ATTTAATTTTAATAATTAAT

>575363|20
TAATATTTTTAGACATAATA

>575411|20
GAAACATTATAAAATATTAC

>575848|20
ACATTTCAAATTATATATGT

>576361|20
TTTTTTAGCCCGTAAAAAAA

>577554|20
TTACACTCTATTAAGTGGAA

>577661|20
GATTTATTGTACAGTAAACC

>578747|20
AATAACTATGCACATATATT

>579234|20
TAAAGGATTTAGAGCCTCTA

>579585|20
CATTCTCTTTAATCATAATG

>579588|20
TCTCTTTAATCATAATGAGA

>580961|20
TTTTTGAAAATTTTCACCTA

>582897|20
TTTACACTGATCGTTGCAAA

>583127|20
ATGAAGTATATCTACTAAAT

>583743|20
TGGTAAAGGTAAATTTTCCA

>584012|20
TTGGGCCGATATTGGGCTAA

>584027|20
GCTAATTTATATAATAAAGC

>584079|20
TAGTAATCACTATATTACTA

>584378|20
TGATTCGATTAAGCTAACCA

>584665|20
TATGTTTGGTACCGAATTTA

>584738|20
TGATCTAGTTACCTAGATAA

>584959|20
ACGTGATTTATAAATCTCTT

>585601|20
GCATTCAAAGCTCTCCATGC

>585709|20
AAACCAATTTGAAGTGTTTT

>586796|20
TAATCTGTACGCGCAGATGA

>586973|20
TTCCGGTTTCCAATTCGGAA

>587334|20
CTTATTTACGCAAAAATCAG

>587395|20
ATCAAAGTCGCGAATTAAAT

>587537|20
ATTGTATTTATCTATAAAAT

>587550|20
ATAAAATATTTTTATTTTAT

>587627|20
TAAAAAAAACATTTATTTTA

>587628|20
AAAAAAAACATTTATTTTAT

>587629|20
AAAAAAACATTTATTTTATT

>587786|20
TCAAAAATGATAATTTTGTA

>587885|20
ATTGTTAAATATTAAATATT

>587917|20
TTTTTTTTAATGATCAAAAA

>587920|20
TTTTTAATGATCAAAAACAA

>588137|20
TTTCTTTCTAAAGAAAAGAA

>588235|20
CCACGTCATTAACAACGAGG

>589005|20
TCGGAGATTGAATTCGCCGA

>589174|20
ATCCTGAAACGTTTCCTCAT

>589224|20
TGGTTTTAAACTAAAGACCA

>589465|20
TCCAAAGTTATTGCTTTTGA

>589492|20
TAAAAAAGTCAAGTTCTTTA

>589962|20
GCCGCAGAAGCTTCCCCGAC

>590314|20
TTTCTCAATATATGGAGCAA

>590679|20
TTAGGAAATTAAGATCCAAA

>590725|20
TCTAACCATGCATTTTTACA

>591023|20
ATGATCTCGCGGGACCTCAT

>591068|20
TCATTACCGTTCAGTAATCA

>591153|20
TCTTACTTTTAACGCTAAGA

>591205|20
AGCAAACACTCGAGTTTGGT

>591423|20
TCGTTATTATATACTCACTA

>591740|20
TCAAAAAATATATATTTAAA

>591766|20
TTTAAAATAATTATATTCAA

>592077|20
AATTTTGAAGCTTCGTAGTT

>592551|20
CTGAGACCGTACAGTCTTTG

>592681|20
TCTCGTCGTCGTCGATGATA

>592843|20
TTACTTCAATACTGGTGTAA

>593005|20
GATTTCACATCGGTGGAATC

>593619|20
TTTAGCTTATAAAGGCAAAA

>593904|20
TGGTTTTCAACTGGAAACAA

>594201|20
AAATCTATGGTTAAAGATTT

>594207|20
ATGGTTAAAGATTTTACCTT

>594962|20
TTCACCATCATGATAGTTAA

>595351|20
TGTGAATGGATACATTCCAA

>595583|20
GTGACTACATCTTCAGTCAC

>595721|20
AGTGAGCCAGCTGGTCTACT

>596294|20
GCGCTGGTTCTAACCAAAGC

>596847|20
CAAAATCCAGCCTGACTTTG

>598308|20
AAGTGCGACGCGTGGCTCTT

>598456|20
AGCTGCTGATTTCACCATCT

>598479|20
GTTCACAATTAGCAGTGAAC

>598648|20
TATAATTTTCGAAATTCAGA

>598905|20
TCAAATAAATTTATATTGGA

>599116|20
GTATTATTTTGATATACTAC

>599128|20
TATACTACTCGAGTAGATCA

>599259|20
TCATTCGTATATTCAAAAGA

>599356|20
AAAATGACTAAAGTTATTTT

>599484|20
GATCATCATTATTGATGATC

>599550|20
AATTTCTTATATAAGAGACT

>599588|20
TTATAAGACATATCTCTTAA

>599767|20
TTTGTATGTCGATACAAAAA

>600229|20
GTTACCCTATATAGATTCAC

>600302|20
AAATTATCCATGGAGCATAT

>601318|20
AATATTCTCATCTGAATGTT

>601329|20
CTGAATGTTTCAACAGACAG

>601453|20
AAATCACCATATGAAGAATT

>601478|20
ATTTATAAATAGTTTCAAAT

>602051|20
AAGAGAGCTTAAGAGCCCTT

>602204|20
TCAGAATCTAAAAATTCTCA

>602208|20
AATCTAAAAATTCTCAGATT

>603284|20
CTGATTGCTATTGCAAATAG

>603292|20
TATTGCAAATAGTTTTAATA

>603454|20
TCTCTGTTTTGAAGCATAGA

>603518|20
GAACATTATTAATCTGGTTC

>604093|20
TCATCAGCCATGTTTGATGA

>604361|20
TTTTTATATGAGTATAACAA

>604712|20
AAAGCATAAAGTTATGTTCT

>604886|20
TATAATATATATATATATTA

>604889|20
AATATATATATATATTAACT

>604906|20
ACTTACTGTATTCAATAAAT

>605040|20
ACAGCATATATATATATAGT

>605107|20
CCTAGCTTCTAGAATCGCGG

>605643|20
TATCAGTAGTCCTGCTTATA

>605656|20
GCTTATAATCGATCATGAAC

>605812|20
ATGCAACATGCATGATTTAT

>605863|20
TCTACTTGTATATATATAGA

>606862|20
CACTGTTTTTTGAAAAAGTG

>606863|20
ACTGTTTTTTGAAAAAGTGT

>606954|20
TTATTTATTAAAATATATCA

>607052|20
CAATCATAATATTTTTATTG

>607125|20
TTTCTTATGATAATAATTAA

>607692|20
CTACTAAAAGCTCTCAGCAG

>607714|20
AGAAGAGGTGGACCACTTGT

>607833|20
AATTCTAAAATTTAACAATT

>607968|20
AATCTGAAAGCATAAAGATT

>608003|20
TGTTCTTTGCGAAAATAAAA

>608266|20
GCAGGTGCTGGAGCAGCTAC

>608360|20
AAAAACTTTATAAAGTTTGT

>608378|20
GTAAGAAGTTAAGCTCTGAC

>608467|20
CTCAAACTGATCAGACAGAG

>608890|20
GGCTTCCTGATGATGAAACC

>608974|20
ATATTTGAAGCTACAAAGAT

>609562|20
AATGATTCTATGTAATAATT

>609675|20
TTGGAAAGCATGCTTTAAAA

>609760|20
CCAATGTATATATACAGATG

>609767|20
ATATATACAGATGTTTATCT

>609934|20
TTTATTTGCTTGCAAAAAAA

>609936|20
TATTTGCTTGCAAAAAAAAA

>610012|20
AACGACTTATATAATCAGTT

>610565|20
AAATATTCCACTGATTATTT

>610612|20
ACAAACAAAACAATGTTTGT

>611084|20
ATGATGTTTTCAAACTTAAT

>611421|20
TTTGGATGTTAACATTCTCA

>611435|20
TTCTCAGTTTTGACTAAGAA

>611566|20
CAAGTATCTATATATACATG

>611568|20
AGTATCTATATATACATGAT

>611677|20
CACCTTTCCCGTGGAATGTG

>611713|20
CGAGATTGTCAACACGCTCG

>612103|20
ACCACGGCGGCCGCCGAGAT

>612188|20
TTGTTTGCCTTGGCGACCAA

>612495|20
AAAGAATCAATTGATTAAGT

>612499|20
AATCAATTGATTAAGTGGTT

>612568|20
ACCAAATAATAATTTTTGTT

>612622|20
TTTGTATATATATATATACA

>612624|20
TGTATATATATATATACAGA

>612877|20
AAATCACGTAAACGTGAACT

>613232|20
TTTTTATTAGAAAATTAAAA

>613451|20
ACCGTCCGTAGTCGGACCGT

>613801|20
CAAAATTTATTTCATTTTTG

>613834|20
TAATAAAGTATAGATTCTTA

>613836|20
ATAAAGTATAGATTCTTAAT

>614161|20
TAAATATGTATACACATATA

>614162|20
AAATATGTATACACATATAT

>614289|20
ACTATCAGCATGCTCTTTGT

>614419|20
TCTTTGATTAGTTTCAAAGA

>614700|20
TCAAAAGTTTAAAATGTTGA

>614704|20
AAGTTTAAAATGTTGAACCT

>614876|20
TAATAGCCAAATGATTATTA

>614977|20
CATTTACAGTACCGTAATGG

>615066|20
CGGCGGCGATTTCACCGGCG

>615759|20
CTAGATTGCTAGCATTCATG

>616107|20
TCTAGTCTCTAGAGATAGGA

>616210|20
TAGCTATTTATATAGAGCAA

>616300|20
TATTTGGAAATTACGAAAAA

>616406|20
TAGCTTTGTAAAAAAAGTTA

>616785|20
TTTTCGTAATATTTGGTAAA

>616945|20
ACCTGGCCCATAGGCCATAT

>617244|20
ATTGATAACTAGTAATTAAT

>617651|20
AAACATGCATTTACATATTT

>617663|20
ACATATTTGTTCAAATATTT

>617672|20
TTCAAATATTTTTCTTTGAA

>617797|20
AAATTTACCTAGCAAAGTTT

>617941|20
AACTCAATTATCATCGAGAT

>617953|20
ATCGAGATACGCATATAGAT

>617982|20
ATCAAATACTAATATTTTCT

>618177|20
CATATTAAAAAATTAAAATG

>619810|20
ATAGAGAATGCGATGTCTAT

>619939|20
GGTCTGATCCGAACCAGAAC

>620151|20
TTGTACTATGCAGAGTATAA

>620204|20
GGTTACATGGCCTGGTTACC

>620365|20
TTATTAATTTAATTTAAAGA

>620644|20
TCTCTACTTATAACTAAACA

>621105|20
CGACGACGTCGAGTTCTTCG

>621219|20
TTAAAGCCCATGGGCCTTAA

>621290|20
ATTTATGAATATATAAAAAT

>621292|20
TTATGAATATATAAAAATAA

>621307|20
AATAAACACTACTGTTGGTT

>621356|20
TTTGTTTGTTTTGAAACAAA

>621429|20
TTAAAACGATGTCGTGTTTA

>622110|20
AAGAAACCCTTTTGTTTCTT

>622754|20
TTTCGAAAATATTTGTGTAA

>623186|20
TTTTTCTATGCTTAGATTAA

>623243|20
CAACATGGCTTGCCACGTGG

>623427|20
ACAATTTGGATTTAAATTAT

>623446|20
TTAAAGTTATCTAAATTTGA

>623891|20
ATTAAACAACATTGATGAAT

>623909|20
ATAAAAATACGGTTTTTAAT

>624773|20
AAATATAAATGTTCATATAT

>625131|20
GAAGAAGGTCGAGCTTAATC

>625134|20
GAAGGTCGAGCTTAATCTTC

>625524|20
CAACTGGTTTAGAGCAGTCG

>625549|20
AAAAGAAACTCCTTTCTTCT

>625584|20
TCGACTTGGCCCCTACTCGA

>625676|20
AATCTTCCCGCGGCGAGGTT

>625766|20
TAGGCCCAATACTTGGGCTA

>625798|20
ATTTCTGTTTGATCCGAAAT

>625829|20
TTGAACCGGCCTCGGTTCAA

>625924|20
CTCAGCATTTAAAAGATGTG

>625976|20
TTACAATTGTACAATTATGA

>626022|20
GCTTTGCGATTTCGCATTGC

>626412|20
TGATCAAACATGTTTTGCCA

>626515|20
TCGAACAATATAGTCTTAGA

>627407|20
AGATATTTAATTACAACTCT

>629233|20
AAACACAACATGTTTGGATT

>629327|20
TAACAAGATCCAACTTGTGA

>629824|20
CTTTTCTTAATTAACTAAAG

>630097|20
GCTTAGAGAGCTATATAAGC

>630140|20
TGGATGATATAGAACATGCA

>630468|20
TTGTTAAAGTACTTAAATAA

>630472|20
TAAAGTACTTAAATAATCTA

>631026|20
AATACAAGGTCCCTTTTCTT

>631048|20
CATCTAGTATATAATATATG

>631765|20
CAAAGGAAACTCTTCCATTG

>631951|20
CATTAGCGTATACACATATG

>632224|20
AGTTAAAGGCGCATTTGATT

>632432|20
ACATCAATCGAGAATGAGGT

>632471|20
TTATATGTGATCACCTACAA

>632854|20
AGATTCTAAGCATAAAATTT

>633144|20
TTTATTTTTGCTAAATAAAA

>633160|20
AAAATCATTACTATGTTTTT

>633232|20
AGCCAAATAGGTATTAGTCT

>633356|20
TATATATAATATTGCGTATA

>634047|20
TTTTTGTAAGATGAAAAAAA

>634188|20
GCTTGAAAATAATATAAAGC

>634424|20
AATCATAGTAAAATATTATT

>634428|20
ATAGTAAAATATTATTATAT

>634507|20
ATAGTAAAATATTTTTTTTT

>634790|20
TAACCCTTCTTGAATGGTAA

>636388|20
AGTTGACTTATTAGTAATCT

>636628|20
CACATATATTGCTACATGTG

>636629|20
ACATATATTGCTACATGTGT

>636872|20
TTTACTTAAGCGAAGGTAAA

>637347|20
TTGTTGCAAGTTTATAACAA

>637996|20
GATTCTTCGTAGGTAAAATC

>638558|20
GAACTTTAGCCCTAGAGTTC

>638827|20
TTGAAGTAAACTTATTCCAA

>638863|20
TACAAAATTCGTATTTAGTA

>638950|20
ACTATTTTCTCAAAAATAAT

>639170|20
ATAAATATTATAAAATTTTT

>639175|20
TATTATAAAATTTTTTTAAA

>639182|20
AAATTTTTTTAAAATAAAAT

>639185|20
TTTTTTTAAAATAAAATAAA

>639259|20
AACACCTCCTTCGAGGTTTT

>639323|20
TTTATAAGAAGTTTTATTAA

>639332|20
AGTTTTATTAATATAAAAAT

>639335|20
TTTATTAATATAAAAATATA

>639343|20
TATAAAAATATAGTGTTAAA

>639362|20
AATCATTTTTAAATATGGAT

>639443|20
TAAAAACTTTATAGTTTTAA

>639454|20
TAGTTTTAATAGTAATAATA

>639457|20
TTTTAATAGTAATAATATAA

>639472|20
TATAAAAATATAGTTTTAAA

>639479|20
ATATAGTTTTAAAAACATTT

>639636|20
TAAAAACCTTATAGTTTTAA

>639650|20
TTTTAATAGTAGTAATATAA

>639671|20
ATATAGTTTTAAAAACATTT

>639838|20
TAAAAACCTTATAGTTTTAA

>639872|20
TAATACAAAATATAGTTTTA

>639881|20
ATATAGTTTTAAAAACATTT

>640019|20
TTTTAACACATATAATAAAA

>640051|20
TTTTAATAGTAGTAATACAA

>640063|20
TAATACAAAATATAGTTTTA

>640072|20
ATATAGTTTTAAAAACATTT

>640210|20
TTTTAACACATATAATAAAA

>640242|20
TTTTAATAGTAGTAATATAA

>640263|20
ATATAGTTTTAAAAACATTT

>640316|20
AATTTAGTGTAAACCATATT

>640629|20
TTTTAATAGTAGTAATACAA

>640641|20
TAATACAAAATATAGTTTTA

>640650|20
ATATAGTTTTAAAAACATTT

>640703|20
AATTAAGTGTAAACTATATT

>640818|20
TAAAAACCTTATAGTTTTAA

>640829|20
TAGTTTTAATAGTAATAATA

>640832|20
TTTTAATAGTAATAATACAA

>640844|20
TAATACAAAATATAGTTTTA

>640846|20
ATACAAAATATAGTTTTAAT

>640859|20
TTTTAATAGTAGTAATACAA

>640871|20
TAATACAAAATATAGTTTTA

>640880|20
ATATAGTTTTAAAAACATTT

>641058|20
TAGTTTTACTAGTAGTAATA

>641061|20
TTTTACTAGTAGTAATATAA

>641081|20
AATATAGTTTTAAAAATATT

>641082|20
ATATAGTTTTAAAAATATTT

>641206|20
ACTTATAAAATTTAAAAATT

>641250|20
AAATTTAAAATTTTAACATT

>641254|20
TTAAAATTTTAACATTTATA

>641259|20
ATTTTAACATTTATAAAAAT

>641262|20
TTAACATTTATAAAAATTTA

>641268|20
TTTATAAAAATTTACACAAA

>641289|20
ATTTTAACACTTATAAAAAT

>641329|20
AATTTTAAAATTTAACACTT

>641749|20
TTATCATCTTCAGATTCTAA

>641776|20
TCCAGTTCAACTGAAATCGA

>641784|20
AACTGAAATCGATCTCGATT

>641787|20
TGAAATCGATCTCGATTGGA

>642151|20
CTAAAGGAAATTTCGTTTTG

>642609|20
ATTAGATCTAAAGAGCTCAT

>642937|20
TAATGGTACAAGTATTATTA

>643022|20
TAGTAGCGTATAATATACTA

>643128|20
AATCCGATTCGACTGTGATT

>643265|20
ATGACGATTATAATGATGAT

>643838|20
TAACAATTCTAAAAATGTGA

>643876|20
CCAAGTTTATATAAAAGTCG

>644091|20
TTTGAATAATAATCTTCAAA

>644179|20
CGTCTTCATTAGGGAAGAAG

>644325|20
GAAGAATAGAGCGATTCATC

>644466|20
ATAACATCCATGGCTGACAT

>644639|20
AGATGGCCACGTCTCTATCT

>644756|20
GAAACTTTTTGAAAGTTTTC

>644877|20
ATTACAAAATATTTTCAATT

>644924|20
ATTTAAGTTTAAAATAGAAT

>645089|20
AGTATAAAAATATCTAAACT

>645103|20
TAAACTTTATATACATTATA

>645116|20
CATTATATATATATATATAG

>645117|20
ATTATATATATATATATAGT

>645118|20
TTATATATATATATATAGTA

>645119|20
TATATATATATATATAGTAA

>645307|20
AGAGATTTATATATATATAT

>645309|20
AGATTTATATATATATATAT

>645311|20
ATTTATATATATATATATAT

>645312|20
TTTATATATATATATATATA

>645322|20
TATATATATATATATATAAA

>645716|20
ATCATAACCATTATTATGAT

>645719|20
ATAACCATTATTATGATTTT

>646723|20
TCCATAGAATATTGAATGAA

>647878|20
AATATTAGATGTCTTATAAT

>648304|20
GTTTCTGTAGCTACGAAAAC

>648460|20
ATTACCTTTTAAACGCAAAT

>648515|20
AAAAAAACCATGGTCTTCTT

>648604|20
CATTGCCTTCAAACGCAAGG

>648923|20
TGTAACTTTTAGAGGTTGCA

>649417|20
TTCGCAAGCGCTTTTGCTAA

>649631|20
ATATGGGCATATGTGGATAT

>649675|20
ACTGTGAGAATTCAGAAAGT

>649690|20
AAAGTTGTTTATCCAAATTT

>650250|20
TAGAAAAGGGACATTTTGTA

>650497|20
ATAGATGATATATCAACCCT

>650537|20
TTTTCAAAGAACTTGTAAAA

>650557|20
GGATACATAAGCATGTTTCC

>651264|20
AGAAAAAGAGATCCTTTTTT

>651265|20
GAAAAAGAGATCCTTTTTTC

>651305|20
TGCAGGCATGGAAACCTGCA

>652206|20
GTCAATATTTAAATTTTGCC

>652488|20
GTTTTAGATGAATTTCAAAC

>652629|20
GAGCAGTAAGTCTACTGTTC

>652700|20
TTAAGACCGGCCCATTTTAA

>652805|20
AAAATATTTCAAAATTTTGT

>652989|20
TTTCTAGCGTATGCAAGCAA

>653069|20
AAATCCATTATCATGGATCT

>653145|20
TTTTAAGTTTTAACTATAAA

>653149|20
AAGTTTTAACTATAAAATTT

>653508|20
TGGTATCATGGATAAAACCA

>653714|20
CCCGGTTTGATCAAACGTAG

>653895|20
GATTTAATTAAAATGAAAAC

>653949|20
AAGAAGATAGCTTTCTTGTT

>654050|20
AATAAGACGCACCTCTTCTT

>654236|20
CACCACCGAGGTCGTTGGCG

>654595|20
TTAAAATTTTGAAAATTTAA

>654701|20
ATTTCGGTATTAACAGAAAT

>654907|20
TGTTTTATGATCTGAAAGCA

>655008|20
AAGGTATTTTAAAAGTCATT

>655185|20
AATTTTTTAATTAAATACAT

>655270|20
TTGGGCCATCGTTATCCCAA

>655563|20
AAAAATTAATAGAAATATTT

>655956|20
CATCTAACCGCAGTATGATG

>656619|20
TCAACAACGCGGTTGGTTGA

>657068|20
TTGGAAGAAATTTTCACCAA

>657085|20
CAATGAGAAAGTTTTCCTTG

>657192|20
CAGGATCGTTAAGAATCGTG

>658032|20
GCAGCCATGGCCTTCGTTGC

>658197|20
GGAAATAATATTTAACTTCC

>658244|20
TATATTTGGTACGAATTAGA

>658249|20
TTGGTACGAATTAGACCCAA

>658655|20
GTAGCTAAACTTTAGGCTAC

>658672|20
TACCAAATATATTTTTATTA

>658696|20
TCAAGACTCATTATTATTGA

>658787|20
TGGCAATTAGGTCATCGCCA

>658968|20
TTAGTTGGTGTACCAAGCAA

>659037|20
GAAGCCAAATACTTGGACTC

>659175|20
TTTGAACCAACTGGGTCAAA

>660548|20
ACCCTCGTTATAACAAGTTT

>660710|20
ATTCCGTGAATACAAGTAAT

>660738|20
GAAATGAGAATCCTAATTCC

>661411|20
AGCACTCACATGTGGACGCT

>661425|20
GACGCTCGTCGAAGAGTTTC

>661445|20
TTAGTTGGAGTTCCAAGTAA

>661514|20
GAAGCCAAATACTTGGACTC

>661652|20
TTTGAACCAACTGGGTCAAA

>661876|20
TATAATGATATATATTTGTA

>661877|20
ATAATGATATATATTTGTAT

>662113|20
CATTCTTCTCGTGAAGAGCG

>662794|20
TTTAGCATAATTATGGAGAA

>662937|20
ATGTATATTGAAGTATATAT

>662970|20
TTTGAAATCATTATGGCAAA

>663073|20
ATAAGATTAATTCTTCTTCT

>663292|20
TTCTTCGTATATATCTAGAA

>663518|20
GCTATGTATTCAGATATAGC

>663569|20
AATTCATTAGATCATTAATT

>663911|20
TTACATATTTCATCATGTAA

>664397|20
AATTTGTTAATTAATAAGTT

>664681|20
ATTTTTTTTATATACAAAAT

>664682|20
TTTTTTTTATATACAAAATA

>664725|20
TAAATAAAATAATTTTTTTA

>664748|20
TTTAAATTTTCGGATTTAAA

>665499|20
CCAAGAATCTAGATTCTTCG

>666480|20
ATATACCAACTTAGTTATAT

>666502|20
TTTTTCTTTGCAATACAAAA

>666901|20
TATGATTGTTATCAATCAGA

>666954|20
AAATCATTTGCAAGTTTTTT

>667498|20
ATGAACTAGATTTTGTTTAT

>668200|20
AATTTTATCTAGAGGAATTT

>668224|20
AAGCTTGGGTACCGCATCTT

>668507|20
AAATCGTGCATACATGATCT

>668714|20
GACCAAGTTGCCACTTGTTC

>668913|20
AGAAGAAATATAACTCTCCT

>669264|20
TCTCTACAATATTGAAGCCA

>669569|20
TCTAAAATCGAAATTTCAGA

>669633|20
ATCGGAATCTGGATTCCCCT

>669895|20
TTGGGCTTTAACAGGCCCAA

>670001|20
TATATACTATTTAGTTTTTA

>670082|20
ATTCGTTATATAGAACCAAT

>670127|20
TTCTAAATTTATATTCTGAA

>670150|20
AATATTATCATCATTAAATT

>670168|20
TTACATTTAATTAATTGCTA

>670187|20
AATTTTTTAATTAATTAAGT

>670256|20
ATCATACAAATATTTTTGAT

>670307|20
ATGCTATTTATATATATTAT

>670325|20
ATATTAATTAAAATAAAAAT

>670339|20
AAAAATCTTTAACCTTTTTT

>670400|20
TTAATAGTTATAATTAGCAA

>670411|20
AATTAGCAAATTCCTTAATT

>670546|20
TTCTAAATCGTAATTTGGAA

>671174|20
ATAAATATTAAAATTTTAAT

>671177|20
AATATTAAAATTTTAATTTT

>671183|20
AAAATTTTAATTTTAATTTT

>671190|20
TAATTTTAATTTTAGTATTA

>671641|20
ATCAGTTGGGCTCCGCTGAT

>671733|20
TGTAACACAATTCTGGTAAA

>672472|20
TCTAAAATCGAAATTTCAGA

>672531|20
ATCGGAATCTGGATTCCCCT

>672540|20
TGGATTCCCCTGAAAATCCA

>672788|20
TTGGGCTTTAATAGGCCCAA

>672986|20
TTGTTAAATTAATTAACAAA

>673120|20
AGAAAAAAATATTATTTATT

>673344|20
ATTAATTTATTTCAATTATT

>673851|20
TTCACTTTTTAAAAATGAAA

>673870|20
AGCTAAACTTATGTCTAGCT

>674127|20
TTAAACTAAATACAGTTAAA

>674161|20
CCAGGGTAAGCTTTCTTTGG

>674308|20
CAATATTGAATTCTTTATTG

>674778|20
TTCAGTAAAACTGTACTAAA

>674861|20
CGGACTTTCATGAAATCCGG

>674884|20
AGCGAAAGGGTCTTTTAGCT

>675337|20
TAGGGTTTCATGAAAATATA

>676198|20
TGGTCCATGGCCATGCACCA

>676252|20
GATACCATGATCTTGGTTTC

>676625|20
AATTAAAGAGGTGTTTAGTT

>676693|20
AAAAGATTCTAGATGCTTCT

>676750|20
CTAAAAGATTGATATTCTAG

>676823|20
TTAAATGAAATATTTTTTAA

>676830|20
AAATATTTTTTAATATCTTT

>676876|20
ATTAATTAATATCAATCAAT

>676983|20
AAGTATTAATCTTCATAGTT

>677001|20
TTATCATAATTTTATATTAA

>677012|20
TTATATTAATAATAAAAAAA

>677239|20
AAAAAGTGTATCTACTTTCT

>677985|20
ACGTATGCAGCTGTACACGT

>678069|20
AACACACAGCGATGTGAATT

>678077|20
GCGATGTGAATTCACAGGAC

>678287|20
AGGTGTTGCCGGCTATACGT

>678642|20
CGTAATAGATGTCTATTGTG

>678693|20
AGAGGATTTTGAAAGCTTCT

>678705|20
AAGCTTCTTGCTTGAAGATT

>678857|20
AGCCGAAACTAGTTGCGGTT

>679411|20
TCAGACAATTAATTGACCTA

>679430|20
ACACGATAAATTCATGGTCT

>679699|20
AAAATGAAGATCTTGAACTT

>680037|20
CTTATTTAGTAGTAACGAAG

>680250|20
CTACCCATTGAAATGGTAAG

>680965|20
AGTGTTGGGGCATCAACAGT

>681187|20
CCAACACTTTCAAGTATTTG

>681306|20
GAAACAAACAGATTTGTCTC

>682517|20
TTCCTTTTTTAACAAAACAA

>683765|20
AGTATTAGGATCTTGATATT

>684158|20
ATCAGTATCATGGTACTCAT

>684201|20
TTAAGCTCACCTGAGTCTAA

>685002|20
CATCATTTTTAACACTGTTG

>685517|20
ATCAAAGCTGCATCTTTGTT

>685712|20
CTGTCAAGCTTGTTTGACGG

>686310|20
ATTTGACAAACTTGTTTAAT

>686453|20
AAAGCTTAAATTCAAGCTCT

>686669|20
GAAAACTTACCCAAATTTTC

>686719|20
AAAATGTCCCAAGACGTTTT

>687410|20
TTCGGACCAGCTCGCCCAAA

>687527|20
ATCATAAAAATTTTTACTGT

>687537|20
TTTTTACTGTAATTTAAAAA

>687657|20
TTGGAGAAAATATTCTGAAA

>687728|20
AACAAACTGATGATTTTATT

>687792|20
AAATTTTTTTAAGAAAACCT

>688174|20
TTATAACTCTCGACTGATAA

>688358|20
TTGACACCTGCATTTGCCAA

>688399|20
TCAATAAAAGCTTTTACAGA

>688947|20
TTGCCTGCAATTGAAGAAAA

>689649|20
ATCAACTCCATGAAGATCAT

>689912|20
GAGGTAATTTAATTTAGTTC

>689917|20
AATTTAATTTAGTTCAAATT

>690527|20
CCAGATTTTTAAAAACATCG

>690649|20
TATTTACAAAAATGTAAGTA

>690695|20
ATTTACTGAATGCAGTTCAT

>691332|20
AAACCTCTCATTAGAAGGTT

>692354|20
CTCGGTCGCCGTCGGCAGAG

>693045|20
TGCATTAGATATATATTCCA

>693061|20
TCCATATAAATTTTAGTGGA

>693101|20
TTAAATGATTGATCATCTTA

>693224|20
AGGATACTAGCTAGCAACTT

>693588|20
TTCAAAAACCAGTTTTGTAA

>694041|20
ACACAAAAGATCTTTTGATT

>694053|20
TTTTGATTCATAATTCAGAA

>694455|20
CATCTCATTATCTAGAGATG

>694692|20
ATTCGTTCTCGGGTACAAAT

>695110|20
AGCCATCCTCGAAGATGTCT

>695184|20
TCTTGAGAATCTTCTCTATA

>695232|20
AAGAAGAACATCATCATCTT

>695304|20
CAAAACAGAGCTCTATCTTG

>695586|20
TGTAAGACGATAGACTCACA

>696181|20
TTTCTTGATCTTTAAAGAAA

>696508|20
ATTCATTTTTTAAAATTAAT

>696512|20
ATTTTTTAAAATTAATATAT

>696522|20
ATTAATATATATATAAAACT

>696530|20
ATATATAAAACTTTGTAAAT

>696549|20
TTATATCTAATTATATAATA

>696561|20
ATATAATATTTTTATTTTAT

>696562|20
TATAATATTTTTATTTTATA

>696840|20
ATGTTAAATATTTTTGATAT

>696849|20
ATTTTTGATATATTAAAATT

>696857|20
TATATTAAAATTTTTATAAA

>696862|20
TAAAATTTTTATAAATTTAA

>696866|20
ATTTTTATAAATTTAAATAT

>696871|20
TATAAATTTAAATATTAATA

>696909|20
ATATATAAATAATAATATTT

>696912|20
TATAAATAATAATATTTTAA

>696920|20
ATAATATTTTAAAAAATAAT

>696921|20
TAATATTTTAAAAAATAATA

>696927|20
TTTAAAAAATAATATTTAAA

>697002|20
TAGAAGATTTAAATCTTTAA

>697008|20
ATTTAAATCTTTAATTAAAT

>697012|20
AAATCTTTAATTAAATATTT

>697144|20
ACTTTGTTTTAAAATATTGT

>697169|20
AAATAAGTTTATGCTAATTT

>697239|20
TTGACAATTTAAATTAAAAA

>697242|20
ACAATTTAAATTAAAAATTT

>697248|20
TAAATTAAAAATTTAAAGTA

>697273|20
AATTATTTTGGAAAAAGATT

>697447|20
CAAATTTATATCAGAATTTG

>697816|20
TAGTGCTAACGTTAATATTA

>697833|20
TTAATTAGAATACTTATTCA

>697909|20
TTATAACTTATAAGAAATAA

>697917|20
TATAAGAAATAATCATTATA

>697929|20
TCATTATATATAAATAAACA

>698075|20
CCTATGTATTAATATATATG

>698124|20
GAAGCATATACATATATTTC

>698427|20
AGCGACTTGATCGAGTGACT

>698803|20
TAACAAATTGCAATTCTTGA

>699127|20
GTATATAACTATATATATAC

>699282|20
AATCTATAATATTAGGGTTT

>699539|20
TTTCAAATATATATATGAGA

>699540|20
TTCAAATATATATATGAGAA

>699803|20
AACTTCATATATCTGTACTT

>699894|20
ATCATCTAACGTACGATGAT

>699966|20
ATTTTCCTTATTAGGAGAGT

>700473|20
ATAATATCCAAAGAAATTAT

>700585|20
TAAATGAGTTTACACATTTA

>700766|20
ATCTAATTAGCCAATTATGT

>700808|20
TATGATGAAGCTCTATCTTA

>700811|20
GATGAAGCTCTATCTTAATC

>700838|20
AGAATCAATACATCAATTCT

>701876|20
GTGGGTTTTCGAAATCAAAC

>702022|20
AAAATCTCATATGTGGTTTT

>702070|20
AAAGTATTGATGCATTCTTT

>703072|20
CATCTCAGATATGTTTGATG

>704727|20
TTGCATAAAATATTCTTCAA

>704878|20
AGATTAAACAATTATAATCT

>704882|20
TAAACAATTATAATCTTTTA

>704950|20
GGATTTACACCACTAAATCC

>705444|20
AAAGCTATAATTAAAGCTTT

>705572|20
GCCTAGCCCTAACTCTAGGC

>705803|20
AATTTTCTTACAATATAATT

>705872|20
TTTAGTGTTATGACTTTAAA

>705876|20
GTGTTATGACTTTAAAACAC

>706042|20
TTATTTTCTCGAGAACACAA

>706079|20
AAGATTCTGAAGAGAAACTT

>706906|20
ATGGGAAAAATTCTACGCAT

>707299|20
TTTTTACAAATTAGAAGAAA

>707311|20
AGAAGAAAGTTTTTTCCTCT

>707395|20
AAACAATAAGTTAATTTTTT

>708043|20
CGAGCAAGAGATCTTCTTCG

>708140|20
GCGTTTGTCAGGACTTACGC

>708232|20
CAAGTTATTTATGTAATTTG

>708557|20
TTGGATAAAAATTTATATAA

>708875|20
TGATCTCATGGATGAGTTTA

>709664|20
TTCCCATGGATCCATTTGCA

>709927|20
GTCTAATAGATCTACTAATC

>710059|20
ATGTTTTGATATCACAATTT

>710085|20
TCGCTCTAGTACTAGTTCTA

>710088|20
CTCTAGTACTAGTTCTAATG

>711862|20
CAAAGTATATATATATATGG

>711865|20
AGTATATATATATATGGCCT

>712413|20
TATATCATATACTTGATATA

>714794|20
CAATTCCAGCACTTGAATAG

>714902|20
TATGATATCATGAAACCATA

>715517|20
TATGTGAATAGATTGACAGA

>716591|20
CATCAAGAACATTCTGGATG

>716608|20
ATGCTATCAATTTTTAGCTT

>717333|20
CAACAATTGCAAAACTGTTG

>718160|20
TGGAGCCTAGCCAGGATGCA

>718356|20
AACATGATGATCGTCTTGTT

>718501|20
ACCTGCCCTTGAGGGAAGCT

>718593|20
AGCATCATTTATATGCTTCT

>719017|20
TTGCAAGGTCAACCATGAAA

>719511|20
AGAAGGGTCATGATCCACCT

>719687|20
CATTGATTCGCGCAACAATG

>719785|20
ATCCGTCTTCTAAGATGCAT

>719792|20
TTCTAAGATGCATCCTAGCA

>720295|20
TTTGAAAAAATATCTCCAAA

>721080|20
GATAACATGAGCGTGTTTTC

>721710|20
TCATGCCAACTATTGCATGA

>722179|20
AAAATTCTAGCTGCATTTTT

>722191|20
GCATTTTTGGACTAAAAAGC

>722600|20
CCCTTGAAAAGTATGAAGGG

>722738|20
GTATTGATGGCCAGAAATAC

>723439|20
TTGGCTGTTGCAATAAGCAA

>723676|20
TCTCTGCCTTCAGGAAGATA

>724010|20
CACAAAAATCGGATTTTTTG

>724313|20
TCCACAATGCCCATAGTGTA

>724490|20
CAACATTTAATTATAATTTG

>725251|20
CTGGAGAACTATGTATCCAG

>727085|20
AATCCTTAAATTGAGGAATT

>727144|20
AAAAAATAGTCTTTTTTTTT

>727227|20
AGATCCAAAATTTTCAATTT

>727346|20
AAAAACGCGATTTTGTTTTT

>727369|20
TTTTTTTTCCTTAAAGAAAA

>727379|20
TTAAAGAAAATTTAAATTAA

>727600|20
GTTTTATACTATTTTATAAC

>727879|20
TTTATTATATTTTTAATAAA

>727883|20
TTATATTTTTAATAAAATAA

>727884|20
TATATTTTTAATAAAATAAA

>727885|20
ATATTTTTAATAAAATAAAT

>727968|20
ACTTAAAATTAAAGTTAATT

>728414|20
TCTTTTTAATAATAATACGA

>728439|20
ATTTAAATTCATATTTAATT

>728451|20
ATTTAATTTATATATGAATT

>728739|20
AAACACCAATATTTGTATGT

>728996|20
ATATTAAGATAATTTATTAT

>729000|20
TAAGATAATTTATTATCACA

>729029|20
TTATTACTATTTAATAATTA

>729036|20
TATTTAATAATTATCATAAA

>729039|20
TTAATAATTATCATAAATAA

>729059|20
AGAAATATATATATGTTACT

>729376|20
TATGCTCAGAACTTAGAATA

>729756|20
TATATTCTTATAAGAGAATA

>730013|20
AACAAATTCCGGTACTTGTT

>730787|20
ATTGAAGATTGATGTTCCAT

>731967|20
ACAGAAACTGTAATCTCTGT

>733159|20
TTCAAGCAATGTTTCATGAA

>733499|20
ATGATGGAGATCATCAGCAT

>734259|20
TATTCAATATATCATGCATA

>734317|20
ACCTGGAATTATTTCAAGCT

>734431|20
TTCAGAAACTAGCTTCTCTA

>734833|20
AGAGAGTAGGCTTTCTCTTT

>734847|20
CTCTTTCACTAGTTAAAGTG

>735043|20
AGAATGAAGGCCTGATTTCT

>736161|20
TGTCAGTTTCGGAACTAACA

>737116|20
CATACAAAGTATCTTGCATG

>737467|20
AGCAAGGGTTAAGCTTTGAT

>738504|20
GGACGGTGAGCTCTCGGTCC

>738726|20
TCTAAAATTTATAATTTAAA

>738749|20
TAATATTATAATTAAGATTA

>738953|20
TTATATACTATTTTACATAA

>739363|20
AGTGAATTTTAAAATTACAT

>739374|20
AAATTACATCAATGCGATTT

>739410|20
AGTATTTATATTTCAAAACT

>739589|20
ACTATTCATCGTCGATTAGT

>740069|20
GAAAAAGAATAATCGTGTTC

>740405|20
ATCATGGCCATGAGCAAGAT

>740414|20
ATGAGCAAGATATTGATCAT

>740709|20
TATTCTTCTCGAGAAATACA

>740717|20
TCGAGAAATACATTACTCGA

>740850|20
AAATGTTAACCTTAACTTGT

>741289|20
AATGCTCTGTATATTGCATT

>741349|20
CATTACTAATATTGATCATG

>741587|20
AACACCCGTCTACAGGTGCT

>741659|20
AAGGAACACTGATGATCCTT

>741712|20
TTGGTCAAGATCTTGTGGAA

>742060|20
AAAATTGTGTATACAACTGT

>742585|20
TTTTATTGAGCACCATAAAA

>742817|20
TCCAGGGAAAGTTCCATCGA

>743302|20
ATGGTTATAAGCATATCCAT

>743544|20
GAGGTTAGTATATAAACATC

>743552|20
TATATAAACATCTTCATATA

>743565|20
TCATATACCATAATATAAGA

>743613|20
CGTTCAGCACGTTGTGAAAG

>743832|20
GCGATTGATCAACCATTCGC

>743884|20
TGGGTGTGTATATAAACCGA

>744644|20
CACATTGAGAGCTCCATGAG

>744854|20
TAGATCATGCGCCTGATCCA

>745793|20
CACATGAGGATACTCTTCTG

>746829|20
TAGCAAAAAATTTATTGTTA

>746881|20
TCATAAGATTAAGCTTTTTA

>746916|20
TTTCATTAAATTCTATGATA

>746957|20
GCATAAACATAAGTTAATCC

>747040|20
CATTTTTGGTAACAAATACG

>747666|20
GGTTCACCTCGAAGTGCTCC

>748115|20
AGTTTTATTGAAATAATAAT

>748595|20
ATCCGATGGATCCAACGTTT

>748792|20
CATGGCAATAGAAAGCCATG

>748912|20
ATCCGAGTATAAACTCCGGT

>749102|20
TATAGTCCAATGGGCCCATA

>749515|20
CATAATCAAATTCGAACATG

>749559|20
GAAAGGATAATTAGACTTGC

>749681|20
GATTCAATTGAATTTTAATC

>749740|20
TAGTTTATCTAGTTAACCGA

>749968|20
ATCGTAATAATTACTATGAT

>750818|20
GTCAGCACTCCAGAGCTTAC

>750872|20
ACTGTAAGTGATCTTAAAGT

>751400|20
TTATATAACCGGGTAAATAA

>751458|20
CCTACAAGTATAGCTGTAAG

>751502|20
GGTATCAGGAGCCTCAAACC

>751904|20
TATTTCAAAATTTTTATTTA

>751928|20
AGCATGTACTAGTACAATTT

>751954|20
TTTTGTGTTTAATTAAAAAA

>751956|20
TTGTGTTTAATTAAAAAAAA

>752537|20
TAGAGCCACCGGTGAGTCTA

>753271|20
TTTTACTTCGTGATATAAAA

>753551|20
CAGTGAATTTAACCTCAATG

>753847|20
TTCCATGTGATCACGTAAAA

>754270|20
TTGGACCAATAAGGTTCCAA

>754587|20
AGCTATTGAACTCAACGGCT

>754647|20
TCAGTCTTTTAACTGACTGA

>754951|20
TAAGAAAGTATACATTCTTA

>755571|20
GCTTTCAAACGTTTCATATC

>756291|20
GATAATGAAATTTGATCATC

>756296|20
TGAAATTTGATCATCTTTTA

>756859|20
AAAAGCCACTATTGATTTTT

>756930|20
ACTCTGTTTGAAAACTGATT

>757153|20
TGTAGTATAATGATGCTATA

>757500|20
TTATAAATATAATTTTAAAA

>757506|20
ATATAATTTTAAAAGCATGT

>757686|20
TGTAAGACTTAACAATTACA

>757961|20
TTTTGTAAGAGCTTCCAACA

>758003|20
AAAGGTAATATATTAGGATT

>758749|20
TTTTGGAAAAGTTACCTAAA

>758931|20
ATTTTGAATTTATATAAAAT

>758934|20
TTGAATTTATATAAAATATA

>758944|20
ATAAAATATATATAGTTAAT

>758951|20
ATATATAGTTAATAAAATAT

>759073|20
GAAAAATTGGACAATGGTTC

>759143|20
AAGCTTGATTTATCAAGCGT

>759206|20
TTAAAGAATTGAAACTTTAA

>759215|20
TGAAACTTTAAAATGTTTCA

>759263|20
AAAGTTAAATATTATAATTT

>759267|20
TTAAATATTATAATTTTAAA

>759280|20
TTTTAAAAACTTTTTATAAA

>759354|20
TGAAACTTTAAAAAGTTTAA

>759367|20
AGTTTAAAAAATTATAAATT

>759374|20
AAAATTATAAATTAAATTTT

>759378|20
TTATAAATTAAATTTTACAA

>759386|20
TAAATTTTACAAGAAATTTA

>759469|20
AAAATTCAATGATGAAGTTT

>759520|20
ATTTTATAAATATTTGAAAT

>759715|20
AAACTTAAAACTTTAATTTT

>759719|20
TTAAAACTTTAATTTTTTTA

>759760|20
TAAGAAATTTAAATATTATA

>759876|20
ATATAATTATACAATTAAAT

>759932|20
AATCGATATTAATATGGGAT

>760045|20
ATATAATTATACAATTAAAT

>760101|20
ATTCGATATTAATATGGGAT

>760214|20
ATATAATTATACAATTAAAT

>760270|20
ATTCGATATTAATATGGGAT

>760382|20
TTTAAAATTTGAGTTATAAA

>760386|20
AAATTTGAGTTATAAAATTT

>760416|20
TGAATTATACATTTAAATCA

>760468|20
AAAAATATTCAATTATTTTT

>760481|20
TATTTTTTATTTAATAAAAA

>760482|20
ATTTTTTATTTAATAAAAAT

>760483|20
TTTTTTATTTAATAAAAATA

>760834|20
AAGTTCTAAATTTTGATCAT

>760857|20
TTATTTGAAAGCTCAACTAA

>761177|20
AAAACGTTAATTCATGTGTT

>761346|20
AATGTGTGACGTCACCGTTT

>762956|20
ATTCAAAATAGTTTTTGTAT

>763624|20
AATTTAAACTAGACTAATTT

>763629|20
AAACTAGACTAATTTATTTT

>763662|20
GTTATAGCTATTGCTGGAAC

>764923|20
ATATATGAGGTCTGAGATAT

>765286|20
TAAGTTCTAACTAGAATTCA

>765691|20
AGAGGCATATTTATGACTTT

>766564|20
TAAGTTTCCATGGAGAGTAA

>766728|20
AACGTTAGAAGTCTAACACT

>766836|20
TTTTATTTTATTAAAAACAA

>766837|20
TTTATTTTATTAAAAACAAA

>767594|20
CGAGCATTAATTCGTGCTCG

>767690|20
AAGAAGAAAGCTCGGTTCTT

>767731|20
CTTTGAATCTGGTTTCAATG

>768136|20
TTTGTCTTTTAACGGACAAA

>768170|20
GGGTATAGCTAGATATATCC

>768212|20
GATAATAAATTTCTATCATC

>768255|20
ATCAGCAAATAGTGGCTGGT

>768304|20
TTATTGTTAATTAAACAAAA

>768326|20
AAAAGAGAGAACTATCTTAT

>768353|20
ATCAGCAAATAGTGGCTGGT

>768753|20
ATAATAGCTATACAAATTAT

>768776|20
TCTAGTAACATGTTACAAAA

>768917|20
TTAAATGTCATGACAAATTA

>769082|20
TTGTTGACACGACACAACAA

>769125|20
TTTGTTTTGGGCAACACACA

>769282|20
ATGTATGAAATTTGACAAAT

>769444|20
GTTTTTCACTAGAGAAAAAC

>769492|20
TTAAAATGGTTCCATATTAA

>769684|20
TTTTTTTTTGTTATAAAAAA

>769685|20
TTTTTTTTGTTATAAAAAAA

>769686|20
TTTTTTTGTTATAAAAAAAA

>769687|20
TTTTTTGTTATAAAAAAAAA

>769688|20
TTTTTGTTATAAAAAAAAAA

>769956|20
GCTCTGTTTCTAAACTGAAC

>770439|20
GCAGATTCAGCAGAAGATGC

>770573|20
ATAATATGTCTATATGTTAT

>770680|20
ATTATAATCATAATTATTAT

>770683|20
ATAATCATAATTATTATAGT

>770768|20
TTCTTTTTGTACGTGAAGAA

>770912|20
TTGACAAGATATATTTTCTA

>770975|20
TCTGTGTATCGATATACAAA

>771177|20
CAAAGATAATGATATCTTGG

>771231|20
TTTTAAATTACATTTTTAAA

>771334|20
CTATAAATTATTAAATATAG

>771358|20
AATGACTTACGTAAATGTTT

>771797|20
TAAAATTTGAAGTAATTTTA

>771813|20
TTTATGCGTGCATCCATCAA

>771838|20
AATCGATATGCATGTTGTTT

>772387|20
ATAAATTTTGCAAAGTATAT

>772621|20
AATCAAACGTATTTTTGTTT

>773635|20
CCATATCATCAATGACATAG

>774469|20
GCAGAGACCATGTTCTAGGC

>774701|20
GTAACTTTTGCATAAATTGC

>774874|20
AGAAAGGTATACACTTCTCT

>775157|20
TCCATCAACCAGTTGAAGAA

>775388|20
TAATTTTGTCGAGAAGTTTA

>775932|20
TTGTCTTCTCGAGATGCCTA

>777394|20
CCCGGGGAATATTAGACGGG

>777439|20
CCGATTACTTCAGTACTTGG

>777898|20
GATCAAACCGGTGTTTGATC

>778407|20
ACCTCAAAATATTTTTAGTT

>778684|20
TTCTGTATTATAATACTGGA

>778758|20
TTTTGAGAAATTTCAAAGAA

>779886|20
TTTGGTTTAGGTCAATCAAA

>780163|20
TGATTAAATAAATTTAACCA

>781253|20
TTTGATTTTTCAAAACAAAA

>781326|20
TTTTTTTTTATAAATACTAA

>781637|20
TTTATTTTTTTAAAAATTCA

>781638|20
TTATTTTTTTAAAAATTCAA

>781656|20
AACTCTTTTTTTAAAGGGTT

>781674|20
TTATATAAATATTAAATTAA

>781682|20
ATATTAAATTAATATGATGT

>781824|20
AAAAGGTTTTCAACTCTTTT

>781853|20
TAAGGTTTTATAAATACTAA

>782135|20
ATACGATTTTAAAATTATAT

>782139|20
GATTTTAAAATTATATATTC

>782191|20
TTTGATTTCATTTAAACAAA

>782305|20
AGTTATTTTTAAAATTATAT

>782308|20
TATTTTTAAAATTATATATA

>782309|20
ATTTTTAAAATTATATATAT

>782314|20
TAAAATTATATATATATATA

>782315|20
AAAATTATATATATATATAT

>782317|20
AATTATATATATATATATAT

>782325|20
ATATATATATATATATTGCT

>782326|20
TATATATATATATATTGCTA

>782327|20
ATATATATATATATTGCTAT

>782485|20
TATTAAAAATGATTTTAAAA

>782491|20
AAATGATTTTAAAATTATAT

>782498|20
TTTAAAATTATATTTTTATA

>782510|20
TTTTTATATTACTATTAAGA

>782546|20
AAGTTTTAAATTTTTAAATT

>782547|20
AGTTTTAAATTTTTAAATTT

>782614|20
TTTAAAAAAATGTTTTGAAA

>782627|20
TTTGAAATTATATTTTTATA

>782719|20
ATGATTTGAATTTTGATCAT

>782796|20
TTATGATTAATTAAAGATCA

>782863|20
ATTATTATTCAATTAATATT

>782870|20
TTCAATTAATATTTGTTCAA

>782876|20
TAATATTTGTTCAAATTTGA

>782963|20
AGAGTCAAGTACTTCATTGT

>783270|20
ATTCACTGGCTCTTGTGAAT

>783339|20
ACTTTAGCATCTGCTCACGT

>784298|20
ATATATTCTCGGATATATAT

>784308|20
GGATATATATAATTGTATCC

>784310|20
ATATATATAATTGTATCCAT

>784315|20
TATAATTGTATCCATTAATA

>784500|20
TGAAGATGTCGACCCATTCA

>784992|20
TTAATTTATCGATAAACTAA

>785011|20
ATAAAATTGTACAAATTTGT

>785016|20
ATTGTACAAATTTGTAAATT

>785020|20
TACAAATTTGTAAATTCTTA

>785072|20
TATAATCAATAGTAATTACA

>785077|20
TCAATAGTAATTACAAGTAA

>785115|20
AAAAAACAATACAATTTTTT

>785116|20
AAAAACAATACAATTTTTTT

>785143|20
GTAAAATACTAGAATTGAAC

>785217|20
ATATGATATTTATAATATAT

>785225|20
TTTATAATATATATTAGTAA

>785232|20
TATATATTAGTAAATTTATA

>785240|20
AGTAAATTTATAAAATTATT

>785244|20
AATTTATAAAATTATTAATT

>785248|20
TATAAAATTATTAATTTATA

>785252|20
AAATTATTAATTTATACTAT

>785279|20
AGCATATATTTATATAAGAT

>785288|20
TTATATAAGATTTTCAATAA

>785303|20
AATAAAAATATTATCTTATT

>785380|20
ATTAATTTATAAAAATTATT

>785409|20
AATATTAATTTATAAAGATT

>785426|20
ATTTTACTGTATAGTATTAT

>785620|20
TTTATATATGTAGTTATAAA

>785621|20
TTATATATGTAGTTATAAAA

>785627|20
ATGTAGTTATAAAACCCCAT

>785935|20
TGACTGTTAAATAAGAGACA

>785984|20
ACGATATAAGCTAATAACGT

>786314|20
TTTATAATCTGGATTAGTAA

>786390|20
TATGCTGTCATGACCCCTTA

>786708|20
TTATTTATTTTAATTAATCA

>786753|20
GAGTTACTTAACAGTAACAC

>786789|20
AACCCTTACATATAAAAGTT

>786928|20
AGAAACTAGATCTGCTTTGT

>786998|20
TATGAATTTTGAAAGTCAAA

>787521|20
GCAACTTCCGGCGAATTTGC

>788752|20
ATTTTTTTTGTCACAAAAAT

>788960|20
AGGAACAATTAATTATCTCT

>789306|20
CTCTTCATATTTTTGTAGAG

>789362|20
TTAGAATCAATTGGTTTTTA

>789419|20
TTTTTACAAAGTTAAAAAAA

>789443|20
GAAAAAACTTAATTTATTTC

>789475|20
TAAGAACTATTGGGTTCTTA

>789536|20
TCTTCTTAATATTAAGAAAA

>789768|20
AACTAAAACTAAATTTATTT

>789773|20
AAACTAAATTTATTTCATTT

>790491|20
GCAACCTCGGGCGAATTTGC

>790543|20
GATCCAATCCGGGTCGGTTC

>791461|20
ACACTAAATAAATGTATTGT

>791567|20
TTTGATTTTAAAAATTTAAA

>791582|20
TTAAATTTAGCTAAATCTTA

>791585|20
AATTTAGCTAAATCTTAATT

>791818|20
AACTTTTTTTAAAAAATAAT

>791883|20
AAATATTAAGCTAAATATAT

>791891|20
AGCTAAATATATATGAAGAT

>792087|20
AACTAAATATATATGAAGAT

>792186|20
ATGTCATATTAATTTAATAT

>792194|20
TTAATTTAATATTATAGAAA

>792241|20
CATTAAAAATTTTTTTTTTG

>792270|20
TTTTGTTTTGAAAAATCAAA

>792897|20
CACGACTAATATAGGTAGTG

>793332|20
AACTTTAAAGATTCAAAATT

>794963|20
GTATCTCCTGCAAGTGAAAC

>795050|20
TGTACATAAATTTCTCTAAA

>795577|20
TATGGTATTATGATGCTATA

>795593|20
TATACAAAACGTTTCTAATA

>795626|20
GAAAATTTCGCGAAATTTAC

>796238|20
TGTCTATCATATTATGGAAA

>796494|20
CCAATCTACTAGTCAAGTGG

>796662|20
TACTATTATGTATAATGTTA

>797002|20
CTGTCAATTATTATAGAGAG

>797525|20
TAGTTATGAATCCAGAACTA

>797783|20
TCAATTTCTGCAGAAAGGGA

>797810|20
AATGATGATTAATGATGATT

>797915|20
AATTTCTAAACTTAGAATAT

>798398|20
GATGGAGAAGCTTGTGCTTC

>798608|20
AAGGGAATTTAAATACCGGT

>798793|20
AAATAAGTATTTACATATTT

>798795|20
ATAAGTATTTACATATTTTT

>799697|20
TGCAATGCAGCTGCTATGGA

>800089|20
CCGATTGCTTACCCTATCGG

>800393|20
TGTAATTGGGCATAATGACA

>800418|20
TTTAGGCGAGCTCAGCTTAA

>801321|20
GATTACATACGTCTGTATCC

>801450|20
TATAAGTTGACCTACTCATA

>801472|20
ATGTTTCTAGATAGAAGTAT

>802035|20
TGTTTACATCGATGTACATA

>802173|20
GCGGCGGCTGCAGCAGCAGC

>802179|20
GCTGCAGCAGCAGCTGTATC

>802562|20
AAAATGGTACATACCGATTT

>802701|20
TTAAGTAAGTATTCACGTAA

>803438|20
TGATTTTTGAGCAAATATCA

>804728|20
CTTTTCAATAGACTGCAAAG

>805545|20
CGTGCAGCGATGGCTGCTCG

>805777|20
TTGCGCATATACATCTGCAA

>806146|20
TTCTGGATATGTTTCAAGAA

>806808|20
ATTCTCATGTACACTATAAT

>807058|20
AATCTGTTGAGAAATAGATT

>807138|20
TATTATTTTTGTAAATAAAA

>807139|20
ATTATTTTTGTAAATAAAAT

>807871|20
AAATTATTTCCAGAGAATTT

>808020|20
AAAAAACTGATCTCTTATTT

>808955|20
TTGATATCACATGGAATCAA

>809073|20
AAATCTTGTGGACGAGACTT

>809339|20
TACTTATCTGCATTTTAGTA

>809521|20
CTCTTCAAAAGGTTGAGGAG

>809664|20
TTTTGCAGCATGCTGGAGAA

>810476|20
TAGTTCATGCGGATCATCTA

>810845|20
TTTTAAGAAATTTTTTAGTA

>811077|20
CTTTGATCTCTTGATCAATG

>811410|20
CATCGAGCTGCAGATCTTTG

>811599|20
AAATAGTTCGTGCACTCTTT

>812319|20
AGTAACCGTGTACTGTTTCT

>814109|20
AATGTTTACACGAAAACGTT

>814278|20
ACAAAAGCAGGTGCTCTGGT

>814570|20
ACCTGAAGTTAGTGTCAGGT

>814625|20
GGACACTGACTTCTGTATCC

>815267|20
AATGGACATATATGGACCTT

>815625|20
GAAGCAATAGCTTTTGATCC

>815712|20
CGGTTCCCACATTGGAAGCG

>815848|20
GAAGAGGTCCGGCCTTCTCC

>816245|20
ACCTGAAAATATTGTTTGGT

>816509|20
TTTCTCTGTCGAAGGAGAAA

>816709|20
TATCTTATATATATATAACA

>816710|20
ATCTTATATATATATAACAT

>817139|20
CACAAATCTTAAAGTTTTTG

>817528|20
CATGGACCATATGGTGGTTG

>817861|20
CTCATATTACTTTATATAAG

>818031|20
TCCATTGTTAATAAAATGGA

>818322|20
TTCGGGAGGATTCTAGCGAA

>818337|20
GCGAAATTGTACTATTTGAC

>818430|20
AACCTAAATGCATTGAAATT

>818815|20
CAAAGAAAATATTGCCTATG

>818943|20
CAACAACCCTAGTGTTCTCG

>819410|20
ACCCTAATGATCTTTGGGTT

>819608|20
TGACGCATATATAGGCGAGA

>819945|20
TTACCGGAGAGCTCCTTTAA

>820676|20
ATCATCAACTAGTTTTTGGT

>820890|20
TGCTATCTCTAAAGAAATCA

>821078|20
TCTGTGAGTAGACTCAGGGA

>821729|20
CTCAAAGGACGTCGATTGTG

>821810|20
TATTTATACATGCACACATA

>822081|20
CAAAAATTTTTATTTTTTTG

>822160|20
AATGATTTATATAACTAAAT

>822224|20
GTTTAATTTTAGAATTTTAC

>822250|20
ATATCATTCCGTATTAATAT

>822405|20
TATTAATATATTTTTAAATA

>822410|20
ATATATTTTTAAATATATAT

>822411|20
TATATTTTTAAATATATATA

>822412|20
ATATTTTTAAATATATATAT

>822416|20
TTTTAAATATATATATTATA

>822446|20
TAAGAGTTTTAAAATTATAA

>822450|20
AGTTTTAAAATTATAAATAT

>822453|20
TTTAAAATTATAAATATTAA

>822471|20
AAAACGTTTTAAGAAGTTTT

>822484|20
AAGTTTTAATTTTAAAAGTT

>822496|20
TAAAAGTTTTACAATTTGTA

>822643|20
AAGATGAATATATTCAAACT

>822690|20
TTTAAAAACATATTTTCAAA

>823410|20
AAGTTTCAACCTTGAAACAT

>823839|20
CTGACTACTATTGTTATCAG

>824102|20
ATCCACCGTCGTCGTTAGAT

>824180|20
AATCGGATTCGGATTCGGTT

>824293|20
TTGATCCGTGAAAGAATCAA

>824419|20
AGATAAATAATACTTTATTT

>824522|20
CCCTAGAATTCATTCAAGGG

>825549|20
CTAAAAGGGTTCCCTCTTTG

>825616|20
TAGCTTGCAGTTACAAGCCA

>825916|20
GATGAGGAAATGATCTCATC

>825919|20
GAGGAAATGATCTCATCCTC

>826195|20
GTCACTGATGTATCAGAGAC

>826835|20
ATTCAGTAACGGTTCTGAAT

>827442|20
CGAATGGGATGACCCATTTG

>827517|20
AATGAAGCAGCTTATTGATT

>827969|20
AATTTGGAAACTTCCCAAAT

>828277|20
GAATTTGTGCCAAGAAATTC

>828634|20
CTGGGTATATATGTTCCCCG

>830374|20
TATTAATTAATGTATTCATA

>830407|20
CAAAAAAAAAGTTAATTTTG

>830528|20
GCAATGTTTTAAAAAAATAC

>830647|20
AGACTTCGTCGCCGACGACT

>832870|20
TTACTTCCAATGGGAAGACA

>833203|20
AGATCTAATATATCTGATTT

>834746|20
TGACCCTCCATGGAGTTCCA

>835077|20
CTTGTATGTATGCACACAAG

>835291|20
AGCATTCTTATAAAATTGCT

>835326|20
GTTTTGTTGATGAAAGAAAC

>835583|20
TTATTAAAATTTTTAACTAA

>835628|20
TTTTTTTTAAAGAGAAAAAA

>835629|20
TTTTTTTAAAGAGAAAAAAA

>835957|20
ATCGGATTCTATCATCGGAT

>836089|20
TTAGAAAGCGTGTTTTCTTA

>836406|20
TTAGATCATTTAAAATCTAA

>837335|20
AGTTGGTCTTGAGACCAAAT

>837397|20
TATTATACTTAAGTATAAGA

>837488|20
ACTTACTCTGGAAAATAAGT

>837914|20
TATTAAGATGGATCTGAACA

>839173|20
TAACTTTGAGGTAAAGGTTA

>839228|20
GTATTTGTTTAGTCAAAAAC

>839412|20
AAAAGCTGCTGCCAGTTTTT

>839864|20
GTCGTTTTAATTCAAGCCAC

>839889|20
AAGTAACCATTTGGTAATTT

>840399|20
GAGTCTCCCTACGGTGAATC

>840598|20
CTTCTTTTATATAAGATATG

>840716|20
AAAATGAAAATTTTCGAATT

>840814|20
TTGGTCTAAAACTACACCAA

>840970|20
ATTTAAAGTCGATACTAAAT

>841161|20
CCTGTGGCGTAGGCCTCAAG

>841789|20
ATCCCAAACCGGCTCAGGAT

>842430|20
AAATGAAATGGTTTTGATTT

>842718|20
GATTATCTGATGAAAAAATC

>843766|20
TTGGAGATCATGATTGCTAA

>843798|20
CTCTAGTGTGATCCCTAGAG

>844302|20
TATTTTCATATATATATATA

>844303|20
ATTTTCATATATATATATAT

>844304|20
TTTTCATATATATATATATA

>844306|20
TTCATATATATATATATATA

>844309|20
ATATATATATATATATATGT

>844310|20
TATATATATATATATATGTA

>844311|20
ATATATATATATATATGTAT

>844312|20
TATATATATATATATGTATA

>844313|20
ATATATATATATATGTATAT

>844315|20
ATATATATATATGTATATGT

>844316|20
TATATATATATGTATATGTA

>844317|20
ATATATATATGTATATGTAT

>844318|20
TATATATATGTATATGTATA

>844319|20
ATATATATGTATATGTATAT

>844324|20
TATGTATATGTATATCCAAA

>844388|20
CTAAAATCATATGCTTTTGG

>845627|20
TCATTAAAAGGTTATAATTA

>845641|20
TAATTACTATTTAGAAATCA

>845908|20
AATCCTAGCTAGCTAGGTGT

>846076|20
CTCTAGTGTGATCCCTAGAG

>846093|20
GAGTAGAACCGTTTCTTCAC

>847025|20
GGATGAGAGGCTTCTCTTCC

>847094|20
GTTCAACCACTTGGTTAGAC

>847264|20
CCATCAATCCGGATTGAAGG

>847369|20
CTCGACCAAATTGGGTGGCG

>847652|20
CTAAGCCCAATTGGGACTGG

>847675|20
TTTTTTTTTAAAAAAAAAAA

>847676|20
TTTTTTTTAAAAAAAAAAAA

>847677|20
TTTTTTTAAAAAAAAAAAAA

>847694|20
AAAAAAGATATCTCGTTTGT

>847778|20
TTATTTACGTACTTGATTAA

>847837|20
TGATATTTAAGTCAAAATCA

>848274|20
TTGGGCTTAGATAAGCTTAA

>848325|20
ATTTTTTTTATAAAGATGAT

>848668|20
AACAGGTGGATTCAGGTGTT

>848827|20
AAAAATGTGTGCATATCTTT

>849434|20
ATAGACATGTCCATATGTAT

>849851|20
ATTATCAATAGATTGTTTAT

>850527|20
TAGTTACACTTATGAAACTA

>850656|20
AACAAATGTTAAAATTGGGT

>850857|20
TGCTTTTAAACTTAAAGTCA

>851022|20
TGTCATAGCTAGCTTTTACA

>851056|20
ATTTTATTCATTCGTAAAAT

>851090|20
TCATATATAAATATAGATTA

>851318|20
ACATTTAACTAATCAAAAGT

>851659|20
AAGGTAGTAGCTAGTACAAT

>852247|20
ATATACTTATCTTCGTATAT

>852478|20
TCCATTAAAGCTCTCACGGA

>852490|20
CTCACGGAAGCTCCCACGAG

>852886|20
GAGATAAAGTAATCTCTCTC

>853072|20
GCCGGAATTTCATCTCCGGC

>853091|20
CGAGATTCCGGCGAGTCTCG

>853135|20
TGGATTTAAGCTATAATCAA

>853426|20
TAAACCGGTTCACCGGTACA

>853549|20
TCGATCTCAGCTACAATCGA

>854262|20
TTCAGTTCAAATGAAATAAA

>854297|20
ATAAATGAGTAATCAATTCT

>854769|20
TCTATTCTATATGGTAAAGA

>855096|20
ATAACACACTCGTGTGCTCT

>855134|20
ATTCCTTTCTAGAAATGCCT

>855658|20
TGAGAATATATATTCTCTGA

>855804|20
ATCTTAGAAGATACTAAAAT

>856350|20
GATCATATATATATATACAC

>856532|20
CCACATACAGCTCCATGTTG

>856792|20
GAACTTAAAGGCTTAGGTTC

>857240|20
TTATTTTAATGTCAATATAA

>857294|20
CATGCACATATAGGTGGCTG

>857531|20
GCGGTTAGATATTTACCAGC

>857895|20
TCGACTTTTTAAAACTTCTA

>857924|20
TACATAAAATAATCTATGTA

>857929|20
AAAATAATCTATGTAATTTT

>857967|20
ATACCACTCCTGAGTGATCT

>858070|20
TAACTCAAAGCAATGTGTTA

>858169|20
ATGGTCCACGCGTGTCCAAT

>858300|20
AAGTTCCTTCGTAGAAACAT

>858338|20
AAGATATATACATATTTGTT

>858378|20
TGCCAAATATAGATTAGGAA

>858756|20
TAAATTCATAAATGAACTGA

>858819|20
CCATCAGAAGGTCCGGATGG

>859431|20
CGGCAGTAGTACTGCCGCCG

>859598|20
ATAACACAATATTTTGTGGT

>860104|20
ATTTTATTAATTAAAAATGT

>860264|20
ATAATAATTATATTAATTAT

>860427|20
AAAACTTAAATTTAAAGTCT

>860520|20
TTGAATTGTCAACAACTCAA

>860740|20
TCTTAAAGAAGTCTTCAAGA

>860799|20
TATAATGGTTAATAATCATA

>860903|20
TGGAAGAGAATCCTTTTGCA

>861025|20
CATCAAGATCCATCTTAGTG

>861122|20
AAACCGTTAAATAACGGGTT

>861740|20
TTTCCAAGAGCCGTTGGGAA

>862512|20
TTAGAATCTGTAGATCCTTA

>862698|20
AAAAAAAGAACTCTTTTGGT

>863115|20
AAATCAGCTAGAGAGGATTT

>863362|20
GTTTTGATGTACACAGAAAC

>863515|20
TTGTAGGACATGTCAGAAAA

>864114|20
TCTTTTTTTTGGAAAAAATA

>864248|20
ATTAAAACAGCTGTTCAATT

>864674|20
TAAAATTTTTATATATTTAA

>864691|20
TAATTCTTTATTAATAATAA

>864764|20
AAAAGAAAAACCTTTTTTTT

>864803|20
TGAGTATTTGACAATACACA

>864849|20
AATTATTTTATATAATATAT

>864857|20
TATATAATATATATATTTTA

>864959|20
TCATTTTTAACTTAAATTGA

>864962|20
TTTTTAACTTAAATTGAATA

>864965|20
TTAACTTAAATTGAATATAA

>864972|20
AAATTGAATATAAACATTTT

>864978|20
AATATAAACATTTTTATCGT

>865825|20
CAAAAGTCTTCAGACTTATG

>867243|20
AACAACAAAGCTTTGTGACT

>867661|20
AATAAACGGCGCCGTTTCTT

>868091|20
TAAATGTTTATAACCTTATA

>868484|20
GAATAATTTTAAATTTGTAC

>868528|20
TTAACACTTACAGGCGTTAA

>868580|20
TTGCATAGAATTCTGTACAA

>868605|20
CAAAAAATAGAAATTTATTG

>869146|20
TGATGTTAACATGCACATCA

>869400|20
CCATATTCAATTGAATTTAG

>869426|20
TTTCTTCACAAATGAGGAAA

>869452|20
ACATGGTCATATTCCCATCT

>869796|20
TTGCTAAATTAGTCTACCAA

>871015|20
TCTTTCTCAATTGAGACTGA

>871624|20
ATAGATGTAATTACAACCGT

>871710|20
TATATATTCATGATCATATA

>872316|20
TTGTGTCGGATCCGATACAA

>872725|20
AATAATCTCGCGAAGTTACT

>873001|20
TAACTCCGGTAAAGGAGATA

>873189|20
TCAAAGATTATAAAATTCGA

>873381|20
TTTCCTTTTATAAAAAGACA

>874025|20
AAGATCCGGCCACGGTTCTT

>874418|20
CATACTTTGGCAACTGTATG

>874692|20
ATAGAAACAGGTGGTTCTAT

>874948|20
GTTTAATATCCATATCCAAC

>875843|20
TCAAACCCTAAAGCGATTGA

>876169|20
ATTTAAGAATAGTATTAAGT

>876216|20
TTGTGTATGAGCTTACAAAA

>876424|20
CTTGCAGCAATCTCTGCTAG

>876579|20
CGAGTAATGATCCTTGCTTG

>877594|20
AATACAAATTAGTTTGTTGT

>877678|20
CCTGTCACGCGGGTGACCCG

>877703|20
GATCCCCGGCAACGGCGATC

>877773|20
ATAAATATGGCCCTATCAAT

>878056|20
AGAGCACTGATCATTGCCAT

>878199|20
TCTTGACCATATTGTCAAAA

>878504|20
TCACAGATATGAAACTGTGA

>879102|20
ACGGACATGGCCAGCTCCAT

>879418|20
TGATCAAGCTAGCTAGAAAA

>879601|20
TTGTCTTCTATAGAATACCA

>879717|20
AGTTTCCGAATTGGGCAAGT

>879855|20
TCTCCAAATCGATTTCAAAA

>879920|20
TCTTGAAATTACCTTAAAGA

>880357|20
TACGTTAGATAAGTAACGAA

>880435|20
GAGTATAGTCTATTCTACTC

>881098|20
TGACCTACCATTGCAGGCCA

>881391|20
AGAACTAGATCCCTGGTTCT

>882279|20
CTTTTGTTTGCAAACCAAGG

>882352|20
ATCATCATCATCATCATCAT

>882355|20
ATCATCATCATCATCATCAT

>882358|20
ATCATCATCATCATCATCAT

>882561|20
CACTACTGCTTGCAGAAGAG

>882812|20
TCAGAAACAACCGGTTCTGA

>883618|20
TTAATCCTTATAATTAATAA

>883627|20
ATAATTAATAAATCAGTTAT

>885509|20
CAAGGCGATAGGTCGCCATG

>885919|20
GGAAGTATGCATATACTTGC

>886367|20
GCTTTTATCTAGAAGAAAAC

>886383|20
AAACTCTTACGTGAGAGACT

>886636|20
TTTCATATATCTATTTAAAA

>887215|20
ATTGCACTACTTCGTGCTAT

>887306|20
AATCAGTAGGTCTAAAGATT

>887448|20
AAAATGAAAACTTCCGTTTT

>888138|20
ATTTGAATCCGGTTTTAAAT

>888187|20
AAAGTTTGAATCCGAACTTT

>888402|20
GGAAATTATATAAAGTTTTC

>888418|20
TTTCAGATCTTGATTTTAAA

>888457|20
TATCATGTATATACAAATTA

>888503|20
TAAAACTTAGCCGAGTGTTA

>888560|20
GACGTATTTATATATGTGTC

>888769|20
AAAAGAGTTGAAAATCTTTT

>888906|20
ACATCATATTAATTTAATAT

>888914|20
TTAATTTAATATTTATATAA

>888925|20
TTTATATAACCTTTTAAAAA

>888951|20
TGAATTTTTTAAAAAATAAA

>889084|20
AATTTAGTATTTATAAAATT

>889301|20
CATTAAAAATAATTTTTTTG

>889330|20
TTTTGTTTTGAAAAATCAAA

>890981|20
AACGCATCGATCAGTGCATT

>891222|20
CATCGGGTTTAAACCCTTCG

>891623|20
ATTGTGTTATAAGTCACAAT

>891858|20
TAGGAAACTCAAATTTCTTA

>892181|20
TTCGATTTCACCAAATCGGA

>892322|20
CCATTTTTGTACAAACAGTG

>892474|20
TTTTAATTTTTAAATTAACA

>892684|20
AAAATTATTATGATAGCTTT

>892725|20
AACGAATTACGTTATTAGAT

>892757|20
AAATATATTCAAATGTATTT

>893140|20
AAAAGGAGAACTCGCTTTTT

>893186|20
ACGAGCTCTGCAGATCCCCT

>893391|20
CTTCCAAGTCCACCTCGAAG

>893397|20
AGTCCACCTCGAAGTAGTCT

>893889|20
TCTCCAAGTTAAACTGGACA

>893913|20
CAGGATCAAATATGCTGCTG

>894810|20
ATCCATCTTCGAAGTCGGGT

>895136|20
GCTCTAGCCATGGCTAATCC

>895326|20
TATCACAAAATGTTGTTAAA

>895549|20
AAAAAATGAAGTGATCTTTT

>896251|20
CTCCCATTGGTCAATGCAAG

>896519|20
TTATTGCAAAGTTACAAAAA

>896857|20
TACTGAAACAAGTTTCCATA

>897366|20
TCAAGAACAATTGATCCAGA

>897465|20
ATGGGTGAGATCTCATTAAT

>897667|20
TTTTCTTGTTACAAAGAATA

>897923|20
GATGAGTTGTCCAACTTTTC

>898138|20
CATGTTTTTAGAGAATCATG

>898169|20
ATTTCTTATTAATATGCAGT

>898483|20
AAAAAAAAAATCTTAATTTT

>898573|20
TGTGGGTCAATTTAACCAAA

>899193|20
AGACAGATCCGAATGTGGCT

>899468|20
ATTTTCTTGTTGATGAAAAT

>899590|20
TGATAATTGCTTAATTATCA

>900272|20
AATGCAATATATATCGTACT

>900336|20
TATACGTTAATGAATCTATA

>901250|20
TCCTCCTCCATTGAAGAAGA

>901848|20
TTTAAAGATATCTGATTAAA

>901995|20
ATCCAAGTGATCGTTTGGGT

>902136|20
AAGCATCACAAATGATGTTT

>902155|20
TTGATATGATTCCAGATCAA

>903152|20
AAATTTAAATATTTTATTAT

>903164|20
TTTATTATATCAATATTAAA

>903165|20
TTATTATATCAATATTAAAA

>903407|20
AATGTCAAATATATGAGAGT

>903926|20
CAATCGAAGTAATTAGTTTG

>903928|20
ATCGAAGTAATTAGTTTGGT

>903965|20
GAATTAATCTATATTATGTC

>903972|20
TCTATATTATGTCATATAAA

>904171|20
TATAGAACATACGTTCATTA

>905016|20
TTATTTGTATAAACACATTA

>905247|20
TAAGTATAGATCAAATCTTA

>905416|20
ATTCTTATAGCTAAAACAAT

>906391|20
AATAGAAGATAACTAATATT

>906699|20
TATTTTAACACGTTTAACTA

>906770|20
ATTTACTCCTTTGAGTTAAT

>906857|20
ATTTCTAAATATTCAAAAGT

>906991|20
TAACTTTTATGTAAAGTTTA

>907275|20
TGCAACTTTTAGAAATTGTA

>907930|20
ACCCTGTTGACCATCAAGGT

>909034|20
TCTAATATATGTATAACAGA

>909252|20
GATTTTTGATATGCAAATTC

>909355|20
CATCGAATTCGAATCTGAAG

>909664|20
TTTAACAGATGTCGTTTAAA

>909768|20
TTAACACGATGTCGTTTAAA

>909780|20
CGTTTAAATCGATTAAAAGG

>910203|20
GGGAATACATATATAACCCC

>910263|20
CAAAATCTAGGTACATTCTG

>910387|20
AAGTGAAACCCGTTGCACCT

>910632|20
TAGAACAAGGGCTTTGTCTA

>910767|20
AGAATAATTCCACTTCTTCT

>911045|20
ACAACTTTGGCCCAACTGGT

>911383|20
ACAATCAAGAGCTTGAATGT

>911432|20
CACATCACTTATGTGCTTTG

>911641|20
AAGAGCACTGGAATGCTATT

>911649|20
TGGAATGCTATTGCAAACCA

>912256|20
AAGCAATTAAATAATTGAAT

>912347|20
TTATAGTTTTAAAAATATAA

>912354|20
TTTAAAAATATAATTTTAAA

>912361|20
ATATAATTTTAAAAACATTT

>912467|20
GTGTCTAATTAGTTTAACAC

>912529|20
TTTCAATAGTAATATAAAAA

>912541|20
TATAAAAATATAATTTTAAA

>912548|20
ATATAATTTTAAAAACATTT

>912555|20
TTTAAAAACATTTTTTAATA

>912671|20
ATAACATTTAAAAATTTAAT

>912704|20
ACCCTTATAATTTTAATAGT

>912714|20
TTTTAATAGTTATATAAAAA

>912721|20
AGTTATATAAAAATATAATT

>912726|20
TATAAAAATATAATTTTAAA

>912752|20
TTATAATAAAATGATGATAA

>912899|20
TTTTAATAGTTATATAAAAA

>912906|20
AGTTATATAAAAATATAAGT

>912911|20
TATAAAAATATAAGTTTAAA

>912918|20
ATATAAGTTTAAAAATATTT

>912925|20
TTTAAAAATATTTTTTAATA

>912956|20
ATTGTTAAAAATTTAAATAT

>912993|20
TTGTTAAATAAAATTAAAAA

>913034|20
TTTTTTTGTTGAAAACAAAA

>913035|20
TTTTTTGTTGAAAACAAAAA

>913064|20
ATTTATTATTTTTAAAAAAT

>913066|20
TTATTATTTTTAAAAAATGA

>913136|20
ATAATAATAATAATAATAAT

>913137|20
TAATAATAATAATAATAATA

>913139|20
ATAATAATAATAATAATAAT

>913140|20
TAATAATAATAATAATAATA

>913808|20
CGTTGTTCAATAGAAAAAAG

>913822|20
AAAAAGGAAATTTCTATTGT

>914478|20
AAAGCTAGTCGAAAAGCTTT

>914903|20
ACATACCTTGTAAAGTACGT

>915251|20
TTCCTTTGCCGCCATATGAA

>915379|20
AGGAAAGACATGTCCTTCCT

>915587|20
CATCGAAGCTAGTATAGATG

>915672|20
AATGGAGATGCTTCATCATT

>915917|20
CACATTTTGTAGAAGATTTG

>915942|20
GTAGAGATTATAAACTCCAC

>916287|20
AATCCTAAAACTTCAGGAAT

>916412|20
TATGCGCAGTACTGGGTAGA

>916701|20
ACAAAGTTTTGTAAGTTTGT

>917404|20
AGTTTCTATAGATAGATACT

>917668|20
GATAACGCCTCGTCGTAATC

>917813|20
ATCTCTGACCGGATAGAAAT

>918062|20
TTTAATTTTATCCGATTAAA

>918901|20
AGGGCTACATATGAAGCATT

>919167|20
TTGGCTGTATATGCATCCTA

>919211|20
TTAGCTATTCCAATCGCCAA

>919457|20
ATGATTTTGCTAAAAATCTT

>920545|20
TTCTTCTTTTAAAACGAGCA

>920660|20
ATTTTATTATGTCATCAAAT

>920726|20
TTATTAATCTATAATAATTA

>920810|20
TTTTTTAATATCTTGAAACA

>921459|20
AAAAATATATATATATATAT

>921461|20
AAATATATATATATATATAT

>921468|20
TATATATATATATATAACAA

>921469|20
ATATATATATATATAACAAT

>921477|20
ATATATAACAATTTAGATAT

>921478|20
TATATAACAATTTAGATATA

>921858|20
AAAATTTAAGGCTAAATATT

>921924|20
ATTAAGTCACGTGTCATAAT

>921945|20
TCATATGGTTAATCATATCA

>921962|20
TCATCATTAATTAATAAATA

>921964|20
ATCATTAATTAATAAATAAT

>921974|20
AATAAATAATACTATCTTTT

>921987|20
ATCTTTTCTATAGATAAGAT

>921995|20
TATAGATAAGATTATATTTA

>922001|20
TAAGATTATATTTAAAGTTA

>922102|20
ATCATATAAAATTATGTAAT

>922121|20
TAATTTGTTTAATAAAATAA

>922139|20
AAAAATTATGTATTTTTTTT

>922179|20
AAATGAACTTCAATACATTT

>922445|20
AAGACATGCATGCTTGTACT

>922807|20
GCGATTTTACGTAAAACGAC

>922854|20
ATTGAATATATATATTTTTT

>922856|20
TGAATATATATATTTTTTCA

>922929|20
AATTTTGTTATTAAAAAAGT

>922976|20
ATTTGAAAGTATTTTAAAAT

>922981|20
AAAGTATTTTAAAATATGAT

>923370|20
ATTTGGTGGGCCAACCAAAT

>923669|20
TCAGACTACGAGTCGCCTGA

>923688|20
ATGAGCCTCCTGAGGATGAT

>923786|20
CAATCTTGGTATAAAGCTTG

>923980|20
TAGTACTACTACTACTACTA

>923983|20
TACTACTACTACTACTACTA

>923986|20
TACTACTACTACTACTACTA

>923989|20
TACTACTACTACTACTACTA

>923992|20
TACTACTACTACTACTACTA

>924181|20
AATCTCCTCATGGAGAGCTT

>924393|20
TTAGTATCATCTGATTCTTA

>924572|20
ATCAGAACTCGATTTATGTT

>924613|20
AAATTATTTTAAAAGGAGTT

>924695|20
AATTGCTAATCTCATCAATT

>925240|20
ATCCAGGTAATTACTTGTAT

>925303|20
ATTGCCAATGAACTGGAAAT

>926032|20
AAACTAACATAGTTTAATTT

>926085|20
TTAAAATCTATATATTAAAA

>926092|20
CTATATATTAAAATAATTAG

>926112|20
CTATATATTAAAATAATTAG

>926141|20
GTTAGTTAAATTTATATACC

>926167|20
ATATGAATTGCAATTTAAGT

>927088|20
AAGAAAAACTTTTGTTTCTT

>927207|20
TAAAACATTAGAATTATTTA

>927214|20
TTAGAATTATTTAAATATAA

>927393|20
TTTATATTAGTGAAAATAAA

>927686|20
TGTATAATAGTTTTTAAACA

>927766|20
TCCTTTATTTTAATATAAGA

>927793|20
AGAAAACATTAATTTTCTGT

>927834|20
TAAGTGTATGCATATATATA

>928412|20
ATCAGTATGATCATAGTTAT

>928557|20
CTTGATTTTTAAATAACGAG

>928665|20
GAATTTTACAACTAATATTC

>928685|20
TGCTTTTTGATTAAAAAAAA

>928841|20
CATATTATTGCCATGACATG

>928996|20
AAATTAAGAAATTTTAAATT

>929113|20
ATTCAACTTGGAAGTCAAAT

>929401|20
TATACAAAAGTTTTTGTAAA

>929644|20
ACAAAATCAATTATTTTTAT

>929652|20
AATTATTTTTATAACAAATT

>929710|20
AATACTAGTTAACGAATAGT

>930039|20
AATAATAATAATTTATTTTT

>930235|20
CTTGGTTTTGCAATAGAAAG

>930665|20
ATATATATATATATATTATT

>931033|20
TCCTTTCTAATAAGAATGAA

>931756|20
GCTTGTAGTGGAGTACACGC

>932003|20
CTTCAACAAATCTGTTTGAG

>932357|20
GAATATGGATTTTAATATTC

>932458|20
AAACATTTTTAAAATTGGAT

>932572|20
TGACATTTGTAACAATTTCA

>933281|20
TATTTTAAAATTTTCAACCA

>933307|20
TCTACCATTTAAAAGGTTGA

>933401|20
TTACATTTAATAAAATCTGA

>933572|20
TTTATGAATCCGTTCATACA

>933586|20
CATACATCGATCGATGATAG

>933615|20
CTACGTAATCGTTTAATTAG

>934482|20
TTTCTGAGCATCATCAGATA

>935560|20
ATCTTTCTAGGTAGAACAAT

>935760|20
ATCACCGGAGCTCTGCAGAT

>936238|20
AGGAGGAGAGGACTCCTCAT

>936938|20
TGTGTGTACATATATACAAA

>937871|20
GAAAAAAGCAAGTCTTTTTC

>937900|20
CGCAACGCGATCGATTAGCG

>938497|20
AAAACAACCATGGTGGCATT

>938891|20
GCTTTGATACGTTTCGAATC

>939177|20
TCCGGAAAGATTTGTCCAGA

>939445|20
ATTGTTCCTGATGGAACCAT

>939450|20
TCCTGATGGAACCATCTGGA

>940093|20
TTTTTCTGATATCAACTAAA

>940554|20
TAGTAACATCGATGAGAATA

>940904|20
GAGGAGGATATGTCTTCTTC

>941092|20
ATTTTGTTAATTAACTGTAT

>941393|20
TAGAATATGGGCATGCTCTA

>941566|20
TCTGTGGCTGCACCCAAAAA

>941804|20
AAAGAACATAGATGTTGGTT

>941875|20
CTTTTCTGATGTCTGAAATG

>942518|20
GCAGAAGAATCTTCTTCTAC

>942651|20
ACCGCTACTTCAGAAGCAGT

>943011|20
GGGAAAAAAGCCATTTTACC

>943119|20
TCACCATAACGTTGTGATGA

>943137|20
GAAGCTGATCGGGAAGCTTC

>943439|20
ACTTAATGGGCCGATTTAAT

>943446|20
GGGCCGATTTAATATGGCCC

>943477|20
TTATGTTTTCGAAAATAAAA

>943507|20
CTGTAACAAATTTATTAACG

>943516|20
ATTTATTAACGTTTGTAAAT

>943620|20
AATTATGATGCCTGATAGTT

>943654|20
ACTTCACACATGTGTCACAT

>943834|20
TATTATTTATATATCCAATA

>944289|20
TACGTCTCTTCAAAAACGTA

>944453|20
TATAATAAGATTTTAGTATA

>944534|20
AAAATATTATAAAATAATAT

>944702|20
AAGGTCAAAGCTTTATTCTT

>944728|20
CTCTCTTCCTAGAAGCAGAG

>944729|20
TCTCTTCCTAGAAGCAGAGA

>944789|20
CTTCTCCGCCGCCGAGGAAG

>945016|20
CGTGGATATATTTATATACG

>945021|20
ATATATTTATATACGTATGT

>945933|20
CTGGCAAATGCATTTTCAGG

>945970|20
TTGCAGAAAACATTGTGCAA

>946042|20
ATTCAAAAATATTGATAAAT

>946045|20
CAAAAATATTGATAAATTTG

>946304|20
TGTAGATTCAAGCATCTATA

>946590|20
CGATAACTGCGCAGGTAATG

>947327|20
TTATTCTAAATCTAGAAACA

>947554|20
TTCAGTTTAATAAACTTGAA

>947691|20
AAAATTTAGTACTGAATCAT

>947825|20
ATGGTTGGTCGAGCCATCAT

>948044|20
CATGAGAGTATATTTTCAAG

>948911|20
CTTCTGTCTTAAGATTGAAG

>949078|20
TGTCGAATATATCTAAGACA

>949304|20
TTCAAAGGTTTTGCTTTGAA

>949527|20
AAGAAGCTCCAGACCTGCTT

>949890|20
TTCACAGGTCGAGCTTTAAA

>950260|20
CAAGACCATTTCTTGTCTTG

>950682|20
GCTGCTTCTTAAGATCCACC

>952071|20
TTTTCCCTTTAGAGAGAAAA

>952163|20
ATTTGATGGATCAATCTACT

>952436|20
AAACAAATTACAAGTTGTGT

>952562|20
AACATATATATATTTATTGT

>952938|20
TATTTTAAATAATTAATTTA

>952984|20
AACCAAAAATGTATTTGCTT

>953143|20
ATAAAAAAACGTATTTTTTT

>953235|20
AAGATCTTCTATAAGTTCGT

>953258|20
TAATTTATTCAGACAAATTA

>953273|20
AATTATGCGATTGTATTATT

>953360|20
TTAATATTTCTTAATTTTAA

>953376|20
TTAAGTTAAAATTAATTAAA

>954099|20
TTATAATTAATTTGTTATAA

>954227|20
AAAACATAGGCACATGTGTT

>954431|20
AACAATATTTAAATATACGT

>954905|20
TTGCTCATCCCGGTGAGAAA

>956103|20
TTTGTTAAATCTTTAATAGA

>956145|20
ACAATTGAATATTGATATGT

>956262|20
TTAAGCTTTTAAACGTATAA

>956346|20
TTAAGATATGCGTTTCTTGA

>956380|20
TCTCATCGTATACCCTGAAA

>956439|20
GCACAATTCTCGAATTATTC

>956561|20
CCTTTTTTGTATATAAAAAG

>956562|20
CTTTTTTGTATATAAAAAGG

>956714|20
CACATACATGCATGTATGGG

>956732|20
GGATCTATGAACATATATAC

>956796|20
AAACATACATATTTCTGTTT

>957133|20
TTTTTTTAATACATAAAAAA

>957134|20
TTTTTTAATACATAAAAAAA

>957674|20
GGAAGTTAGTAGTAGCTTTC

>958483|20
TAATATTAAGCATAATATGA

>958493|20
CATAATATGAAAATATAATG

>958575|20
ATGAATTAGTGGTAATTTAT

>959018|20
TTAATTATTTACATATATAA

>959020|20
AATTATTTACATATATAAGT

>959121|20
CTAGGTTTATATATGCCTTG

>959589|20
TATGAAGTAATTACTGCTTA

>959843|20
ACGTTAAAAAATTTTAGCAT

>959884|20
TTTGATTTGTATAACTTAAA

>959919|20
ACTTTTCATAAAAGACAAGT

>960747|20
AGTTTATGTATAAATAGAAT

>960876|20
ATAAAATTTGAAAAGGTTAT

>960954|20
TATGTTTTGGTCAAAAAAGA

>961124|20
TAAAAGGAAATATATTTTTA

>961133|20
ATATATTTTTAATAATAACT

>961135|20
ATATTTTTAATAATAACTAT

>961136|20
TATTTTTAATAATAACTATA

>961247|20
ATGATATACTAGTAAATAAT

>961724|20
AAAAAGTATTTAAACATTTT

>961725|20
AAAAGTATTTAAACATTTTT

>961970|20
TGCCAAACGCGGGTTCGACA

>962658|20
GCAACGACAGCTGGAGTTTC

>962912|20
GATGCTGAAGCTTCACCTTC

>962943|20
GCGTGCAAACTTTTTCAAGC

>963202|20
CTCAGTTTCAAGTAACTCAG

>963830|20
GAATGTTGCTCACACCATTC

>963884|20
CAGAAGCCTCAAGTCTTGTG

>964106|20
ACTGCTGCTGCAGCTTGAGT

>964243|20
AAACATAAAATTTAATCTTT

>964394|20
ATTACAACAATGTTTATAAT

>966833|20
TTTGGTCCGTACTAATCAAA

>966898|20
ATATTATTACCTAATTTTAT

>966943|20
GCTATTCTTTAAAGAAAATC

>966953|20
AAAGAAAATCTTTTCTCTTT

>967154|20
CTTATTTATTTTTAAAAAAG

>967157|20
ATTTATTTTTAAAAAAGCAT

>967354|20
CTACAAGTATAGACTAGTTG

>967371|20
TTGACCTAAATTTAGCAAAA

>967510|20
AATCATTTTTAAAATTAATT

>967516|20
TTTTAAAATTAATTAAAGAA

>967742|20
AAACGACCGTAACGCCGTTT

>968174|20
TCGCGTTTCCGAAAACCCAA

>968640|20
TAATATGTATGTATATAGTA

>968648|20
ATGTATATAGTAATATAGAT

>968649|20
TGTATATAGTAATATAGATA

>968686|20
GATAAATAAAGTTGTATATC

>968693|20
AAAGTTGTATATCTTACTTT

>968857|20
ACAAAAAACATGTATCTTAT

>968859|20
AAAAAACATGTATCTTATTT

>969074|20
AGATATGTATATAAGTATAT

>969076|20
ATATGTATATAAGTATATAT

>969077|20
TATGTATATAAGTATATATA

>969078|20
ATGTATATAAGTATATATAT

>969079|20
TGTATATAAGTATATATATA

>969084|20
ATAAGTATATATATATTCTT

>969108|20
TATTCTAATATATTCAAACA

>969136|20
TTTACTGGTTAAGAAGTTAA

>969153|20
TAAAATCATATTTGAATCTA

>969379|20
TCCAGTCAGATTGGACTGCA

>969795|20
TTGTAGATCAAGATCGAAAA

>969887|20
TTAAACTTAATTAATTGTTA

>969929|20
TCTTCTTCTTGACAAGAGGA

>969963|20
ATGTTGATCATGATGATGAT

>969972|20
ATGATGATGATGATCAACAT

>969975|20
ATGATGATGATCAACATGAT

>970098|20
AAAGGTAATTAATTAAGTTT

>970223|20
TATTGGGTGATCACTTTATA

>970279|20
AAAAAATAATATTCCTCTTT

>970491|20
ACACACAAAAGTTTCTATGT

>970783|20
CACGTGTACCCATGCACGTG

>971001|20
TGCTAATTTCGATATTAATA

>971102|20
TTACAAAGATCTTTTTGCAA

>971216|20
AACTTATTTTTAAAAAAGAT

>971356|20
AAAATTTTAATTGAAAATTT

>971730|20
TACACTTTAATCATAATGTA

>971947|20
TTGTTACTGTAAAGTATAAA

>971970|20
ATGCGTTCATATGAGTGTAT

>971998|20
AAAAATATGTCAATTTTTTT

>972035|20
CGTACAAATGAATTTACACG

>972358|20
TAATTTAGCTGGCTATATCA

>972564|20
ATACTATATATATATATTTT

>972566|20
ACTATATATATATATTTTTT

>972597|20
ATATACTATATATATTACAT

>972598|20
TATACTATATATATTACATA

>972694|20
AACGGATTAGCTAGTCTGCT

>972717|20
AACGTTAATTAATCAAATTT

>972939|20
GAATCCATCTATACGTATTC

>972943|20
CCATCTATACGTATTCTTGG

>972997|20
ATAAATGTGTATACAATTAT

>972998|20
TAAATGTGTATACAATTATA

>973006|20
TATACAATTATATATATATA

>973007|20
ATACAATTATATATATATAT

>973008|20
TACAATTATATATATATATA

>973009|20
ACAATTATATATATATATAT

>973011|20
AATTATATATATATATATAT

>973434|20
CAATTTCATGATTGTAATTG

>973455|20
AAATTTTTGTATTAAATTTT

>973777|20
TTTAAAAGATTCCTTTTTAA

>974287|20
ACAAAAGAAAATTCTTTCAT

>974289|20
AAAAGAAAATTCTTTCATTT

>974416|20
AATCATAAATTTTTGTGATT

>974501|20
TTTTTTGTTATAAAAGATAA

>974502|20
TTTTTGTTATAAAAGATAAA

>974512|20
AAAAGATAAATTTATTGTTT

>974559|20
TAAATATCTTGATAAATTTA

>974611|20
AAATATATATATATATATAT

>974616|20
TATATATATATATATATGGA

>974617|20
ATATATATATATATATGGAT

>974618|20
TATATATATATATATGGATA

>974662|20
TAAATTTATCAAGATATTTA

>974675|20
ATATTTAAAATTATATATAT

>974680|20
TAAAATTATATATATATATA

>974681|20
AAAATTATATATATATATAT

>974683|20
AATTATATATATATATATAT

>974690|20
TATATATATATATATATGGA

>974768|20
ATATATAAAAATAAATATAT

>974807|20
ATTATTTGACGGCTAATCAT

>975127|20
AATTTCTTATAAAATACATT

>975470|20
TTCAAATTTTAACAAGTGAA

>976101|20
AGAAAATTTCCATATTTTTT

>976134|20
ATTAATGAAATTTCCTTTTT

>976174|20
GGAAATACTCGAAAATTTGC

>976216|20
AAAAAATAAATCCATATTTT

>976556|20
AAAGCTCATCAATGGGCCTT

>976647|20
TCTCTTTTTTTAAAAATAAA

>976649|20
TCTTTTTTTAAAAATAAAAA

>976651|20
TTTTTTTAAAAATAAAAATA

>976694|20
GAAAAAGTAATATGTTTTTC

>976719|20
TGATTTTAAACTAAATATCA

>976831|20
TAACACTTAATTATGTTTTA

>976860|20
CAAAAATAATGTTTTTTTTG

>976874|20
TTTTTGTGATGTCAAAAATA

>976911|20
TTTTGATTTTTAACTAAAAA

>976990|20
AAATATATATCTATATATAT

>976992|20
ATATATATCTATATATATAT

>976993|20
TATATATCTATATATATATA

>976994|20
ATATATCTATATATATATAT

>976995|20
TATATCTATATATATATATA

>976996|20
ATATCTATATATATATATAT

>976997|20
TATCTATATATATATATATA

>976998|20
ATCTATATATATATATATAT

>976999|20
TCTATATATATATATATATA

>977004|20
ATATATATATATATATATTT

>977006|20
ATATATATATATATATTTTT

>977049|20
GTAAATAATGTTTTAATTAC

>977327|20
CCTCCTATGTACATCATAGG

>977568|20
ACCATGATAATGATGATGAT

>977571|20
ATGATAATGATGATGATGAT

>977574|20
ATAATGATGATGATGATGAT

>977577|20
ATGATGATGATGATGATGAT

>977899|20
AACTAAACTTATGATTATTT

>977946|20
ACTTAAAAATATATTTAACT

>978018|20
TCAATTTTTTAAAGAATATA

>978032|20
AATATAACTATGATTATCTT

>978630|20
TGTCAACAGTTCTGTGGAAA

>978971|20
CACCGGAAAATTCGCCGGAG

>979046|20
TCATGGTGGCGCCGGCAAGA

>979218|20
AACAAGAAATATTTATATTT

>979225|20
AATATTTATATTTAAGTTTT

>979402|20
TCAACAAAAAGTTTCATTGA

>981565|20
ATAGATCGTCGAATATATAT

>981570|20
TCGTCGAATATATATGACGA

>981938|20
ATATGGTTCATTAAACACAT

>982080|20
CATTATCACATGGGCTAAGG

>982101|20
CGATGAATTATAATTTAATG

>982250|20
AGTAATCGCATGTGATGGCT

>982406|20
TTAACAAAATATTTTGTTCA

>982425|20
ACATCACAAATTTGTTGTTT

>983212|20
AAGTAGTGAATTGACCACCT

>983477|20
AATGAGATGGCCAAGTCAAT

>983563|20
TGAATTCATATACGAATATA

>983927|20
ATTAGAAGTTAACTGAGAAT

>984023|20
GCATTCATACATATAGATGC

>984089|20
GTGTTTTTGTAAAAAAGAAC

>984090|20
TGTTTTTGTAAAAAAGAACA

>984225|20
AATAAACTAATTAATTGGTT

>984227|20
TAAACTAATTAATTGGTTCA

>984260|20
GAAATCCCGTACATGAATTC

>984287|20
AAAATGTGTATACATTTGTT

>984299|20
CATTTGTTCTAGAATGCATG

>984309|20
AGAATGCATGCATGACGTCT

>984995|20
AAAAAAAATCGATTAAATTT

>984997|20
AAAAAATCGATTAAATTTTT

>985523|20
TAATTTATTTTAAAAAATAA

>985695|20
TTTAAAAGAACTCTTTACAA

>986171|20
ATGAAAAAAATATTTGGCAT

>986428|20
GCAACACCATCTGGTGTAGC

>986442|20
TGTAGCTCAATGGTTCTACA

>986449|20
CAATGGTTCTACAACAATGG

>986556|20
AAAAATAAAATTCTTATTTT

>986559|20
AATAAAATTCTTATTTTGTT

>986701|20
AAATGATTTACAACTAATTT

>986743|20
AACGATTTACATAAAACTTT

>986752|20
CATAAAACTTTAGTTTGGTG

>986988|20
GGCTCAGCAGCTCCAGAACC

>987175|20
GCTGACGTGTACAAGCCATC

>987391|20
AATCTAAATCGTTTTCAATT

>987413|20
TTTAAATATATATCTTGCAA

>987431|20
AATTTTAATCGTTTTTAATT

>987439|20
TCGTTTTTAATTAAAAAATA

>987452|20
AAAAATATATATATATATAT

>987454|20
AAATATATATATATATATAT

>987458|20
ATATATATATATATATATCT

>987898|20
CGGAAGGCCTAGGGCTTGAG

>988117|20
GAATAAAAAATCTTTAAGTC

>988154|20
TTAGGATTATATAAACGTTA

>988294|20
AATATCGTTATAAGAATATT

>988521|20
ACAAATATCGCGTTATATAT

>988559|20
TAATAATAGGGATATGATTA

>988889|20
ACATGTATAATTATTTATAT

>988907|20
ATCATATGATCTCGTAAGAT

>988912|20
ATGATCTCGTAAGATATCTT

>989123|20
AACAAAATACATATTTTCAT

>989129|20
ATACATATTTTCATTTGTAT

>989450|20
CCGATGCGCCGGTGTAACGG

>989536|20
CTTACGTTGTCCAAGGTAAG

>989619|20
AAAAAAAGTGGTCTTTTATT

>989826|20
CAGTGGTGGTACAACCGCGG

>989833|20
GGTACAACCGCGGTGATTCC

>989870|20
TGTTCTTGATGTCACCAACA

>989994|20
GTGATTCATATATATAACAC

>989995|20
TGATTCATATATATAACACA

>990266|20
AATGGCAGCAAGATGGCATT

>991628|20
ATGTTGCGTTATCGGATCAT

>991760|20
TTCATAAGCTAGCTTTTGGA

>992277|20
ACATACTCATTTGATTTTGT

>992289|20
GATTTTGTTTACTCAATATC

>992331|20
AGAATCAATATTTCAATTCT

>992334|20
ATCAATATTTCAATTCTGAT

>992340|20
ATTTCAATTCTGATTGAACT

>992737|20
AGGTTACTCTAAATTATCCT

>993094|20
TACAAAAAGGCTTTTTCATA

>993124|20
TTGCTTCTACGTAAAACTAA

>993640|20
ATCGATTTCTAGAGAGAGAT

>993952|20
GTATTTACCATGTTCAAAAC

>994655|20
GAGGCTGATTATTCTGCATC

>995167|20
CAAGTGCAAATTTGTACCGG

>995592|20
TGATTGGTGATTACCAGTGA

>995895|20
ACGTTTTTGATCATATAAGT

>996951|20
GAAAATATGATTATTGTTTC

>997378|20
CTTATGTATTAACTCTTAAG

>997534|20
TTAGCCAGTTACCTCTCTAA

>997613|20
GCTAGAGAACGTGCTCGGGC

>997804|20
GTCGACTGAAGCCAATCGAC

>997853|20
TGATTTGGATATCGAGCTCA

>997903|20
AAAAGATTATATTATATTGT

>998598|20
CAAAAAATACATATTCTATG

>998912|20
TGTAGAACTGCAGTTGGACA

>998933|20
CGAATCGCAGCTGCGTTCTG

>999242|20
TAAATGATACGAATCTTTCA

>999356|20
TGCACGGTGATGATCGTGAA

>999396|20
AGACAAGAAGCTACTGGTAT

>999665|20
GAACCTCGATTCCGAGGTAC

>1000347|20
CTCTCAAGTTAATTTCTGAG

>1000851|20
TTAATAATCTCGATTCTGAA

>1000946|20
TTTAATGAAGCTTTTTGAAA

>1001195|20
AATAAAAGATTTCTTTTTTT

>1001274|20
ATCAGATTTTCAGATTTGAT

>1001541|20
CTCCGGAAGCACTTACGGCG

>1001782|20
ATTTATTTAGTTATTTAAAT

>1001869|20
TCTTATGAAGTTTCTTGAGA

>1001935|20
TGATGACTTCGAACTCTTAA

>1002081|20
ACCCACATTGCATTTTCGGT

>1002711|20
AGATCTCTAATTTGAAATAT

>1002942|20
CTCCAGGTGGTCACTAGGAG

>1003199|20
AGATCTTATTGGTAAGCTCT

>1003961|20
TTTACTACAGCCGAACTAAA

>1004051|20
AAAAAAAAACGTTACTTATT

>1004433|20
ATTAGTTTTATAGTAATAAT

>1005286|20
TGAAGAATCTGGATTCTGGA

>1005601|20
CCTTTTTACAGGTATAAATG

>1005787|20
GAAGTTGTATATGCTGCTTC

>1006034|20
AACTCTCTTTAAAAACCGTT

>1006062|20
TGCGGACCAGCTGGTGAGTA

>1006546|20
ATAGTTTAAGAGTAAAATAT

>1006988|20
CAACTCCTATAGAGGTATTG

>1007091|20
AAAATCAACCGTCTGAGTTT

>1007613|20
CGCGAGAACCGGTTCTCGGG

>1007641|20
AGGCTTTCTCAAGAAGGCAT

>1007730|20
CCGGTAAGATCCCTTACCAG

>1008049|20
GCGTGCTGCTAGAAACACTC

>1008175|20
AGATAATCGTAAGAGAATCT

>1008222|20
ATATACTTTATATAGTTTAT

>1008239|20
TATTTTGTATATGTAAAACA

>1008265|20
GAAGCCGAAATTTCTTCATC

>1008564|20
TTTATATATATATATATCTA

>1008567|20
ATATATATATATATCTAGTT

>1008568|20
TATATATATATATCTAGTTA

>1008569|20
ATATATATATATCTAGTTAT

>1009445|20
GTTGGATATGGATATTAAAC

>1009663|20
ATAGAACCACCTGTTTCTAT

>1009938|20
CATACAGTTGCCAAAGTATG

>1010987|20
TGTCTTTTTATAAAAGGAAA

>1012219|20
AGTGTGTGCATGCATAGCCT

>1012273|20
TCTTGGTTTATAAACAGAAA

>1012458|20
TGTAGTGTACATAAACTAGA

>1012528|20
GTTCTTTTGATCTCGAGAAC

>1012672|20
TTTCGATTCCTGAAGCCAAA

>1013259|20
GGTCTCAAAGCTTTTAGAAC

>1013381|20
AAATATTCTTATTTATATTT

>1013453|20
TAGCTAAAACGTTATACATA

>1013476|20
TAATTAAATCGTTTTTTTTA

>1013517|20
TATTTTCTATTTAGAATAAA

>1013548|20
ATGATACAATATTATATTTT

>1013573|20
TGATTAAATTAATCTAAAAA

>1013587|20
TAAAAACAAAATTAATTTTA

>1014056|20
AACAAGTAGGGCTTCTCGTT

>1014400|20
GTGTTTCTGAGCAGCAGCAC

>1015079|20
TTTATAAAATGTTTTTTAAA

>1015080|20
TTATAAAATGTTTTTTAAAA

>1016567|20
ACTTGTTACTTGTAACAAGT

>1016626|20
CATTTTTTCATGAACATAGG

>1016687|20
TACTAGTTTATAGCCTAGTA

>1016849|20
GTTTTTCTTCGAAGAGCAGC

>1016951|20
GGTTAGTTACTTTACAAACC

>1017086|20
TGAAAGGATCGAAACTTTCA

>1017920|20
TCTTTTTCATAAAAAAAAAA

>1017965|20
CTTTTTTCTTAATTAAAAAG

>1017967|20
TTTTTCTTAATTAAAAAGAA

>1019825|20
TAGAACTTTGCACACTACTA

>1019951|20
ATTCATATCCCGATAAGATT

>1020260|20
ATCCATTTGATAAATTGGTT

>1020758|20
TCAAAGCCATATCTCTTTCA

>1020877|20
AGTTTCACCATTATCAAACT

>1020910|20
AAGTCTAATGAATTTCACTT

>1020999|20
TATGATATGTTGAGATCATA

>1021015|20
CATATGACAATTATCAGAAG

>1021417|20
TTTCTGAAGCGCTTCATTGA

>1021516|20
ATAATTCGTGAACCATTTAT

>1021622|20
CAAGAAAATCCAATTTCTAG

>1022354|20
CACTGTAGCTAGCTTAATTG

>1022665|20
TTTGTTGGTGAACCACCTAA

>1022717|20
GTCTCGGTATATCACGTGAC

>1022776|20
TTCTTCTTTTACAAAAAAAA

>1022777|20
TCTTCTTTTACAAAAAAAAA

>1022868|20
GATAAGCGCCGGTGAATATC

>1023002|20
AAATACCCAGCTGGGTGGAT

>1023199|20
TATAGTATATATATATAAAA

>1023613|20
TTCCAGTTCCAGATATGGAA

>1023786|20
AGTTGTTAGTAAAAACAAAT

>1024526|20
ACACATATACGTATTCGTAT

>1024545|20
TACATCACACGTGATACGTA

>1025139|20
TATTATGAATATAATTAATA

>1025198|20
ATGAAAATTTAGATTTTACT

>1025267|20
TGATAATAAATTGATTAAAA

>1025415|20
GAAGCATTGGCCTTTTCTTC

>1026882|20
CACCCTATCATGATGGCTTG

>1027377|20
AAGCATTGGACTCAATCCTT

>1027523|20
TCTTGGTGTTAATCCCATGA

>1027733|20
AATTGAAATCAATTCAAATT

>1027800|20
ATGTATTGAATTGAATAGCT

>1028236|20
TCGATTTCCGAGGAAGACGA

>1028384|20
CTGTCTCCACGTGGACACCG

>1028911|20
AATAATAAAATTGAAATATT

>1028930|20
TGACTGTCGTAAAACAGTCA

>1028981|20
CAAAATTTATAAAGATTTTG

>1029197|20
AATGCCACTCAATTGGAATT

>1029202|20
CACTCAATTGGAATTTACTG

>1030074|20
ATTATTAACATCAAAATAAT

>1030251|20
AAAGTGTAGTACTTAAGTTT

>1030264|20
TAAGTTTTGATTAACACATA

>1030343|20
TTTTATAAAATTTAATTATA

>1030348|20
TAAAATTTAATTATATAATA

>1030378|20
ATAACCTGACGTTAAGATAT

>1030390|20
TAAGATATATAAATATATCA

>1030399|20
TAAATATATCAATTTTTTTA

>1030538|20
TTTCATCCAATAGACTGAAA

>1030631|20
TCTATTATTTTAATAAGGGA

>1030909|20
TCATATTGTATACAGTACAA

>1031003|20
ATATATTAAATTAATTAAAT

>1031005|20
ATATTAAATTAATTAAATAT

>1031013|20
TTAATTAAATATGTAAGAAA

>1031339|20
AAAAAACTCTACATTGTTTT

>1032303|20
AAGGTTATGTACTTAACCCT

>1032333|20
GTCATGTTAGCTATGATGTC

>1032717|20
GAACATAGCAAGCAGTGTTC

>1032905|20
TTAAAACAAATTTTTTAAAA

>1033072|20
AGTACTTAAATTTTAGTTGT

>1033096|20
TAATTTGCTTATGCAACTGA

>1033212|20
CATAAATGATATCCGTGATG

>1033463|20
ATGCAAAATACATTTTTTAT

>1033547|20
ATAGTTAGCATGTTATATAT

>1033658|20
TTTGCATTCATAACTGTAAA

>1033720|20
ATAATAAGGTTTCTGATTAT

>1033828|20
AGTGATGATCGATGAGCAAT

>1033838|20
GATGAGCAATATTTCTTATC

>1033862|20
AGAAAGGTACGTACTTCTTT

>1034163|20
CAGCCAGAATATTTTGATTG

>1034389|20
TGATTTCAATAAACAAATCA

>1034896|20
ATAAGCATGGATATGCTGAT

>1035729|20
ATATGACTCTAAACTCAGAT

>1035732|20
TGACTCTAAACTCAGATTCA

>1036591|20
TGGGTTTTGTACATCACCAA

>1036619|20
TTTACTAACATGCTAATGAA

>1036888|20
TCATTACAAATTTGAATTCA

>1038075|20
ACTCTGATGATCAGCTAAGT

>1038587|20
AAATCAAGTGCACTAAATGT

>1038796|20
TACAGGAAGATTTTCTTCTA

>1038851|20
CGAGAAGTCTGGACATCGCG

>1039124|20
CAAGAAACAAGTGTTTGTGG

>1039174|20
GCTTTTTCATATAAAAAGAC

>1039363|20
ATGGAAAATGGATTATCAAT

>1039678|20
TTTCTTTTGGCAAACAGAAA

>1039730|20
CTTTGGAGATTTCTATAAAG

>1040116|20
TTGATTTCGTAAGATAACAA

>1040172|20
TTTTACTTTCGAAAAACAAA

>1040183|20
AAAAACAAAGCTTTGTAACT

>1040450|20
CGCTCTCTTCGTAGTGATCG

>1040538|20
AAACCACACGCATGAAGTTT

>1040615|20
TGCTTCGGTGGACGGAAGAA

>1040937|20
ATCCCGAAAGCTTCTGTGAT

>1040949|20
TCTGTGATTCCAATCACTGA

>1041010|20
TAGATTCAAGTTTTAAGCTA

>1041073|20
TCCAAGCACTATTTCTAGGA

>1041079|20
CACTATTTCTAGGAAGAGAG

>1041423|20
ATACTCAAGATATTGGGGAT

>1041633|20
AAAAAAGGGATTCCTCTTCT

>1042792|20
GTACAAAATCGGTTGTGTGC

>1042938|20
TCCGGTATAGTTGTACCTGA

>1043190|20
AAATAAGATTAATCCAAATT

>1043267|20
CCAAAGTGCATTCACTTAAG

>1043301|20
GTAACAATATGTACAGTTAC

>1043542|20
TCATCCTTGTACTGCGATGA

>1043797|20
GAAAGAAACATGGTTCGGTC

>1043803|20
AACATGGTTCGGTCCATGTT

>1043842|20
CTTGAGATTTTGATCACAAG

>1043980|20
ATTTTTTTCATAAATAAAAT

>1043982|20
TTTTTTCATAAATAAAATAA

>1043992|20
AATAAAATAATAATTTGGTT

>1044036|20
AAAAATATATATAGTTGTTT

>1044371|20
AATGAAGTTGGAAATTAATT

>1044442|20
ATAATTGTAGTTCCAATAAT

>1044474|20
AATCAAACAGCTATTTAACT

>1044627|20
ATATTCATATATAAGAAAAT

>1044812|20
TTTAATTTTAATAAATAAAA

>1044854|20
GGTTTGCTAGCTAGCAAGGC

>1044856|20
TTTGCTAGCTAGCAAGGCAA

>1044896|20
TAAATATTGTTAAATATATA

>1045015|20
TTTTTAAAAATTTTCACATA

>1045026|20
TTTCACATATATATTTTTAA

>1045262|20
CAACTTTTGGCCATATTTTG

>1045267|20
TTTGGCCATATTTTGTCAAA

>1045342|20
TAGATAATACGTGTTATACA

>1045386|20
TTACTTTCTTAAGCAAACAA

>1046507|20
GGAATCTCGATCAAGTTTGC

>1047398|20
ACGGGAAGGAACCTTCTCGT

>1047600|20
TCAAGCAACTGGCTGGTTGA

>1047793|20
TTAGACAAATCTTTGCCTCA

>1047819|20
GTCGAAGAAGCTAATTCAAC

>1047828|20
GCTAATTCAACTGAAGCAGC

>1048137|20
TTCATGTAACAATACCTGAA

>1048836|20
AAAGAAAGTTAACTTACTCT

>1049772|20
TCTCTCTGTCCAAAGAAAGA

>1050116|20
TGAATAACCCAGGGAATTCA

>1050397|20
TTACAGGCCTTGCCATGTAA

>1050426|20
GATCAAATCAAAATTTGAAC

>1050538|20
ATAAAATTTCGAAGATTGAT

>1050839|20
ATCGCACCGACCGGTGGGGT

>1051174|20
TTTCACTTTGAAAAATAAAA

>1051842|20
TCTGCTCCATATGGAGACTA

>1052027|20
AGACAATACTGGTAATTTCT

>1052488|20
AGCTACTTGATTAATTTGCT

>1052613|20
ATTGGAAAAAGTTTGCCGAT

>1053046|20
AAATTTTGATGTTAAAATAT

>1053057|20
TTAAAATATATCTGTTTTAA

>1053604|20
TTGATTTAGCACTTAATCGA

>1053647|20
TGTATCATACATTTGATATA

>1053955|20
GATGGTTCCACCGAACAATC

>1054219|20
CTTATACGTGAACGTACAAG

>1054222|20
ATACGTGAACGTACAAGTGT

>1054292|20
GTATCTGGTGCATCATATGC

>1054961|20
CTGCTCGATTAAAAGAGCAG

>1055721|20
AAAGAAGACAATTCTTGTTT

>1055760|20
TATTGGTTTTAACACCCAAA

>1056208|20
GGATATCCTGCTGGCTATAC

>1056253|20
CCACAGGCCGCAGCTTATGG

>1056470|20
GCAGCAGCACCAGCGGCTGC

>1056921|20
TAAATATGCGAGGATTTTTA

>1056935|20
TTTTTAGATATATTTTGAAA

>1057022|20
AAAAACCAAAGTTACTTTTT

>1057543|20
TTCAAAGAGGATTCTTTAAA

>1059368|20
TAACGTAAAACTTGTCGTTA

>1059413|20
ATGTATTTAATTAAAATAAT

>1059559|20
AATCGAAGTCGCCCTCGAAT

>1059936|20
CAGAGCTCGACCTAGCTTTG

>1060244|20
AAATGTTTAGTTAAACTTTT

>1060590|20
AAACTTTGGATCTAATGTTT

>1060805|20
TATCATAACATATCAAGATA

>1061082|20
ACATTCACATATATACATGT

>1061085|20
TTCACATATATACATGTGCA

>1061089|20
CATATATACATGTGCATATG

>1061090|20
ATATATACATGTGCATATGT

>1061093|20
TATACATGTGCATATGTTTA

>1061173|20
TCTTTAAAGATCTTTGTATA

>1061210|20
TATTGGTGCCTGATCCAATA

>1061316|20
TTCATTCCCTGGAAAATGAA

>1061341|20
GCTCTTGTGCGTACAATAAC

>1061969|20
CAAACACACCGGCTGGTTTG

>1061971|20
AACACACCGGCTGGTTTGTT

>1063150|20
TCACGAGGCATGTTTGGTGA

>1063881|20
TTCAAAACCTGGGATTTGGA

>1064172|20
AAAAGATTTTGAAATTTATT

>1064269|20
ATGTATTTTTTTAAAAACAT

>1064270|20
TGTATTTTTTTAAAAACATA

>1064271|20
GTATTTTTTTAAAAACATAC

>1064278|20
TTTAAAAACATACTATTAAA

>1064377|20
TACGTGCATTTATACACGCA

>1064379|20
CGTGCATTTATACACGCACG

>1064498|20
CTGATTACACTTATAATAAG

>1065115|20
TGCAGACCGTGCAGTCTTCA

>1066212|20
AGTAACTAGAGATACTTACT

>1066230|20
CTTGGATCAATGGTTCCATG

>1066530|20
ATTTTATTTCAATATAAACT

>1066824|20
ATTTGGTTATAATACCACAT

>1067405|20
TCATCAGAGTCTTCTGAGGA

>1067468|20
GACACTAAGGCCTTAAAATC

>1067595|20
AAACAGTTTGGAAACTCCTT

>1067688|20
CCTTTAGCAATTCTAAAAGG

>1068584|20
GTTCTTCCTCCTGCAAGAAC

>1069015|20
ACAAGAATCGAGATTATTGT

>1069033|20
GTAGCAACCAATGTAGCTAC

>1069468|20
TTGCAAGCAGCTTCTTTCCA

>1070778|20
TTCTTGAGAGCAATCGAGAA

>1070793|20
GAGAAGAGAGATCTCTCTTC

>1070795|20
GAAGAGAGATCTCTCTTCTC

>1070810|20
TTCTCTTTAATTAAAATCAA

>1071201|20
TTGACCATATATGTTATCAA

>1071397|20
AGGAACCTTATACGGTCCAT

>1071426|20
TACACGTGACGTGATGAGTA

>1071506|20
ATTACAAAATACTATATAAT

>1071606|20
TTTCAATACATATATATAAA

>1071607|20
TTCAATACATATATATAAAA

>1071785|20
ACTAATACTATAGTATAATT

>1072000|20
TTCTAATACATGTATGATTA

>1072222|20
AATAGAAATTAATTTCAACT

>1072494|20
TTTTCTTAGATGAAAAAAAA

>1073004|20
ACGGGCCAAGTTAGGCCCAT

>1073062|20
GAAAAGTTCTATCACTTGTC

>1073172|20
TTTATTATTCGACTCAGAAA

>1073365|20
GAACTCGAAGCTTCTTCTTC

>1073632|20
TTGCTGTTTAAACACAGGAA

>1073803|20
ATCGGCGTGCCCTCACCGAT

>1074134|20
TAGATTTACATGAATATCAA

>1074233|20
CTCTGCGATCGAGAACAGAG

>1074522|20
CTCTAAACATGTTTTCAGAG

>1074705|20
AATGTTTCAGCTTAGCCATT

>1074869|20
AGTAACATCAGGATCTTTCT

>1075619|20
ACAAAAAAACATCTTTTTTT

>1075622|20
AAAAAACATCTTTTTTTTTT

>1075696|20
TTTTGTTTTTTTAAAGAAAA

>1077165|20
GCATGAGGAATAACGCATGC

>1078085|20
CCATGTTCTACAGAACTTTG

>1078342|20
AATGTCAGTCACCTGCCATT

>1078670|20
GGAATAAGATACCTTATGAC

>1078958|20
TTAATAACATTAGATATTAA

>1079416|20
GAAGCAAGAGTTCTTCCATC

>1079792|20
ACTCAAACCATATTATGAGT

>1080107|20
GTGATCTAACGCTGGATCTC

>1080311|20
GATTCCGTCATCACGAAAGC

>1080621|20
ATCTTCATAATTTTAAACAT

>1080835|20
GATTGAATCGCAATTCATAC

>1080865|20
AATTCTTAAATTTAATGAAT

>1081606|20
GCGGTGGATATCTAGACCGC

>1082476|20
GTCTAACATCACTGTTATAC

>1082768|20
ATCCTCATTCCAATAAGGAT

>1082979|20
ATCGATGAGAGTTCCTCGAT

>1083790|20
CCGACCTGTTAACCCGACGG

>1084123|20
TCTCGAACTGCACTTCCACA

>1084180|20
GATTGTGGGCCCCTACTATC

>1084555|20
CTTTTCAATAAATAGAAGAG

>1085182|20
TTTTTTAGAGTTCCCAAAAA

>1085183|20
TTTTTAGAGTTCCCAAAAAA

>1085391|20
TGACTGCCGCGTGGCATCCA

>1085943|20
AAAACTGTTATATGAGTTGT

>1085992|20
AAATAATTAGATAATTGATT

>1086116|20
ATAATTCAACGTCTACTTAT

>1086153|20
TAAAGTAAATATTTTCTCCA

>1086229|20
TAAAACGAAACTTTTTTTTA

>1086817|20
TTTAGCTACTAGTGGTTACA

>1086940|20
TGCAATCTTCGAAGCTTTGA

>1088076|20
TTTTTTTGTATATATAAAGA

>1088077|20
TTTTTTGTATATATAAAGAA

>1088572|20
TAAGTTTTAGATCAAAATTA

>1088718|20
TCTAAGTGTATACAATTGGA

>1088961|20
GAGATTGATTCATCAATTCC

>1090360|20
TCTCAATTCATTAATTGCTA

>1091988|20
AGAGACTTGCGTAAGTTTCT

>1092478|20
TACTTGGTTAAAATCAACTA

>1092500|20
TTCTGAAGTTGACTTCTTAA

>1092524|20
TTGTTTTGCATGAAAACTAA

>1092884|20
GAAGCTGCCAAGACAGTTTC

>1094096|20
ATGGAAAGACTTATTTGCAT

>1094366|20
CTGTTTTTACTTCAAAAAAG

>1094575|20
GCTGCTGCGGCTGAAGCTGC

>1094578|20
GCTGCGGCTGAAGCTGCTGC

>1095440|20
TGAAGTAAGTTCCTACCTCA

>1095460|20
CGTTTTCCTTCCGGAAAAAG

>1095470|20
CCGGAAAAAGTTTCTTTCGG

>1096672|20
CGAACGCTTATAGTCGATCG

>1096916|20
ATTAAATACTAGTATTTCAT

>1096939|20
TTTGTAAGAAATTTTAGAAA

>1097586|20
CTATAAGCTAAAGATGATAG

>1098249|20
TCTCTCATTTAATTGGGTGA

>1098534|20
TCAGAACAAGATTGATCTTA

>1098537|20
GAACAAGATTGATCTTATTC

>1098768|20
ATACAACATTGATGTGGTGT

>1098861|20
GTCTTTTGATGTCAACAAAC

>1099667|20
GGAACCACCATCGAAGTTCC

>1100234|20
ACAACACTTGCATTTGTGGT

>1100258|20
CTTCCCATTGAAATGAGAAG

>1100639|20
AAAAACATAATAATAATTTT

>1100664|20
AAATTTAAAACTTAAACTTT

>1100667|20
TTTAAAACTTAAACTTTAAA

>1100954|20
TAGAAATTAATGAACTTGTA

>1101077|20
GCCATATATATATATAACGC

>1101126|20
ACAAAACTCGGGAGTTTCAT

>1101270|20
AAACAATGAATTAATTAATT

>1101274|20
AATGAATTAATTAATTAACT

>1101276|20
TGAATTAATTAATTAACTAA

>1101278|20
AATTAATTAATTAACTAAAT

>1101280|20
TTAATTAATTAACTAAATCA

>1101282|20
AATTAATTAACTAAATCATT

>1101463|20
TGTACGTATCGATTTGTAGA

>1101560|20
ATTCATGATAAATAATTAAT

>1101705|20
TCTCATTTCTTAGAATGAGA

>1101716|20
AGAATGAGATTTCTAATTAT

>1101841|20
AATTATACAGCTATACTATT

>1101849|20
AGCTATACTATTATATAGGT

>1101870|20
TAATATATAATTAAATAAAA

>1102011|20
TGTATCTATATACAAAGACA

>1102012|20
GTATCTATATACAAAGACAC

>1102173|20
TATTTATAGTATTATCGATA

>1102600|20
TAAATATTTATAGATATTTA

>1102673|20
AATTACTAAAACTAGTACTT

>1102695|20
CTAATGGGAATACCGATTCG

>1102781|20
TACATCCATGCATGCATATA

>1103253|20
AAGAAAGTTGCAAATTGATT

>1103461|20
AATTAACCTATTGGCTTATT

>1103534|20
TTTTATTTGGCCATAGAAAA

>1104282|20
TTATTTTTTTATACAAAAAA

>1104741|20
GTCTACATGATCAAGGAGTC

>1104943|20
CCGGTTCGATATTAAACCGG

>1105255|20
CAATGCAATTACTTCCATGG

>1105300|20
AAAACTGATAATTCTGTTTT

>1105311|20
TTCTGTTTTTAAACAAAGCA

>1105475|20
AGACAAGCTTCTGCTTATCT

>1105963|20
ACCGAAGATGCATCTCAGTT

>1106076|20
TAAAGAGAGCCCTCTCCTGA

>1106318|20
TAGAAATTGGCCCATTACAA

>1106430|20
CGAGTAAAGATTTTGATTCG

>1106560|20
TTTTTAGTCTTGATCAAAAA

>1106729|20
AGATGCAAAAGTTTGATTCT

>1108016|20
GTCTCAGCATCTGCTAAGGC

>1109120|20
AAAATATTATATAAGCTCTT

>1109126|20
TTATATAAGCTCTTGTAAAA

>1109497|20
ATCTTCAATTAATCTCAGAT

>1110227|20
ATGACTCTCATAATAGTTAT

>1110590|20
ACCAAATTAATTACTTTTTT

>1110624|20
TAGATATTACCTCATATCAA

>1110829|20
CGTATATTACTTCATATATG

>1110933|20
TACATGAAACAGTCCATGTA

>1111171|20
GTATTTTCCTCTGACAATAC

>1111242|20
TTCTTCATTATTCTGAATAA

>1111422|20
TACAATAATTTATTTTTGTA

>1111931|20
TTCCAATCATAGGGTTGAAA

>1112070|20
ATTATTCTCATAAGAACAGT

>1112318|20
GCTACGTTGGCTAACATGGC

>1112395|20
CATGCTTTCTCGAAAGTATG

>1113128|20
AGTGCAGAAAGTTCTTCAAT

>1113144|20
CAATTCATCATCAACAATTG

>1113661|20
GGATTCACTAGAGTTAATAC

>1113868|20
ACCCATAAATATTTTTCGAT

>1113911|20
GTATGTGTATATATTTATAC

>1114123|20
TTAACCTTGCGAAAGTTAAA

>1114226|20
TTCCATTATTTATAGAGGAA

>1114301|20
TCCTTAAGCGCGTGAAAGGA

>1114512|20
CCATGTTCAATTAAACTTCG

>1115234|20
GCTTCTTAATACTACGTAGC

>1115239|20
TTAATACTACGTAGCATTGA

>1115697|20
AGCTATCACCGGTATTAGCT

>1116041|20
TTGAAATGGATGTATTTGAA

>1116206|20
CTATTTCCACGTGGATGCAG

>1118041|20
GAACCAGGATGTTCTGTTTC

>1118185|20
AATGAGTAAATTTACTGAAT

>1118218|20
CTCAGATGCGCACATTAGAG

>1118393|20
TCGAGTATTGCAATCTTCTA

>1118444|20
AAAGGTAAAATTCTTTCTTT

>1118495|20
CAATCAGAACCTTCTAAATG

>1118500|20
AGAACCTTCTAAATGGTTTT

>1119047|20
TTCAGATTCATGAATCGCTA

>1119348|20
CATGAAATGATTCTTTCACG

>1119470|20
ATTTGGTCTTAAGATTAGAT

>1119492|20
ACGGCCAAGATTTTGGGCCT

>1119758|20
TTTTTTAGCGTGCAAAAATA

>1120245|20
GAATATAAGGTTTTATTTTC

>1120282|20
TCGCGCCACTAGTGTTGCGA

>1120770|20
ATATGCATATATATAATTAT

>1120771|20
TATGCATATATATAATTATA

>1120776|20
ATATATATAATTATAAAAAT

>1120854|20
TTTTTAACGTATTTTTAAAA

>1121030|20
ATACGTAAGACCTTACGTGT

>1121357|20
ATAGTTTGTATACCAAATAT

>1121367|20
TACCAAATATGTAGTTGCTA

>1121388|20
AAAGACAATCTATAGTCATT

>1122367|20
ATGGTAACCAAGTTTAACAT

>1122847|20
ATCACTACAATTTTTGTGTT

>1122863|20
TGTTTATAGTAATTTAAGCA

>1122880|20
GCATTGATTATAAAATATGC

>1123169|20
TATTATATACTTATAAAACA

>1123273|20
ATGAAATTCATTATTTTCTT

>1123409|20
ATAATTTATAAATATATCAT

>1123411|20
AATTTATAAATATATCATTT

>1123603|20
CATACAAATGAATTTAAATG

>1123694|20
ATGCATTGAATTCAATCAGT

>1123839|20
TACTGATTATATATTCGCTA

>1123863|20
TTAGTATAAATTTATTTCAA

>1123905|20
ATTGTGTGTCCACACATATT

>1124297|20
TATTTACCTATTGCTCAATA

>1124301|20
TACCTATTGCTCAATATTTA

>1124306|20
ATTGCTCAATATTTAGAAGT

>1124353|20
ATCCAGCTAAATAGCTAGTT

>1124400|20
ATTTATATGTGGATATATAT

>1124401|20
TTTATATGTGGATATATATA

>1124403|20
TATATGTGGATATATATATA

>1124404|20
ATATGTGGATATATATATAT

>1124405|20
TATGTGGATATATATATATA

>1124406|20
ATGTGGATATATATATATAT

>1124407|20
TGTGGATATATATATATATA

>1124411|20
GATATATATATATATAGTTC

>1124412|20
ATATATATATATATAGTTCT

>1124413|20
TATATATATATATAGTTCTA

>1124616|20
ACAAGTTATTAATGATTCGT

>1124666|20
GTTGGTGCAATTGTAGTAAC

>1124703|20
AACACTTGGATTCATGTTTT

>1124822|20
TTTTGTTTGTTCGATCAAAA

>1124927|20
ATAAAGCAAATGTGGTTTCT

>1124959|20
ATGCTCAGATTTCTGTGTAT

>1124968|20
TTTCTGTGTATGCACAAAAA

>1125260|20
TACATATATAAATGCATGTA

>1125264|20
TATATAAATGCATGTAGCTA

>1125266|20
TATAAATGCATGTAGCTATA

>1126412|20
AATAGACGAGTTCTTCTTTT

>1126885|20
TGACGATGACTTCTTTGTCA

>1127067|20
TAGTGGTGTATTCACCTCTA

>1127501|20
ATTCATCTGTGAAGAGGAAT

>1127732|20
ATTGGTACATTTGCATCAAT

>1127814|20
CTGTTTCAGGCGTGAACAAG

>1128018|20
TAAGCTTTGGGCAAAACGTA

>1128025|20
TGGGCAAAACGTATTTCTCA

>1128037|20
ATTTCTCATATAAGATAAGT

>1128265|20
AACACTTTAATTAATGTAAT

>1128621|20
GCACGTACATATGAACATCC

>1128714|20
TTTCAGACAGGTATATGAAA

>1128924|20
AAGTATGGTGCACCATCCAT

>1129633|20
AAAACAAAATATTTTCATCT

>1129860|20
TAACTCTATATGTAAAGGTA

>1129930|20
TGACTTGAGATCATAAGTAA

>1130414|20
CATGGCTTTCGAAATCGAAG

>1130417|20
GGCTTTCGAAATCGAAGTCC

>1130453|20
AAGAGTTGTTAAGAACTTAT

>1130532|20
ATCTACATATATACGTACGT

>1130534|20
CTACATATATACGTACGTAG

>1130793|20
ATATATTTATATCATTATTT

>1130890|20
AAGTTTTTCCTAAAAAATTT

>1131115|20
TTAATTATATATATAAACGA

>1131279|20
AAATATTTCATGAAACTTTT

>1131305|20
ATAAAATTTGAAAAATTAAT

>1131315|20
AAAAATTAATATTTTTCTTT

>1131316|20
AAAATTAATATTTTTCTTTT

>1131996|20
ACATATTACTACTAATCTTT

>1132130|20
CAAATATTAGTCAATGTTTG

>1132457|20
ATATTTTGAGATCCCAATAT

>1132458|20
TATTTTGAGATCCCAATATA

>1132916|20
TCTGAATATGTACATTCTGA

>1133260|20
ATATTGTATATATATGATAT

>1133261|20
TATTGTATATATATGATATA

>1133523|20
TTAGTAATGTACATATCAAA

>1133535|20
ATATCAAAAATTTTAAAAAT

>1133767|20
TTACATTTTAGTCAATGTAA

>1133817|20
TGCATGCATGCAGCAATGCA

>1134028|20
TCTTATCTTGCAAGTTCATA

>1134070|20
GAAAATAACTCATTAATTTC

>1134414|20
TCAGTAGATATATATATTGA

>1135304|20
TCTGTAAATATCTGTAAAGA

>1135309|20
AAATATCTGTAAAGAAAATT

>1135379|20
TTATAGTTTGTTAACTACAA

>1135479|20
TAATCAATAAATATTGAAGA

>1135641|20
ATAATCAAAATCATGAATAT

>1135651|20
TCATGAATATATATTCATTA

>1135662|20
TATTCATTAGTTAATAATTA

>1135718|20
ATAATAATGTACATCTCTAT

>1135781|20
AGAATATATATTTATAAACT

>1135797|20
AACTATACGTTGATATAGTT

>1135818|20
TTAAGACCATATGGTATATA

>1135832|20
TATATACATATATTTAGTTA

>1135974|20
AAAATGTTATATATCTCTTT

>1135975|20
AAATGTTATATATCTCTTTT

>1136301|20
AGTGTTTTTATAAAACCATT

>1136575|20
AGGAGAAGAGTGCTTGTCCT

>1136718|20
AAATTTCATTAAAGATATAT

>1136853|20
TTTATGTGACATCACGTCAA

>1137043|20
ATGGACGGAGCACCGTACTT

>1137165|20
TCCTTATATATATATGTAGA

>1137236|20
TTAATCATCATGATGATAGA

>1137659|20
AAAATTCGAGCTTTATTTTT

>1137868|20
ATTTAAATTAAAATTTACGT

>1138074|20
ATTATTTTTCGCACAATTAT

>1138235|20
TATACTCTTTTAACAGAATA

>1138509|20
TAATGAACTTAAGTTAAATA

>1138535|20
ACATTTGTAATGGAAAATGT

>1138854|20
TACAATATACATATGTTATA

>1139068|20
TCCCATTAAATTAATTAGGA

>1139108|20
TAAATTTATTAACAAGGTTA

>1139298|20
AAATATAGATATATATATAT

>1139300|20
ATATAGATATATATATATAT

>1139301|20
TATAGATATATATATATATA

>1139302|20
ATAGATATATATATATATAT

>1139303|20
TAGATATATATATATATATA

>1139304|20
AGATATATATATATATATAT

>1139309|20
TATATATATATATATATCGA

>1139310|20
ATATATATATATATATCGAT

>1139323|20
TATCGATGACATAATAGATA

>1139390|20
TTATAATGGAGCTATTCTAA

>1139582|20
TACATGCATGCATATATATA

>1139619|20
TGTATGTGTAAACACAAACA

>1139866|20
TTTAGAAAAACTTTTGTTAA

>1140123|20
GAACCTGAACTTTCTGATTC

>1140169|20
CTATTCCTAATTAGGGTTTG

>1140280|20
GTGATGGAAATTTTCAACAC

>1140552|20
CCAAAAGAGAACAGTTTTGG

>1140732|20
TTATCAAATCGTGTTGATCA

>1141006|20
TCGTGAGTGGCTCCTCGCGA

>1141272|20
ATTCCGGTGATCACTTGATT

>1141531|20
TGTTGTTACTCTTAACAAAA

>1141848|20
CTTTTCACTTAAGGGGAATG

>1142099|20
TTCTGTTTAATCAACCAAAA

>1143057|20
AATTTTCTTCGACTAAAATT

>1143213|20
TTAGTGACACGTAACCCTAA

>1143313|20
AACATTTGACTTCACTTGTT

>1143422|20
TACGATAGGATCAAGTCGTA

>1143738|20
AAACAGAACCGGGTTTGCTT

>1144044|20
TTTGGGAATGCATTAGCAAA

>1144288|20
ATTCTGTAAGGTTTCAGATT

>1144522|20
AAGGACGATGCAGCATCCGT

>1145249|20
TATAGGTATGCATATATAAA

>1145475|20
AATTTGATTGAAATCAAAGT

>1146278|20
GCGTAAGCAGCTGCTACAGC

>1146284|20
GCAGCTGCTACAGCGGCGGC

>1146433|20
AAAAAACAATAGTATTTATT

>1146444|20
GTATTTATTATTTCAAATAC

>1146474|20
TTTGTTTACTGGTAAACGAA

>1146701|20
TATTTAATGTTTATTATATA

>1146726|20
ACTAGCTACTACTAGATATT

>1146750|20
TTATATGAAATTTGATATCA

>1147173|20
ACTGATTAAATTTGATTAAT

>1147186|20
GATTAATGAATTCATGTGTC

>1147584|20
TGTTTGTATTATTAGAAAAA

>1147585|20
GTTTGTATTATTAGAAAAAC

>1147619|20
TTTTATTAGTATCAATAATA

>1147622|20
TATTAGTATCAATAATAATA

>1147664|20
AAAAACACCTTGATGTTGTT

>1148401|20
TTTTTTTTTTAAATCGAAAA

>1148608|20
TAATTTATTTATAAAAACTA

>1148648|20
AGTTTTTCTATGCGAAAACT

>1148664|20
AACTATCTTATACTATATTT

>1148764|20
TTTCCTTTTTAAAAAAAATA

>1148765|20
TTCCTTTTTAAAAAAAATAA

>1148876|20
GGATTCGAAGCGTCCAAACC

>1151755|20
AAAGTGTTTTACAACTCCTT

>1151860|20
AAGAATGATAATTCATTCCT

>1153079|20
GAGATGATTACAAACATCAC

>1153167|20
ATCACATCCCGAGATTTTAT

>1153564|20
GGCAAAGAGAAATCTCTGCC

>1153624|20
AATTTGCACTTGTACAAAGT

>1154024|20
TGCCAAGTCATGATTTGAAA

>1154192|20
AATTTCCAATTTTCAAAATT

>1154544|20
CTAATGGCAGCTCCTATGAG

>1154719|20
ATATGTACCTGGATACATAT

>1154984|20
GAACGACAACGTTTTAGTAC

>1155624|20
GCTTGAAAGACCTTTCTATC

>1156274|20
TGACTTCCCTCGGCTAGTCA

>1157255|20
TTACCTATGAACATAGTGAA

>1157319|20
AGAGAGTAAAGTTAATGTCT

>1157989|20
GCTTTATTAATTAATGACTC

>1158014|20
TCAAGATTTATGACTCTTAA

>1158080|20
TATAATAATATATATATATA

>1158081|20
ATAATAATATATATATATAT

>1158083|20
AATAATATATATATATATTT

>1158087|20
ATATATATATATATTTATAT

>1158089|20
ATATATATATATTTATATTT

>1158091|20
ATATATATATTTATATTTCT

>1158092|20
TATATATATTTATATTTCTA

>1158093|20
ATATATATTTATATTTCTAT

>1158111|20
ATTATTTTATGTATAAAAAT

>1158112|20
TTATTTTATGTATAAAAATA

>1158126|20
AAAATAAATCTATTCTTTTT

>1158336|20
AGTTAAAAATAGTATTGACT

>1158818|20
ATTTAGTACAAGTAATATAT

>1158956|20
TCTTAGTGGATGCACTAGGA

>1158992|20
GTTTTATACCAATATAAATC

>1159175|20
CGTGTCGAGCGATGAACACG

>1159275|20
TAAGAATGCATGCATCATAA

>1159535|20
TATTCAAATTGATTTAAAAA

>1159662|20
TTTTTCATGTATATAAAACA

>1159949|20
GTTTAATCAAATGTTTGAAC

>1160128|20
AAACAAAACATGTTTTCTAT

>1160170|20
CCAAAAAATATATTTTTACG

>1160315|20
TTTTACAAAATTTTAAAAGA

>1160341|20
TCAAACGATATCTTGTTTAA

>1160370|20
AAAAATCTGTACACAATCTT

>1160459|20
AAATATTTATATTAACATTT

>1160508|20
TAATGAAAATATTCACATAA

>1160552|20
AGAATTATATATATCATCAT

>1160581|20
TGCTTTATTTAAATAAAAAA

>1160584|20
TTTATTTAAATAAAAAAAAA

>1160613|20
TTGAAATCATATACTTTCTA

>1160714|20
ATTGTATTTATAACAAAAAT

>1160726|20
ACAAAAATAATTTATTTTCT

>1160850|20
AATTCTTAAAATTTACAATT

>1161025|20
TAAAAAAATATGTGTTTTCA

>1161162|20
AAAAAGTAACATTATATTTT

>1161163|20
AAAAGTAACATTATATTTTT

>1161227|20
TGCTATATATAGATTTAGCA

>1161313|20
TTAAGAAAAATATTTATAAA

>1161409|20
TAGTTATTAATTAATGGTTA

>1161530|20
AAAAAGATTCAAATATTTAT

>1161655|20
GCCACTTCTTAAAAACCGGC

>1162178|20
TCTTTTAGTGCTGAAAAAGA

>1162253|20
GCAGTTACTCTGGTAACTAC

>1162353|20
ACAAAATATCGAAAATTTCT

>1162394|20
TTTGGTCTTCAAAAATCAAA

>1162489|20
TTTGTTAATATTTCAATAAA

>1162494|20
TAATATTTCAATAAATATTA

>1162541|20
TAAAGACGATATGAACTTTA

>1162764|20
AGGTTCTCTAGAAATAACCT

>1162823|20
GTGATATCATATTATTTTAC

>1163016|20
AAAATAATTATATCTATTTT

>1163110|20
ACCAATTTTTAAAAATCACT

>1163287|20
CATCAGAAGCTCTTCTGAAG

>1163406|20
TTCTTCATTCCGATGAAAAA

>1163749|20
TTAACTTTTTGAATACTTAA

>1163755|20
TTTTGAATACTTAAACAAAA

>1163882|20
TTTCAAAATTAGTTTTCCAA

>1164036|20
GGAGCTAACTCTTTAGCTGC

>1164208|20
CAATTTAGAGAGCTAAATGG

>1164481|20
GGGATTATTTAGACAAGCCC

>1165041|20
AAAACCGGACATACGTTTTT

>1165058|20
TTTGATCAAGCTAGAGCAGA

>1165112|20
AAAACAGGACGTACGTTTTT

>1165193|20
AACATAAATCCATTTTTCTT

>1165335|20
GCTTTCGACGAGACGAAAAC

>1165370|20
CATTGATGCTCACATCACTG

>1166227|20
AAACTTTATTAGTAAAATAT

>1167545|20
TTGAAGTTCTACTACTTCCA

>1168011|20
TAGAACCAGGCCGGGTTCGA

>1168053|20
GCTATTCTCCCGAGGAGAGC

>1168225|20
TCTTGAAACTCGTTTAAACA

>1168735|20
GAAATCAAGTAATTATTTTC

>1168793|20
ATATACGTAATTGCGTGTGT

>1169104|20
ATAAGGAAAAGCTTACTTAT

>1169243|20
ATTGGATTCGCTAATACAGT

>1169357|20
TTGTGAAGGATCCTTTGAAA

>1169377|20
ATGTAATAAATTTATCTTAT

>1169627|20
TTATTAGTTTAAATATATAA

>1169866|20
ATTGTCTTTAGCAAAACAAT

>1170315|20
TGAAGTGTTGCATCAGTTAA

>1170513|20
AAACAACTCATCAGTAGTTT

>1171113|20
TAAATTTCAAAAGAAAATTA

>1171122|20
AAAGAAAATTAATTGGCTTT

>1171160|20
ACTAAAGGTTGACTTTTACT

>1171207|20
TCAACGTTTTGAACCATTGA

>1171272|20
TACAAAAAACAATTTTTTTA

>1171295|20
TAAATTATCTAGTTAATTAA

>1171297|20
AATTATCTAGTTAATTAATT

>1171305|20
AGTTAATTAATTTCTTAAAT

>1171699|20
GTGGACCATATGTGGGTCAC

>1171856|20
TAGCATTAATATTAACCATA

>1171864|20
ATATTAACCATACATAATAT

>1171873|20
ATACATAATATTGTATGAAT

>1171957|20
AAACTATAAATTTCTTATTT

>1171974|20
TTTATAGTGCTAATTATAAA

>1171984|20
TAATTATAAAAATATAGTTA

>1172379|20
TAGAATAGACGTTAATTCCA

>1172554|20
TCTTTTTCAAATATAAAAGA

>1172858|20
ACCAAAAAAATATTTGTCGT

>1172923|20
AAAATCGTAATCATTATTTT

>1173060|20
TAAGATCGAATCCAATATTA

>1173110|20
TTTAAAATATATATTTTTAA

>1173111|20
TTAAAATATATATTTTTAAA

>1173176|20
TGATGATGAATTTATGATCA

>1173524|20
TTCAGATTCTAGAGTATGTA

>1173585|20
TATATACTGTAGTGTGTATA

>1173677|20
TGTGATTATATTTAATGAAA

>1173729|20
ACAAAAATGTAGATTATCGT

>1173901|20
TCAAATTTCTAGAGATTTCA

>1174016|20
AAAAACAAAATCTTATATTT

>1174017|20
AAAACAAAATCTTATATTTT

>1174499|20
ATACAAATATAGTTTTCTAT

>1174618|20
ATATTTAATAATTTAGATAT

>1174677|20
TATAACAAAAAATTGTTTTA

>1174678|20
ATAACAAAAAATTGTTTTAT

>1174679|20
TAACAAAAAATTGTTTTATA

>1174759|20
ATGTATATTATTATAGCCAT

>1174784|20
ATTGTACATATATGTAAAAT

>1174854|20
AAAAAGAAAATTTATTTTAT

>1175345|20
GCTCGAGCCTATGACCGAGC

>1175622|20
TTTTCAGTTATAACAAATAA

>1175916|20
ATAAATCAAAGTAAATTTAT

>1175983|20
AGCATGTACAAGTACATTGT

>1176086|20
TAGACGCATATATACATGTA

>1176442|20
TACAATTTAATAAAAATATA

>1176447|20
TTTAATAAAAATATAGTAAA

>1176536|20
ATAATGCGGGCTCGGCTTAT

>1177111|20
AAACAGGATATATTTTGTTT

>1177174|20
CATCGAGACCTTTCTCAATG

>1177519|20
AGCTTACCTGCAAGAAATCT

>1177586|20
ACAGTCTTGATGAAGAATTT

>1178600|20
TGACCGTTACGTAAAGCTTA

>1178726|20
TGCTTTGTTCGTGCAAAGGA

>1178798|20
AAACATCTAATTTGAAGGTT

>1179687|20
CTGTTGAGAAAACTGAACAG

>1179814|20
AGTTTCCACATCGAGAAACT

>1179963|20
AGCTTGAAGCTCATCCAGCT

>1180175|20
AGCATACATTAATCTCTGCT

>1180628|20
ATCCCTGAAATTACAAGAAT

>1181296|20
TGATTCTGTCCAAAGAATGA

>1181434|20
GGAGCAAAACTTGATGCTCC

>1181570|20
CCAAACACACGGTAGTTTGG

>1182708|20
TTCAAAGTTGCAACTGTCAA

>1183607|20
CGACGCCATATCTGTCGCCG

>1183803|20
AATAATTTTTAAAAAATCAT

>1183855|20
ATTGTAGTGTAAACTGAAAT

>1183949|20
TTCACATATCTATGTTTGAA

>1184542|20
TATTTTATCCAAACAAAATA

>1184592|20
TTTCTTTTTTCGAGAAGAAA

>1184593|20
TTCTTTTTTCGAGAAGAAAA

>1185007|20
TCATTTTTATAAAATAATAA

>1185016|20
TAAAATAATAAATTCTTTCA

>1185158|20
TCAGCTATATATATATATAA

>1185159|20
CAGCTATATATATATATAAG

>1185226|20
ATTTAATATTTTTATTATAT

>1185234|20
TTTTTATTATATCAAAAAAA

>1185277|20
TAATTATTTGTAATTGATTA

>1185287|20
TAATTGATTATAAAAAAATA

>1185329|20
TATATTTTTATAGAAATTAA

>1185557|20
ACTAAACAAATATGTATATT

>1185561|20
AACAAATATGTATATTTTAT

>1185610|20
ATATGTTTATGCAATCATAT

>1185631|20
CTTTTGAGTATAACCAAAAG

>1185749|20
AGTAATCTGATCAGATGAAT

>1185767|20
ATCTTGAATACCTTCCAGAT

>1186068|20
GCTCCGATCATGATCTGTGC

>1186427|20
CTATAAGACAAGTTTTGTAG

>1186770|20
CGATTGCTCGTGAGTAAACG

>1187214|20
AATCAAAAACGTTTTAGCTT

>1187394|20
TACAATAGATCTCCATTGTA

>1187870|20
AACCAAACTATAGTCTTTTT

>1187894|20
ATCTTCATAGTTATTATGAT

>1188098|20
GATTCGATTTAATCCTAATC

>1189244|20
AAAAAACGATATCCTGGTTT

>1189391|20
TAGATGAAAATTTTGCTCCA

>1189679|20
CATCGGAGTATACTCCCATG

>1190015|20
GCATGTTATACATACCATGC

>1190490|20
TCCAAGGCAGCAGCCTGAGA

>1190819|20
TATCCAACATGTGGAGGATA

>1191133|20
CTATGCAGAGATCTGACTAG

>1191518|20
GGGCCTCTTACATTAGGCCC

>1191995|20
AATTGAAGAGGGCATCAATT

>1192721|20
AGATCGATACGTACCACTCT

>1193031|20
ACAGCTTGCTAGTTAGATGT

>1194030|20
CCGTTGAGATGTCAGAACGG

>1194354|20
TTTACAAATTATTTTATATA

>1194360|20
AATTATTTTATATAATATCT

>1194413|20
TGAAACATAAATATGATTTA

>1194791|20
AGCTTATATATATTTAATCT

>1194802|20
ATTTAATCTGCATATTCATT

>1194923|20
AAAAAAATATATATTGAATT

>1194931|20
ATATATTGAATTAAAAATGT

>1195014|20
TAATTACTAATTATGTATTA

>1195104|20
TCTTTCATATATATGATTAA

>1195273|20
TTTAATTCTATACTATTATA

>1195397|20
GCTTGATAATGTTATTAATC

>1195403|20
TAATGTTATTAATCAAAATA

>1196201|20
ACCTAATCGTACCACTTGGT

>1196226|20
CAAAATCAATATTCATTTAG

>1196348|20
TTTCATAACATGTTATAGTA

>1196406|20
TCAAAACACGAGTGATTTAA

>1197129|20
AGATAAAATTAATAATATTT

>1197132|20
TAAAATTAATAATATTTTAA

>1197159|20
AAATTTATAGCAAATAATTT

>1197419|20
TTTTTGTAACTTTAAAAACA

>1197433|20
AAAACAAAATATATTTTTCT

>1197434|20
AAACAAAATATATTTTTCTT

>1197435|20
AACAAAATATATTTTTCTTT

>1197536|20
GGTCAGATCTAGATCTCGTC

>1197701|20
AAAACGCGTTCACGGATTTT

>1197928|20
AAAAATCTAATAAAATATTT

>1198155|20
GAGATGGAGATCTGAATCTC

>1198824|20
CTCTGAAGAGCTCTTTTGGG

>1199177|20
CTTATGGTTTAAATGTTAAG

>1199566|20
CGAGAAAATTTCTTTTCCCG

>1200500|20
TTTCGGTTATTCAACCGACA

>1200730|20
AAAGCTCACATGGGTTCTTT

>1201229|20
TGAGAACAATGTCGTTTTCA

>1201447|20
GAAATATTCTTTAATTTTTC

>1201935|20
TATTCTCTATATAGTATATA

>1202230|20
TTTTGTCTAATTCAACAAGA

>1202244|20
ACAAGATAAGCCTCTCTTCT

>1202683|20
AGGTGTGTATATATATATCT

>1202687|20
GTGTATATATATATCTATTC

>1202688|20
TGTATATATATATCTATTCA

>1202704|20
TTCAATCGAATTTTAGTGAA

>1204002|20
CAGTATCTTTATAAATATTG

>1204003|20
AGTATCTTTATAAATATTGT

>1204091|20
TATTTTCTTCGAGGAAGGTA

>1204361|20
AAATTGAAGTACTTAAAAAT

>1204730|20
ATGTGCAGAATTCTTATCAT

>1205230|20
TGTTCTTGCATCCAAGGACA

>1205765|20
AAAAGATATAAATATATATT

>1205767|20
AAGATATAAATATATATTAT

>1205829|20
TATTCTCTCTAGCGCCAATA

>1205949|20
AAAAATATATAAATATACTT

>1205950|20
AAAATATATAAATATACTTT

>1205997|20
TTATTATGTATCCAAATTAA

>1206050|20
AATAATGTAATTACATGTAT

>1206077|20
ACAAAACTAATTAATATTTT

>1206079|20
AAAACTAATTAATATTTTTT

>1206150|20
TAGAAATAAATCTTTGTCTA

>1206327|20
TAATACATTGTAATGGTTTA

>1206513|20
AAATTATAGTACTCAAAATT

>1206764|20
TTTTGTTAATATTTACCAAA

>1206867|20
CTTTTAAAAATTCCTAAAAG

>1207033|20
TAGATATACCTATATATATA

>1207034|20
AGATATACCTATATATATAT

>1207037|20
TATACCTATATATATATAAA

>1207038|20
ATACCTATATATATATAAAT

>1207040|20
ACCTATATATATATAAATTT

>1207044|20
ATATATATATAAATTTATTT

>1207171|20
TGGAAAAATATATTTCCTCA

>1207190|20
ATATAGTGTTGGCACTATCT

>1207240|20
AAAATTTGTATATAAATAGT

>1207241|20
AAATTTGTATATAAATAGTT

>1207332|20
AATCTAATGATCATGCCATT

>1207470|20
GCCGCCGCCGCCGCTGCTGC

>1207709|20
GAAACTGATGGATCTTTTTC

>1207726|20
TTCCGGAGACGTCATCGGGA

>1207892|20
TTTCAATTAATTAATAAAAA

>1208090|20
TTCATCATGATTATTATAAA

>1208268|20
TAAGAGCTTTCAATCTCTCA

>1208616|20
AAATAAGATTAGTTCTATTT

>1208625|20
TAGTTCTATTTATAAAAATA

>1208631|20
TATTTATAAAAATATATATA

>1208632|20
ATTTATAAAAATATATATAT

>1208633|20
TTTATAAAAATATATATATA

>1208634|20
TTATAAAAATATATATATAA

>1208635|20
TATAAAAATATATATATAAA

>1209085|20
AGAACAATTTTAACTTTTCT

>1209097|20
ACTTTTCTTGCAATACAAGT

>1209517|20
TTCTCCGCCTAGGCGAAACA

>1209921|20
GAAAAACATATATGCTTTAC

>1209930|20
ATATGCTTTACAAAGAAAAT

>1211281|20
TCCATCGTCCAGTCGTTGGA

>1211513|20
GATCAAATCGTGATCTGTTC

>1212277|20
AAGATCATGAACAAGATCCT

>1212299|20
GTAATCCCAATAGGGATCTC

>1212697|20
ACAGTCTCTTTAGTGATTGT

>1213063|20
TCCCCCAAGATCTTAGAAGA

>1213414|20
ACAAGTTATGTATAGCTCGT

>1213922|20
TTTATTAATTAATCAAGAAA

>1214446|20
GCGAAAAAGATCTCATACGC

>1215016|20
TTGGGAAACTTGTTACTCAA

>1215153|20
ATTGTTAACTGGATAACTAT

>1215625|20
TTATAGATTTAATTGTCTAA

>1215852|20
TGAAGTCTATATATACTAAA

>1215997|20
AAAAAACGAAATCGTTTCTT

>1216446|20
CAGGAAAAAGGTTCTTCCTG

>1216583|20
CCAACACTATTTAGTGTGTG

>1217047|20
ATGGACTCTATATAATCCTT

>1217064|20
CTTAAATTGATCATTGTTAG

>1217269|20
ATCAATTGCTTGTATTTGAT

>1217986|20
TTATTAACATATGTAAAAAA

>1218122|20
TAAGTAGAGTCCTCCACTAA

>1218207|20
CAAAGTAGCTAGCTTCTTTG

>1218424|20
CCTCCATGAATCCCTGAAGG

>1218570|20
CTCTTGTTTCACAACAACAG

>1218829|20
ACTTTCTCCGAGAACAAAGT

>1219111|20
CCTACTTTGGTCAAAATATG

>1219497|20
TGCATCAAATATTGGAAACA

>1219771|20
AAAATCATGGCAATGCTTTT

>1220229|20
TATACATGAATTTAATTATA

>1220274|20
TTGTTAAACATCTTTAACTA

>1220283|20
ATCTTTAACTACTTAAAATT

>1220300|20
ATTAAATCAAATAATTTAAT

>1220302|20
TAAATCAAATAATTTAATTA

>1220343|20
TATTTATATCGTAATAACTA

>1220983|20
AAACGTAATTAATTTGTTTT

>1221072|20
TAATAGTTCTAATAATATTA

>1221278|20
AACATTACGTAAATAATATT

>1221434|20
TAATGTTCAAATGATTATTA

>1221484|20
GACATCATAATTATCATACC

>1221530|20
TAATGTTCTATGTAACATAA

>1221758|20
CAAATCCAAGACTGGATTGG

>1221938|20
AAACAAGATTAATCTTACAT

>1221959|20
ATCATCATCATCTTCATGAT

>1222259|20
CCGACTTTGTTGAAACTCGG

>1222489|20
CTGGAGATGATGATCTCCTG

>1222515|20
AGATGGGTTTAATCGGATCT

>1222570|20
CATCAATTGATCATGTGATG

>1222849|20
TTGAATTCCGGTGAAATCAA

>1222932|20
TGATATCGTTATCGAAATCA

>1223160|20
TGAGAGGACTTGTGATCTCA

>1223339|20
TAAACCTAAGGTTAGTTTTA

>1223580|20
AGAGCAAGAATCATTGCTTT

>1223608|20
TCATTATATATTTCTAATAA

>1223658|20
ATAAAAGTTCAAATTTTAAT

>1224167|20
ATAAACATTGCACGGATTAT

>1224703|20
ACCTAAGTGATGACTTGGTT

>1225258|20
ATGTGATTTATAGATTATAT

>1225369|20
TTTTTTTTTCGTATAAAGAA

>1225508|20
TACGCATTAATTAATTACTA

>1225716|20
AATTTTATTTCATTCAAATT

>1225752|20
ATATACTATATGTATTATAT

>1225753|20
TATACTATATGTATTATATA

>1225760|20
TATGTATTATATAAAATACA

>1225761|20
ATGTATTATATAAAATACAT

>1226141|20
AATTTTTTTTAATAAAAAAT

>1226143|20
TTTTTTTTAATAAAAAATGA

>1226172|20
ATGACCAATGATTTGTTCAT

>1226728|20
TTCTTCGTTTATACTTAGAA

>1226923|20
CAGACGCATATATCCGTAAG

>1228214|20
AATTACATATATATATAGTT

>1228555|20
GCTTACATTATATTGTACAC

>1229622|20
AGGTAAAAACTCTTTGACCT

>1229920|20
TGGGACTTGCGCAAGTTAAA

>1229929|20
CGCAAGTTAAAGAACTTCCG

>1229956|20
GACTTTCCAGATGCAAACTC

>1229974|20
TCGGGTATTCAACTACCTGA

>1230027|20
TTCATTTCTTAAGGCCTGAA

>1230223|20
ACCAGAAATGCAGTTTGGGT

>1230796|20
CTCTCTTTGATCTGAAAGAG

>1230868|20
ATGTAAATGATCTTCTTCAT

>1231442|20
TTATTAAAATCTTTCAATCA

>1231456|20
CAATCAATAAATATTTATTG

>1231476|20
TAATTTGCTGCAGTAAATCA

>1231758|20
AAAGCCAATGCTTTGATTTT

>1232257|20
TTTTCTCAAATTTCAGGTAA

>1232812|20
CACTTGAGAAAGCTCAGGTG

>1232857|20
AGATTTATCTACATAAGTGT

>1232869|20
ATAAGTGTTTCATCGCTTAT

>1233131|20
TTTTCAGTCTTAACGGAAAA

>1233149|20
AAAAAATTTGCGTACTTTTT

>1233610|20
TCTTCACTATATAGTTTACA

>1234183|20
TAAGTGCAAATTCATACTTA

>1234377|20
CTTTGTTTCATGAAGAAGAG

>1234519|20
AAGGTGATAATGATCACATT

>1234571|20
TGTGTAAGAGCTATTACATA

>1234588|20
ATATTTCTAATTATACCTAT

>1234594|20
CTAATTATACCTATCATTTG

>1234835|20
ATACAAACTTGAATTTATAT

>1234841|20
ACTTGAATTTATATGCTAGT

>1235459|20
AAGAACTTGGCATAGTTTTT

>1235741|20
TTGTGTTTCGCAAAACTGAA

>1236355|20
GGAACAAAAAGTTTTGTGAC

>1237165|20
GCGAGAGAGATCTCATTCTC

>1237949|20
GCTGAACGGAGTCGTTTAGC

>1238288|20
CCGTACTTATCGAAGCACGG

>1239101|20
TGGAAAACTATATTTTTTAA

>1239128|20
AGCTGATGAATTAATCAAAT

>1239154|20
CAAAAATTAATTTATTAATG

>1239156|20
AAAATTAATTTATTAATGTT

>1239171|20
ATGTTGTGTTAATAAATCAT

>1239587|20
TTGATAATGATTTTGATCAA

>1239593|20
ATGATTTTGATCAAAAGTGT

>1239981|20
TTTGATTAGCCCAAATTAAA

>1240027|20
CTTCATCCTAAAGGCTAAAG

>1240811|20
CTCAAATCTTGTGATGTGAG

>1240993|20
TTTAGATGATTACATCTGAA

>1241446|20
TTAAACCTTTAAGGCTTTTA

>1241564|20
GTATTGCAGTAGTTCAAAAC

>1242078|20
TTATCTAATTAATGTGATAA

>1242118|20
AAGAATGAATATTTGTTCCT

>1242651|20
AAGGAAGATTCATGATCCTT

>1243131|20
GAAAAAGTTTAGATTTTTGC

>1243540|20
TAGATATTTACAAGTATCTA

>1243804|20
ATACATGAAGGTTTAGGTAT

>1244423|20
TACAACTAAATTTCGTTGCA

>1244458|20
TAACAACGCCTTCGTTATTA

>1244614|20
TATTTCATATTTAAGCAATA

>1245762|20
CAGCAGCAAATATGGTCCTG

>1246080|20
TTGCTTTTGAACAAAATCAA

>1247532|20
GGGACCATTGCAATGGATAC

>1247831|20
GAGACCGTTTATTCGGTATC

>1248022|20
AATCAGCAAGCTTCTTCATT

>1248970|20
TTAATATATTTATTTTTTAA

>1249008|20
CCACTGTCCTAGGAAAATTG

>1249097|20
AAAGAATTAGTAAATTATTT

>1249103|20
TTAGTAAATTATTTTTCTAA

>1249110|20
ATTATTTTTCTAAATATATT

>1249211|20
GTTCGTCGGTAACGAGTAAC

>1249481|20
AATGGTAATTAATTATGTTT

>1249489|20
TTAATTATGTTTATAATTTA

>1249782|20
AATTTAATATTTATAAAACT

>1249786|20
TAATATTTATAAAACTTTTA

>1249791|20
TTTATAAAACTTTTAAAAAA

>1249815|20
AAAAGAGTTGAAAATCTTTT

>1249978|20
TTTATAAAACCTTTAAAAAA

>1250541|20
TTTATAAAACCTTTAAAAAA

>1250724|20
TTTATAAAATCTTTAAAAAA

>1250919|20
AAAATAATAATAAATATATT

>1250923|20
TAATAATAAATATATTAAAA

>1250937|20
TTAAAAAAGAGCTTTTGAAA

>1251005|20
TTATTTTTTGTAAGAAAGAA

>1251224|20
GTCAATTTCGTAAAACTGAC

>1251547|20
AATCGTGTGATCAAACGGAT

>1252150|20
ATTTATATCATAAGAAAAAT

>1252160|20
TAAGAAAAATATTATTTTGA

>1252711|20
TTGAACAAACGCTCCTTCAA

>1252930|20
ATATTTTTACATATATATAT

>1252931|20
TATTTTTACATATATATATA

>1252932|20
ATTTTTACATATATATATAT

>1252933|20
TTTTTACATATATATATATA

>1252937|20
TACATATATATATATATTCA

>1252939|20
CATATATATATATATTCAAG

>1254627|20
CAAAAAGGCTGGACCTTTTG

>1254975|20
TTGAAAGTAATAACTGCCAA

>1255436|20
TCTCGATCAGAGGATAGAGA

>1255905|20
CATATGCACAGATGCATCTG

>1256027|20
CCTTCTCCATATGGACACCG

>1256056|20
AAAACATAAGCAGATGTATT

>1256846|20
CGTATTTTGATAGAATTACG

>1257338|20
GACATTCATCGAAAAATATC

>1257669|20
AACCAGTTACTGAACTGTTT

>1257685|20
GTTTTCAGGAACATAAAAAC

>1257929|20
AGATTTCAAACTGGAAAACT

>1258066|20
AAAAGAGTAATTTATCTCTT

>1258067|20
AAAGAGTAATTTATCTCTTT

>1258848|20
GCTTTTGCTGCATCAACTGC

>1258974|20
AAACGGCTTTAAAGATGGTT

>1259177|20
TGTCCGGAGGCTTACGGTCA

>1259377|20
ATGTTGTTCCGGAAATATAT

>1259632|20
TCAGTTACTATAGCAATAGA

>1259933|20
AATATGAAAATTCTCATAAT

>1260094|20
TTCTTTGATGAATCAGAAAA

>1260105|20
ATCAGAAAAATCTTCCTCAT

>1260262|20
CATCAGATATATCAGTGATG

>1260614|20
TTGTCTGGTTGACCTGAGAA

>1260852|20
ACTCAAGATGCAGCTTGTTT

>1261246|20
GAATTTATCATGAGCAATAC

>1261325|20
AGCTAACGGCGCCGTTAGAT

>1261666|20
ATAAACCGGATCGGTTTAAT

>1261696|20
AACATCGGAATTACAAAGTT

>1261858|20
TTTTTTTCAAAGGGAAAAAA

>1262341|20
TGTCGTTGAATTAAAAAACA

>1262357|20
AACAAAAAAATTCCTTTTTT

>1262394|20
TTGAACAAAGCTGTGAACAA

>1262729|20
ATTTCTTGATATGGAGACAT

>1262786|20
AGTTCTGTGACCATGGAACT

>1262926|20
CAAGGACCCCGAGTTCCCTG

>1262983|20
GCATGAACCAGGGGTCCTGC

>1263020|20
TATAATGCAAATGAAATATA

>1263073|20
ATTTCTTGCTTTCAAGTAAT

>1263107|20
TAACCATCACGTGATCTTAA

>1263572|20
ATGAATTTTTTAAAATACAT

>1263946|20
AAAGAAACTATCATTGCTTT

>1264078|20
TTTCATGAGGTTTCAGGAAA

>1264376|20
GAATCAGAAGCTTCAGAACC

>1264465|20
TGTTTTTTCTCAAATAAACA

>1264624|20
GCAGCTCTAGGAAGAGATGC

>1264644|20
ACTAGCCAAGATTGTCTATT

>1264697|20
AAGGATTTTATTATATTCTT

>1264731|20
AAAAGGTTATATAACTTTCT

>1265008|20
TGTTAGTTACTTAGCTAAGA

>1265160|20
TTTGAACAATTTTGTATAAA

>1265252|20
CTGACTCAATATTCATACAG

>1266076|20
GCAACAACTGCAATCTTTGC

>1266761|20
TAATATATCATTCTATATAA

>1266951|20
TGTTGCAGGCCGCTTCAACA

>1267339|20
ATCACATAGATCTACTTGTT

>1267631|20
ATATTTTTGTACTAAAACTT

>1267640|20
TACTAAAACTTGTTTTCGTA

>1267877|20
TTATTTCATCAATGATATCA

>1268184|20
CTTGCAGTCCGCTTTGCAAG

>1269306|20
ATTGATTTGAAGACATCAAT

>1269400|20
GTACTCACATTAGTTAGTAC

>1269552|20
TTTACAGGCGCTCCGGTAAA

>1269599|20
AATATTTTGAAGAAAATGTT

>1269721|20
AAGTCTTTCTAGATAGAGTT

>1269864|20
ATATATTAGCCCTAATTTAT

>1270225|20
TTGAGTTAGATAGAACTTAA

>1270459|20
TGTAGCTCCATGTAGCTTGA

>1270526|20
CTCCAAACTTATGTATCGAG

>1270734|20
TCTTCCTGCATTCAGGTATA

>1271130|20
ACGTAAGAATATTTTTATAT

>1271509|20
AGGGAGTGATTTCACTTGCT

>1272242|20
CATTTGTGTGAACACAACAG

>1272308|20
GACTTTGCGAATGTAAAGTC

>1272436|20
AGAAATCTCCATAGCTTTCT

>1272896|20
CATATTATAATTAAAATAGG

>1273094|20
TTGTATATATATAAATAGTA

>1273264|20
GAGAAATGATATTCTTTTTC

>1273453|20
TTCAAATATGAATATAGGAA

>1273473|20
AAGATTCATTAACGAATAAT

>1273740|20
TCAGAACATTAATATTCTAA

>1273845|20
ATGTTTTTAATTAAAACTTT

>1273854|20
ATTAAAACTTTAGTTTTCGT

>1273950|20
AAAAACTTATTAAAATTTTT

>1273951|20
AAAACTTATTAAAATTTTTT

>1274019|20
TTATTATATTATTCCAATAA

>1274352|20
TTATACATAGCTATATTTGA

>1274784|20
ATATTTACTGCTGTGAATCT

>1274848|20
AAACAAATATAGTTTGGTTT

>1274949|20
TATGATATATCAATAACATA

>1275248|20
AACGTATTTATATATAATTT

>1275250|20
CGTATTTATATATAATTTAG

>1275282|20
AAATCAGAAATTCCTCTTTT

>1275382|20
CACTTATTGGACAAAAAGAG

>1275405|20
TTATTTAGTAAACTAAAATA

>1275420|20
AAATAAAAATATCATTCTTT

>1275600|20
CAAATATGAGTTGCTATTTG

>1275682|20
AGCATAAAGTAGTTTATAAT

>1275965|20
AATATAAATATTTCTATATT

>1276113|20
TATTCCAATATATTCATATA

>1276265|20
CTAAATTAATATGAGGTTAG

>1276277|20
GAGGTTAGGTAGCAAACATC

>1276424|20
ATTATTTTTAGAAAATTCAT

>1276512|20
TAGTTTTTTTAATTTAACTA

>1276536|20
AGAATGACACATGTCATTTT

>1276650|20
GTCGCTAAAATTTTATTGTC

>1276722|20
TTATAATATATATATTTCCA

>1276725|20
TAATATATATATTTCCATTA

>1276769|20
TTTTTCTTAATGAGGATAAA

>1276784|20
ATAAAATACATTAAATTTAT

>1276886|20
TATGGGCTACATAGCACGTA

>1276893|20
TACATAGCACGTATGATGTA

>1276906|20
TGATGTATGCACGTAAATCA

>1276944|20
TTTAGTTAAATTTAAACCAA

>1277135|20
AATGGAACACGCCTTCAATT

>1277836|20
AATTTGGATATATGCAACAT

>1277875|20
ACCTAATTATATAGATAGGT

>1277953|20
TTTATAAGTATATTTATTAA

>1278031|20
TTATTACAAAATTGTTATTA

>1278088|20
AACCCAAGATATCTTGATGT

>1278185|20
TTTCTAACATATTTATGAAA

>1278329|20
AAAATAATAATTATTAGCTT

>1278431|20
AAATTTCCCCTGCGTAATTT

>1278548|20
TTTTCTTTAGCAAAAAAAAA

>1278600|20
TAACAGTTACATAACTAGTA

>1278698|20
CATGTTTATGTATATACATG

>1278701|20
GTTTATGTATATACATGATC

>1278805|20
TGATTCCCACGTTGGCAGCA

>1279297|20
TAATAATAATATTTTTACTA

>1279303|20
TAATATTTTTACTAATTTTA

>1279312|20
TACTAATTTTACAATTACCA

>1279423|20
AAAAAGTTTCCAAAATCTTT

>1280948|20
ATTAACATTTATATTTTCAT

>1280981|20
AAAACGTGGTACTAGTTTTT

>1281054|20
AATTCGTATGTGTACTAATT

>1281325|20
TTTCTAATCATCATTATCAA

>1281707|20
TTGGAAGAATACTCTCACAA

>1282028|20
TAGTTATAAATATATATATA

>1282372|20
AAATTTGAAGTTTCCAATGT

>1282623|20
AGGAACCCACATGGGTTGAT

>1283252|20
TCTTACCAAATTTAGGATGA

>1283648|20
TGTTGGAGTGATCTCCAAAA

>1283890|20
ATACATATCAGGAAATGTTT

>1284031|20
GACAAGTTTTAAAAATTTCC

>1284092|20
TTGTATTACCTGTAACACGA

>1284199|20
TCAGCTGCAATTGCAGAGCA

>1284337|20
GTTTTGTATTAATGCTAACC

>1284481|20
TGTTTAAAAATGTATAAGCA

>1284486|20
AAAAATGTATAAGCATTTCT

>1284960|20
AGAGTTGGCTTGACACCTCT

>1285178|20
TCACTGTAATATTTCAATAA

>1286022|20
GAAGGGTTCATGCAGGCTTC

>1286084|20
CGAAACAAAAATCTGTTCCG

>1286133|20
ATTATGCAGTAATACATACT

>1286738|20
AAGCTCTCTTATAAGAGTTT

>1286739|20
AGCTCTCTTATAAGAGTTTT

>1286777|20
TTTAAAATAATTATATTTCA

>1286826|20
AATATTAAACATATATTATT

>1286910|20
TGCAAAATTTAAAGATTGAA

>1288987|20
AAACATTTAAATAAATAATT

>1288993|20
TTAAATAAATAATTTTTTAA

>1289168|20
AAAAGTTTTTCAAATTTTTT

>1289193|20
TTTTTTAAAAGTTTTAATAA

>1289194|20
TTTTTAAAAGTTTTAATAAA

>1289397|20
TTTTTAAAAGATTTTATAAA

>1289630|20
TCACATATAATTATATATGA

>1289950|20
TAGCCGGAGGCATCCAGCGA

>1290106|20
AAGGTTGCTGCAGGCACATT

>1290231|20
TCACATCAATCTTGATAAGA

>1290394|20
ATGCAACTAGATAATTGCTT

>1290572|20
AGCCTATGTTTCCATAGGTT

>1290832|20
GCAAGGAACATGGCCATTGC

>1290998|20
AATTTCTTCTCGACCAAATT

>1291871|20
TTTTTCTTAATTCTGAAATA

>1292028|20
TTGAAAACTTAAGGGTACAA

>1292208|20
ATGTATACGATCATTTATAT

>1292318|20
AAAAACTATTCATAGGGTTT

>1293247|20
AATCCGGTTTGATCCGGTTT

>1293269|20
ATTTATTGTCTACAAAAAAT

>1293282|20
AAAAAATGTTATTATTTTTT

>1293340|20
CAAATTTTCATTAAAATCAG

>1293797|20
ATTTGAATATATATATATAT

>1293798|20
TTTGAATATATATATATATA

>1293800|20
TGAATATATATATATATATA

>1293811|20
ATATATATATATATATATCT

>1293814|20
TATATATATATATATCTTCA

>1293815|20
ATATATATATATATCTTCAT

>1294452|20
ATAAAATAATAATATTAAAT

>1294571|20
TTTTATTAATATTTTTACAA

>1294578|20
AATATTTTTACAATAATGTT

>1294584|20
TTTACAATAATGTTTTTAAA

>1294738|20
TATCATGTTATAAGAGGAAA

>1295615|20
AAGTGTATAGCTGTTCGCTT

>1296035|20
AGTTGAAGAAATCTGCAAAT

>1296771|20
AGAATCATGGCTCTGCTTCT

>1297770|20
ACAGCTGAGGCATCATCAGT

>1297998|20
CAGACATGTTTAAATGTTTG

>1298634|20
TCACTCTATATATACATTAA

>1298771|20
AAAATCCACCAGAAGATTTT

>1298992|20
ATTTCGCCTATATTGGAAAT

>1299036|20
TTTTGATTTATTAAACAAAA

>1299329|20
TATATATGTATATATATACA

>1299331|20
TATATGTATATATATACAAA

>1299332|20
ATATGTATATATATACAAAT

>1299335|20
TGTATATATATACAAATGCA

>1299768|20
AAAGTATGAGTTCAAACATT

>1299788|20
TCATACGAAATTACGAATCA

>1299880|20
TGAATGCAATATTGCGATCA

>1299953|20
ATAATATATTAATCTTCTAT

>1300052|20
GACTTTTTGAACCAAAACTC

>1300115|20
ACTCATATATATATATATAT

>1300133|20
ATATATATATATATATATGT

>1300136|20
TATATATATATATATGTTAA

>1300137|20
ATATATATATATATGTTAAT

>1300215|20
TAACTTTGATATCCGACTTA

>1301163|20
TGCTTTTGCATGCATGGGCA

>1301643|20
TCATAATTCATAACTAATGA

>1301905|20
CGATAAACTTAATTCTCTCG

>1301964|20
TTTGATTCTATAGAAGTTAA

>1301980|20
TTAAGATGTATGCATCAAAA

>1302285|20
GAGTAATTAATTGATCAATC

>1302307|20
CATTTTCTAGATATAAATTG

>1302329|20
AATTGATGATATTATCACAT

>1302575|20
TCAATAAAGTAATATATTGA

>1302591|20
TTGAAAATTTAAAGTTTTGA

>1302620|20
TATTATGATATATCTGATTA

>1302688|20
TTGTAGCTGAAAAGCTAAAA

>1302793|20
AGATACTATGTGTAGTCTCT

>1302939|20
TATAAATCATTCGATTTTTA

>1303263|20
ACAAAAATATATATGCTTTT

>1303361|20
TAACAAAATTAATATTTTTA

>1303370|20
TAATATTTTTAGAATTAATA

>1303453|20
TAAAATAGCTGGCTATTCGA

>1303659|20
AAAAGATTCACAAATCATTT

>1303952|20
AAAAAGATAATTGGCTTTTT

>1304205|20
CTGAAGCAAATCTCCTTCCG

>1304497|20
TACCCGTGTCGACACCTGCA

>1304580|20
AAGCAGAGCACACTCTGTTT

>1305617|20
AATACTACATATATATTGTT

>1305963|20
ATATAACGAATTCGTATTGT

>1306067|20
ACATAGATAATTATATATAT

>1306068|20
CATAGATAATTATATATATG

>1306227|20
TAGTAAATTTAAAATTTATA

>1306355|20
TTAACAACTTAGGTTCTCAA

>1306377|20
ATAAAATAATAGTATTGTCT

>1306381|20
AATAATAGTATTGTCTTATT

>1306472|20
TAATTTAAGCGCATACACTA

>1306956|20
TGAGAAACTATAGTATATAA

>1306980|20
TAATGTTTTTAATATAATTA

>1307244|20
TTTAGATCGTTGGATCTAGA

>1307395|20
AAACAGTAAATTTAATATTT

>1307583|20
CAGATAATAATAAAAATCTG

>1308257|20
ACAAAAACTGCGTATTTTGT

>1308269|20
TATTTTGTTTTAACATAATA

>1308378|20
AAATCTAAACTTGTAGTTTT

>1308502|20
ATTATTGACATATGAATAAT

>1308628|20
ATTATACTATATACTATACT

>1308800|20
AGAGTATATAACTATAGTCT

>1308939|20
CAATTAGAATTTTCAAACTG

>1309018|20
TAAACTACAATCGAAATTTA

>1309024|20
ACAATCGAAATTTATATTTT

>1309053|20
ACTAAAATAAATAAATTAGT

>1309572|20
TATTGAGATTAAACATAATA

>1309753|20
ATTGTTAAATAGTTGACAAT

>1309900|20
AAGTCAGAACCTTTTGTCTT

>1310037|20
AGAAAATAATATTTTTTTTT

>1310039|20
AAAATAATATTTTTTTTTTT

>1310084|20
TTAGCTAAAAATTTAGATCA

>1310117|20
ATAGGTTTCGCTTAACATAT

>1310134|20
TATATAATTAGATTTAAATA

>1310136|20
TATAATTAGATTTAAATACA

>1310192|20
TTATTTAAATATTTTTTTAA

>1310194|20
ATTTAAATATTTTTTTAATT

>1310225|20
CAGTAATTAGTTAATTTCTG

>1310241|20
TCTGAATATATATATATATA

>1310243|20
TGAATATATATATATATATA

>1310283|20
AAAATATTGTCCTATATATT

>1310405|20
TTTACTTTTGTAAAAGTGCA

>1310897|20
AGGTATGTATATAAATAGAT

>1310900|20
TATGTATATAAATAGATATA

>1310901|20
ATGTATATAAATAGATATAT

>1310902|20
TGTATATAAATAGATATATA

>1311171|20
TCGATCGGACGTACGCTAGA

>1311183|20
ACGCTAGAAGGTTCTTCCGT

>1311651|20
TAGATGATAGAAATCTTCTA

>1311728|20
ACAGAAAAATACTTTTTTGT

>1311729|20
CAGAAAAATACTTTTTTGTG

>1311844|20
GGTTAGTAGTACTCTTAATC

>1311975|20
AAAAGTAAAATCATACGTTT

>1312035|20
TAATAGCATGCATGTGCTTA

>1312327|20
GATAAATTTTATAATTCATC

>1312477|20
TATTCTTTACTTTAACAATA

>1312518|20
CTTTTTTTTATAGTAAAGAG

>1312563|20
AGTAAAATAGCTAATATAAT

>1312584|20
GACCTTTTCTAAAAATTGTC

>1312641|20
CTTTAAAAAACTTTTTAGAG

>1313003|20
TTTATTCGTATACGGGCAAA

>1313024|20
TTCTTCCATTACTGCAAAAA

>1313255|20
TTAATTAGATCACGAATTAA

>1313695|20
AAAGTGAGCACGCTCTCGTT

>1313753|20
AAGAAGCGAAATCGATTCTT

>1314328|20
TTTTGCCATACATTGCACAA

>1314340|20
TTGCACAAGATATTTTGGAA

>1314401|20
TGATTGACATATGTTTATTA

>1315131|20
CAGCTTGCAATCGCATGGTG

>1315451|20
CAATCGTTTACAAAAGAGTG

>1315697|20
ATGTCATGACGTCAATATAT

>1315921|20
ATAAAAATCTAAATTTGGAT

>1315924|20
AAAATCTAAATTTGGATGAT

>1315949|20
TTATTTGGTTAACAAAACTA

>1316071|20
TTACTATTTGAAAAAAATAA

>1316318|20
TCAACTTTTGAAAAACTTCA

>1316477|20
TTACACCACATTCGGTGTCA

>1316510|20
TGCTTATATATGTATATACA

>1316624|20
TCTAATTCGTTTGAATGAGA

>1316859|20
AATCTGTGATACAAGAGATT

>1317376|20
TACGCAAACATGTTGGATTA

>1317408|20
CACAAGACTTATGCTTTGTG

>1317612|20
ATTTTCCATGAAAGGAATAT

>1317661|20
CGGATATAGATCATTATCAG

>1317664|20
ATATAGATCATTATCAGTAT

>1318160|20
TTATATCGGAGCCGAGAAAA

>1318408|20
ATCGCGATAATAATCCCGAT

>1318414|20
ATAATAATCCCGATTCTTTT

>1318610|20
GGAAAAATTTAATGGTTTCC

>1318685|20
ACTATGTAGTACAACCAAGT

>1318853|20
CAAATTATGTGCAGGATTTG

>1319581|20
TTCACTGATGCCTTACTGAA

>1320854|20
AAAAAACACAACTTTTTTTT

>1320888|20
GTTGGAGTAATAAGCCCAAC

>1321116|20
TACCACCTCATGTCGTGGTA

>1321217|20
GCAGATGGATCTCAATCTTC

>1321431|20
TGATTATGAGATACTAATCA

>1321534|20
TTCTCCATAAACATTGAGAA

>1321739|20
AAAGAAAGACATCTTACTCT

>1322790|20
ACTGTTCCCATCAGAACCGT

>1323220|20
AGGAGCAGGATCAAGCTGCT

>1323531|20
AGAAACCCATAACAGTTTCT

>1323668|20
CAGAGAAAAATGTTTGTTTG

>1323930|20
CCAGCCATCATGGGGGTTGG

>1323998|20
CAATGACGTCGACTTGTTTG

>1324313|20
AGATGCGTTGCGACGCTGCT

>1325205|20
GTGTAAAATATATAGTAAAC

>1325206|20
TGTAAAATATATAGTAAACA

>1326253|20
CCTGTCAAATGTTGGAAAGG

>1326442|20
ATTCTTATAAGTCAAAGAAT

>1328411|20
CTTAGAAGAGTTCTTCTTCG

>1328892|20
AAAGATACAATTATATACTT

>1329510|20
ATGAAGAATCCATTCGTTAT

>1329792|20
GACTTTTTGTTCCACAAGTC

>1330215|20
GTTTCTCATGCATTACAGAC

>1331065|20
GCAATGGGATATCGAATTCC

>1331236|20
GGCCCATTAAATATTCGGCC

>1331729|20
ATACATATATGTCTATCTAT

>1331834|20
CAGAAGTTTTGAATTTTCTG

>1331909|20
ATAATGATGGCGAGCACTAT

>1332790|20
TTGATTTAATATGAAATTGA

>1333025|20
TAAGACTCTACAGAGATTTA

>1333478|20
TTTTGGGCGGTCGCGGAAAA

>1333629|20
AAACCTTGAATTTAAGGACT

>1333748|20
AAATTAGTAATTACCAACTT

>1333895|20
ATAAAAACAAATGTTGTAAT

>1334208|20
TCAATTGAACGTTCTTTTAA

>1334218|20
GTTCTTTTAAGTAACATAAC

>1334239|20
TATAATTTATAGAAAATTTA

>1334318|20
ATATATATATATATATATTT

>1334320|20
ATATATATATATATATTTGT

>1334322|20
ATATATATATATATTTGTTT

>1334347|20
AATGCTCATTGATAAACATT

>1334482|20
AAATGATGAATTTTTCTTTT

>1334507|20
ACTTTTTATATTTAAAAATT

>1334510|20
TTTTATATTTAAAAATTCAA

>1334511|20
TTTATATTTAAAAATTCAAA

>1334518|20
TTAAAAATTCAAAATTTGAA

>1334685|20
ATCAATTCGATCGGATTTTT

>1335554|20
TGAATGTAGGTCTAAATTGA

>1336179|20
TTTTATTTAGGCAAACAAAA

>1336370|20
GTTATATCTATGGATATAAC

>1337011|20
TCCATCAGTTCACTGATCAA

>1337253|20
AAATTCGGAATCCCAAGTTT

>1338075|20
TTATTTGTCCTCATAAATAA

>1338108|20
CTATATTCTGCTGAATGTAG

>1338138|20
TATTGTTTTGTAAAAAAAAA

>1339012|20
TAATAATAATATTGATATTA

>1339015|20
TAATAATATTGATATTACTA

>1339105|20
CACATGGATAGATACATATG

>1339110|20
GGATAGATACATATGTATAC

>1339377|20
TAAATATATATATATATATA

>1339378|20
AAATATATATATATATATAT

>1339398|20
ATATATATATATATATATTT

>1339400|20
ATATATATATATATATTTTT

>1339402|20
ATATATATATATATTTTTTT

>1339469|20
ATATGTTTGTTTAAAGATAT

>1339526|20
TTGTTTGTTTAAAGATCCAA

>1340968|20
TCCAATTGTATCCTCTTGGA

>1340979|20
CCTCTTGGAATTGCAAATGG

>1341878|20
CCGTTAGAAGATTCTTCCGG

>1342226|20
GATGCGGCAGCTCCAGCACC

>1342622|20
CCACAAATAGCTTCTTGTAG

>1342772|20
TCTATAACAGCTGCGATTGA

>1342926|20
TGTGACCATACTTGGTAACA

>1343865|20
AACAAGTACTAGTAGTAATT

>1343925|20
ATGTTTTTTTTAAAAAAATT

>1343984|20
GATATTTTCTCGAATAAATC

>1344194|20
AAATTTTAGGTATTAAATTT

>1344204|20
TATTAAATTTAAAATAATTA

>1344420|20
TAGAATTATTAAAAATTAGA

>1344650|20
TTTGAAAATCCATTTTTTAA

>1344914|20
TAGCCCAATATAATTGTCTA

>1345061|20
TCGAACAACTAGGGTTTCGA

>1345384|20
ATCTCTCTAATCAGAAAAAT

>1345791|20
ATCCGGTTTTAAATCTGAAT

>1346044|20
GAGACATGGCTGCATTTCTC

>1346338|20
TCTTTGTATTAATGCAAATA

>1347667|20
ATATATGAAGCTTGATAGTT

>1347743|20
ACCATCGACATGGCGGTGCT

>1347903|20
ATAATTTTCAAGAAACTTGT

>1348052|20
AAAGTAACCATTGTTTATTT

>1348138|20
ACTTGACAAGGTTTTCAAAT

>1348153|20
CAAATTCATCGGAGAATTTG

>1348403|20
TTTAAACATATACCTTTTAA

>1348556|20
ATATAACGAATTAGTTTTCT

>1348577|20
AAATGACATGCATTGGATTT

>1349248|20
AACTTAAAATGTTTGTAGTT

>1349436|20
CAGTTAAAGATGTTTCACCG

>1349620|20
AATTATATTAAAATTTAATT

>1349744|20
AATATTTACTAGAAAATAAT

>1350301|20
ATAATGGCCGCCGCCATGGT

>1350703|20
GCTAAGGACGCTCCCTTACC

>1351059|20
TTATAAGACTTGTTTTCTAA

>1351186|20
ATTCTGATTATATTCATACT

>1351359|20
TTATACGATATATTTTCTAA

>1351848|20
CTCTTTTGTTAATCAAAGAG

>1351885|20
AGTCTGGTGGCCACAAAACT

>1351933|20
ATACTATGAGCTCATCTTCT

>1352096|20
ACCAGAAGCTGGCTTCTCCT

>1352178|20
ATTGGAGAAGCTTCTTCGTT

>1353194|20
ATGATTTTCATTAAAAAAAT

>1353488|20
CATGGTAATTTATTTCAATG

>1354089|20
ATTGCCATGGCCATGGTGAT

>1354307|20
GCTTCAGGTATTCTTGATGC

>1354846|20
TCATGATCAATTTATCATCA

>1355142|20
GCATCCCCTGCAGTGGGTGC

>1355199|20
TCTGCTATGGCCATAGATGA

>1355433|20
ATTTTTCCCTAAGTAAAGAT

>1355452|20
TTAATGCTATATACCAAAAA

>1355824|20
GTTTTTTTACTAATAAAAAC

>1356071|20
ACTACATAAATTTATCTGCT

>1356124|20
CAAAGTATCATCATGCTTAG

>1356865|20
AGCCATCATGGAAGCTGGCT

>1357475|20
TATCAGCAAGCTTTCTGATA

>1357607|20
GGTAAGTACCAGTCCTGACC

>1357956|20
TGTCAAAAATATTTCTAAAA

>1358120|20
TCTGAATTATAAAATTACGA

>1358431|20
ATAACGACACGTGTAATGAT

>1358539|20
ATTTTTGAAGCTGCAAAATT

>1358580|20
AACCGAAATTTAATTCGATT

>1359382|20
AGCGGACCTTCAGGGTCGCT

>1359475|20
AATGCATAGAACTGTGGATT

>1359869|20
AGCAAAAGAATGCATCTGCT

>1360357|20
GACATGTAAATCGAAATGTC

>1360381|20
AGCTTTGATTAATCAAAAAT

>1360578|20
TAAATACTATATAACCTTTA

>1361765|20
CCATCGTCGTAAGAAGATGG

>1361852|20
GTTTGATGGATCGATCAAGC

>1361854|20
TTGATGGATCGATCAAGCGA

>1362168|20
ACAATAAATATATGGATTAT

>1362305|20
TTACCATATATATAAAGTGA

>1362311|20
TATATATAAAGTGATATACA

>1362560|20
GAATTGGAATTTTCCATCTC

>1362711|20
TACTCTTGTGTACAAGAACA

>1362790|20
GGGATGTTACAGAACATCGC

>1362894|20
TCCATCTTTGAAATGATGAA

>1362955|20
TTACTAACATATTTCATTAA

>1363224|20
AGCTGAAAATTTGTTCAGTT

>1364160|20
AACCCATTAATTAATGTTGT

>1365135|20
TTTTACCTTAAAAGTTACAA

>1365537|20
ATCATCATCATCATCATCAT

>1365856|20
ATGTTAAATGTATTTACCTT

>1365883|20
TGCTTAAGGGACCTCAAGCA

>1365938|20
TTGGCAATGTAACCTGCCAA

>1366535|20
AAGCACATAATTAAGTTATT

>1366590|20
AGACAGAAAACCTTCTCTCT

>1366851|20
AGGTTTGGCAGGCCCAACAT

>1366958|20
TCATATAACAAGATATAAGA

>1367319|20
TCTAATTGCACACAATGAGA

>1367346|20
CAGTTTTATATATCAATCCG

>1367769|20
TACATTAACATGGCAATGTA

>1367840|20
ACCTTAGGAGCTTCCAAGCT

>1368002|20
TAGTCTATGATCATAGTAGA

>1368385|20
ATGAAACATCGAAATTGCAT

>1368765|20
CTTTCCCTTTAATGGGGAAG

>1368956|20
TTTGAATCGGACGATCCATA

>1369182|20
AAACAAAATTAATGGTATTT

>1369255|20
GATCAAAACTGGTTTTCTTC

>1369871|20
GCTGAGTGAATCCTCGCAGC

>1370354|20
GAAGATGAAGCTTCACACTC

>1371253|20
TTTCTCATCATTATCAGAAA

>1371952|20
ACATAGCCAAATGGCTTTGT

>1372461|20
TCCATCAACGCATATATGGA

>1372465|20
TCAACGCATATATGGATTCA

>1372649|20
TTTAATGACTAGTACTCAAA

>1372860|20
TTAGGAGAATATTCACATAA

>1373179|20
CCAAAAAAATGTTTTTTTAG

>1373270|20
CTTCAAAATTAATACCGAAG

>1374075|20
GTGGATTCAAGTCATTCCAC

>1374197|20
AACTTATCTAAAGATAAATT

>1374273|20
TCAGCAAAAGGTTTTGTTAA

>1374436|20
ACCTATTGTATACAAAGGTT

>1374510|20
TGTTTTCAATATTAGTAACA

>1374546|20
AAAATTTATGCATGGAATTT

>1375014|20
GAAAGTGAATAATACCTTTC

>1375878|20
TTTACAGGATATCCCATTAA

>1376161|20
GATGTTTCCATCACAACATC

>1376352|20
TTCGACTTCATCAATTGGAA

>1377070|20
CTCAGATTTATAAGTCACAG

>1377144|20
AGGAATTCTGCAGTATTGAT

>1377245|20
TGGACTCTGCATAGAGTCTA

>1377336|20
AGGTTTTTATGAACAAACCT

>1377378|20
TGAAGAAATAGATTTGCTCA

>1377795|20
TATTGCATCCATATCCAATA

>1378159|20
TGAAAAGCCTAGGGTCTGCA

>1378614|20
TTTCTTCTATGCAGAACAAA

>1379101|20
ACTATTCACCCTTGAATATT

>1379145|20
TCTTTGATGGTGATGAAAGA

>1379425|20
TCTATTTTAATACAAATATA

>1379426|20
CTATTTTAATACAAATATAG

>1379532|20
TTGAAACAAATTTTTTTCTA

>1379689|20
ACAATACTTTATAATATTAT

>1379694|20
ACTTTATAATATTATATATT

>1379699|20
ATAATATTATATATTTTCAT

>1379711|20
ATTTTCATATTTTTAAAAAT

>1379740|20
TTTTGTATTTTTATATAAAA

>1379888|20
TAAATAAATAAATTTACATA

>1379896|20
TAAATTTACATAAAAATTAA

>1379978|20
AAAATAAAAGTATTTATTAT

>1379996|20
ATAAATATATATATATGTGT

>1379997|20
TAAATATATATATATGTGTA

>1379998|20
AAATATATATATATGTGTAT

>1380000|20
ATATATATATATGTGTATAT

>1380001|20
TATATATATATGTGTATATA

>1380096|20
TTTTCACTATATACTGAAAA

>1380137|20
TTTTTCAATATATGGAAAGA

>1380596|20
TACATTTAGAACAAAATTTA

>1381067|20
TACAAACATGTATGTGTCTA

>1381100|20
TAAAAGGCTTCAGCCTTCAA

>1381109|20
TCAGCCTTCAAGAAGAGTGA

>1381136|20
TGGAACAAGATCTTGTCCAA

>1381775|20
TTCTCTTTTATTAAAGAACA

>1382009|20
GCTTCATCCGCTGCTGATGC

>1382170|20
TACCTGTTGATTAACTGATA

>1382413|20
TCATCAAAGGCTTCTGATGA

>1382630|20
CATTGCTTATATCACCACTG

>1382708|20
AACCAAAAGGGATTTTGCTT

>1382778|20
AAGGTCTTCATGGAGGCATT

>1382949|20
ACCAGTGAAATTCCAATAGT

>1383149|20
CTTGTAATATAAAAAACAAG

>1383456|20
AAAAATGTTATTGCACTTTT

>1383517|20
TAATATTTGATTAAATTTGA

>1383554|20
TTATATTTTTCAAAAAAAAA

>1383555|20
TATATTTTTCAAAAAAAAAA

>1383565|20
AAAAAAAAAAACTTTTATTT

>1383566|20
AAAAAAAAAACTTTTATTTT

>1383567|20
AAAAAAAAACTTTTATTTTT

>1383568|20
AAAAAAAACTTTTATTTTTT

>1383569|20
AAAAAAACTTTTATTTTTTT

>1383570|20
AAAAAACTTTTATTTTTTTT

>1383605|20
AACAAAATTTGAATTATTTT

>1383661|20
TTTTAATTTATCAATAATAA

>1383704|20
AATCTTTTTTAAAAAAGCTT

>1384329|20
ATCTGAAACAGGTTCGAGAT

>1384358|20
ACTGCATTATATGATCCAAT

>1385088|20
TTCATGCTTTAAAACTTGAA

>1385110|20
AGAGAAACCACGGTTTACCT

>1385530|20
AATTTAAGCTAGCATGTATT

>1385876|20
AAAAAATAATATAATATTCT

>1385877|20
AAAAATAATATAATATTCTT

>1386004|20
TTAATCAAGATGTTTATAAA

>1386275|20
TTGTCTATTCCAAAAGTCAA

>1386446|20
TCCACTGATTAAGCGGTGCA

>1386594|20
ATTACAACAGATGTTGTGTT

>1386882|20
ACAAAAAACTTGGTTTTGGT

>1386937|20
AACTTGTCTCAAGAAAACTT

>1387040|20
CAGATTACAGTAGTTATCTG

>1387170|20
CACAATTCATATGTATGTTG

>1387431|20
ATACATCAGCGTTCATGGAT

>1387519|20
CACTAAGTTCTATCTTAGTG

>1387564|20
AGCAACAGATATCTTCAGCT

>1387620|20
AAGTTTAGAGCTCTGAATTT

>1389353|20
TTGATATTCAGGATTGTCAA

>1389746|20
ACTTCAAGAATTCATGTAAT

>1390001|20
ATGCCAAAACGAGTTTGCAT

>1390145|20
GGTTTAAGCTACCTCAAATC

>1390305|20
GGAGATAACCATTTGTCTCC

>1390905|20
CCGTCTTCCCATGAAGTCGG

>1391187|20
CTGAATTTTCGTTAATTAAG

>1391296|20
CCGGTTGATTATTAAACCTG

>1391398|20
ATTTTTCAAATTTTACAATT

>1391483|20
ATAATTTTTACAAAAAAAAT

>1391484|20
TAATTTTTACAAAAAAAATA

>1391680|20
AGTGGCTTTCGAGAGCTGCT

>1392755|20
ACCCAAGTTATCACTTTGTT

>1392829|20
TGATTTGTTTAACCGGATCA

>1393342|20
AATTTTGGTTAAACCAGATT

>1393443|20
GGACTATATATATATATATC

>1393647|20
TAAGAACGCTAGCGTTTCCA

>1393740|20
AAACAGAGGATTCTTGGTTT

>1393903|20
GAGGATTTGTAAAAAACCTC

>1394355|20
GTGCTTGTTATAACAAGCTC

>1394889|20
CTCGCTAAAGCTCGAGCTAG

>1396294|20
GAGAAGAAATTTTTATTGTC

>1396682|20
GCTTTGATGATTATGAAAAC

>1397002|20
AACACAAACCTCTTTGTCTT

>1397196|20
ATTTCCATTGCAAAGCAGAT

>1397700|20
CCTTGCTTCTAATAACAAGG

>1397702|20
TTGCTTCTAATAACAAGGAA

>1397756|20
AGTTTTTTTTAAAATAATAT

>1397978|20
AGCTTAACATTTGCTAAGAT

>1398123|20
ATGGTTTATAAGAAAACCAT

>1398695|20
ACCCGGTAGAGCAAACGGGT

>1398987|20
ATTCCGACGGCGGAAGGAAT

>1399185|20
AGAGTAATCGCCATTTTTCT

>1399515|20
TTCTACAGTCGTCTGTTCAA

>1400253|20
AGATTTTGAATTCTTAACCT

>1400554|20
GGTATGTACGCAGACATCCC

>1400707|20
ATGACAATTATGTTTGTAAT

>1400792|20
AAATATAATCGAACATTTTT

>1400845|20
TGGACTAAAATGTAAATCCA

>1400899|20
TCTAGTTTCATAAACCTTGA

>1401329|20
AGAGTAGCCGAGTCTGCTCT

>1401613|20
AGTGCGGCTATTGCCTTACT

>1401811|20
TCTGTCTCTATTGATACTGA

>1402034|20
ACAAAATATTAACCTTTTTT

>1402116|20
AACAGCTTGCCAAAGTTGTT

>1402189|20
TAAAGTTATCAAAGACTTTA

>1402672|20
CAAAAAGGAATTACTCTCTG

>1402758|20
GTAATAGCCAAAGCTTTTAC

>1402894|20
CTTGATTGTTTACATACAAG

>1403442|20
TGCTTGAAAATCATCAAACA

>1403693|20
GGAATCAAGATCATCTTTCC

>1403995|20
GGGGATCAGTACTGATTATC

>1404908|20
TTTTCAGCTCGAGCAAAAAA

>1405433|20
ACCCATTATATAGAATATGT

>1406002|20
AATAAGAGGTCCGTCTTTTT

>1406116|20
TTGCTCATGCGGATCCGCAA

>1406200|20
CACTTAACACGGGGTAACTG

>1406218|20
TGTAGAAAGAGGTTTATACA

>1406636|20
ATATCGGCTGCAATAGATAT

>1407276|20
TCATTGGAACCTCCCAATTA

>1407530|20
AGAAGCCGGGCCGGGTTTTT

>1407619|20
TTTTGGGCCAAGGCCCAATA

>1407897|20
TGTTGGTGGATGCAATAACA

>1407932|20
TCTTTTTACATGAAAAAATA

>1408300|20
ATTTTTATTCGAATAAGCTT

>1408334|20
TTGAATATATGCAAATTCAA

>1408409|20
ATGGAAATGCACATTTATAT

>1408637|20
TGCTGTCTTTAACGCCTGCA

>1409220|20
TAAATTCTTCTAAGATGTTA

>1409654|20
GTCAATGATATATAGTTTAC

>1410472|20
CAAAGTGATCAATCAATTTG

>1410942|20
ACAATTACATATGTATTTAT

>1411160|20
TTTCTTCATCGAAGAAGATA

>1411447|20
TCGAATCTCACGATATACGA

>1411624|20
GTAATTATGATCAATTTTAC

>1412589|20
ATACATCAATATTACTGTTT

>1413543|20
AAAGCTTTGTATAATACTTT

>1413663|20
TCGACGAATTAGTTGGTCAA

>1413739|20
AAATTCTGTATATGGAATCT

>1414186|20
AGTGGAGCATAAGCTCCTTT

>1414922|20
TACATGCTTTAGAGCAAATA

>1415217|20
AATCCAAAGTTCTTTGCTTT

>1415722|20
CAATACCTTTCAAAGTACTG

>1415878|20
TACGTATCACTACATACGTA

>1415892|20
TACGTAATTAAAATTATATA

>1416350|20
TTTTGATCTCGATATAAAGA

>1416353|20
TGATCTCGATATAAAGATTA

>1416416|20
AACACAAATCTATTTGATTT

>1417588|20
AACTTCAGTTATTGGAAGTT

>1418444|20
ATTTTTCTCCGACAAAAAAT

>1418995|20
AAAAAATTTGGAACCTTTTT

>1419011|20
TTTTAGTTTTAAAATTGAAA

>1419117|20
TCATAAAGAGCTCTTAGTGA

>1419358|20
AGAATCATGATCATGGTGAT

>1419699|20
AAAATCTTTGTAAAAGTTTT

>1419920|20
TGGTCAGAACTTTCTGACAA

>1421069|20
ATCTGGATACGGATTCAGTT

>1421611|20
AGAAAAAATTCAATTTTTCT

>1421691|20
ATGTAGTAAATTTTCTTCCT

>1422241|20
CGCTGGTCACTGGAGCAGCG

>1422662|20
AAGAACGATCGTTCGTTAAT

>1423490|20
TCGTTAGATGCATGCAACTA

>1423523|20
ATAACTTCAATTGAAAATGT

>1423538|20
AATGTGCGTATACTCACTCT

>1423640|20
CGAGGCTTACGTATGCTTTG

>1423662|20
AAAACATTAATTCATATATT

>1423666|20
CATTAATTCATATATTAATG

>1423876|20
GTATATTCCCTGGAATGTAC

>1424025|20
TTTTTTTTAATTAGAAAAGA

>1424439|20
AACAATATTATGAAATTGTT

>1424775|20
AAATTCAAAATATTAAATAT

>1425070|20
CCATCATACTATTATTATTG

>1425394|20
AACAAAAAAGCTTTTAAGAT

>1425523|20
TCTGTTGAATTTTGAACAGA

>1425578|20
TCGACGCTACGTAACGACCA

>1425670|20
TGGAGAAGACGACTACTACA

>1425847|20
ATAACGGTATATTCCGGTCT

>1425950|20
ACATTTTGTATACTATATAT

>1426192|20
ACTAGGAGAATTCTCTGAAT

>1426695|20
TCTCTATTTATAAAATTAGA

>1426851|20
ATGATATCTTATGAAATCAT

>1426888|20
TTTGATTGTGTACAAGTAAA

>1427232|20
GAAAGAAAATATGTTTGTTC

>1428578|20
AGATAATTACGTATATATAT

>1428624|20
AGGAATATATGTATTTTCTT

>1430035|20
ATTCTTTTAGGAAAAAGAAT

>1430278|20
ATGGTCCGTCCAGGGACCAT

>1430426|20
TTATTATTGATAAATCAAAA

>1430428|20
ATTATTGATAAATCAAAAAT

>1430440|20
TCAAAAATCATGATTTTAAA

>1430723|20
CGGAGAATTGCGTTTTTCCG

>1430918|20
AACTGGTCATATGCCCAATT

>1431241|20
TTCGTATTGAACTCTACGAA

>1431379|20
ATATATATATATATATATTT

>1431380|20
TATATATATATATATATTTA

>1431381|20
ATATATATATATATATTTAT

>1431384|20
TATATATATATATTTATTAA

>1432169|20
CTTTTACTTAAAACCAAAAG

>1432238|20
TCCTGTAACCGGTTAAGGTA

>1432904|20
TGATTTTTTAACAAAATTCA

>1432946|20
AAAAAGCGTGAACACTTTTT

>1432947|20
AAAAGCGTGAACACTTTTTT

>1433125|20
AAGTAAATTAGAATTAAATT

>1433385|20
TCAGACGATTCATTGTTTGA

>1433484|20
ATAGCTTATATATCACCTTT

>1433593|20
ATAATAATATACAAAATTAT

>1433659|20
ATGGACCAATAGTGGTTTAT

>1434640|20
GTCAATCTCATGTTATCGAC

>1434844|20
ATCTAATACGCATATCGGAT

>1434885|20
ATTAGATGCATGCATCTGTT

>1434948|20
TGAATACATAAATATTTTCA

>1434957|20
AAATATTTTCAAAAATACAT

>1436734|20
CGGTTTCATATCTCGAACCG

>1437252|20
CGCCGCCTCCGGTGGCTCCG

>1437519|20
TCTTCTAAATATAGAGAGGA

>1437655|20
CTTCTTGTTAGAAGAAAAAG

>1437966|20
ATATATGAATATGAATATAT

>1438038|20
ATAGTCTAGATCGAGACAAT

>1438190|20
TAAGTATATCTATATACTCA

>1438248|20
TTTACAACAACTGATGAAAA

>1438778|20
AGACTAGTAATTGCTGGACT

>1439295|20
ATGAATGCAACTGCAACCAT

>1439442|20
ATGGTATAATATAACACCCT

>1440214|20
GGAATCACATATTAGATTAC

>1440508|20
CTTGTCAACTAGTGGACCGG

>1441933|20
TACAGAGAAGCCTCTCTAGA

>1442243|20
TTGTTTCAGATCTGTAGCAA

>1442286|20
TAACGTAACGTGGGACGTTA

>1442427|20
AACCTCGATATTACGGGGTT

>1442593|20
AAGCTAAGAGCACTTTACTT

>1442746|20
AACAATATGTAGACATTGCT

>1443093|20
AAATCTTATTAACATGCTTT

>1443144|20
TTCTTACAGATCCATAATAA

>1443567|20
GTTCATACAAGTGTGTAAAC

>1444207|20
TCGATGTGTATTGACATTGA

>1444413|20
TTAAACCGAAATTGGTTTGA

>1444445|20
CAATTTTTATATTAGAAGTG

>1445312|20
TTTACAAAACGATATGAAAA

>1446093|20
TTTACAAAACGATATGAAAA

>1446183|20
TTTTCTAATCGTTAAGTAAA

>1446274|20
AATTTTTTTCTGAAAAGATT

>1446441|20
TTTTCTAATCGTTAAGTAAA

>1446532|20
AATTTTTTTCTGAAAAGATT

>1447057|20
TCACTACACCGGTCTCGTTA

>1448235|20
ATCTTCTTCTTAAAGGAGAT

>1448516|20
TTCACTTAGATCTAATATAA

>1448577|20
GACCTTGTCATGACAGTATC

>1448888|20
TGGAAGTGTGAACACATTCA

>1449054|20
TTTATTCCCTAAGCAAAAAA

>1449223|20
GTTCAAGTAGTTACCTGCAC

>1449737|20
TCCGCCAGTTTCCTGGCAGA

>1449984|20
CCCATCAACGCTTTGATGTG

>1450537|20
TCAGCAGCAGCAGCGGCGGA

>1450946|20
ACGTTCACAATTTTGACTGT

>1451070|20
AACTTTATTATACAAAACTT

>1451159|20
TTACCTAAGATCTTATTGAA

>1451164|20
TAAGATCTTATTGAATCTTA

>1451738|20
GCTGCAAATGCTTTTCCAAC

>1452033|20
AAGCTGAAACCTTTCAGAAT

>1452156|20
AGATAGCAATCCTTCTATCT

>1452807|20
AAAAGTAGGCAGCTTCTTTT

>1453918|20
TGAAAGACCCTGCTCTATCA

>1454638|20
TCGATTTTGGCCAAATTTGA

>1454643|20
TTTGGCCAAATTTGATCCAA

>1454708|20
TTCATATCAATTCAAAAGAA

>1454741|20
TGTACAAAGTACAATATACA

>1454848|20
ACATTAATATATATATGTGT

>1454852|20
TAATATATATATGTGTAATA

>1455007|20
CCTTCCGTTTATCCGGTAGG

>1455231|20
AAATCTTTTCTTGAAGATTT

>1455427|20
TTCATATTTTACAATATTCA

>1455518|20
AAATACTAAATTTTCTATAT

>1455716|20
TTTTTTGTTTCAAAAAAAAA

>1455913|20
ATTTGAAATTTAACTCAAAT

>1456311|20
ATGATTTGTATGAATATCAT

>1456519|20
TCTAATGGTCGATAAATAGA

>1456902|20
CAAATTCTTGCTAAAATCTG

>1457086|20
GTTGACACTATATTGTTAGC

>1457174|20
AAGCAACCTGAACATTGCTT

>1457702|20
AGAAGAATATAAATTCAGCT

>1457944|20
AAGTTAACAAATCATAACTT

>1458068|20
AAGTAGATCTACACTTACTT

>1458237|20
CAAATTTTGATATAAAGTTG

>1458295|20
TAGCCACAGATCTGTTGAAA

>1459216|20
AAAACGATGGCTCTCGATTT

>1459614|20
AAGACGAGGATTCTCTTGTT

>1460233|20
ATGGACTATCTATAATCTAT

>1460671|20
TCTTTCTTTTAAAGTAAAAA

>1460872|20
TAAAACAAATTTTGGGTTTA

>1461179|20
TATCATATATACATATTCTA

>1461745|20
CTTTGATCTTAAGCATAAAG

>1462540|20
AACAAAAATATAATTTTAAT

>1462549|20
ATAATTTTAATTGAAATGAT

>1462616|20
AATGAAAAATATTTTTGATT

>1462829|20
TATTTTATTTTTATAAGATA

>1463244|20
GTCTCGCTTCGAAAGGAGGC

>1463980|20
AACAGCATGATAATGTTGGT

>1464188|20
TCAGAGAACTAGTTCTTCTA

>1464248|20
TCAGAGAACTAGTTCTTCTA

>1464451|20
AGTCTTTTGATGACAAGATT

>1464501|20
TTTCAATCTGCTGATCAAAA

>1464511|20
CTGATCAAAATCTTTCTCAG

>1465860|20
ACTCTGAGTCAATCCAGAGT

>1465904|20
ATAACCAAGATGTTGGTTTT

>1466046|20
CAAAGAATGGACAGTTTTTG

>1466214|20
ATTATGTTTCTAAAACTAAT

>1466463|20
ACTTTAATATATATTTTTGT

>1466797|20
GTTTAAGGGTACCATTAATC

>1466829|20
CATTGCCATAAATGGAATTG

>1467012|20
ACTTTATATATATGTCAAAT

>1467170|20
GTAGTAGTGGCCATTTATAC

>1467432|20
AAATCAAACATGTGCTATTT

>1467476|20
TTTGTTAGATATCTAATTAA

>1467557|20
ACTTTAACTATCGTAATAGT

>1467870|20
AATAAAATATATCAGTTATT

>1467940|20
CATTATCATCCAAGAAAATG

>1468013|20
TCTTACCATTAATGCTAAAA

>1468062|20
AGTTTCTTAATTAGCACACT

>1468143|20
TTTAGCTTTAAAAACTTAAA

>1468154|20
AAACTTAAAATGTAAATTTT

>1468194|20
TATTATGCATGTGGTTAATA

>1468253|20
TATGGCAGTGGACAGCCGTA

>1468691|20
TAGAGACCCGTGGTTCTATA

>1468746|20
ATGAATACTATAGTATACCT

>1469407|20
CGAAATTGGATCACATTTGG

>1469469|20
TACATACGTACACTTATTTA

>1469623|20
AAAAAAAAAACCATTTTTTT

>1469624|20
AAAAAAAAACCATTTTTTTT

>1469625|20
AAAAAAAACCATTTTTTTTT

>1469648|20
TACTCAAATCTTTTTTAGTA

>1470461|20
GTTCTTGGTTAATAAAGAAC

>1470778|20
GAGATTTTCATGTACATTTC

>1470891|20
CAATTTAGTTAAAACAATTG

>1470998|20
TGAACACACTAGTTAGTTCA

>1471221|20
GAATCTTTTGGTAAGGATTC

>1471338|20
TAATTATCATATGGTAAATA

>1471702|20
ATGAACAAAAATGTGTTTAT

>1471711|20
AATGTGTTTATAATAACCTT

>1472074|20
ATGTTTGAATACACATACAT

>1473263|20
AATATATGTGCATAGTTATT

>1474301|20
AGCCCATCTATAGGTAGCCT

>1474395|20
ATTGAGCTCTAGTAATCAAT

>1475224|20
TTTGTTGCCCAGGCCAAAAA

>1475466|20
CAAAACAGGTACAGGATTTG

>1476189|20
CACGACATTATACAGACGTG

>1476211|20
AACTAACCTATCGGTTCGAT

>1476497|20
TAAATTTTCTAGGAAAAATA

>1476506|20
TAGGAAAAATATTTGTCCCA

>1476590|20
AAATAATTAGATAAATATTT

>1476592|20
ATAATTAGATAAATATTTAT

>1476641|20
AAATTGTCTTTATACAATAT

>1476649|20
TTTATACAATATTTCTTAAA

>1476876|20
TGACGGCTTTATCGACGTCA

>1476907|20
CATTGGCAAAATTTCGAATG

>1477120|20
ATTGTTTATGCAAAATCCAT

>1477151|20
ATTGTTTATGCAAAATCATT

>1477232|20
ATAAAAGCTAAAACTATTAT

>1477344|20
TTGTATTTTGCAAAAAGAAA

>1478870|20
TGCTTGTGATATCTCAGTCA

>1478903|20
TTCCCTTATATAATAGGTAA

>1479203|20
TATCACCATTAATGATTAAA

>1479247|20
TTCTAGTCGTACCACTACTA

>1479325|20
AGAAACTGGAACCAGTTTAT

>1479669|20
CAGTTAATTATATCTAATTG

>1479696|20
TATACATGCATGCTTGAATA

>1479900|20
ATCTTTATTCCAATCAATAT

>1480032|20
TAGCCAATCCGGATTGAACA

>1480310|20
GAGTATGTAATAATATAATC

>1480619|20
TGATCATGTATACATGCACA

>1480845|20
ACCTTATGCATATATATGGT

>1480955|20
AATTTGGTAATTTTCATATT

>1481482|20
AATCATTTTCGTTAATTATT

>1481711|20
ACTCCAAAAACCTTTTGAGT

>1481862|20
TTTTGATAGATCTCTCGAAA

>1482063|20
TTTCATATATATATATATGA

>1482068|20
TATATATATATATGAATAAA

>1482116|20
TAATTTTTTTTAAAAATGTA

>1482127|20
AAAAATGTATATACTATTTT

>1482192|20
TTTGAGTATGTCTACACAAA

>1482965|20
ACACGAGACCGGTCACTTTT

>1483130|20
CGACAGTGATATCCCTGTAG

>1483166|20
CAAGAATCGACCGATTTTGG

>1484079|20
TCTAAATTTGCAAACTGAAA

>1484486|20
AAACCGAGCAAACTTGGTTT

>1484640|20
GTGAACTTCTAACATTTCAC

>1484694|20
CAGTTTAATGTATTTGACTG

>1485236|20
AATGTTTCAAATGAGATATT

>1485288|20
GAGTGCTTCCTTAAGCGCTC

>1485371|20
AATGGTTAGGCCATACCGTT

>1485746|20
CAAGCGCGATACCGAGATTG

>1485877|20
CAGTTCCCAGCTTTGAAATG

>1485890|20
TGAAATGAGGTCTCACATCA

>1486110|20
CTTCTCAGAGATCTCAGAAG

>1486111|20
TTCTCAGAGATCTCAGAAGA

>1486722|20
TCAAACTTTTTTAGGTTTGA

>1486846|20
CAGAGATTGATCAAATTCAG

>1486967|20
TCTTAATAGTATTATTATTA

>1486970|20
TAATAGTATTATTATTATTA

>1487500|20
AGACAGTCTCAAGACCGTTT

>1487556|20
TAAGAGTTAACGAACTCCTA

>1487773|20
AATATTTTGATTTAAAGATT

>1487865|20
ATCATTTCCCGGGCATAGAT

>1487976|20
TCTATGGTTCGAACAATGTA

>1488094|20
CAAAACCTTCCAACCTTTTG

>1488153|20
TATTTAGGTGCACTTTAAGA

>1488199|20
TGTGTTTACATGTATACTAA

>1488260|20
GAGTGAGAATGTTATGACTC

>1488607|20
GCCCACATAATGGTGTGGCC

>1488615|20
AATGGTGTGGCCAGAGGATT

>1489013|20
CACTCTCAGAGCTGAGAAAG

>1489366|20
TATATACCTTTAGGTCCATA

>1489576|20
CTAAAGGTCTTTACCTTTTG

>1489647|20
AAAGACAACATGTTGCCAAT

>1489804|20
GGATCCAACTCGTTGTCTCC

>1489905|20
CTCATCTTCATGTAGATACG

>1490035|20
TTTTTGTTTCTAAAGAACAA

>1490224|20
ATATTCTTCTTCAAGAAAAT

>1490421|20
GTCTAAAATTAATACTAAAC

>1491544|20
TCCGCTGCAGCTCCAGTCGA

>1491552|20
AGCTCCAGTCGAATGATGCT

>1491860|20
ATCAAAATATGTACATTGAT

>1492769|20
TTCTATAGCTCGATCTAGAA

>1492904|20
AACCGGATGATAATCCCCTT

>1493026|20
AACCTTGAGGCATCCAAGTT

>1493139|20
CCCATATCATCTGATAAAGG

>1493187|20
GACCTTGCTGCAGCTAACTC

>1493271|20
AACATCAAAACTTCTATGTT

>1493423|20
TTGGATTATATAAAACACAA

>1493431|20
TATAAAACACAAGTTTCATA

>1493445|20
TTCATAAATCAAATAATGAA

>1494288|20
TTTTGAGATATTTACCAAAA

>1494438|20
TTAAACATAACTATGATAAA

>1494702|20
AGCTATATATATATATACGT

>1494911|20
AATAAGGGTATACATTCATT

>1495131|20
AAAAGAAATCGATTATTTAT

>1495230|20
TTTCAAATGATCACTTAAAA

>1495248|20
AAAATAAATAAATGCATTTT

>1495477|20
GCCACATGCATGACTTTGGC

>1495640|20
TATTTGGTTTAAAAAAAAAA

>1495853|20
TTATTAAATATACTATATAA

>1496034|20
CTGTTTTGAATAACAAACAG

>1496220|20
TCATTATTAGCTGTTAATCA

>1496236|20
ATCAAACCACATGGTTTATT

>1496245|20
CATGGTTTATTTCAAACATG

>1496263|20
TGTTTGTCTATATATACACA

>1496264|20
GTTTGTCTATATATACACAC

>1496265|20
TTTGTCTATATATACACACA

>1496481|20
TTTGTTTTTTAAAAAGAAGA

>1496482|20
TTGTTTTTTAAAAAGAAGAA

>1497321|20
AGTTGTATTTAAGTAAAACT

>1497340|20
TTAAAACTAGCAAATCTTAA

>1497502|20
TTGTCAAATGCTGTTCACAA

>1497558|20
ATGTCGGCTGCGTTCGACAT

>1497619|20
ATTATATATATTTATATACT

>1497620|20
TTATATATATTTATATACTA

>1497877|20
AGACAATTTTAATATTATAT

>1498198|20
CAAGATTTTCGAAGATTCTG

>1499337|20
TATGCTTTACTCAAATCATA

>1499426|20
TAAACATGTTAGGAAGTTTA

>1499439|20
AAGTTTAGTATACTCACTTT

>1499799|20
ATTATGATTTCAATCAAAAT

>1499844|20
GAACATAAAATTATGAGTTC

>1499873|20
AGGTTTCAAGTTTCAAACCT

>1499949|20
CTATCATTAATTAATTTTTG

>1500177|20
CTTTGAAAGCGGCTTCAATG

>1500667|20
TTATGGGGTGCTCCTGATAA

>1500888|20
AAGTTTCAACATTGAATCTT

>1501101|20
TAGAACTTTGAAAAATTGTA

>1501946|20
GATTTTTTATATATATAAGC

>1501948|20
TTTTTTATATATATAAGCAA

>1501949|20
TTTTTATATATATAAGCAAA

>1501967|20
AATAAGAAAATTTTGTAAAT

>1501973|20
AAAATTTTGTAAATATTTTT

>1501987|20
ATTTTTTTTAAAAAAAAATT

>1502220|20
AAAATTGTTTTAAAAAGTTT

>1503275|20
GAAGTTATCTATCTATCTTC

>1504138|20
TTTAAAGGCATGGATTTTAA

>1504414|20
ATAACAAATGCAGCTCTTAT

>1504477|20
AAAAATAGTCGACCATGTGT

>1504520|20
AATCAATAGTACAATTACTT

>1504989|20
AGAATATTATGAATTATTCT

>1505005|20
TTCTTTGCTTGAGCTCAGAA

>1505020|20
CAGAAACAGTTCTTCTTCTG

>1505284|20
TTTAAGACGGCCCTCTTACA

>1505368|20
TATAAATACATTATTTTATA

>1505870|20
GCTAAACCCGCGGTTAAAGC

>1506192|20
ATGTAGCTAATGAGCTTCAT

>1506231|20
GAGCAACGGATCCGACTCTC

>1506420|20
AGAAACGCTCGAGGATCTCT

>1506602|20
TATGTTTGGATCGCAACAGA

>1507018|20
AAACCGGGTTAATCCGGCTT

>1507041|20
AAGTTCTAAACTTAGAAGGT

>1507222|20
GTTTCCTAATAATGGAAAAC

>1508165|20
ATAGCTTGGTAACGAGCAAT

>1508278|20
GAAGAACAGTACCTTTCTGC

>1508553|20
GCTGTAGACATGTCAACGGC

>1508688|20
AAGAGTTTCTGGGGACTCTT

>1509656|20
ACTTGATGGTATGATAAAGT

>1509909|20
TTGAAGAATAGATTCATAAA

>1510877|20
ATTATCTGCAAGCTGATTAT

>1510925|20
CATCATTAGAGCTAATGTTG

>1511007|20
GTGAATTATATATCTGTCAC

>1511150|20
TCTTTCCCTGCAATGAAAAA

>1511408|20
TTAGTTTATCGATCCACCAA

>1511545|20
TCTGTATATGCCTAGAAAGA

>1511697|20
TCCAGTTCCGCGCCACTGGA

>1511955|20
GGGAAGCTGATCAACATCTC

>1512671|20
AATTTCTCATTTGAAAACTT

>1513025|20
TCCGAAAGCATTCTTTCTAA

>1513120|20
TATTCACTTTCAAGTAAAAA

>1514262|20
ATCACTGCATATTCATTAAT

>1514267|20
TGCATATTCATTAATATAGA

>1514446|20
CATGACCAGTACTAACCATG

>1514594|20
GAATATCCATTTGGCAATTC

>1514820|20
TTTGAAATTTAATTTTTACA

>1514827|20
TTTAATTTTTACAGAATAAA

>1514968|20
AACATCATATCAATGTTGTT

>1515006|20
TTGCTTTTAAGTAAAATGAA

>1515630|20
TTTAAATTCTCTAATTTCAA

>1515912|20
GAAGCATTTGCAAGAGCCTC

>1516460|20
CTTCAATGTATATATACAAG

>1516490|20
AATGAAATAACAATTTAATT

>1516510|20
AACAAGTATATATATTTTCT

>1516519|20
ATATATTTTCTCTAATATAT

>1516520|20
TATATTTTCTCTAATATATA

>1516531|20
TAATATATATAGATCCATTA

>1516553|20
TAATGTATATATGTTCATAA

>1516829|20
TCTTCTTGTTAGGATGAAGA

>1517133|20
AAAAATATGGCAATACTTTT

>1517352|20
ATCACAAATTAATTTGTTAT

>1517526|20
TGGAAATCAATTGTTGTCCA

>1517791|20
AATATAATCATTAGTAGATT

>1518036|20
TACACACATTAATATGTAAA

>1518076|20
TATATACACGTGTTTATATA

>1518219|20
ATCTCTGACTATGCAGAAAT

>1518491|20
TAAACAAATAAATTTGTGTA

>1518507|20
TGTACATGAATTAATGGATA

>1518929|20
ATTTTTTATTTATTTAAAAT

>1518930|20
TTTTTTATTTATTTAAAATA

>1519044|20
GCATTATTCATAACTTATGC

>1519053|20
ATAACTTATGCATATGCAAT

>1519084|20
TAACAAAATTAACTATATTA

>1519249|20
AAAAAAATTATATAGTTTTT

>1519250|20
AAAAAATTATATAGTTTTTT

>1519527|20
TATTTCATTTAAAAGAAGAA

>1519812|20
CTGCGTATTTAATTACCTAG

>1519919|20
TAGATTCTTTAAAATAACTA

>1519979|20
CTGTATATATGTAGGTACAG

>1519983|20
ATATATGTAGGTACAGATAT

>1519985|20
ATATGTAGGTACAGATATAT

>1520260|20
AATTATTTCAAAAAAGAATT

>1520660|20
CTTGTTTCACAAGAAACTAG

>1520735|20
GAATGCAGGAACGTGGATTC

>1521785|20
CGGGGGACCATGGTGGCCGG

>1521840|20
TTGAACGATGCATTGCTAAA

>1521962|20
TGGCACCTTATGATGTGCAA

>1522739|20
TTACTATGAATTAATATTTA

>1523059|20
TTTTAATAGTAGTAATATAA

>1523080|20
AATATTGTTTAAAAAACATT

>1523115|20
AATATTGTTTTAAAAACATT

>1523116|20
ATATTGTTTTAAAAACATTT

>1523284|20
TAAAAACCTTATAGTTTTAA

>1523292|20
TTATAGTTTTAATAGTATTA

>1523298|20
TTTTAATAGTATTAATACAA

>1523310|20
TAATACAAAATATAGTTTTA

>1523319|20
ATATAGTTTTAAAAACATTT

>1523372|20
AATTAGGTATAAACCATATT

>1523445|20
AAATTTAAATATTTAACACT

>1523740|20
CACGATCAGATCTGACGGCG

>1523857|20
TCCAGTTCAACTGAAATCGA

>1523865|20
AACTGAAATCGATCTCGATT

>1523868|20
TGAAATCGATCTCGATTGGA

>1524144|20
TAATCTAACCGTTGGGATTA

>1525101|20
TAATGGTACACGTATTATTA

>1525285|20
AATCCGATTCGACTGTGATT

>1525451|20
ACATACGAAATTTAATATGT

>1525574|20
AAAAACATAAATAAATTTTT

>1525575|20
AAAACATAAATAAATTTTTT

>1525613|20
TAAATATTAATTCATAGTAA

>1526390|20
TTGCACATCATAAGGTGCCA

>1526512|20
TTTAGCAATGCATCGTTCAA

>1526567|20
CCGGCCACCATGGTCCCCCG

>1527500|20
TTTCGCCTTATAAAACGGAA

>1527932|20
TTTTCAAGATATTTCCAAAA

>1528265|20
ATAATATAATGTTTTAATAT

>1528585|20
TAACAAAAGTAATTTTACTA

>1528594|20
TAATTTTACTAGGATCATTA

>1528678|20
TTCTATTATACATTAAAGAA

>1528969|20
AATTTAGAGTATTCAAGATT

>1529036|20
TAAGATTCCATATAATCTCA

>1529055|20
AATTATGTTATAAAAAAAAT

>1529224|20
GTTTTGGTATATAAAAAAAC

>1529350|20
ATATCTAATACTTTTGATAT

>1529400|20
TGGTTAATATATATTAGAAA

>1529601|20
TTTGTAATTATGAATAAAAA

>1529682|20
CATGTTAGTTAGCTTAGATG

>1529942|20
AAAAGATTGTTCAAGATTTT

>1530006|20
CATTAGAATGCATTTCCATG

>1530127|20
TATATATACATGTACATGTA

>1530390|20
GTATTTCTCATCATAAATTC

>1530646|20
AGAAGAAAATATTTGCGTTT

>1530830|20
ACAAGAAATATATGTGTTAT

>1530971|20
GTCTAGAAAATGTCCTAGCC

>1531052|20
TTATTACCAGCTCGTACTCA

>1531645|20
AAAAAAAAAGCTTTATTATT

>1531808|20
ACTTTCTTCTTGAAAGAAGT

>1532380|20
TTACCATTGATCGATAGTTA

>1532666|20
TCATGAAATGCATAACATTA

>1532679|20
AACATTATTAAAAGACTGTT

>1533006|20
AAAGCAAATATATTACCATT

>1533196|20
TCATTCTAAAGATAGAAAGA

>1533349|20
AACCTTCAATGTTTGAGGTT

>1533565|20
ATACAGGATTATTCCACTAT

>1533678|20
TTTTGTTTCCAGAAAATAAA

>1534000|20
TGACTCGCACGTCAGAATCA

>1534264|20
CTCCGGCTCCGAAGACGGCG

>1534282|20
CGATTGCGTCGGCTCTATCG

>1534478|20
TAATTAATTTACCTTAATCA

>1534519|20
CGCTTTAACTGGTTTAACCG

>1534557|20
ATCAATACGGTCGCATTTAT

>1534619|20
TCATTTTTTGAACAAAATAA

>1534659|20
CTTGATACGATTGTAGCACG

>1534772|20
ATATCTTAAAGTAAAGATGT

>1535042|20
ATATTGTAAAGGTATAATAT

>1535218|20
TATTTTGTTATGATAAAACA

>1535389|20
GTATCTATACGTAAAGAAAC

>1535535|20
TTTTGTTATTTAAAAAAAAA

>1535603|20
GAGTCTTCTTGAAAACACTC

>1535720|20
AGAAGAAACATGTTGCATGT

>1536256|20
TTACTAATAACTATTAATTA

>1536406|20
AAATTTCTAGCTAAAACATT

>1536566|20
GGTTTTCAGGAATGAAAATC

>1536696|20
TCTCCAAGTGTACCTGTAGA

>1536822|20
TGTTTTCATATATAAAATTA

>1536954|20
ACAGAAGTTGAAACTTTTTT

>1538043|20
TTATGATGATATAATTATTA

>1538224|20
ATATATTATATTCCATATAT

>1538615|20
AACTTGCCAAGTTGCAGGTT

>1538783|20
ATTGTTTTTGGTAAAATAAT

>1539063|20
ATAATGATGATGATCATCAT

>1539305|20
TTATAAATTTGAACTTGTAA

>1539469|20
GATTCTCCCATGGTAACATC

>1539900|20
AAAGTGTTCATCAAAACATT

>1540548|20
TTTTACACTTAATTTAAAAA

>1540611|20
TTGAGATCTATAGATTTGAA

>1540728|20
TATGAATTAATAAAAGCATA

>1540890|20
TTCAAGTTTATAATTTAGAA

>1541172|20
TTCATCTAAGCTTAGAATTA

>1541189|20
TTAATTATTAAACGAATTAA

>1541225|20
AGAATTAGTAAACTTATACT

>1541241|20
TACTAAATAATTGTATATTA

>1541686|20
TTAACAAATGTTTTTCTTAA

>1541694|20
TGTTTTTCTTAAAAAATAAA

>1541738|20
GTTTGAATACGTGATAAAAC

>1542143|20
GTCATCATCATCATAATCAC

>1542446|20
TTTTTTTAAGTTTAAATAGA

>1542649|20
AAATCTATTTAAATACCTAT

>1542658|20
TAAATACCTATAGATATCTA

>1542660|20
AATACCTATAGATATCTATT

>1542780|20
AATTATATATATAAATCAAT

>1542948|20
ATCATAATATCTATGATGAT

>1542971|20
GTATCATTTACACATGTTAC

>1543119|20
TGCTTGATAATTTTCAGACA

>1543487|20
GTTTTTTTTTTAAATATAAC

>1543488|20
TTTTTTTTTTAAATATAACA

>1543553|20
AGGGTTCTACGTAAAAACCT

>1543561|20
ACGTAAAAACCTTTTGACGT

>1543734|20
TTATGATAATGTCATCATCA

>1543840|20
GGAAAACGACGTCGTTTCTC

>1543985|20
AAAAGCGGCGCGCGGCGGTT

>1544025|20
TCTTCATGCGCGCGTGAGAA

>1544541|20
TGTAAAAATATTTTTTAAAA

>1544720|20
AACAGTCAACGTTCAATTTT

>1544950|20
ACATTTTATTAATACACTTT

>1545231|20
TTCCATATTGCATAATGGTA

>1545326|20
GAAGTCTAGTGTTAGACTGC

>1545674|20
TATAAAGGAATTCGTTTACA

>1545787|20
TATGTCAAATGTTTGACAAA

>1545877|20
TACCAAAAAAATTTTTAATA

>1546496|20
CAAGAAAAGATTTCATCTTG

>1546668|20
TGTGGACAAATTTCTCCCAA

>1546732|20
TTTAATTTACATAAAGAAAA

>1546757|20
ATGATATATATATTAATGAT

>1546786|20
TTTTATATAATTCAATTAAA

>1546791|20
TATAATTCAATTAAAAAATA

>1547051|20
TAAAGTAATTAATTAATAAA

>1547053|20
AAGTAATTAATTAATAAATT

>1547057|20
AATTAATTAATAAATTAGTT

>1547059|20
TTAATTAATAAATTAGTTAA

>1547061|20
AATTAATAAATTAGTTAATT

>1547368|20
ACACGGTGACGTCAGCTTCT

>1547438|20
GCGGCGAAGGCTTTCGTCAC

>1548063|20
AAATTAAAACATTTAAATTT

>1548066|20
TTAAAACATTTAAATTTTAA

>1548067|20
TAAAACATTTAAATTTTAAA

>1548149|20
AAATGATTCTAAAATAACTT

>1548182|20
AAAAACTGAGCAGAATTTTT

>1548249|20
ATCATTTTGGTCATGATGAT

>1548312|20
TAAACAATAATTAATTTTAA

>1548443|20
TTTTTTTGTTAAAAATTAAA

>1548762|20
TGATTATGTCGATATTATGA

>1548953|20
AAATGGCATCGATGTCATCT

>1549224|20
AACTCAGGAATTTCTAACTT

>1549507|20
ACTAAGATAATTTTATTTGT

>1549649|20
AAGCTTCGGTAATGAAGTTT

>1549739|20
AGATAAAACTTTTTTTTTCT

>1549994|20
ACGAATGATATATGATACTT

>1550100|20
TCTTCTTTACGGAAACAAAA

>1550455|20
ATCATATATATATAAATAAT

>1550525|20
GTAAAAATTGCACTTTCTCC

>1550607|20
TATTTCCTTTAAAGGTCAGA

>1551615|20
TTTCAAAAATATACTTCAAA

>1551699|20
GGTTTCTGTTTATAGTAACC

>1551774|20
TTAATTGATAAATTAATGAA

>1551776|20
AATTGATAAATTAATGAAAT

>1551780|20
GATAAATTAATGAAATTACC

>1552267|20
ATGATGATGATGATGATGAT

>1552721|20
TTGTATAATATATTTGAGAA

>1552798|20
ATAAATGATATATCATTTTT

>1552982|20
TTTCACTATGCAAAAAGAAA

>1553049|20
TATACAACTATAATTCAATA

>1553124|20
CTGACTATATATATATACCG

>1553126|20
GACTATATATATATACCGTC

>1553300|20
AATATTTGCAAGTATATATT

>1553535|20
GGAAATTTAGATAACTATCC

>1553592|20
TTTTCTTTTTCAAATAAAAA

>1553674|20
TTGTTCCGATCTCCGAAAAA

>1553806|20
ATCTTTTTTTAAAAAAACTT

>1554027|20
ACTATTAAAAATTTAATGGT

>1554361|20
TAAAGTTTGATCACATTGTA

>1554605|20
AGTTATTTTATATAATCTCT

>1554695|20
TGTTCAACTGAACTTGATCA

>1555209|20
AGGTCTCGAGCTTGAGAACT

>1555213|20
CTCGAGCTTGAGAACTCGAG

>1555899|20
AAGCATAGAGCTTGAAGCTT

>1557069|20
TTTCTGAACAGGTTAATAAA

>1557555|20
TGATTCAGAAAGCTGAAACA

>1557782|20
TTCTAACAATATCGTTGGAA

>1558124|20
AAATCACAGCTCTCTGTTTT

>1558402|20
CTGGAATAGATGCATTCGAG

>1558675|20
GATTAAAGATATCTCTGAGC

>1559154|20
AAATCAGATATATCAAAATT

>1559238|20
ATGAAGTTGCATAATTTCAT

>1559321|20
TTAAGGATAATTATGATGAA

>1559912|20
AGTTTTTATTAACAAACAAT

>1560153|20
AATTAACAGTAATATGAATT

>1560336|20
ATAAACGCAATTGCCATTCT

>1561031|20
GTAATGTATCTACACATAAC

>1561270|20
AAAATACAAATTTTGATTTT

>1561748|20
TATGGAGAAACTTCACCAAA

>1562135|20
CAAGCACTAATTAATGCAGG

>1562335|20
AAGAAGTACATATAATTATT

>1562441|20
ATCTAGAATATTTTATATAT

>1563006|20
ACTTACTTCAAGAACTACGT

>1563828|20
TTAATTCCTCGAGGAATCAA

>1564277|20
TCTTCAGGGAACGCTTAAGA

>1564387|20
ATGGGCCAAGCTTGGGTCGT

>1564476|20
TGTCACGTTATGAAATGACA

>1564504|20
TTTTGGAACCGGTTTATAAA

>1564751|20
GAAGTTGCACCTGAAAATTC

>1564937|20
AATCGATGCATACATTGTTT

>1565011|20
AGACCAGAAATTTTCGGTCT

>1565033|20
GGTTGAATCATGAGCCGACC

>1565584|20
AGAAAACGGTAAAATTTTCT

>1565952|20
TGGCTTGATAAACCATGCCA

>1566289|20
GATGAAACAGTTTTTGCATC

>1567498|20
ATTAATTTTCCATAATCAAT

>1567505|20
TTCCATAATCAATTTTGAAA

>1567511|20
AATCAATTTTGAAATTTGTT

>1567899|20
TATGGTCTTAAAAGACGAAA

>1568045|20
TTTTTTTCCATGCAAGAAGA

>1568132|20
TTCATATAACTTTTTATAAA

>1568321|20
TACTAAGATTAATACTAGTA

>1568364|20
TGTTATATTATAATGTAACA

>1568622|20
TTTAGATTACATAATTCAAA

>1568713|20
CATTTAAAAAACTTGAAATG

>1568739|20
TGTCTTTTAGCTCAAATAAA

>1568902|20
TCACATGTAGGTACTTGTAA

>1569021|20
TCTTACTTTTCAAATTAAGA

>1569234|20
AACAATTTAGATAAATAATT

>1569479|20
AGACCACCGAGCGGTGGCCT

>1570213|20
TAGTTGAAAATGTTAAACAA

>1570501|20
TTTGTTTTATAAATAAAAAA

>1570502|20
TTGTTTTATAAATAAAAAAA

>1570503|20
TGTTTTATAAATAAAAAAAA

>1570735|20
TGGGATCGTTATCTCTCCCA

>1570759|20
CCTGCCGGAGTTCCGACATG

>1571103|20
AAACTTTGTGAATAATGTTT

>1571392|20
TATTATAAATATTAATAAAA

>1571576|20
TGTTTTTCTAAAGAAGTACA

>1571756|20
TTCAAATATATATACGTGTA

>1571759|20
AAATATATATACGTGTATTT

>1571802|20
AAATATTTGTATACATATCT

>1571803|20
AATATTTGTATACATATCTT

>1571841|20
ATATATAAACGTTTATCCAT

>1571852|20
TTTATCCATATATACATACA

>1571854|20
TATCCATATATACATACATA

>1571859|20
ATATATACATACATATACAT

>1572109|20
TTTTCTATTAAAAAATAAAA

>1572688|20
TTTTTTTTTTAACAGAATAA

>1572705|20
TAAAATAAAATCTTACATTA

>1572738|20
TATCATTTTCGAAAATCTTA

>1572901|20
CTTTCAATAATTTTTAAAAG

>1572967|20
TGTTCTTTTGAAAATGAACA

>1573317|20
ACCAATTAAATTTAATTAAT

>1573432|20
TTATTAAAATATTTAAATAA

>1573438|20
AAATATTTAAATAAAACTTT

>1573449|20
TAAAACTTTAAAAAATTTAA

>1573513|20
AAAAAATTGAACAAATTTAT

>1573518|20
ATTGAACAAATTTATGCATT

>1573960|20
CAGAAACTCTAGTATTTATG

>1573975|20
TTATGAAGATACCTTTAAAA

>1574054|20
AACTTTGTTTTGATAAAGTT

>1574326|20
TATATATTTGATAAGATATA

>1574446|20
ACCTTCAAGTAGTAGAATGT

>1574751|20
TCTTCTGAATATCCAGTAAA

>1574861|20
TCAAATATATATCATTTTGA

>1575215|20
AACACACTCATCATTGTATT

>1575495|20
TAAAGATTATATAATCCTCA

>1575539|20
TTGTTTTGAATTCCAATCCA

>1575596|20
AATGTTAATGCAATAATAAT

>1576093|20
TAATTTCAAATTTTGAAATA

>1576340|20
ACTATGATTGAAATCACATT

>1576428|20
AAATATTCATAATAACATTT

>1576819|20
GGATTACTATAAATAAATCC

>1577083|20
ACACCCCGGATCCGGTGATT

>1577280|20
CTCCTCGAAGCTTGAAGGAG

>1577411|20
CCACCTCCACGTAGAAGTGG

>1577656|20
CTCTTTTGCATCCAGAAGGG

>1577980|20
AAATAATGTAGACAATAATT

>1578616|20
TAAAAGATCATTATATTATA

>1580293|20
TTTTATATATATACCGAAAA

>1580416|20
CTGAGAGATTAACATGTCAG

>1580569|20
TTAGATGCACTTGCATGGAA

>1580746|20
TAACAGGCAATGGCATGGTA

>1580892|20
ATAACTAAAAGTTTATTTGT

>1580895|20
ACTAAAAGTTTATTTGTAGT

>1581088|20
TGATTGCACATGTTCATTCA

>1581419|20
CATTCCAGACTTCTTGCATG

>1581427|20
ACTTCTTGCATGCATGGACT

>1582298|20
TGGATTGTCATAACAGTCAA

>1582352|20
ATATCCCATATAAGAGATTT

>1583351|20
TTTTAATTTGCAAAGTTTAA

>1584030|20
CAACCCTATATATAGTGCGG

>1584200|20
ATCTTAATTATTATATAGAT

>1584224|20
AACCCTAAAAGTTCAAGGTT

>1584377|20
CCCAGTATATGTGTATTGGG

>1584848|20
GAGTCTCCTCGAGAAGCCTC

>1584877|20
CTGGAAAAACTTTCTTCTAG

>1585041|20
CTCGAGAACATGAACTCAAG

>1585340|20
AAGGAGAAGACCTTTTCATT

>1585385|20
TAAATTGATTAATGAATAAA

>1585457|20
ACAAACGTCATAACGAATGT

>1585538|20
AGAACCCCTCTAGGTGTCCT

>1585977|20
ACTTCAATACATATTCAAGT

>1586081|20
CACATTTAAGCTGAAAAGAG

>1586281|20
ACATATTTCTAGAAACTTGT

>1586297|20
TTGTTGACATGTGGAAACAA

>1586425|20
ATGTCCACATATGTGACCCT

>1586532|20
CGCAGAACTTACGTTCACCG

>1588406|20
GTATTACAAGCATTTATTAC

>1588475|20
TATATATATATATAGATCGA

>1588476|20
ATATATATATATAGATCGAT

>1588477|20
TATATATATATAGATCGATA

>1588478|20
ATATATATATAGATCGATAT

>1588483|20
TATATAGATCGATATTTCTA

>1588970|20
TTAAGATTGATCAATGAGAA

>1589159|20
TTCGTAAATGAATTGAAGAA

>1589334|20
GAAAACATATAAATATTTGC

>1589338|20
ACATATAAATATTTGCATGT

>1589522|20
TTGTATTTAATTAATTGAAA

>1589556|20
TTAAGATATTAATATTTTAA

>1589606|20
AAAATAGAAATTTTCATTGT

>1589644|20
TTATATCAAATATGTTAAAA

>1589846|20
ATAAGAATTAAAATTATTTT

>1589948|20
AAATATTTGTACATATAAAT

>1590605|20
ACGCCGGAGATCTTCGCCGT

>1590736|20
GGTCACCGGATCAGCTGAGC

>1590981|20
TTTAAATTAAATAAATTAAA

>1590984|20
AAATTAAATAAATTAAATGT

>1591057|20
TTTAACATATTGATGATAAA

>1591260|20
AACAACATTACAATTTTGCT

>1591551|20
TGTATATGATAAAATTTACA

>1591663|20
CGTATTAGTTATCTAAAACG

>1591755|20
TCAAATTTAGCTAATGTTGA

>1591867|20
TTGGCCGAAGCCTCAACCAA

>1591914|20
AATATTATATATAACATTTT

>1592047|20
TTTTCAGATAGATATTAAAA

>1592309|20
ATAATTGTGGCCAAATATAT

>1592429|20
TGGATGATCTCGATAATCGA

>1592714|20
TAATATAACTAGATTTATTA

>1593035|20
AATTTTTTAAACAAAAGATT

>1593072|20
TATTTTGTACGTATAATGTA

>1593179|20
TCCTTAAAAATTCTTAAAAA

>1593358|20
TTATCAATTATTATTTTTAA

>1593370|20
ATTTTTAATAGCTTGAAAAT

>1593472|20
TTTTAATAAGCAAAATAAAA

>1593494|20
TTTTAATAAGCAAAATAAAA

>1593663|20
AAGAAATTTATGGATTTATT

>1593667|20
AATTTATGGATTTATTAATT

>1593704|20
CAAATTTAACAATAATTTTG

>1593740|20
ATTGATACTGCGGTTTCAAT

>1593842|20
TGTCAATTGTACATTTGTTA

>1593852|20
ACATTTGTTATGACATTTGT

>1594042|20
TTTCCTGGGTACGAAGGTAA

>1594126|20
TTCAAAATGATAAATTGGAA

>1594485|20
GCCTAAGCATTTGCATAGGC

>1594813|20
GGTTGGAAAAATGTCCAGCC

>1595031|20
GAAGCAGCAACTCCTGCGTC

>1595389|20
GAGACAATAGCTCTAGACTC

>1595567|20
GTTTGAAACCTGTATCATAC

>1596089|20
CCAAAACGAAAGCGTTTGGG

>1596266|20
AACAATAACAAGTACTTGTT

>1596269|20
AATAACAAGTACTTGTTCAT

>1596793|20
TGTCAAGCTATAGATTTACA

>1597106|20
TTAAGCTAATAATAAGTTAA

>1597138|20
TGATTTTCCATTTAGAATCA

>1597460|20
TTTCTTCTTCGGGGAAGAGA

>1597526|20
CACCGTTGGATCAAACGAAG

>1598072|20
AATTTTACTTTATTAGAATT

>1598082|20
TATTAGAATTAAGCCCAATA

>1598228|20
GTTTTACAAATTTTGATAAC

>1598310|20
AAAAAACTTGGAAGTTTCAT

>1598513|20
AGAACCGATGGAGCGGTTGT

>1598662|20
TTTACATGTTAACATACATA

>1598922|20
ATCAATTTATATCCATGGAT

>1599029|20
AAATGATAATAGTTTCATGT

>1599208|20
TTGTTTGCCTAATAAAACAA

>1599300|20
TAAGCTAAGTAAGTAGCCTA

>1599724|20
GTTTTTGCTTAACCAAACTC

>1600361|20
TTCTGTTTTTTAAAATATAA

>1600404|20
CGTTAGATATCTATATATCG

>1600596|20
TTTTATTGTTACCAACAAAA

>1600783|20
GTTTGTTGACGTCACATAAC

>1600872|20
ATAAATTCCTAAGAATGTAT

>1601788|20
CATTGTTGAGCTCTCCACTG

>1601969|20
CATATAATACGTTTTATTAG

>1602437|20
ATCGCATCCTTGGATCCCAT

>1602912|20
CGAGTCAAAGCTTTGAGAGG

>1602987|20
ATTTCTTCATATGAACGAGT

>1603253|20
CTGCTCTGCATTAAGAGCTG

>1603531|20
TGTATCCTCTAAAAGATAAA

>1603546|20
ATAAATGATTAAACATATTT

>1604217|20
CAGTGGTATGTAAACCAATG

>1604737|20
CATGTAATGATCACAACATG

>1605396|20
ATGAAATATTTTTATTTTAT

>1605428|20
TTTTACATGATGATGTTACA

>1605461|20
ATCCTATATGTATTTAGTAT

>1605653|20
AGAAATTGGTACTAATTGCT

>1605800|20
TTGTAATATATATATAGAAA

>1605801|20
TGTAATATATATATAGAAAA

>1606065|20
TATATCCTTATAAAGATAAA

>1606082|20
AAAATCATAATTTTACTTTT

>1606121|20
ATAGATCACTAGTCTTCTGT

>1606422|20
TATATTGATCATTGAATATA

>1606530|20
AACATGTTTTAAAACGAGAT

>1606595|20
TTTGCTTCTATTGTAACAAA

>1606598|20
GCTTCTATTGTAACAAAAGC

>1606738|20
TTGTTTATTACAATTAACAA

>1607280|20
TTTTTGGAAATTTTCATAAA

>1607301|20
AAAGTGCAAATTTGAATATT

>1607605|20
AACAATTAAATTCAATAATT

>1607921|20
GAACCAAAAAACTTTTGTTC

>1608180|20
TTTATTTCCGGGGAAATCAA

>1608470|20
TCACAAGTTTAAACCTAAGA

>1608729|20
TACATAAGATAACTGATGCA

>1608984|20
AAACACATGGCCTCGTTTTT

>1609296|20
GTAAGTTTCATCAATCTTAC

>1609712|20
TTTGTTTGCTAGCAACTAAA

>1609714|20
TGTTTGCTAGCAACTAAACA

>1609835|20
CATCTGAAGACCTTGAGAAG

>1610513|20
GATGAATGAAGCCACTCATC

>1610652|20
ATGTGTGTGTATATAGACAT

>1610653|20
TGTGTGTGTATATAGACATA

>1610654|20
GTGTGTGTATATAGACATAC

>1610809|20
CTGGTTTTACATGAAACAAG

>1611076|20
GCAGAAGAAGGATCATCTGC

>1612289|20
GTATAATTATAGAATTCTGC

>1612375|20
TTCTTGTAATAATAAAAGTA

>1612475|20
TGAAATATCATGTTAATTTA

>1612481|20
ATCATGTTAATTTAAATAAT

>1612503|20
AAATTGAAACTTTACAAATT

>1612691|20
ACCTATACGCTCGAATATGT

>1613387|20
TTGAAAGTTCGAAATCTCAA

>1613738|20
AAACTTTCTCAAGACACTTT

>1614172|20
ATAATGTGTTCACAAATGAT

>1614856|20
AATATTTTTGCAACAACTTT

>1615084|20
AAGAATAGAACTCCATTGTT

>1615130|20
TATATGTATATAAAACTATA

>1615134|20
TGTATATAAAACTATATATA

>1615371|20
TCAACACTCATGAATGCTAA

>1615589|20
TGTTTGAGTATTCTTAAACA

>1615766|20
AAACGATATATATAACTTTT

>1615862|20
ATATGAGTGGCCTTTCATTT

>1616527|20
TTTATTAAGTATGTAGTAAA

>1616714|20
TAATGTACATGTGTAAAATA

>1616750|20
ACATATCATGTGTGATGTGT

>1617009|20
GGTTATTACATCTAATCACC

>1617205|20
AAATCATAAGCATCTGTTTT

>1617434|20
TTCTAATCTCATGATTATAA

>1617448|20
TTATAATTTATAAAGGTTAA

>1617495|20
ATCAAATAATATTATTCTTT

>1618032|20
TCATAAAAAATTTTAAATAA

>1618121|20
TCTTAGCTTATATACTAACA

>1618243|20
AGTCTCTTATACAAGCAACT

>1618419|20
AGTCTCTGAGCTTACAGAAT

>1618590|20
TTACATGTTTTAACATGAAA

>1619464|20
AAGCTGTGCAAGCAGAGCCT

>1619849|20
TTAGGTCTTGCGAGTCCCAA

>1620205|20
TGCAGTGGCATTCTTCTGCA

>1620889|20
AAGATCAATACATAGATCGT

>1621138|20
AGAAACCACAGGTGGTGACT

>1621969|20
AATGAAAGAGCTGTGTGATT

>1622846|20
CTAAAAGACCTCTCTTTCAG

>1623129|20
TCCGCTTGTTAACAGCCTGA

>1623346|20
AAGAAGATGATGAAGTTCTT

>1623806|20
TTACCAATCTAGATTTGTTA

>1623975|20
TATTTTTAAACTAAAGAATA

>1624832|20
TGGTGCGAGCGATAGCACAA

>1624905|20
AAATGAGACTAATCCCAATT

>1624928|20
AATCAAAAACCTTTTTATTT

>1624977|20
AAAAGAAATAAATTACTTCT

>1625329|20
CAGGAAGCTTTTGCCTCCTG

>1626307|20
AGTACTTGGCGTCAAGACCT

>1626500|20
TGTTTTCTAGGTGAAAAACA

>1626721|20
AGCATGCATGTATGTGTGCT

>1626853|20
CTTCACCCTTAAGGTTGTTG

>1626881|20
ATTTCAGCAATTCCTGGACT

>1626930|20
TTTAGTTTCTTGATACCAAA

>1627455|20
AGTGGAGGATATGCTCAACT

>1628953|20
GAATCAATTTATCGTGATTC

>1629467|20
CTGCTAGTTATAAGAATCAG

>1629707|20
TTTTATCTTTAAACAAGAAA

>1629816|20
GTAGTTTAGATTTAAAAAAC

>1629940|20
ACTATTTCATATGAGTTTGT

>1629975|20
GATGAACTATATATATCCTC

>1630585|20
CCATGGGATCCATCCCTTGG

>1630595|20
CATCCCTTGGCAAATGGAGG

>1631018|20
TGTATAACAAATGTAAGACA

>1631105|20
AACAGAGAGACCTCTGTGTT

>1631140|20
CCAATTTCTGAAGATGTTGG

>1631391|20
TGGGATCCATGTTGATCACA

>1631868|20
ACATTTAAAGATATAAATTT

>1632736|20
AAGAAAAATATAAAATTCTT

>1633088|20
TTTGGATGAATATACCCAAA

>1633558|20
ATTTAGCATGCATGGACAAT

>1633829|20
GCTCTGAGTAAAGTTAGAGC

>1633955|20
AAGGTCCAGTACATGTCCTT

>1634335|20
GCTATCTTAAGCAACATAGC

>1634359|20
TTTATCCTACTTAGGCTAGA

>1634366|20
TACTTAGGCTAGATGAAGTA

>1634762|20
GTAGCTCTTCCAACAGCTAC

>1635060|20
TCCAAAACTTGATCTTTGGA

>1635845|20
AGAGAGAGTCGTCTGTCTCT

>1636029|20
TTTTCTCACATTTTAGAATA

>1636033|20
CTCACATTTTAGAATATGTG

>1636034|20
TCACATTTTAGAATATGTGA

>1636089|20
TTGTTTCATTGAAAAAACAA

>1636232|20
AAATTAAATGCAACAAATTT

>1636401|20
TATAAAAACATATTATTAAA

>1636965|20
TTATCAGTTATAACCCACAA

>1637073|20
ATAACAGAGGACTCTGTTTT

>1637211|20
TTCGGAATAGCTGTTAAGAA

>1637918|20
CTGTTATATGTATATAAATG

>1637921|20
TTATATGTATATAAATGGAA

>1638044|20
ATCATAATAAGTATCATGCT

>1638065|20
AATATACTATATAATTTATT

>1638077|20
AATTTATTTATAAAAAAAAT

>1638131|20
AAAAAAAATATCATATTTTT

>1638345|20
TTTACAAATATATTAGTGTA

>1638346|20
TTACAAATATATTAGTGTAA

>1638428|20
TAATTAATCCAAATTTATTA

>1638464|20
TTTGTCCTAATTAATCCAAA

>1638561|20
GTATATATATTTATAAATAC

>1638582|20
ATGAGTTAAATTTTAATTAT

>1638718|20
ATTTTTTATTATAAAATAAT

>1638727|20
TATAAAATAATTTTTTTGCA

>1638759|20
TAAGATAAAATTTTGACATA

>1639110|20
TATTGAGTAATAAATAAATA

>1640127|20
TTGCCTGCTCCTGGAGGCAA

>1641628|20
AGTGTATATATAGATAGAAT

>1641940|20
CCGGGTCTGCACAGACTCAG

>1642138|20
CGTACGGAACGATCAGTCCG

>1642286|20
TTTTGCAGCCGGCCGGCAAA

>1642722|20
GTATCTCAAATTCTCGATAC

>1642763|20
AAGCAAACCAAGGCTTGGTT

>1642988|20
TATAATTCACGTGACTTAAA

>1643167|20
CTAGACGCCTACACGTCTTG

>1643290|20
ATATATATATATATATATTT

>1643292|20
ATATATATATATATATTTTT

>1643294|20
ATATATATATATATTTTTTT

>1643455|20
GTAGCCGTGGTCACCGCTTC

>1644067|20
TCTTGGGTTAAAAGCCGAGA

>1644419|20
CTAATAGTAATAACTATAAG

>1644458|20
TTTTTGGTTAAAACTTAAAA

>1644681|20
ATGCTTTATTTCTAATGCAT

>1644710|20
TATTTTTCTAAATAAATATA

>1644874|20
TCCAAATTTGGATATTTAGA

>1645087|20
TCAAAATTTGAAATTTTAGA

>1645097|20
AAATTTTAGATCCTCAATTT

>1645172|20
TTTGATTTTCCAATATTAAA

>1645179|20
TTCCAATATTAAAATTATAA

>1645243|20
TACATTTAGGACTAATTCTA

>1645249|20
TAGGACTAATTCTAGTCATA

>1646194|20
TTATCAGTTATAACCCACAA

>1646302|20
ATAACAGAGGACTCTGTTTT

>1646417|20
CCACCATATCGATATTCGGG

>1646779|20
TTCTTAGTAGCTTCGATGAA

>1647165|20
TTCATATGTATATATATACA

>1647169|20
TATGTATATATATACATATA

>1647170|20
ATGTATATATATACATATAT

>1647171|20
TGTATATATATACATATATA

>1647175|20
TATATATACATATATATAAA

>1647176|20
ATATATACATATATATAAAT

>1647177|20
TATATACATATATATAAATA

>1647178|20
ATATACATATATATAAATAT

>1647179|20
TATACATATATATAAATATA

>1647181|20
TACATATATATAAATATAGA

>1647182|20
ACATATATATAAATATAGAT

>1647183|20
CATATATATAAATATAGATG

>1647223|20
TGCACATGCATGCGTATTCA

>1647585|20
ATCAACAATGAATGATTGAT

>1648562|20
TCATTATCGTTCAATAATCA

>1649705|20
AACTTGTATATATTCATGAT

>1650798|20
GAGTAATAAATTTTCTCCTC

>1651358|20
AGTTTATCAAAAGATAAATT

>1652281|20
CAAAATGATCGATCACTTAG

>1653250|20
GAAAAACATGCCTGTATTTC

>1653519|20
TAAAATGATTAATATTTTCA

>1653529|20
AATATTTTCATGAATCTAAT

>1653879|20
AGCAAACCGCGCTGCTTCCT

>1653949|20
TTGAATAGAGTTCTAATAAA

>1654330|20
AACTATAGCATACCATATTT

>1654708|20
TAAAACTGATATGAGTATCA

>1656054|20
GGATCAGTCTAACCTGATAC

>1656149|20
ATAAGCAGAAAACTTCTTAT

>1656564|20
TGTCTGGTATATAGGAGTCA

>1656878|20
AGAGCAGTTTACGCTGCTGT

>1657166|20
AGATATTGTACACAATCCCT

>1657461|20
AAGCCAGTCTAGAATGTCTT

>1657644|20
AGGCAATCTCATTATTGCCT

>1658105|20
TTCAGCAAAGCTTGGATGTA

>1658462|20
ATCAAGTTAATGAAATTGTT

>1658495|20
GTAAGCAACTCGTGGATTAC

>1659037|20
TTAAACTTTCGAAAGCCTTA

>1659314|20
CAGCATCGGATGCGATAGTG

>1659348|20
AAGAAAAAAGCTTGCATCTT

>1659552|20
AATATATAACGTCATAAATT

>1659592|20
TTTCATATGTATATGTGACA

>1659625|20
AAGTAAATATAAAATGACTT

>1659724|20
TGTTTAGTCATGATTAAATA

>1659971|20
AAGACAAATATAGTTATCAT

>1660203|20
TATATATAAGCAAAAATATA

>1660310|20
TTTGTTCTTTCAACAAAAAA

>1661686|20
ACTTTATTTTCAAATATACT

>1661706|20
ATTATGTTAATTATGATAAT

>1662862|20
ACAATATAAATTTAAGTTAT

>1663095|20
ATAAAGATAATAATATTAAT

>1663116|20
TTATATGATATAGCATAAGA

>1663131|20
TAAGATTAGTCCCAATCATA

>1663174|20
AACTAATTTTAATATTTGAT

>1663334|20
GTCGTTTGTGTCCAAACCAC

>1663424|20
CGAAGACGACGTCGTAGACG

>1663937|20
TTACTAGATAAATATCGTAA

>1664337|20
TTACAAAAGAACTTATATAA

>1664475|20
TTCAATTAAATTGATTTGTA

>1664518|20
CAAAAAATAATTGAATTTTG

>1664543|20
TATTAAAATATATTTGAGTA

>1664889|20
CTATGTAAAGCTAAAGATAG

>1665093|20
AACAAATCCCGAAAATTGTT

>1665220|20
AAAATGAGTATACTAGTATT

>1665386|20
ATAATATTGAGAATTATTAT

>1665415|20
CATAATTGATCTCAATATTG

>1665424|20
TCTCAATATTGGTTTTGAGA

>1666070|20
CGTAGATGCATTCATCGTCG

>1666297|20
CGGACCATGGCCATGCCACG

>1667122|20
TTAATGAAATATTTCTCTAA

>1667205|20
CAATAAAAGAACGTTGATTG

>1667207|20
ATAAAAGAACGTTGATTGAT

>1667859|20
TTTCTTTTTCGAGGAAAAAA

>1667876|20
AAATAGGATTCATTCCATTT

>1667966|20
CAAAAAGTTTGAACTAATTG

>1668178|20
CCAGAGATGATCTTGTCTGG

>1668624|20
TTGCGTTATGAAGAACGGAA

>1668684|20
TTCTCTCTTCTCAAAGAGAA

>1668850|20
TGAACCCAACGTTAGGTTCA

>1669045|20
TTTTAAACGGCTGGTTGAAA

>1669098|20
TTCTAATTGTACGGTTACAA

>1669168|20
AACAAATTATACAAGTTTTT

>1669246|20
TTAATTTATTATTAACATAA

>1669254|20
TTATTAACATAAGACAATAA

>1670399|20
TTGCTCGATACATCGAGGAA

>1670879|20
TGAAGTTGTTAAAAACGTCA

>1672800|20
TTCTGGAGGATCTCACAGAA

>1672941|20
AAACGATGTTACCATCATAT

>1673057|20
TAGCTATAGTGCCATGGCTA

>1673242|20
TGCAAGGTCATTGCCTTCCA

>1673323|20
CTGTTGGATATCTCAAAAAG

>1673639|20
TGAGATACTTGAGCATCTAA

>1673704|20
TGAAACTTTACAAAGTTTGA

>1674033|20
AGAAAAAAATATTTATATAT

>1674037|20
AAAAATATTTATATATATAT

>1674039|20
AAATATTTATATATATATAT

>1674257|20
ATATTGTTTTAAAACTTTAT

>1674261|20
TGTTTTAAAACTTTATAATA

>1675652|20
TACTGATGACTGCATCAATA

>1675854|20
CCATTGATGATGATCACTAG

>1676212|20
TTATATTCGATCTAAGCTAA

>1676357|20
ATAAATCTTATAATAAATAT

>1676388|20
TTTCATAGATATATAAGAAA

>1676590|20
TTTTAAAATAAATAGTAAAA

>1676693|20
TTATTATTTTTAAAAAATGA

>1676844|20
TTTTAAAATTAATATTGAAA

>1676847|20
TAAAATTAATATTGAAATTA

>1676889|20
TTAAAAGTTTAAACGTTTAA

>1677061|20
TTTAAAATTTAATACTTAAA

>1677127|20
TTTATTATTTAAATATTTTA

>1677131|20
TTATTTAAATATTTTAGTGA

>1677284|20
AGAGAAAATTAATTATTACT

>1677308|20
TAAAATCATTAATAATATCA

>1678353|20
ACACACATATATATATATAT

>1678356|20
CACATATATATATATATAGG

>1678494|20
TTTTTTTTAAAAAAGAAAAA

>1678505|20
AAAGAAAAATTGTTTTCCTT

>1678881|20
ATTTTTCTCTAAACCAAAAT

>1679071|20
TTTGTTTATACAATAACAAA

>1679309|20
GATTATCATCGATACTGATC

>1679321|20
TACTGATCCTGGAATCGGTA

>1679550|20
CTTAAGAGAGCTATCATGAG

>1679627|20
TTAAATTCACCTGAAGTTGA

>1679980|20
GTAAGAATAATAATTCACAC

>1680017|20
ATCTGTGTTATAAATCAAAT

>1680123|20
CGATACGAAGCTTCGAATAG

>1680322|20
CCGCAATTTTTATATTCCGG

>1680380|20
TTCATTACCTTGATAATGCA

>1680751|20
ATGTTTTATATTGAAAATAT

>1681857|20
TTCATTACTTAACTGACGAA

>1681926|20
ATGCAATTATGAAATTTCAT

>1682195|20
AAAACAAAAACATTCGTTTT

>1682198|20
ACAAAAACATTCGTTTTTTT

>1682199|20
CAAAAACATTCGTTTTTTTG

>1682539|20
TGTTCCTCCGCGGCGTAAAA

>1682873|20
CATCCCGGACGTCCGCCGTG

>1683069|20
AGGATACGGCGCCGTTTCAT

>1683540|20
AAATGGGACATGTAGCATAT

>1684413|20
AGGGCTTCACATGATGCACT

>1684850|20
GTGTATCATCTATGATTAAC

>1685242|20
TAGATGTTAATTCAAATTTA

>1685482|20
CTGGTATGGTGCCGTACCTG

>1685744|20
TCTGATCTTGCAGCAGCAGA

>1686857|20
TTTTACTCAATGGAGGAATA

>1687235|20
TGAAGAATCGCTTTTATTCA

>1688251|20
CCTTATTCATAGCATTAAGG

>1688260|20
TAGCATTAAGGTTAATTCCA

>1689773|20
ATTGATTTGTAAATCTCAAT

>1690122|20
TGAAAATAATATTTTATTAA

>1690133|20
TTTTATTAATAAAAAAAAAA

>1690929|20
AATGATATATTTACATAATT

>1691300|20
TAATAATAAGATTATAAATA

>1691363|20
ATCATTATCATAATAGTTAT

>1691380|20
TATTATATGCTTATAAAATA

>1691426|20
CATATTGAAAATTAAATGTG

>1691526|20
TTATTTGACTATTAAAAAAA

>1691557|20
TATTTAGTTATTACTAATCA

>1691564|20
TTATTACTAATCAATAATGA

>1691710|20
CTGGCCAGATTTCCGGCAAG

>1692442|20
ATACGTATGTGTATATGTAT

>1692543|20
TAAACCGTATATAACGTTAA

>1692559|20
TTAATTCTATAGAGAACCAA

>1692893|20
TTTATCAAAATTTCAACAAA

>1692975|20
TGCAAAACTTATGTTTTGGA

>1693086|20
ATTTGTACATATATGCACAT

>1693180|20
TTGTGAAATTAAATTTAAAA

>1693230|20
AATGACGACATCACCTCATT

>1693242|20
ACCTCATTTTTATATGAGAT

>1693269|20
GATCAACTTAGCAGTTGACC

>1693684|20
TTTCTTTATTAATTAAAAAA

>1693686|20
TCTTTATTAATTAAAAAAAA

>1693688|20
TTTATTAATTAAAAAAAAAA

>1693998|20
AAAAAAATTGTAATTTTGTT

>1694594|20
ATGCGATATGGATATTGGAT

>1694888|20
TTGCTAACTTGAGTTTGAAA

>1694983|20
GTGTTGTGTATACCTAACCC

>1695001|20
CCCGTGACCCGGGCCACAAG

>1695533|20
GCATATATATGTAAGTATGC

>1695547|20
GTATGCATTTAAATTCAAAC

>1696034|20
AAAATCTTATAACTGATTTT

>1696114|20
GGTATATATCTATATAAAGC

>1696258|20
TTTTTTTTCATGATAGATAA

>1696433|20
TTCTTGAAGCGCGTCCAAAA

>1696508|20
ACCTGTTATGGATAAAATGT

>1696912|20
TTTTTAAAATATGTTTTAAA

>1697029|20
ACATGTGATTAACTAGATGT

>1697109|20
TCGTTAATCATTATAAACAA

>1697249|20
ACCAAAATCTAGATTACGAT

>1697296|20
GTTAAAAAATGGTCTTTAAC

>1697550|20
ATTATGCTATATAGAATTAT

>1697616|20
TAACAATGTTAAAATTGTAA

>1697629|20
ATTGTAACATTTGTTCAAAT

>1697633|20
TAACATTTGTTCAAATATGA

>1697638|20
TTTGTTCAAATATGACAAAA

>1697912|20
AAATAAAACTAGTTTAAGCT

>1698096|20
GTCATTTCAATTTCAAGGAC

>1698156|20
TCTAGAACTTGAGATCTGGA

>1698254|20
GATTGTGAACCTGCAGAATC

>1698377|20
AACTGCTGCCGGTAGCTGTT

>1698496|20
GAAACAGGCATCAATGTTTC

>1698826|20
TTTCATTTCTTGGAATAAAA

>1699403|20
AGCCCATCAATTAATGTGGT

>1699452|20
CCTGAATCATGTGATTGTGG

>1699561|20
AAACATTTCATGAAATAGTT

>1699750|20
GTCAGGAAGTATTCCCTGCC

>1700264|20
TCGAATACACGAGGATCCGA

>1700541|20
TTTTGAATTTGCATTCATAA

>1700654|20
TTTGGTGAATAATCAGGAAA

>1701240|20
GATGTTCTTATCAGAACTAC

>1702033|20
TTATATCAAATCTAATAAAA

>1702090|20
AAAGTGTTGCACAAAACTAT

>1702970|20
AAAAAATGAGATGAATTTTT

>1702991|20
TAGAGTTATGCAAAATTTTA

>1703156|20
CAAAAGACGATGTACTTTTG

>1703223|20
GATGCTCTTATCAGAGCTAC

>1703827|20
TCAGACAGTCGTTTGTCTAA

>1704014|20
AAAGTGTTGCACAACACTAT

>1704291|20
CAAGAAGCCATGGCATGGTG

>1704920|20
ACTTATGACATGTGATATAT

>1704931|20
GTGATATATCAATATGTAAC

>1705333|20
AAAATAAAAAAATTGATTTT

>1705398|20
AACATCTATATATACATTTT

>1705586|20
TTAATATTATACTTTATTAA

>1705592|20
TTATACTTTATTAAAAATAA

>1705736|20
TAAATTTTTTAATAAAAATA

>1705737|20
AAATTTTTTAATAAAAATAT

>1705738|20
AATTTTTTAATAAAAATATT

>1705771|20
ATAAAAAAATAATGTTTAAT

>1705822|20
TTTATAATATTTATAATATA

>1705832|20
TTATAATATATGAATTTTAA

>1705893|20
TTGAATTATATATCTTTTAA

>1706120|20
AATCATATATATATATATAT

>1706139|20
TATATATATATATATATCAA

>1706141|20
TATATATATATATATCAAAA

>1706142|20
ATATATATATATATCAAAAT

>1706143|20
TATATATATATATCAAAATA

>1706144|20
ATATATATATATCAAAATAT

>1706152|20
ATATCAAAATATCATTATAT

>1706163|20
TCATTATATTAATAAAATTA

>1706165|20
ATTATATTAATAAAATTAAT

>1706172|20
TAATAAAATTAATATAATTA

>1706185|20
ATAATTAAAATTTGAATTAT

>1706208|20
GTTATAATCTAAATTTTAAC

>1706288|20
TGTATACTAAATAATATATA

>1706297|20
AATAATATATATATATATAT

>1706347|20
ATGAATTATATTTATTTAAT

>1706358|20
TTATTTAATCTACTAAACAA

>1706386|20
TTTAGTTTTTAAAAAAGATA

>1706683|20
TTCACCGGCTAGTCGGTAAA

>1706950|20
CTTAAACGACGGCGTTTTTG

>1707630|20
TTTGATCTTAACAGATTAAA

>1708044|20
GGTAATTGAGCTCATTTTCC

>1708692|20
TTGTCCACATATGTCGTGAA

>1709119|20
CTGGTTTGATATAGAAACAG

>1709152|20
GTGTATAGCCAGTTAGACAC

>1709296|20
TCGTGACAGTAATGTGAAGA

>1709412|20
TAATGTTATTTATATCATGA

>1709484|20
TCCTAGTTCATGAAAAATGA

>1709770|20
CTTGTTTTTCAAGAAACCAG

>1710138|20
TTTCCCGAAGGTTCAAGAAA

>1710196|20
AATATCTCATAAGAGCTAGT

>1710604|20
TTACCAGTTGAAACTTGAAA

>1710614|20
AAACTTGAAATCTGAAGCTT

>1710941|20
TGCTGCTGGATTCAGCCCCA

>1711582|20
AACTCTATTATCAGAGACTT

>1711622|20
GAGACATTCCGGAGTTCCTC

>1711669|20
TAAGTTCTGGACATATCTTA

>1712577|20
TTTATATACTAGGTTATTAA

>1712846|20
GTCTGCCATATTTGCCAAAC

>1713317|20
TTATATATTTAAATTTTTGA

>1713957|20
GAAAATAATACATCACTTTC

>1714000|20
TGGATTTTATATACAGCCCA

>1714219|20
TCTATAATAATAATAATAAA

>1714359|20
TAAAGCCTAATTAGGGATTA

>1714530|20
AGAAATACTTATGTATCTAT

>1714613|20
AAAACATCTGGAGATTTTCT

>1714798|20
ATTTATACAAATCAATAAAT

>1714805|20
CAAATCAATAAATAAATTTG

>1715089|20
TCGTTTTAAGCGCAAAACAA

>1715187|20
GAGAGAGACATTTCTGTATC

>1715246|20
AAAAAAAAAGCAATTATTTT

>1715247|20
AAAAAAAAGCAATTATTTTT

>1715448|20
TTTGGCTTAATTACACCAAA

>1715655|20
AGTTCTTGTTTACATTAACT

>1715845|20
ATGATAACATATTTAATCTT

>1716946|20
GGCGCTGATATATGGGCGCC

>1717365|20
TTCTTTCAGTGCTGAAGGTA

>1717620|20
TGGCATATGTAAATGTGACA

>1718059|20
AAACTCTAATACTAAAGATT

>1718277|20
CTAATATAGCGCCAGAATAG

>1719236|20
GTATATTAACAATCATATAC

>1719408|20
TTGTTCCATATATTGTCCAA

>1719830|20
TTGAGCACTGCAGTGTTCCA

>1719950|20
AAACTTGCAATTGTAATTAT

>1720114|20
TCATATTGTGCAGAGAATGA

>1720295|20
ATAACTTTATATAAGATTAT

>1720501|20
AGTCATAAATAATTTTGAAT

>1720815|20
ATATATATATATATATATTT

>1720817|20
ATATATATATATATATTTCT

>1720818|20
TATATATATATATATTTCTA

>1720820|20
TATATATATATATTTCTACA

>1720885|20
GAAAAGTTAATTAGTTTTAC

>1720950|20
TTGCAGCAAGCTTATTTCAA

>1721277|20
AACGATGCAGCTGCAGCATT

>1721416|20
AAACCGGATCAAACCGGATT

>1722663|20
TTGCTTGCAGCTTGCAGCAA

>1722665|20
GCTTGCAGCTTGCAGCAATC

>1722739|20
ATGTGAAAAGCCATTCAAAT

>1722881|20
TGATTGCATGCATGTGTTCA

>1723224|20
GTGTATATCGCTATTTAAAC

>1723588|20
TTGAGTGTAATTATTCCCAA

>1723743|20
ATTTTCATAATTAAGAATGT

>1723931|20
ACTGAGGAGATTTCCCGAGT

>1724148|20
AAAAAAGTTATAACCATGTT

>1724272|20
CGGATAAAACGAGTTTTCCG

>1724452|20
TTTTTTTTGTACGACCAAAA

>1724470|20
AACTCAAAAGCTCTTTTGTT

>1724471|20
ACTCAAAAGCTCTTTTGTTT

>1724514|20
ACATTAATATATATACATGT

>1724540|20
TCAAAGTTCTCTAACTCTGA

>1724600|20
AATTCATCTTACGATTCATT

>1724904|20
GACATAAGTATAGTTTTTTC

>1724931|20
ATTACAATTTCAATTGTATT

>1725041|20
TCAGTAGTCATGATTAATAA

>1725060|20
AGTTATTTATATACATAAAT

>1725115|20
TATTAGAATTATTTCAAAGA

>1725310|20
TTGAGACCATATGGTCCCTA

>1725678|20
ACTGGCGAAATTTCCCTAGT

>1725807|20
GGCCGCTAGCGCCATCGGAC

>1725937|20
ATATATATAATTAAGTACAT

>1726370|20
ATAACTTGTAAACAATATAT

>1726378|20
TAAACAATATATATTCCTTA

>1726983|20
AATGTGCAACTTTTCATATT

>1727049|20
GCTAAATTTCGCATCTTAGC

>1727431|20
AAGATGCGCTAGGACAACTT

>1727498|20
ATCATTATAGCTAGAGAGAT

>1727684|20
ACTTTTCTCATGAAAGCAGT

>1728264|20
TATTACAGGATTCTGTGAAA

>1728427|20
TGGTGTAATGAATTATTCCA

>1728488|20
AAAACTTGTATAAAATTTGT

>1728512|20
ATTTTTTTTATAAAAATAAT

>1728519|20
TTATAAAAATAATTTGAAAA

>1728528|20
TAATTTGAAAATTCAAAGCA

>1728643|20
TATAGTTTTGTAAATCTAAA

>1728646|20
AGTTTTGTAAATCTAAAACT

>1729124|20
TTTTCATATCGTTTTGTAAA

>1730048|20
AGAATGAGAAGTTTGATTCT

>1730184|20
AAATTTATAAATATTAATTT

>1730188|20
TTATAAATATTAATTTTTAA

>1730189|20
TATAAATATTAATTTTTAAA

>1730204|20
TTAAAAAATATATATATAAA

>1730207|20
AAAAATATATATATAAATAT

>1730208|20
AAAATATATATATAAATATT

>1730211|20
ATATATATATAAATATTAAT

>1730226|20
TTAATTTTGATGAAAAGGAA

>1731366|20
GTTTGCTCGCTCTAGGAAAC

>1731602|20
CATATGGACATATCAATATG

>1732381|20
AGCAACTTGTAAGAGGTGCT

>1732403|20
TTGAAAAAGATCAATCTCAA

>1732549|20
TTTTGCTGTATATGCCAAAA

>1732638|20
CCAAATTTAATCAAATTCAG

>1732820|20
TTATTTGCGTACGGACATAA

>1733292|20
AAAGAAAGGTTCTTTTCTCT

>1734926|20
CAAGGGATTTTAACACCTTG

>1735349|20
TTCATTTGACATTAAATGGA

>1735696|20
TGAGTTTGGATTCAAAATCA

>1735769|20
AACATTTCTGCAGTTCTGTT

>1736240|20
AGGAGGTGCTATCGCCTCAT

>1736376|20
CTATATGTATATGCCTATGG

>1737212|20
AAAACACAACTTTGATTTTT

>1737222|20
TTTGATTTTTTTAAGTCAAA

>1737463|20
TTTTCATATATATCTTCAAA

>1737781|20
TCGAACCAAATTTGGCTGCA

>1737905|20
TAAAAATCCACAGTTTTTTA

>1737913|20
CACAGTTTTTTAAAATTGGG

>1737933|20
GAATCATTTGATAATTATTC

>1738281|20
TTTAAACCCCTTGGTCTAAA

>1738539|20
TAATTATATGCATATATTAA

>1738587|20
TATAAAGTTTAAAATAAATA

>1739091|20
TGTTATAGTTATAAATAACA

>1739283|20
AAACTTTCAGCTGTAGCTTT

>1739485|20
ATAAAATTAATATATTTGAT

>1739563|20
CATGCCTATTAAAAGACAAG

>1739620|20
TACTAATATATATATATATA

>1739621|20
ACTAATATATATATATATAT

>1739623|20
TAATATATATATATATATAA

>1739625|20
ATATATATATATATATAAAT

>1739627|20
ATATATATATATATAAATGT

>1739730|20
AGAACTTTAGCTAAGGTAGT

>1740087|20
TCCACTATAAATATAATGAA

>1740355|20
AATTGTTTTATAAAACAAAT

>1740371|20
AAATATAACGTTTTATTTTT

>1740435|20
ATATTTACGATCTTCAATAT

>1740459|20
ATTATTTTCTACTATATAAT

>1740580|20
TAATTCTTAGCTTTCAATTA

>1740587|20
TAGCTTTCAATTAAAATCTA

>1740647|20
CTGAATTTAATCAAATTATG

>1740684|20
ACTTACCATATATGATCAAT

>1740718|20
TAAAAATAATAATGATTTTA

>1740987|20
TATGAATATTATTATTAAAA

>1741193|20
GCCGTCCATTAATGGCGGCC

>1741240|20
TCTCAATCTCTAGTTAGAGA

>1741562|20
AAGGGTTTGATCTAAACCCT

>1741823|20
TCACCAACCATGAGTGGTTA

>1741847|20
ACCTAAAGAGCTCTTTGACT

>1741977|20
CCGTGAGCAGCTTCTCTCCG

>1742337|20
CTACACTCACGTGGGAGTCG

>1742705|20
AAATGTACATATATAGATGT

>1742708|20
TGTACATATATAGATGTATA

>1742800|20
GAACAAAAATAATTATTTTC

>1742802|20
ACAAAAATAATTATTTTCTT

>1743019|20
GTTTTATTAGTTATAAAAAC

>1743033|20
AAAAACAGACATCTATTATT

>1743327|20
ATATATAAAGTTATTTATAT

>1743653|20
TTCATCTATAAATATATGCA

>1743678|20
TTATTCTATATATAACATAA

>1743989|20
TCAGAAAAACGTTTATTTTA

>1744645|20
TCGGTTTAAATTTAATACCA

>1744702|20
CAACGAATAGCCAATCGCTG

>1744815|20
CTCTCTCCATTTGGCGATAG

>1745563|20
TACAAGTTAATTAACGACTA

>1745618|20
ATTTAGGGTCGTTGCTAAAT

>1745671|20
TCGTATTTTCGGAATGACGA

>1745675|20
ATTTTCGGAATGACGAAAAT

>1746445|20
TACCGTGACTAGGCCCAGTA

>1746580|20
TCAAATTATATGAAATTTCA

>1746802|20
CTTCATGCAGCTTCCAGAAG

>1746914|20
TATTTAGCGATGGATAATTA

>1747015|20
TACAATATGTTTATATTATA

>1747110|20
ATATCAAATATATATAGTAT

>1747111|20
TATCAAATATATATAGTATA

>1747112|20
ATCAAATATATATAGTATAT

>1747475|20
ATTTTATCATATGAGAGAAT

>1747693|20
AAAGCAAGCTAGCATCCATT

>1747772|20
TGAATTGAATATTGAAATTA

>1747812|20
ATTTTTAAAATTGAAGAAAT

>1748642|20
ACACTGCTGGTCAGGAGCGT

>1748733|20
CACCACTTTCGAAAGCGTTG

>1748901|20
TGTGACCTAGCTAGAACATA

>1749462|20
ATTTATTTGGTCACATTAAT

>1749506|20
ATTCAAAAGATCTATTCATT

>1749799|20
CCGCCTTCTCGCGGCGGCGG

>1750061|20
TTCATTGGAATTGCATTCAA

>1750171|20
TTGATTTTGATAAAAATTGA

>1750715|20
TTGGTGTTAATTAACGACAA

>1750927|20
ACGTCATCTGGAGATGCCCT

>1751414|20
AATAATCTAATTAGCTCGTT

>1751509|20
TTCTGAAAATTTTGGCAGAA

>1751514|20
AAAATTTTGGCAGAAATCTT

>1751836|20
ACATGATGAACTCTTTATGT

>1751974|20
AGAAACCCAATTAAGTTTTT

>1752026|20
AAAGCATCATGTGATGTTTT

>1752464|20
CCTTAGTTGGCTTTCTAAGG

>1752572|20
GTATTTTCCTACTAAAATTC

>1753831|20
AAAGAAACAATTTTTCTTTT

>1753842|20
TTTTCTTTTGCACATAAAAA

>1753843|20
TTTCTTTTGCACATAAAAAA

>1753931|20
TGTATATGTATACATACACA

>1753933|20
TATATGTATACATACACACA

>1754166|20
GATTCGATTAAAAGAGAATC

>1755998|20
TAATTTTCTGAAGAAAACTA

>1756258|20
TTACAAATCATAATTTCGAA

>1756554|20
TCATCCAGGTACCTAAAAGA

>1756597|20
ATCAACTTCAGAAAGTTGCT

>1757043|20
GCAGATCCTAATGCATCTGC

>1757148|20
AGGTTTCTAGGTGGAAAGCT

>1757551|20
AAACGCATAATTAGGCATCT

>1757792|20
AGTATCAAGATCATCCTACT

>1758053|20
ATATATCCTTTAAGATCTAT

>1758117|20
GTTCAAATATTTTTTTGATC

>1758286|20
TATGGACTACGGAGTCTCTA

>1758379|20
CATCTGGCTTGTGCCATATG

>1758582|20
AAGGTTTGAGCTCTATTCTT

>1759659|20
GAAGCTCTTGCTGGTGCTTC

>1760193|20
AAATCGGGAATTCATGGTTT

>1760214|20
GGGATCTTTGCAAAGCTTCC

>1760508|20
TAGACCGATATATCACTTTA

>1760922|20
CATCAGTGTTAATGGTGATG

>1761324|20
TGAAGAAGATGACTTCTTTA

>1761801|20
AAAAGCAGAATTCTCTTATT

>1761911|20
GCTACCAAACATTTGATATC

>1762096|20
TGTGACCATTATTGGTCGTA

>1762143|20
ATACACAAACGCACGTGTAT

>1762759|20
GTATTATCTATATATCAGAC

>1763477|20
AATCAGGTTGCAACAAGAAT

>1763648|20
TGGTTTTCACAAGAAAACTA

>1763872|20
GGTTATCTAATAAAAGAACC

>1764026|20
TTTCTATCTCCAGGTTGAAA

>1764112|20
TGGTCTGCAATTGAAAACAA

>1764200|20
AAAGTACACTAATGTTATTT

>1764438|20
ATTTCTTCCATCTAAGCAAT

>1764777|20
ATATTGTATAAATATGATAT

>1764935|20
TATTCACTATATGGTGGAGA

>1765010|20
AACGAATCTCAAGATTTTTT

>1765402|20
ATCTCCATATATCTCAAGAT

>1765999|20
TCCTTTAAGGCGGTCAAGGA

>1766228|20
CGGCGGCGACGACGACGACG

>1766231|20
CGGCGACGACGACGACGACG

>1766437|20
ATTTTACTGTTCAGTTATAT

>1766971|20
GTTCATTGGATCAATGGAAC

>1768943|20
TTAAGTAAGGCCTTTCTATA

>1769206|20
CACCGATTTCGATGGCGGTG

>1769319|20
AGAGACCATTACTGGGCTCT

>1769324|20
CCATTACTGGGCTCTAATGG

>1769486|20
TAACAACAACGATGGCGTTA

>1769594|20
TAAAAAGCAGAAGCTTTATA

>1769618|20
TTGTACTTACGTCAATAAAA

>1769801|20
AATTGAAAGTACTTTGCATT

>1769987|20
GAAAGAACTTAAATTTTTGC

>1770957|20
AATGGTTTAATTAAGCTGTT

>1771527|20
AACAGTCACCAGAAACTGTT

>1771918|20
TTAGTGATAGCTCTCATAAA

>1772123|20
GAAGTGAATGCTCTCACTAC

>1772251|20
TTTTATTTCCGTTCATAAAA

>1772278|20
ACTAGATACTACTAACTACT

>1772947|20
ACCTCTAAGATCTTCGAGGT

>1773144|20
CGTTGATTCCGGATTCATCG

>1773531|20
ACTTAATTTTAAACTCAAAT

>1773540|20
TAAACTCAAATTTTATTTTA

>1773682|20
ATATGATGATATGATGTTAT

>1773734|20
TAGATGATAATTAACCTTTA

>1773744|20
TTAACCTTTATGAATGTGAA

>1773982|20
ATGGTCACCATGAGGTCCAT

>1774072|20
AATGTTCTTAGAAGAATAAT

>1774249|20
TATTATTCATATGTACAAAA

>1774443|20
TAATTATTAATTAACAAAAA

>1774711|20
AAATACTAACATTATTATGT

>1774715|20
ACTAACATTATTATGTTTAT

>1774757|20
TTGTTATTTCGAAGAATCAA

>1775247|20
ATCAGTGTCATGACTATAAT

>1775294|20
AGGCTTTAAGCATAGAGTCT

>1775598|20
TTCAATTGAATTCTATAAAA

>1775617|20
AGGAGAAAACGTCCTCTCTT

>1775902|20
TTCTTTTCTTAAGATTTGAA

>1775990|20
TTGATTGTATATGTAAACAA

>1776325|20
TCTTATTTAGATAAATGACA

>1776335|20
ATAAATGACATGTAATGTAT

>1777147|20
ATTAGTATGATCTTACTAGT

>1777276|20
ACTTTATCAGCTGATGATAT

>1777597|20
TTCAATCTCTGTAGATTAAA

>1777781|20
GACATAACTTAGGTGATGAC

>1777934|20
TTTGTATATGTATATGCATA

>1778324|20
TCAATAATCATGATGATTAA

>1778399|20
ATTGCAGTTTAGGCTGGAAT

>1778447|20
AAACGAGAATGTTCTCTTTT

>1778904|20
TCTTTCAACATTTTGACAAA

>1779181|20
ATAAACAAAATTTCTTTTTT

>1779192|20
TTCTTTTTTTAAGAAAAATA

>1779612|20
TAGTCTTTATCTAAAGATCA

>1779750|20
CGACGATGCCGCCATCATCG

>1780791|20
CTGCGCTACATGTTGGACAG

>1780998|20
AATGCGTAGATCTAAGTTTT

>1781188|20
TTGGCTTCTAAGGAAGACAA

>1781304|20
CAAGAAGCATAAACTACTTG

>1781309|20
AGCATAAACTACTTGATGCT

>1781352|20
TATATAGTTTAAACTTTAAA

>1782090|20
TGAACAAATATATTTAATTA

>1782417|20
GATGTGCTCATGAACGTATC

>1782506|20
GCCTGCAACCGGTATGAGGC

>1782615|20
TTTGATTGATATCAATTAAA

>1782795|20
ATTTACTTTTTAAAGTGATT

>1782915|20
TATCTACCAAATGATAGTTA

>1783346|20
TGGACATATGCATATGGATA

>1783594|20
AATCATTTCCGGACAAAATT

>1783623|20
AACCAGGTAATTGTCTTGTT

>1783834|20
ATGAGTCTATCTATAGTCAT

>1784393|20
TAAATATTGTATAGTATTAA

>1784398|20
ATTGTATAGTATTAAAGAAT

>1784538|20
TTTACAAACTTGCTTGTCAA

>1784651|20
TCCTTCAAAATTTCCAAGAA

>1784708|20
TTTTTTTTTTAAAAATTGAA

>1785461|20
GAATCAGGAAATCATGCTTC

>1785733|20
CTCTCCAAGATCCATGAGAG

>1785810|20
TGTTCAATGGCCCTTTAACA

>1785968|20
TCAAAGGTTGTACCTTTTGA

>1786100|20
GACTTCTCAATAGAGAACGC

>1786266|20
TCTCTTTATATATAATCAGA

>1786462|20
GCCATGTGGATCCCAATAGC

>1786707|20
TAAAACCGTCGCCGTTTTTA

>1786780|20
TATTATTTCCAAAATTAATA

>1787479|20
ACTCTCCTTATAAGAAGACT

>1787751|20
ACGGAAAACGCGATGTCCCT

>1787897|20
TTTTACCTCCAAAGGTAGAA

>1788103|20
AACAAATGCTAGCTTATGAT

>1788235|20
ATGTGCTCATAGGAACACTT

>1788578|20
ATATTTTTCATGAGAAGTAT

>1788954|20
ATATGTGTAGACACACATGT

>1789804|20
TAATTTGTTATCAAACATTA

>1789814|20
TCAAACATTAAAATTTTTGA

>1791127|20
ATACATATGATCATCTGTTT

>1792094|20
CAGGGCCCTGCAATTCCCTG

>1792366|20
GAAGGAAATGGTTTTCTTTC

>1792754|20
GTTGTTCTCATTGGAGCAAC

>1793131|20
GTCTGTTGTGCAATCCAGAC

>1793531|20
TTAGTACATATATTTAGTGA

>1793584|20
ACCAATGTTCAATAATTGGT

>1793617|20
TGTGTTTTTTTAAAACCAAA

>1794184|20
GATCAGATTTAATTATGAAC

>1794211|20
ATATATTTGACCAATTACAT

>1794979|20
CATTATTAGATATAACAGTG

>1796096|20
GATTCAGCTGCAGACAAATC

>1796562|20
AACAAAAGATTTTTTTTGGT

>1797195|20
TTTCGCGTTATAACCAAAAA

>1797491|20
ACTACTTCTTACGAATTCGT

>1797683|20
ACGCTTGACGAGTCAAGGTT

>1797790|20
TTTTAAACAATGGTTTATGA

>1798338|20
AATCCAGAAGGTTCTTGAGT

>1798353|20
TGAGTTCTTCGTCGAACTCA

>1798499|20
ATGTAGTTCTTCAAATACAT

>1799102|20
TTAAAATTATATAAAGGTAA

>1799150|20
AAATGGACGATTATACATTT

>1799326|20
GATTTTAACTATTTAATAAC

>1799810|20
CACACACCCTAGGATGCTTG

>1800565|20
TTATACCTTTAGAGTTATTA

>1800600|20
GTAAATCAGAACGGATTAAC

>1801706|20
AAGCATAGCTAGCAAGGCAT

>1801749|20
ATGAGGGTATATTTCCTAAT

>1802515|20
GTCCCAGATATAACCTGGAC

>1802544|20
GAAATATCATATGATTACTC

>1802585|20
ATAATATACAAGTACATAAT

>1802620|20
AGAAATACATATATATATAT

>1802623|20
AATACATATATATATATTAT

>1802921|20
TCAACATATATATAGGCAGA

>1803311|20
CTCCCAAGAGCTCTTTGCCG

>1803350|20
TAGAGCCCTTGAGGGCTGGA

>1803720|20
CGGTGACGACGAAGACACCG

>1803948|20
CTTCAATTTGAGAGTTGAAG

>1804029|20
TGGGCCAACCATTGGGCCCA

>1804419|20
TCTTGTAATATATCTCAAAA

>1804566|20
CACATAATCATGATAAGTTG

>1804899|20
CAATGAATCTTAATTCTTTG

>1805165|20
AAGTATATGTATATATACAT

>1805167|20
GTATATGTATATATACATAC

>1805293|20
ATAAGGATATATATGCTATT

>1805975|20
ATCTCCTTTTTAAAGCAGCT

>1806050|20
TGTTGCTTTCGATATCATCA

>1806126|20
GCACAATAAACTTATATTGC

>1806241|20
CCAATCTTCTATGAGAGTGG

>1806397|20
CTCCTTGTACTTACAAAAAG

>1806582|20
TTGTGAAGTGCACTTCATTA

>1806703|20
CAGTTAGTAATAACTTACAG

>1806799|20
GAAAGACGCCCTCTTCTTTC

>1807796|20
ATTGGATAGGACTGTTCAAT

>1808014|20
AAATCCCAAGTTTGTCATTT

>1808222|20
AAACAGACAATTCTGAGTTT

>1809040|20
ACTCAGAACATCTACTGGGT

>1809405|20
AATTATTGCATGAAATGGTT

>1810137|20
ATTAACTTCCGGAAGATCCT

>1810359|20
AAAAATGGCATGGCATAATT

>1810632|20
CATCCCATCTAGATGGATTG

>1810796|20
ATTCCATAAGCCTTTGGTAT

>1810956|20
TTGGATCCATAGGGATGAAA

>1811266|20
TTACACAGTTCACTGTTTAA

>1811589|20
AGTAAAAGAATTCATTTACT

>1811675|20
GTGGTCCTAGAAAGGACTAC

>1812550|20
AGGCATTTTCGCAAGTGCTT

>1812580|20
GCTATTACAGCAGTCATCGC

>1812811|20
CAAATAATATATATCATCTG

>1813031|20
TGAATGGATTTAATCATTCA

>1813261|20
TATAATTCTCCAGAATCACA

>1813556|20
TCCCTTTGAACTGAAATGGA

>1814030|20
AAGTTGAACATGTGCGAATT

>1814061|20
TGTAAACAGATGTGTTACCA

>1814376|20
ATTATTTCTGAAGATCTAAT

>1815279|20
TTTCGATCCCGGAAAGGAAA

>1815553|20
TTCCGCCATTAATGTCGGAA

>1816124|20
AATGTGGAACATTCTTCATT

>1817131|20
GCGAAAATCTAGGGTTTCTC

>1817549|20
AAATAAGATATTTTTTTTTT

>1817738|20
TTTAAGAATCAAATATTAAA

>1818007|20
ACGAAACATATATTTTGCGT

>1818161|20
AATCTATCAGATTATATATT

>1818167|20
TCAGATTATATATTATTTGA

>1818294|20
AAGAAAATAATTAATTCCAT

>1819243|20
CCAATAATTGAGATCATTGG

>1819426|20
CGGATCTAATGTTGTATCCG

>1819694|20
CTCAACTAACGTTTATTCAG

>1819885|20
GAACAAACATCTATTTTTTC

>1820258|20
CTTTAATTTCGAAATTTTTG

>1820408|20
GAAAATAAATAACAATTTTC

>1820520|20
TCATCCAAGTTCTTGTAAGA

>1820696|20
TCTTAGTTTATCAACGATGA

>1820797|20
CCCAACCCAAATGAGTTAGG

>1821039|20
GTGAGCCGGATCTGGCTTCC

>1822048|20
GGACAGAGCCGGCCCATTCC

>1822151|20
TGTAGATACTAGTCACTAGA

>1822224|20
TTTTTAATATATATTATACA

>1822544|20
ACCGGTTTAAATAACCCGGT

>1822941|20
TCTGAAACCCGAGTTTTTGA

>1823276|20
AGCCAAACTGTAGTCTGGTT

>1823509|20
AGTGTTGTCCGCACAAGAAT

>1825169|20
ATTAATAAAATTTTGTAAAT

>1826115|20
TGAGTTTAGATCCAAGCTGA

>1826350|20
TTCATAGATATATAGACGAA

>1826358|20
TATATAGACGAATCCATATA

>1826474|20
ACGTTGAATTCATTGAACCT

>1826940|20
GACTTCGTGCCCACGGAATC

>1827017|20
AAACGTCGCTATCGCTGTTT

>1827044|20
CGGAGGTCGCGCCGCCTTCG

>1827737|20
ATCATCATCATGATGATCTT

>1827800|20
TTTCCATGGATCTGTTGAAA

>1827886|20
AGATTGTTGATGATCAATCT

>1827947|20
ATCAACTGAATATTGTTGAT

>1828257|20
TTCTTCATTGTATTGAATAA

>1828674|20
AGGGACAATGAAGTGTTCCT

>1828740|20
AACATTTGACTTCATAGGTT

>1829151|20
CTTTACTACATATAGTTGAG

>1829177|20
GCTACTTTGATCCCAGTGGC

>1829612|20
AATCACCGTCGCCGGAGCTT

>1829673|20
AAACCAAAATATCTAGGTTT

>1830116|20
TCAAAACACATTAATTTTGA

>1830315|20
CACGACTACACGTAATCTTG

>1830764|20
CATGAGAAGTATTGTTCATG

>1831120|20
GAGAGTGCACGTCCAATCAC

>1831189|20
ACAATGTTTGCAATCAGTTT

>1831424|20
TCTCAGAAAGCTTTTTAGGA

>1832522|20
ATATCTAATTAATTAAACTT

>1832569|20
CTAGTAATTATTATTAATAG

>1832623|20
TTAACAAAAATTTATGATTA

>1832633|20
TTTATGATTATTATGACAAA

>1832650|20
AAAAAAAATATATGATTATT

>1832651|20
AAAAAAATATATGATTATTT

>1832911|20
AAATAAAAGAACTTTTGTTT

>1833061|20
GTGGAACAATATGGATCCTC

>1833598|20
ATGAGTGCTTATGCAATTAT

>1834768|20
TAATCCATATCTTTGGAATA

>1834818|20
TTTGATAGAATACTTGCAAA

>1835272|20
GTCTTCTTAGCTCTGAAGCC

>1836081|20
ATCTTAGTCTAGAGTTAAAT

>1836563|20
CCTGACATAAGCATCTCAGG

>1836889|20
AGCTCGGCGATGGCCTAGGT

>1836971|20
TTGCTTCCACTTGGAGTCAA

>1837909|20
TTTTCTTTTATAAGAAAATA

>1838157|20
ATATTCTTTGAAAATAATCT

>1838261|20
CCCATTGACAATTGAATGGG

>1838327|20
ATTCCTAAAATTATGGGATT

>1838789|20
TTCGTATTAAATAATTCTAA

>1838796|20
TAAATAATTCTAAATACTTA

>1838801|20
AATTCTAAATACTTACTATT

>1839077|20
CAAATTGAGATGTCAAAATG

>1839123|20
TTATTTAGCTAGTTAAAGCA

>1839131|20
CTAGTTAAAGCATAAACGAG

>1839324|20
TTTTTTTATCGTCATAAAAA

>1839393|20
AAAAGATCATATGTTTTTTT

>1839441|20
TTTTTATAGTCCAGTAAAAA

>1839442|20
TTTTATAGTCCAGTAAAAAA

>1839625|20
TGTAATTAACCTTAATAATA

>1839823|20
TACGAAATAGTTCTTTTGTA

>1839847|20
ATAGGGTTTATACATTCTAT

>1840164|20
ACAAGAACTCGATTTTTTCT

>1840300|20
ATCAAAAGTCGTTTTTTCAT

>1840588|20
TGTAATAAAGTTACATTACA

>1840770|20
TTCTTATTGTCCAAAAAGAA

>1840794|20
AAAAGCAAAAATATACTTTT

>1840900|20
TATAAAAGATTTCTATTAAA

>1840994|20
AGATATGGGTATCTATATTT

>1841486|20
AATAATAATTAAATAGTAGT

>1841558|20
ATATATATATATATATATGT

>1841559|20
TATATATATATATATATGTA

>1841560|20
ATATATATATATATATGTAT

>1841561|20
TATATATATATATATGTATA

>1841562|20
ATATATATATATATGTATAT

>1841564|20
ATATATATATATGTATATGT

>1841565|20
TATATATATATGTATATGTA

>1841566|20
ATATATATATGTATATGTAT

>1841568|20
ATATATATGTATATGTATGT

>1841569|20
TATATATGTATATGTATGTA

>1841570|20
ATATATGTATATGTATGTAT

>1841576|20
GTATATGTATGTATGTATAC

>1841581|20
TGTATGTATGTATACATAAA

>1841583|20
TATGTATGTATACATAAACA

>1841584|20
ATGTATGTATACATAAACAT

>1841687|20
TAATAATAATAATATTACTA

>1841690|20
TAATAATAATATTACTACAA

>1841926|20
AAAATTGCTTAACAAATTTT

>1841990|20
TATATTGTTTACAGAAAATA

>1841991|20
ATATTGTTTACAGAAAATAT

>1842299|20
TTTACCAAATTTTAAGTAAA

>1842304|20
CAAATTTTAAGTAAAACTCG

>1842312|20
AAGTAAAACTCGTTCTTCTT

>1842584|20
CCTTATCTTTCAGGATGAGG

>1842623|20
ATTACACTAATTAATTTCAT

>1842906|20
TATATTCATTAATTACTTTA

>1842968|20
TTCTTGAATATATAAAAGTA

>1843118|20
AAGAAACCGTACGTGTTCAT

>1843193|20
ATATGGATGTACATATACAT

>1843196|20
TGGATGTACATATACATTGA

>1843329|20
TAGTTACATGCATCTATCTA

>1843360|20
AATAGAAATATTTTATTATT

>1844029|20
TTCCAACTTCGTAGTTGTAA

>1844431|20
ATATCTACAGTTGTAAAAAT

>1844498|20
TATAGATTCTATAATATCTA

>1844499|20
ATAGATTCTATAATATCTAT

>1844562|20
TAATATTCATGTGTATACTA

>1844754|20
TTATCTTGTAGAAAAGGTAA

>1844803|20
ACTTTAATCACAATTAAACT

>1844919|20
ACCACATTCTAACATTTGGT

>1845015|20
TTTTAAAAAATTTCTTACAA

>1845178|20
GGAAGACTAATGACACTTCC

>1845351|20
TCTTGGCACATTGTCCAAGA

>1845572|20
AAAAAGAGTGCACTTTATCT

>1845642|20
TATTAGTTTATAAACTATAA

>1845680|20
TATATTTTATAAAAAAAATA

>1845681|20
ATATTTTATAAAAAAAATAT

>1845753|20
ATAAAAATAATCTTTTTTTT

>1845755|20
AAAAATAATCTTTTTTTTTT

>1846048|20
GTTGCCTTCCGAGAGTCAAC

>1846087|20
TCGTTGAAGATATGGAACGA

>1846843|20
AATTTTCTTGCATGTTAATT

>1846914|20
TAATTTGAATATCTAAACTA

>1847044|20
TTAAGTAAAATTATATTCAA

>1847251|20
ACGAAAATTTAAAATTACAT

>1847254|20
AAAATTTAAAATTACATATT

>1847255|20
AAATTTAAAATTACATATTT

>1847261|20
AAAATTACATATTTATTTTT

>1847363|20
AAAAATGACATTGTATTTTT

>1847648|20
AAAATATTATCTATTTTTTT

>1847657|20
TCTATTTTTTTAAAAAAATA

>1847765|20
TAAGTAGTAATGATTACTCA

>1847999|20
AAATGGACCCGGATCGATAT

>1848243|20
ATCGTTTTGACCAAAAATAT

>1848318|20
TCATCCAATAGATTGGGTGA

>1848507|20
TAAGTTATTATGAGAACTCA

>1849076|20
ACTATTACAAATATAATATT

>1849083|20
CAAATATAATATTTTCTTGG

>1849150|20
AAACTCGGCATGCCATATTT

>1849251|20
TCTGATAAAGCTTCATCAAA

>1849760|20
TGACTTTGACTTCGAAGTGA

>1850006|20
TAACAGTAATTTTAGTTTTA

>1850192|20
TGAATTAACCGTTTTATTTA

>1850438|20
TTTACTTTAATGACAGTAAA

>1850488|20
TTTTGATCAGTCGATCAACA

>1850506|20
CAATATAATCGCTAATTTTG

>1850804|20
AAAAAAATTATAATGTTAAT

>1850821|20
AATTTTAGTTATTTAAAAAT

>1850825|20
TTAGTTATTTAAAAATATAA

>1850928|20
TTAGTTTTTATAAAAGATAA

>1850956|20
TTTAAATAAATGTATATAAA

>1851040|20
AAATAAATCTACATCTCTTT

>1851147|20
TGACTAAATATATTTATGTA

>1851149|20
ACTAAATATATTTATGTACT

>1851241|20
TATAGCAACGCTTTTTTATA

>1851252|20
TTTTTTATATTTAGAAAACA

>1851847|20
TACTGTTAATTTTAACCGAA

>1852494|20
ATTTCATTAATTGATAAATT

>1852496|20
TTCATTAATTGATAAATTAA

>1852653|20
AAATTCGGCATGCCATATTT

>1853115|20
TGAACTTGTAAACCAGTTGA

>1855190|20
CACAAAAAAATCATTTTGAG

>1855227|20
GATAACTGCTAGGAGACATC

>1855446|20
TCATTTCTTTTAGGAATTGA

>1855546|20
AAACAACTGTACATGTGGTT

>1856041|20
AAATGGACCCGGGTTGATGT

>1856357|20
TCATCCAATAGATTGGGTGA

>1856553|20
AGATTTTAATATTAGAAGAT

>1857028|20
TGTTATCTTGCAAAAAAAAA

>1857041|20
AAAAAAATTCAACTGTTTTT

>1857093|20
ATATCACATATATGATATTT

>1857166|20
AAACTCGGCATGCCATATTT

>1857267|20
TCTGATAAAGCTTCATCAAA

>1857491|20
AGCGAAAAATGTCTTTAGCT

>1857616|20
ATATGTTCTCAAGAACTTGT

>1857782|20
TGACTTTGATTTCAAAGCTA

>1858359|20
TCTGCAACGTAGGCTGCATA

>1858569|20
TATCCTCTGTAGAGAAGCTA

>1858578|20
TAGAGAAGCTAGCATCTGCA

>1858589|20
GCATCTGCAGCAAAAGATGC

>1858592|20
TCTGCAGCAAAAGATGCAGA

>1858715|20
AGTTTACCACATGATAAGCT

>1858838|20
ATATACTGTGCATAGTTTAT

>1859021|20
TGAATCTTTCAAAATATACA

>1859597|20
ACCAGTGTGATCATAATGGT

>1859624|20
ATTTAATATATAAGTTAGAT

>1860690|20
GAGAGTTCTACACAAATCTC

>1860912|20
TCTTAGAAATTTATGTAAGA

>1860927|20
TAAGAAAATATAGTTTATGA

>1860967|20
TTAAAAATTATAAATTAGAA

>1861227|20
TATAATTAATTTTAATTACA

>1861309|20
TTTTTTCTTTAATGTTAAAA

>1861312|20
TTTCTTTAATGTTAAAAGAA

>1861586|20
ACCTTGTATATATACAAGTT

>1861702|20
CCATTGCAAAATTGTAATGG

>1861859|20
AAACCAATCTAGACCGGGTT

>1862066|20
AGATATATATACATACATAT

>1862069|20
TATATATACATACATATACA

>1862121|20
GAGGTGTTGACCAATAACTC

>1862139|20
TCTACATATATATATATATA

>1862141|20
TACATATATATATATATATA

>1862142|20
ACATATATATATATATATAT

>1862153|20
TATATATATATATATATAGA

>1862156|20
ATATATATATATATAGACTT

>1862157|20
TATATATATATATAGACTTA

>1862708|20
TCGTCAGTAATTAATAACCA

>1863233|20
AGTCTTAAACTCTTAATACT

>1863342|20
TGTTTAAAGTTCATAAAACA

>1863363|20
AAAAGAATAGCTAATCTCAT

>1863686|20
GTGGTGTTCAAGAAAATCAC

>1864122|20
AACTAAATTATATTTACGTT

>1864808|20
AACAGAGCCAGAGCTCTTTT

>1864884|20
TCATAATCCATGGATTCGAA

>1865092|20
CATGAGAAGGCATTGTGATG

>1866570|20
ATTTGGAAAACTTTCTAAAT

>1866916|20
ATTGTAGACATCTTTACATT

>1867808|20
TTCTTTTTGGGCAAATTGAA

>1868216|20
ATTTGGTTAGCTAAAGAATT

>1868901|20
GAAAAAAAAATTGTTTTGTC

>1868910|20
ATTGTTTTGTCCAAAAGAAT

>1869187|20
CATGAAGCCGAGTCTGCATG

>1869341|20
TAGATGTGATATAACAACAA

>1869426|20
TTTTCCATTCGGATTTAAAA

>1869894|20
TTCTCCACCATGATTGAGCA

>1869976|20
CTAGGGTGCCGGTATCCTTG

>1870057|20
ATGATCTATTAATCAGTCAT

>1870324|20
TGCATGAGTGCAGTCAGTCA

>1870479|20
TTCTTGGGAATTTCCAGGGA

>1871305|20
TGTGTTTAGTATCAACCACA

>1871360|20
TCCAAACATGGAAGGTTGGA

>1871523|20
TCTCCTGAGAAATCAGGGGA

>1871689|20
TCACATTGCATTAAATTTGA

>1871823|20
TTCAAATGTTTACATTTTCA

>1871854|20
CTCTTACTATATTGTATAAG

>1872031|20
AAAAAACTTCAATGTTTTGT

>1872385|20
AGAAGATCCATTGATGTTGT

>1872424|20
CTACAATCCTATAATAGTAG

>1872455|20
TGAAGATGTTAGCATCATTA

>1872586|20
AATATTATAGCTACATTAAT

>1873070|20
CATAAGATTATAAACTTTTG

>1873138|20
GTTCCAATCCGTGTTGGAGC

>1873157|20
CAGATGCTCCTCAGTATCTG

>1873228|20
CTTTTTAAAACTTAAAATAG

>1873317|20
CTAAAAGGAAACCCTTTTTG

>1873566|20
ATCCTTTCTCGAGAGATGAT

>1873779|20
TTTTAGCAACGGTGGTAATA

>1873788|20
CGGTGGTAATATTATCAGAG

>1873839|20
CAACCCTAGGCCTAGGGTAG

>1874276|20
TCCAAACAAATTCCTTTTGA

>1874411|20
AAAAAAAATCAATATTTGTT

>1874940|20
TAAATGGATATGTGCATTCA

>1875186|20
AAAATATGTATAAGTATTTT

>1875335|20
TTTTTAACACGTGATTATAA

>1875362|20
TTCATTATCATCAAAAAGAA

>1875426|20
TTTGAAAGTGTAATTTAAAA

>1875487|20
AAATTTAACTCGTGAAATAT

>1875607|20
TATATTTACATGAGAAAATA

>1875841|20
TTTGCATATCGTTTTGCAAA

>1876120|20
TTTTCATATCGTTTTGTAAA

>1876568|20
TTTTCATATCGTTTTGTAAA

>1876738|20
TTTTCATATCGTTTTGTAAA

>1877722|20
AAAACAAATGCAATTGGTAT

>1877825|20
AACTCATTTAAAGATTAGTT

>1877869|20
TTGGGCCAGTATAAGCCCAA

>1878011|20
CCACAAATAATTATTTCTAG

>1878046|20
ATTATTTTCTAGTAACTAAT

>1878058|20
TAACTAATTTAAATTATTTA

>1878065|20
TTTAAATTATTTATTTTTAA

>1878103|20
ATAATCATTTAATTAAATAT

>1878135|20
AATCTCGTAATTTTGCGATT

>1878197|20
AAAAAAAAACTTTATTTTCT

>1878302|20
GTGTTTTGCTAGATAAACTC

>1878747|20
AATTAGACACGTGCTTAAAT

>1879210|20
AATATTTTACATTAATTATT

>1879215|20
TTTACATTAATTATTTGAAA

>1879290|20
CCAACTACTAGAGTTGCTGG

>1879395|20
TTCTTGGTCGCGCGGAAGAA

>1879655|20
TTAGATTTTTTAAAATCAGA

>1879751|20
TTTTATACATACGTATCACA

>1879816|20
TTCGAATATGCATTCTCGCA

>1880040|20
ATAGTTCAATATTAATATAT

>1880245|20
CAGTCAAAATAATTTGGTTG

>1880296|20
TTTGTAATCATCAATAGAAA

>1880430|20
AACAAATTATACGATTTTTT

>1880554|20
ACTTTAAAATAGATTAATGT

>1880559|20
AAAATAGATTAATGTTTGTT

>1880605|20
GTTTTTCATATATGACTGAC

>1880806|20
ACGCTTCGAATTCGAACCTT

>1880970|20
TATTTTCTGTAAGAAAAATA

>1882542|20
AATTCCGAAATTTCAAAATT

>1882644|20
AACTGGTGAGCTCATCTATT

>1882798|20
ATTATTGTAGCACCAATTAT

>1883076|20
GAGTTTTCCCCGGAGAACTC

>1883077|20
AGTTTTCCCCGGAGAACTCT

>1883578|20
AGAAGAAATCTTCTTCTTCT

>1884084|20
AAGATACTTTAAAAGTTCTT

>1884148|20
CTTTATAAAAATTTTTAAGG

>1884149|20
TTTATAAAAATTTTTAAGGA

>1884249|20
AGAAAAAAATATGATTTTGT

>1884374|20
TATTTTTTATATACAAATAA

>1884376|20
TTTTTTATATACAAATAAAA

>1884790|20
GGGCTTTACCAGAAAAGGCC

>1884855|20
TGTTGGTCCGACGACCAAGA

>1885380|20
TGCACCAGCTACATGGTGAA

>1886107|20
GATGTTGTCATGATAATGTC

>1886347|20
TGAGCATAAGCTGAGGCTGA

>1886446|20
CCGATGACCGTGATCGTCGG

>1886478|20
CGGAGAGAAACTGCTCTCAG

>1886955|20
TTTTTTTTGTATTAATAAAA

>1886968|20
AATAAAATACGTCTGTTATT

>1887115|20
AAAACTAAAGTTTTTTTTTT

>1887126|20
TTTTTTTTTATCAATAACAA

>1887166|20
TGGACTTTGGTTAAAGTTCA

>1887258|20
TAAAAGAAATAGTAATTTTA

>1887274|20
TTTATGACCTAAGTTACAAA

>1887350|20
CATCCTTTTTAGAAACGAGG

>1887682|20
TTCAAAAAATATTATGTGAA

>1887840|20
TACAATGATCGATGATATTA

>1887852|20
TGATATTATAAATAAGATAA

>1888025|20
GGGTGTTTCCGTAAACTCAC

>1888136|20
CGAAGACATTATTATATTCG

>1888203|20
AGCTGTATATAAAAACATCT

>1888661|20
GCCTACACAGCCGTGAAGCC

>1888746|20
CATTATTTGATAAATTTATG

>1888750|20
ATTTGATAAATTTATGGTAT

>1888884|20
TATATTTGATGTAAAACATA

>1889689|20
GTAACAAAATAATTTTGTAC

>1889737|20
AGTATATAGTAGTGTATATT

>1890163|20
TGAAAATGATATAATGTTCA

>1890390|20
TAAATAATTTCAATTTTTTA

>1890429|20
TTTATTCACTAGTAGACAAA

>1890572|20
ATGATTGATGAGTCATTCAT

>1890634|20
TTGCCTGGACGAACAGACAA

>1890749|20
CGGAGATGCCAACCTCTCCG

>1890787|20
AGTGCCGACATTTCAGCAAT

>1890927|20
TGACATTTCAGGAAATGAGA

>1891582|20
CAAACTAATGTATTAATGTG

>1891610|20
TTGCTCCATGCATGGAAGCA

>1891945|20
TGTAAAAAACGTGGTTGACA

>1891956|20
TGGTTGACAAGTGACAACTA

>1892263|20
ATAGATTTTTGAAAATCCAT

>1893233|20
CGAGCTCGGAGCTGAGCTTG

>1893372|20
AGTTTTCGATATCAAAATCT

>1893628|20
TGTATTACCAAGCAAATACA

>1894654|20
CCAGGATTGGGGAATCCTCG

>1895969|20
AACAGATTTTACAACGTGTT

>1895974|20
ATTTTACAACGTGTTTAAAT

>1895993|20
TTTTTTTTTTTTTAAAAAAA

>1895996|20
TTTTTTTTTTAAAAAAAAGA

>1896085|20
GTATCTGCAGCAGAAGAAAC

>1896239|20
CTTGAGATCATAGTCACAAG

>1896316|20
AACTTGTTTTAAAATAAATT

>1896511|20
AAGAAGCAAATTTTCTTGAT

>1896963|20
TAAAAATCTCGTGATTTCCA

>1897056|20
TTTGTCCTATATTAAACAAA

>1897253|20
CAAATTTTCCAGACGATTTG

>1897524|20
CTTCGTTAAATTAAGCAAAG

>1898259|20
CGGTTCCTAATCAAGAACAG

>1898574|20
TAATAGGTTTATATATATTA

>1899009|20
TTCCGACATGGATATCAGAA

>1899778|20
ATTTTTTCTGCAGTAAACAT

>1899919|20
TATAATTTAATCAATATATA

>1899926|20
TAATCAATATATACCGACTA

>1899978|20
AAAACCTAAATCTAAATTTT

>1900618|20
TCCAAGATAAGCATCTTGAA

>1900712|20
GGAGAACCAAATTGTTCTTC

>1901117|20
TCTTGTCCTTGAGGACAGTA

>1901592|20
TGAAGTCATTAATAACCACA

>1902869|20
AATCTTCGTCGATGAAGTGT

>1903023|20
ATCTGTTTCATGCTAAAGAT

>1904791|20
TGTTCACAAATTTTTGTAAA

>1904796|20
ACAAATTTTTGTAAAATTGT

>1905534|20
GAGTTTTTTAAAAAATAATC

>1905917|20
TAAAATCTTCAAAGACTATA

>1906028|20
GACATCGGTGCACGAATGTC

>1906253|20
AAATGTGTAATGTAACATTT

>1906303|20
TTTTAACTTATAATGTAATA

>1906584|20
ATATACTATATAACATATAT

>1906876|20
TAACTTTAAATATTAATTTA

>1907046|20
TTTTAGGCCCAAACCTAAAA

>1907425|20
TGCAGTCTCTAAAGTTTGCA

>1907819|20
CTCTAGCTCCAGAGTTTGAG

>1908038|20
CTGAAGAAGTACCTTCTCAG

>1908796|20
TTACCACCTGCAGAGAGTAA

>1909031|20
AGTCTGCGTTAATGAAGAAT

>1910164|20
CTGGATCAGATCAGACCTAG

>1910255|20
AATAAGCATATGTGTTAATT

>1910582|20
AAGAAAAATCTATTATTCTT

>1910640|20
TACTTTTAGATGTAACCGTA

>1910773|20
GAATCAAAGATTCTGGATTC

>1910926|20
TTGGGGAAAATTACACCCAA

>1910988|20
TTATCTGTATAATCAAATAA

>1911608|20
ATCAAATTAGCTAAATTTGT

>1913289|20
TTTTTTTGTGTACAAACATA

>1913315|20
AGAATCTTATATAAGTTTTT

>1913399|20
ATCAACATCATCATCATGAT

>1913608|20
CGTGCAGGTATATCTCCAGG

>1913670|20
GAGTTCAAAGTATTGATCTC

>1913869|20
GATTTATATTGATATTATTC

>1914105|20
ACGTTTTGAGCTCAACCCAT

>1915053|20
TAACGGTTAATCAACGCTTA

>1915672|20
GTTCAGTTTTCTAGCTGAAC

>1915998|20
CAAGAAACTGAATCTTCTTG

>1916026|20
ATTTGTATTTATTTAGAAAT

>1917649|20
TATCTGCAATAGCGCAGCTA

>1918120|20
TAAAAAAAATATATGTTTAA

>1918121|20
AAAAAAAATATATGTTTAAT

>1918664|20
GAATACAGCCAGCTGCACTC

>1919070|20
AGAAAACAACGTTGAGTTTT

>1919166|20
CTTTTCAACCGCTTCAAAGG

>1919451|20
GGCAAAAATATATTTTCTGC

>1919995|20
AATTACAGAACTCTGTTTTT

>1920257|20
TTATAGTTACTTAGATATAA

>1920865|20
CATGAAGCACAAGCTTGATG

>1921331|20
TTTGGTTTGATGAAAGAAAA

>1921474|20
TTTATAATTATAATGGGAAA

>1921493|20
AATATGATTCCAAGCATTTT

>1921884|20
TTTTTTATATATAAAAAGTA

>1922062|20
AATCAAAATCACTTTTAATT

>1922109|20
GGTTAGAAATTTTTTAAACC

>1922445|20
GACGAGCTCATGTTCTCGCC

>1922691|20
CGCCGGATTACAATCAGACG

>1922915|20
ATTGACATATATATATCTCT

>1922916|20
TTGACATATATATATCTCTA

>1922917|20
TGACATATATATATCTCTAA

>1922981|20
GCTTGGTATTAATCCTAATC

>1923387|20
CAAAAACTGAAGAGTTTGTG

>1924057|20
GCATCAAGTGCAATTTATTC

>1925342|20
GTCATCAACTTGCTGAAGAC

>1925795|20
GATCAGCTTGGAAGAAGATC

>1925949|20
TTGAGTCCAATTGCATTCAA

>1925976|20
GAAGCCAATGCTTGGTCTTC

>1926000|20
TAGTTACCTGCTAGTAACAA

>1926039|20
ATATCTCTTATAAAAGTTAT

>1926065|20
ACAATATCTACAGAAACTGT

>1926507|20
GTTGATTTAGCTAATGAAAC

>1926782|20
TTCTCGGAAAATCCCTAGAA

>1927002|20
GCTTTATGGGCTCATGATGC

>1927125|20
CTTTTACTTGCTCGAAAAAG

>1927333|20
TTCAAAATGAGGATTTGGAA

>1930020|20
GATCAGCTTGGAAGAAGATC

>1930174|20
TTGAGTCCAATTGCATTCAA

>1930201|20
GAAGCCAACGCTTGGTCTTC

>1930225|20
TAGTTACTTGCTAGTAATAA

>1930271|20
ATTTCTTTTTGAATAAAAAT

>1930450|20
TTTTTCATACGTCTAACAAA

>1931557|20
ATGAATAGATAACTATGCAT

>1931605|20
TTGTTAACTTATGATTACAA

>1932140|20
AGATCAAAGATCTTTCACCT

>1932502|20
TTCTTGATTTAAAATAATAA

>1932569|20
AGAAATAAGAAATTATTTTT

>1932702|20
TAGCTTCAAATTTCAATATA

>1932710|20
AATTTCAATATAATTGAATT

>1933116|20
ACCATTGTTATATCTTTGGT

>1933242|20
TCCATGTATATATTCATTAA

>1933265|20
AGCCTTAAATCTATAAGCCT

>1933284|20
TTTTATCTTGCAAAAAAGAA

>1933930|20
CTAAGAAACCGTCTTCTTTG

>1934628|20
GTTGTTAAAATGCTAACCAC

>1934767|20
AATAGAAATACATATATATT

>1934777|20
CATATATATTAAAATTTATG

>1934834|20
TCTTTTTAATATCGAAAATA

>1934880|20
ATATCACATATATGATATAT

>1934888|20
TATATGATATATATCTCAAA

>1934889|20
ATATGATATATATCTCAAAT

>1934999|20
TGTTTAATCATGGATGAACA

>1935001|20
TTTAATCATGGATGAACAAA

>1935021|20
AATGAACTTGCAAATGCACT

>1935155|20
CAGATATGTATATATAATTG

>1935361|20
TAATTTCGAATCCGAAAAGA

>1935754|20
ATTTGAATATATATATATAT

>1935755|20
TTTGAATATATATATATATA

>1935759|20
AATATATATATATATAGGTT

>1935783|20
TATAGTATTATATTACCAAA

>1935845|20
AAATATGGCATGCCGAGTTT

>1935863|20
TTACGAGCCATGTCACGTGA

>1936347|20
TCACCCAATCCATTGGATCA

>1936880|20
TCGTTAAATGCAATTCACCA

>1937032|20
TTTTGCAAAATTTCGTAAAA

>1937043|20
TTCGTAAAAATATTAACGAA

>1937279|20
ATGTGAAGCTTGCTTCTAAT

>1937543|20
TAATCTGTTGAGACAAATTA

>1937668|20
ATGAATATTTCTATTTTCAT

>1937677|20
TCTATTTTCATGAATATGGA

>1937680|20
ATTTTCATGAATATGGAAAT

>1938128|20
ATTTAATGTTATAATTCAAT

>1938251|20
TTAATTCTTAGATAAATTAA

>1938263|20
TAAATTAAGTATTAAATATA

>1938269|20
AAGTATTAAATATAATTGTT

>1938455|20
AACTTCAAAATTTTCAAAAT

>1938466|20
TTTCAAAATCAATTATAAAA

>1938531|20
AATGATGCTCTAACATCTTT

>1938545|20
ATCTTTATTAAAAAAAAAAT

>1938599|20
ATTAATATATATATATATAT

>1938600|20
TTAATATATATATATATATA

>1938603|20
ATATATATATATATATATGT

>1938604|20
TATATATATATATATATGTA

>1938605|20
ATATATATATATATATGTAT

>1938606|20
TATATATATATATATGTATA

>1938607|20
ATATATATATATATGTATAT

>1938608|20
TATATATATATATGTATATA

>1938609|20
ATATATATATATGTATATAT

>1938610|20
TATATATATATGTATATATA

>1938611|20
ATATATATATGTATATATAT

>1938612|20
TATATATATGTATATATATA

>1938613|20
ATATATATGTATATATATAT

>1938614|20
TATATATGTATATATATATA

>1938615|20
ATATATGTATATATATATAT

>1938616|20
TATATGTATATATATATATA

>1938617|20
ATATGTATATATATATATAT

>1938619|20
ATGTATATATATATATATGT

>1938623|20
ATATATATATATATGTGTGT

>1938668|20
ACAAATTCATACGACTTTAT

>1938939|20
TATATAATGATCATACAATA

>1938988|20
AAAAAAATAGATACCTTTTT

>1938989|20
AAAAAATAGATACCTTTTTT

>1939401|20
ATACTAAGACGTTTTTATAT

>1939412|20
TTTTTATATATAGATTAATA

>1939443|20
TCGTCTTAATATTAAGATTA

>1939446|20
TCTTAATATTAAGATTACCA

>1939579|20
ACATATATCATGTTACATAT

>1939580|20
CATATATCATGTTACATATG

>1939604|20
CATACAAATTATTTTGTGTG

>1939821|20
ACATCGTATATATAGGTTAT

>1940517|20
TACGTCGACGTGTCCAAGTA

>1940535|20
TAGTTAAATGCAATTGACCA

>1940637|20
TTGAAATAAGTTTGTTTCCA

>1940681|20
TTTTATACCATTATCTAAAA

>1940873|20
ATATATACCCGGCCGTATAT

>1940874|20
TATATACCCGGCCGTATATA

>1940875|20
ATATACCCGGCCGTATATAT

>1940899|20
AGACTTTATGATTAAAGACT

>1940910|20
TTAAAGACTTACGTCATGAA

>1941417|20
AAAAGGAACATTTTCCATAT

>1941460|20
ATATATAACTAATATTATAT

>1941461|20
TATATAACTAATATTATATA

>1941469|20
TAATATTATATATGAAATAA

>1941682|20
AACCTGTGTGGCCGCAGGTT

>1941741|20
CATTGAAAAATAATTGAATG

>1941762|20
GCATCTATATAAAAAGATTC

>1941859|20
ACTATAAACTAGTTTTTTTT

>1941882|20
TTTTTTTGGGACAAAACAAA

>1941901|20
ACTATAAACTAGTTAAAATT

>1942073|20
AGTTTTGATTGATCATAAAT

>1942082|20
TGATCATAAATTCATAATTA

>1942180|20
GTTAATATATAAATATTGTC

>1942339|20
AATGTGGTAGCTACCTTTTT

>1942440|20
ATCAACAAACGTTCCTTGAT

>1942531|20
GGGCTATAAATTAAAAGCTC

>1942702|20
ACACCATAACATCAAGGTGT

>1944055|20
AATGTTCAATACAAAACATT

>1944257|20
GCAAATCTTATTGGAATTGC

>1944379|20
AGTAACAACACATTGTTAAT

>1944635|20
TTTTGGAAACATTACCAGAA

>1944712|20
CGCTCTGATTTAGAAGAGCG

>1944952|20
GCGCATCATTAATAAAACGC

>1945505|20
TCCGATTTACGCAAATTAGA

>1945670|20
AAAGCTTGTGAATCAGCTTT

>1946128|20
CTAAAAAAGATGGTTTTTGG

>1946612|20
AATGGAGTTCTAACTCAACT

>1947253|20
TAGCTAGATTACTCTTGGTA

>1947343|20
AATTTAGTGTAAAATAATTT

>1947520|20
TGTTCATTCTACAAAGTACA

>1948551|20
AAGTCTGAAATTTACGATTT

>1949477|20
TTAATTACCTTGTTAAATAA

>1949613|20
TAAAGGTGAAGTCTCCTTTA

>1949626|20
TCCTTTATTAGACTAATGGA

>1949667|20
TATTAGACTAGAATCTAGTA

>1949685|20
TAAATATGTTACCATAAGTA

>1949872|20
CTACACAGTATACATTGAAG

>1949986|20
CTTCTTCAATATTCACCAAG

>1950036|20
CTTTTTTTTATAATCGAAAG

>1950847|20
TGATGATTTGCATTTCTTCA

>1950927|20
GTACTTAAATTTTAAAGGAC

>1951306|20
GCAAAGGCTTTAGCCTCTTC

>1951769|20
TGAAAGAAATGTTGTTTTCA

>1952750|20
TATTTGATGATAATGAATTA

>1952836|20
TTTTTGTTTTTGAACAGAAA

>1952837|20
TTTTGTTTTTGAACAGAAAA

>1952860|20
TTAAATTTTTAAAAAGATGA

>1953150|20
TTGATTTTTAAAAATATCAA

>1953369|20
ATCATCCTAATTAGACTCAT

>1953406|20
TCTCAATATATTTATTCACA

>1953589|20
TGTTTTTTTATAGACCAACA

>1953933|20
CTCGTGCCAGCTGGCAATAG

>1954136|20
GATTCCTTTTAAATGTAACC

>1954159|20
GGAGAGTCTTAAGCCCCTTC

>1954305|20
ACTCTTATACGTATAACTTT

>1954311|20
ATACGTATAACTTTACGTTT

>1954421|20
GAACTAACAATTTTAAATTC

>1954475|20
TATTTGTTATAAATTAAATA

>1954488|20
TTAAATATTAAAATATTTTA

>1954492|20
ATATTAAAATATTTTATAAT

>1954493|20
TATTAAAATATTTTATAATA

>1954532|20
ATATTATTCATAAAAAATAT

>1954615|20
TAATTGTTTTAAAATAAAAA

>1955260|20
ACTGATTTTGTAAAATAATT

>1955610|20
CCGGCTCCCATTGAAGGCGG

>1955787|20
GGACAAATTTAAATGTGTTC

>1956128|20
CTCTTCCTGTTCGGGAGGAG

>1956442|20
TTCAAGGGTATAAACCTGAA

>1956993|20
AGCTTATTGGTCAAGAAGTT

>1957583|20
TCTTCCATTGAAATCAAAGA

>1957595|20
ATCAAAGAGAGCGCTTTGGT

>1958075|20
GACATGCATGCTTGAATCTC

>1958156|20
TGGAACCAGATCTTTTGCCA

>1958574|20
TAATATTCTTATTACTATTA

>1958584|20
ATTACTATTATTATTGTTAT

>1959661|20
TTCAAGGTTTGAACTTTGGA

>1959773|20
TTATTAGAACTTTCCCATAA

>1960653|20
ACCTGCTTAGCCAAACCGGT

>1961727|20
TTTTCCCGGTACCAGGAGGA

>1961961|20
CACCAGAGGATCTTCTCGAG

>1962248|20
TACTCTAGGAACCTAGAATA

>1962677|20
TGGAACATTTTCATGCTCCA

>1963202|20
TTATATAATTAAACTTATAA

>1963252|20
AAAAGAATTCAAATTTTATT

>1963579|20
TTTGCTTGTGAGCAAGCCAA

>1963674|20
ACACTTCCATATGGAAGATT

>1963701|20
TCAGACTCAATAGGGCCTGA

>1965161|20
CTAGTAAATAATTATACTAG

>1965185|20
ATATCATAAACTTTTGGTAT

>1965204|20
TGAGAGGATAAATGCTGTCA

>1965228|20
TAAAGTTTTATAAAACAAAA

>1965239|20
AAAACAAAATATTTTAATGT

>1965243|20
CAAAATATTTTAATGTTATG

>1965361|20
TTTAAAATCAAAAGTTTAAA

>1965588|20
AGATAATTTCTAAATTAAAT

>1965755|20
AAACTCAGGTACACGAATTT

>1966398|20
TTCTTGAGTATCCTCAATCA

>1967459|20
CTAAAACGACTACTTTTTAG

>1967736|20
AGATAGATGTGCGTCTACCT

>1967775|20
AGAACGGTAAGTACCTTTGT

>1968043|20
TACGGATGCTAGTTTCTGTA

>1968088|20
TTAGTAGTTATACCTAGTAA

>1968201|20
AATACACCTATATTTGTATT

>1968225|20
CCTAAATTGGCTAACTTAGG

>1968307|20
CTTTTGCAGGCTTAGAAAAG

>1969551|20
GATTAAAAGATATTTTCTTC

>1969664|20
TTAAAAATGAAAATTATTAA

>1969755|20
TTTCGTAAAAATTCACCAAA

>1969984|20
TCACTCCCGATCCAGATTGA

>1970037|20
TTTTTTTGAGCTCAGAATCA

>1970101|20
AGATTCATTCGAATAGATTT

>1970253|20
TTAAATGTAGCTTCCTTTCA

>1970564|20
TTCCTTGAAATTCCGAGGCA

>1971169|20
TTTTATCAAAGATGATAACA

>1971420|20
AAGTTGAATATATTATATTT

>1971480|20
GTACCAACAGCGCTTGGAAC

>1971596|20
GCAACTTCTTTGGAATTTGC

>1972324|20
TAGTTTCTTATAAGTCACAA

>1972351|20
AAATAAATTTATACTTGTTT

>1972648|20
TATGAAACTCTAGTTTCGTA

>1972809|20
ATTCATAAACTTTTTGGAAT

>1972963|20
TATTGGTCATATGCCATATA

>1973329|20
TTGCTTGTTTAAACATCTAA

>1973364|20
ATACAATGTCAAATTTGTAT

>1973529|20
AATAGTCCCTAAGAATTATT

>1973818|20
TCATCTTCTGAAGAAATTGA

>1973847|20
TCTAACATTATAATGTAGAA

>1973856|20
ATAATGTAGAACTACAAGAT

>1973883|20
TCAGATTACATATAAGCTTA

>1973889|20
TACATATAAGCTTATTTGTA

>1973899|20
CTTATTTGTATAAAACTGAG

>1974124|20
CCACTTCGCCGACGAAGACG

>1974127|20
CTTCGCCGACGAAGACGAAG

>1974513|20
ACAATAAGATTTTTTTTTGT

>1974856|20
TTACCTTTTTTAAAAGATCA

>1974938|20
AGAAATAATATATTATATCT

>1974959|20
TTCAATTTTATAATGTTGGA

>1975116|20
TGTATAAATTAAATTGTATA

>1975117|20
GTATAAATTAAATTGTATAC

>1975123|20
ATTAAATTGTATACTTTATT

>1975132|20
TATACTTTATTTGAATTATA

>1975263|20
AATATAACATATGTAGTTTT

>1975295|20
AAAATTTGTATACAAGTTGT

>1975373|20
ATTAGTCTATGTATACTATT

>1975673|20
TCTAAGATTATAATTATAAA

>1975676|20
AAGATTATAATTATAAATCT

>1975682|20
ATAATTATAAATCTAAATAT

>1975712|20
TTTGGACCTAAATATCCAAA

>1975764|20
TTTGTCAAAATTTAGTAAAA

>1975776|20
TAGTAAAATATATTCAAATA

>1975781|20
AAATATATTCAAATATAATT

>1975794|20
TATAATTAAATTTATTAAAA

>1975799|20
TTAAATTTATTAAAACTTAA

>1975811|20
AAACTTAAAATTTAAAAGTT

>1976021|20
TCTACCCGAACTCGAATAGA

>1976091|20
AAAAAAACATATGTTTTGCT

>1976180|20
CTTGGAATAATGATTCCATG

>1976227|20
AAAAAGTTTTGAAAGGTTTT

>1976317|20
ACCTGCAGTATATCGCAGAT

>1976342|20
TATATTTTAGTTAAACTAAA

>1976354|20
AAACTAAAAACTTTTATTGT

>1976471|20
AGTGTTTAAAATTATACACT

>1976645|20
AGTATATAAGATTATAAATT

>1976657|20
TATAAATTTTCAAAATAATA

>1976789|20
TTTGTTTTTAAAAATTCAAA

>1976825|20
AAAACTCTAATTATGTTTTT

>1976858|20
TATTTTTTCGCAAAAATAGA

>1977006|20
TAATTAAATTTAATTAATTA

>1977013|20
ATTTAATTAATTAAATTAGT

>1977057|20
AATGAATTAATTTATTATTT

>1977059|20
TGAATTAATTTATTATTTAA

>1977091|20
AATGACATACTTATGTAATT

>1977101|20
TTATGTAATTACTTACAAAA

>1977195|20
GTTATTCTTGCGAGTAAAAC

>1977442|20
ATGGACACATATGTATATAT

>1977794|20
TTTTGAAGTATTCTTGAGAA

>1978994|20
TTTGTATGATATCTCTCAAA

>1979050|20
TGAGTATATCAAGATTCTCA

>1979934|20
AATCTTCCTCGACCAAGATT

>1980190|20
TGCCAACATCGATGTGAGGA

>1980689|20
ATTTGTTTCCACACACAAAT

>1981053|20
TGGAAAGGCAAGCCATTCAA

>1981251|20
ACTGATGAGATCTCGCAAGT

>1981298|20
TAATGTAGACTTTTTCATTA

>1981452|20
AGAGACATGACCAAGTGTCT

>1981521|20
GGAACCTCTATCGAAGTTTC

>1981527|20
TCTATCGAAGTTTCGACCGA

>1981586|20
TGAATTAGAATTCTCACTCA

>1981612|20
GTTCTGTTACATAATAAAAC

>1981941|20
ATGGCAGCCATGTGGGCCAT

>1982889|20
ACTTTTTTAATTAACAGAAT

>1983710|20
CTTTCTTGCTTGCTAGCAAG

>1983733|20
AATAAGACAGCTCTCTCAAT

>1984948|20
AACTTTGATAAATAAGAGTT

>1985444|20
CCTCACTATTTCTAGTTAGG

>1985745|20
AGTGACCGTGCACGAGCTCT

>1986082|20
AAATTTATAATAATTAAGTT

>1986185|20
AGATATAGTTACCTATTTAT

>1986219|20
TTGATTTCTTAGGAAATATA

>1986391|20
ATTCCAACTATAGTTTCATT

>1986739|20
TCTTGTGACTAGGGAAAAGA

>1987660|20
CATAATGCAGCTGCAGCTTG

>1987976|20
TTCAACCCATCTGGGTTTGA

>1988279|20
GCTTTGAAAATTTTAACAAC

>1988980|20
TCGCGGTCTGCAGATCTCTA

>1989441|20
GTTCTAAAACATCTTAAAAC

>1989507|20
CCAAAGGAAGCTCCTTTTTG

>1989955|20
ATGTAGCAACGTTCCTGTAT

>1990023|20
TTGGTTTTGTTCAAAAAGAA

>1990026|20
GTTTTGTTCAAAAAGAAAAC

>1990039|20
AGAAAACATTCAAGTCTTCT

>1990239|20
ACTAACTTGGCAAAGACAGT

>1990883|20
CCAAACGTACATGCCTTTGG

>1991231|20
CCGTGAAACTTGTTTCAGAG

>1991585|20
ATTATCTCAATTGACAGTAT

>1991654|20
TTAAGAAAGTAGCTTTTTAA

>1992453|20
GCCTGAGATGCTTCTCTGCC

>1992736|20
TTATCTGAGGCTGCAGAGAA

>1992813|20
TCTACTTCTTCAGAAGAAAA

>1992844|20
GCTTTGGACAAGGCTAAAGC

>1993371|20
CTTGGTGCTTAATCATGAAG

>1993879|20
ATTAGATGTATACAATTAAT

>1993889|20
TACAATTAATATTGATTTCA

>1994424|20
ACATGCTCACTCGAGCATCT

>1994813|20
GAAGCCAAGAAATTGGCTAC

>1995636|20
GATCGCTCTGATGATCGATC

>1996199|20
TTAAAAAAATTTGCTTTTAA

>1996398|20
TCAAGATATATATATAAAGA

>1996851|20
AATTGAAAAATCTTTCATTT

>1996881|20
CCTTACTTATATAAATCACG

>1996962|20
AAAAGAAAATATTTGCCATT

>1996967|20
AAAATATTTGCCATTATCTT

>1996987|20
TAAGACAAAATGTCTTCTTA

>1997598|20
ACGATTTTTTAAAAAACTAT

>1997751|20
CGGCTAACACTTGTTTTCCG

>1997780|20
TGATTATAAGTTTATAACCA

>1998085|20
TTGTATGTTCGAAAATTCGA

>1998089|20
ATGTTCGAAAATTCGATGAT

>1998151|20
ACTTTTACTAAAGTAAATGT

>1998769|20
CAATTAAATTTTTTTTATTG

>1998803|20
AATAATATATTTATATAATT

>1998866|20
AAACATACGTACGTTGATTT

>1999073|20
ATATTTCAATTTTAAAATAT

>1999236|20
ATTTACAAATACATATAAAT

>1999320|20
TCAACACCACGAAGTATTGA

>1999485|20
TTTATGTTCTAGAATCTATA

>1999571|20
TCTTCATTTTTACTTGAAGA

>1999642|20
GATCTAAATTAGATTCGATC

>2001261|20
AAAATTTCTATTGAAATAAT

>2001306|20
TAGAAACTTTAAACTCTTTA

>2001786|20
TATCAATCGTAAAATTGAGA

>2001913|20
CTTGAAGCCATAGCTTCTAG

>2003688|20
ATGTTTTACATATAAACCTT

>2003805|20
TGGAACACATATATGGTCTA

>2003814|20
TATATGGTCTAGAGTCTATA

>2003920|20
GATTGTTTCAAGAATCATTC

>2004135|20
TAGATGCGATCTCGGTTCTA

>2004228|20
TTATACCCTGCGAGTTATAA

>2004737|20
TTGATGACTGGAGTTATCCA

>2004741|20
TGACTGGAGTTATCCATTCA

>2004965|20
TCGTGTGTATATACACCAGA

>2005126|20
TCCTGAGTCTAAACTCACAA

>2005181|20
GAAAAGAAAGCATTCCATTC

>2005405|20
GTTGCCATTCCAATTGCTAC

>2005530|20
GTTACCGGTTTAGCAGTAAC

>2005906|20
TGGATATGATAACACAGCCA

>2006308|20
AGAGGAGAATATTATCAGCT

>2007127|20
GTGAAGCTAATCATCATCAC

>2007607|20
GTTTCTTCCCTTGAAGAAGC

>2007645|20
CTCCTTCCACCTTGAATGAG

>2007830|20
TGAAGTTGAAGACTACTTCA

>2007951|20
GCGCATTTAGCTGGATTCGC

>2008006|20
AATCGAATTATTATTTAATT

>2008685|20
ACAAATATGTACTAATTTCT

>2008873|20
AAGAATCAGAAATGTTTCTT

>2009779|20
ACTACTGCAATTGCTATACT

>2009871|20
ATGCTTATTGAAACAGGCAT

>2010191|20
GAAATGACATCTGTTACTTC

>2010463|20
TTTATGCATGTATATATAAA

>2010467|20
TGCATGTATATATAAATTCA

>2010483|20
TTCAAAATATATATATTTCA

>2010956|20
AGCAATATATATATACTGTT

>2011286|20
CACATAGTCATGAGTAACTG

>2011406|20
AAATACAGATTTCTTTCTTT

>2011649|20
AGAAGAGATGGCTCTCATCT

>2011688|20
AAACAAACCGAGTTATGTTT

>2011918|20
ATCTCGTTTTTAAATGAGAT

>2012841|20
CGAACCCTGGCAAGAATTCG

>2013398|20
GACGACGCAGCGCCGTCATC

>2013432|20
CTGAAACGGCGGCGTTTTGG

>2013652|20
GTGGACATCATAGTGTACAC

>2014021|20
CTGATTGCATATGTAATATG

>2014640|20
TAATATTATATGTAATAATA

>2015652|20
AGCTTCATACTTATTCAGCT

>2015750|20
TAAGTGCATCGTTAAACTTA

>2016101|20
CCAAAACGACGACGTTTTTG

>2016253|20
ATATCAATCATGATTGTATT

>2016262|20
ATGATTGTATTCACAATCTT

>2017981|20
TCTACACCCATGGCTGTTGA

>2019016|20
GTATAAGTAATGACTTCTTC

>2019333|20
TTCTAACTTATAAATTAGCA

>2019919|20
GATTAGGTGTGCCCCTAGTC

>2020116|20
AACAAAATAACTATTTTGAT

>2020368|20
ATTTTTCTCATTAGAAAATT

>2020460|20
AAATGTGCTTCATCACTTTT

>2020552|20
TTTTTCGAGTACTATAAAGA

>2020557|20
CGAGTACTATAAAGAACTAG

>2021025|20
TAATTAACATAAATGAATTA

>2021049|20
TTGTACAAACGTCTCTTCAA

>2022537|20
TCCTCAAGTGTACTTGTTGA

>2022730|20
CGACAAAATTAATTTCTTAG

>2023002|20
GAAAAACTCTAGGTTTTCTC

>2023435|20
GTCTACATTTAAGTCTAGCC

>2024292|20
AACTACAAGATATTGCAATT

>2025179|20
CTTGAATAATATTATTGTTG

>2026254|20
TTAGACGAATATTAATCCAA

>2026300|20
TTTATAACAATTGAAATACA

>2027242|20
TAAAACTAATATATGGTTTA

>2027440|20
ATAAATGTTATAAAAGTTGT

>2027620|20
CAATCTAAATGTCCAGATTG

>2027850|20
TTCCTTTGGATTTAACGGAA

>2028867|20
CTTATCTGAATCTTGATAAG

>2029342|20
TGCAGATTCTGGAATATGGA

>2029466|20
GGAGTTTGAGATCAAAGTAC

>2029508|20
TTTCATATAATTCTGTGCAA

>2029571|20
AATACAATAGTTTTTGAATT

>2029591|20
TAATCTCTTTAAAGACTCTA

>2029916|20
TGGGTAAAAGTTTTGACTCA

>2029945|20
AATACACACGCGTTTTAATT

>2030028|20
AAAACAAACTCGGTTCTTTT

>2031129|20
GAAGCAGAAGCTGATGCTTC

>2031132|20
GCAGAAGCTGATGCTTCTTC

>2031162|20
TCTTCAGGTTAACTTGTTGA

>2031234|20
ATCTAGTTAGGTAACTGTAT

>2031402|20
TTATTGGCCATAGCATATAA

>2031495|20
AATCTAATCTTGATTTAATT

>2031591|20
TAAAATTTTCAAAAACTCTA

>2031693|20
TGCTCTAATTAATTAGAAAA

>2031774|20
TATAATTTTCTAAATTTCTA

>2031878|20
TATAACAAATATATGTTCTA

>2031917|20
ATCATTTGATATTTATTGAT

>2031937|20
TCAAAATTTGTAATTTTTGA

>2031941|20
AATTTGTAATTTTTGAAATT

>2032086|20
ATCATTTGTATAATAAAGAT

>2032138|20
TATTGTATAATAAGACAAGA

>2032183|20
GATCAACTTTATATTTTATC

>2032255|20
GTAATATGTCAACATTATAC

>2032721|20
TTCATGAGCAACCTCCTGAA

>2032807|20
TACACTGCTGCAGCTGCGAA

>2033821|20
ATATGTAACATGTTGGAGAT

>2034420|20
CCCAACGATCGATCTTGGAG

>2035541|20
ATATGTAACATGTTGGAGAT

>2035583|20
ATTTATGATTAATTAAGAAT

>2035883|20
TGTTTTTGATTTGAGAAACA

>2035886|20
TTTTGATTTGAGAAACAAAA

>2035960|20
GCTTTCGATGAAACGAAAAC

>2036226|20
TGAACTTCTTGAGAAGATGA

>2036386|20
TCTTGTACCATGGCTCCAGA

>2037193|20
GTGAGCTACTACTGTCTCAC

>2037828|20
GAATTTGGGATCCCATTTCC

>2038368|20
GAGTTTGATTGATCAAGATC

>2038977|20
AGATTCTCAGCATAGACTCT

>2039014|20
TGATTATATTGATATATGCA

>2039575|20
TGATTTCTCTATAAAAATCA

>2040076|20
CTGATAAATCGATGAATCTG

>2040206|20
CGATTTTCCCGAGAAACACG

>2040251|20
TGTTTTGAAATTTGAAACGA

>2041993|20
ATTCATCACAGGTTATGATT

>2042033|20
TTTTCAAAACATTGTAAAAA

>2042661|20
CAAAGGCGTTAACAGCTCTG

>2043621|20
CTGTCCTGAATTCAGACAAG

>2043871|20
TTCAGTCGGCGCTGACTGTA

>2045358|20
ACTATTGCTGGAGCCAAAGT

>2045854|20
CTTCCATATGCATTTGTAGG

>2047207|20
CAAATTAGCTAACAACTTTG

>2048220|20
TTCATTTTCTTGAAGAAGAA

>2048228|20
CTTGAAGAAGAATCTTGAAG

>2048302|20
GTGTTTGGGAAGCCAAAGAC

>2048876|20
GAGTTATCAAGTTCTAACTC

>2049178|20
GTTGCTTGAGTGAAAGCAAC

>2049339|20
AGTTTTCTTAAAAAACAACT

>2051089|20
ACTCTAGTTAAAAGTAGATT

>2051144|20
ATAGTCCTGGCCTGAAATAT

>2051237|20
CAGTTGATAGAGATCAACAG

>2051531|20
AAGATGGAGATTTCCAAATT

>2052585|20
GCACAACAAAATTTGTGTGC

>2052944|20
TTAATAGACATGAATATGAA

>2053025|20
TGGATCAATGCACTGTTTCA

>2054519|20
CTATTTGACATGTACAACAG

>2054729|20
AAAAATGTAATTACAAGTTT

>2055412|20
TTTTTTTTTTTTAAAAAAAA

>2055413|20
TTTTTTTTTTTAAAAAAAAA

>2056041|20
AGTGTGATAGCAACCAAACT

>2056664|20
AGAAGCTGAGCTCTGCATAT

>2056855|20
GAATTTTGGTCCAAAAATCC

>2057508|20
GAAAATGTTGCAACCTCTTC

>2057759|20
ACCATTTTTGCAACAATGAT

>2058315|20
CCATATGTAACTACATTTGG

>2058399|20
CACATTCTTTCAAAAATCTG

>2058977|20
GTCTTTGTCACCACAAATAC

>2059006|20
ATATATTGTAGACAACATAT

>2059108|20
CAAGAGAATTAAAAATCTTG

>2059875|20
AGAAACTTCTGGGATTTTCT

>2059993|20
TTCCATAGTCGACAAGAGAA

>2060019|20
AAAAAGGAGTACTCTTTAGT

>2060125|20
TAGCAGTGAGATAACGGCTA

>2060565|20
AAAACAAAACTTTTAGTATT

>2061155|20
CCTTCAAATATATATCAATG

>2061415|20
CAGCCTTGTTATCAAGCATG

>2061435|20
TTTTTTCCAGCCTGACAAAA

>2061576|20
TTCAAATCGAGCTATTTCAA

>2062106|20
ACAGAAGATCGATTCTCTAT

>2062143|20
ACTCTAAGTTAACTTGGGAT

>2062155|20
CTTGGGATCAAAATCTCAAG

>2062283|20
TTCTGGAGTATACTTGAGCA

>2062520|20
TTTCATCTTTTAAGCTGAAA

>2062640|20
CCTCCAACTAGAATTGGATG

>2063771|20
CTCCTTTTGGCTTAAAGAAG

>2064816|20
AGTCTTTTTGCCAAAAAAGT

>2065252|20
CATAGAAAAGCTTATCCCTG

>2065695|20
GCTCAATTTAAAAATTGGTC

>2065731|20
AGTATTTTGCGCCACATACT

>2065790|20
AAAGGTTCAGATGAACCAGT

>2065950|20
CAACACATAAGGATGTGCTG

>2066732|20
CCTTGTACAATGGTAATAGG

>2067059|20
AAGTAAAATCGATTGTTCCT

>2067494|20
TCTTCCTCAAATGGTGAAGA

>2067876|20
GAGAAACCTATAGATGTCTC

>2068663|20
CTTTTTTGGAAACAAAAAAG

>2069759|20
GCGGTTGGAGCAGCAACTGC

>2069863|20
GAAGTTTTTCGAACAACTCC

>2070147|20
ACCAGAAGATAACATCGGGT

>2070181|20
TTTGTTTCAGCTGAATCTTA

>2070678|20
TTACAGAGTTACCTTTTTAA

>2071026|20
AGTTGGTAAATTTTCGAATT

>2071271|20
CAACTATGAACTCTTCGTTG

>2071891|20
ATCTTGGTCATCAGCAAGCT

>2072020|20
CCTACAAGCAGGCATGGAGG

>2072095|20
AAGAAGAATATCGCCTTCTT

>2072162|20
TGTGGTTCATGTGAATCCCA

>2072259|20
ATTGCACTGGACAGTACAGT

>2072664|20
TCGTTATGGATCCAAAACAA

>2072970|20
TTTGAAGTCATGACTTGTGA

>2073147|20
AGAGCTTATGCAGAAACTCT

>2073449|20
TTAGAAATTATAATTTACTA

>2073925|20
AAGAAAAAAATCTTATTCCT

>2073961|20
TTGACAGAATATTCAGGCAA

>2074123|20
GAGAAACTCGAGAGATTCTC

>2074183|20
GAGCAAGGAATGCCTTGTAC

>2074383|20
CTTCATTAAGCTTGTTGAGG

>2074482|20
AAGAAAAAAACCTTTCTCTT

>2074946|20
AAATAAAGATCTCATTATAT

>2075283|20
ACAGATGCAGCTTCATCCCT

>2075639|20
CTCTTATTAACTTAAAAGAG

>2075713|20
GAGATCACAGCTGAGATCTC

>2076510|20
AAAGAAACTCGAGTTTGCTT

>2076648|20
AACTATCGTTAACCATTCTT

>2077416|20
CTCTTCGTAAGTAGGATGAG

>2077621|20
TTCTGAACTTAAGATCGGAA

>2078152|20
AGAATTTCGATGAAAATTAT

>2078232|20
TACTTTTTGATCCAAAATCA

>2078276|20
ACCATCCTCTAGAATATGTT

>2078382|20
ATCAACCAATTTTAATTGAT

>2079062|20
AAAAAATATTAATACTAATT

>2079366|20
TGGGATCACCGCTTCTCCCA

>2079534|20
AGCTTCCTCATGAGGTACTT

>2080677|20
AGAAGATATAGATCTCTCCT

>2080740|20
TCTTCGTTTTAGAGCAAAGA

>2080750|20
AGAGCAAAGATTTTGGCCCT

>2081262|20
ACATGACTTATAATAAATGT

>2081435|20
TTCTTTTTGGTCAACAAAAA

>2082084|20
TATTTTGGTTAATCTAATTA

>2082221|20
CTTCATATTATAATCAGATG

>2082228|20
TTATAATCAGATGATGGTAA

>2082253|20
ATTTGTATAACTATAATAAT

>2082281|20
TTTACATTAATCAATGAATA

>2082433|20
TGAAGGCTAATAAGGTTTCA

>2082453|20
AACTTTCAATATTGACACCT

>2082745|20
TGAAAAGACCCGTCGTTCCA

>2083550|20
TGCTTGTTGATCAAGCAGGA

>2084135|20
TATATTTCTCGAGCAATACA

>2084335|20
GAAGGGGCCAAGGCTCATTC

>2085446|20
TTTCACTGGATCCTGAAAAA

>2086362|20
ATTGTAATAATTATTAGGTT

>2087047|20
GACAGCAACAGATTGTTGTC

>2087139|20
GTTCGGTTTATAAGCGTAAC

>2088513|20
GGATATGGTTAATCATTTAC

>2088754|20
TTTGGTTCACAGGAAGCAAA

>2088950|20
CCATCAGTTCCAACTGAGCG

>2089364|20
TCAGATGAAATTTTAACAGA

>2089710|20
AAAAAATCAGATGCTTTGTT

>2089790|20
ATGTTTTTTTAAACAATAAT

>2090094|20
TCTTAAAATTACTTTTTAAA

>2090104|20
ACTTTTTAAAGTAAAAAAGT

>2090325|20
TCCCGGCGATTTCGCCACGA

>2090720|20
GGAATCCGTTTCCGGATACC

>2090723|20
ATCCGTTTCCGGATACCGGT

>2090730|20
TCCGGATACCGGTTTGAGGA

>2090984|20
CGATTATCCCGAGCGAATCG

>2091306|20
CATAGCCCTCGCCGGCGATG

>2091548|20
TGATGCATGCGTATAAATCA

>2091562|20
AAATCATTTTCAAATGTGTT

>2092123|20
GAGGCTTCTCGAGGAGACTC

>2092188|20
GCTAATATTAGAATAGAAGC

>2092900|20
GAATTTGAAAAATAAAATTC

>2092967|20
TATGCTTCTTAAGAAAATTA

>2092973|20
TCTTAAGAAAATTATTATGA

>2093019|20
TTTATATAGAACTAGAAAAA

>2093405|20
ATAGACCATCTATAGCCTAT

>2094466|20
ACAGTTACATAAGTCATTGT

>2094899|20
CAAGAATCCTACCATACTTG

>2094945|20
TTGACTGTGCTCACAATGAA

>2094992|20
ATCCATGCTATATTCTGGAT

>2095043|20
AAGAAAAAATAATGTTTTTT

>2095045|20
GAAAAAATAATGTTTTTTTC

>2095046|20
AAAAAATAATGTTTTTTTCT

>2096799|20
ATGGAATCTGCAGAATAAAT

>2096853|20
TATATTCAACGTCGAATACA

>2096944|20
GATCATTCATATTATTGGTC

>2097020|20
CTTGCTCATATATAATAAAG

>2097287|20
TCTTGGTGTTAACCCTAAGA

>2097718|20
CAGACATATTAAAATGTCTG

>2097926|20
ATGCTTCATGATTGAAGAAT

>2098429|20
CTCTCAGTCATGAGTTTGAG

>2099288|20
TTGTCTGTAGCCAGAGCCAA

>2099827|20
GAGGACGAATATTCTGCCAC

>2100013|20
ACTTCAAATACATTCGAAGT

>2100664|20
AAGAAAGTTGGAACATGCTT

>2101347|20
CTGGCCCTTGCAAGCTGCAG

>2101417|20
TAGCATACACATGTATCTTA

>2101950|20
TAAATGTTCATAAACATTGA

>2101982|20
TGTGTAGCATGTTCTAGACA

>2103651|20
TTTTTATGTATTAATTAAAA

>2103655|20
TATGTATTAATTAAAATTTA

>2103798|20
CGAAATTTTCCAAAGTATCG

>2104139|20
TCATTATTTATATATAAAAA

>2104328|20
AACTAAAAAACTTATTACTT

>2104377|20
TATTTTGACCGGTAAACAAA

>2104680|20
ATTTTTTACTTGTTAAAATT

>2104821|20
TTAAAGTTAAACAAATTTAA

>2104968|20
TTCTTTTTAATTATTAATAA

>2104973|20
TTTAATTATTAATAAATCAA

>2105158|20
TTGTTCTCAATTGCGAATAA

>2105359|20
ATGTCCATGTTCATGTTCAT

>2105362|20
TCCATGTTCATGTTCATGGA

>2105570|20
GTCACAGCAATTCCGTTGAC

>2105946|20
ATAGGAAAGTTCTTTCCTCT

>2106115|20
AAAAAAGAAGCTAATTTCTT

>2106404|20
GGACTTTCTACAGAACGGCC

>2107898|20
GGTTGTGGTCAAACTCAACC

>2107951|20
TACTGATTAATTAAGAAATA

>2108309|20
TTATGTTCTTACGAGCAAAA

>2108366|20
TATTAATTGTACATCTAAAA

>2108383|20
AAAATGTATTAAACAATTTT

>2108416|20
AAATTCACAATTGTAATTTT

>2108420|20
TCACAATTGTAATTTTGTGA

>2108821|20
AATCTGCATTTATGGCGATT

>2108864|20
CTATGTTGCTAGGAGCATTG

>2109826|20
TTGGTGGTATATATCTCAAA

>2110224|20
TTAGAGCCAATTGACTATGA

>2110259|20
AAGCAAACTTGCGCTTGCTT

>2110800|20
CAAGAAAATTGATATTTTTG

>2110942|20
TGTTCTCAAGCTCTTGAACA

>2111001|20
ACAAGATATTAATAGTTTGT

>2111709|20
ATAGCGATGATCAAAGCTTT

>2111899|20
GTCAGTATATATAGATAGAC

>2113023|20
AAATCAATAATTATTCACGT

>2113484|20
GACATAAAAGCTGTTATGGC

>2113682|20
TATGTACCATAAGGGACCTA

>2114709|20
CATTCACTGTACAATCAAAG

>2114912|20
ATGAAATCTATACATTGTAT

>2115176|20
CTTAGAAGTTGACTTGAAAG

>2115387|20
TCAAACATGTACCTGTGAGA

>2115657|20
CGATTAACATATGTGGAGCG

>2115694|20
AAAAAATCAATATATTCTTT

>2115696|20
AAAATCAATATATTCTTTTT

>2115893|20
AAATATGTATATATATGTGT

>2115996|20
CTTCTATGATTTCATGAAAG

>2117017|20
TCTAAGAAGATTTTCCTAAA

>2117171|20
AGGAACCTTAAAAGTTTCGT

>2118460|20
AGATAAAATCGATGTGATTT

>2118965|20
CCTTCCAGAGCACATGAAGG

>2119188|20
TATATAGAAAGATTTATATA

>2119189|20
ATATAGAAAGATTTATATAT

>2119197|20
AGATTTATATATCTGAATGT

>2119291|20
AACGGCCAGGACTTCCCGTT

>2119396|20
CATTTTGAATAAGAAAAATG

>2119449|20
AATATTGCGTACGGAATTTT

>2119562|20
TCTGGGCATGCATACCGACA

>2119667|20
TTTTCAAGGCCCCTTGAAGA

>2120175|20
TTGTGCCTCCGGAGGATCCA

>2120765|20
TTCGTTTATTAAAAAATGTA

>2120858|20
AAACGACACGCGTTTCTATT

>2120871|20
TTCTATTTTTAAAGATGGAA

>2121892|20
GCGCTCAGAAAGCTGAGAGC

>2122070|20
ATGAAGTAAATTTGCTTCTT

>2122827|20
TGTTTCTAATAATAGACACA

>2122953|20
ATCGTCACCCTGGTGACCTT

>2123308|20
TTGATGGGTAAACAAATCAA

>2123469|20
ATAATTGCTCCATCAATTTT

>2123663|20
TGGTTTTGTTAAGTAAACTA

>2123672|20
TAAGTAAACTAGGTTCCTTA

>2124030|20
TGTGGTTTGATCAATTCCCA

>2124730|20
TCTTTATCACGTTATTCAGA

>2124821|20
CCAGAGATTTAAAGCTTTTG

>2125401|20
ATATCATCTTCAGAAGAAAT

>2126039|20
TAAATAAAATATCCTATCTA

>2127350|20
CTATGGAGAGCTCTGCACTG

>2127417|20
TTATAATATATGCATGATAA

>2127486|20
TGTAAGTTGTACAACTTCAA

>2128088|20
ATATATATATATATATAAGT

>2128469|20
AAAACTCTTTAAATAATTTT

>2128536|20
AAAAAGATTCAGATTTTTTT

>2128679|20
TTTGTAACGTACGTTGAGAA

>2128724|20
TATAACTTATATAATTAAAA

>2129071|20
AAAGAGACTCAAGGCTCTTT

>2129237|20
CGGTGGATCATCAGCCGCCG

>2129525|20
ATCTTCTCCATTGAGGACAT

>2129807|20
TGAATCAATTGATTGGATCA

>2130334|20
GAAGATAATGCTCCATCTTC

>2130702|20
GACCAGCGAATTCGATAATC

>2132434|20
ATAAAAACATAAGATTTCAT

>2132679|20
TGGCTCATTGCCACGAGCTA

>2133150|20
CAGGTCGTTAAAATGACATG

>2133334|20
TCAGTTTTTGCAATAACCAA

>2133337|20
GTTTTTGCAATAACCAAAAC

>2134810|20
ACCTAAATCAAGATTAAGAT

>2135314|20
CAATCGGTTGCAATCCAGTG

>2135553|20
GAGGGATTCATGGTTCCCTC

>2135746|20
TAAAACTACGTGTTGTTTTA

>2136267|20
GGAAAGGCGATTGCTTTTGC

>2136527|20
CACCGCTGCTAGCAACGCTG

>2136923|20
CTTTTGTTCCAAAAGAAAAG

>2136959|20
AGAAAGGTTTAAACTTTCGT

>2137057|20
TCACTTTCAGTTGAAAGGAA

>2137174|20
ACAATACAATATTATCTTCT

>2137246|20
GTCTCTGTAATTTCACAGCC

>2138742|20
CAACCTCCCGCCAGACGTTG

>2139282|20
TTTCTTCATTATCGGAGAAA

>2140184|20
TATTCATCGATCGAGGAGAA

>2140691|20
ATTCTCTAGCGATGGATAAT

>2140854|20
TTCACTTATACATAAATAAA

>2141057|20
ATCATGACAAATGTCAATAT

>2141141|20
TTCATAATTTCATTTATAAA

>2141169|20
AAATCTCATAGAATAGATTT

>2141380|20
TTTATTTTCGAGAAATTGAA

>2141814|20
TTTATTTCGTAAGAAAAAGA

>2142125|20
AAGAAGAATAATTTATTCTT

>2142130|20
GAATAATTTATTCTTTATTC

>2142170|20
ACATTTTTCTATAAATATCT

>2142282|20
TCAAACTCATATAAATTTGA

>2142285|20
AACTCATATAAATTTGATTT

>2142315|20
AAATGAACAATTTTATATTT

>2142327|20
TTATATTTCTTGCAATATTA

>2142651|20
CCTTATTTATATGATTAATG

>2142669|20
TGTTTATATTATTTGAAACA

>2142845|20
CATTAATCATTTCATTTATG

>2143032|20
AGATTGAATATCATCATTCT

>2143113|20
TTCGTGAAAATTTCCCCAAA

>2143792|20
TATTTGATATATATTGATTA

>2144023|20
CTATCTCACTAATCATATAG

>2144045|20
TCTTACCCTTAAAAGTATGA

>2144059|20
GTATGATAACGTCATAAGAC

>2144277|20
TAAAGTTACATTAATCTTTA

>2144289|20
AATCTTTATATACATAGATT

>2144418|20
AGAGAAAATGACTTTTTTCT

>2144493|20
ATAAATTACTCGTAATTAAT

>2144622|20
AAGTAACGAATCCATTATTT

>2144754|20
CGATGTGTATATATAAATAG

>2144757|20
TGTGTATATATAAATAGAAA

>2145043|20
GCTAATTAAATTTATTAAGC

>2145081|20
GCATAATGTTTACTTTATAC

>2145535|20
AGTAATTAAGCTTACTTGAT

>2145537|20
TAATTAAGCTTACTTGATTA

>2145546|20
TTACTTGATTAAGCAAGAGA

>2145625|20
TGAATAAATATAATTATTGA

>2145707|20
CTCAGTCTTTAAATTCTAAG

>2146332|20
ATTAAATTCCTGAATTGATT

>2146519|20
GTGGATTGTTAATTAACCAC

>2146527|20
TTAATTAACCACTTAATCAA

>2146794|20
TTTGTAGCTCCATTTACAAA

>2146982|20
AATTTGTATATATAAAAAGT

>2147017|20
TTTAACTTTATACAATTATA

>2147256|20
TTAGCAACACTTTTTTCTAA

>2147530|20
CAAACTCGTTTCCGTGTTTG

>2147728|20
AATATGTGCATGCATTAATT

>2147845|20
ATATAAAAATACTCTTAAAT

>2148198|20
TGGGCTCTCTATAAAGCCCA

>2148233|20
AAAACAATGGCCATGAGTTT

>2148399|20
ATCCATGTAATTATATTCAT

>2148873|20
GCCTCGATAGTCAGCGAGGC

>2148970|20
GCGTTGATGGCTATCAAAGC

>2149058|20
AATTATAGAATTATTTTATT

>2149062|20
ATAGAATTATTTTATTTTAT

>2149356|20
CTACGGCGATATCTACGGAG

>2149562|20
ATATTGCATAAATGCAAAAT

>2149665|20
GTGAAGTGCATGTATTTTAC

>2149752|20
ACTATAAAATATTTCATTTT

>2150025|20
CATATATATTAATTAATCTG

>2150027|20
TATATATTAATTAATCTGTA

>2150116|20
TATACTATTATGATATTATA

>2150357|20
ATTAATAAGAATTTTTTAAT

>2150531|20
GCCGGAGATACAATTCCGGC

>2150811|20
TATCAAGAATATACTTGTCA

>2150831|20
TTGTTCATCATGAACAAGAA

>2150865|20
CACGATAAGTTCTTTTCTTG

>2151148|20
ATGAATCGCGAGCGCCTCAT

>2151757|20
TTTCTAATTCTAATTCCAAA

>2151770|20
TTCCAAAACTAATTTAGTAA

>2152663|20
TTGGGCTTTAGATGGCCCAA

>2152760|20
TTATTTTATTAAAAACAGAA

>2152897|20
AGTGATTTCATCAAAGCTCT

>2152903|20
TTCATCAAAGCTCTGGTGGA

>2153001|20
AGAAACTTTTAGAACCTTCT

>2153487|20
TACAGGTACTAGTTCAGGTA

>2153952|20
ATGTAGTAAAGGTACTTCAT

>2154235|20
GGATTTGATATATCATATGC

>2154244|20
ATATCATATGCTTATAATGT

>2154296|20
AAACAGAGAAGTCTCTACTT

>2154616|20
CAGTTATCAGGGGTTAACTG

>2155108|20
ATGTACGTATCTATGTATAT

>2155112|20
ACGTATCTATGTATATATGT

>2155620|20
TCTCCACCGATCGGAAGATA

>2156022|20
AGATCCATATATATATATAT

>2156024|20
ATCCATATATATATATATAT

>2156025|20
TCCATATATATATATATATA

>2156027|20
CATATATATATATATATAAG

>2156563|20
TGCTGATGCATGGATGAACA

>2157195|20
AAGATCAAGTAATTGATGCT

>2157413|20
TAGTGCAACGCTTTTCATTA

>2157583|20
TTAATCAGATTTCTAATAAA

>2157854|20
TTCTTGGATACATCGTAGAA

>2158008|20
ACGAACGATGCAGCATACGT

>2158136|20
GCCGTTGAATCTTCCACCGC

>2159080|20
TAACATATCTCGAAATGCTA

>2159390|20
TATGCTGCAGCTCTAGCACA

>2160358|20
GGAAACATCGCCATGTGTTC

>2160818|20
AACTCTATTGCTATAAATTT

>2160858|20
CTCGTTGACACGTCAGCAAG

>2161080|20
AATATACACATAAATATATT

>2161358|20
AATGTTGGTACACCATCTTT

>2161926|20
TCTAGCTTGATCTAGCAAAA

>2161959|20
CTAGGATCATATGTACCTAG

>2163139|20
GTTTCTCTCATAAGAGATTC

>2163235|20
ATAATTAAAGCTGAAATTCT

>2163491|20
ATATGATGGGCTTTTCATAT

>2163817|20
CCAATCTATTAATATCTTAG

>2163964|20
GTAATTTTATAAAAATTTAC

>2164049|20
ATGAGTAGATTTCGATTCAT

>2164180|20
TCTTTTTTATGTCAATAAGA

>2164202|20
TTTTCATTTCAATATGACAA

>2164372|20
ATTTCCATTGCAAGAGAAAT

>2164393|20
TAAAGTTAGGCCTCACAATA

>2164656|20
AATATTGACTAATCAAGATT

>2164661|20
TGACTAATCAAGATTAATCA

>2165001|20
AAATGCTCTCGAAATCATCT

>2165077|20
AAGTAGATGATCTTCTTCTT

>2165566|20
TACATCTTGATGAAGAGGAA

>2165624|20
CAATTATCAATTGGTAAGTG

>2165890|20
AGAAAAGTATATAACTTTTT

>2166002|20
TACATTGAATATGCATTGTA

>2166005|20
ATTGAATATGCATTGTAAAT

>2166281|20
AGTTGTTTAATAATACAAAT

>2166356|20
GTACTTTTCAAGAAAAAAAC

>2166751|20
GAACAGATTGCTACCTGTGC

>2167654|20
AAGGAAGAGTAATTTACCTT

>2167672|20
TTTCCTGCAATGGAAGGGAA

>2167924|20
ATTTCGAATTTATTCAAAAT

>2167927|20
TCGAATTTATTCAAAATCGA

>2169584|20
TTCAGTTATATATGTTTGAA

>2169830|20
TTGATAAGTCGAGTTCACAA

>2170132|20
GCATCATCATCTGATTATTC

>2170251|20
GAAGCTCTTCGAAGACGATC

>2170541|20
CTTCTTGGATACCGTAGAAG

>2171084|20
CAGAAACGAATGCGCTTCAG

>2171295|20
ATTCACTCCAGGGATTGATT

>2171544|20
TTAATATTGATCAATTGGAA

>2171976|20
TTGTGAGAGGCCTTTCAAGA

>2172401|20
TATAATCATTAATTATAATA

>2172590|20
TAAGCTTATATATAGGCTAA

>2172680|20
TATAATGGTCAACCAATAAA

>2172693|20
CAATAAATACGTCATTACTG

>2173226|20
CGTACACGTGCGTCTGTACG

>2173244|20
CGTATATGAAAGCACATACG

>2173421|20
TGAATATACTAGTAGTTTTA

>2173494|20
GTGAATCTGCGTAGACACAC

>2173498|20
ATCTGCGTAGACACACAGAT

>2173582|20
AAAAGTATTTTAAAACTATT

>2173853|20
ATCTCATGATACCATTTGAT

>2173911|20
ATATATTGCATGAAACAAAT

>2174141|20
ATAGAGATAAGTATATATAT

>2174144|20
GAGATAAGTATATATATATC

>2174148|20
TAAGTATATATATATCATTA

>2174181|20
TAATATTATATATAATTCGA

>2174186|20
TTATATATAATTCGATCTAA

>2174202|20
CTAAGGCGGTACGGCCTCGG

>2174579|20
CGAGGTACTTGAGAAACTCG

>2174647|20
TTCTTGAGGTACTGCAAGAA

>2174699|20
ACCTGCTAGGTGTAGCTGGT

>2175155|20
AATCTTTTTATAAAAAAATT

>2175162|20
TTATAAAAAAATTCTTATCA

>2175386|20
ATTTATATGATGAGATCAAT

>2175390|20
ATATGATGAGATCAATATAT

>2175429|20
ACAAAAGCAAATGATTTCGT

>2175504|20
CTTATGTATACATGCAAAAG

>2175641|20
CCACCATAAATATATAGTAG

>2175661|20
CAAAAATTTACAAATATTGG

>2175945|20
ACTGTCTAATATTGGAAAAT

>2175966|20
TTTATACATGCATGTATGTA

>2176142|20
CAATACCAGATCGTTTATTG

>2176213|20
ATATCAGAAATTTCTTAGTT

>2176223|20
TTTCTTAGTTAGCAAATAAA

>2176658|20
ATACCAAAAGGTTTCGGCAT

>2176739|20
TTTAAATATATACATGTATA

>2176741|20
TAAATATATACATGTATATA

>2176875|20
TTATTTGTTTTATCCAATAA

>2176930|20
ATAACACAATATCATGGTAT

>2177064|20
TTCTATTTATAGTAATAAAA

>2177155|20
ACGAAATTACATATTTTCTT

>2177191|20
ATATAGTACATATATAATAT

>2177207|20
ATATTTATTCTAATTAAGAT

>2177341|20
TAAATAATTTCAAAAATTTA

>2177352|20
AAAAATTTAACGAATTTTTT

>2178163|20
AATTATTATGAAGAATAAGT

>2178384|20
TTTCTCTTGCACACCAGAAA

>2178770|20
CCTGGTGAGATATCACGACG

>2179085|20
ACGGATTTGATCAAGTCACT

>2179436|20
GATCCCTTGAGAAAGGGAAC

>2179620|20
GTTAAAACCATTGAATTAAC

>2179743|20
TGTAAAGTGTAAACTATAGA

>2180364|20
CAGCGCTTTAAAAAACGATG

>2180886|20
AAGAAAAGTTAACTAAGCTT

>2180998|20
CTTCAAAATCCATTCTGCAG

>2181135|20
CAATAATGCGCTCATCATTG

>2181630|20
CAGTGTTAACATTACCACTG

>2182093|20
AACTTTGCTGCAGTAAAAGT

>2182374|20
GCTACCGCTGCTGCGGCAAC

>2182386|20
GCGGCAACAGCTCCTGCAGC

>2182521|20
TTTGCTTGGTATCAATCAAA

>2182697|20
GGAACAACGATCGTCATTTC

>2183747|20
TCCCGATGAATGAATCGGAA

>2184292|20
GGTCGATCTTAAAATAGAGC

>2185221|20
TCTAAGCAAATTTTCTTGAA

>2185246|20
TAAAATGGTGTGCCATTATA

>2185524|20
GATTTAAGGCGATTTAATTC

>2185846|20
AATGTTGCAGCTTCCACTTT

>2185935|20
CGTTAGGAGATCTGTTAATG

>2186655|20
TTTAATCACATGCCTTTAAA

>2186733|20
TGGTTAATTGCAAATTACAA

>2187406|20
TTCTTTTGTCGTCAAAGCAA

>2187722|20
ATGAATAAAAGTTTAGTAAT

>2187793|20
ATTTTTTATTAGAAAAAAAT

>2187826|20
ATATCGCTTGCCCGCAATAT

>2188259|20
GCGTTCGCGGCCGCGTCGGC

>2188587|20
TTTTTTTTTAAGAAAAAATA

>2188588|20
TTTTTTTTAAGAAAAAATAA

>2188847|20
AGACAAATAATTTTTTTTTT

>2188956|20
TGTTAAAAATAATAATAACA

>2188979|20
TAATAAATAATCATTTAGAA

>2189024|20
AGAAAAATCTGGATTCTTTT

>2189090|20
ATTTTTTTTATATAAACACT

>2189166|20
TTTGTTAATATATTAACGAA

>2189294|20
TCACAGCTTTGAAGGTGAGA

>2189624|20
ATATTTCGTATGCAAAATCT

>2189685|20
ATTTCAAATTTATTAGAAAT

>2189694|20
TTATTAGAAATTTCTCAAGA

>2189843|20
ATAATAATAATCATGATGAT

>2189898|20
TTAAAAGATATAACGTTTAA

>2190718|20
AAAGTGGTTGCCAGCAGTTT

>2190778|20
AAAAAAGATTTATTTCTTTT

>2190779|20
AAAAAGATTTATTTCTTTTT

>2190790|20
TTTCTTTTTTAAAAAAAGAA

>2190791|20
TTCTTTTTTAAAAAAAGAAA

>2190813|20
TCCAATAAAGATTTATTATA

>2190829|20
TATACTTATCCATATTTATA

>2190837|20
TCCATATTTATATTTATTGA

>2191267|20
TTTGTAAATTATTTTTTAAA

>2191355|20
TTTAGATAATAAGACCTAAA

>2191380|20
AACAGAAACTATTTTCTTCT

>2191411|20
ACATATATTAAATTATAAGT

>2191450|20
GAATAATCAATTTTTTTTTC

>2191460|20
TTTTTTTTTCCATAAAAAAA

>2191495|20
AAGTTGACATATTTGAATTT

>2191504|20
TATTTGAATTTATCCAATTA

>2191530|20
TATAATTCAATCAAATTAAA

>2191755|20
CTTTGGTAATTTTAGCACAG

>2191960|20
AAATCACATGCATTAAATTT

>2192007|20
TTCTTGTCCATGGACAAACA

>2192296|20
GCATCAAAACATTTCGAGGC

>2193149|20
GATTTAACTGCAGAAATATC

>2193390|20
TCGAATCGATAAAGCTTCGA

>2193603|20
GCGACCTGAGCTCCGGTGTC

>2193997|20
AAGAATATGATGATATGCTT

>2194135|20
TGATTCATTTAAATGCTCCA

>2194157|20
ATCCGAATACTTATTAGGAT

>2194527|20
TTTCCATTAATAAATGTAAA

>2194649|20
TCATCGTTTGGATCCGATGA

>2195460|20
GATACTCTAAGTAGAGATTC

>2195609|20
GCGAGATCCACGGATTTCAC

>2195868|20
AATAAAGTTGCAATTTTTTT

>2195967|20
TATGTCATGTACAACACAAA

>2196012|20
GAACAAATTATACCATGTTC

>2196550|20
TACGGTAGTCGACGTACGTA

>2196916|20
AAAATATTATATTAGTTTTT

>2197250|20
ATTAGAATTCGAACTTTTAT

>2197772|20
TCAAAACATGAATTTTATGA

>2198239|20
GCAAGCCAGCAATGGCTTCC

>2198413|20
TTTGAGATGAGCATCTCCTA

>2198558|20
TTTGCAAGAATTCTTACCGA

>2199040|20
TTTGTCATATATATGATTCA

>2199119|20
ATAAATAAATTTTAAGTTAT

>2199121|20
AAATAAATTTTAAGTTATAT

>2199368|20
GATATAGGAGCTGCAATACC

>2199687|20
AGAAAACTTAAAAGTTTCCT

>2200108|20
AACCCGACCCGGGTCGTTTT

>2200589|20
GAAACAAAAATTGTGTTTTC

>2200657|20
AGGAAGAGCAAGATCTTCTT

>2201006|20
CAAAAAACGATAGTAGTTTG

>2201411|20
GCTATGATTGAATACATAGC

>2201438|20
TAACTATAATTTTCTAGATA

>2201443|20
ATAATTTTCTAGATAAATGT

>2201692|20
TGTTAACTGTTAACTTAACA

>2202221|20
CCGAAATATATATATTAAAG

>2202264|20
AATCTTTATTATTAATGAAT

>2202527|20
GAGTTGTATATAAACTCCTC

>2202590|20
ACTTTCGTAATTATCTAAGT

>2202682|20
TTGATGGTGAGCACCAACGA

>2202815|20
ACATTTAAGATCTTTAATTT

>2202906|20
CTGATACATTAATAAATTAG

>2202976|20
AAAAATAATTATTTAATTTT

>2203461|20
CTTTATAATTGATTGTCAAG

>2203477|20
CAAGCTAATGAATAAGTTTG

>2204193|20
AAAGAAATCAAGAGTTATTT

>2204378|20
TGCTTCTCTCGATTGAAGAA

>2204414|20
ATGTTGTGGATCAAAAACCT

>2204513|20
TTCTGCACCGCTCTGCAAAA

>2204716|20
TGTCTCTCCTAGGAACCACA

>2204895|20
TAATTGCTAATTGGATATTA

>2205068|20
TCAAAATTTCCAAATTGTAA

>2205246|20
ACAAACTGGTACTAGCTTGT

>2205295|20
TGGCGTCTTAGAAAACGCCA

>2205753|20
CTTTTGACGATCGGCTAAGG

>2205832|20
ATGCTTTAAATTGAGAGAAT

>2206089|20
TTTTTTTCCCTCCAAAAAAA

>2206209|20
CGGTTATCTCGAGAGCACAG

>2206272|20
AAAAGAATCTATTTACTTTT

>2206493|20
CTCTCGTTGATCTCCGTGAG

>2207119|20
TGTATCAAACATTTGAAATA

>2207162|20
TTTTAAAATATCTATTATAA

>2207169|20
ATATCTATTATAAGATTTAT

>2207945|20
TGCAACCATATATGATCACA

>2208058|20
GTGAAGACTATAATATTCCC

>2208121|20
AAAGAAGGGATCCATGTTTT

>2208609|20
TTTTGCTTTATAGATAAAAA

>2208611|20
TTGCTTTATAGATAAAAAAA

>2208638|20
CTTCTTCTAATTCGATGATG

>2209278|20
GTGTTTCGGATCCAAAGCAC

>2209988|20
GCCAGCCAAATTCCGCTTGC

>2210344|20
CTCCAAATAGCTTGTAGGAG

>2210375|20
TTCTCAGTCTGAACTGGGAA

>2210495|20
GAGGCTGATGTATTAGCGTC

>2210996|20
CAAAATATTTAAGTTTTATG

>2211560|20
TGAACGTTTTAAGAGCTTCA

>2211596|20
TAAGCAGAGGGTTCTTCTTA

>2211968|20
GTCTCTGGTTCGCCTGAGAC

>2212583|20
CGCTTGGATATGTACAAGAG

>2212635|20
TCCTCCAATATATTGTCTGA

>2212810|20
ATCTCCTAATGTTACGAGCT

>2213805|20
ATTATAATGTTCCATATAAT

>2213908|20
AGTAGTTCAATTCAAATAGT

>2214500|20
ACTTTTTGAATTGAATAATT

>2214672|20
ATGTGACATTTGTGTCATAT

>2214773|20
TATTAAAGATATATTCAAGA

>2214792|20
AAAACAATATATATTTATGT

>2214811|20
TTCATTTATGTATAAATTGA

>2215171|20
AAGGCCTTATATGAGCCCAT

>2217703|20
TTTGTACCTTATGATGCAAA

>2218246|20
TTCGTTGGTGCAATATCGAA

>2219592|20
CTTTTTGTTAAAATTAAAAG

>2219594|20
TTTTGTTAAAATTAAAAGAA

>2219595|20
TTTGTTAAAATTAAAAGAAA

>2219642|20
ACAGTGCAATACTGAAATGT

>2220220|20
ATCGGATTAGCCAATCAGAT

>2220918|20
AAGCAAGTTCTAATTTCCTT

>2220936|20
TTGACGTGAATTAACATTAA

>2220941|20
GTGAATTAACATTAATAAAC

>2221205|20
CCTGGACAATCTTGGCGAGG

>2221534|20
ATTAGTTCAAGTGAAATCAT

>2221552|20
ATATGTAACATTTTAAACAT

>2221833|20
GCTCATCATAAGTAATGAGC

>2221936|20
CGACGGATGATCATCATTAG

>2221939|20
CGGATGATCATCATTAGCCG

>2221948|20
ATCATTAGCCGGAAAAAGAT

>2221962|20
AAAGATCGATATCGAAATAT

>2222016|20
CAAGCTTAGCGTCGAGCTTG

>2222041|20
AAGTGCATAGCTATGGAATT

>2222427|20
CGGATGTATCGTTAGACCCG

>2222496|20
CGAAGACGGCGTCGTCTGAG

>2222648|20
ACAACGACTATAGTCTTGAT

>2223078|20
ATCCTCGATTAATCAAAGGT

>2223354|20
TCTCTTGACATTTAGAGAGA

>2223535|20
AGTAGGATATCTCTACTACT

>2223564|20
GTCAATTTATAATAATTGTC

>2223627|20
TCAGATATCTGAATGTCTGA

>2223668|20
AATAATGTTGCTAATTTATT

>2223747|20
CTAATTATTATTATAATCAG

>2224552|20
TTGGTTAATTCATTTACCCA

>2225784|20
ACAAAAAATTAATTGATTTT

>2227436|20
CTTATTTGATACCAAAAAAG

>2227474|20
AAACTAAAGATTTTTCTTTT

>2227499|20
CTTAAACTTATATGTACAAG

>2227605|20
TCAATTTCTTAGGAATTTTA

>2227627|20
TAAGTTGATGTCTAAACTTA

>2227630|20
GTTGATGTCTAAACTTAAAC

>2228018|20
CATTGGCCACGTGGCGATCG

>2228300|20
GATTCCGAGGCTTCCGAAGC

>2228835|20
GATTCTTTACGTGAAGAAAC

>2230666|20
TATTAGATTCGTATCAAAGA

>2230776|20
TTTCAAGAGCACTTCTGAAA

>2230787|20
CTTCTGAAAATTTGAATAAG

>2231240|20
CAACATAAAATATTATTTGG

>2231241|20
AACATAAAATATTATTTGGT

>2231883|20
ACAAATTCTGAAGATGTTGT

>2232010|20
AAGGTCTATAGTTATACCTT

>2232309|20
AAACTCGAAAATCCGAATTT

>2232361|20
GCTTTGGACACGTGCAATGC

>2232714|20
GATGAGATTTCAATTTCTTC

>2233197|20
AAATACTAGTAATATAATTT

>2233226|20
TTTATTTGATATTAATTGAA

>2233316|20
CAAAGTGGTCTACCTCTTCG

>2233532|20
GATAATTTGGCCATAACATC

>2233778|20
TTATGTGGTTAACCAAAGAA

>2233863|20
TGTATAAATTAAATTGTATA

>2233864|20
GTATAAATTAAATTGTATAC

>2233994|20
GTTATTGTTATAATAAATAC

>2234009|20
AATACAACATATGTAATTTT

>2234041|20
AAAATTTGTATAGAAGTTAT

>2234157|20
CTAATTGGGGCCTATATTAG

>2234375|20
ATATCTAAAATATTAATTAT

>2234383|20
AATATTAATTATATGATATT

>2234390|20
ATTATATGATATTATTTTAT

>2234405|20
TTTATTTGATTTTAAATATA

>2234474|20
AGTGTTTAAAATTATACACT

>2234528|20
TAGTATACCATCTTATATTA

>2234540|20
TTATATTAATATCGATTTAA

>2234642|20
TATTGTTGTATATAAGATTA

>2234710|20
ATGACCCAGTACTTAGTAAT

>2234728|20
ATAAATTTTCTTAAATCTAT

>2234828|20
AAAACTCTAATTATTTTTTT

>2234861|20
TATTTTTTCGCAAAAATAGA

>2234907|20
TAATAATTAATAAAAAATTA

>2234933|20
TAATTTAGATATCAAATCTA

>2234997|20
ATTTCGTTTTTTAATGAAAT

>2235008|20
TAATGAAATTTAATTAATTA

>2235015|20
ATTTAATTAATTAAATTAGT

>2235944|20
CAAACGTATATATAGTTATG

>2236091|20
CTATTTAACTACTTAAACAG

>2236136|20
AAATTTGCACGTGTAAACGT

>2236140|20
TTGCACGTGTAAACGTCAAA

>2236225|20
TGCGATTCTATAGCAAAGCA

>2236648|20
AACAAAAAATATTTTGTTTT

>2237084|20
TTAGTCAATTAATTCACCAA

>2237174|20
TAAACCATATATATTTTCTA

>2237182|20
ATATATTTTCTAAAATTAAT

>2237482|20
ATATTGGATAAATCCGAAAT

>2237608|20
ATACAAAAAGATTTTTTTTT

>2237911|20
ATGGGTGCCATGTCACTAAT

>2237994|20
ATTTTTTTTATAACTAAAAT

>2238298|20
ATTCATTCCCGTGAGTGAGT

>2239132|20
GTTAAGAAAGCTTTCTCTTC

>2239217|20
AAGATTTGCAAGGAATTCTT

>2239509|20
CGGGAAAACATCTTTTGTCG

>2239645|20
GATTCAGATGTATCTGTGTC

>2240187|20
TCTCTTTACCCCTTAAGAGA

>2240281|20
TCACTCACTATAGGGATTGA

>2240472|20
GTGTTGTTAGGTAACAATTC

>2240591|20
ATTTGATACATCTGTCACAT

>2241186|20
TAGTTTTTTTAAAAGAACTA

>2241246|20
AATGGTTTGTGCATAGCATT

>2241296|20
ACTTTTGTCTATATACAAGT

>2241378|20
TGTGAAATCAGAATTTTACA

>2241665|20
AAGAGGGACACGTATCTCTT

>2241666|20
AGAGGGACACGTATCTCTTT

>2242104|20
TTGAAATTTCCAAAACTCAA

>2242718|20
GGAAACCGCTTGCTGTTGCC

>2242918|20
TAGAAATTCTACTATTTTTA

>2243468|20
TCACTTTGATATCAGAGAGA

>2244012|20
AGAGAACAATTTTGTTCAAT

>2244665|20
ATGAAGGTGATGACCTTTTT

>2245435|20
CACATAGATTGATTTAGGTG

>2245542|20
TTTTAAATTTACTTTTTAAA

>2245572|20
TTTACTACATAATTAATAAA

>2246663|20
CAGAGGGAATAAACCCTTTG

>2246695|20
AAAAGGTTAAGCAACCATTT

>2246733|20
TGATCACTCATGTGTGCACA

>2246738|20
ACTCATGTGTGCACATAAGT

>2246985|20
TGATTTTACATGTGAAAACA

>2247022|20
CAATAATACCTGCATGATTG

>2247744|20
ACTTGTGAAATTCAACAACT

>2247898|20
CTGCCTGTGATCATAAGGAG

>2248091|20
TTGTGATCAATCGATGAGAA

>2248454|20
CCCTGTGGTCGACCCGATGG

>2248478|20
ACCAGCTCGAGCGAGTTGAT

>2248511|20
ATTGACCCGTCCGAGTCAAT

>2248617|20
CCGATTCGTGGACAGATCGG

>2249357|20
TCTATCATTCGAAGGAGAGA

>2249665|20
CGATATCTACGGCGTTATCG

>2249799|20
AAGGAGAAAGCTATGTTCTT

>2250672|20
AGAAGATAGCCCAATCTTTT

>2251130|20
CATGGGAATCGATGCCAAAG

>2251168|20
GGAAAATTCTCAGATTTTCC

>2251506|20
TCTTCTCAGGCTAGTGAAGA

>2251536|20
AGAGTCATTTTAACAACTCT

>2251679|20
CACCGGGAATGTTTCCGTTG

>2252176|20
GCCATGAAAGCTTTTGTCGC

>2252757|20
ATGGGAATAATTCTTCTGAT

>2252868|20
CTCAAATGTTACCAGTGGAG

>2252936|20
ACTTATGTAGCCAAACAAGT

>2253310|20
CCCCAAGAACATTTTGGGGG

>2253365|20
AACTTGTGGAACCTGAAGTT

>2253697|20
AGAGAAGAAGTTTCTTCTTT

>2253870|20
ATAACTGAGATATAATTTAT

>2254066|20
TAAATATTTTTTAATATTAA

>2254261|20
ATAACAAGAATTTTTTTTTT

>2254276|20
TTTTTTTTTTTAATAACAAA

>2254287|20
AATAACAAATACTTATAATT

>2254410|20
TAGGAAAAATATTCTACCCA

>2254540|20
TATCTTTTACTTAAAAAAAA

>2254542|20
TCTTTTACTTAAAAAAAAAA

>2254543|20
CTTTTACTTAAAAAAAAAAG

>2254553|20
AAAAAAAAAGAGTTTTTATT

>2254554|20
AAAAAAAAGAGTTTTTATTT

>2255057|20
GATATCAATTAATGGTGATC

>2255125|20
TTTCCCACACGTGTACGAGA

>2255949|20
ACAGACCACCATTGGTGTGT

>2256255|20
ATAACAAGCTAACTTGTATT

>2256767|20
AATTTGAACCTTTTCTAATT

>2257101|20
TAGTTTTAAAGTTAAATTTA

>2257218|20
AAAGAAACGTAAATTTGTTT

>2257236|20
TTTACATATAATTAAGTAAA

>2257347|20
TTGTTTTAAAAATACAACAA

>2258045|20
GAATAAGACCGGTCTCTTCC

>2258316|20
ACGAGGATGACCTTCCTCTT

>2258334|20
TTCTCCCATAGCTTGGAGAA

>2258975|20
AGGAATCACTAGTGATTAGT

>2259053|20
TGATGCAACGGTTAGCATCA

>2259241|20
TGAATTGTGTTCAAAATTAA

>2260095|20
TCCCCATATATGAGTGGGGA

>2260173|20
AAAAATTCCATCACATTTTT

>2260345|20
TTCTCAAAGTTCTTTATGAA

>2260390|20
ATGGAACCAATTGCCTCTAT

>2260555|20
TTCTTCTCTACTGAGACGAA

>2260562|20
CTACTGAGACGAACCAGTAG

>2260629|20
GACCCAGCAGGTGCAGAGTC

>2261467|20
ATGCAAAAGTACTAATACAT

>2261888|20
TTCTTTGAAGCTTTAAAATA

>2262388|20
TCAAAACATCGAGATTTTCA

>2262477|20
ATTTGGATGTAAAACCCAAT

>2262492|20
CCAATTTTTCGATGAATTTG

>2262676|20
GAATCGAGAAATCACCATTC

>2262899|20
TCTTTTAAATATTACAAATA

>2262934|20
ACTACAATTCGAAATGAACT

>2263312|20
CTCCAAGCTATGGATTCGAG

>2263464|20
CATCACCATCAAGGCTGATG

>2263482|20
TGACGGCGGCGACACCGTTA

>2263526|20
AGTTTATTTGCTAATTGACT

>2263660|20
AACTTGGTTTAGACCTAGCT

>2264407|20
TCTTCATTCTAAAATGTTGA

>2264935|20
GACTCGGGAATTCTCCATTC

>2265430|20
AAAACTCAAATATTATTTTT

>2265505|20
TGACCGGAATACAACGGTCA

>2266886|20
TCCCACCACATGTACTGTGA

>2267094|20
AGATGCAAGCTCTAGCAACT

>2267808|20
CATGGGTATGAATACCACTG

>2268565|20
TTGACATTCCCGATTCTCAA

>2268728|20
ATAAAGTTTAGTAACTATAT

>2269299|20
ACGAAAATATATAATTTTTT

>2269303|20
AAATATATAATTTTTTATTT

>2269304|20
AATATATAATTTTTTATTTT

>2269379|20
AAAGTATAAATTTAAATCTT

>2269386|20
AAATTTAAATCTTTAAAATT

>2270279|20
GGTTTAAACCGGTTTTAACC

>2270379|20
AGATCAGCCATAGCTGATTT

>2270918|20
CAAACCTTTATATAGTTTTG

>2271525|20
GAAAGATCTTAAAATGTTGC

>2271667|20
TTTCATAGACGTTGATGAGA

>2271789|20
TCTTCTATAGCTATTGTAGA

>2272153|20
TGGATTTCAAAAGAAATCAA

>2272279|20
AATTTATACATAGATAGATT

>2272710|20
CAAATTGTCATCAAAAGTTG

>2274091|20
TCGGGTGAAATTCCAATCGA

>2274127|20
AATATCAGGTCCCTGAATTT

>2274593|20
ATCGTGTAGATCTATGCGTT

>2274739|20
AGCTTTTGTATACAAAATAT

>2274757|20
ATATGTCTTCGATGTCAAAT

>2274769|20
TGTCAAATATATACATGATA

>2274909|20
AGTAGACTCTAGAGTTTTCT

>2275618|20
CTAAAGCCAATTAGCTTATG

>2275622|20
AGCCAATTAGCTTATGGGTT

>2276358|20
CTCGATTCACCAGAAACGAG

>2276552|20
GATTGTTAGATCTGAAGATC

>2276734|20
AGCAATCACAAGTGCTTACT

>2276851|20
TGATTCCAACATTGTTATCA

>2277143|20
TGTTCTACCTAATTACAACA

>2278957|20
TTTGTCCCTATGCAGACAAA

>2279470|20
GCCACACCATTTGGTTTGAC

>2280188|20
GAAAAAACATATGGTACTTC

>2280435|20
TTACATTACATGACAGGTAA

>2280505|20
CTGATTAGGTTCATATTCAG

>2280566|20
TGCGCATATTAACATATGCA

>2280740|20
TAGAGATTTTAAAATCTTTA

>2280770|20
GAAAATTCCCGGTGATGTTC

>2280781|20
GTGATGTTCTCAAAGATCAC

>2280841|20
AAAACATATACATACTTTTT

>2281643|20
CAGCTCATCCGGACGATCAG

>2281855|20
CGGCGGTGGATCCAACAGCG

>2282113|20
AATTTTGAAATTTTCAAATT

>2282156|20
AGAACAGCCATGGCCGTCGT

>2282377|20
AGATAGAGACGTCACTGTCT

>2282519|20
CTCCGTCGTCGACGCCGTGG

>2282564|20
GAATCGCTGGACACCGATCC

>2283035|20
CTGGTCACTATAGTATCTAG

>2283213|20
GATAAAATATCTATCTAATC

>2283237|20
ATTTTTTAATTTTAAAGAAT

>2283292|20
CTTAATTTGATCTAAATTAG

>2283394|20
GTGAACTAAAATTAGGTTAC

>2283589|20
TTTTTGTAGTGTTAAAAAAA

>2283667|20
TTACCAAAATATGCTTGTAA

>2283753|20
ATTTAATTGATATATAAAAT

>2283755|20
TTAATTGATATATAAAATAA

>2284159|20
ATGATTACCTAAATAATCCT

>2285627|20
CGTGACAACTAGTCGTAATG

>2285684|20
ATATTACATATTTTGAATAT

>2285690|20
CATATTTTGAATATAATATG

>2285798|20
TTGATAGTACGTACGATTTA

>2285940|20
TTAAGAATATATATTTTGCA

>2285948|20
ATATATTTTGCAAATAAAAT

>2285957|20
GCAAATAAAATTGTAATTTC

>2285960|20
AATAAAATTGTAATTTCATT

>2286188|20
AAAATACTACTTTTTATTTT

>2286246|20
CACATACTTTGAAGTTTGAG

>2286389|20
TTCAAAGTAATGAAGTTGAA

>2286949|20
CAAACAGAGATGTGTTTTTG

>2286988|20
TATCTAATAATTAGTATATA

>2287868|20
GGAATTCAAATTTTAATCAC

>2289438|20
ATTTCTTTTTAAAAATAAGT

>2289674|20
ATTTTTTTATGTAACCAAAT

>2290025|20
TATCAATAGCTCTATTCATA

>2290339|20
ATGGATTTCACGCAAGCCAT

>2290674|20
TCTTTTGTCAAGACAGATGA

>2290752|20
CATTACGAGTAATCATGATG

>2291031|20
ATTTATGTAGTTACATATAT

>2291129|20
CACAAGTTAATTAATTTTTG

>2291269|20
AAATAACAAATTTTTTGTAT

>2291270|20
AATAACAAATTTTTTGTATT

>2291278|20
ATTTTTTGTATTCATTAAAT

>2293208|20
AAAACGCATATATAAGTCTT

>2293209|20
AAACGCATATATAAGTCTTT

>2293601|20
ATAGATATTGAACTATATAT

>2293602|20
TAGATATTGAACTATATATA

>2294656|20
ATGGGTTTGTACAAGACTAT

>2294957|20
GCTGTCGTTCCAACCACATC

>2295921|20
TCTGAATCTCGTGATGGAGA

>2297437|20
AGGCAGAAAAGTTTCTAGCT

>2298018|20
TTGAGAAGAGCACTAATCAA

>2299674|20
TTTTTATTTATAAATTACAA

>2299798|20
ATTACACAAAGTCGTATAAT

>2299821|20
TTGGGCCCGTATGGGCTCTA

>2299830|20
TATGGGCTCTAAAGCCTTTA

>2300179|20
GGTTTCTCACCTGAGAAGTC

>2300293|20
ATTGAAAAGGGCTTTTGAAT

>2300336|20
TTTCTGATTACAATCCAAAA

>2300355|20
ATTCTTATGATCATGACATT

>2300716|20
TATGATTTATGTAACTCATA

>2300749|20
AAAGATTTATGTAACCCTTT

>2300837|20
CCATATATAATAAGAAATGG

>2300936|20
ATTATTATCATCATCATCAT

>2300939|20
ATTATCATCATCATCATCAT

>2300942|20
ATCATCATCATCATCATCAT

>2300945|20
ATCATCATCATCATCATAAT

>2301141|20
CCAAAATAAATTTATCATTG

>2301349|20
ATTTATACCTCTGTATACAT

>2301379|20
TATCAAAATTAATAGTAATA

>2301748|20
TGTGGAGAAGCTTCTAGAGA

>2302106|20
ATAGTTTAAGTTTAAATTGT

>2302218|20
TACTTTTTTCAAAAATAGTA

>2302375|20
AAAACATTCTATAATTGTTT

>2302559|20
AACAAACTTCGAAGGTTAAT

>2302930|20
TGCAAGATATATATTTTGGA

>2303228|20
ATTCTAAGAGTTTTTAAAAT

>2303242|20
TAAAATTTTTGAAAACATTA

>2303512|20
TAAACTGTCATGTTAGTTCA

>2303825|20
ACAATCAAACATTTGAATTT

>2303901|20
TATTTGTTCATGGAAAAACA

>2303911|20
TGGAAAAACATGTTTTTCAA

>2304069|20
ATAACTAAAATTATATATAT

>2304076|20
AAATTATATATATACACTCT

>2304100|20
ATGTTAAAAGATTATAGCAT

>2304329|20
CTTTAAGCCAGGACTTGAAG

>2304505|20
GAAAAACACTTATATTTTTC

>2305056|20
CTAATAAGGTTCTTAATTAG

>2305123|20
GGAAGTTGCTAGGTACTTGC

>2305160|20
GTGGAGGAACGTACTGCCAC

>2305258|20
GGCTTAGTTAAAACGAAGCC

>2305286|20
TAAACAAGGGCCCGAATTTA

>2305345|20
ATAAATAACCGGTTGGTTTT

>2305402|20
ACAACAACATATGTTGGAGT

>2306076|20
ATTTTTATACGGATCAAATT

>2306973|20
TGTCACCTACGTCAGTGAAA

>2306992|20
ACTATCTGGTACCAGGAACT

>2307727|20
GACTAACAGGCCAGATATTC

>2307746|20
CTTGATAAAGCTTTATTACG

>2308221|20
TTTTCTTTCTACAACGGAAA

>2309499|20
AAGTAACAAAGTTTTCACTT

>2310548|20
CATCAAGAATCATCTTGTTG

>2310830|20
CAGATTGTGCGCATAGTGTG

>2310979|20
TTATCAAACATTTCTGTTAA

>2311166|20
TAAAGATCCATTGATCAGTA

>2311191|20
AAGAAACTTGCTAGCTTCCT

>2311352|20
GATGTTTATTATCAAACAAC

>2311421|20
CACTATTACTACTACTACTG

>2311427|20
TACTACTACTACTGGTAGTA

>2312528|20
TTTGTATAGTATTTTATAAA

>2312586|20
TTTTTTATATATATAATAGA

>2313149|20
TTATTGTACTAGTACATGAA

>2313586|20
AAAATGTAACTTTTCATTAT

>2314374|20
TCGAAGCTTTAAGTCTTCGA

>2314610|20
AAGATATTCCGAAATCTATT

>2314657|20
AAACGCATCATGCTGTGGTT

>2314708|20
CAGACCGACATGTATGTCTG

>2314755|20
CGTTTTCTTCGAAGATAAAG

>2314976|20
TCTTAGAATCGTTACTATGA

>2315253|20
AGGAGCATAGCTATGATGAT

>2315426|20
TGAACTGCATAGCCAATTCA

>2316441|20
AGAACTAATTAATTGTTTTT

>2316460|20
TACTCTCTCTACAGAGATAA

>2316461|20
ACTCTCTCTACAGAGATAAT

>2316692|20
AGATATTAATTTTATTATTT

>2316852|20
ATAGAAAGATAACGTACTAT

>2316873|20
TGATTACTGATTAGTGATTA

>2316918|20
TGATTACTGATTAGTGATTA

>2317340|20
TTGGACTTTGGAGAGACCAA

>2318426|20
TCCCGGCCTATAGACCAAGA

>2318634|20
TACTTCTTGCACAAGAAACA

>2318688|20
TTACCTTCAAATCAACGTAA

>2318698|20
ATCAACGTAAGTACGGTGCT

>2318761|20
GATAGATATGCACAACAATC

>2318979|20
CGCCTGAGCATGCAGAGGAG

>2319066|20
GTCACTTTCTACAGAGTTAC

>2319128|20
TGTCAAAAAAGTTTTGGAAA

>2319299|20
GATTTGGCTCAAGACAAAAC

>2319476|20
TAAAGTTTCATCAATCATTA

>2319504|20
CATGAAGGAGATCCTTCCAG

>2319817|20
CACTATATCATCGTAAAGTG

>2320640|20
AGCATTATTATTATCATGAT

>2320646|20
ATTATTATCATGATCAGAAT

>2321740|20
TAACCGGCTATAACCAGTAA

>2321907|20
ACACATGCCATGTAATGTTT

>2322002|20
TTTTATTTTATAATAACAAA

>2322012|20
TAATAACAAATTTGTTTTCA

>2322087|20
CTAACCGATCGATCAATTCG

>2322105|20
CGGTTTGCAGCTATCAACCG

>2322349|20
GATGAAATTAGGATTTCTTC

>2322801|20
CACATGTTTCCAAACATTCG

>2323105|20
TTTGTGGTACCTATAACAAA

>2323436|20
TATGTTAACTAATTATCATA

>2323498|20
TATATATAATAATATTTCTA

>2323867|20
TTTTCCAAAACTTTAGTAAA

>2323873|20
AAAACTTTAGTAAAAGATTT

>2324433|20
CCTTTTTTCTATCAAGAAGG

>2324494|20
TCTGTGAATATATAGACAAA

>2324648|20
TGGGACAGGTCCCTGTTGCA

>2324671|20
AAAAATTGTTAACAAGTGTT

>2325074|20
AAGCTATATGCATATTTGTT

>2325657|20
TTTACGCTAGATGGCTTAAA

>2325680|20
CAATAATATTAAAGTTTTTG

>2325792|20
AAATAGAACCGGTTATAATT

>2325912|20
ATGTCCAAGATGTTAGACCT

>2325988|20
TTGTCCAAATATTAGGACCA

>2326121|20
GATTCCATCCGGAAAGTATC

>2326864|20
TGCCATATATGAATATGACA

>2327197|20
TAATAAATAATTATTTAACA

>2327263|20
ATTGCAAGTACATTGGCAAT

>2327480|20
ATTCAGTTTCCAAACTTATT

>2327854|20
ATATGGACCACGGTCGATTT

>2328094|20
TCAAAACCAATTGGTAATGA

>2328180|20
AAGATGTCCATGATCGTCTT

>2328210|20
TTTTCATGCCGGAATGGAGA

>2328621|20
AGTTTCCGCAGTCTGAAACT

>2328691|20
GTATATACTTAAGTGTTTTC

>2328858|20
ACCAAGAATCCATTCCTTGT

>2329158|20
ATAATCAATTAATTCATTTT

>2329631|20
GCTATAATAGCAATGATCGC

>2329745|20
ATTATAAAGTGATTTCTAAT

>2330096|20
TTACCACACAAATCTGGTAA

>2330267|20
CATGTCTATGCTAATACATG

>2331222|20
AACTGTATTTAAACAGAATT

>2331441|20
AAAACCTGCATTCACTTTTT

>2331857|20
GATCATTCATATGAAGAAGC

>2332539|20
AATCATCAAAACTGAAGATT

>2332652|20
GCTTTTTGACGGCAATAACC

>2332789|20
TTAAGCTCAGCAAAGCTAAA

>2332804|20
CTAAAACTCTTGAGATTTGG

>2332825|20
GACTGTAAGATCTCACCCTC

>2332877|20
AAGCCTTGCTCCCAAGACTT

>2333031|20
TCAAAACTTTAAGGTAATGA

>2333057|20
AAATCTAAGTACTTTGCCTT

>2333682|20
CTAAATCGTTTTCGTTTTAG

>2333881|20
CTCACTTAACGTTAAGCTCG

>2333888|20
AACGTTAAGCTCGTAACGTT

>2333980|20
AAAATTATTTAAATGAATTT

>2334053|20
TATTTGCATATGTGAAAAGA

>2334187|20
GTGTATCATGCATGGGATAC

>2334256|20
TTCGTTGAAATTTGAATAAA

>2334562|20
AACAATAATGCCTCATTGTT

>2334716|20
TTGCTATTCATGAAATTCAA

>2334777|20
CGAATAAAATAATATATACG

>2335245|20
TCTAATTAAATGTAATTTAA

>2335329|20
TAATAGATTTTAACCAATTA

>2335345|20
ATTATATTTTATATTATATT

>2335502|20
TAGAAATAAATCTAGTTATA

>2335614|20
TTTTTTTTTATTAAAAAATA

>2335658|20
TTTTTTGTTTATATAGAAAA

>2335659|20
TTTTTGTTTATATAGAAAAA

>2335661|20
TTTGTTTATATAGAAAAAGA

>2336177|20
ATATGCCCAATTGGCCCAAT

>2336310|20
ATGGGAAAATGTTTTTCCTT

>2336546|20
TTTACGAACAACTTCTTAAA

>2336573|20
TTTACGAACAACTTCTTAAA

>2338042|20
AAAAAAGTATCTAACTTTTT

>2338160|20
TCAATCGATTAATGGCGTGA

>2338275|20
AGACAAACACTTGTTGGGCT

>2338366|20
AAGCTCGAAGCTTGGAAGTT

>2338500|20
ACCTTACTGGCCCGTAACCT

>2338585|20
AAATTGTTTATGATTAATTT

>2338679|20
TCACATAAATATTTTTTTTA

>2339134|20
TGTGTCTATTCACAAACACA

>2339220|20
ACATATATGCATATAAATGT

>2339553|20
TTTATATAATATAATCTAAA

>2339916|20
ACAAATATATTCATATTTTT

>2340324|20
TCTTATATATATTTATTAAA

>2340360|20
TACTAAAAAATTTCTTAAAA

>2340366|20
AAAATTTCTTAAAAATATTT

>2340433|20
AGATTTTTTTAAAAAATGTT

>2340503|20
AAAAAAAAAATCATATTTTT

>2340504|20
AAAAAAAAATCATATTTTTT

>2340585|20
TGTTGAATTCGAAGTTAAGA

>2341034|20
CACAAAAATATTATTTTTTG

>2341147|20
ATAATAGACATTTAGATTAT

>2341164|20
TATATAGTTGCAATAATATA

>2341225|20
AATAGTTAAATTAAAAGATT

>2341276|20
TTTTGGATATTTACTCAAAA

>2341324|20
GAGGGATTATATAGTCCAAC

>2341483|20
ATATAAAACCGATATTTTAT

>2341484|20
TATAAAACCGATATTTTATA

>2341735|20
ATAAATTTTTGAAATCTTAT

>2342047|20
AAATAGTATATGTATTCTTT

>2342048|20
AATAGTATATGTATTCTTTT

>2342160|20
TTTTGCATAATCATATAAAA

>2342834|20
CAAGGCCAACGTCGGCGATG

>2343177|20
AGTATCATCTTGATCAGACT

>2343865|20
GCCATAGCGATCGGCACGGC

>2344404|20
AATAACAATTAACTCTGATT

>2344499|20
ACACATATTTATATACATGT

>2344501|20
ACATATTTATATACATGTAT

>2344503|20
ATATTTATATACATGTATAT

>2344542|20
TATTTGTTAACTTACTAATA

>2344665|20
GTAAGAAGATCTCTTCCCAC

>2345034|20
TGTTTGTAAATTTCTAAAGA

>2345117|20
TGAAGAGCTTAATTTGTTCA

>2345388|20
GAACTGTCTCGAGGGAGGTC

>2346098|20
ATCAAGAAACGGTTCTTGTT

>2346204|20
ATTGAAAATTACTTTACAAT

>2346209|20
AAATTACTTTACAATATTTT

>2346537|20
AACAAATAATCTTTCTTGTT

>2346894|20
GTTTCATCTATATATATAAC

>2347047|20
ATATTTATTGCTACGAATAT

>2347544|20
TATCTAGTTATATATAAATA

>2347549|20
AGTTATATATAAATAGTACT

>2347698|20
GAGAAGATTTATATCATTTC

>2347985|20
TCCAAATTTTATAATATGAA

>2348464|20
TTAGTATATGATTATAGTAA

>2348471|20
ATGATTATAGTAATCATCAT

>2348914|20
TCGCAGATTTAAATCAGACA

>2349088|20
TTTTCTTCCATTGATGAACA

>2349470|20
CGACCGCGCCGCCGCATTCG

>2349769|20
TCTCGAAAACGATGTCAAGA

>2349798|20
TCGATCGTTGCTCCGATCAA

>2350149|20
TCCAAATCTCAGGATTTAGA

>2350252|20
AAAGTCAAGATCTTGACCGT

>2351487|20
GAGACAGAGATCGATCTCTC

>2352385|20
GCGGATCATGCATTATCTCC

>2352446|20
CCAAATCCAATAGACTTTGG

>2352841|20
TTTTCAATTATATTTAAAAA

>2353138|20
ATAAGCAAATTTTTCTTTAT

>2353488|20
AATCTATGCCTGCATTGTTT

>2353812|20
TATATAGTTGCGACAATATA

>2353934|20
AAAGATACGTAAGTATGCTT

>2353991|20
GTCTACGTGTAAACATAAAC

>2353999|20
GTAAACATAAACATGTTTGC

>2354008|20
AACATGTTTGCATACATAAT

>2354242|20
TAATTTATATATAGACATAA

>2354495|20
ACCTGATTATATAAATAAGT

>2355622|20
TAGTCCGTGGCCACTTATTA

>2355764|20
TTATCAATACGTATTTATAA

>2356060|20
TAAAGTTTGATGGATCTTTA

>2356249|20
CTTCTTTAACGAGAAAAAAG

>2356267|20
AGAAAAGGAATTTCGGTTCT

>2356618|20
TTTTCCTTGACCAAACAAAA

>2356635|20
AAAAAATAGAACAATATTTT

>2356640|20
ATAGAACAATATTTTACAAT

>2356645|20
ACAATATTTTACAATGTTTT

>2356695|20
TAAAATTTTTAGAAAATTTA

>2357120|20
TCTTTATAATATAATTCAGA

>2357152|20
TATGCCATATATAAAGCACA

>2357337|20
TTCTACCTTTGAAGTTTGAA

>2357698|20
AACAAAACGTACTACTTGTT

>2357922|20
TAAAAAAACTAGATTTCTCA

>2358108|20
GATGTGTGATATCATACTGC

>2358115|20
GATATCATACTGCTGATATC

>2358134|20
CATCATGTACACACTTGATG

>2358191|20
ATAAAACTAAATAGTGTTGT

>2358247|20
TACCATAAATGTTTAACGTA

>2358257|20
GTTTAACGTATACCTTGATC

>2358484|20
TAATATGTATATATATACTA

>2358486|20
ATATGTATATATATACTACT

>2358584|20
GTTATTGAACGATCCATAAC

>2358629|20
TGCTACACAATTGTAAATCA

>2358675|20
ATTATTAACTACTTCATAAT

>2358893|20
CAATTAATAATTGGTAATAG

>2359110|20
TGTAAAATGTAAATTACACA

>2359191|20
ACTAGAGCTTTAGCTAGAGT

>2359313|20
AAGGGACATATATATCTTTT

>2359598|20
CGCTGGCGGTTGCGGCAGCG

>2359609|20
GCGGCAGCGGCAGCGGCTGC

>2359612|20
GCAGCGGCAGCGGCTGCGGC

>2359643|20
CCTTTATATATATATATTAG

>2359899|20
AGCGATCTGCTCAGCTCGTT

>2360883|20
ACACCAATATCAATTGGTTT

>2361147|20
TTCAAGTGAATTACCTTGTA

>2362111|20
CTGCACAGTATACTCATCAG

>2362471|20
TGTCTGTAACATCAAAGACA

>2362841|20
ATACAGTTTATTAAATCTAT

>2363300|20
GGTTAAAAACGTTTTCTAGC

>2363335|20
ACACAACATACATATTGTAT

>2363514|20
TTGAAAAGAAGTTTTTTAAA

>2363776|20
AATACAATAATTAAAGAATT

>2363803|20
AAAGACTAAATTTTATGTTT

>2364123|20
TCAGGAGGGATTGGTCCTGA

>2364555|20
AATTTCTAAAGTTAAAACTT

>2364602|20
TTCTGATTGATCACTTACAA

>2364942|20
AAAAATAATTTCTGATTTTT

>2364997|20
TACTGTTTGATAATACAGAA

>2365170|20
TTTGAATTATGTAAATCATA

>2365355|20
TTACTTCACATGTGAATTTA

>2365364|20
ATGTGAATTTACATCCACCT

>2365741|20
AGCTTAAACTAATTAATGCT

>2366241|20
CTTTGATTTGCAAATCATAG

>2366834|20
AGATACAAATATTTCTGTAT

>2366886|20
ATATTAAACAAGTTTCTTAT

>2367001|20
AAAATAATTATAAAAATATT

>2367002|20
AAATAATTATAAAAATATTT

>2367040|20
TCATCAATTATTGTTGATAA

>2367076|20
ATCAAGAATCAATTATTGTT

>2367088|20
TTATTGTTATAAAACAAACA

>2367188|20
TAATTTGGAAAGCCAAAGTA

>2367348|20
AAATCCAACTATTATGATTT

>2367861|20
AGCAGACTTCGATGGGTGCT

>2368017|20
ATCAAACATATATATTTGGT

>2368661|20
GTTGATCTTTAAGAACCAAC

>2368743|20
ATCGTTACGGCCGAAAATAT

>2368855|20
TTAAGGCCTCAAAGCCTCAA

>2369099|20
CGAAGAGTTTAAATGTTTCG

>2369124|20
CAATTCAATTGATTGATCTG

>2370129|20
TTGAAACATTCATCTTTCTA

>2370183|20
TTTTCTTTTTCAAACCAAAA

>2370252|20
TTAATTTCAGCTAAAACTAA

>2370579|20
TCTGAGAGTGCATTCAGAGA

>2370747|20
GAGCATTGGCCCCAATGTGC

>2370765|20
GCGAGCTGTGAATAGCTCAC

>2370807|20
AGGTCTATGCCCATAAAGCT

>2371413|20
AAGAGCTTTAGAAAGCTGAT

>2372610|20
TCGGATGAAGCTTCATTCAA

>2372843|20
CATTAGCATCGTTGCAAATG

>2372860|20
ATGGCAGCAATTTTTGCAAT

>2373088|20
CTGGGTAGCTTCCTAACCAG

>2373610|20
GTTGAACTGATCAAAGCAAC

>2373722|20
TCCCATCACGCATGACGGTA

>2373795|20
TTCTTGCCAGATGCCAACAA

>2374132|20
TCAGACTTGACCAATTCAGA

>2374661|20
CACGATCTGATAAGATATTG

>2374819|20
TTTAAATAAGCTTTTATTAA

>2374836|20
TAAGTGTAGATGTACATTAA

>2374913|20
CCACGTGACGTGGCACATGG

>2375115|20
AAAAATTTATGTTGATTTTT

>2375132|20
TTTAAAAATATATATATGAA

>2375133|20
TTAAAAATATATATATGAAA

>2375198|20
ATTATCTATATTTTGCTAAT

>2375242|20
TAAAAATAGGCAAATTTTAA

>2375260|20
AAAGAAAAATATCTCTCTCT

>2375261|20
AAGAAAAATATCTCTCTCTT

>2375301|20
ATACAAAATTATTCTTATAT

>2375305|20
AAAATTATTCTTATATTTTT

>2375486|20
TAAAAAATTCTAATTGTGTA

>2375493|20
TTCTAATTGTGTAGTTAGAA

>2375872|20
AGTTTAAATATGTATAAAAT

>2376027|20
AAAAGACTGATCAATCATCT

>2376545|20
TAATATGATGCAACATTATA

>2376690|20
TATAGTTGGGCCGAATTATA

>2376700|20
CCGAATTATATATAATTGGG

>2376815|20
TATCGAGATTAATTAGGATA

>2377166|20
ATCTTTAAAATTTTACATTT

>2377170|20
TTAAAATTTTACATTTTAAA

>2377351|20
AGTTTTTGTTAACTAAAGAT

>2377393|20
AAAACTTTTATAAACATATT

>2377399|20
TTTATAAACATATTTACTAA

>2377602|20
TGGATATACATATATATATA

>2377605|20
ATATACATATATATATATAT

>2377606|20
TATACATATATATATATATA

>2377607|20
ATACATATATATATATATAT

>2377608|20
TACATATATATATATATATA

>2377609|20
ACATATATATATATATATAT

>2377618|20
TATATATATATATATATAGA

>2377619|20
ATATATATATATATATAGAT

>2377620|20
TATATATATATATATAGATA

>2377622|20
TATATATATATATAGATAGA

>2377623|20
ATATATATATATAGATAGAT

>2377624|20
TATATATATATAGATAGATA

>2377626|20
TATATATATAGATAGATAGA

>2377627|20
ATATATATAGATAGATAGAT

>2377628|20
TATATATAGATAGATAGATA

>2377629|20
ATATATAGATAGATAGATAT

>2377630|20
TATATAGATAGATAGATATA

>2377796|20
TTGATATATTAAAAAATAAA

>2378889|20
GTTATTAATAAATTGCTAAC

>2378989|20
GATCATGTCTAAACAACATC

>2379176|20
CAAACTCAATAATGAAATTG

>2379190|20
AAATTGGTTAAAACAAACTT

>2379197|20
TTAAAACAAACTTGGTTTGA

>2379222|20
AGTTTAATTACAGTGAAACT

>2379319|20
ATATCTTAATTTTAAAATAT

>2379326|20
AATTTTAAAATATTTACATT

>2379471|20
AAAATCTAAATATATATATT

>2379773|20
ATCCTTTGGGTCCATAGTAT

>2380804|20
TTTGATGTATAAACAATAAA

>2381152|20
TTTGGGTTACCTTTCCCAAA

>2381178|20
AATATGATGTAACTTATATT

>2381539|20
AAAGTAAATAAAATTACTAT

>2381566|20
AAAAAAAGGTCCCTTTAATT

>2382432|20
TGGAAACTTTAATGTTCCCA

>2383904|20
GAGTGATTTTGTAATCACAC

>2384263|20
AAAGTTTTCCTCAAAACATT

>2384864|20
TGGGGTTAAATTTGAACTCA

>2385213|20
ACCATAACAATTTTTGTCGT

>2385229|20
TCGTGCAGCATGCCGAAAGA

>2385368|20
TATATTAAACTTGGAATATA

>2385391|20
TGAAGATGAATTTGTCTTCA

>2386083|20
GTGTTACATTAATGTTACTC

>2387553|20
CTTCAACACATCTGTAAAAG

>2387882|20
CACTGCTGAATGAAGCAGAG

>2388073|20
TTATAAACTGCACATTATGA

>2388257|20
AGAAAACTTATGGGTTTTGT

>2388340|20
CAATGTAAAATATTACAGAG

>2388476|20
AAACAAGATTAATAAAGTTT

>2389892|20
AATAAAAGTTCCCTTTTTTT

>2390124|20
ATTTGATTAATTAAGCTGAT

>2390347|20
ATTAAGACAGTTTTCATAAT

>2390356|20
GTTTTCATAATCATGAACAC

>2390402|20
TATTATAGATTTCTAAAAGA

>2390418|20
AAGAAAACCCTGATTTTTTT

>2390577|20
AACATGTAACGTGACAAGCT

>2390722|20
AATTATTTATTTAAAAAAAT

>2390724|20
TTATTTATTTAAAAAAATGA

>2391833|20
CAAGAGCAAGCTTGTTCTTG

>2391863|20
AGATGTTTTTGACAATATCT

>2393104|20
ACACATTGATGTGGATGTGT

>2393120|20
GTGTGTTAGTAGTAGTACAC

>2393293|20
AAACAACATATTTTTAGTTT

>2393321|20
TCCAAATTAATTGATTTGTA

>2393455|20
AAAATTAATTAATATGTTTT

>2393612|20
GTGATGAAAGCTCTCATCTC

>2394342|20
ATTTTTTATGCAGGCAAAAT

>2394718|20
ATGTTTGTTTCAACAAATAT

>2394955|20
AACCCTACACGTTATGGGTT

>2395266|20
TATGGCTTGGGCTAACCATA

>2395323|20
AACCAACATATAGGTCGGTT

>2396005|20
AATCGCCGATTTCGACGATT

>2396189|20
GTAGGGAAGATCTTCTCTGC

>2396345|20
AGAGTGGTGATTGCTACTCT

>2396829|20
TCATAGCAACGGTGCTCTGA

>2397331|20
CATGCATGTATACATCATTG

>2397419|20
TTTTGTTCTTAAGAGTAAAA

>2397624|20
GTCTTGACAATTGCGAAGCC

>2399644|20
GATACTCCATATCGAACATC

>2399910|20
AATCCTTTGATCAAAATATT

>2400557|20
AACTAGAAAGCTTTATTTTT

>2401300|20
CACAACTGTTAACCATTGAG

>2401437|20
TCACATTCATCTGCAAGTGA

>2401864|20
ATGCAAAACTAGTCATTCAT

>2402070|20
AAAATACATACTTGTGTTTT

>2402592|20
AATTCAAAACTTTTTAAAGT

>2402966|20
AAATAGGGCCAGCCTTGTTT

>2403173|20
AATTACTTTCCAAAGAAATT

>2403207|20
TCTTTGAAGATTTTCATTGA

>2403215|20
GATTTTCATTGATTGAAATC

>2403498|20
TTTCTAAGCAAGACTAGAAA

>2403667|20
GCCTACCAGATATAATAGGC

>2403727|20
ATAAAAAGTCGTGTTTTTGT

>2403741|20
TTTTGTGAGTACTTGAAAAA

>2403874|20
CATGTCATCAAAATCACATG

>2403958|20
AATTTTTGTTTACAGTAATT

>2403969|20
ACAGTAATTGGAATTTCTTT

>2403993|20
ACCATCAAAATTCTGAAGTT

>2404057|20
TCAATTTTTCCAAAAGTTGA

>2404112|20
TTTTTTAATATTTTAAAACA

>2404224|20
CCCTCAAAAATCTCTGAGGG

>2406186|20
TTTTTTTTCATAAACAAATA

>2406218|20
TTTAAATAAATCTACTAAAA

>2406898|20
ACAGCCACTTGAATGACTGT

>2406948|20
ATATGCTATTAGTACCATAT

>2407516|20
TTCAAAGCATATGCTTTCGA

>2407560|20
TTTTGGTCTATAAACCCAAA

>2407714|20
TCCCATCGCCGGAGATGAGA

>2408071|20
TGTAGATGATATGATGTAGA

>2408743|20
GTGGGCTGATAACACCACAC

>2409187|20
TTTATTTCAATGGGAATAAA

>2410302|20
CTCAAAACTATAGTTACAAG

>2410548|20
TTGAATTGAGCCCAGTTAAA

>2411180|20
GCCATAGCTGCATCTCTGGC

>2411551|20
AATAAGAAAGCTTGCTTCAT

>2411987|20
TTCGGTGTAATTAAACCGAA

>2412318|20
TTTATTTCAATGGGAATAAA

>2413014|20
TCCTTTTCCCGAGAAAATCA

>2413229|20
TACAAGATCTACATCTTCAA

>2413969|20
TTTTTGGTGAACAACATAAA

>2414365|20
TTCGTTTCCTCGCAAACCAA

>2414490|20
ACCGTTGGCCGGTCATCGCT

>2414792|20
TAATAAACACTTGTAAATTA

>2415169|20
GATTGTTCCTAGGAGGAAAC

>2415751|20
CCTGGTACGATTGTGCCATG

>2415932|20
CTTGGGATAGTTTGCCCAAG

>2416053|20
AACATTTTAACCAAAACGTT

>2416709|20
AGAAGGAAAGCTTAAATTCT

>2417063|20
TTGTTGGCATCTGGCAAGAA

>2417248|20
GTTGCTTTGATCAGTTCAAC

>2417770|20
CTGGTTAGGAAGCTACCCAG

>2417998|20
ATTGCAAAAATTGCTGCCAT

>2418015|20
CATTTGCAACGATGCTAATG

>2418248|20
TTGAATGAAGCTTCGTCCGA

>2419405|20
TCATCTTCAATTCCGGATGA

>2419594|20
ACATATATATATATATGCCT

>2419596|20
ATATATATATATATGCCTAT

>2419644|20
TAAGCCTATATATATGACTA

>2420093|20
GTGAGCTATTCACAGCTCGC

>2420111|20
GCACATTGGGGCCAATGCTC

>2420664|20
AAAACGATAATTTTTGGTTT

>2420789|20
GCTAGATAGATCTCTCTTTC

>2420834|20
ATATAATTCATGGATGAAAT

>2420836|20
ATAATTCATGGATGAAATAT

>2420849|20
GAAATATTGATGAATGTTTC

>2420903|20
TGTACTCAGATCAGAGTAAA

>2420930|20
TCTCCTTCACGTGAGACAGA

>2421062|20
ATCAATTATCATTAATTGCT

>2421341|20
GATTTACTTTAGACTAATTC

>2421834|20
GCTAGATTTCCAAATCAATC

>2421844|20
CAAATCAATCAATTGAATTG

>2422097|20
TGTTGTTTTATTGAAAAACA

>2422101|20
GTTTTATTGAAAAACAAAAC

>2422161|20
TCTTATTAGGCCTTAAAAGA

>2422201|20
TAATAGTATCAATACTAACA

>2422659|20
ACTCGAAGAGTTCTTTGAGT

>2423144|20
TTAAGTTGTTGACAAAATAA

>2426385|20
TTTGACAATGTATTGTTCAA

>2427355|20
AAATCAAGAAGTCATGTTTT

>2428274|20
TACTTAAACTCGGCTAAGTA

>2428569|20
ACATGATGTTAAAATTGTGT

>2429106|20
CATGAGACTCGTTTCTCACG

>2429317|20
GAATTGCATGGATCCAATAC

>2429683|20
GGGAAAATATATATATGACC

>2429743|20
AAAACAAAATGGTTTTTTTT

>2429744|20
AAACAAAATGGTTTTTTTTT

>2429768|20
TCCTTTTCTACAGAACAGAA

>2429869|20
TTCCCCAATTTCTTGGTGAA

>2429920|20
CTTATTGGATATCCTATGAG

>2430484|20
ACCCTTGTCGAGACATGGGT

>2431334|20
TTTGTTGAATCTACAACACA

>2431424|20
AAGGCTCAATTTTGACACTT

>2431643|20
TCCAAAAGAGAGCTTGTGGA

>2431900|20
TTCCTTCCTCGTTGAAGAAA

>2432047|20
TTTTATATCGCGTAATCAAA

>2432061|20
ATCAAAAAAAGTTGTTTAAT

>2432667|20
CAAAAAGGACGTCATTGTGG

>2432722|20
ATGTTTTTTCAAAAAATTAT

>2432834|20
AATGTTCTTCGGAGAAGATT

>2433225|20
TCATTTTTTTAATACAATGA

>2433275|20
ATTACAATTTGTATTGTATT

>2433309|20
ATTTTTAACTGGAAAAAAAT

>2433472|20
CCTTTTTATTAAGAAAATGG

>2433493|20
TTTTCTATAAATATATCAAA

>2433494|20
TTTCTATAAATATATCAAAA

>2433504|20
TATATCAAAATTTTAATCAA

>2433537|20
TAAGTTTAAATTAGAACTTA

>2433777|20
TAATATCATATACCAAATTA

>2433840|20
TTACATACATTTTTATTTAA

>2433848|20
ATTTTTATTTAAAAAAAGCT

>2433858|20
AAAAAAAGCTAGCTAGTTTT

>2433860|20
AAAAAGCTAGCTAGTTTTGT

>2434005|20
GGTTGAAATTATTTGCAATC

>2434500|20
GAAATGTTTGGAAACTTTTC

>2435584|20
AGCACCTCGGCCGATGGGTT

>2435620|20
TTTTGAAGATAGCTCGAAAA

>2436032|20
ATAGGTCCCTAGGAACCAAT

>2436621|20
GTCTGTTACTACTAACTAAC

>2436882|20
CGATTCAAAATTCCGAATCG

>2437148|20
TTCGTCAATTTACTGAAGAA

>2437266|20
AATAATATTGAAGGATTATT

>2437366|20
TATTGGCAAATTTGACCACA

>2437484|20
AGTAGTACTCGTGTCTTACT

>2437961|20
CTCATGTATATATATCTGTG

>2438205|20
CTGCAGATGGCACTCTGCTG

>2438392|20
GGTTTTAAATTTTAAAAAGC

>2438784|20
GCTAAGCAGATGGGCTTATC

>2440298|20
TCAGGTTTTAGAAAAGATGA

>2440379|20
CCATTTAGAGTTCGAAACGG

>2440674|20
ATAGTTACTTAGATAACTTT

>2440852|20
TCAGATTAAATTTGAGCAGA

>2441012|20
TTGAATTTGTAAAAATAAAA

>2441057|20
TTGTATTTTGAAACAAACAA

>2441087|20
ACGCAAGAAATGTGTTGCAT

>2441156|20
ATATGTATAAATTTACATTT

>2441348|20
AGGATAATCATGACGATACT

>2441385|20
TATTGAGATAAATCTGACTA

>2441792|20
CCATGCATATATATACGTGG

>2441881|20
ACAATAGATATAACTAATGT

>2441893|20
ACTAATGTATAAAAATGAGT

>2442090|20
TTGAATATCTAGGTATTCCA

>2442329|20
TTTGTTTCTTAAGAAGAAAA

>2442848|20
TAAGTTCTTGCAGGTACCTA

>2443792|20
CGGTTTTTAGACACAAACCG

>2445036|20
CGTGTGAATGTATTCACAGG

>2445163|20
TATGTTGTGGGCAGAAAATA

>2446114|20
GTCGACCGAACTTGGTCGCC

>2446396|20
AATATAGCGATTGCCAAATT

>2446566|20
TAAAAAATTGAAACTTTATA

>2446742|20
TCGGCAACAGTTGTTGCAGA

>2447423|20
AATATGTAAGCTCATTTATT

>2447470|20
TATTGATGAGCTCTTCACAA

>2447681|20
TAACAGTTGTACGACAGATA

>2447943|20
GGTATTTCCATGGACAGAAC

>2448183|20
TTAAAGCTGTTCAGCTAAAA

>2448471|20
ATCTTAACTATAGTAAGAAT

>2448787|20
GTAGCTGATATATCAGTCCC

>2448896|20
TCGACGAATTATTTCTTGGA

>2449370|20
TGGGCCAAGCTTTTGCCCCA

>2449437|20
AAATCTGTTATAACAAAATT

>2449638|20
TTTTCTTTTTTAATAGGAAA

>2449936|20
CCTTTATATCGAGGTAAATG

>2450583|20
CTATGAATATATACATATAG

>2450630|20
TTTTGCATTGCATTGTAAAA

>2450801|20
AAGAACTTTGCAAGATGCTT

>2450844|20
TACTCTACACATGTAGACTA

>2451433|20
TTACTTCTGACCAGAAGTGA

>2452286|20
TTTATTCATGTATAAATATA

>2452317|20
CGATTTTCTGCATATAGTCG

>2452641|20
TGCAATAAATATTTAGGGAA

>2453176|20
TCGTGTTATATATTAAACAA

>2453436|20
TTGTAGACTCGAGTCAACAA

>2453871|20
TCTTATACTATCATATAAAA

>2454615|20
ATTGATGGTCCACAATCAAT

>2454713|20
AACATGTAGTACTAAACATT

>2454799|20
AAAGAATGATATTATTTTAT

>2455072|20
ATTTTATCGATTGTTAATAT

>2455117|20
AATTTATTCATGAAACTATT

>2455391|20
AGCACCACAATTTTTGTGGT

>2455550|20
TCTCTAACCATGGGTAAAGA

>2455604|20
GTCGATTCTGGAAAGTCGAC

>2456658|20
ACCACCCTGGTCAGATTGGT

>2457205|20
ATTTTGAACTGTTTTAAAAT

>2457646|20
CATTATAGTCCAATATAAGG

>2458744|20
ATAAAAAATCCATTGTTTCT

>2458746|20
AAAAAATCCATTGTTTCTTT

>2458984|20
TTTGCAGATTTGTCTGAAAA

>2459059|20
GTCGATTCTGGAAAGTCGAC

>2460115|20
ACCACCCTGGTCAGATTGGT

>2460494|20
AAAAAACAATATTAGTTTCT

>2460920|20
TTTACAATGTAAAAAGTAAA

>2460941|20
AACACATTTATAGATCTTTT

>2461380|20
AAACTAAAACATTTTCTTTT

>2461412|20
TCAGTTTATTAATAAAAGAA

>2461493|20
TGTGTAACATATGTTGTAGA

>2461500|20
CATATGTTGTAGAGAATATG

>2461751|20
ACATGATTTCGAAATGATTT

>2461776|20
TATGTTCTTATATTAAAATA

>2461777|20
ATGTTCTTATATTAAAATAT

>2461785|20
ATATTAAAATATTTTTGTCT

>2461959|20
TATAAACCTCGAAATTGATA

>2462345|20
ATTATTAAAATTTTAAAAAT

>2462462|20
AGGATTTAACATTAAAACGT

>2462475|20
AAAACGTATGCAAATCTTTT

>2462658|20
CTCCATAGCCAGGTATAGAG

>2462708|20
ATTACTCAAGCTTCTGCAAT

>2463674|20
ACCAATCTGACCAGGGTGGT

>2464728|20
GTCGACTTTCCAGAATCGAC

>2464782|20
TCTTTACCCATGGTTAGAGA

>2465037|20
AGAATGAATCAATTGATTGT

>2465039|20
AATGAATCAATTGATTGTTT

>2465544|20
CGTTTGCCAAATTACAAACG

>2465664|20
AAGTCAAGCTAATTTGAATT

>2465832|20
AAAAATCACTAATGATTGAT

>2465845|20
GATTGATGAAAACATCAAAC

>2466256|20
TTCTGATACGAGTTTCAAAA

>2466547|20
GATTCAAAACGTTTCACATC

>2466712|20
AAACCAAACATGTTTCGCCT

>2466759|20
TAAGAGATTGAAATTTCTGA

>2466909|20
GCCGCGGCGGCGGCGGCGGC

>2467736|20
CGATTGAATTAGTTAAAGCG

>2467839|20
CATTTGTGTGAACTCAAGTG

>2470196|20
AAAATTGGAATTGGAATTTT

>2471165|20
CTTCGATAGCCCTTTCTAAG

>2471354|20
GTGGAGGCGTACGCATCTTC

>2471863|20
TGCAAAGATATGCCTTTGGA

>2471872|20
ATGCCTTTGGACAAAGCCAT

>2472037|20
TCACAAGCTGCCTCTTGGGA

>2472075|20
AGCATTGGTCAACCATTTCT

>2472613|20
TTCTGGTGGACCCACCCTAA

>2472698|20
ATTTATTTTATAACAGAATT

>2472815|20
ACTAATATTATAATTTGATT

>2472954|20
ATATATAAAAGTTTACAAAT

>2472985|20
ATAAAATATTTTTATTTTAT

>2473291|20
AAAATGTATATATAGATACT

>2473340|20
TTACAAATTTTAACTTGAAA

>2474469|20
ATATGTCTAATTAGTACTAT

>2474565|20
GAATCCGATTCATCGGAAAC

>2474818|20
GGAACCGGAGCTGCGTTTAC

>2475316|20
ACGTGTTATCAACAACACGT

>2475472|20
CAAAGCTTCTGGAAACGTTG

>2475615|20
GACTCCATCTAGTGGGACTC

>2476159|20
TTTCAGAGTGCACTTTTCAA

>2476561|20
AAAAATATGTAAACTTTTTT

>2476562|20
AAAATATGTAAACTTTTTTT

>2476591|20
TTTCTTAAGGTGTGAAGAAA

>2476701|20
AGACAATCATATGCATTTCT

>2476981|20
TGAATCATGATCATCAGACA

>2478878|20
TTCAATTGCTGGCAATTATA

>2479803|20
GTTGGATCCTATGATGCACC

>2479839|20
CAAGATTATTAATTTTCTGG

>2479866|20
ATTTGTTGCATGCACATAAT

>2479888|20
TATTGTGCACTTGGACAATA

>2480027|20
TTTATATTGATAAATGGAAA

>2480522|20
AAACTTAAAATTTTGTGATT

>2480553|20
TTTCTACGAGATCTTAAAAA

>2480748|20
GGTGATAGCCAGGTATTACC

>2481353|20
TACATAATGCTGATTATGGA

>2483375|20
AAACAACAAATATGTTATAT

>2485604|20
TGAAACAAAACTTGGTTTTA

>2487053|20
GGTAGAAAAGCTTTTTTTAC

>2487150|20
TCCTTTGAATATCCACACGA

>2487459|20
AATTCACCAAAAGCTGAATT

>2487470|20
AGCTGAATTCAAAAACAGCT

>2487723|20
AGCAACCAAATTTATTTCCT

>2488134|20
TTTTCTTAACTTTAAAGAAA

>2488236|20
TCTTTTACATATGTCAATAA

>2488248|20
GTCAATAAATATATATATAC

>2488249|20
TCAATAAATATATATATACA

>2488251|20
AATAAATATATATATACACT

>2488253|20
TAAATATATATATACACTAA

>2488497|20
TACCCATTTTAACATGGTAA

>2488662|20
GATAGATCTCGATCTCTAGC

>2488677|20
CTAGCAATAATAATAGATAG

>2488683|20
ATAATAATAGATAGTATCAT

>2488704|20
AATTGATGTATAATTTAATT

>2488759|20
ATACTAAAAACCTTTAGTAT

>2488848|20
ATAATAATAAAGATGATTAT

>2488971|20
AATTATTATTATTAGTATTT

>2488986|20
TATTTTTTATATAAAAAAAA

>2489166|20
TTTATAGAGATTTGTATGAA

>2489315|20
TGATTAAGCTCACTTAAACA

>2489766|20
TTAGTCTTATATCAGACAGA

>2490119|20
ATGAGTGATGCAGCCTTCAT

>2490169|20
GAAGTGTATATATAAAAGTC

>2490225|20
GGGATTCTACTTACATTCCC

>2490420|20
CTTGCTTCTGAAGCATCAAG

>2490693|20
ATCAGAAAAATCTTCATGAT

>2490804|20
TGAATGAAAAATATCAGTCA

>2490817|20
TCAGTCAAACATTTTAATGA

>2490851|20
TTTGACTTTCAAAAGCCAAA

>2491187|20
TGCTGCTTTTAAAAGCACAA

>2491601|20
AAAGCTTCAGCCCAAGTTTT

>2491637|20
TTCTAGCTTAAAAGCCAAAA

>2491709|20
ATGGAACTAGGTATTTCCAT

>2492503|20
TGTTCTTCACGAGATGAAGA

>2492547|20
AGTTTCGCAATGGCCAAAAT

>2492790|20
AAGAAGGATCAATCTTTATT

>2493171|20
TGTGCGCTCCCGAGAGAACA

>2493688|20
ATTTTTATGAGCATTAAAGT

>2493921|20
TTTTCATCTATACAATAAAA

>2493934|20
AATAAAAATATCTGTTTTTT

>2494007|20
ATATGTATTTAACTAAAAAT

>2494009|20
ATGTATTTAACTAAAAATAT

>2494021|20
AAAAATATATATAAATTCCT

>2494380|20
TTTTCTTAAGTTTATAAAAA

>2494713|20
CATGGATTTTAAACTCGTTG

>2494895|20
GGAATCATTGCAATTTCTCC

>2494930|20
CAATAATCACATGAGGATTG

>2495112|20
GAAACATCGATCCAGGATTC

>2495365|20
TATTAGGTAAAAAGCTAATA

>2495672|20
AATAATGTGTGCTAATTATT

>2495878|20
AATCTTCTCATGAGCAGGCT

>2496167|20
ATGCCACAAATTTGGGTCAT

>2496520|20
AGTGAGAGAAAGCTCTTACT

>2496608|20
GGTTGAGAAATCTCCAAACC

>2496660|20
TTTAAAATAAAAATTGTAAA

>2496692|20
TCTGCAACTACAATTTCAGA

>2497075|20
TTTAAGTGTCAATACTCAAA

>2497321|20
GAACTTACTTCACTAGGTTC

>2497658|20
TGAAGGTAAGCTAATCTGCA

>2498089|20
TTTGTATTGATCATTAAACA

>2498210|20
GTCCAATTGATTAATTCAAC

>2498514|20
TTAGGGTTTCGAATCTCTTA

>2498933|20
ACCAGTAGGTACATATTGAT

>2500233|20
TCTCAGACATCAGTCTAAGA

>2500987|20
TTGATTATATATTTAAACCA

>2501270|20
GAGATGCGATTTCGATTCTC

>2501648|20
AAATCTATAATTGTAAAATT

>2501652|20
CTATAATTGTAAAATTATGG

>2501698|20
GACATGTTTATAAAGTTGTC

>2501902|20
TACTTATACATATATATATA

>2501903|20
ACTTATACATATATATATAT

>2502577|20
CCCCTTGGAGCTCCTGAGGG

>2502921|20
CCAGTTCATGCAGAAACGGG

>2503109|20
CACATATGTCGACCTAGGTG

>2503195|20
TCTGAAATTTCCATTTCACA

>2503222|20
GATCCACTTATATGAGGCTC

>2503635|20
CCTGCAGGATATCCAGAACG

>2503686|20
CAAAAGACATTTGTCTTTAG

>2504163|20
TCTTGACCATACTGTCCAGA

>2504490|20
TCCTCTCTATTTAGAGAAAA

>2504950|20
CACTAAAATGCTTGTTATTG

>2505131|20
TCTTTCATAATTATGATCCA

>2505713|20
ATGCATTATTAACAACGTAT

>2505788|20
TTTGAATCCTATGATTGGAA

>2506126|20
CATCTATTAGCCAATATGTG

>2506581|20
CAAAACTTGGCAAAGTTTTG

>2506945|20
CAGTGACCCGGGGATCAGTG

>2507339|20
AGTTTCACTGCTGTGAAAAT

>2507744|20
TGGACCAAATCTTTGACCCA

>2508272|20
TGGTCACAGGTCTGTCAACA

>2508316|20
TTAATATATTCACACATTAA

>2508404|20
AACTGTCAAGTTTGCCAGGT

>2508603|20
TCACCAGTAATAACTGGGTA

>2508649|20
AAGTGTTTTTAAAATCAAGT

>2509390|20
TTTTTCTTTTCAAAGGCAAA

>2509576|20
TTTCTAAACTAGTTTCGCCA

>2509885|20
TGTCCAAACTAGTTTCGTCA

>2509923|20
CCTGCATCTGCAGGTGGTGG

>2510028|20
GAAGCATCAACTAATGCCTC

>2510257|20
TGGAATTCTTGACGATTCCA

>2510776|20
CATACCTGCGCGAAAGTGTG

>2511069|20
AAAACTCATGCTTGTGATTT

>2511095|20
TTTAAATTTATATATTTTAA

>2511098|20
AAATTTATATATTTTAAGTT

>2511102|20
TTATATATTTTAAGTTATAA

>2511103|20
TATATATTTTAAGTTATAAA

>2511234|20
TTTTATACTATACTAAAATA

>2511501|20
AAACGTTTAATTACCAGTTT

>2511703|20
ATAAATCCAATGTTATTTAT

>2512056|20
ATCTGCAACATTTTGAAAAT

>2512355|20
TTTTACTTCCAAAAGTATAA

>2513324|20
AATTGATGGTATCTTCATTT

>2513379|20
AAAAAAATTCAAATTTTGGT

>2513382|20
AAAATTCAAATTTTGGTTTT

>2513431|20
AACAACTTCAAGGAGATGTT

>2513587|20
TATCAATATATTTAATTATA

>2513597|20
TTTAATTATATAAAAGAAAA

>2513731|20
GAAATTTGTTATTAAAATTC

>2513907|20
AACAATTATGATTAATTATT

>2513929|20
TATTATAATTTTTTATAAAA

>2513933|20
ATAATTTTTTATAAAATTTT

>2513934|20
TAATTTTTTATAAAATTTTA

>2513942|20
TATAAAATTTTATTTATATA

>2513949|20
TTTTATTTATATAAAATGAA

>2514457|20
AAATCTTTGATATAAGCTTT

>2514540|20
TTTGTACTGATCAGCCCAAA

>2515266|20
AACCCAAATATCATTGCGTT

>2515414|20
TCTTGTCGATATACACATGA

>2515547|20
TGCTTCTTTGTAAAGATTCA

>2515782|20
ACTACAGTGACCATTGTACT

>2515921|20
GAATTTCATCGAACAACTTC

>2516078|20
AGAAGTATGTACATACAAAT

>2516120|20
AACATGCCCATGGATCTGTT

>2516843|20
ATTAATAAGTTTTTAATAAT

>2517010|20
TATCTTCATATATTAAACTA

>2517299|20
TATTAATTAGGTAATTAAGA

>2517561|20
TACTGTTGGTTCCAATATTA

>2517890|20
AACCATTGATCTTAATAGTT

>2518002|20
AGAAGCACATAGGTGGCTCT

>2518058|20
TAGTTTTATATATAAACACA

>2518060|20
GTTTTATATATAAACACAAC

>2518132|20
ATGTTTATATATATTATTAT

>2518150|20
ATACCATGATGTCATGGCCT

>2518922|20
CTTTACTTTTGAAAATAATG

>2518939|20
ATGAAGACATATTTTCTCAT

>2518993|20
ATGTGTCAAATTTCAAAGAT

>2519068|20
TTAAAAACTATAGTAATTGA

>2519274|20
GACAATTTGTTCCAATTATC

>2519307|20
AGCAGTTATAAATAAATGTT

>2519383|20
AAAAATGATCGATGATATTT

>2519581|20
AAACAACATATGCGTTGCTT

>2519756|20
GGTCAAAGAGCCGTTTCACC

>2519843|20
TAGAAACTAATTATTTTACA

>2519984|20
GAAGAAAATGTAGTTTCATC

>2520642|20
AATATAAGTATATTTATCCT

>2521105|20
AAATATTTTTAATGATATAT

>2521112|20
TTTAATGATATATGTTTATA

>2521116|20
ATGATATATGTTTATATAAT

>2521129|20
ATATAATATTAATTTTGCAT

>2521145|20
GCATGTTTCATCAAAAATAC

>2521218|20
ATATGTAAATGTCTGCATAT

>2521221|20
TGTAAATGTCTGCATATACA

>2521322|20
TTACAGTACTAGTAGTTTGA

>2521420|20
TCAAATATCTAAATTATTGA

>2521788|20
CTACGAAACTGGTTTTGTAG

>2522780|20
AATCCCAACTTGTTGGAAAT

>2522878|20
AATTTGCGTGCAACCACATT

>2522956|20
TTTTCAAGACCTTTTCAAAA

>2523041|20
ATATGTTTCTATAATAATAT

>2523042|20
TATGTTTCTATAATAATATA

>2523159|20
GTTAAAATAGATATTTTCAC

>2523566|20
AAATATCGTCGCCGTTACTT

>2523737|20
AACCAGACTTATGTTTGGTT

>2523793|20
TAATAATGATAGTTTTATTA

>2523799|20
TGATAGTTTTATTACTAACA

>2523802|20
TAGTTTTATTACTAACACAA

>2523816|20
ACACAACCATATTGTTGACT

>2524191|20
GAGAACAAAGCTTTGCTTTC

>2524950|20
TATATTTATCTATATAAATA

>2524951|20
ATATTTATCTATATAAATAT

>2524952|20
TATTTATCTATATAAATATA

>2524953|20
ATTTATCTATATAAATATAT

>2524954|20
TTTATCTATATAAATATATA

>2525510|20
GCCACCTTTGCAATTGTGCC

>2525720|20
GGAAGCATGTTCTTGCCTCC

>2526003|20
GTTATCAATGCTTGCATAAC

>2526079|20
TTTTATTATATATCAAAATA

>2526172|20
CTTTGTTCAATTCATTAAAG

>2526174|20
TTGTTCAATTCATTAAAGAA

>2526605|20
AATATAGTCATCACAATAGT

>2526816|20
GATAAAATATTTATTTTAAC

>2526951|20
ACAACTATTTATATAGATAT

>2526954|20
ACTATTTATATAGATATAAT

>2526956|20
TATTTATATAGATATAATTA

>2527239|20
ATTAATTTCTTGATATCAAT

>2527379|20
ACTATATTCGCCAACATAAT

>2529010|20
GAAAGCATAGCTCTGTTCTC

>2529331|20
CACCTCTCAGATGACAAGTG

>2529338|20
CAGATGACAAGTGACAACTG

>2529457|20
ATTAAAATCCATATTTAAAT

>2529661|20
AATCAATAAGCTTATTACTT

>2529915|20
TATGCTTGGATATAAACATA

>2529975|20
AATTCAAAATCTTCTTAATT

>2530085|20
TCATAAATATAAATATGTGA

>2530133|20
TCCTAATCACGTGTTTATAA

>2530204|20
ATAGGTAGAGCTATACGTCT

>2530210|20
AGAGCTATACGTCTTGTTCT

>2530243|20
AAATATATTACAATGTAGTT

>2530466|20
TGTAGTATAAATATAGTAAA

>2531135|20
TGAGAAATCAACATTGCTCA

>2531162|20
TTTTAGTAAATACACAAAAA

>2531201|20
CATGCATATATACACTCATG

>2531260|20
TGTAGTCATGCATGCATATA

>2531262|20
TAGTCATGCATGCATATATA

>2531268|20
TGCATGCATATATACACTCA

>2531270|20
CATGCATATATACACTCATG

>2531469|20
TGTCCAAAGCCCATTGGTCA

>2531479|20
CCATTGGTCATGTCCACTTG

>2531588|20
GGTCAGCCCATGGCCAGCCC

>2531621|20
TATATACAATGATGTTTATA

>2531623|20
TATACAATGATGTTTATATA

>2532185|20
ACATGCCATCGATGACAATT

>2532428|20
TATAAGAATGCATTTTCATA

>2532578|20
TGGTTCTTTTATAAGCTCCA

>2533227|20
GTTTAGGATATGTGCTGAAC

>2533444|20
AAAGATAAGATCTTCGTTTT

>2533505|20
TATAACTTTCAACAGTTAAA

>2533660|20
GGGTTAACATATGTAAAGGC

>2534672|20
AATTGGTCTTTAGACCATAT

>2534708|20
GGGCCGACCATGGACTGTCC

>2534865|20
ATATGGTCATATACTCATAT

>2534907|20
AAAACAAAATAATATCTTTT

>2535040|20
TTTATACATCAATTTATTAA

>2535454|20
TACGTAATCATGAGTTCGTA

>2535461|20
TCATGAGTTCGTACTCAATA

>2536015|20
ATTGTGTTCATGAACATATT

>2536028|20
ACATATTTTGCATAGTATCT

>2536077|20
ACTATGATAATCATCAAAGT

>2536164|20
AGTTATAGATTTCATTAACT

>2536724|20
ATTTTAAGTGGAGTTAAATT

>2537250|20
AAGCCTAAAAATTGAAGCTT

>2537535|20
ATGAAGAATATAGCCTTCAT

>2537713|20
AAGTAGCGATTGCGCTATTT

>2537840|20
TCTTGACATATATATAATGA

>2537853|20
ATAATGAGCTAGGTCGTTAT

>2537870|20
TATCATTGTTAAAAATAACA

>2539446|20
GTCCTTAAAACTTTGAGCAC

>2539608|20
TTTTCAATTATATCAGAAAA

>2540484|20
CCTTAAAACCAAATTTAAGG

>2540562|20
TCATTTGAAGATTCCGATGA

>2540726|20
ACAAGTCAAGATTTTCTTGT

>2540790|20
TTTTCCTTGGCATAAGAAAA

>2541166|20
TTCAGTTTAGATGAACTAAA

>2541208|20
CCCTGTAAATATTTTAAGCG

>2541542|20
CTATTATTAATGAGTAACAG

>2541651|20
TATACCAGATATTTGGCAAA

>2541934|20
TAACTGAAGTATTTCAGAAA

>2543049|20
TCTTTCCAGTATTGAAAACA

>2543073|20
AGTGTAATTAGAATGAAACT

>2543091|20
CTTCACCTGCTCAGATGATG

>2543211|20
AATATATCAGCAGAGATATT

>2543326|20
GTTAAGTCAGCTGCTTTCAC

>2543471|20
CAAACCAAACATCTGGATTG

>2543577|20
AAGAAGAAAATATCCTACTT

>2543626|20
CTGGACGACCGCTCGTCAAG

>2543766|20
GACCAATTTTACAAATGCTC

>2544213|20
AAGGCATAGGCCTATGTAAT

>2544417|20
AGATAATTGGATAACTATCT

>2544483|20
TTTATGTGAACTCAGATGAA

>2544969|20
GGCGAATTTTAAGATTCTCC

>2545199|20
TTTATAACAATTGATATATA

>2545926|20
CATATTTGTATTCACATGTG

>2546043|20
TTTTTGGAAGATTCCACACA

>2546179|20
TGTAATGGCATAAGATTACA

>2546480|20
ATTTTGCCTGCAAGGTAAAT

>2546802|20
TTGTCGAAACGTATCGAAAA

>2547246|20
TTCATTTGAGATCAGATCAA

>2547856|20
TGCAAGTTTGCAACCTTGAA

>2548073|20
AATGATCAAATTTTATTTTT

>2548145|20
TAAATATAATATTTTATAAA

>2548146|20
AAATATAATATTTTATAAAT

>2548758|20
TAATTTCAATAAGGAAAATA

>2549561|20
TCTTTAGCGGAAGTTAAAGA

>2549575|20
TAAAGACGTGAACATGTTTA

>2549719|20
ACCCAATAACTCTATTAGGT

>2549828|20
ATGCACACCAGCGTTTGCAT

>2549891|20
CTCTTAGACCGGTCATACAG

>2550304|20
TGACCAATCTAGTTTGATCA

>2550395|20
CCTAATGGCGGCCCGTTAGG

>2551032|20
AATGGATAAATATATGCTTT

>2551060|20
TATTTGCATAGATCCAAACA

>2551587|20
ACAGATCCCAAAGGATCTCT

>2551827|20
TCTTTTTGTTGAGAAAAACA

>2551941|20
CAAGAGAATATATATTTTTG

>2552441|20
GTCTCAGATCCATCAGAAAC

>2552576|20
ATTTCAGAAGATTTTGGAAT

>2552714|20
AGTTTTATCAGGTTAAAAAT

>2552844|20
ATTTTATAAAATTCTGAAAT

>2552900|20
TTTTCAAAATAAAATGAAAA

>2553173|20
AATATCCAACGATGTGTATT

>2553191|20
TTCAAAGAATTGTCTTTGGA

>2553607|20
TTTGATTAATTTTTATGAAA

>2553612|20
TTAATTTTTATGAAAATAAA

>2553667|20
TTAATTGTACGCACCTTTAA

>2553810|20
TTTTGTGGTATTCACCAAAA

>2553991|20
CCTAAAGGATATCCATTTGG

>2554642|20
ATGTCATGGATCCAAGACTT

>2554796|20
GATCATCATATATGTGAATC

>2555378|20
ATACATATAACGATATATAT

>2555431|20
CAGGGATATATATATTTTTG

>2555766|20
GGCATTAAATATTCATTGGC

>2555795|20
TTGTGGTCTTAAGACTATAA

>2556156|20
TCATTGTTTTTAAAAAATTA

>2556252|20
AAATTTGGGGCTACAAATGT

>2556363|20
GTTGTTGTTGCACCACCAAC

>2557461|20
TGAATCGTTTTGACGAATCA

>2557944|20
AGTGTTAAAGCTTTCAAACT

>2559090|20
TTTCTTCTCAAGAGAAGAAA

>2559337|20
TCTATCCAAGTTTTGTTAGA

>2559399|20
AAAATCTTGATGAAGTTATT

>2559507|20
TATAATAATTAATGATGAAA

>2560553|20
AAGCTGGAAGATTCCTACTT

>2560614|20
GTAACGTTGTACAACACTAC

>2560859|20
TTCATTTATAGATGAAGGAA

>2561006|20
ATGATTAGTTATTTAATTAT

>2561318|20
CACTTCTGTTAACAGTTGGG

>2561365|20
GGACTTAATATATTTGGGCC

>2561376|20
ATTTGGGCCCAGGCCCACTT

>2561538|20
AAAACAAAGAACTTTGGTGT

>2561840|20
TGTGGTTGCCGTTGACCACA

>2562024|20
ATAATGATAATAATCATCAT

>2562138|20
TCATAATTCATTAGTTGTGA

>2562190|20
ATGTGACACTAGTGAAACTT

>2562697|20
TGTCACTAATTTTAACGACA

>2562802|20
ATATATTCTACAGAACATGT

>2563432|20
CGGTGGTAACGTTTTCTCCG

>2563739|20
TCGTAACAGTACTTCTGCGA

>2563761|20
GACATGTGGTGCCACGTGTC

>2564134|20
ATTTGAAACATGTTTGGACT

>2564173|20
GCTAAAAAACTTTTTTTTTC

>2564424|20
AAACCAAAGTAATTATGTTT

>2564725|20
CAGAATCAAATTTGATTCAG

>2564833|20
CAAAGAACCGAAGATCTTTG

>2564983|20
TCTTCGAGCTATCTTGATGA

>2565399|20
TTTAACGTAATTAATTTGAA

>2565518|20
TGTATGTCTAAATACGTACA

>2565820|20
CAATTTGAATAATCAAACTG

>2566068|20
CTAGAGTATCGTTTCTATAG

>2566155|20
ATTTTACATTGATCTAATAT

>2566385|20
TTTGAGAATGTATTCTTATA

>2566424|20
TAGTTAACATTTGTTAAACA

>2566437|20
TTAAACAATTAATGGCTTTA

>2566599|20
AAAAACATGGCCATATTTAT

>2566778|20
TGGGTTGAAATTTCAGGCTA

>2567168|20
AAATCTCTAATTAGACCGTT

>2567447|20
AATTAAATTTCCATTTATTT

>2567489|20
ATAATTTTAATTTAATTTTT

>2567596|20
ATTGATCTGATCGGAGCTAT

>2567828|20
CGATGCTGCTTCCTGCATCG

>2567960|20
TCAACATTGTACAAGTTTTA

>2568250|20
GTCTGTTGTTATAAACAGCC

>2568286|20
GAAGATGAAATTTGATTATC

>2568289|20
GATGAAATTTGATTATCATC

>2568649|20
AAGCCCCAGGCCTGAGGCTT

>2569174|20
CATTGTATCATGGAACAATG

>2569608|20
GCCCTAGCAGCTGTTGAGGC

>2569651|20
TTGATAAGGTACTTTTTCGA

>2570262|20
GCCTACGGATAACCCAAGGC

>2570340|20
ATGAAAATATTTTATTTCAT

>2570359|20
TAGAAATTTTAAAATAGATA

>2570383|20
AAAAAAAAAACTTTTCTTGT

>2571495|20
ATGTGTAGTTAACTTGATAT

>2571729|20
TGATCTATTGCAATATCTCA

>2572932|20
CCACGAGACGTGCCTCATGG

>2572945|20
CTCATGGATGCAGCCTTCAG

>2573190|20
AACATATATATATTTTTTTT

>2573202|20
TTTTTTTTTAAAGAAGAAAA

>2573708|20
TTGTAAATAATTTTCTATAA

>2574187|20
TTTTTTTTTAAAAAGAAAGA

>2574518|20
CTCCATAAAACTCTTTGGAG

>2575233|20
TTTTGTGTCTAGAAACAAAA

>2575234|20
TTTGTGTCTAGAAACAAAAA

>2575616|20
CACTATTAAAGTGGATAGTG

>2575638|20
AGGCTTATTATAACAAGTTT

>2576259|20
ACGAATCAGATCTGAGTCTT

>2576328|20
AAATACCAGATCTGCCATCT

>2576429|20
GCTCAAGCAAGTGCTTGATC

>2576492|20
CCGTCATAAGCTTCTCACAG

>2577159|20
AGTTGTAACAAGTAATAACT

>2577594|20
AAATTATCATATCAAATTTT

>2577843|20
TAAGTGTATGAATATGCTTA

>2577846|20
GTGTATGAATATGCTTACAC

>2578421|20
ATCGGTAATATCTGACCGTT

>2578459|20
GTTCACATTATAATGTGGCC

>2578601|20
TCTGGATCATATGATTCCTA

>2578659|20
CATTTATATCTGTGTAAATG

>2578984|20
TTGCACAGCAAGCTGAGAAA

>2579094|20
TGTTAGCAATATTGAAGACA

>2580156|20
CTTAATTCAATTCAATTTTG

>2580228|20
AAAAGTGAATATTCTATTTT

>2580599|20
TCTCTTCCTGGGGAAAGAGA

>2580697|20
TTAATTAAATGTGGAATTAA

>2580801|20
CATTTTTATTTATTTAAATG

>2581390|20
AAGGTGCTTCAAAGAAACTT

>2582142|20
CACGAGCTGATCATTTCCTG

>2582629|20
CTAAATCATGCATAACTAAG

>2583241|20
AGCAGAGACTGATCTATGCT

>2583292|20
AGTAGAGCTTAAACCCTATT

>2583370|20
AAAATCCTGAACCAGATTTT

>2583389|20
TTGTGTGGGTAACCAATCAA

>2583409|20
ACCGATTTTTTAAATCCGGT

>2583497|20
ATATTCCAGGCCTGTACTGT

>2583563|20
TCAAAATTAATTAATTTAAA

>2583565|20
AAAATTAATTAATTTAAATT

>2583570|20
TAATTAATTTAAATTATGTA

>2583591|20
AAATATTGTTATCAAAATTT

>2583608|20
TTTGAATATTATTTTCCAAA

>2583614|20
TATTATTTTCCAAATTTATA

>2583625|20
AAATTTATAATCATAAACAT

>2583667|20
TATTCTTAAATATAGAAATA

>2583806|20
ACCACGGCGATCACAGTGTT

>2584468|20
TATATCAAATACTCTATATA

>2584644|20
CCAAACACTCTAGTTTCTGG

>2584708|20
TTCCTGATATTTAACAGAAA

>2585345|20
AAAAATTTCAATCAATTTTT

>2585483|20
CGAATCCTATGTAGGATCTG

>2585504|20
AATTTAGAATATTCTACTTT

>2585549|20
TTTACTTATATAAGATTAAA

>2585632|20
ATTAGTTTTGAAAGACAAAT

>2585805|20
AATTCACTATAATATGAATT

>2585842|20
TTTCTTCTTATAATTCGAAA

>2585883|20
AGTATTTTTTTAAAAATCAT

>2586047|20
AAAAATTAACTTTTTTTTTT

>2586061|20
TTTTTTGTTCAAACAAATTA

>2586201|20
ATCTCAATCTTGAATGAAAT

>2586217|20
AAATTCTCTTAAGGTAAATT

>2586589|20
GATTTCATAATTAATAAAAC

>2586909|20
TATTTTCTTTAAAAAATATA

>2587101|20
CAATATAACATGTTAATATG

>2587251|20
ATATTTTAAAATTAGTATAT

>2587260|20
AATTAGTATATATAAAAGTT

>2587310|20
ATAAAATATTTTTATTTTAT

>2587464|20
TCTTTATCATATGTTTATGA

>2587625|20
TAAATATTTTGAAAGTTTTA

>2587680|20
TTTTAAAAAAATTTATTAAA

>2587724|20
TTTTTTCTAATTATCAAAAA

>2587874|20
TATTTAAACTAGTATATATA

>2587880|20
AACTAGTATATATAAAATTT

>2587887|20
ATATATAAAATTTTGCAAAT

>2587918|20
ATAAAATATTTTTATTTTAT

>2588078|20
TCAAACAAAATTTTGTTTTA

>2588098|20
AATAGTTGTCGAAATCTAGT

>2588315|20
TTAATCAATTTATTGCTGAA

>2588413|20
AAAATATATATATAGATTAT

>2588431|20
ATATCTATATATATGTATTT

>2588484|20
AGTTTATATGTATATATAGT

>2588577|20
TTCGACTCCCGGCAGACGCA

>2588850|20
TTAGTTTAAATTTTTACCAA

>2589084|20
CTCGGCAAGCGCGTTCTGAG

>2589115|20
GCCATCGAGGCCTCGAAGTC

>2589482|20
AGGCGATGAACTCAGCGGCT

>2589517|20
ACTGCCTCACGTGCGACATT

>2589551|20
TGAGCGTGTGCTCACACTGA

>2589802|20
TCGCAAGGTATAGCTTGACA

>2590044|20
GTTGAGATGATCAACTCCGC

>2590218|20
AGATGATAGAGCTTTCATGT

>2590413|20
TTCGACCCGATCCGGTTTAA

>2590462|20
CATACCCCAATTGAGATATG

>2590681|20
TGGGCTTTTAGATAGGCCCA

>2590831|20
CAGTAAAAGCCCTTTTGTTG

>2591737|20
AAAAAGAAGATCTTGATCTT

>2591931|20
TTTGTAGTAAATAGTCCAAA

>2592017|20
TTAAAGTTAGTTTTCTTTAA

>2592165|20
TTTATGTTCATGAGCAGAAA

>2592218|20
AAAATATCATTTGATACTGT

>2592569|20
CGATTTGCAATTGATAATGG

>2592591|20
TCTTGTTTAGTCAAACCAGA

>2592634|20
GTCAAAATCATGATGTTTTC

>2592723|20
GAAGAGGACAGATCTTCTTC

>2592812|20
CTGAATATGATCAAATTATG

>2592956|20
TGTTAATTCATTAATTTAGA

>2593337|20
GAGGTAAAATACTTAAGCTC

>2593928|20
AGTTCTGTTTAAACCTATCT

>2594957|20
ACATTCTATTAATTGGAAGT

>2595538|20
GAGAAGGTAATGAATTTCTC

>2595561|20
TGAATAAAAATATTGATTTA

>2595845|20
TGCTTGGATATTTTAAAGCA

>2596706|20
GTACTTGACAAGCCAATTAC

>2597208|20
GAAAGTGAGTCCTCTCTTAC

>2597515|20
CATTACATGTATATGTTAGG

>2598266|20
ATAAAAAAATGTTTCTTTAT

>2598311|20
GTGTATTTCGCCAGATCCAC

>2598341|20
AACTCTTTCTAGCAGCAGTT

>2598505|20
ATAAATAAAATTTTTGGTAT

>2598700|20
CAGCTTAGTTTATGAAGCTG

>2598785|20
AATTTCTCCATGGATCAACT

>2599109|20
TGTGCAGTGACCACAGCAAA

>2599203|20
AACCAAAGGTACATTTCTTT

>2599385|20
TACTGATATATTTATTAGTA

>2599927|20
ATCCTTTTTTTAAAAAGATT

>2599959|20
TTTTTATATATATCTAACGA

>2600091|20
ATATGTTCAGCTCAGCAAAT

>2600457|20
TGGAATGATATATAGTTCCA

>2600463|20
GATATATAGTTCCATATAAC

>2600705|20
TATTTTTTTGCAACCATATA

>2601711|20
GGGAAGTTGGTGAACTTCAC

>2601844|20
TTCTACTTCATGGAGTTTAA

>2602903|20
AATAAACCAATTGGCTACTT

>2604163|20
CAATCTATAATTTCATATTG

>2604348|20
CCAATCAATTCATTTATGGG

>2604410|20
GTCATAATATATATAATTCC

>2605406|20
ATAATCATTGCCAAGTTTAT

>2606806|20
GAGATATTCATGGATATAGC

>2606865|20
TTGGATCATATATGGCCCTA

>2607467|20
AATCATAAAATTGAATAATT

>2607848|20
CTCTCTACGTACGGCTAGAG

>2608236|20
ATGAGTTTTCTAAAGCTCCT

>2608490|20
GTCGGAGCAGCTTCTCCTTC

>2608986|20
TCTCATTGATAAGCATGAGA

>2609481|20
AGAGCTGAAGCTTCATGACT

>2609601|20
TTGAATATACATATATACCA

>2609745|20
TGGTAAGAGTACTCTTTACA

>2609773|20
ATTTGTGTTGTCACACATAT

>2609785|20
ACACATATTGAAATATATAT

>2609788|20
CATATTGAAATATATATATG

>2610159|20
ATTAAGATTGAAATCATACT

>2610161|20
TAAGATTGAAATCATACTTA

>2610358|20
TGCATATTACGTAACACACA

>2611160|20
ATATTATCAATTTAACATAT

>2611197|20
TAATAGACAATTATATATGA

>2611326|20
CACAAATGTATAAAATTGTG

>2611336|20
TAAAATTGTGCATATATTTA

>2611608|20
AATTAGAAGGCTTTTTAATT

>2611724|20
TGCTGAATTATACTTTACCA

>2611772|20
TTTTGGCTTTTCAACCAAAA

>2611914|20
TTAATTATCGTAATAACTAA

>2611999|20
ATATATACGATAATATATTT

>2612114|20
GATCATACAATTATATAAAC

>2612120|20
ACAATTATATAAACAATTAT

>2612124|20
TTATATAAACAATTATTTAA

>2612126|20
ATATAAACAATTATTTAACT

>2612130|20
AAACAATTATTTAACTGTTT

>2612141|20
TAACTGTTTTTAAACATTTA

>2612146|20
GTTTTTAAACATTTATACAC

>2612260|20
AATTAAGATATATATAAAGT

>2612508|20
ACACATAATGCAAGATTTGT

>2612835|20
CCTCCGAGCTACCACGGTGG

>2613269|20
GTTTATATATTAATATCAAC

>2613606|20
TAAAATTTTGTAACATCTTA

>2613655|20
ATTATAGTCATGATTGTCAT

>2613921|20
ATTTAAAGATATATGAAAAT

>2614188|20
TCCTCACGGTAGCGTTAGAA

>2614278|20
ATGAATTTACGTTAATTTTT

>2614367|20
TAAGCACAAGATTTTTCTTA

>2614378|20
TTTTTCTTAGAAAACAAAAA

>2614464|20
TATTCATTTTAAGACGAAAA

>2614751|20
TTTGGTATAATTAAAGAAAA

>2614764|20
AAGAAAAAAAATGTTTCCTT

>2615556|20
AATCGTGACATTGCATGATT

>2616022|20
ATGCATTTTATAGGATGTAT

>2616042|20
GTATCTTTCATTCAAGATGC

>2616267|20
TATTCATCTGCTGAAGAAGA

>2616940|20
TTTTTTCCAAGTTGAAAAGA

>2617252|20
TCTGCATGTGCACATCAATA

>2617330|20
GAATTCGTGTACATGTTTTC

>2618026|20
TGTTGCAAAATATGGCAAGA

>2618405|20
AAAATACTAAAGAGTAATTT

>2618480|20
TTCAACATCCGGAATTTGGA

>2618711|20
TACATATAAGCTAACTTGTA

>2618713|20
CATATAAGCTAACTTGTAGG

>2618972|20
AAGATCAAACCTTTGACCAT

>2619059|20
TTTATTTTGGCCACCACAAA

>2619186|20
TCTTAGCTTATAAAGAAAGA

>2619345|20
TTTGTTATCCTTAAAACAAA

>2620393|20
GTTCAAAGTGTACATTGTAC

>2620401|20
TGTACATTGTACAATGACAA

>2621375|20
AGATGAGTCTAAGCTCAGCT

>2621685|20
ACAAAAAGGTACAACTTTGT

>2621847|20
AATTGAAAATAATTGAAATT

>2621852|20
AAAATAATTGAAATTAAATT

>2622518|20
TTTTGGTAATATTATTAAAA

>2622618|20
ATCAATTTGATCATAATGTT

>2622648|20
AAATTTTTTTAAAATATTTT

>2622665|20
TTTTGTTGAGTTCAAAACAA

>2622666|20
TTTGTTGAGTTCAAAACAAA

>2622741|20
TATATTATATATAAAAGGTA

>2622919|20
TTTGTTCATATATGTACGCA

>2623020|20
TTCTAAAAAATATATTCGAA

>2623091|20
ACTATCTACAGTTATATAGT

>2623420|20
CGTCAATAGATCCATTTGCG

>2623725|20
TGGGGACATCCATGTCCCAA

>2623877|20
TCTCCGACATATGCCGGTTA

>2623956|20
ATTTTCAACATTTTGTTAAT

>2623992|20
TTGTACTTATTTTAATACAA

>2624185|20
TTTTGACAAATTTAAAAAAA

>2624340|20
AAACCATATGTATATGCATT

>2624365|20
TTTTCATACTAGTATCATTA

>2624545|20
TAATTCTATGCAACAAATTA

>2624873|20
AAGTTAAAGTACCTTAGCAT

>2624920|20
TCCTCTGCAATGTCAGAGAA

>2625064|20
ATTAAATACTTTTTTTTAAT

>2625079|20
TTAATGTAATATTAAATCTA

>2625403|20
AAAAGCATGTGCATGCATAT

>2625486|20
ATTAAGCATGCATGTTTCAT

>2625540|20
TTCTAAAATTAAATTTTAAA

>2625547|20
ATTAAATTTTAAAAAGTGAT

>2625565|20
ATGATGATGATGATGATGAT

>2625568|20
ATGATGATGATGATGATGAT

>2625571|20
ATGATGATGATGATGATGAT

>2625574|20
ATGATGATGATGATGATGAT

>2625577|20
ATGATGATGATGATGATGAT

>2625954|20
TTTATGTAATATAAAATAAA

>2625989|20
TGGAGTAATTAACTACTCTA

>2626349|20
TAAATGTGTGCATGCATGTA

>2626409|20
TCTACTTAGAACTAACTACA

>2626541|20
TCTTATTTTCTAAATAAAGA

>2626981|20
AATTAAATTAAAATATAAAT

>2627256|20
AGAGCTCAATATTAAGATAT

>2627466|20
ACAGCTTCAATTGATGATAT

>2627835|20
AAAAGAGGGTCCAATCTTTT

>2628121|20
AAGAAATATTGATAATTTTT

>2628133|20
TAATTTTTCATGGTAAATCA

>2628266|20
AAATTTAGTTGACTAACTTT

>2628853|20
ATCAAAATACGTATCTGTAT

>2629013|20
TTCTAGAATTATATCAAGAA

>2629052|20
TATACAGCATATACTTTATA

>2629068|20
TATATTTTTGCCAAAAAAAA

>2629086|20
AAAATGATATATATATCTTT

>2629110|20
TAGTAAACAAATATATACTA

>2629241|20
ATAATGTTAATACACATAAT

>2629257|20
TAATCATAAATTCATAATCA

>2629641|20
TAACATACTTAAGTATTGAA

>2629793|20
TTATCAATAATTATTGTAAA

>2630129|20
TAAGCTTTTATAGAATCTCA

>2630463|20
TGAAAATTGTCAAATTTGCA

>2630467|20
AATTGTCAAATTTGCATATT

>2630471|20
GTCAAATTTGCATATTTTCC

>2630872|20
TGTTATGCTTAAATATAAAA

>2631181|20
ACTTAGAAAGCTCGGTAAGT

>2632286|20
ACTGCATTGATGTATGCGGT

>2632352|20
GAAAGGGAAGCTTCCTCTTC

>2634643|20
AACGACGCCCGGGAGTACTT

>2634922|20
TAGTACATTTGAAAGTAGTA

>2635268|20
ACCAAACTTTAAAATGGGGT

>2636205|20
CTTAGCTAAATTGAGACAAG

>2636257|20
TTCACTGTTTAATTAGAGAA

>2636285|20
CTCTGAATCGTGATTCAGAG

>2636315|20
CTTCTGTCATATGCAATAAG

>2636467|20
GGCCTCTAAATTTGGATGAC

>2636604|20
GTTTAGTTAATTTGCTTAAC

>2636823|20
AAAATGAAGATCTGCATGCT

>2637045|20
ATAATTAAATATTTGCTTAT

>2637754|20
TTTCAGACATATCTGTTAAA

>2637929|20
AAAACAGAAATTTTCGTTTT

>2637958|20
AATTGTCCTCGTGGACTGTT

>2638337|20
ATCTTTGATTTATAAAAGAT

>2638486|20
TGAATTCAACATTGAGCTCA

>2638833|20
TAATATATTGCAAGTTCTTA

>2638919|20
AGAATCTCCTGGGAGATTTT

>2639312|20
AATATTTTCATGATTAGATT

>2639504|20
GATGGTCCTCTTGAACCATC

>2641127|20
GAAGTGAGCGAGCTCAGTTC

>2641294|20
CAAACAAATAAATTTATTAG

>2641424|20
TTTTAAGCATTTTCATAAAA

>2641599|20
ATCATATGCATATATATGTT

>2642195|20
CAGCCGAGTCGGATCGGCGG

>2642294|20
CGCCGCCTCCCTAGGCGGTG

>2642431|20
CCCCTTCTCCGGTGGAGGCG

>2642564|20
TACCAAGTCCGTACTGGGCA

>2642590|20
TCTACTTAAGGTTAATTTGA

>2642632|20
ACATTGGATCACTCCAATGT

>2642694|20
ATTATGCCAATTGGCACATT

>2642736|20
GATGTTATGATCACTAGATC

>2642779|20
TAAGGAGCTTAAGTTCCATA

>2643086|20
ATCCAAGAGTTCTCTTGATT

>2644548|20
ATCAAATGTAACCATCTGAT

>2644559|20
CCATCTGATCGACAAGATGG

>2644860|20
CGGTTTAACTAGTTCATCGG

>2645240|20
TCATGGTCTTAATAGCATGA

>2646103|20
TAACTAAAAATTAGTATTTA

>2646105|20
ACTAAAAATTAGTATTTACT

>2646117|20
TATTTACTTTGAAGAAAATA

>2646119|20
TTTACTTTGAAGAAAATAAA

>2646429|20
TGTGACTGAGGTCAGTGACA

>2646717|20
TCAAGTGTTATAGCAGCTGA

>2648123|20
CCAGACATTATGATATATGG

>2648650|20
TCGTGGCTATGTTGCCTCGA

>2649445|20
TTTAAAGTTTAAACATTTCA

>2649665|20
AAAAAAAAAAATTGGTTTTT

>2649722|20
TTAATTTCCCTGGAAAATAA

>2649959|20
ATGGATGAAGATTCGTCTAT

>2650116|20
CGCCTTCGGATCCTAATCCG

>2650143|20
CTCAGCAGCAAGCGGCTGCG

>2650212|20
CACCTACGTATTCGGTGGTG

>2650269|20
CTAGGTGTGGTCACACCTTG

>2650778|20
CCTATTTCATTTGGAATCGG

>2651185|20
GTTGCAACTGCAGTCGGGAC

>2651301|20
AAAGTGCTTATAAATTCTTT

>2651500|20
TTGTTCAGGGTCCTGGACCA

>2652230|20
GTGTGTGTTTCAACACAGAC

>2652306|20
AAAGGAACTATAATTTCTTT

>2652353|20
ATTATGTGTTTATACATGAT

>2652480|20
TAGCCTCTGGCCAGTGCATA

>2652489|20
GCCAGTGCATATGGACTTGC

>2653012|20
TACTAGTCCTAGAACTGGTA

>2653427|20
CACTACTTAATTATATATTG

>2653506|20
GAAACAACATATGCTGCTTC

>2653530|20
GCTGCTGCAGCTGCGGCAAC

>2654157|20
ACCACTAAAGCATTTCTGGT

>2654920|20
GAATATGGTTCACCATCTAC

>2654929|20
TCACCATCTACAGCTGGAGA

>2655216|20
GGTACTGCAGGTTGAGTACC

>2655668|20
TTAGGTCGGATCCAACTGAA

>2655832|20
CTCACAATATTTATTCTGTG

>2658214|20
CTTGGTTGGGAACAAACAAG

>2658254|20
AACATTGGAGCCCAAGTGTT

>2658329|20
AAAAGTTTAGTTAAATCTTT

>2658490|20
CGCTCCAATTAAGGGGAGGG

>2658622|20
TAATTTTTTATAAATATTAA

>2658627|20
TTTTATAAATATTAACATAA

>2658687|20
TAAATACATCGATCCATGTA

>2659085|20
AAACTTTTGGCCATAATATT

>2659730|20
CATAAATATATACATATACG

>2660098|20
TGAATTCATACATCAACTCA

>2660243|20
ATATATATATCTATATATAT

>2660244|20
TATATATATCTATATATATA

>2660245|20
ATATATATCTATATATATAT

>2660246|20
TATATATCTATATATATATA

>2660247|20
ATATATCTATATATATATAT

>2660248|20
TATATCTATATATATATATA

>2660249|20
ATATCTATATATATATATAT

>2660250|20
TATCTATATATATATATATA

>2660251|20
ATCTATATATATATATATAT

>2660252|20
TCTATATATATATATATATA

>2660259|20
ATATATATATATATATATTT

>2660260|20
TATATATATATATATATTTA

>2660262|20
TATATATATATATATTTACA

>2660263|20
ATATATATATATATTTACAT

>2660265|20
ATATATATATATTTACATGT

>2660511|20
AAAGAAATGTCCATTTCACT

>2660813|20
CATGCCAATAGATTCTCATG

>2661265|20
AAAAATAGCATGGTTTTATT

>2661388|20
ATGAATATAATTAATTTTAT

>2661390|20
GAATATAATTAATTTTATTC

>2661578|20
AATGTTTCAGGTGACAAATT

>2661941|20
TCTTTGTTGATAAAAAAAAA

>2662150|20
AAAAAATTGGACAATTTGGT

>2662155|20
ATTGGACAATTTGGTCGAAT

>2662308|20
TGTCATGATTATTCATGTCA

>2662453|20
TTTATTTTCTTAAAGATAAA

>2662520|20
TTTTTAATATTGATTATAAA

>2662594|20
TTTATTTTTACATAAAGAAA

>2662595|20
TTATTTTTACATAAAGAAAA

>2662627|20
GGAATTTTAATAGAAATTTC

>2662852|20
TTTTTTTCTTAAAATAATAA

>2662853|20
TTTTTTCTTAAAATAATAAA

>2662983|20
TTTCTGAAACTTATCAGAAA

>2663284|20
AATATTCAGCGATAAACATT

>2663664|20
CAATATATATATATATGCAG

>2663973|20
GGGTTGATTATATACAATCC

>2664055|20
TAAACTTCTTGAAAACTTTA

>2664126|20
CAATTATGAATTAAAAAGTG

>2664665|20
ATGGATAATATATGTTCCTT

>2664711|20
TCTATTTAGATCCCAATGGA

>2664792|20
AAAGAAGTGTCCATTTCATT

>2664931|20
TGATCTCATTAATGACGACA

>2665099|20
ATGATGATGATGATCATGTT

>2665261|20
ATATACATGTACATACAAAT

>2665344|20
TAATAAGTTATAACTAACTA

>2665351|20
TTATAACTAACTATTTATTA

>2665806|20
ACAAATACATATCTAATTTT

>2665997|20
ATTTTTTGTGTACGAGAAAT

>2666157|20
TTGAACACAATGGGGTGCAA

>2666361|20
TATTTTTATGGTTTAAAATA

>2666608|20
CATGATAATCAATAATTATG

>2666738|20
AGTTAAAGACTACTTCAACT

>2666793|20
ACATACATATATATGTATAT

>2666795|20
ATACATATATATGTATATTT

>2666928|20
TTTTTTTTACATATAAATAA

>2666929|20
TTTTTTTACATATAAATAAA

>2666931|20
TTTTTACATATAAATAAATA

>2667165|20
TTAAGTAAATATTTATCTTA

>2667508|20
TTTCTAACATTAGTTAAAAA

>2667603|20
AGCTAATATTCACATTAGTT

>2667729|20
CTATCTTCTTCAGGATATAG

>2667953|20
GCAAAATATAGATAATTTCC

>2668144|20
ATCCATATAATCACGTGGAT

>2668524|20
ACTGGTGCATATGGCCAAGT

>2668720|20
ATCCACGATGCTTCTTGCAT

>2669777|20
ATACAAATTGTATTTTCTAT

>2669833|20
CATCGTTGGGGTCATCGATG

>2669888|20
ACAGACTGTTAAGAATCTAT

>2670546|20
AGATTGCAATATAACATTCT

>2670768|20
ATAATGCTTGGCATCATTAT

>2670879|20
AACTTTCGAGATCGAAAGCT

>2671356|20
TCTTTTCCAATCAGACAAGA

>2671892|20
TAGTTACAATATTGCCCCTA

>2672174|20
AAATAAATTCAATTATATTT

>2672211|20
CGAAGAATATATTTTTTTTG

>2672222|20
TTTTTTTTGTAGTCAAAAAA

>2672308|20
ACATGTCATTAACAGCATGT

>2673025|20
GCTGGAACAACTCTTTCAGC

>2673544|20
CTGACTGAGCACTTACTCAG

>2673940|20
TAGTGAATTTATATTCAGCA

>2674357|20
ATCTATCTGATCCGATCGCT

>2674592|20
GTATGAAAACTTATTCACAC

>2674905|20
ATCATTTTGTAAGAAATGTT

>2674912|20
TGTAAGAAATGTTTGTTGCA

>2675066|20
ATCTATATTATGAAATAAAT

>2675141|20
AATGTACATCTATGTTCACT

>2675440|20
TTTCAGATATGTGTTTGAAA

>2675447|20
TATGTGTTTGAAAAAACAAA

>2675608|20
AATGTAATTGAAATTAACTT

>2676211|20
ATATAAGATATATATTATTT

>2676212|20
TATAAGATATATATTATTTA

>2676355|20
GTTTCTTAAATTTCAGAAAC

>2676793|20
ATAGTCTGACTTCATACTAT

>2676924|20
ACATCACCAGCTGATTATTT

>2677137|20
AGTGATATACGTCTATCTAT

>2677443|20
GTACAAAAGATTTGTTCTAC

>2677603|20
AAAAGATGGTACCATCACAT

>2677785|20
AGAAAAATACATATTCTTTT

>2677875|20
TTCTATTTCATGTGATAAAA

>2678504|20
AATCACCAAGCTAAGTGAGT

>2678655|20
TTAATAAACTAAATTGTTAA

>2678657|20
AATAAACTAAATTGTTAATT

>2678750|20
AAAATGTAAGCTTCCTTCTT

>2678831|20
ATCGTAGCTTCATCGACGAT

>2678853|20
CAGAATTATATAGAATTAGG

>2678917|20
TAAAGTCTTTTAATACTGTA

>2678967|20
TTTCTTAACTATTTAAAAAA

>2678971|20
TTAACTATTTAAAAAATAAA

>2678983|20
AAAATAAAATAAATTATTAT

>2678988|20
AAAATAAATTATTATCTTTT

>2678989|20
AAATAAATTATTATCTTTTT

>2679077|20
TTTGCAATAATTAGTACCAA

>2679082|20
AATAATTAGTACCAACTAAT

>2679177|20
AGATAGTGGTTCTACTATTT

>2679188|20
CTACTATTTATAATTGGTGG

>2679384|20
GCCTTTATATATATACACAC

>2679389|20
TATATATATACACACATATA

>2679390|20
ATATATATACACACATATAT

>2679406|20
ATATACACTTATACGTATAT

>2679407|20
TATACACTTATACGTATATA

>2679410|20
ACACTTATACGTATATATAT

>2679412|20
ACTTATACGTATATATATGT

>2679415|20
TATACGTATATATATGTGTA

>2679416|20
ATACGTATATATATGTGTAT

>2679421|20
TATATATATGTGTATAGATA

>2679422|20
ATATATATGTGTATAGATAT

>2679423|20
TATATATGTGTATAGATATA

>2679424|20
ATATATGTGTATAGATATAT

>2679425|20
TATATGTGTATAGATATATA

>2679426|20
ATATGTGTATAGATATATAT

>2679478|20
TACGCATTAATGAATGTGTA

>2679556|20
ACATATATATACATGTATGT

>2679558|20
ATATATATACATGTATGTAT

>2679559|20
TATATATACATGTATGTATA

>2679560|20
ATATATACATGTATGTATAT

>2679561|20
TATATACATGTATGTATATA

>2679562|20
ATATACATGTATGTATATAT

>2679736|20
AAAGGTGTGGTCACGACTTT

>2679750|20
GACTTTATATATATAATCCC

>2680260|20
GACAAAAATATAATTTTTTC

>2680261|20
ACAAAAATATAATTTTTTCT

>2680750|20
TCAGTATTACGTACTAATTA

>2680800|20
CACTAACTCCGCAGCTGGTG

>2681290|20
AATCTGTTTCGGAACAATTT

>2681359|20
AGATATAATTAGTTATATAT

>2681573|20
TTAGAAGTCTACACTTTAAA

>2682162|20
TTTGAATTGATTACGTCAAA

>2684066|20
CAGTAGAGTACACTTTTCTG

>2684120|20
TTTTTCGATATATTAAGAAA

>2684121|20
TTTTCGATATATTAAGAAAA

>2684674|20
ACTTTTTGATATAATAAAGT

>2685038|20
GTTTCTTCAAACGAAGACAC

>2685129|20
CTTGGAAACTGGTTTGAAAG

>2685780|20
CAAGTAGAGGCCTGAAATTG

>2686327|20
CGGATCAAGTACTTGGACAG

>2686478|20
ACCACAAGATATCCTAAGGT

>2687047|20
TTAAATATATTTATTTCTAA

>2687250|20
TATGATAAACTGTTTTCATA

>2688275|20
AATCAATGGTAAAATTGCTT

>2688637|20
ATGGGCCGAATTAGGCCTTT

>2688652|20
CCTTTTACTCCATTAAATGG

>2689827|20
AACAAAAACTAGTTTGTTTT

>2690178|20
ATATGCATTATGACGGATAT

>2690238|20
ATTAGGTTATACATACTAAT

>2690319|20
AAAGTTGATTAATTAATGTT

>2690374|20
TATTACAAAAGTTTTTAAAA

>2690406|20
CAAAGAACTTAAATAATTTG

>2690467|20
ATTAATTATATACAAAAAAT

>2690632|20
TGCATTAACATGTTAACTCA

>2690688|20
TTGTCTATCATGTTTGACCA

>2690781|20
TCATTATCCATGGAGAATGA

>2691336|20
ATTAAATAAATATAATAAAT

>2691671|20
GGTTACCGATATCGCAACCC

>2692200|20
ATTACATAAACTTGTGTAGT

>2692513|20
ATAATATGCATGCAGAGCAT

>2692558|20
AGTCATATGAGCATATATCT

>2692663|20
TGCAGAACCAGGTTTATGCA

>2692940|20
GATGCAGAGCGATCAGCACC

>2693650|20
AAAAAAAAAAACTTTTTGTT

>2693652|20
AAAAAAAAACTTTTTGTTAT

>2694236|20
TTCTCAAATATTTTTTACAA

>2694653|20
CCAATCAAATTTGTAATTGG

>2694698|20
TGTGAGCAAGCTTGTTGTCA

>2694856|20
TTTTTAGTTTAACCATAAAA

>2694929|20
AACATAATTTAAATTAACTT

>2694998|20
AAAAGCAACGTGTTATTTTT

>2696119|20
TAGTTACCACTTGTTTACTA

>2696181|20
ATTAAACCTTGAGATTTCAT

>2696185|20
AACCTTGAGATTTCATGATT

>2696195|20
TTTCATGATTTATTATGCAA

>2696312|20
TAGGTTAATTAATAAATTTA

>2696316|20
TTAATTAATAAATTTATAAA

>2696355|20
AAATTCATACTAATAAATTT

>2697115|20
GAGGGCTTCATGAAATCCTC

>2697543|20
CTTTTGGCTGAAGCCCATAG

>2698048|20
GGATGCTATGCTTCTCATCC

>2698213|20
AAAAATTCTGAAGTAATTTT

>2698407|20
TTGTTTTGATTTAGAAACAA

>2698448|20
GCATCAAATGCTTTTGTTGC

>2699144|20
CGTTGAACACACGTTCAAGG

>2699446|20
TAACAAATTTTACTTTGATA

>2699641|20
ACATTCTTCTAAAAGATTGT

>2699654|20
AGATTGTATATAAACAGTTT

>2699743|20
TTGACACAAGCTTCAGTGAA

>2700733|20
GGAAAATATTATTACTTGCC

>2700803|20
ATCTGAAGAATTCTTGACCT

>2701218|20
AGAAGACTGTACAGCTTTCT

>2701324|20
AGCTTGAATCGATTTACCCT

>2701861|20
ACAAAGAATTGATTATTTGT

>2701985|20
ACTTGCTGTTAGCACCAACT

>2702070|20
AATTGTTGAATTCCACACTT

>2702145|20
TTGGATTTGGCTGAATTCAA

>2702160|20
TTCAACAAAGCTTGGTGGAA

>2702376|20
CTTGAATTGAGCGATTTAAG

>2703895|20
TCCATTATCTAGTTGATAGA

>2704005|20
GTGAAATCATCTTATTTCTC

>2704504|20
TTAGAAGCTTTAGCCTCTGA

>2704576|20
GTCGCCCTTGCAAGAGCTGC

>2705037|20
CAGTTCCAAGCTTCTCACTG

>2705850|20
TTGCTCAAATATTTTCGAAA

>2705992|20
TGATCAGTCCAGAATGATAA

>2707695|20
TCTTGTGTTTCAATACAAAA

>2707799|20
AGAGCTGACCGCTCCGCTGT

>2707822|20
TAAAACTCGTGGGTGTTTTA

>2708030|20
TACTCTTCAATTGTTGAGAA

>2708293|20
TATTTTGATATATCATTTTA

>2708627|20
TGACAACAAGCTTGTTGGAA

>2709407|20
TGTACAAACTATATTATACA

>2709945|20
GATGCTCGATCTCGTCCATC

>2710111|20
AATTGCTCGCGTGAGAAACT

>2710929|20
TCTTTCTAATATAAGAAAAA

>2710930|20
CTTTCTAATATAAGAAAAAG

>2711231|20
AATCATCATTGGTGACGATT

>2711259|20
CAAAGAAGAGGTGTTCTTAG

>2711292|20
ACCATTTATACAAAAATTGT

>2711396|20
TATTAGGATATTTTCAAATA

>2711629|20
TATGATATTCGAATAAAAAA

>2711742|20
ACGTTAGTATGTACTAAATT

>2711838|20
TTAAAACAAATTTGTTAGGA

>2711955|20
TTTGTTTGCCGCCCAAAAAA

>2712933|20
GAAAGCGAAACTTCGCTGGC

>2713108|20
ATCATCACCGTGTTGATGAT

>2713184|20
TCTGAAGCTTAAGAGTCAGA

>2713193|20
TAAGAGTCAGAAGCCTCTTA

>2713217|20
TGTATTTTACGGAAAACAGA

>2713613|20
ATCTCTTCAGCTCAAGAGCT

>2714475|20
GGTTTACCTAGAGCAAAACC

>2714637|20
AATTTAATGTAAATAAAAAT

>2715930|20
GGTGAAGATATACCTTGAGC

>2716073|20
GCTCTAATTGCATTCAAAGC

>2716772|20
ATAATTAATGCATGCATTAT

>2716833|20
TTTATATTTTAAAATGTTGA

>2717141|20
GATGTATTAATTAAGATATC

>2717151|20
TTAAGATATCGATCTCCAAA

>2717274|20
TCGAATATATATGTTTTAGA

>2717288|20
TTTAGATTTTAAGAACAAAA

>2717556|20
ATATGTATGGCCTTAAATCT

>2717658|20
TAGAAAAACATATATGTCTA

>2717666|20
CATATATGTCTACATGAATG

>2717676|20
TACATGAATGCAATAATTTA

>2717687|20
AATAATTTAATTAATGTATT

>2717866|20
CGTGGGAAGATTCTCTCACG

>2717909|20
TTTTAATGACGCCATTCGAA

>2718105|20
AGAACTAAAATGGTAGTTTT

>2718140|20
TCTTGCCTAATTAGCCATCA

>2718686|20
CAATCATGATAAAATAATTG

>2718945|20
CGAACAAGAGATCTTGTTGG

>2719446|20
CAAGAATCTGAAGTTTCTCG

>2720366|20
AGATTCAAGATCGTCCATCT

>2720591|20
CTTCTCCAACACTGGAGATG

>2720898|20
TAGAGAGTATATATTCTGCA

>2721096|20
GTGGAGATCACCATCACCAC

>2721131|20
ATCATCATCAAGAAGAAGAT

>2721992|20
GGCTAATTTTAACATTGGGC

>2722259|20
AATAAAAAAATTTGATTTTT

>2722273|20
ATTTTTTTCTATAAATGAAT

>2722401|20
ACATCAACTATAGTCTATAT

>2722437|20
TCCAAAAACGAGATTTTGTA

>2722558|20
AAATGGTTATATAAATTTTT

>2722651|20
TATCATAAAATTTTATAAAA

>2722657|20
AAAATTTTATAAAAAATGGT

>2722720|20
TAAACATATTAAAATTTTCA

>2722816|20
TAAATTTTAATTATATTCTA

>2722862|20
TTGATATTGATAAAAATCAA

>2723101|20
TCTTGAACACGAGTAGAAGA

>2723219|20
AATTGTAAAATTGTACCTTT

>2723369|20
ATTTTTTCAGCTCGAAATAT

>2723402|20
TGTAAATACTAAATTTTACA

>2723552|20
TTTTTTAACTTCTTAAATAA

>2723700|20
AAAAATATTTACATAGTTTT

>2723740|20
ATAGTCCAAGTTAGGAATAT

>2723774|20
GAAACCGTTGCAACTCTCTC

>2724030|20
ATTCTTAATTAATCACGATT

>2725443|20
TTACTTGTCATTTAAAGTAA

>2726064|20
ATGCTGATGATGATTTGCAT

>2726101|20
TTTTCGTCGCTCCAAGAAAA

>2726276|20
ACCTACTCTGCAATGTAGGT

>2726793|20
TTCTACTTTTGAAATTATAA

>2727111|20
AGCATAGTCACGACTATCTT

>2729069|20
GCATTTACATATGTGTATCC

>2729260|20
CAGCAGAGTCAAGTCTGGTG

>2729408|20
ACTAATGGTTAATCGTTATT

>2729482|20
CATTCCTGTACACCGCAATG

>2729900|20
GACCTATTGGCCCATATATC

>2729925|20
CTTATTTTGGCCTATGTAAG

>2730358|20
TGCAATATTTTATTCTTGCA

>2730962|20
ATCTCCCTTGCAACGGATAT

>2731158|20
ATAACTGATTTATCTGGTAT

>2731589|20
ATCTATGACATGCAATAGTT

>2732421|20
CAAGCTATATTTCGAGCTTG

>2733615|20
ATACAACTTTCAACTTGTTT

>2733725|20
GATTTCCTGTACAAAAAAGC

>2733817|20
TCAGTTTCTTCTGCAACTGA

>2735051|20
AAAATGAGGAACCTGATTAT

>2735175|20
GGTCCATCAGATGATAAACC

>2735495|20
AAAACAGAGATCTTTCCTTT

>2735552|20
ACCAATAATTATTTGCTGGT

>2736119|20
TTACACATTATAATGTCTAA

>2736260|20
ATTTATTACATGAACTAAGT

>2736365|20
TGGAATTTTTATAAAATCTA

>2736380|20
ATCTAGTTCTTGAAATAAAT

>2736395|20
TAAATAAAAATTTCTATGCA

>2736414|20
AATATTTTTCGGTAAATTTT

>2736444|20
TACAATAAAATTTTATTTTA

>2736699|20
GCATAGGAAATTGCATCTGC

>2737404|20
GTTTATATATATCTGTAATC

>2737468|20
ATTTTTATTATTTTATAAAT

>2737689|20
ACTCCTGCAATTGAAAGTGT

>2738153|20
TTTGGCAGGTAACTGCGAGA

>2738453|20
GGGTTCTAAATTTACAACAC

>2738519|20
GATTTCAAAGCTTCCTAATC

>2738654|20
TGAACCTGGTCCAGGGTTCA

>2739288|20
AACTACAACCGGATGTGCTT

>2739312|20
TTTTGTATACCTATTCACAA

>2739339|20
ATAAATGTGATTAAATTTCT

>2739864|20
ATATGTTAATGTTAGCATAT

>2740711|20
CAGGAGGTGTTCATCTTCTG

>2740902|20
TTTCGATGCTACCAACGAGA

>2741305|20
AAATTATCTCATGTTAATTT

>2741517|20
ACTCCTCAGCGATGATGAGT

>2741868|20
CAAAAACTCTGGAGGTTTGG

>2742211|20
ACATTTTGGATCCAACAAAT

>2742460|20
CATAAACTTTAAAAGTTTTG

>2742829|20
ACAGGTAAATCTTTACAAGT

>2742883|20
AATTATATATACATTTAAAT

>2742923|20
AAAGTCCAACTTTTGACATT

>2743777|20
TTGATAATCTTCATAATCAA

>2744161|20
AATAGTTTTGAAAAATTAAT

>2744166|20
TTTTGAAAAATTAATCAAAA

>2744176|20
TTAATCAAAATTTTAGTAAA

>2744532|20
TTCTGCAAATATTTACGTAA

>2744538|20
AAATATTTACGTAATGAATT

>2745029|20
TTACAATGGAAGCATTGAAA

>2746000|20
TTCAATATTATAAAATGGAA

>2746084|20
ATAGTAAAAGCATTAACCAT

>2746156|20
CAAGAACAAATATGGTGTTG

>2746215|20
AATAACAATTAATTTTAAAT

>2746676|20
ATTCAAAGATCTTTTTCAAT

>2746685|20
TCTTTTTCAATAAAAAAAAA

>2746731|20
TTTAGTCTCTCCACACTAAA

>2746942|20
AAACGACAAATTCTTTGTTT

>2746959|20
TTTGGTTTGATAAAGACAAA

>2747517|20
TAGAATGTGTATATATTTTA

>2747554|20
TATATTAATATACTACTAAA

>2747653|20
TTTTGTTTTTCAAAAAAAAA

>2747885|20
CGTACCACTTTAGTAGTAAG

>2747935|20
ATATACTTTTCAAAGTATGT

>2748252|20
AAACATCTTTTCAGATGATT

>2750035|20
GCTAGGTTGATCAACATATC

>2750175|20
ACCCCATGGTATAATGGGCT

>2750791|20
ATCATCCTCATTACAATGAT

>2750851|20
CTCTTAAGTGCAATTGAAAG

>2750909|20
GAATTAAGCCGTCGGAATTC

>2751414|20
ATAAAGACGGCCTGCTTTCT

>2751636|20
GGGGTTGGATTTCCTACCTC

>2751709|20
AAATTGTAGATCCAATATTT

>2752251|20
CAGATCTGCGAGGAGATCGG

>2752388|20
CAACGAGCCTAAGCTCATGG

>2752973|20
AGATGCTTCTAGAAGATTCT

>2753081|20
AACAGATAATGTTATCTTAT

>2753221|20
AGATTCATCTAGAAGATTCT

>2753430|20
ATAAAAGAAGCTTGTTTGTT

>2753665|20
TTTTTTTTTTAATCAATAAA

>2753667|20
TTTTTTTTAATCAATAAAAA

>2753669|20
TTTTTTAATCAATAAAAATA

>2753858|20
TTTAAATAGTACCTTTTTAA

>2753868|20
ACCTTTTTAATTCAAATGTT

>2754246|20
TATGGAATATTTATTTGATA

>2754330|20
ATATTCCCACGTTAGTATAT

>2754468|20
ATTTTTTTGGCCTACAATAT

>2754539|20
CTTTCATGAATGCATGAAAG

>2754564|20
TACATTATTTAAAGAATAAA

>2754568|20
TTATTTAAAGAATAAAATAA

>2754623|20
AAAGGAATAATTATATTTTT

>2754635|20
ATATTTTTTTAATCACATAT

>2754699|20
TAACACTTTATAAATTATTA

>2754804|20
TGTCACGTAACTACGTGGCA

>2754941|20
TGGTTGCAGATGTGGAATCA

>2755552|20
ATAAGATATCGACATTTTTT

>2755604|20
AATTATTTCATTAAAGAAAT

>2755606|20
TTATTTCATTAAAGAAATAA

>2756106|20
GAAACGTTTTAAAGAATTTC

>2756783|20
TTTGTAGGTATACCCGAAAA

>2757026|20
TTCAACAAAATTTTCGTGAA

>2757105|20
GATAAAAAAATTTACGTATC

>2757295|20
TGTCCGGAGATCCCGAGACA

>2758186|20
TCATTGTCTGCAGTAAATGA

>2758928|20
TAGAATTGCGAGAAGTTCTA

>2759845|20
TAAATCCCACGTGACCTTTA

>2759941|20
TACATTTACTCGTATATCTA

>2760035|20
CTAATAAATATATTTTTTTG

>2760088|20
ATTTTAGGTTAAGCATAAAT

>2760189|20
TTTCTTCTTCGAGAAACAAA

>2760261|20
TTTTCTCCATACAGAGATAA

>2760772|20
ACTCACTGAATACACTTAGT

>2760798|20
TTGAGCAACAAGTGGTTCAA

>2760989|20
TTTTATTGCCGTCAAAAAAA

>2761153|20
TTGGAATTGATCAACCTCAA

>2761442|20
GCAGTAACATCGGTTACAGC

>2761481|20
TTTTCCTTGATGAAGAAAGA

>2761493|20
AAGAAAGAAGCTTGCTTCTT

>2761566|20
AAGCATCTATATAGATCATT

>2761762|20
GAGAAACGGATGCTTTTATC

>2761815|20
TCTAGATGATGTCATCTTTA

>2761918|20
TTCCGAAAACGGTTGAGGAA

>2761975|20
ATTGATTCAAATGAAACGAT

>2762015|20
GTTGTTGAGATATGATCAAC

>2762170|20
AAAGCATCTTTAGATGCACT

>2762483|20
ATGATAGAATTTTTTATGAT

>2762663|20
TCGAGTATTCGAAAAATCCA

>2763181|20
TTCCAGATATAGAAATGGAA

>2764128|20
TGTTTCCTAGCTAAGTTACA

>2764279|20
TTTACTTCTAAAGAAGTTGA

>2764292|20
AAGTTGAAGTACTTCAAAAT

>2764329|20
ATTGATGCTAAAGTTTCAAT

>2764522|20
TTGCTTTTTTGAAAAAAGAA

>2764667|20
ACAAGCCTTCGAAAGATAGT

>2764681|20
GATAGTCAGGCAAGATTATC

>2765506|20
TTTGTTACAATTGTAAATCA

>2765873|20
CCGGCAAATTCGTTTGCTGG

>2766009|20
CCCCTGGAGATTTCCAGTTG

>2766019|20
TTTCCAGTTGGAACTGAAAA

>2767121|20
TAGAGAATCTAAAATATCTA

>2767222|20
GAAAAGAACATTTTCCTTTC

>2767270|20
AGGAAATCTAGAGAATCCCT

>2767397|20
TTTTTAGGATATCCTCGTAA

>2768316|20
TTATTACATGGATGTAGGAA

>2768469|20
CATATTTTTTTAAAAAAAAG

>2768471|20
TATTTTTTTAAAAAAAAGAA

>2768910|20
TAACAATAATATGTTTGTAA

>2768950|20
TTTATAAGTATAATAACAAA

>2769295|20
TTTTGTAGTTAACAACGACA

>2769367|20
AATTCTATATCTATACAAGT

>2769587|20
TTAAATTATATATAACACAA

>2769663|20
ATTTTAGAATATTCTTCTAT

>2769961|20
ACACCCAACATGATGGATAT

>2771326|20
GAATCGAGGATACTAGACTC

>2771346|20
CATCGTTATCGATTTCGGTG

>2771581|20
TTAAAAGTATATCTATTTAA

>2771594|20
TATTTAATATATTAAAAATA

>2772767|20
ATTACAAGTCGATACGTAAT

>2772830|20
GCATCAACTATAGTGGAGAC

>2772974|20
TACATGAGTATATTCCTGAA

>2773819|20
TGTTTTTACTATTAAAAAAA

>2774354|20
GTGCTTCGAATTCGCAGTCC

>2774427|20
AAGCCATCAACGGATGGATT

>2774577|20
TCAAGGTACGCCGAGCTTGA

>2774768|20
AAAGCTTTTATAGAAAGTTT

>2774810|20
TGATTTTACATGAATAATAA

>2775376|20
AAACATGAAATCTCATATGT

>2775897|20
TTCTTCTTTGGATAGAAGGA

>2776020|20
CAATTCCTCAACAGCAATTG

>2776065|20
TGAATGTTCAAGAACAAACA

>2776571|20
CTGTGGTACATGGACAACAG

>2776718|20
ATCCTCAAGTTCTTGATGAT

>2777793|20
TCCCTATCTGAAGGTACGGA

>2777949|20
ATTTTTGAGTCCTAAAAGAT

>2778914|20
GTAAGTGTCATGAAACAAAC

>2779010|20
CGTCATTTGCTCAGCTGACG

>2779263|20
TATCAGAAATAATGCTAATA

>2779744|20
GAATTTTTCCGAAAAAAATC

>2779823|20
CGAAAATCTACAGACTTTTG

>2779871|20
TCCCACTATATACTGTGGAA

>2780060|20
TGCAAGTTATATATTTTGCA

>2780735|20
AATACTTATATATATGTGAT

>2780959|20
TTGAACAACAAGTTCTTGAA

>2781735|20
TGGAAACATCGATTTTACTA

>2781788|20
ATGAGAAGTCGAAATTTCAT

>2782178|20
CAATTCTAGATCTCTAATTG

>2782185|20
AGATCTCTAATTGGAGTTCT

>2782698|20
AGATCAAACTAGTTCCATAT

>2783008|20
CAAGGATTATGTGATCCCTG

>2783208|20
AAGACTAAAATTTTCTTTTT

>2783262|20
AACTGTAACTAGTAACTATT

>2783288|20
GTTGATGCAGCTGCAACTCC

>2783291|20
GATGCAGCTGCAACTCCAGC

>2783439|20
CAAATAATTTCAACTATTGG

>2783505|20
TCCTGCGATTAATGGCTGGA

>2783728|20
AAATCAGTAGTTACAGATTT

>2784088|20
GAGAAAAGCCACCATTTCTC

>2784214|20
TTTATGTAAACTTTCATATA

>2784235|20
TGTAGGAAGACTTTCCTGCA

>2784339|20
AAAAACTCCATGTAGCTTCT

>2784721|20
ATATTTTTCGTGGAAACTAT

>2784780|20
AAGATTAATTATATAATTTT

>2785043|20
TCGAGGGTATTTGCCCTAGA

>2785144|20
CAAAGACTCAGGAGATTTTG

>2785810|20
CCATTTTACAGGTAAACTAG

>2786868|20
ATGCCATTAATTACAGCCAT

>2787423|20
TTGGAACACTGGTGTTTTAA

>2787835|20
TCCATTTACTGATAAATTGA

>2788632|20
AAAAAAAGCATGCATTACTT

>2788666|20
AAATAAAGCATGAACTATTT

>2788720|20
TACAACTTTCTAAGTTTGTA

>2788808|20
TTTTTTTTTTAAAAAAATAA

>2788930|20
AGGTGAATGGGCTTTTACCT

>2789013|20
TGTGATGTTTTAAAATCACA

>2790056|20
AAACAAAGTTAACCTTTTCT

>2790221|20
TGCTATTTTTAAAAAACTCA

>2790290|20
ATGGTGGTTATAACCGAAAT

>2790631|20
TTTGTTTGTCTCCAAGCAAA

>2790703|20
ATTTGCAGATAAAGGCAAAT

>2790805|20
CCGCTGGATGCGTTCAACGG

>2791036|20
GACTCAACTGTTGTTGAGGC

>2791300|20
AGGGATGCAGCGCCAACCCT

>2791422|20
TGTTATTCGTATAAATACCA

>2791523|20
TAAATAACAAATTGTATTTA

>2791544|20
TATCATGTAATATAATGATA

>2791686|20
GTGTTACTATTTAGTCATAC

>2792526|20
CGTGGTCGATAGCGAAAACG

>2792663|20
TTAAAATTGATAATTTTAAA

>2792666|20
AAATTGATAATTTTAAATGT

>2792687|20
ACATGTTATATACAGCATAT

>2792751|20
TGCTATATACGTATAACACA

>2793156|20
AGAACCGAAGCATCGCCTCT

>2793439|20
TGTCTTACCTAGGTACCATA

>2793630|20
TTAGTGTTTTAAATTCCTAA

>2793934|20
GGTATAATGTACATATTAGC

>2794081|20
GCTTTTGTGTAGAAAAAAAC

>2794318|20
GATTCCAACAAGATGAAATC

>2794532|20
TGAGTGAATATATACACTAA

>2794560|20
GACTATATATACATATTGGC

>2794622|20
TACACATGCTTGCAAGGGTA

>2795674|20
GCAATGAAATATTTGTTAGC

>2796458|20
TTTAAGTAATATGAGTCAAA

>2796775|20
AAAACTTTTTAAATATTTTT

>2798703|20
TTTTATTACATGTACTAAAA

>2798718|20
TAAAAGTATTTATACTGTTA

>2799115|20
ACAGAATGATATGAATCTAT

>2799334|20
CAGGGAATTGCAATTCTCTG

>2799497|20
ATTTAGAAACATGTCTAAAT

>2799766|20
TCAAACCGGTAACATTTTGA

>2799820|20
AGAAAATTACCCAAATTTCT

>2799912|20
GAGAAATCAAATAATTTCCC

>2800097|20
CCCTTTTCTGCACAAAATAG

>2800608|20
TTTCAGATACGTCTCCGACA

>2800871|20
TAATTAATTGGAATTTTTTA

>2800929|20
CTATATTGAATTTAAGAAAG

>2801205|20
TCTACAATCTAAATCGGAGA

>2801271|20
ATCTTCCTAAAAATGAAGAT

>2801776|20
TCTAGCTTCATCAAGTTACA

>2802221|20
TTAGAAGCATCTGCATCTTA

>2802289|20
CATACAATTAAAATTTTTTG

>2803642|20
TGACGTTTAATTGATTGTCA

>2804119|20
CTTAGATATATGAATTTAAG

>2804323|20
TACAGTGGTTAACCTCAGCA

>2804523|20
TCTCATGCTCGAACCTCAGA

>2804759|20
ATAAAACAATATTCTTTACT

>2804896|20
ATGTTTTTAATTTTAAAAAT

>2804905|20
ATTTTAAAAATTGTTCAACT

>2805624|20
AGGCTTTTATCTCAAAGTCT

>2806962|20
GGGAATTTGGTCAAAGTCTC

>2806995|20
AGATTAGCGGCGGCCAATAT

>2807456|20
ACAAAACATAAATGTTTTTT

>2807457|20
CAAAACATAAATGTTTTTTG

>2808125|20
GCTGACGTGATTACATCATC

>2808268|20
GGAAACAATCGATCGATTAC

>2808443|20
TTTTCTTGTATATATGAAAA

>2808769|20
TTATTTGTAATAATAAAAAA

>2808770|20
TATTTGTAATAATAAAAAAA

>2808948|20
CCGCCGTACGGTTATGGCGG

>2809548|20
TATACCCCAATTTGAGTAAA

>2809641|20
TATTTTGGATTTCCCAAAGA

>2809695|20
TTTGTTTGAATGTATACAAA

>2809722|20
AAAAAACAAATTGGTGTTAT

>2809802|20
CCAGATGAAATTTCATAATG

>2811153|20
CAAATTTCAATAGAACGTTG

>2813058|20
ACATTACGTATAAGTAGTTT

>2813360|20
TTAAGCTTCTTGAATCTTGA

>2813447|20
ACATATGAATAATAAGATGT

>2813461|20
AGATGTTTGTACAAAGAGCT

>2813668|20
ATTTCCATGGCCAAGAGAAT

>2814188|20
AATTCTTTATATAAACCAGT

>2814930|20
AATTTTCAGGCATGGAATTT

>2815013|20
TCCTTTGAAATCTCAACAGA

>2815814|20
GTCTCCTCCATCAAGGAGGC

>2816631|20
TACAACATGTACAATCTGTA

>2816837|20
AATGAAGAGATCTCTGATTT

>2816907|20
TCCTGAGAATATGATCAAGA

>2817025|20
TAGCCACTCATTAAAGGCTA

>2817291|20
ATGAAACAAACTTGATTCGT

>2817861|20
GCAGACCCAGCAAGGACTGC

>2817947|20
ATGAGAGAGATCTATTTTAT

>2818230|20
TTTTTTTTATTTCAAAAAGA

>2818232|20
TTTTTTATTTCAAAAAGAAA

>2818233|20
TTTTTATTTCAAAAAGAAAA

>2818265|20
ACAAAAATTATATTTTTTTT

>2818614|20
ATAATGTGTATATTTATTAT

>2818923|20
CACCATTCTTAAGCATGAGG

>2819169|20
AACACATGATATTATGTCTT

>2819200|20
TATTTGTGTATATAAAATTA

>2819356|20
GCCATTTCTCAATAAATGTC

>2819387|20
AGCATTATGATCATCATCAT

>2819390|20
ATTATGATCATCATCATCCT

>2819393|20
ATGATCATCATCATCCTCAT

>2819396|20
ATCATCATCATCCTCATGAT

>2819678|20
AGCATAGGTAGATCTATGAT

>2819938|20
AAAGAGATGTAGATCCTTTT

>2820225|20
TCCAGGACCATGTTCTTGAA

>2820418|20
ACATGTATGTACATATATGT

>2820467|20
AAGAACTTTTAAATCTGCTT

>2820943|20
AACTTGGACATCCTCAAGTT

>2821945|20
AGCTTCGTTATTATGAAACT

>2822147|20
GATTTTAAAATTTGATAAGC

>2822272|20
TTTTCTGCAGCTGGACAACA

>2822786|20
AACAAATCATAAAAGTTGTT

>2823130|20
GTTGTTTCCGCAGATACAGC

>2823180|20
AACCATATCTGGAGGTGGTT

>2823689|20
GGTTTTAACCTGTCAAAAAC

>2823706|20
AACCACATCTAGTTTAGGTT

>2823731|20
ACAGAAAGAATACTTTTTCT

>2824147|20
TATGATAGAATTCTAACGAA

>2824157|20
TTCTAACGAAATAGTGAGAA

>2824313|20
TTAAAAATGATCATTTTACA

>2824382|20
GTGGTTGAATATCCAACAGC

>2824643|20
ATCAGAAAAGTTTCTCTGTT

>2825288|20
TAATGTGTTCAAACACATTA

>2825306|20
TAAAATTGAATTTTTTTTTA

>2825315|20
ATTTTTTTTTAAGAAAAAGT

>2825488|20
AATAATATATATATGTGATT

>2825562|20
AGGATTACACGCGTGATTCT

>2825574|20
GTGATTCTGATTCGGATCAC

>2826528|20
TATGCCAAAATTTTGATATA

>2826559|20
AGAGTTTATATATCAACGTT

>2826585|20
TTATAGGTGATCATCCATTA

>2826747|20
CATAAATATATATATATATG

>2826748|20
ATAAATATATATATATATGT

>2826750|20
AAATATATATATATATGTTT

>2826752|20
ATATATATATATATGTTTAT

>2826753|20
TATATATATATATGTTTATA

>2826755|20
TATATATATATGTTTATAGA

>2826756|20
ATATATATATGTTTATAGAT

>2826775|20
TTATATTATTAAAAATACAA

>2826790|20
TACAAATGATATTTTCTGTA

>2826820|20
ATTAGTTCTTAAGATTTTAT

>2826862|20
TCTTAGAAATAATTATACGA

>2828057|20
TTAATTATCGCCAAAAGTAA

>2828410|20
AGGTTTATAGCTGTGTACCT

>2828626|20
ATATTATGCTAACAGAATTT

>2829203|20
AGAAAATTCCGTACTTTTAT

>2829218|20
TTTATTATTTCATGAATAAA

>2829220|20
TATTATTTCATGAATAAAAA

>2830381|20
ACAAATACAACTGTTCTTGT

>2830435|20
AAGATGCTAATTAGATTATT

>2830541|20
CTTTGTCTAATTAAATAAAG

>2830675|20
TATACACAGATCTAGGTTTA

>2830737|20
TACTTATAAATGTTTAAGAA

>2830852|20
TGTCTCCATATATCAAGGCA

>2831165|20
TACCTGCACCAGTGGCGGTA

>2831186|20
TTGATAGTGGTCACCAACAA

>2831269|20
ATTTATTAATATTATTCACT

>2831370|20
TTTGTATTACGCAAGATAAA

>2831383|20
AGATAAAAAATCTGTTATCT

>2831736|20
TCTCTACCAATACGTAGAAA

>2831794|20
TGTATGAAAGTGTTCCTACA

>2831835|20
AGAAATACATGTTTTTTTCT

>2833470|20
CAACTTTGTATTCAAGGCTG

>2833903|20
TCATAACATGCATATTAAAA

>2833931|20
CCATATGCTTAAACATGTAG

>2834066|20
TTTGGGTTCTAGCATCAAAA

>2834085|20
ATAATAAATAATTTAATTAT

>2834508|20
TGTACAGGATCACCTGTGCA

>2834560|20
AAGACCAAGCGCGTAGTTTT

>2834589|20
TTGGAACTTTCAAATTTCAA

>2834611|20
GTATATCTAGATAGATCTCC

>2834806|20
AATTTGTTTATATACATAAT

>2835356|20
GAAAATACAAGTGTACCTTC

>2835520|20
TTTTGGTATTAAAAGCAAAA

>2836271|20
GTGATACAGTGCTGTAAAAC

>2837204|20
CTTTCATAAGCATCTAAAAG

>2837353|20
CTCATAAATCTGTTTATCAG

>2837442|20
TTGAAGTGTTAACAATTTCA

>2837475|20
GGGAAGGATTTACCCTTTCC

>2837660|20
AATTAGTTTTAAAAGAAAAT

>2838190|20
ATTCTGTTGATCAACTGGGT

>2838489|20
GATTCTTATATATCTTAATC

>2839503|20
CTAATTTGATATCATGTTGG

>2841451|20
AAGAAAAATAGATTTTAATT

>2841477|20
ATTAACATAATAATCTAAAT

>2841626|20
TAATTAAAATTTTGGAATTA

>2841929|20
GCTTTTTTAAATCAAAAAAC

>2841992|20
TCAATATACATATATATATA

>2841996|20
TATACATATATATATACAGA

>2843315|20
TCCAGACATTAGTGTATGCA

>2843374|20
ACTCATGTTTAAACTTGTAT

>2843899|20
GATAACAAGGACTTGTTCTC

>2843920|20
AAGAGTGTACGTACAAACTT

>2844297|20
GTAACATGTTAACCTTTAAC

>2844633|20
CTTTGAACTTAATTTCATGG

>2844723|20
GATCATTAAGATTGATGGTC

>2845028|20
ATTGTATGTATAAACATAAT

>2845492|20
AGTCCCAAGTACTTTGTTCT

>2845593|20
AGTAAATCTATAGCTTCAAT

>2845789|20
TGTCTCTTTGCAAATAGTAA

>2846053|20
AGGCACTTCTAGAAGAACTT

>2846146|20
AGCATAGTCTAGTCTCTGTT

>2846361|20
ACGCATCAAAGTAGATACGT

>2846365|20
ATCAAAGTAGATACGTTGGT

>2846513|20
TAATATTTTTGGAAAAATTA

>2846696|20
TAATTTAGCGAGCTAATTCA

>2846906|20
ATCAAGTATGCATAGTTTGT

>2847030|20
AAGCCAAATATACTTAGCTT

>2847184|20
TTGCCAACCTTGGATGGCAA

>2847478|20
CGAGGTACTCGAGAACAGCG

>2847551|20
GAGGAATCTAGCGATTCTTC

>2848046|20
CATCAATACATTTATTGTGG

>2848607|20
AATCAAAATCTGTTTTGAAT

>2848828|20
AATAACTAATTTTATTTTTT

>2849437|20
TTTGATTTGATCAAAACAAA

>2849461|20
TTCCTGTATATATAGCAGAA

>2850004|20
GAGAAAATGGTGATATTCTC

>2850117|20
CGGTTTAAAATGTGAAACAG

>2850258|20
AGAAGAGATCGAGTTCTTAT

>2850314|20
CAGATAGACATGTATTTATG

>2850396|20
AAAAATGTTTTAACTTGTTT

>2850410|20
TTGTTTAGTGAAATAAATAA

>2850420|20
AAATAAATAAAGATTAATTT

>2850422|20
ATAAATAAAGATTAATTTGT

>2850425|20
AATAAAGATTAATTTGTTTT

>2850716|20
TATTTTGGTAAATCAAAACA

>2851351|20
TTTTTATTTTAAACTAGAAA

>2852201|20
TTCTAACAATATTTTTTAAA

>2852252|20
ACCATATCATATGATTATGT

>2852340|20
TTTCTAAATCGCATTACAAA

>2852804|20
ATCATATAGATCAAAATCAT

>2852947|20
TACCGCCGTGTTCAGCGGTA

>2853414|20
ATTTTATTTATAAAATAAAT

>2853428|20
ATAAATAGGTTCCTGTGTAT

>2853537|20
TATAGTAATATCTTTCAATA

>2853932|20
CCTCTCTTAATTAGGCGATG

>2853959|20
AAGATCAAGAGCTTGAAGTT

>2854061|20
TAAGAAAACATGTTATATGA

>2854271|20
AAATATTTGTGCAACTATAT

>2854653|20
TAAAGATACCGCAATCTATA

>2854868|20
TCAGGTTTAGCAAAACTTAA

>2854927|20
ATAAAAGAGTATTATTTAAT

>2855045|20
TCAGTCTATTAATAAATTCA

>2855218|20
ACTTAACAAATAAATTAAGT

>2855222|20
AACAAATAAATTAAGTTTTT

>2855224|20
CAAATAAATTAAGTTTTTTG

>2855252|20
TTTCATAATTGATTTTCAAA

>2855263|20
ATTTTCAAAATTTGGCAGAT

>2855449|20
AATAATTTATATAGTTAATT

>2855656|20
TTTTTAACCGCTGTCAAAAA

>2855700|20
ACCGTATATTAATGTTTGGT

>2856430|20
TCGTGCTGAATTCAACACCA

>2856649|20
ATTCAAGAGCTCGCTTTAAT

>2857059|20
GAATAATGATGTTTTTATTC

>2857238|20
AATACTAGTTAACTAAAAAT

>2857639|20
AGAAGATGCATGAATATACT

>2857913|20
TGATTTACATATGAAAATTA

>2858333|20
ACTCAGGTATATCCAAGAGT

>2858579|20
TTGCTTTATATCTCAAGAAA

>2858749|20
TGTTTTCATTACTTAAATCA

>2859074|20
CTATACTGATATCCGTGTAG

>2859188|20
CACAGATTCTAGAAGAAGTG

>2859776|20
ACCACATCTATGGACGTGTT

>2860711|20
TCCCGTTAGTAATAACGAAA

>2860732|20
ACAAGCGGGTACCAGTTCGT

>2860794|20
CAATGCCTCCTGAGACATGG

>2860887|20
ATAACTAAGGCCTTTCTTTT

>2861230|20
ACAATGACATTTATCATTTT

>2861305|20
ACCGATCAGATCGGATCAGT

>2861811|20
AAGGATCATACAAAATCCTT

>2861881|20
ACTTTGTCTACAGACAAGAT

>2862048|20
AATCTCTTTTAAAATCCATT

>2862212|20
TTTTATATAATTGTAAATAA

>2862213|20
TTTATATAATTGTAAATAAA

>2862554|20
ATTAGAATATGTATTCCAAT

>2862591|20
GATGTACCGATCAGTATATC

>2862784|20
ATTCTATAATGGTATAGTAT

>2863065|20
TAAAATTTCTTTATATTTTA

>2863070|20
TTTCTTTATATTTTAACAAA

>2863139|20
AAATAAAAAATGTTTAGTTT

>2863160|20
GTTAGTGTGATCACATACAC

>2863407|20
ATTATATTTCATAATTTAAT

>2863588|20
TTTTCTGAAATCAAAGAAAA

>2864160|20
AATATAATAATTGATATGTT

>2865096|20
TTTTGTTTAGCAAAAAAAAA

>2865141|20
AAATAATTTATTTATTTTTT

>2865746|20
TATTGACAAAAATGTCAAAA

>2866013|20
TTAACTACGTAGGTAGTATA

>2866091|20
TTTAAGAACTCGTTTTTCAA

>2866125|20
TTTTATACTCGAGTTAATAA

>2866179|20
ATATTATTTATAATTAATCT

>2866219|20
ATATTTTTTTGGAAAAAAAT

>2866344|20
CAAAAAATAATAATATTTAG

>2866345|20
AAAAAATAATAATATTTAGT

>2866385|20
TATTAAATAATTATCGGATA

>2866407|20
TCAGTGTTTTAAATTATTGA

>2866502|20
TAACAAATGGTTATTGGTTA

>2866556|20
AAAAAAAAAACTTTTTTTAT

>2866682|20
AACAAAATAGTTACATTGTT

>2866700|20
TTTGGTTATATATAAAAAAA

>2866701|20
TTGGTTATATATAAAAAAAA

>2866820|20
TAAATGTATCTAGACATTCA

>2866984|20
TTCATAAAGATGATGATGAA

>2867014|20
TTAAATAAATATTCTTTCAA

>2868341|20
ATAAAAAAGATATATATTAT

>2868342|20
TAAAAAAGATATATATTATA

>2869274|20
ATGATTCTTGCAGTGATCAT

>2869500|20
TATATCTTTTAACAGATGAA

>2869714|20
TCATATGGCATGCTTGATGA

>2869972|20
TTTTTTCCAGCTCTAAAAAA

>2870134|20
AATACATACTACTATATAAT

>2870145|20
CTATATAATATACTATAGAG

>2870214|20
GAAATATATTAATCTGTTTC

>2870682|20
AACCTGTAGACCCACAGTTT

>2870910|20
AAAGACAATTTATTTCCTTT

>2870991|20
CCAACCAGATTTGTGGTAGG

>2871025|20
TGATCTATTTGCATACATCA

>2871289|20
AGATCATGTGGAAATGCTCT

>2871710|20
AATGTAAATATAATTATTTT

>2871715|20
AAATATAATTATTTTTGTTT

>2871875|20
CATTGATTAGGTATTCAATG

>2871890|20
CAATGATGGGCCTATAAATG

>2872767|20
TGTGGATCCTTGGATGCACA

>2872774|20
CCTTGGATGCACATGCATGG

>2872924|20
TAAATAAACATATCAATTTA

>2873216|20
TAATATTTAATAAAATGCTA

>2873357|20
TGATTTTGTTCAAAAAAACA

>2873659|20
GTGAGAGAAAGTTCCCTAAC

>2874466|20
AATATTTTTATTTTAATATT

>2874536|20
CGTTGGTATATTTAGCTACG

>2874587|20
ATCACACAAATTTCTGTACT

>2874649|20
TTCCGGTGTATATAGCCGAA

>2874751|20
TTTAAAACACATGTATTAAA

>2874821|20
GCAAAATTGCGGAATTTCAC

>2874904|20
TTAGAGATTGTAATCTAAAA

>2874917|20
TCTAAAATATATTTTTTTAA

>2875074|20
TATTTAAATATTTGCAAATA

>2875154|20
CAAGCATTTGTAAATATTTG

>2875186|20
CATATATACTGTTATATATG

>2875389|20
AAAAAATTGATTTCTTTTTT

>2875390|20
AAAAATTGATTTCTTTTTTT

>2875455|20
TGTCTGAATTGTTTCAGAGA

>2875794|20
AAAATTTAACTTATAATTTT

>2875863|20
TTATGGTAAATTTTCAATAA

>2875919|20
TTCCAATATGAAAATTGAAA

>2876041|20
TTATTCAATCAATTGTATTA

>2876086|20
TAAAGACAAGCTAATTTTTA

>2876097|20
TAATTTTTATATAAATTTAA

>2876100|20
TTTTTATATAAATTTAAACA

>2876198|20
TATACACATGCGTACGTATA

>2876199|20
ATACACATGCGTACGTATAT

>2876247|20
TCTTAACAACATTGTTAATA

>2876266|20
ATAAATATGTACCTTTTTCT

>2876657|20
AAAGTGTCAGCTGGGACCTT

>2876686|20
AACCAATTGGTTATTTGGTT

>2876715|20
CATACACTTTCAATTTTATG

>2876727|20
ATTTTATGCTAGAATGGAAT

>2877074|20
AAATTTTGGATGGGAAATTT

>2877173|20
AAGTTTATACATAAAAAGTT

>2877433|20
CTTTTTTTCATTAAACCAAG

>2877524|20
TCTCATTTTGCATAATGTGA

>2877803|20
TCCCTCTAACGGAAGAAGGA

>2878170|20
ATAGTAGACATGAATACGAT

>2878264|20
ATTCAAATTATAAGTTTTAT

>2878497|20
GTATCTTTAAATAAAATTAC

>2878549|20
AAAAAAAAGAAGTTTTTATT

>2878550|20
AAAAAAAGAAGTTTTTATTT

>2878551|20
AAAAAAGAAGTTTTTATTTT

>2878552|20
AAAAAGAAGTTTTTATTTTT

>2878668|20
TGGATGTTATATAACATCGA

>2878995|20
ATCAAAAGGATCGTGTTGAT

>2879029|20
AACATCAAACGATTCTTGTT

>2879111|20
AATTTATATCGCTATACTTT

>2879216|20
GAAATTCACATTTGGATATC

>2879539|20
AAAAAAGAAACTTTTTTATT

>2879540|20
AAAAAGAAACTTTTTTATTT

>2879541|20
AAAAGAAACTTTTTTATTTT

>2880768|20
AGTGAATGAGCATTTTCACT

>2881587|20
CCAGCAATGGCTATGGCCGG

>2881625|20
GTTTAACATGCTTGTTGGAC

>2882165|20
TGTTATATATGTATAAACCA

>2882972|20
TAATCTAGAATTACAGATTA

>2883072|20
AAAATTCTGGTCAGATGTTT

>2883666|20
CCGGAAGCTGCTGCTGCTGG

>2884716|20
ACTTCTACAGCTCCAGTAGT

>2884834|20
TCATGTTTTAAGAAACAGGA

>2885134|20
GTTTTTGATCAATCAGGAAC

>2885662|20
ATGTTCCAAGCCTTAAACAT

>2886068|20
GGTTTTATGTAAATCATACC

>2886081|20
TCATACCAAATTTTGTAGGA

>2886658|20
TATTAATGTCAATAATAATA

>2886842|20
TATTAATGTCAAAAATAATA

>2886963|20
ATAGTTTTAGCTTTAAATAT

>2887008|20
TAAAAATAAGGTTATTGTAA

>2887066|20
AAAAAATTTGTAAATTTACT

>2887073|20
TTGTAAATTTACTTTTAAAA

>2887097|20
AAGTTGTAAATTTAGAAAAT

>2887145|20
ATTTGCTAAATTTAGAGAGT

>2887294|20
AGTTATATCTAGAAGAAACT

>2887610|20
[truncated: 10,865,833 more chars]
