# Supplementary material for: detectIR: A Novel Program for Detecting Perfect and Imperfect Inverted Repeats Using Complex Numbers and Vector Calculation
Source: PLoS One. 2014 Nov 19;9(11):e113349. doi: 10.1371/journal.pone.0113349 (PMC4237412; doi:10.1371/journal.pone.0113349)
Supplement: File S12 — The output files of the imperfect inverted repeats detected differentially by detectIR and EMBOSS palindrome tool (Using the parameters described in the manuscript and chromosome 1 of Homo sapiens as input data). (TGZ) [file pone.0113349.s015.tgz › ./Supplemental_File_12/Private1.fasta]

>11406|20
CCCACCTGCTGGCAGCTGGG

>11540|20
TAAAAAATAAATATGTTTAA

>11976|20
CACAGGGTCTTGATGCTGTG

>12798|20
GAGAGGCTTCGATGCCCCTC

>13481|20
AGGCAGCTGCACCACTGCCT

>16807|20
GACCAGGGAGGTCCCCGGCC

>17107|20
GCCAACAAGACCTTGTGTGC

>17904|20
GGCCAGCAGACCTGCAGGGC

>18188|20
CAGAGACTGGGCAGCCTCAG

>20966|20
GCGTCACTGGGCACAGACGC

>22757|20
TCCCATCCCTGGGCAGGGGA

>22890|20
ACAATTTCCGAGGGAATGGT

>22945|20
CCATAATCTGGAGCTGATGG

>24612|20
GGGAAGCCAGATGGGTTCCC

>24744|20
AAGATGTCTCCAGAGACCTT

>28031|20
AAATCTTAGCCCAAACATTT

>29848|20
GCAGCTCCCTTGTGATCTGC

>30672|20
AGAAGAGATGGATCTCCACT

>31184|20
TGAGTGGCTTAAGGTACTCA

>32052|20
CTCATGTGTGGACACAGAAG

>33981|20
AAACATACATGTGCATGTGT

>33983|20
ACATACATGTGCATGTGTCT

>34397|20
TGTGCAGCATCTGCTGGAGA

>34508|20
TACCCTGGTGAAGCAGGGCA

>36235|20
GCCAGCAGAGGTGTCCTGGC

>36264|20
CTCTGAGGGGGCTCTCAGGG

>37115|20
TTCAATGTAAATTCAGTGAA

>37451|20
CAAGAGGGACCTCACTCTAG

>39683|20
ATCACCTGAGGTCAGGAGTT

>40523|20
AGACTTGTACTTAAAAATCT

>41786|20
TTAAAAGAAATATCTTTTAA

>42754|20
AAAAAGATTAGAATAGTTTT

>42928|20
ATATGTACATTTATAAATAT

>44861|20
AATAAATTAAATAAATTATT

>46137|20
GATAAATATACATATGTATC

>46217|20
TTAAAATTTAAAATTTTTAA

>46571|20
TCCTGTGCAGTTGAACAAGA

>46943|20
ACAGGCCCTAGAGTGTCTGT

>48751|20
AAGCTCAATATACTGAGCAT

>51025|20
TTTCTACTTACAAGTAGTGA

>52152|20
ATAATTAATAAATAACTTAT

>52210|20
TTTATTAATAAATTAATAAA

>52212|20
TATTAATAAATTAATAAATA

>52768|20
ATGGTGCTGCTCATAACCAT

>52881|20
TGGATAGTCAGGATAATCCA

>53150|20
GTCATGTTAGATCACATCAC

>54056|20
TTCTAAATAGATGTGTAGAA

>56602|20
ACTATTTTTCAAAAATTAAT

>56651|20
TGCTGTTCTAGAGAAAATCA

>57219|20
CATTCATGGTGCCATAAGTG

>59118|20
TATGCACTGAACAATGCAAA

>59249|20
AATTCTTTTAGAAGAGAACT

>59809|20
TTTCAGTCTTTAGACTAATA

>60123|20
TTATAAATAACTATTTATGA

>60992|20
TTATAATTATTTAATGATTA

>61027|20
TATGGCCAGCTCTGGTCAAA

>61415|20
TTTGTAAAGCTCTTTTAAAA

>61543|20
TATTGATATTTATTTTAATA

>61548|20
ATATTTATTTTAATAACTGT

>62215|20
TTTCTTTGATTTCTAAGACA

>62842|20
TAATAAATTTTAAATCATTA

>63058|20
GAATTATCCTGGGAAAACTC

>65464|20
AATTAACCAAGTGGTTTACT

>66170|20
ATATATTATATATACTATAT

>66171|20
TATATTATATATACTATATA

>66183|20
ACTATATATTTATATATATT

>66195|20
TATATATTACATATTATATA

>66196|20
ATATATTACATATTATATAT

>66212|20
ATATATAATATATATTATAT

>66240|20
TTATATTATATAATATATAA

>66254|20
ATATAATATAAATATAATAT

>66255|20
TATAATATAAATATAATATA

>66277|20
TTATATTATATAATATATAA

>66291|20
ATATAATATAAATATAATAT

>66292|20
TATAATATAAATATAATATA

>66311|20
AAATTATATAAATATAATAT

>66333|20
ATTTTATTATATAATATAAT

>66355|20
ATATTATATAAATATAATAT

>66356|20
TATTATATAAATATAATATA

>66404|20
TAATATAATATATTTTATTA

>66409|20
TAATATATTTTATTATATAA

>66419|20
TATTATATAAATATATATTA

>66420|20
ATTATATAAATATATATTAT

>66472|20
TATTATATATTTATAGAATA

>66488|20
AATATAATATATATTTTATT

>66532|20
TATTATATTTATATATAACA

>66562|20
TATAAAATATGTATAATATA

>66563|20
ATAAAATATGTATAATATAT

>66571|20
TGTATAATATATATTATATA

>66604|20
ATTATATAAATATATATATT

>66605|20
TTATATAAATATATATATTA

>66773|20
AGAATAAATACAATTCTTCT

>67315|20
TTTTTATAGGACTTTAAAAA

>71567|20
ACTCTTTTTTCAAAAAAACT

>72091|20
ATATATATACATATATGTGT

>72094|20
TATATACATATATGTGTGTA

>72095|20
ATATACATATATGTGTGTAT

>72096|20
TATACATATATGTGTGTATA

>72110|20
TGTATATGTGTATATATATA

>72112|20
TATATGTGTATATATATATA

>72117|20
GTGTATATATATATACACAC

>72122|20
TATATATATACACACATATA

>72899|20
TGGTCTTAAAATCAAGAACA

>73313|20
CAACTGCATTCATGCTGCTG

>73372|20
TGTGGTGGATTTGTACCACA

>73743|20
AATGATACTTAAATATCAGT

>77360|20
CTATTTTTATGTTAAAACAG

>77420|20
TTTTATAAATGTTTAAATAA

>77713|20
TTCATTTGGAACCCAATGAA

>78019|20
ATATTCAACAGGATGAGTAT

>79368|20
GACTTTCCCTAGGGAGAGGC

>79521|20
AGAGGAGACCAGTCTCTCCT

>79645|20
GCTCCACCTGGAGATGGAAC

>81742|20
CACATTTATTAATAAAAGTG

>82052|20
TTGTTCACATCTATGAAAAA

>82645|20
CTTGGCTCCTTGCAGTCAAG

>82765|20
GTTTACAAAAGTTACTAAAC

>83079|20
TTTTTTAAAGGTACAAAAAA

>84248|20
TTTAAAACAAATGTGTAAAA

>84639|20
TTAAATACAAATGAATTAAA

>84691|20
GGATTTTTTAAAAATGATCC

>85020|20
TTGGGCATTTGAAAACCCAA

>85314|20
ATTTACAAATATTTGGAAAT

>85631|20
AACAAAATTAAAAGTTGGTT

>86409|20
ATTAGTATAAATATAACAAT

>86647|20
TATAATATGGACATATTATA

>86678|20
TAGACACACGTGTGTCTATA

>87474|20
TTCACAAAACTTTCTGTAAA

>87589|20
TGAAGGCTTGGAAGCATGCA

>87638|20
CTGGCTGTGTGCAGAGGCAG

>89249|20
CTAATATTGAGCACTATCAG

>93327|20
CTTTACAATTCATCTTAAAG

>95294|20
TCTCCACTTACAAGAAGAGA

>95496|20
TCACACTGCTTGGAGTGTCA

>95985|20
GCTTTGCTGCTCAGCATGGC

>96127|20
GACTGTGGGTCCCCTCAGTC

>96480|20
TCCTCATTAGATAATAACGA

>97323|20
TGTTGTTTGTATAAACATCA

>97654|20
TGTAAAATAGATCTTTTAAA

>98017|20
TCCCTGTTGAGCCACAGAGA

>98256|20
AAGTAATTCCTGAGTTGCTT

>98786|20
TCTAGTAACAGGTTTTTAGA

>98892|20
ATAAGAACCAAGTTTATTAT

>100659|20
AATTTTTATACATAAAGATT

>101881|20
ATCACCTGAGGTCAGGAGTT

>102474|20
CATATGACAGATTTCAGATG

>103836|20
AACTCCTGACCTCAGGTGAT

>105484|20
TTCCAGAAGGTCTTCAAGAA

>105604|20
TGTCAATATATATATAGATA

>105610|20
TATATATATAGATATATACA

>107432|20
AGTTATTTATGTATATAATT

>109804|20
ATATACATATGTATTTAAAT

>109808|20
ACATATGTATTTAAATATTT

>109931|20
CTTGAACTCCTGGGCTCAAG

>110018|20
GCTTTTTAAAGTGAAAAACC

>110944|20
AAGAAAATTAAAATCTCCTT

>110982|20
TGAAAAACACATATCTTTCA

>111076|20
CCACTGGCTGGACACAGTGG

>111792|20
AATAATTTCAAGAAATTTAT

>111920|20
AATAGTAGGCACCTAATATT

>112299|20
ACTTATCATCTATCATAATT

>113101|20
AATTAAATATTTATTTTCTT

>113342|20
TTCTGCTTAGCTAAGCAACA

>115131|20
AATATTAAACTTTTATCATT

>116033|20
CAAATAAATTTATTTCTTTG

>118367|20
AAGTGAATAAATATACATTT

>118615|20
AATAGAAAATCTTGTCCATT

>118798|20
TTGTTTGTTATATCAAAAAA

>119043|20
AATGTATTTAGAAATAGATT

>119409|20
GTATGCACGATTGTACATAC

>119443|20
ATATAAATATATATGTACAT

>119447|20
AAATATATATGTACATATTT

>119448|20
AATATATATGTACATATTTT

>120248|20
AAACTCCACTGGTGGTGTTT

>120971|20
TATATTATATATCTATTATA

>120972|20
ATATTATATATCTATTATAT

>120981|20
ATCTATTATATATAATATAT

>120991|20
TATAATATATATCTATTACA

>121000|20
TATCTATTACATATTATATA

>121038|20
TATATTATATATGTATTATA

>121039|20
ATATTATATATGTATTATAT

>121048|20
ATGTATTATATATATTATAT

>121049|20
TGTATTATATATATTATATA

>121056|20
TATATATTATATATTATATA

>121057|20
ATATATTATATATTATATAT

>121065|20
TATATTATATATGTATTATA

>121066|20
ATATTATATATGTATTATAT

>121075|20
ATGTATTATATATATTATAT

>121076|20
TGTATTATATATATTATATA

>121083|20
TATATATTATATATTATATA

>121084|20
ATATATTATATATTATATAT

>121092|20
TATATTATATATCTATTATA

>121093|20
ATATTATATATCTATTATAT

>122309|20
AAGAAAAAGGTCTTTTCCCT

>122645|20
TTTTTGAAAACTTTTGAAAA

>122646|20
TTTTGAAAACTTTTGAAAAA

>123038|20
TACACATATGCATGTGTGTA

>123046|20
TGCATGTGTGTACATGTGCA

>123051|20
GTGTGTACATGTGCACACAC

>123085|20
CATGTATATATATATATGTG

>123400|20
TGTGTAATTACAATTACATA

>123424|20
TATGTAATTGTAATTACACA

>124547|20
GATTTTTTTAAAAAGAAAAC

>125183|20
TATGTTTTTGAAATAAAATA

>125284|20
AATATGGATCAATCCCTTTT

>126044|20
TTAAATGTTTATAAATTTAA

>126456|20
TTTTTTAAAACTGAAAAAAA

>126775|20
AGAGCTATATATATAGCAGT

>127134|20
AATTTTTTTTAGAAAAAATT

>129633|20
AACTCCTGACCTCAGGTGAT

>129852|20
CTTGAGCCCAGGAGTTCAAG

>131136|20
TGAGGCCTCCCGTGGCGTCA

>131362|20
GGCGGCCCCCTGGAGCCACC

>132564|20
GATCCTGAGCCCCCAGGGTC

>132752|20
CCCAACCCCTGGGGATGGGG

>132778|20
GGACGCCTTCCAAGGTGGCC

>133677|20
TGGGCAGGATGTTCTGCACA

>134412|20
AGCTGTGCCGGGGGAAAGCT

>134424|20
GGAAAGCTGGGCAGTTTCCC

>135858|20
AGGCCAACTTGAGGAGGCCT

>136025|20
CAGTGACTGAACAGTCCCAG

>139602|20
ATGGGCCTAAATAGGCCATT

>140800|20
TGTCCCTGGTTCCTGGCACA

>141164|20
AAACACCCTGAAAGGGGTTT

>141516|20
CTCAAACTCCTGAGTTTAAG

>141961|20
AGAAAATAAACTGTTTTTCT

>143248|20
CTTGACCACCTGGGCTCAAG

>144559|20
ATATATATATATATATATGT

>144560|20
TATATATATATATATATGTA

>144562|20
TATATATATATATATGTAAA

>144665|20
ATCACCTGAGGTCAGGAGTT

>145454|20
TCTCCCTAAACTCAGGGAGA

>145674|20
TCCATTTCATCTGCTATGGA

>145913|20
TCCTCCCATGAATGGATGGA

>146839|20
CTTGAGGCCAGGAGCTCAAG

>147790|20
TCAGCTACCCAGGAGGCTGA

>148509|20
TGTACAATTCTATTTGTCCA

>151821|20
CTTAAGCTCCTGGGCTTAAG

>152424|20
CCTGTAGTTCCAGCTACTGG

>153041|20
AACTCTTGACCTCAAGTGGT

>153915|20
CTAACTCTAGGTAGTGTCAG

>154175|20
CAATCTCTGAACATAAATTG

>156081|20
CTCAACCTCCAGGGCTTGAG

>156700|20
AGTGAAGGACATTTTTCACT

>157771|20
TCTCTTTTTTTAAAAAAATA

>157873|20
TACTGAGGCAAGCATGAGTA

>159204|20
TGACCTAAATCTTTGGGTTA

>160338|20
AGACAACCTTGAGGATGACT

>161192|20
CTGTTGGTGCCCAGCAAGAG

>163218|20
TCAGCACTTTTAAATGCAGA

>165063|20
ATCTCCTGAAGTCAGGAGTT

>165067|20
CCTGAAGTCAGGAGTTCAAG

>165620|20
ATGCCAGATGAATCTTGCAT

>165895|20
GATTTATCAAGTTGTAAATC

>168430|20
TTTTAGCAAACTTCCTAAAA

>170996|20
GTGGCGTGATCTCACCACAC

>171162|20
AACTCCTGACCTCAGGTGAT

>171377|20
TGCCAAGGGCACTCTGGGCA

>172935|20
GGCCAGCAGCACAGCCGGCC

>173257|20
ATACTATTTTCAAAATGTAT

>173569|20
GACTATGTTTAAACAATGTC

>174320|20
GTAATTGTATGTTCAAATAC

>174577|20
ATCACCTGAGGTCAGGAGTT

>175813|20
AACTCCTGACCTCAGGTGAT

>176535|20
GTAAATTTGGCCTAATATAC

>176730|20
TTTTCCAATCAAGTGGACAA

>227569|20
GATGTCTAAAATTAACCATC

>227662|20
GATGTCTAAAATTAACCATC

>227962|20
AGCATTTATAAATAAATATT

>228197|20
AATCTTAAAGCTTATAGATT

>228867|20
TAACCTTAAAGTTAAGCTAA

>229419|20
AGAAATTATATAAAATTCCT

>229493|20
GTCATAATTCCAATTATTAC

>231842|20
TAAGCAAATGGAGTTGCATA

>231916|20
AGAAGGTGGAGCCAACTCCT

>232476|20
TAAAATAAAACTTTATTTAA

>232570|20
TCCTGTTTTTTAAAATAAGA

>233321|20
TTGTGTAATAAAAGACACAA

>233708|20
TTGTCAGGATCTCCTGAGGA

>234463|20
GACCCACCCTCGGGTGGGTC

>239655|20
CTTTACAATTCATCTTAAAG

>241629|20
TCTCCACTTACAAGAAGAGA

>241831|20
TCACACTGCTTGGAGTGTCA

>242320|20
GCTTTGCTGCTCAGCATGGC

>242462|20
GACTGTGGGTCCCCTCAGTC

>242815|20
TCCTCATTAGATAATAACGA

>243658|20
TGTTGTTTGTATAAACATCA

>243989|20
TGTAAAATAGATCTTTTAAA

>244591|20
AAGTAATTCCTGAGTTGCTT

>245121|20
TCTAGTAACAGGTTTTTAGA

>245227|20
ATAAGAACCAAGTTTATTAT

>246976|20
AATTTTTATACATAAAGATT

>248197|20
ATCACCTGAGGTCAGGAGTT

>248790|20
CATATGACAGATTTCAGATG

>250153|20
AACTCCTGACCTCAGGTGAT

>251799|20
TTCCAGAAGGTCTTCAAGAA

>251919|20
TGTCAATATATATATAGATA

>251925|20
TATATATATAGATATATACA

>253747|20
AGTTATTTATGTATATAATT

>256119|20
ATATACATATGTATTTAAAT

>256123|20
ACATATGTATTTAAATATTT

>256246|20
CTTGAACTCCTGGGCTCAAG

>256333|20
GCTTTTTAAAGTGAAAAACC

>257259|20
AAGAAAATTAAAATCTCCTT

>257297|20
TGAAAAACACATATCTTTCA

>257391|20
CCACTGGCTGGACACAGTGG

>258109|20
AATAATTTCAAGAAATTTAT

>258237|20
AATAGTAGGCACCTAATATT

>258616|20
ACTTATCATCTATCATAATT

>259418|20
AATTAAATATTTATTTTCTT

>259659|20
TTCTGCTTAGCTAAGCAACA

>261446|20
AATATTAAACTTTTATCATT

>262350|20
CAAATAAATTTATTTCTTTG

>263417|20
CTTACATTAACTAATTAAAG

>264684|20
AAGTGAATAAATATACATTT

>264936|20
AACAGAAAATCTTGTCCGTT

>265119|20
TTGTTTGTTATATCAAAAAA

>265364|20
AATGTATTTAGAAATAGATT

>265730|20
GTATGCACGATTGTACATAC

>265764|20
ATATAAATATATATGTACAT

>265768|20
AAATATATATGTACATATTT

>265769|20
AATATATATGTACATATTTT

>267317|20
TATCTATTATATATTATATA

>267368|20
ATGTATTATATATATTATAT

>267369|20
TGTATTATATATATTATATA

>267381|20
ATTATATATTAATCTATTAT

>318748|20
AGAAAAACAGTTTATTTTCT

>319193|20
CTTAAACTCAGGAGTTTGAG

>319545|20
AAACCCCTTTCAGGGTGTTT

>319909|20
TGTGCCAGGAACCAGGGACA

>321107|20
AATGGCCTATTTAGGCCCAT

>324514|20
AATGGCCTATTTAGGCCCAT

>327284|20
CTGCAGACGCCCTTCTCCAG

>327310|20
CTGGGACTGTTCAGTCACTG

>328911|20
GGGAAACTGCCCAGCTTTCC

>328923|20
AGCTTTCCCCCGGCACAGCT

>329654|20
TGTGCAGAACATCCTGCCCA

>330553|20
GGCCACCTTGGAAGGCGTCC

>330579|20
CCCCATCCCCAGGGGTTGGG

>330767|20
GACCCTGGGGGCTCAGGATC

>331969|20
GGTGGCTCCAGGGGGCCGCC

>332195|20
TGACGCCACGGGAGGCCTCA

>333479|20
CTTGAACTCCTGGGCTCAAG

>333700|20
ATCACCTGAGGTCAGGAGTT

>336199|20
AATTTTTTCTAAAAAAAATT

>336558|20
ACTGCTATATATATAGCTCT

>336873|20
TTTTTTTCAGTTTTAAAAAA

>337285|20
TTAAATTTATAAACATTTAA

>338045|20
AAAAGGGATTGATCCATATT

>338781|20
GTTTTCTTTTTAAAAAAATC

>339883|20
TGTGTAATTACAATTACATA

>339907|20
TATGTAATTGTAATTACACA

>340254|20
GTGTGTGCACATGTACACAC

>340259|20
TGCACATGTACACACATGCA

>340267|20
TACACACATGCATATGTGTA

>340440|20
AAAAATGTAAGTACGTTGTT

>340659|20
TTTTTCAAAAGTTTTCAAAA

>340660|20
TTTTCAAAAGTTTTCAAAAA

>340996|20
AGGGAAAAGACCTTTTTCTT

>342210|20
ATATAATAGATATATAATAT

>342211|20
TATAATAGATATATAATATA

>342219|20
ATATATAATATATAATATAT

>342220|20
TATATAATATATAATATATA

>342227|20
TATATAATATATATAATACA

>342228|20
ATATAATATATATAATACAT

>342279|20
TATATAATATATAATAGATA

>342333|20
ATATAATAGATATATAATAT

>342334|20
TATAATAGATATATAATATA

>343859|20
AAAATATGTACATATATATT

>343860|20
AAATATGTACATATATATTT

>343864|20
ATGTACATATATATTTATAT

>343898|20
GTATGTACAATCGTGCATAC

>344264|20
AATCTATTTCTAAATACATT

>344509|20
TTTTTTGATATAACAAACAA

>344944|20
AAATGTATATTTATTCACTT

>347278|20
CAAAGAAATAAATTTATTTG

>348181|20
AATGATAAAAGTTTAATATT

>349968|20
TGTTGCTTAGCTAAGCAGAA

>350209|20
AAGAAAATAAATATTTAATT

>351390|20
AATATTAGGTGCCTACTATT

>351518|20
ATAAATTTCTTGAAATTATT

>352234|20
CCACTGCGTCCAGCCAGTGG

>352366|20
AAGAAGATTTTAATTTTCTT

>353261|20
ATAGTTTAAGTTTATATTAT

>353559|20
AGAGCCTGTCTACATGATCT

>353597|20
TTGGCTGTGTCCCCACCCAA

>354328|20
AAATCATTCAAGAGTGACTT

>354827|20
TGGAAATGCCTGGATCTCCA

>355914|20
ACACGTTGGTTCCAAGATGT

>357895|20
CTTGAACTCCTGGGCTCAAG

>358778|20
TTTGGAATCTTGTCTCCAAA

>359153|20
TGACTAGCTCAAGCTCTTCA

>361405|20
AAAATACACGTGATTATTTT

>362248|20
GCATCACACATGCCTGATGC

>363739|20
TTTGTGAATTTATTCAAAAA

>364152|20
AAAAGGCAATATTTCCATTT

>365417|20
AGAATGGGTAAACAAATTCT

>371562|20
AATGAAGGTATTTCTTCATT

>372294|20
AAGGATATGAACTCATCCTT

>373596|20
CTATCCATGAGCATGGAATG

>374175|20
TGCATCTATTGAGAGAAGCA

>377371|20
GGCACCTACTGGGAGGTGTC

>377807|20
GTCCTAGGTCAACCTCAGAC

>378324|20
CAGAAATCACCTGCATTCTG

>379398|20
GGTTCAGCCCTGGCTGACAC

>379927|20
AAAAAAAATACAGTTTTTTT

>381669|20
TATTATTTTTTAAAATGTTA

>382011|20
TTTATCTTTTCAAAGAACAA

>382510|20
GTCTTTCTTTTATGAGAGAC

>383066|20
AAGCATGGTGTACAGTGCTT

>383875|20
TATGTTTAAAGTAAAACAAA

>384224|20
ATATATTTTTTAAATTTTAT

>387076|20
TATATGTGTGTATATATATA

>387080|20
TGTGTGTATATATATACACA

>387086|20
TATATATATACACATATATA

>387099|20
ATATATATACATTTACATAT

>387100|20
TATATATACATTTACATATA

>387101|20
ATATATACATTTACATATAT

>387102|20
TATATACATTTACATATATA

>387152|20
ATATATGTATGTATATGTAT

>387153|20
TATATGTATGTATATGTATA

>387159|20
TATGTATATGTATATATATA

>387160|20
ATGTATATGTATATATATAT

>387161|20
TGTATATGTATATATATATA

>387882|20
ATAGGAGCAGGTGCTCTAAT

>389775|20
TTCATAAATGAATTTAGTAA

>390935|20
ACATCCGTTAGAATGGCTGT

>392337|20
TTTTAAGTGTTCTCATAAAA

>392414|20
ATATATATTTCAAAACATAT

>392415|20
TATATATTTCAAAACATATA

>392429|20
CATATAATTTTATTTATCTG

>392440|20
ATTTATCTGATAAAATAAAT

>392592|20
AAATTTTATTTAGAAAATTT

>393115|20
CAACATTATAAATAATCATG

>393210|20
ATAATACTGTGCAGTAAAAT

>393611|20
GCAAAAGTTAGAAGTGTTGC

>396494|20
AATTATATAATCATGTAATT

>397060|20
TTTTTTATGGACATATAATA

>397176|20
CAAAACGATAGATTGTTTTG

>397952|20
TATTTTTAAGTTGAAAAACA

>398628|20
TATAGACACACGTGTGTCTA

>398659|20
TATAATAAGTACATATTATA

>398898|20
ATTGTTATATTTATACTAAT

>399994|20
ATTTCCAAATATTTGTAAAT

>400287|20
TTGGGTTTTAAAATGCCCAA

>400668|20
TTTAATTCATTTGTATTTAA

>401059|20
TTTTACACATTTGTTTTAAA

>401631|20
GGATCCTTTGTAAATGATGC

>402474|20
GTTTAGTAACTTTTGTAAAC

>403145|20
GTATTTTTCTGGAAAATTAC

>403187|20
TTTTTCATAGATGTGAACAA

>403495|20
CACTTTTATTAATAAATGTG

>405013|20
ATCACCTGAGGTCAGGAGTT

>406436|20
CATCTGAAATCTGTCATATG

>407029|20
AACTCCTGACCTCAGGTGAT

>407796|20
CTTGAACTCCTGACCTCAAG

>408256|20
AATCTTTATGTATAAAAATT

>409989|20
ATAATAAACTTGGTTCTTAT

>410095|20
TCTAAAAACCTGTTACTAGA

>410625|20
AAGCAACTCAGGAATTACTT

>411226|20
TTTAAAAGATCTATTTTACA

>411556|20
TGATGTTTATACAAACAACA

>412397|20
TCATTATTATCTAATGAGGA

>412750|20
GACTGAGGGGACCCACAGTC

>412892|20
GCCATGCTGAGCAGCAAAGC

>413381|20
TGACACTCCAAGCAGTGTGA

>413583|20
TCTCTTCTTGTAAGTGGAGA

>413809|20
CTTTGCAAGGACATGCAATG

>413841|20
TCCTTTCATCAAGAAAAGGA

>415641|20
CTTTAAGATGAATTGTAAAG

>418327|20
TTAAGAGCTTGAGCTTTGAA

>419939|20
GTGAATATTACAATGTTTAC

>420078|20
AAGTTCTGTGAAAAGTACTT

>420105|20
TATTGCTTTAAAAAGAAAAA

>420702|20
GAATAGCTTCCAAGTTATTC

>424298|20
TGAAAAGATTAATCCTTTCA

>424910|20
ACAGAAACAAATGTATCTCT

>426435|20
ATGCCTTACTGGTGATGCAT

>428088|20
AAACATTTTGAAAAATAATT

>428574|20
CTCTAGATCCAGATTTAAAG

>431023|20
GGCCATTTCAAGATATGGAC

>432267|20
TTTGCTTACAAGTGAACAAA

>432323|20
TATTGTAAAAGTTCAGAATA

>433929|20
GAGGAGCTGCTCACCTTCTC

>434768|20
GGATTGAAATCTCTCAAGCC

>434776|20
ATCTCTCAAGCCTGGGAGAT

>436028|20
AACTCCTGACCTCAGGTGAT

>436304|20
AAATTTAAGATTTTTAATTT

>436308|20
TTAAGATTTTTAATTTTTAA

>436316|20
TTTAATTTTTAAAGATTTAA

>436320|20
ATTTTTAAAGATTTAAAAAT

>436325|20
TAAAGATTTAAAAATTTTTA

>436336|20
AAATTTTTAATTAAATTTTT

>437612|20
AGCAGGCCCAGGCCCCTGCT

>437615|20
AGGCCCAGGCCCCTGCTCCT

>438169|20
GCCTGGGCATCTCCCCGGGC

>438197|20
CCCCCCTCACCTAAGGGGAG

>439901|20
GGCTGAGCCTGGCCTGAGCC

>440158|20
CTCCATGGGCGCCCATGCTG

>440912|20
CCAGGACAGCTCTGACCTTG

>441112|20
TGCCTGGATTGATGCAGGGA

>442705|20
TTTAAAATTTTAATTTAAAA

>442712|20
TTTTAATTTAAAAACTATAA

>443490|20
GTTTACTTGTGCAGGTAACC

>443943|20
CTCCAGACAGGTGTGTGCAG

>444034|20
CTTCGAGGGTGCCCTTGAGG

>445834|20
TGTGTATATGGAAAGACACA

>446074|20
TCAGGGCCCGGGGGTCCTGA

>446430|20
TATATAATATATATTATACA

>446561|20
TATATAATATATATTATACA

>446613|20
TATATAATATATATTATACA

>446744|20
TATATAATATATATTATACA

>446875|20
TATATAATATATATTATACA

>446927|20
TATATAATATATATTATACA

>447684|20
ACACACACGTGCGTGTGCAT

>447828|20
CAAGTCTCCCTGGAGAAATG

>448087|20
AAATGAATGTCCATGGATTT

>448463|20
ATCTCCTGAGGTCAGGAGTT

>452129|20
ACACGTGTGCACAAATGTGT

>452967|20
GTGCTGATGTGCCTCAGCCC

>453065|20
GCCCCAGGTCTACCTGATGC

>453488|20
AGAAACGTGTACACGTATAT

>453896|20
GTTCTGTAAAATGAAAGAAC

>453972|20
ACAGAATCAGTTGAGGCTGT

>454705|20
GAGAAGCACCCGTGCTATTC

>454916|20
CATATGTGCGTGCATGTATG

>456220|20
AAATATATATTTATATTATT

>457051|20
CCAGTTAGTGAAATTACTGG

>459617|20
TTCTTTATTAAAAAAAAGGA

>459739|20
GCCGGGGTGCCCACCCCAAC

>460174|20
GAGGACCAGAGCTCATCCTC

>460591|20
TGGGGGCTGGACAGGCCTCA

>460633|20
TTTGGGCAGAACTGACCAGA

>465212|20
GACCCACCCGAGGACGGGTC

>465966|20
TCCTCAGGAGATCCTGACAA

>466354|20
TTGTGTCTTTTATTACACAA

>467013|20
TGTGTTACTACAGTAACAGA

>467099|20
TCTTATTTTAAAAAACAGGA

>467191|20
TTAAATAAAGTTTTATTTTA

>467748|20
AGGAGTTGGCTCCACCTTCT

>467822|20
TATGCAACTCCATTTGCTTA

>469626|20
TTTAAAAAAATTTTTTTTGA

>470171|20
GTAATAATTGGAATTATGAC

>470245|20
AGGAATTTTATATAATTTCT

>470797|20
TTAGCTTAACTTTAAGGTTA

>521961|20
TATTCAGTGAACACTGACCA

>522837|20
TCTGGTCAGTTCTGCCCAAA

>522879|20
TGAGGCCTGTCCAGCCCCCA

>523296|20
GAGGATGAGCTCTGGTCCTC

>523731|20
GTTGGGGTGGGCACCCCGGC

>523853|20
TCCTTTTTTTTAATAAAGAA

>526398|20
CCAGTAATTTCACTAACTGG

>527542|20
AATAATATAAATATATATTT

>528846|20
CATACGTGCACGCACATATG

>529057|20
GAATAGCACGGGTGCTTCTC

>529866|20
GTTCTTTCATTTTACAGAAC

>530274|20
ATATACGTGTACACGTTTCT

>530697|20
GCATCAGGTAGACCTGGGGC

>530795|20
GGGCTGAGGCACATCAGCAC

>531633|20
ACACATTTGTGCACACGTGT

>534909|20
AACTCCTGACCTCAGGTGAT

>535285|20
AAATCCATGGACATTCATTT

>535544|20
CATTTCTCCAGGGAGACTTG

>535691|20
TACACGCACGTGTGTGTGTA

>536208|20
TGTATAATATATATTATATA

>536260|20
TGTATAATATATATTATATA

>536391|20
TGTATAATATATATTATATA

>536522|20
TGTATAATATATATTATATA

>536878|20
TCAGGACCCCCGGGCCCTGA

>537118|20
TGTGTCTTTCCATATACACA

>538864|20
CCTCAAGGGCACCCTCGAAG

>538955|20
CTGCACACACCTGTCTGGAG

>539408|20
GGTTACCTGCACAAGTAAAC

>540186|20
TTATAGTTTTTAAATTAAAA

>540193|20
TTTTAAATTAAAATTTTAAA

>541777|20
TCCCTGCATCAATCCAGGCA

>541977|20
CAAGGTCAGAGCTGTCCTGG

>542726|20
CAGCATGGGTGCCCATGGAG

>542983|20
GGCTCAGGCCAGGCTCAGCC

>544687|20
CTCCCCTTAGGTGAGGGGGG

>544715|20
GCCCGGGGAGATGCCCAGGC

>546145|20
AGGAGCAGGGGCCTGGGCCT

>546148|20
AGCAGGGGCCTGGGCCTGCT

>548252|20
AAAAATTTAATTAAAAATTT

>548263|20
TAAAAATTTTTAAATCTTTA

>548268|20
ATTTTTAAATCTTTAAAAAT

>548272|20
TTAAATCTTTAAAAATTAAA

>548280|20
TTAAAAATTAAAAATCTTAA

>548284|20
AAATTAAAAATCTTAAATTT

>548560|20
ATCACCTGAGGTCAGGAGTT

>549812|20
ATCTCCCAGGCTTGAGAGAT

>549820|20
GGCTTGAGAGATTTCAATCC

>550659|20
GAGAAGGTGAGCAGCTCCTC

>552264|20
TATTCTGAACTTTTACAATA

>552320|20
TTTGTTCACTTGTAAGCAAA

>553564|20
GTCCATATCTTGAAATGGCC

>556014|20
CTTTAAATCTGGATCTAGAG

>556500|20
AATTATTTTTCAAAATGTTT

>558153|20
ATGCATCACCAGTAAGGCAT

>559680|20
AGAGATACATTTGTTTCTGT

>560288|20
TGAAAGGATTAATCTTTTCA

>563624|20
TTCCCATTTACAAGTGAGAA

>563874|20
GAATAACTTGGAAGCTATTC

>564662|20
TGTTCTTATGAATTCGAACA

>566838|20
TACCCTCCCTTGGCAGGGAA

>567309|20
TATCGTGTGAGCACACCATA

>567590|20
ATGTCCTATCAATAGGAGCT

>568062|20
TTTCAAAAAGATATTAGAAA

>568867|20
AACCTTTTAAGTTAAAGATT

>570345|20
TTTTTCTTTTTAAAGCAATA

>570372|20
AAGTACTTTTCACAGAACTT

>570511|20
GTAAACATTGTAATATTCAC

>572124|20
TTCAAAGCTCAAGCTCTTAA

>574806|20
CTTTACAATTCATCTTAAAG

>576607|20
TCCTTTTCTTGATGAAAGGA

>576639|20
CATTGCATGTCCTTGCAAAG

>576865|20
TCTCCACTTACAAGAAGAGA

>577067|20
TCACACTGCTTGGAGTGTCA

>577556|20
GCTTTGCTGCTCAGCATGGC

>577698|20
GACTGTGGGTCCCCTCAGTC

>578051|20
TCCTCATTAGATAATAATGA

>578892|20
TGTTGTTTGTATAAACATCA

>579223|20
TGTAAAATAGATCTTTTAAA

>579585|20
TCCCTGTTGAGCCACAGAGA

>579824|20
AAGTAATTCCTGAGTTGCTT

>580354|20
TCTAGTAACAGGTTTTTAGA

>580460|20
ATAAGAACCAAGTTTATTAT

>582194|20
AATTTTTATACATAAAGATT

>582654|20
CTTGAGGTCAGGAGTTCAAG

>583424|20
ATCACCTGAGGTCAGGAGTT

>584017|20
CATATGACAGATTTCAGATG

>585439|20
AACTCCTGACCTCAGGTGAT

>586951|20
CACATTTATTAATAAAAGTG

>587259|20
TTGTTCACATCTATGAAAAA

>587301|20
GTAATTTTCCAGAAAAATAC

>587971|20
GTTTACAAAAGTTACTAAAC

>588814|20
GCATCATTTACAAAGGATTC

>589378|20
TTTAAAACAAATGTGTAAAA

>589769|20
TTAAATACAAATGAATTAAA

>590150|20
TTGGGCATTTTAAAACCCAA

>590443|20
ATTTACAAATATTTGGAAAT

>591539|20
ATTAGTATAAATATAACAAT

>591809|20
TAGACACACGTGTGTCTATA

>592487|20
TGTTTTTCAACTTAAAAATA

>593263|20
CAAAACAATCTATCGTTTTG

>593379|20
TATTATATGTCCATAAAAAA

>593945|20
AATTACATGATTATATAATT

>596828|20
GCAACACTTCTAACTTTTGC

>597229|20
ATTTTACTGCACAGTATTAT

>597324|20
CATGATTATTTATAATGTTG

>597847|20
AAATTTTCTAAATAAAATTT

>597999|20
ATTTATTTTATCAGATAAAT

>598010|20
CAGATAAATAAAATTATATG

>598024|20
TATATGTTTTGAAATATATA

>598025|20
ATATGTTTTGAAATATATAT

>598102|20
TTTTATGAGAACACTTAAAA

>599504|20
ACAGCCATTCTAACGGATGT

>600664|20
TTACTAAATTCATTTATGAA

>600865|20
TTGTATGAAGTTTCCCACAA

>602559|20
ATTAGAGCACCTGCTCCTAT

>603279|20
TATATATATACATATACATA

>603285|20
TATACATATACATACATATA

>603286|20
ATACATATACATACATATAT

>603297|20
TACATATATATACATATATA

>603298|20
ACATATATATACATATATAT

>603312|20
ATATATACACATATATATAT

>603323|20
TATATATATACATATATACA

>603324|20
ATATATATACATATATACAT

>603325|20
TATATATACATATATACATA

>603326|20
ATATATACATATATACATAT

>603327|20
TATATACATATATACATATA

>603348|20
TATATAGGTAAATGTATATA

>603364|20
TATATATGTGTATATATATA

>603370|20
TGTGTATATATATACACACA

>603374|20
TATATATATACACACATATA

>605453|20
ATAAAATTTAAAAAATATAT

>605802|20
TTTGTTTTACTTTAAACATA

>606611|20
AAGCACTGTACACCATGCTT

>607167|20
GTCTCTCATAAAAGAAAGAC

>607666|20
TTGTTCTTTGAAAAGATAAA

>608008|20
TAACATTTTAAAAAATAATA

>609750|20
AAAAAAACTGTATTTTTTTT

>610276|20
GTGTCAGCCAGGGCTGAACC

>611350|20
CAGAATGCAGGTGATTTCTG

>611867|20
GTCTGAGGTTGACCTAGGAC

>612303|20
GACACCTCCCAGTAGGTGCC

>615499|20
TGCTTCTCTCAATAGATGCA

>616078|20
CATTCCATGCTCATGGATAG

>617380|20
AAGGATGAGTTCATATCCTT

>618112|20
AATGAAGAAATACCTTCATT

>625519|20
AAATGGAAATATTGCCTTTT

>625932|20
TTTTTGAATAAATTCACAAA

>627421|20
GCATCAGGCATGTGTGATGC

>627862|20
TTATTAAATAAATTTAGGAA

>628264|20
AAAATAATCACGTGTATTTT

>630516|20
TGAAGAGCTTGAGCTAGTCA

>630891|20
TTTGGAGACAAGATTCCAAA

>631774|20
CTTGAGCCCAGGAGTTCAAG

>633760|20
ACATCTTGGAACCAACGTGT

>634847|20
TGGAGATCCAGGCATTTCCA

>635346|20
AAGTCACTCTTGAATGATTT

>636077|20
TTGGGTGGGGACACATCCAA

>636115|20
AGATCATGTAGACAGGCTCT

>636413|20
ATAATATAAACTTAAACTAT

>637307|20
AAGAAAATTAAAATCTCCTT

>637439|20
CCACTGGCTGGACGCAGTGG

>638157|20
AATAATTTCAAGAAATTTAT

>638285|20
AATAGTAGGCACCTAATATT

>638664|20
ACTTATCATCTATCATAATT

>639466|20
AATTAAATATTTATTTTCTT

>639707|20
TTCTGCTTAGCTAAGCAACA

>641494|20
AATATTAAACTTTTATCATT

>642398|20
CAAATAAATTTATTTCTTTG

>643465|20
CTTACATTAACTAATTAAAG

>644732|20
AAGTGAATAAATATACATTT

>645167|20
TTGTTTGTTATATCAAAAAA

>645412|20
AATGTATTTAGAAATAGATT

>645604|20
ATTTTCAATGTATTTAATAT

>645778|20
GTATGCACGATTGTACATAC

>645812|20
ATATAAATATATATGTACAT

>645816|20
AAATATATATGTACATATTT

>645817|20
AATATATATGTACATATTTT

>647341|20
TATATTATATATCTATTATA

>647342|20
ATATTATATATCTATTATAT

>647373|20
TATCTATTATATATTATATA

>647411|20
TATATTATATATGTATTATA

>647412|20
ATATTATATATGTATTATAT

>647421|20
ATGTATTATATATATTATAT

>647422|20
TGTATTATATATATTATATA

>647431|20
TATATTATATATCTATTATA

>647432|20
ATATTATATATCTATTATAT

>648019|20
ATATAATAATTTTATTTAAT

>648028|20
TTTTATTTAATAAAATATAA

>648648|20
AAGAAAAAGGTCTTTTCCCT

>648982|20
TTTTTGAAAACTTTTGAAAA

>648983|20
TTTTGAAAACTTTTGAAAAA

>649202|20
AACAACGTACTTACATTTTT

>649375|20
TACACATATGCATGTGTGTA

>649383|20
TGCATGTGTGTACATGTGCA

>649388|20
GTGTGTACATGTGCATACAC

>649390|20
GTGTACATGTGCATACACAC

>649422|20
CATGTATATATATATATGTG

>649737|20
TGTGTAATTACAATTACATA

>649787|20
TGTGTAATTACAATTACATA

>649811|20
TATGTAATTGTAATTACACA

>650913|20
GATTTTTTTAAAAAGAAAAC

>651642|20
AATATGGATCAATCCCTTTT

>652402|20
TTAAATGTTTATAAATTTAA

>652815|20
TTTTTTAAAACTGAAAAAAA

>653134|20
AGAGCTATATATATAGCAGT

>653493|20
AATTTTTTTTAGAAAAAATT

>655990|20
AACTCCTGACCTCAGGTGAT

>656210|20
CTTGAGCCCAGGAGTTCAAG

>657494|20
TGAGGCCTCCCGTGGCGTCA

>657726|20
GGCGGCCCCCTGGAGCCACC

>658928|20
GATCCTGAGCCCCCAGGGTC

>659116|20
CCCAACCCCTGGGGATGGGG

>659142|20
GGACGCCTTCCAAGGTGGCC

>660041|20
TGGGCAGGATGTTCTGCACA

>660778|20
AGCTGTGCCGGGGGAAAGCT

>660790|20
GGAAAGCTGGGCAGTTTCCC

>662224|20
AGGCCAACTTGAGGAGGCCT

>662391|20
CAGTGACTGAACAGTCCCAG

>662417|20
CTGGAGAAGGGCGTCTGCAG

>665090|20
ATGGGCCTAAATAGGCCATT

>668162|20
TTCTTTTTTAGAAAATTGAA

>668499|20
ATGGGCCTAAATAGGCCATT

>671905|20
ATGGGCCTAAATAGGCCATT

>675321|20
ATGGGCCTAAATAGGCCATT

>676519|20
TGTCCCTGGTTCCTGGCACA

>676883|20
AAACACCCTGAAAGGGGTTT

>677235|20
CTCAAACTCCTGAGTTTAAG

>677680|20
AGAAAATAAACTGTTTTTCT

>678801|20
TAAATGTCATGTGAAAATTA

>678967|20
CTTGACCACCTGGGCTCAAG

>680245|20
CGTATATATATATATATATG

>680249|20
TATATATATATATATGTAAA

>680352|20
ATCACCTGAGGTCAGGAGTT

>681143|20
TCTCCCTAAACTCAGGGAGA

>681363|20
TCCATTTCATCTGCTATGGA

>681602|20
TCCTCCCATGAATGGATGGA

>682529|20
CTTGAGGCCAGGAGCTCAAG

>683479|20
TCAGCTACCCAGGAGGCTGA

>684198|20
TGTACAATTCTATTTGTCCA

>687023|20
TGAAACAAGGTCTTGCTTTA

>687456|20
TTTAAAAAAATTTTTTTTTA

>687509|20
CTTAAGCTCCTGGGCTTAAG

>688113|20
CCTGTAGTTCCAGCTACTGG

>688730|20
AACTCTTGACCTCAAGTGGT

>689416|20
GAAAAAAAAACTTGTTTTTC

>689417|20
AAAAAAAAACTTGTTTTTCT

>689605|20
CTAACTCTAGGTAGTGTCAG

>689865|20
CAATCTCTGAACATAAATTG

>691769|20
CTCAACCTCCAGGGCTTGAG

>692387|20
AGTGAAGGACATTTTTCACT

>693600|20
TCTCTTTTTTTAAAAAAATA

>693702|20
TACTGAGGCAAGCATGAGTA

>695049|20
TGACCTAAATCTTTGGGTTA

>696183|20
AGACAACCTTGAGGATGACT

>697036|20
CTGTTGGTGCCCAGCAAGAG

>699058|20
TCAGCACTTTTAAATGCAGA

>700899|20
ATCTCCTGAAGTCAGGAGTT

>700903|20
CCTGAAGTCAGGAGTTCAAG

>701445|20
ATGCCAGATGAATCTTGCAT

>701720|20
GATTTATCAAGTTGTAAATC

>702261|20
GGTCTTCAGTTCTCATGACC

>704258|20
TTTTAGCAAACTTCCTAAAA

>706795|20
GTGGCGTGATCTCACCACAC

>706961|20
AACTCCTGACCTCAGGTGAT

>707176|20
TGCCAAGGGCACTCTGGGCA

>708734|20
GGCCAGCAGCACAGCCGGCC

>709055|20
ATACTATTTTCAAAATGTAT

>709367|20
GACTATGTTTAAACAATGTC

>710118|20
GTAATTGTATGTTCAAATAC

>710234|20
CTTGAGGTCAGGAATTCAAG

>710366|20
ATCACCTGAGGTCAGGAGTT

>711595|20
AACTCCTGACCTCAGGTGAT

>712317|20
GTAAATTTGGCCTAATATAC

>712726|20
TGATACAAAACTACGTATCA

>712751|20
CTAGCTAGCTATCTATCTAG

>712834|20
CTTGAGCTCCTGGCCTCAAG

>713175|20
AACTCCTGACCTCAGGTGAT

>713433|20
GGCCAGGTGTCCACCGCGCC

>714495|20
CCCCCAGCCAGGGCCCGGGG

>716617|20
TATACACTGGACTATGTATA

>717040|20
ATTACTGTTAAAAATGTAAT

>717371|20
TGTATTCTCCAGAGTATCCA

>717744|20
AATTAAATTAAAATGCAATT

>718440|20
AAGAAAATTTTAAATTACTT

>719324|20
TTAAGAAGTTGACTTCTCTA

>719419|20
TTTTGTGTTTAAATATAAAA

>719457|20
AATACTTTATATATAGTATT

>720424|20
TGTAATCTTCAAAAATTTCA

>720428|20
ATCTTCAAAAATTTCAAGGT

>724437|20
CATTGGAATGGAATGCAATG

>728688|20
ACTCATAACCTGTTCTCAGT

>728772|20
AGAATTTTCCTGAACATTAT

>729247|20
AAATTACCTTCAGGTTATAT

>729257|20
CAGGTTATATGTATAAGGTG

>730084|20
CTTTCTTGATTTCCAGAATG

>730198|20
ACATATTTACATAAAAATAT

>730568|20
AAGCCTCCCCAGATAGGCTT

>731234|20
AACTCCTGATCTCAGGTGAT

>731339|20
AAATATTTTAAAAATTGTTT

>731507|20
CAGAGAATATGTGTTCCCTG

>731870|20
TTTAATGAACATTTGTTAAA

>733808|20
CACTTCCTTCAATGGAAATG

>734012|20
AAATATATATGTAAATATAT

>734014|20
ATATATATGTAAATATATCT

>734173|20
ATCACCTGAGGTCAGGAGTT

>736280|20
TTTAAAAAATTTTTTAAAAA

>737475|20
GTGTGTACTTTAGGAAACAC

>738593|20
CTTGAGGTCAGGAGTTCAAG

>739056|20
TGCTATAAACATTTAAAACA

>740294|20
CAGCCTGCACGTGGTGGCTG

>741677|20
TTACAAATATCTAGTTGAAA

>742019|20
CAGTACTGTAAACACTGCTG

>742161|20
TTAAAATCTACAGATTTTCA

>743315|20
TTTAGCCCAACTTGGCAAAA

>744368|20
TTTTCAGATAAATCTTAAAA

>744844|20
TTATAAATTAAACTTTATTA

>745606|20
TTTTCTTTTGTAAAAGGATA

>746052|20
TTTAACTGGAACCAGGTGAA

>746944|20
CTGAGCTGGAACCAACTCTG

>746955|20
CCAACTCTGCCCATAGGTGG

>748738|20
CCTTTCCATTCAAGAAAAGG

>749145|20
TTTTGTTACCAGTAAGAAAA

>749182|20
ATGATTTAATTTTTAATAAT

>750153|20
TGCACTGTGCACAGAGTGCA

>751291|20
AATAATAAAAATAAATTATT

>752474|20
TTTTGGCTAAGTTCCCAAAA

>752904|20
CCTGCCGCGGTCTCGGCTGG

>753167|20
TCCAGCTCCGAGAAGCTGGA

>753570|20
TGCTGACCCCTGGGTAAGAA

>763182|20
CGGGGGCGGTGCTGCTCCCG

>763253|20
TCGGGTGGGGACCCTCGCGA

>763612|20
ATTTGTATATATGTACATAT

>763615|20
TGTATATATGTACATATATA

>763618|20
ATATATGTACATATATATTT

>763626|20
ACATATATATTTATTTATTT

>763777|20
TTTTAAATGAACATTAAAAA

>764982|20
TGCAGTACAGGTGTGCAGCA

>765453|20
TCTGAAAGTGTACCTTCAAA

>765898|20
GGTGTTGAACATTCCAGACC

>768356|20
AACTCCTGACCTCAGGTGAT

>771033|20
GCCGGGGCACCTGACCCAGC

>771289|20
ATGCTGCAAATTTGGAGCTT

>772105|20
GGCAGAAGGCTCCAGCTGCC

>772664|20
ACAAATGAGCACAAATTTGT

>776282|20
TGCTGTGTAGGTACATATCA

>777277|20
TCTTGTCTCTCGGGACAAGA

>777540|20
CTCAGTGCCCTGACACTGGG

>778418|20
AGGTTATGAGATCATGGCCT

>778887|20
CTTGGTTGTTGACAATTAAG

>780243|20
CTCCACAGGGGCCAGGGGAG

>780347|20
TTTAATTAATTTAAATTACA

>781841|20
GTCAATGGAGGTTCATGGAC

>782500|20
CCAGAAACAGTTTCTTCTGG

>782907|20
TGAGCAACCTGGGCTGGTCA

>784322|20
CAAAAAACTTCACTTGTTTG

>785026|20
AGGCTGGGAAGTCCCAGGTT

>785242|20
GGGGTTAAATTTCTAACACC

>785992|20
AGTTAGTGAAGTCATCAACT

>786686|20
GTTCTGGAACATTCTAGAAC

>788261|20
CTTGAACTCCTGGGCTCAAG

>788741|20
TAAATAATAATTTTTATTTA

>790274|20
CCAGAGGAGCACTCCTGGGG

>790446|20
CCAGAATTGGGCAATTCCGG

>790860|20
CATATACACCTGTGTGCATG

>792196|20
CATGAGTTCCTGAACACTTG

>794533|20
TAAAAAGCACATTCTTATTA

>794607|20
CTAAGATACTGGTAACGTAG

>794774|20
AATATTTCTTTATAAACATT

>794820|20
ACAGTAATTTTAATGACTAT

>794858|20
TATATATCATTTGTTATTTA

>794957|20
ATATTTATATTTCTAATTAT

>795510|20
CAGGAATCTAAAGAAACCTG

>797006|20
GTATGAGTATAGACACATAC

>797174|20
ATGGATGATAGATCATTGAT

>797586|20
GAATGCTACCAGTTGGATTC

>797697|20
GCAGCTATTCCAGAAGCTGC

>798893|20
CAGCTCTGCTTGCAGGGTTG

>799102|20
GCATGGATCTTGATCCCTTC

>800061|20
AAAAATAACAGGCTATTTCT

>800796|20
AGGAGAGTGGCCTCTCTCCT

>801021|20
AGGTGGTGCCTGCCCCAGCT

>801277|20
TTAGCAGCTATAGCGGCCAA

>804528|20
AAAGAACACTTGTGGTGTTT

>805430|20
GGGCCGCGGCTCCACGGCCC

>805641|20
GTTGGAGAATTTTCTTCCAC

>805781|20
ATTTGCGCAGTTGAGCACAT

>806164|20
TGGCATTATTGATAATTCGA

>807591|20
AGCTATTTGCACATATAGTT

>807742|20
GTATTAAATAAATTTTAGAC

>809315|20
CGGCCGCTACCTAACGGCGG

>810818|20
CTGCAAAGCCTGCTTTGGGG

>810869|20
TGGGTGCTGGGCAACACGCA

>812605|20
TGTTCCCCACCTGGAGCACA

>814166|20
GGAGGACAGTTCTGCCCACC

>814387|20
TATTCCCCTGGAGGGGAATA

>814781|20
ATATATATACATATGGATAT

>814783|20
ATATATACATATGGATATAT

>814786|20
TATACATATGGATATATGTA

>814794|20
TGGATATATGTAAATATCCA

>814876|20
AAAATCATGACCGTGTTTTT

>815054|20
TAGATTTCATCTGAATTTTA

>815390|20
ATCCTGCAACTTTGCTGAAT

>816071|20
CAACGTTTTGAAAAAGTTTG

>817097|20
ACTTAAAATTAAGTTAAAGT

>817100|20
TAAAATTAAGTTAAAGTTTA

>817337|20
TGAAATGCTTAAGCAGTTAA

>817840|20
TTAGGAGAATTTTCTCCTCA

>817942|20
CATAAATTTAGAGATTTGTG

>819589|20
GATTTATTAAATAAGGAATC

>821746|20
GAGTTCTGTCCATAGAACTC

>824805|20
TATGGGAGTTGACCTCCATA

>826031|20
TGCACCTTTCAATATGTGCA

>826157|20
TGGGCCTTGTTCAAGCCCCA

>826525|20
AGAAAAGCCAAGCCTTCTCT

>827159|20
TTAGAAATATGTGTTCCTAA

>828630|20
AAAGAATTATTTCATTCTTT

>829180|20
AAATATATATATATATATAT

>832699|20
TGCAGCATAAATCTACTGCA

>833000|20
TAAATTCTTTGAGTAATTTA

>835850|20
CAGTGATCACTTGACCTCTG

>836030|20
CAGTTTAGGAACCTAAAGAG

>836153|20
ATCCATCAATATTGGTGCAT

>836177|20
TGTAACAAGTAGTTGTAACA

>837268|20
TCCCTACCTCCATGTAGGCA

>837320|20
TTTCACAAAACTATGTCAAA

>838743|20
CATTGAACAAGTGTTCAACG

>840647|20
ACATCCACTAGAATGGCTGT

>845640|20
GAGAGGGGGGCCCCCATCTC

>846144|20
CTGCACACGTGCGTGGCCAG

>846757|20
GGCTCCCTGCTCAGGGTTCC

>847194|20
TTTTCAATAGTTATTTAAAA

>847255|20
TATATGCTGGTCAACATCTA

>848970|20
GCCAAGGCCTGGGCCTGGCC

>849365|20
GTCACCTGGGCCCTGGTGAC

>849746|20
ACTGTCGTGAGCACACCAGT

>850489|20
TGCCCTGGTAAAGGAGGGCA

>851194|20
TGGGGTGAGGGCTCACACCA

>852007|20
GCTGAGAGCCGGCCCTGAGC

>852479|20
AGGGTCAGAGCTCTGTCCTT

>852535|20
AGCCAGGGGCACCCAGGGCT

>854185|20
GACTGTCTCCTGAGACTGAC

>854360|20
TCCCACCTGGGCAGGTGGTA

>854631|20
TCTCAGAACCAGGTCTGAGA

>855048|20
TGCTGGGCCCTGGCTCTGCA

>856438|20
GGGAGCCTGGGCAGGCACTC

>857124|20
CACGGACACGGGTGTGTGTG

>857368|20
GGTCTTTTCTGGAAGACACC

>858138|20
CCCAGCGTGGTCACCCAGGG

>858943|20
CTCCCTGCAGGTGCACTGAG

>859234|20
CCCCGCGGGAGCCCGCGCCG

>859246|20
CCGCGCCGCCCGCCGCGCCG

>859526|20
GCCCCGGGGAGCCCCGAGGC

>860697|20
GCCGGGTGCGAGCGCGCGGC

>860733|20
CGGCGCGGGGGCGCGCGCGG

>861585|20
GTCCTCGGGCACCCGAGCGC

>862109|20
CCCTAGTTGGGCAGCAAGGG

>862240|20
CCCCTTCTTCCAGGAAAGGG

>862658|20
CTGGGCAGCCCGCTGCCTAG

>863075|20
GGGACCCTGCACAGGGGCCC

>864202|20
TGGGGAGGGGGCACTGCCCA

>864463|20
GAAAATAATCAATAACTTTC

>864572|20
GCCGCGGGCACGTCCGCCGC

>866055|20
CCATTCAGGCTCGTGACTGG

>866255|20
CCAGTAGCAGGTGGTGCTGG

>866669|20
GGACTGAGGGACCCCAGACC

>867922|20
ACCTGACCCTGGTGTCCGGT

>868361|20
GCAGCTGGGGTCACACCTGC

>869329|20
ACTGCGCAGGACTGCTCCGT

>870678|20
ACTGTGGTCTGGGCCTCAGT

>870760|20
GCCTGTCCTGCAGGACTGCC

>872850|20
TTCCACTGTGTACAATGGAA

>873028|20
CTTCTCAGGGGCCTGAGCAG

>874789|20
CACGGTGAGGACCCACCCTG

>874837|20
CACGGTGAGGACCCACCCTG

>875308|20
CCGGGTCGGCCCTGACCCTG

>875605|20
CCGCTCTGCTGGCCGCGCGG

>875903|20
CGGGGACTCGGGAGGCCCGG

>876274|20
CGGAAGCCTCCAGGCACCCG

>877693|20
CCCTGTCGGAGCCGAGACGG

>877882|20
GGCGGGCGGGGCCGCGCGGC

>878111|20
CAGGGGCCCCCGGGCTCCGG

>879715|20
CCTGGTGCAGATGGACGAGG

>880054|20
GGCCCCCCAGATGGGCTGCC

>880717|20
CTTCACTTCAAGGAGGGAAG

>882215|20
ATCACCTGAGGTCAGGAGTT

>883655|20
GGGGCTGGGCACTCAGGCCC

>883781|20
GGAGGATGCCAGCCCCCTCC

>884109|20
CCTCAGGCTTCAGCACGAGG

>885113|20
GGCCAGGCCAAGGGCTGGGC

>885642|20
CACACAGACACGTGTGTATG

>885657|20
GTATGCACATAGGTGCACAC

>887551|20
CAGGCTGACAAGTCAGGCTG

>887705|20
GGGAGGCCCCAGGCCCTGCC

>888047|20
GCCCCTGTGAACACCTGGGC

>888959|20
CGCTGCCCGGGCAGGCAGGG

>889475|20
CACCCACCCCTGGCTGGGAG

>889633|20
CTTAGGAGGACCCTCTCAAG

>890381|20
TGGGCACCTGCAGCTGCCCA

>892204|20
CTCACCTCAGGTGAGGCAAG

>892400|20
GGCTTCCTGCACAGAAAGGC

>893851|20
AATTCCTGACCTCAGGTAAT

>894484|20
AGCTGCCCGCACGCCCAGCT

>894670|20
GGCTGCGCACTTCCGCCGCC

>894781|20
GAGGGCGCGTTCGCGTGCTC

>895265|20
ACACCCGGGCCCCCGGGCCT

>895334|20
CCCCAGCCCTGGCGCTGAGG

>895414|20
GCGGGGCCCCGGGGCTCCCC

>895415|20
CGGGGCCCCGGGGCTCCCCG

>896130|20
CCCGGGGCCCGGGCCCGAGG

>898374|20
GGTCAGGTCCTGACCTGCCC

>898416|20
CTCTCCAGGAGCCTGGGGTG

>902281|20
CCGGGGCGTTCAGACCCCGG

>902422|20
CGCGGGCGGGGCCTCCCGGG

>902845|20
AGGACCAGGAACCTGGGCTT

>903618|20
CTGGGCCTGCTCAGGGGCAG

>904778|20
TATATGCACAGGTGTATGTA

>904785|20
ACAGGTGTATGTATACGTGT

>905242|20
TGCGTGTACGTGTACACGAA

>905264|20
TGCATGTATGCATATATGTA

>905852|20
AGCCTGGGGCTCCCCAGACT

>906101|20
GCTCGAGGGGTCCCGAGAGC

>906317|20
GCTTTACCACCTGGAGAAGC

>906340|20
CGGCCCTCCTCGGGGGGCCG

>907070|20
GCGTGTGTGTGCACACGTGC

>907081|20
CACACGTGCGTGTGCGTGTG

>907451|20
GCAGGGGGAGCTCCCACTCC

>907620|20
CTGAGGGGTGCACCCCCCCG

>909792|20
AGGCTGACACATCTCTGCCT

>909840|20
GGAGCCGGGACCCCGGCTAC

>910075|20
GGGCCCTGAGTTCAGAGCCC

>910843|20
CACCCAGGGCTCCCGGGGAG

>911687|20
GGCTGTCGGCACCGTCTGCC

>911741|20
GGTGCGGCCAGGGCCGCAGC

>913973|20
CTGGGCGGGAACCCTGCCAG

>914309|20
GGGGGGTCCCAGGCCCCGCC

>914504|20
GCTCCGGGGACCCCCGCCGC

>915205|20
GACACAGCCACGTCCGTGTC

>915255|20
AGCCACACTGGACTGAGGCT

>915714|20
AGGACCTGGCCCCAACTCCT

>916863|20
CGATGGGACCAGTGCCCTCG

>917263|20
CCCCTCTGGACCCAGGGGTG

>917415|20
GTCAGGAGCCAGCAGCTGAC

>920955|20
AACATTTGTGTACAAGTGTT

>921401|20
CAGGTCGTCAGGACCTCCTG

>921409|20
CAGGACCTCCTGAGGCCGTG

>923261|20
AACTCCTGACCTCAGGTGAT

>923419|20
AAAAGAAAAGTTCTTCCTTT

>924754|20
TGTCAATATATATTTTGCCA

>924820|20
TTTGAAACATAAGTTTTAAA

>925065|20
AGGAGGGGCTGGACCCCCCT

>925894|20
AACTCCTGACCTCAGGCGAT

>926162|20
CTTGAGGTCAGGAGTTCAAG

>926366|20
AAAAAACAAGTTTCATTTTT

>926783|20
CTTGAACTCTTGGGCTCAAG

>927771|20
AACTCCTGACCTCAGGCGAT

>928113|20
TGCCCAGGCTGGCCTTGGCA

>928208|20
TTCATATCCTTGTCTATGAA

>929090|20
TGTTTGGCACATGCCAGTCA

>929969|20
AACTCCTGACCTCAGGTGAT

>930779|20
ACAGTCATCAAGAAGACAGT

>931078|20
GCTCCAGGGGGCCGTGGGGC

>933309|20
CTGTGTCCTGGAGGGCCCAG

>933318|20
GGAGGGCCCAGGGGGGCTCC

>933461|20
CCCTCTGCCTCGGCTGAGTG

>933647|20
TCCCTTACCGGGGCAGGGGA

>934490|20
GGGGGCGGCGGGCAGCGCCC

>935966|20
CCACTCCGGTCCCGGTTTGG

>936564|20
AGCCTGGCCTGGGCCCGGGT

>937052|20
CCTCCGCGGTGCCCCTGAGG

>937587|20
AGATGGGGATCTCCCTATGT

>937694|20
CCCTGCCAAGCGTGGCTGGG

>941675|20
CCCAGGAAGCCCTTACAGGG

>941831|20
AGGGTGAGGCTCCTCCCCAT

>942297|20
AGCAAGGCTCAAGCCTCCCT

>942746|20
ATCACCTGAGGTCAGGAGTT

>944126|20
AACTCCTGACCTCAGGCGAT

>945423|20
CCAAAGTCCTGGGACTGTGG

>945656|20
CTTGAACTCCTGACCTCAAG

>946095|20
AACACGGATAGATGCGTGTT

>946184|20
GTGAAGCGATCTCGGCTCAC

>946494|20
AACTCCTGACCTCAGGTGAT

>946674|20
CCGAAATGCCGGCATTACAG

>946732|20
CTGTTGCATGAATGAAGCAG

>946804|20
ATGTGAAATTCATATAACAT

>948087|20
TAAAAGATAGGTCTCTTTTA

>949545|20
GCCAGGGCCTGGGCCCCGGC

>950224|20
TTAGGCAGGGACCCGCCTGA

>951884|20
TCCTTTTTTTAAAAAAATTA

>954772|20
CCGGCCCAGAGCTGGGAAGG

>954876|20
GAGGGGCGGGGCCGCGCCCC

>955066|20
GCCGCCCGGCTCCGCGCCGC

>955304|20
CCGGCCTCCGGGCGGGCCGG

>955423|20
GGCGCCGCCCTGGCCCCGCC

>955808|20
CCCCCGCCCCAGGCCGTGGG

>956391|20
CCCGGGGTAGGTACGCTGGG

>956436|20
GGCTCGGGGGACCCAGAGCC

>958042|20
CTTTGGCCCTGGGGCCCAAG

>958377|20
GACCCCAGCCTGGTGGGGGC

>958844|20
GAGGGTCCCCTGGGTCCCCC

>959178|20
CACTGGCTCTGGAGCGAGTG

>959366|20
CCGGACCCCCTGGGGTGGGG

>959978|20
GGGAGGGCCACGCCCCTCAC

>960111|20
GGCCCTGCCCAGCCAAGGCC

>960194|20
CCTGGCATAACTAAGACAGG

>962631|20
TGTACACGCATGTGTGTGCA

>962632|20
GTACACGCATGTGTGTGCAC

>964627|20
TGCCTGTGTCCACACGGGAA

>964727|20
ATATGGGGGATGCCCAATAT

>966940|20
CCCCTGGCCCAGCCCAAGGG

>968475|20
AACGGCCTCTTGGGGGCGTT

>968821|20
CGGGGCGCGGACCCGCCCGG

>969429|20
CGCGGCCTCCGCAGGCGGCG

>969875|20
GGGCACCCCGTGAGGAGCCC

>970476|20
CTGTCTCAGACCTCAGCCAG

>970564|20
GGGCAGGGGTGCCCCTTTCC

>971434|20
GGGGAAGGAGCACCTGCCCC

>971437|20
GAAGGAGCACCTGCCCCATC

>973830|20
CCGCTCACCCTGGTGAGCTG

>975215|20
TGGGTGCCCCAGGGATCCCA

>975473|20
GCTCTCAGGCCCCTGAGGGC

>975755|20
GGGTGCCGCCTGCGGCAGAC

>976042|20
CAGCGTGCCGGGGAATGCTG

>976542|20
CCCGCCCGCAGGCTCGCGGG

>976864|20
GTCAGGGCGCCCTCCCTGAC

>977409|20
CCGCGTCACCTGTGACGGGG

>980232|20
CTGACGTCTTCAGATGTCTG

>980983|20
GCCCAGGCCCTGGCCTGACC

>982662|20
TGCCAGGCAGATGCCAGGCA

>983708|20
CTGCCCGGCAGGCAGGGGAG

>984997|20
GCTGGACGTCAACAACCAGC

>985247|20
GGGACCTCGGTCCCGGTCCC

>985662|20
CTCCCACCTGGAGCTGAGAG

>986955|20
CTGCGTCCCGAGGGAGGCTG

>987758|20
TGTGCATGGGTCCATGTATA

>987874|20
GAGACATGCAGGTATGTGTC

>987943|20
GAGACACGCAGGTGTGTGTC

>987944|20
AGACACGCAGGTGTGTGTCT

>987973|20
CGCACATGGGTCCATGTATG

>988100|20
GAGACACGCAGGTGTGTGTC

>988192|20
GAGACACGCAGGTGTGTGTC

>988470|20
CTGGGGCATCCAAGCCCCTG

>990923|20
CCAGACCAGGGCCGATCTGG

>990939|20
CTGGGTGTCCTGACCCTCAG

>991519|20
CCAGCGCGCTGGCCCGTTGG

>991590|20
GCCCTGGATGGAGCCAGGCC

>992132|20
TGTGTGTGCCTGCACACATA

>992912|20
ATCACCTGAGGTCAGGAGTT

>993248|20
ATCACCTGAGGTCAGGAGTT

>993590|20
TGCCTGGCAGGTGTCAGGCA

>993822|20
CCCTGTGGCTTGACAAAGGG

>995018|20
CCTCGGGGCGTGGCCCGGGG

>995063|20
GGCGGAGCCCAGGCAGCGCC

>996277|20
GCCGTGCCGACCGGCACCGC

>996575|20
AACTCCTGACCTCAGGTGAT

>996982|20
CTTGAACTCCTGGGCTCAAG

>998314|20
CCACAGCCCCTGGCCAGTGG

>998944|20
TGGTGAGCCCTGGCCCAGCA

>1001251|20
TCTTCTATGAACTTATAAGA

>1001256|20
TATGAACTTATAAGATCAAA

>1001564|20
AGGGGCCCTCAAGCGGCCCT

>1001735|20
AATAATGATGGATAATTGTT

>1001928|20
AGCTGAAGGCTCCATCACCT

>1001948|20
CCAGATGCTGCAGCAGCAGG

>1002268|20
CATCCTGCTCAACGAGGATG

>1002820|20
TAGTCCGGCCAGCCGAAGTA

>1003990|20
TACTTCGGCTGGCCGGACTA

>1005257|20
AGCTCCGGCCTGCCGGCCCT

>1006896|20
TCAGCCCTCCAGAGTGCTGA

>1008506|20
AAGTGAGTTTGAACTCAGAT

>1008929|20
GCTCTGCCCCTGGGCATGGC

>1008947|20
GCTCAGGTGGGCATCTCAGC

>1009249|20
CCCAGGCACCGGGACCTGGG

>1009773|20
CTCCTTGGCGGGCCAGGCAG

>1009925|20
AGCACCTGCTGGAAGCTGCT

>1010350|20
ATGCCATGTCCACATGCCCT

>1010937|20
GAGCACAGGGACTTGGGCTC

>1015224|20
GCGTGTGTGAGCACACGTGC

>1016968|20
TCCCACCTGCACAGGTTGCA

>1017631|20
TTTCTGCTTAAAAACAGAGA

>1019297|20
GGCTGACTCTTGGGTCCGCC

>1020286|20
AGCCCCACGGCCGTGGGCTT

>1020704|20
GCAGGCACCACGGACCCTGC

>1022831|20
CCCACAGCTGGAGCTGTGAG

>1024098|20
GCGGGCCACGGGTGGACCAC

>1024988|20
GCCCCTGAGTCCCCAGGAGC

>1028064|20
CAGTCTCTGCACAGGGACGG

>1028180|20
CTGCCGGAGGACTCTGGAAG

>1028685|20
TTTTGATTCAGGAACCAGAA

>1029156|20
ATGTGGACATCTGTCTTCAT

>1029668|20
TCAGCCTCTCGAGTAGCTGA

>1030133|20
TTAATGAAATTTTTAATAAA

>1030151|20
AAATTGAATGCATCCATTTT

>1031186|20
TCATAGATGTTCATTTATCA

>1031240|20
GAGGTTTTTTTAAAAAAATC

>1031656|20
CTTGAGCTCCTGGGATCAAG

>1032038|20
TATATTCTTCCAAGAGTTTA

>1032705|20
TCACTTCTGACCTCAAGTGA

>1033020|20
CTTAAACTCCTGGGTTCAAG

>1034055|20
GTGGCACGATCTCGGGTCAC

>1035556|20
GCTAATTTGTCCATTTTAGC

>1036858|20
ATAAAAAAAAATTTTTTTTT

>1037229|20
ATCCCCTGAGGTCAGGAGTT

>1038120|20
GTGAGACGAGATCGTGCCAC

>1040058|20
TCAGCTACCTGGGAGGCTGA

>1041705|20
ACACCCATTAGAATGGCTAT

>1041824|20
TCAGTTTCTCAAAAAACTAA

>1044558|20
ACCGTGGAATATTCTACAGT

>1044929|20
CTTGAACTCCTGGGCTCAAG

>1045066|20
CTTGAACTCCTGGGCTCAAG

>1046222|20
GCGTGAGCCGTGGCAGACGC

>1049636|20
GTAGAGGGGGGCCCCTCTTC

>1050481|20
GGAGGCCAAGTTTGACATCC

>1051438|20
ACCCCGGCGCCCTCCGGGTT

>1051577|20
GCGGCCCGCGCGAGAGCCGC

>1051925|20
GGCCGCGGGCGCGCGGGGCC

>1052088|20
CTGGGACGGCTCGGACCCAG

>1052587|20
GCTCCCTTGCTCCCGGGAGC

>1052766|20
GAAGTCACATTTGTGTCTTC

>1052981|20
AACCTGGCCTGGGCGACGTT

>1053868|20
TCCTCTCCCTGGGGAAGGGA

>1055351|20
GGTCTCAGTGAACCGAGATC

>1056834|20
ATTATCAGCACGCAGTTAAT

>1057772|20
GAGACCCTGAGCAGGGGTTC

>1058148|20
CCCCAGACGCCCACCTGGGG

>1060323|20
GAAGGCCATGGAAGGCTTTC

>1060566|20
AGCTCCCGGCTCCCGGGGCT

>1061347|20
TTGCTGATAAATATAAGAAA

>1061912|20
AACTCCTGACCTCAGGTGAT

>1063111|20
CTGGCATGCCGGCAGGCCAG

>1063440|20
GACCCCCAGGTCTGGTGCTC

>1064743|20
CTGGCAGAGAGCTCTTGCAG

>1065758|20
CAGGGTCAGCCCTGAATCTG

>1066066|20
CCTGCCCTGCCCGGGGCTGG

>1067264|20
CACATTTAACTTAAAATGGG

>1069169|20
CAGGCCTCAGGTAAGGCCGG

>1070192|20
GCCCCTCTCAGGAGGGGGAC

>1070235|20
CCAGGCTCCCTGGGGGCTGG

>1070954|20
GGTAACGTCCTGGCGTTGCC

>1071654|20
AAAAGGAGCCTGCTGCTGTT

>1072288|20
CACCCCCGCTGGCTGGGCTG

>1072450|20
GGCCGGAGCGAGCGCCGCCC

>1073183|20
CCAGCCCAGCCCTTGGCTGG

>1073516|20
GAGGTCGTGCCCACGAGTTC

>1073727|20
ATCACCTGAGGTCAGGAGTT

>1074338|20
TCTGGACCCCAGGGGCCACA

>1080285|20
CGGGAGTCCCCGGCCTTCCG

>1081390|20
GTGGGGTTCCAGAGCCCCCC

>1081532|20
CTGGGCCCGGCCGGTGCCAG

>1082269|20
CCTGCTCTCCCGAGGGCTGG

>1083032|20
GGGGGGCACAAGGGCCCTCC

>1083409|20
AGACACAGTAGACCCTGTCT

>1085109|20
CCAGTGTCCTGGGAGTCTGG

>1090480|20
AACTCCTGACCTCAGGTGAT

>1090726|20
ACACACTGATTTTAGTGTTT

>1091599|20
GAAGAGTGTGCACATTCTTC

>1092287|20
ACTGGGCTGGTCCGCCCTGT

>1092343|20
AGGACCAGGACCCAGGACCT

>1093009|20
GCTGGGAGGGGCCTCCCTCC

>1095908|20
CCAGGAAGAACTGCTCCTGG

>1099022|20
TCTAGAAAGTTCTCTCCAGA

>1099189|20
CACCCTCTGGTCAGAGGCCG

>1099793|20
TTGCAAATACTTATTTGCGA

>1099941|20
CGGGCCGTGCTCACAGCCGG

>1100301|20
AGGTGCGCCGAGGGGCGCCT

>1100680|20
CAGCCCTGGAGCCAGGGTCG

>1100892|20
CCAGGCCAGCTCTGGCCCTG

>1100947|20
GGGCCTGGGGACACTGGCCC

>1101529|20
CTGGGCCCAGTTGGCACCAG

>1101871|20
GGCAGGGTCAGGAGCCTGCC

>1102341|20
ACTCGGCAGGGCTGGCGGGT

>1102846|20
CAGCGCCTGGGCGGGAGCTG

>1105049|20
GGTGCTTGGGGCCACGCAGC

>1105355|20
CAAGGTTTGGACACACCTGG

>1105391|20
AGGGCCACACCTGTGAGCCT

>1106733|20
TCCCAGCCCAGGGGCAAGGA

>1107195|20
GGTGGGAGACGCCCCCCACC

>1107666|20
ATTCAGGGCCTGCCCTGGGT

>1108054|20
ATCACCTGAGGTCAGGAGTT

>1108111|20
ATTAATAATAAATTAATAAT

>1108124|20
TAATAATAAAATAATTATAA

>1109641|20
CACAGGTCGTGCGTCCTTTG

>1111975|20
CTGGGCCGGTTCCAGCCCTG

>1112035|20
TGGGCACCCAGGGCTGGCCA

>1113313|20
CAGGTGGGGGGCCCAGCCTG

>1114041|20
TCCTAAGTTGCAACATGGGA

>1114638|20
CCCACTCGGACCCGAGCCGG

>1115387|20
CCCGGTGGGACCCCACCCCG

>1115546|20
CCGGACCCCCTGGGCTCCTG

>1116115|20
GCAGCTGCTGTACCAGCTTC

>1116194|20
CGGGCCATGAGCAAGGCCAG

>1116422|20
CCACCTGGGCTCCCAGGCTG

>1117965|20
GGCCAGGGCTGGGCCTGGTC

>1120059|20
CTCTTGGGGACCCCCGTGAG

>1120167|20
CTCTTGGGGACCCCCGTGAG

>1120275|20
CTCTTGGGGACCCCCGTGAG

>1121880|20
CACACAAAAATGTTTGTATG

>1121918|20
TCCTGGGAAAATACCCAGGA

>1121931|20
CCCAGGAATGGAGTCGTGGG

>1122787|20
ATCACCTGAGGTCAGGAGTT

>1123062|20
ATCACCTGAGGTCAGGAGTT

>1124006|20
AACTCCTGACCTCAGGCGAT

>1125073|20
GTAAAGCCACCTGGGTTTTC

>1126431|20
AACTCCTGACCTCAGGTGAT

>1129452|20
CTTGAGCCCAGGAGGTCAAG

>1130946|20
AACTCCTGACCTCAGGTGAT

>1133027|20
GGCGCCCGCAGGCCTGCGCC

>1134144|20
CCCCAAGTCGAGACCTGAGG

>1134162|20
GGATCGGGGGGCCCCGCCCC

>1135487|20
CTCCTCGGGGACACGAGAAG

>1136779|20
CGCGCTCCAGGTAAAGCGCG

>1137016|20
CCGGTGCGGGACAGCCCCGG

>1140725|20
TCCCAGAGGCACCTCCAGGA

>1141512|20
AGACCCCTCTTGAGGGCGCT

>1142231|20
TCCCATGGGGGCCCCTTGGA

>1142956|20
TCCTTTTCCAAGGTAAATGA

>1143255|20
AGGTGGGCCTCGGATCACCT

>1143268|20
ATCACCTGAGGTCAGGGGTT

>1143603|20
GGGCAGAGGAGCCCCTCCCC

>1145100|20
GCTCAGACGATCGTCTGGCC

>1145264|20
ATCACCTGAGGTCAGGAGTT

>1146885|20
CTCCGGGCTCCAGCCTGGCG

>1146912|20
GCGTCCACCTTGGTGGGCCC

>1146997|20
TGCCTCCCCCTGGGGAGGAA

>1149218|20
GGACCCCCCCAGGCGGCTCC

>1149624|20
CAGGCCGGGGACCCTGGCTG

>1149805|20
CTGAGGCAGCACTGAGTCAG

>1150006|20
ATCACCTGAGGTCAGGAGTT

>1150572|20
TCCAAAAGTTCATTTTTGAA

>1150857|20
TGTGTACCTGCATGTGCACA

>1150915|20
TTTGTGGAAGGTTCCACCCA

>1151143|20
GGATGGGGCACGGCCCCTCC

>1151343|20
GGAGCTGGGCTCCCCGCTCC

>1153177|20
GGCACGTTCTGGAAGGTTCC

>1154770|20
GGATGGGCCTGGGCCCCACC

>1154804|20
CTGCCCCTCTGGAGGAGCGG

>1156913|20
CTGTCCTCCAAGGAGGATAG

>1157746|20
CGGGTGCCGGGCCCCACCCG

>1158446|20
CACGTACTCACGAGCACGCG

>1158851|20
CTGGAGCCCCAGGGCCCCGG

>1158888|20
TTTCCTCACCTGTGAGGCCA

>1159512|20
TGGGGTGCCGGGCCACGCCA

>1160177|20
TCAGCTACTCAAGAGGCTGA

>1160607|20
CTGGGAGGCAGGGCTTCCAG

>1161286|20
CCTGAAGACACGGCTGCAGG

>1161964|20
GCCCTACGCAGGAGAAGGGC

>1162525|20
CCTCAGCCCAAGGGCCGTGG

>1162965|20
CACCCTGGCTGGCCTGGGGG

>1164956|20
TCAGCACCTCCAGGGGCTAA

>1167521|20
CCGAGCGCCCCGGGGCTCGG

>1167575|20
GCCGTGCGCACGCGCACCGC

>1168169|20
CGCGCCCGCGAGCCCGCGCG

>1168170|20
GCGCCCGCGAGCCCGCGCGC

>1168580|20
CTGTCCTACGTGTACGACTG

>1168610|20
CCCTCGCAGTGCTGCCAGAG

>1168791|20
GGAGACCCCTGGGGGTTGCC

>1171442|20
GGATTGAGGACCCTCCACCC

>1173071|20
CAGGGCCGGACCCAGCCCGG

>1173609|20
ACGCCCGGGCACCCGTGAGT

>1174345|20
TGTGCAGACACGTGGGCACA

>1176804|20
GGTGGGGACGGGTCACCACC

>1177203|20
ATGGGGCAGTTCTGGCCCCT

>1177624|20
GGGGCTACCAGGGCAGCGCC

>1178120|20
GGCCCCAGAGGTCTGCGCCC

>1178157|20
CACCCGGCCCAGCCCGAGTG

>1178955|20
GGCCAGCGCAGGGCCTGGCC

>1181044|20
CTCTTCCTGAGCTGGCAGAG

>1181363|20
GTGAGGACGCCCGGCCTGAC

>1182238|20
CAGGTCCCCCCGGGGTCCCG

>1182391|20
CCGCCCGGGCGCCCCGACGG

>1182705|20
CCCCGGCCCAGGGTCCTGGG

>1182831|20
GGCTGGAAGACCCTCCAGCC

>1186351|20
CCCAGCCGCCTGCTGCAGGG

>1186501|20
GACCACGAGGCCACGTGCTC

>1187487|20
CTTGAGCTCAGGAGTTCAAG

>1188326|20
TGTCCAGTGGACACGAGACA

>1189635|20
TGTTCCGTGGACAGCGAACA

>1189716|20
GCCCCCGAGTGCACGGGGCC

>1190504|20
GGCAGTGTGTCCAGCCTGCC

>1192050|20
CAGGAAATCAAGACATCCTG

>1192469|20
TTCCACGTGTCCGGGTGGAA

>1196530|20
AGGGGTTCCCTGGAGACCCT

>1196940|20
TATTTATTTTTAAAAAACTA

>1196942|20
TTTATTTTTAAAAAACTAAA

>1197243|20
TGGTCTGGATCTCCTGACGA

>1197993|20
CTGTGGCTGGACAGCAACTG

>1199066|20
TTAAATAAATTTTAATTTCA

>1199384|20
ATGTACTTTGAAATGTATAT

>1199406|20
TTAAATGTACTTATATATAA

>1202490|20
AACTCCTGACCTCAGGTGAT

>1203084|20
GTCCACAGGCCCCTGGGCAC

>1206526|20
CCAGGAGGGCCCCCACCAGG

>1207476|20
GTGAACTGAGATCATGTCAC

>1207981|20
ACACATGCACCTGCCTGGGT

>1209461|20
CCATGTGCCACGGCCCAGGG

>1209889|20
GCTGGGGGCAGGCGCGCAGC

>1210560|20
AGGCCCCTGCTCAGGAGCAT

>1210720|20
CCGATGGCCTTGGCCAGTGG

>1210814|20
CAGGAGCAGCCCTTCTGCTG

>1210911|20
AGCGGGGGGCACCCTCTGCT

>1211646|20
TCTGGCCAAGATTTGCCAGA

>1212075|20
CTTGAACTCCTGACCTCAAG

>1212350|20
ACAAAAAGACCTCTTTATAT

>1213213|20
AAAAAAAAAAATTTTTTACT

>1214094|20
AACTCCTGACCTCAGGTGAT

>1215004|20
GATCACCTGACCTCGTGATC

>1216280|20
GGGGGCACCTTGGTGCCACC

>1216581|20
GATGCCAGGCGCCTGCCATC

>1216798|20
TGGTCATGGTGCAGTGACCA

>1216805|20
GGTGCAGTGACCACAGGACC

>1217120|20
GCTCTGCCCCCGGCCAGGGC

>1217695|20
GGCAGGTGACCTCACCCTCC

>1217778|20
CCAGCACCACTTGGGGCAGG

>1218629|20
CATTAGCACCTGTCCCAATG

>1218994|20
CTTCAACTCGGGAGGTGGAG

>1219233|20
AGAGGGATGGGCATCTCTGT

>1219604|20
GGGTTGGGGGGCCCCACCTC

>1222277|20
CCCCTTCCACCTGGACCGGG

>1222586|20
CCCTGCTGCCCGCGGCATGG

>1222821|20
CCCTCAGGCCAGCGTGACGG

>1223177|20
CGTCCGGCCAGGGACGGAGG

>1226037|20
CCACTGGGACCTCCAGGTGG

>1226586|20
GGGCACGGGGGCCTGGGCCC

>1226792|20
CAGAGCCAGCCCTGCCTCAG

>1227920|20
GGGGGCCGGGTCCAGCGCCC

>1228355|20
CTTCGTGGCCAGCCACGTGG

>1228444|20
CGCCAGCCTGGATGCTGGGG

>1228597|20
GGCCCTGAGGACACAGGGAC

>1229601|20
GACGGAGCCACGGCACCGGC

>1230792|20
GCCCTGCCACCTGGCTGGGC

>1231738|20
CCTCAGGGGCCCACCTGTGG

>1231791|20
CCTCAGGGGCCCACCTGTGG

>1232437|20
ACAGGCGTGTGCACGTGTGT

>1232456|20
TGGGGCAGGGGCCATCCCCA

>1232594|20
CGGGGCAGGGGCCATCCCCG

>1232682|20
CGGGGCAGGGGCCATCCCCG

>1232755|20
GTGTGTGTGTGCACAGGCAC

>1232820|20
CGGGGCAGGGGCCATCCCCG

>1232908|20
CGGGGCAGGGGCCATCCCCG

>1232981|20
GTGTGTGTGTGCACAGGCAC

>1233046|20
CGGGGCAGGGGCCATCCCCG

>1233086|20
CGGGGCAGGGGCCATCCCCG

>1233132|20
CGGGGCAGGGGCCATCCCCG

>1233366|20
GCCCCACCCTGGGCTGGGCC

>1234063|20
GGGGGATGGAACCCGCCCCC

>1234452|20
GTCCCGCCATCTGGCAGGCC

>1234505|20
CCCAGGCCACATGGGATGGG

>1234801|20
GTGACTGGTGGACCCGTCCC

>1234830|20
GTGACTGGTGGACCCGTCCC

>1235455|20
GGGCAGCACAGGTGAGGCCC

>1235594|20
GGAGCCCACAGGTGAGCCCC

>1237006|20
CAGGCCTGCCCGCACCCCTG

>1237157|20
GTGGGGGCTGGACACCCCAC

>1237304|20
CCTTCCCCTCCAAGGGAGGG

>1237456|20
GGGTCTGTCCCGAAAGAGCC

>1237531|20
CAGGGGCGGGTCCCACCCTG

>1238776|20
GGCACTCAGGACTCAGTGCC

>1239243|20
CCCCTCCCAGATGGGACGAG

>1239404|20
GTCTGGCCATGTGGCCATCC

>1239860|20
GTTCAGAGTCAACCCTGGAC

>1240817|20
CCACCCCTGAGCAGGGCCGG

>1241023|20
AGTCCTGGGGACCTAGGCCT

>1241140|20
GCCCCACCCAGGGGAGGGGC

>1241379|20
CCTTAGGGCCTGCCCCCAGG

>1241580|20
CAGGCTCCCATGAGAGCCGG

>1242120|20
ACCACACATACATGTGTGTT

>1243579|20
GAGGGCGCGGGCCCGCCCGC

>1243580|20
AGGGCGCGGGCCCGCCCGCT

>1243582|20
GGCGCGGGCCCGCCCGCTCC

>1243798|20
GTAGAGCGCCTGCGCTCGGC

>1244721|20
GGAGATCTGGACAGACTTCC

>1245010|20
GGGGCGGGCAGGCCGGCCCC

>1245240|20
GGGCCCCTGGGCTGTGGCCC

>1246882|20
CCCGGGTCCCAGCACCCTGG

>1247085|20
AGCTGCCTGGGCAGGCAGGT

>1248684|20
CTGGGGCTGTTCTGCCCGAG

>1249600|20
GCTGGACAGGGCTGCCCACC

>1250713|20
ACCCTGACACCTGCAAGGGT

>1252547|20
ATCACCTGAGATCAGGAGTT

>1253225|20
TCCATTTGCAGGCAAATAAA

>1254687|20
GGTGGAGGTGGACAGCCACC

>1254768|20
CTACGGCGATCTTGCGGTAG

>1254779|20
TTGCGGTAGTCCTCCAGCAA

>1255197|20
CAGGCAGTCAGGACAGGCTG

>1255804|20
TGGGACCCTCAAGGCCCCCA

>1256839|20
GCTGTGGCTGGACCCCCAGC

>1256924|20
ACTAAGTGCTGGCACTGGGT

>1257009|20
GCCAGTGGTCCAGCAGTGGC

>1259008|20
CTTGAACTCCTGGGCTCAAG

>1260757|20
AGAAGCTCCTGGCAGCTTCT

>1261242|20
GGAGGCCAGGACAGGGCTCC

>1263608|20
GTCTGCCCAGGTGGGCAGCC

>1263865|20
GGACGCAGCAGGCCGCCTCC

>1263875|20
GGCCGCCTCCCGCAGCGGCC

>1264325|20
TGGGGAGGGCCCTCACCCCA

>1267806|20
GCCAGCGAGGCCTGGCTGAC

>1269710|20
TTCCACCTGCCCAGGTGTTA

>1269783|20
GCCCTGGGGATGCCCAAGGC

>1270537|20
GGGTCTCCGGTCAGAGTCCC

>1271626|20
GGGGTCCCCCGGGTGGCCCC

>1272436|20
CTTGTTTAGCACAAGACAAG

>1272481|20
TGCCTGGCACCTGCCCAGCA

>1273017|20
GCCGCCAGGCTCCTGGAGGC

>1273588|20
CCGCGGAGGGGCCTCCGGCG

>1274123|20
GCCTGCGCCAGGGCGCAAGC

>1274506|20
GGGCACGGGTGCCTGTGCAC

>1274940|20
GTGTGCCCCGAGGGCCACTC

>1275930|20
GGGGGTGGGAACCCGCTCCC

>1276876|20
CACGTGCACAAGCACACGTG

>1278970|20
CTCAGGTCCCAGGCCCTGTG

>1279272|20
CTGGCCAGGTGCCTCACCAG

>1280179|20
CAGGGGGCCAGGGCCCACAG

>1280328|20
TCTGACTCACCTGAGGGAGA

>1280505|20
GGCCCAAGCCCGCATGGCCC

>1280661|20
CCCTGCCCCCAGTGGCAGGG

>1281277|20
CCCTGACCCCAGAGCCAGGG

>1282364|20
GAGGTCTGCGGGTAGAACTC

>1284279|20
AAGTCCTGGTCCATGGACTT

>1284525|20
TGCGCCCCGCCCGGCCCGCA

>1285210|20
TCTCCGCAGGGCAGGGGAGA

>1287185|20
CCTGAGGGCCTGACCCCAGG

>1288272|20
GTCACAGGGAGCCCAGTGAC

>1289022|20
GGCGCCAACGGGTTGGCGGC

>1289090|20
AGGACTCCCCAGGGATTTCT

>1290032|20
CTTCCCGGGTCCCAGGGAGG

>1290815|20
CCCCGGTCCCCGCACCGCGG

>1291100|20
CGGAGCTGCCAGCAGCGGCG

>1293683|20
GCGGCTCTCCCGAGCGCCCC

>1293972|20
CCGCGGTGACATCACGGAGG

>1295168|20
TGGCTTCAGGGCTGAACACA

>1295524|20
TCAGGCCAGGGCTCGCCTCA

>1296040|20
CCCCACCTCTGGGGGTTGGG

>1296222|20
ATGAGTGTGCACAGACACAT

>1296702|20
GTGCCAGGCTTGCTGGGCAC

>1297263|20
TCACTCTCCTGGGAAAGTCA

>1297357|20
TTTACAAGTAAACTTGTTTA

>1297624|20
AACAGAGTCAGGACACTGCT

>1297937|20
ATCACCTGAGGTCAGGAGTT

>1300193|20
ATCACCTGAGGTCAGGAGTT

>1303815|20
TTTTGTATCTTGATCAAAAA

>1304732|20
ACCATGTTGTCCAGGATGGT

>1304756|20
ATCTCCTGACCTCAGGTGAT

>1305396|20
CTCGATGTCCTGACCTCGTG

>1306264|20
CCCTGGGTGGGCACCGGGGG

>1307166|20
CCCCCACGCAGGGGTGGAGG

>1307528|20
GTGACCCCAGCTGGGGCCCC

>1307839|20
TCTCAGACACATTTCTGTGA

>1307931|20
AGGCTGCGGCTCCAGAGCCT

>1309732|20
GCCGCCCTACCTGGGCCGGC

>1310461|20
GGCTGGACCCCGGGCCCGCC

>1310837|20
GTCCAGAATCGTTTCCGGAC

>1311140|20
ATCACCTGAGGTCAGGAGTT

>1311556|20
CCCAGCATGGACTTGCAGGG

>1314937|20
GTTGAAGACCAGCCTGCAAC

>1315502|20
ATCACCTGAGATCAGGAGTT

>1317334|20
CTCCTGGGGAACCACTGGAG

>1318962|20
AAGCCCTAATTTGGGGGCTT

>1320321|20
ACACTTGGGAACCCCAGGGT

>1320472|20
AAACCTAAAATTATAGCTTT

>1321117|20
AATAATATTTTACAATTATT

>1321226|20
GCTAGGGGGCCCCTCATAGC

>1321426|20
GGAGTGGGGCCCCCTAGTCC

>1321864|20
CGCTCCGGATGTCCTGAGTG

>1323702|20
ACCATCCTGCCCAACATGGT

>1323962|20
TCTATATATATATATACATA

>1323963|20
CTATATATATATATACATAG

>1327095|20
TTACATTTTTTAAAAGTTAA

>1327104|20
TTAAAAGTTAAAGCATTTAA

>1327431|20
TCCTACAGGTGCCTCTTGGA

>1327731|20
TTAAAGATGCACACCTTTTA

>1329010|20
CTGTCTGCCTTGGCAGCCAG

>1329284|20
ATCACCTGAGGTCAGGAGTT

>1329644|20
GAAAACAAGTGCTTTGTTTC

>1329907|20
ATCACCTGAGATCAGGAGTT

>1330560|20
AAAACACTTAAAAATGTGTT

>1330609|20
GAATACGTCAGGAACTATTC

>1331338|20
CCTGAGCTCAGGAGTTCAAG

>1331501|20
GTGAGCCGAGATCGCATCAC

>1332807|20
GAGATGACAGGTGTGAGCTC

>1332815|20
AGGTGTGAGCTCCCACATCT

>1333018|20
AATCCTTGGAGCCCAGGAAT

>1334227|20
AGGCCCCGGGTCAGGGGCAT

>1334605|20
CGCCCCCAGATCCCGGGGCG

>1334628|20
GCCGCTGCCGCGGGAGCTGC

>1335000|20
GGGACTCTTCCAAGATGCCC

>1336139|20
GGTTGGTGGTGCCTCCAGCC

>1336686|20
TCCCCAGCAACTGCTGGCAA

>1337565|20
CAAAGATTTGAAAGTCTTTG

>1338285|20
GATCACCAGGTCAGGAGATC

>1339440|20
AACTCCTGATGTCAGGTGAT

>1339839|20
AAACTTTCAAATTAAACTTT

>1340102|20
ATATCCTGACCTCATGATCT

>1341256|20
TTAATCCAGAGCTGAAATAA

>1342598|20
GGCGCCTGCAGGCCGGCGTC

>1342997|20
GGGAGGGGCAGGCCGCCCCC

>1343156|20
GCGGCCCGACCTCGGCTCGC

>1343163|20
GACCTCGGCTCGCCGCGGCC

>1343659|20
AAAATAAGAAGTTTTATATT

>1344394|20
ACCAGGCTGACCAACATGGT

>1347784|20
AACATTTCACATGAAAGGGT

>1348130|20
TTAGTGGGAGTTCTCACTCA

>1348394|20
ACACGTGCACGGGTACGTGT

>1349163|20
ACTTTTAGAACTCAAAAATT

>1349340|20
AAAAACAAAGTTTTAGTTTT

>1349593|20
CCTTTTTGGAGCCAAACAGG

>1349791|20
AAATTTTAAGGTTACATTTT

>1350345|20
CACAGTTAAGTTTCACTGAG

>1350468|20
AATTCATTAGCTAATGATGT

>1350822|20
TGTAGTTTATCTAATCTACA

>1351744|20
TAATGTTAAACTTAATTTTA

>1352010|20
TAAAAACAATAATTTTTTTA

>1352483|20
TATACAACATTTTTTGCATA

>1353020|20
TGTGTCATACCTTTGAAACA

>1353154|20
AATTCTTTCTTGAAAAATTT

>1354578|20
CCCACTGCGTCCGCAGAGTG

>1355614|20
GCCGCCCGCCCGCGGCCGCC

>1355638|20
GCGCCGCCGTCCAGCCGCGC

>1355794|20
CGCGCTGCAGCAGCAGCTCG

>1356578|20
AGGCTCAGCCTGGTGACCCT

>1356864|20
ACAAGCAGGAACATGCTTGT

>1357035|20
AGGGGTGGGTGCCGGCCCCT

>1357630|20
GGCCCAAGGGACCAGGGGCC

>1358098|20
GGGGCAGAGGCCGCAGCCCC

>1358839|20
GTTTTGCAACTTTTTAAAAC

>1359366|20
ACCATACTGGTCAGGCTGGT

>1359390|20
AACTCCTGACATCAGGTGAT

>1360527|20
ATGGGAAAAGTTTTGCCCCT

>1361193|20
CCCGCCCGGCACAGGGAGGG

>1361430|20
AGGTCTTCCAGGGCAGCCCT

>1361957|20
AAGGGACAGCTCTGTCCCTT

>1363691|20
GGGGCTCCCAGGGGAGACAC

>1363895|20
ACACCCACCCTGTTTGGTGT

>1364157|20
GATCACCAGCTCAGGAGATC

>1366074|20
CCAGCTCCCTTGGCTGCTGG

>1366452|20
CCCTCCGTTGGAAGGCAGGG

>1366733|20
CTAGCCCCTGCAGGGGCAGG

>1366829|20
GACCCTGGGTCCCCAGGCCC

>1367267|20
AGCTGGGGGACCCCTCAGAT

>1368187|20
CAGCTCTGGGGCCAGAGGGG

>1368615|20
GACCACAGCCAGCTGGGGAC

>1369003|20
CCCTTCTCCCTGGAGAGTGG

>1370694|20
GCTGCTGGGACCCCAGCACC

>1371976|20
TGTCCTGGGGGCCTAGGCCA

>1372319|20
CAGCCCCCCGAGGGGACCTG

>1372420|20
CCACTGCCCCTGGGCACCGG

>1372885|20
CCCAGGGAGCCCTAGCTGGG

>1373973|20
TCTCCTGGGGACCCAGGGCA

>1374038|20
CTCCTAGCTGCAGCTCAGAG

>1374297|20
TCCCCAGCATCTGCGGGGCA

>1375948|20
GCTGTGAGAGGTCTCACCCC

>1375992|20
TGCCCTGGGGTCCGTGGGCA

>1378545|20
GATCTCCTGACCTGGTGATC

>1378727|20
CAGCTCCCGGGCAGTAGCTG

>1378974|20
AACTCCTGACCTCAGGTGAT

>1381025|20
AATTCCTCTTTAAAGGAATT

>1381598|20
ATCACCTGAGGTCAGGAGTT

>1381685|20
GGTTGCAGGTGCCTGTAATC

>1383878|20
AACTCCTGACCTCAGGTGAT

>1385189|20
GATGCTGAGTCCTCAGCAGC

>1387972|20
CTCCCTCCTTGAGCTGGGAG

>1389476|20
TTGTAGGATTTATGCTACCA

>1391305|20
GCCTAGCTGAACAGGTGGGC

>1391563|20
GAGGGAACATCTGTTCTGTC

>1391896|20
GTGTGGACCCTGGTGGACAC

>1392010|20
CAGGGGAGGCTCCTCCACAG

>1392045|20
CACGCCTGCAGGTGGGCGTG

>1394443|20
CCCTGCTCCCTGCAGGAGGG

>1394823|20
TGGGGTCAGTCCTGTCCTCA

>1395047|20
CCTGGGACCTTGGTCCCCCG

>1395154|20
CATAGGGTGACCGCCCCATG

>1395406|20
GAACCCGGGCCCCCGAGGTC

>1396178|20
CATCAATGCCTGCATCGACG

>1396211|20
CGACCTGCCAGGGCAGGAGG

>1396789|20
AACCCCTGACCTCAGGTGAT

>1397339|20
TGAGGGGCCCTGGCGCCTCA

>1398481|20
ACCAAGTCCATTGGCTTGGT

>1398602|20
CCCAGGGCCAAGGAGCTGGG

>1398758|20
GTGTGACAATCTGGTCACTC

>1398822|20
CTACCTTGATTTGAACGTAG

>1398970|20
TGGGACCAGGTCTGTTTCCA

>1402453|20
CACGTGGTGAACATCATGTG

>1403202|20
TGAGGCTGCCTGAAGCCACA

>1403273|20
CCTGTGCCCAGGAGGACAGG

>1404174|20
GGGGCCGGGTGCCCGTGCCC

>1406732|20
ATTTAGAATTCATTGTATAT

>1407433|20
CGCGCCGCCAAGGCGGCGCG

>1407450|20
GCGCGAGCTGGAGCACTCGC

>1408214|20
TCTATTTATTTATATATTGA

>1409376|20
GTTTGGGCCCAGGCCCAGGC

>1411347|20
CTGTCACTGCTCTGTGGCAG

>1411390|20
TCAGTCCCCTCGGGGTCAGA

>1412186|20
CTAGAATAATTTTTTTTTAG

>1413119|20
ACTCTTGCCTAGGCTGGAGT

>1413598|20
AACTCCTGACCTCAGGTGAT

>1414300|20
GGGAGGTCCCCGCGCCTCCC

>1414647|20
CACGTGTACAGGCACACATG

>1417284|20
GGCGTGGGCCGGTCCACGGC

>1417580|20
GCCCGGGCGCGCGCCAAGGC

>1418151|20
CTCCCTCCTTGAGCTGGGAG

>1420510|20
TCCCGCATCACGGTGCTGGA

>1421153|20
CTCCGGCAGGTCAGCCGGCG

>1421845|20
CACACTCCAGGTGGAGTGTG

>1421882|20
GAGGGAACATCTGTTCTGTC

>1422215|20
GTGTGGACCCTGGTGGACAC

>1422329|20
CAGGGGAGGCTCCTCCACAG

>1422364|20
CACGCCTGCAGGTGGGCGTG

>1423534|20
ACCATGTTGGTCAAGTTGGT

>1423940|20
ACCAGCTTGGTCAATATGGT

>1424486|20
CCCTGCTCCCTGCAGGAGGG

>1425237|20
GAACCCGGGCCCCCGAGGTC

>1426183|20
GACACAGGGCCCCCTGCCTC

>1427026|20
GTGTGACAACCTGGTCACTC

>1427245|20
TGGAACCAGGTCTGTTTCCA

>1427648|20
CTTGAGGTCAGGAGTTCAAG

>1429509|20
CACATGGTGAACATCATGTG

>1430311|20
CACCTGAGGTGCCTAAGGCG

>1430385|20
CCTGTGCCCAGGAGGACAGG

>1431106|20
TGGGGACTGGGCTGTGCCCA

>1431790|20
CCCTCCCTCCTGAAGGAGGG

>1432891|20
AATTCCTCTTTAAAGGAATT

>1433460|20
ATCACCTGAGGTCAGGAGTT

>1435171|20
ACCAGGTTGGTCAGGCTGGT

>1435986|20
TATATATATATATGTATAAA

>1435989|20
ATATATATATGTATAAATGT

>1435990|20
TATATATATGTATAAATGTA

>1435992|20
TATATATGTATAAATGTATA

>1435994|20
TATATGTATAAATGTATATA

>1435995|20
ATATGTATAAATGTATATAT

>1435998|20
TGTATAAATGTATATATAAA

>1436009|20
ATATATAAATGTGTATATAT

>1436012|20
TATAAATGTGTATATATATA

>1437006|20
GATGATGCACCTGCCTCAGC

>1437480|20
AACTCCTGACCTCAGGTGAT

>1438113|20
AACTCCTGAGCTCAGGCGAT

>1438291|20
TATATATATATATAAATGTA

>1438292|20
ATATATATATATAAATGTAT

>1438639|20
GATAAAATGGACACTTTACC

>1439338|20
CATTGCATTGCATTGCATTG

>1439583|20
CTTGAACTCCTGACCTCAAG

>1440198|20
GAGTGACTGAGCTCTCACTC

>1441390|20
AGCACCTGAGGTCAGGAGTT

>1441616|20
AAAAAATAAAATAAGTTTTT

>1441620|20
AATAAAATAAGTTTTTTTTT

>1441621|20
ATAAAATAAGTTTTTTTTTT

>1444092|20
CCTGTGCCCAGGAGGACAGG

>1444976|20
GTGCCTGCCACGGCAGGGCC

>1445234|20
ATCACCTGAGGTCAGGAGTT

>1447543|20
GTGGCGGTGACCACCGGCTC

>1447817|20
CGCGCCGCCAAGGCGGCGCG

>1447834|20
GCGCGAGCTGGAGCACTCGC

>1449701|20
CTGTCACTGCTCTGTGGCAG

>1449744|20
TCAGTCCCCTCGGGGTCAGA

>1452010|20
CTTGAACTCCTGACTTCAAG

>1452967|20
GGGAGGTCCCCGCGCCTCCC

>1453314|20
CACGTGTACAGGCACACATG

>1455270|20
GGCATGGACCTGTCCGTGGC

>1455583|20
GCCCGGGCGCGCGCCAAGGC

>1456154|20
CTCCCTTCTCAAGCTGGGAG

>1458882|20
CTCCGGCAGGTCAGCCGGCG

>1459944|20
GTGTGGACCCTGGTGGACAC

>1460058|20
CAGGGGAGGCTCCTCCACAG

>1460093|20
CACGCCTGCAGGTGGGCGTG

>1460375|20
GGGGCGGAGTTCGTCGCCCC

>1461168|20
CTCGACCTCTGGAGCTCAAG

>1461356|20
GGGATTACAGATGTGAGCCC

>1461743|20
CCCTGCTCCCTGCAGGAGGG

>1462123|20
TGGGGTCAGTCCTGTCCTCA

>1462347|20
CCTGGGACCTTGGTCCCCCG

>1462454|20
CATAGGGTGACCGCCCCATG

>1462760|20
GGACTCCGGGTCCCGAATCC

>1463156|20
CGACCTGCCAGGGCAGGAGG

>1463283|20
GCTCAGGGTCCACCCCGACC

>1463990|20
TGAGGGGCCCTGGCACCACA

>1464234|20
CATGGCTGCTCGTAGCCCTG

>1465597|20
TGGAACCAGGTCTGTTTCCA

>1467878|20
CACGTGGTGAACATCATGTG

>1467899|20
CACTGTTGGACCCACCTGTG

>1468741|20
TGAGGCTGCCTGAAGCCACA

>1468812|20
CCTGTGCTCAGGAGGACAGG

>1469547|20
TGGGGACTGGGCTGTGCCCA

>1470848|20
CGCAGGCTGCACAGCTTGGG

>1470970|20
GTAGCGCCGTCCGGCTCTCC

>1471068|20
GCATGAGGTCGATCTCCTGC

>1471118|20
TCGGAGGCGTCCACCACCGA

>1471575|20
CCGCCCCGGGGCCGCGGAGG

>1472138|20
GTGGAGCCCGCGGGCCCCAC

>1473028|20
GTGTCCTGCCTGCACCACAC

>1473491|20
GAGACATCTTGACATGTCCC

>1474313|20
CTGTTCAGCAGGGTTAACAG

>1474456|20
TTCGTACATGGACGTACAAA

>1474958|20
GAAGGCGGCTCGCGGCCTGC

>1475095|20
CGCCCCGCAGGTGCGGGAGG

>1478235|20
GCCACACTGGACCGTGAGGC

>1481994|20
ATCACCTGAGGTCAGGTGTT

>1484209|20
TGGCCAATCCCGAGAGGCCA

>1484553|20
GCTTTCTGTCCACACAGAGC

>1485574|20
ATATATATATATATGTATAT

>1485575|20
TATATATATATATGTATATA

>1485577|20
TATATATATATGTATATAAA

>1485578|20
ATATATATATGTATATAAAT

>1485936|20
CCAGACCCCACGGGGCCTTG

>1486174|20
CCTGGTGGTTCATCAGCAGG

>1486611|20
TATAAATAGCACCATTTGTA

>1487457|20
CTGCTACACGTGTGCAGCAG

>1488409|20
AAAAAAAAAAATTACTTTTT

>1488700|20
ATTTAGTTATTTAAAAAAAT

>1489301|20
GACCTCATCCAGAGGAGGCC

>1489434|20
TCAGTGGCCAGGGCCTCTAA

>1490064|20
CTGCCACGCCAGTGTGGCTG

>1490483|20
CTGAGTGACGGGACACACAG

>1490836|20
CAGGGGCCAGGTGGCGGCTG

>1491159|20
CTTGAGTTCAGGAATCCAAG

>1491925|20
AAAAAAAAAAATTTCATTTT

>1493935|20
AACATTTAGAGCTACACGTT

>1493956|20
ACTTGCTTTTGAAGACAAGT

>1494295|20
ACTCCAAGCAAGCTTGGGAT

>1495322|20
CCCAAACTCTCGACCTTGGG

>1496394|20
GTGGTGGGGTCCCCCTCGAC

>1497037|20
CCACAGGGAACTGCCTGGGG

>1497532|20
CGTGGCAAGTACTTCCCAGG

>1498278|20
GACAGTCCCTGGGGACTTAC

>1498427|20
GCAGACGCCTGGGACTCTGC

>1498713|20
ACCAGTTTGGTCAAGATGGT

>1499009|20
ATCACCTGAAGTCAGGAGTT

>1500199|20
TGGTTTTGAAATCATAAACA

>1501185|20
ACAGGAAACGTGTGTCATGT

>1501589|20
CATTGGAGATCTCACCACTG

>1501882|20
TCGCTCTTGAGCAAGAATGA

>1503426|20
AAACAAAATGCAGTTTGTTT

>1503646|20
CCAGACAAGTATTTGTCTGG

>1504329|20
ATCACCTGAGGTCAGGAGGT

>1506116|20
TGCATGCGTGAACACATGGA

>1506933|20
TCTACTCTTTTATGAGTAAA

>1508446|20
ATCACCTGAGGTCAGGAGTT

>1508916|20
AACTCCTGACTTCAGGTGAT

>1509452|20
AAAAAAGAGACCGCTTTGTT

>1510258|20
GCGTCCTGACATCAGCACCC

>1511038|20
TAATGGTTTGGAAATAATTA

>1511697|20
CTGGGATGAACTTGTCCCAG

>1512669|20
CAGCCTCTCTTGAGTGGCTG

>1512760|20
TGCCCCCTTCCAAGTTGGCA

>1512816|20
TGCCCAGCCACGGCTGTGGA

>1515057|20
ACATATACACGTGTGTATGT

>1515058|20
CATATACACGTGTGTATGTG

>1515594|20
ACCATCTTGGTCAGGCTGGT

>1516811|20
CTTGAACTCCTGGGCTCAAG

>1517869|20
CCCATTTCAAATGATTTGGG

>1517941|20
TTTCAGAAGCCCCTCTGGAA

>1519110|20
CTCGGCTGGGCCCAGCACAG

>1521148|20
TCTTTTTTTAAAAACAAACA

>1521644|20
AGAGGAGTACCTTCTCCTCT

>1521753|20
TCCAAACGACTTCCTGTGGA

>1523246|20
TCATTGTTTTGAAATAATTA

>1523922|20
CTGGGCGGATGTCCTCACAG

>1525605|20
ATCACCTGAGGTCAGGAGTT

>1526859|20
AACTCCTGACCTCAGGTGAT

>1526994|20
GACACAGTGTCCACAGTGAC

>1527675|20
ATCACCTGAAGTCAGGAGTT

>1528002|20
ATCACCTGAGGTCAGGAGTT

>1529537|20
GACAGCAGGGCCCGGCTGCC

>1529867|20
CTCAGCAGGTTCCGGCTGGG

>1532320|20
GGGTTGGGGGTCCCCATGCC

>1534033|20
GGGCCAGGCCTGCCAGGCTC

>1534041|20
CCTGCCAGGCTCCCGGCTGG

>1535099|20
GGCGGCCGGGGCCAGGCGCC

>1535189|20
GCAGCCCGGAGCCTGGCAGC

>1535337|20
GCGGCGCAGGGCGGCGGCGC

>1535926|20
CCGCCCTGGACCCGCGGCGG

>1536473|20
CTGAGCCAGCTCTGGGTCTG

>1538129|20
TGAATGAGTTCACTTTTTCA

>1538473|20
GGCCACGGGGGCTCGTGGGC

>1538486|20
CGTGGGCAGCCCTGGCCAGG

>1539996|20
GTCCAGTGGTTCCATTAGAC

>1542576|20
AATGTCCTGTCCTGAACATT

>1542679|20
TTGGTGCAAAGTTACACTAA

>1543418|20
ATATAATATATGTACTATAT

>1543426|20
TATGTACTATATATTATATA

>1543439|20
TTATATATGTATATATATAA

>1543452|20
TATATAATATGTATTATATA

>1543453|20
ATATAATATGTATTATATAT

>1543470|20
TATAATGTATGTATAATATA

>1544025|20
CTTGAGCCCGGGAGGTCAAG

>1544669|20
CTTGAGGTCAGGAGTTCAAG

>1544976|20
CTTGAGGTCAGGAGTTCAAG

>1545571|20
TTGGCTGTGTCCCCATCCAA

>1545658|20
ATGGGGCCAGTTACCCCCAT

>1545757|20
TCCTGCAGCCAGGTGAAGGA

>1550735|20
GCCGCTCGGAACCTAGCTGC

>1552565|20
GCCTGTGGCGTGCCACACAC

>1553736|20
ATGCTGGACAGGTCCAGGGT

>1554332|20
GAGCCCTGGGGCCAGGGTGC

>1554336|20
CCTGGGGCCAGGGTGCCAGG

>1554772|20
TGGCCCCTCCAGAGGGTCCA

>1556117|20
AAAAGCTGAGGTCAGTTTGT

>1557449|20
GGCCCAGGCTGGCCTGTGTC

>1558589|20
GCGCCAGGCTGGCACGGCGC

>1558599|20
GGCACGGCGCCCGCCTTTCC

>1558992|20
GTGCAGTGGGACCAGGGCAC

>1559249|20
TGCACGCAGTGCTACATGCA

>1559338|20
CCGCACCGGCTCCTGTGCGG

>1559436|20
CAAGTCTCTCCAGAGCCGTG

>1559588|20
AGCCAGCACCTGGGCTGTCT

>1559618|20
TGCGCTCTGGTCCGAGGGCA

>1559724|20
CCCTCCCTGCACGTGGAGGG

>1559726|20
CTCCCTGCACGTGGAGGGAG

>1559922|20
CATCAGGGAAGTCCCTGGAG

>1560659|20
TCCGCAGGCAAGCCGGCGGA

>1561921|20
GAGTCAGGCCTGCCTGTCTC

>1562462|20
AGCGTGGCCCTGGACAAGCT

>1562609|20
CCCATACTGGCCAGTCTGAG

>1564153|20
CAGGCTCTGGGCAGGGCCTG

>1564717|20
GGTCCGGCGGCCTCCGGGCC

>1564782|20
GGGGCGCGGCCCCGGGCCCC

>1565680|20
GAGGTGGCGAGCGCCGCCCC

>1565911|20
GCCGCGCCGTCCGCCGCGCC

>1566302|20
ACTCCCCAGGGCTGTGGGGT

>1567711|20
CCGGCTGGGGGCCCCGGCGG

>1567744|20
CGCAGCGCAGGTGAGCGGCG

>1568499|20
GGTGGGCGCCCGCCCCCGCC

>1568867|20
GGGGAGCCCGTGGGAGCCCC

>1569210|20
GCGCTCATGCACCTGAACGC

>1569731|20
CTCGGGGTGGGCAGCCCGCG

>1571030|20
AGACGAGGAGTTCCGAGTCT

>1571461|20
CCTCCTCCCGGGGAAGTAGG

>1572398|20
CCCCGGCAGGTCTCCCTGGG

>1572901|20
TGGGCACCTCCAGGCCCCCA

>1573648|20
CGCTGGGCCTCGGCCCTGTG

>1574244|20
CTTGAGCCCAGGAGTTCAAG

>1576505|20
CAGCACCGGGGCGAGTGCTG

>1576647|20
ATCACCTGAGGTCAGGAGTT

>1578766|20
AATCAAATGTCCATTTTTTT

>1582462|20
GGTACAGCAGATGTTGTACC

>1582619|20
CTGATGATGTTCTTCCTCAG

>1584081|20
CAGGAGTCCTGGGAGTCCAG

>1584988|20
AACTCCTGACCTCAGGTGAT

>1586649|20
TCAGTCACAACTGTGACATA

>1587157|20
CACGAGGTCAGGAGCTCGAG

>1587704|20
GGTGAGGCAGGTGAATCACC

>1587718|20
ATCACCTGAGGTCAGGAGTT

>1588273|20
ATTTGGAAAAATTTCAATAT

>1588520|20
AGTATTATGAACATACTAAT

>1589566|20
GTGAGCCGAGGTCGCGTCAC

>1590177|20
ACGTTGGCTCCAGACAGCGT

>1590929|20
AAAGGCCGATCTCGGAATTT

>1591750|20
GTGGCGCGATCTCGGGTCAC

>1592303|20
GATCTCATGACCTTGTGATC

>1593823|20
CTTTGGACACATGTAAAAAG

>1594255|20
TGTTCGTTTACAAAAGCACA

>1594385|20
AGTTATTTTAAAAAATGTCT

>1595496|20
CCTGTGGTTCCAGCCACATG

>1596834|20
AGCCGAGGGCTCTCTTGGCT

>1597595|20
GGCCAGCAGCTCGGCTGACC

>1598322|20
ATCGCCTGAGGTCAGGAGTT

>1599769|20
AAAGTCACCGGGGAGATTTT

>1600577|20
TAATGGATTAAAATCCAGAA

>1600626|20
CACACAGAGAACCCTCTGTG

>1602568|20
GCCCGACCTGGAGGCCGCGC

>1603584|20
CTTGAGCCCAGGGGTTCAAG

>1606882|20
GCGGGGCCCGGGGGCCTCAC

>1609979|20
AGGCCACCCATGTGTGCCCT

>1610257|20
CTGGCTGGGCCCTGAGCCAG

>1610806|20
GCAATGAGGACCCCCATTCC

>1611043|20
ATCACCTGAGCTCAGGAGTT

>1611047|20
CCTGAGCTCAGGAGTTCATG

>1611568|20
AAAAAAAAAAATTTTTTTTT

>1612595|20
CAGATTCCGGCCTGAAACTG

>1613520|20
ATCTCCTGACCTCATGTGAT

>1614754|20
CAGATGCTGGTCAGCCTGTG

>1615273|20
TGTGCCAGGAACCAGGAACA

>1615408|20
GTCAAACCTTCATGTTTGGC

>1616297|20
CACTTTGGGAGCCCAAGGCG

>1616558|20
AAAAAAGTTGGAGCATTTTT

>1618000|20
ATCACCTGAGGTCAGGAGTT

>1618571|20
TGCTGTCGGGCCCGAGCGCA

>1620518|20
CGAGGATCACTTGAACCTGG

>1621207|20
CTTGAGGTCGGGAGCTCGAG

>1621955|20
ATCACCTGAGGTCAGGAGTT

>1622424|20
ACAACAAATGCTTTTGATGT

>1624454|20
CGCGCCGAGTGCTCCGGGCG

>1624500|20
TTCCACTGCAGGCAGAGGGA

>1624594|20
GGGGGGACCGTGGCCCCACC

>1624638|20
CCCGGGCGGTTCCGCCCGGG

>1624872|20
GCGGGGGGCGGGGCCGCCGC

>1624874|20
GGGGGGCGGGGCCGCCGCGC

>1625006|20
CGGGCGCGCCTGCGGCCCCG

>1625502|20
ATCGCCTGAGGTCAGGAGTT

>1625743|20
AAATAAATAAATATTACTTT

>1626390|20
GTGAGCCAAGATTGGGCCAC

>1627633|20
TTAATAATTTTAATTTTAAA

>1627964|20
GGGTCCCCACCTGGAGACCC

>1629060|20
CCTCCTGGGCTCCCAGCAGG

>1631718|20
GGTGGGCGCCCGCCCCCGCC

>1632086|20
GGGGAGCCCGTGGGAGCCCC

>1632429|20
GCGCTCATGCACCTGAACGC

>1632950|20
CTCGGGGTGGGCAGCCCGCG

>1634250|20
AGACGAGGAGTTCCGAGTCT

>1634681|20
CCTCCTCCCGGGGAAGTAGG

>1636120|20
TGGGCACCTCCAGGCCCCCA

>1636867|20
CGCTGGGCCTCGGCCCTGTG

>1637463|20
CTTGAGCCCAGGAGTTCAAG

>1638113|20
CCCCTCGGTGTACCTTGGGG

>1639715|20
CAGCACCGGGGCGAGTGCTG

>1639857|20
ATCACCTGAGGTCAGGAGTT

>1641976|20
AATCAAATGTCCATTTTTTT

>1645694|20
GGTACAGCAGATGTTGTACC

>1645852|20
CTGATGATGTTCTTCCTCAG

>1648030|20
ATCACCTGAGGTCAGGAGTT

>1648320|20
CATTAAATATTTAAATAATG

>1648412|20
CTTGAACTCCTGGGCTCAAG

>1653623|20
ATTTGGAAAAATTTCAATAT

>1654884|20
GTGAGCCGAGGTCGCGTCAC

>1655499|20
ACGTTGGCTCCAGACAGCGT

>1656218|20
AAAGGCCGATCTCGGAATTT

>1657039|20
GTGGCGCGATCTCGGGTCAC

>1657893|20
GATCTCGTGACCTCGTGATC

>1658019|20
GTGACACAATTTTGGGTAAC

>1658185|20
GATCTCATGACCTTGTGATC

>1659708|20
CTTTGGACACATGTAAAAAG

>1660071|20
TAGAGAGCTGCAAATCTCTA

>1661406|20
CCTGTGGTTCCAGCCACATG

>1663686|20
AAAAAAAAAAGTTTTTTTTT

>1663687|20
AAAAAAAAAGTTTTTTTTTT

>1663910|20
ATGGGGCAGGGCAGCGCCAT

>1663947|20
GCAGGGCCTGCGGGACCTGC

>1664317|20
AAAAAGTCTCCAGTCTTTTT

>1664694|20
ATCGCCTGAGGTCAGGAGTT

>1666132|20
AAAGTCACCGGGGAGATTTT

>1673659|20
ATCACCTGAGGTCAGGAGTT

>1674474|20
CTTGAGGTCGGGAGCTCGAG

>1675004|20
ATATATATATATATATACAT

>1675005|20
TATATATATATATATACATA

>1675006|20
ATATATATATATATACATAT

>1675007|20
TATATATATATATACATATA

>1675011|20
TATATATATACATATACACA

>1675230|20
ATCACCTGAGGTCAGGAGTT

>1675699|20
ACAACAAATGCTTTTGATGT

>1677733|20
CGCGCCGAGTGCTCCGGGCG

>1677779|20
TTCCACTGCAGGCAGAGGGA

>1678138|20
GCGGGGGGCGGGGCCGCCGC

>1678140|20
GGGGGGCGGGGCCGCCGCGC

>1678272|20
CGGGCGCGCCTGCGGCCCCG

>1679864|20
TTAATAATTTTAATTTTAAA

>1680666|20
GCGTCCCCACCTGGAGACCC

>1681670|20
CCTCCTGGGCTCCCAGCAGG

>1684606|20
GTGGGGCCGGGCAGCCCCTC

>1684659|20
CTGGGACAGAGCCATCCCAG

>1686183|20
GGGGTCAGGGGCCCCACCCC

>1687984|20
TTTCATCGCTGGCGATGGCA

>1688236|20
CGGAGGGGGCTCCCTCTCAG

>1688831|20
AAAATCTTTAAAAAGGTGTT

>1689343|20
CCGTGGCAGCCCTGACACAG

>1689869|20
CGGGTCACACATGTGGCTCG

>1694835|20
ATCACCTCAAGTCAGGTGTT

>1695399|20
TGGCCTGGAGGTACAGGACA

>1695775|20
ACCATCACAGCTGTGCTTGT

>1696118|20
ATCACCTGACGTCAGGGGTT

>1696573|20
AGACTACTCAGGAGAATTCT

>1696888|20
TAATTTAATAAAATAAATAA

>1698721|20
CAGCCACTTGGAAGTTTCTG

>1700763|20
ATCACCTGAGGTCAGATGTT

>1702265|20
ATCACCTGAGGTCAGGAGTT

>1702493|20
AAATATATATATATATATAT

>1702498|20
TATATATATATATATATACA

>1702529|20
ATATATTATTAAAAATATAT

>1702530|20
TATATTATTAAAAATATATA

>1702538|20
TAAAAATATATATCTTATTA

>1702707|20
CATACCATGTTCATGGATTG

>1704256|20
ATCACCTGAGGTCAGGAGTT

>1704801|20
AACTCCTGACCTCAGGTGAT

>1705596|20
GTGTGTGTATATATATACAC

>1705597|20
TGTGTGTATATATATACACA

>1705599|20
TGTGTATATATATACACACA

>1705600|20
GTGTATATATATACACACAC

>1706133|20
GGGTGAGTCAGGACTGACAC

>1706346|20
ACCAGCCTGGCCAAGATGGT

>1706846|20
AACTTACTGCCCACTAAATT

>1706936|20
AAGACTTTCTGGAAAGTGCT

>1706958|20
AGCCATGTGACCACAGGGCT

>1707043|20
CTCCACCTACTTAGGGGCAG

>1708348|20
TCTACAAAAAATTTTATAAA

>1709111|20
GAGCTGGGCACGCCCTGTTC

>1709301|20
TGTATAGAATCTTTTATTCA

>1709648|20
TGGCCGCGCGCTCGCGGGCA

>1709650|20
GCCGCGCGCTCGCGGGCAGC

>1709732|20
CGCTGCCGCGGGCGCCTGCG

>1709853|20
GCCGCCCGGACCCCGGCGCC

>1712028|20
GACCTTGAAGATTCAGGGGC

>1714003|20
GAGCGAGCTGCAGGTCACTC

>1715995|20
AAAAAATTACTTTTTTTTTT

>1716814|20
TGACTTTAAAATTAAATACA

>1717244|20
TTTTTTTTTTTAAAGAAATA

>1717245|20
TTTTTTTTTTAAAGAAATAA

>1717246|20
TTTTTTTTTAAAGAAATAAA

>1717495|20
TCAAAATTTTTAAAATTTAA

>1718597|20
CTGAGGGCACGTGACTTCAG

>1718658|20
CTACATCAACATTTATCTAG

>1718856|20
TGTCATGCCCAGCCAAGACA

>1720060|20
AAATGCCCAAATGACCATTT

>1721381|20
GCTGTGGTCAGGACTGCAGC

>1722165|20
AAATTGTTTAAAGACAAATT

>1722835|20
AACTCCTGACCTCAGGTGAT

>1723449|20
TGTGCCCTGGGCTGGGCACA

>1723867|20
GGGCTCACACCTGTAATCCC

>1724286|20
CCTGAGGTCAGGAGTTCAGG

>1724608|20
TCCTCCATGTTCACAGAGGA

>1725899|20
CCCTAATCTGAAGATTCAGG

>1726326|20
ACCATGTTGGTCAGGATGGT

>1727060|20
GCTGGGTCTGTAATCCCAGC

>1728094|20
CCTCTGGAAGCCTGCAGAGG

>1730692|20
GTGTTTTTTTTAAATAACAC

>1733342|20
TGAAGGCAGGACTGACTACA

>1733989|20
CTTGCAGTCAGGAGTTCAAG

>1735749|20
TTAATTAATTAATTAAAAAA

>1736376|20
ATCACCTGAGGTCAGGAGTT

>1736976|20
AAAACAAAAAATTTTTTTTT

>1737202|20
AACTCCTGACCTCAGGTGAT

>1737534|20
TTCAGATGATCTCTTCTAAA

>1738404|20
CTCTGTTTCAAGAAAGAAAG

>1740491|20
ATCAAACTAGATGTTTTGAT

>1740677|20
GGCTGGAGCTCGCTGCAACC

>1741510|20
AAAAAATATATATATATATT

>1741511|20
AAAAATATATATATATATTT

>1741513|20
AAATATATATATATATTTTT

>1742328|20
AACTCCTGACCTCAGGTGAT

>1742499|20
TATATATATACATATATATA

>1742500|20
ATATATATACATATATATAT

>1742501|20
TATATATACATATATATATA

>1742502|20
ATATATACATATATATATAT

>1743100|20
ACTCTAGCCTGGGCGACAGT

>1743810|20
TATAGATATACATGTATATA

>1743811|20
ATAGATATACATGTATATAT

>1743812|20
TAGATATACATGTATATATA

>1743813|20
AGATATACATGTATATATAT

>1743885|20
CTCTTTTGGACCTTAAAGAG

>1744851|20
GAACATTTTTTAAAAAATTC

>1745147|20
CTTGAACTCCTGGGCTCAAG

>1745237|20
TATTTTGAATATTTAAAAGA

>1745268|20
GTAATTATATGTATATTTAC

>1745659|20
TTGTGCTCTAAAGCGGACAA

>1749307|20
CTGGCGTCCTGGGAAGCAAG

>1749932|20
CTTGAGCCCATGAGTTCAAG

>1750079|20
ATCACCTGAGGTCAGGAGTT

>1750777|20
TCAGCCTCTTGAGTAGCTGA

>1750881|20
AACTCCTGACCTCAGGTGAT

>1751483|20
ATATTATAAACTGATAATAT

>1751573|20
ATCACCTGAGGTCAGGAGTT

>1752080|20
TTTGATTTTAAAACATCATA

>1752828|20
AAGGAGCATGCAAGGTCCTT

>1753597|20
CATTCTTTTTCAAAAGACAG

>1755068|20
TTTAAATGTTAAGATTTAAA

>1755995|20
ACGGTAAATAAATTTATCTT

>1757637|20
CTTGAGGTCAGGAGTTCAAG

>1759537|20
ATCACCTGAGGTCAGGAGTT

>1759993|20
ACTTAGTGACCTCACAAAAT

>1760716|20
AACTCCTGACCTCAGGTGAT

>1761400|20
AACTCCTGACCTCAGGTGAT

>1761651|20
ACAAAGAAACATTTTTTTCT

>1761653|20
AAAGAAACATTTTTTTCTTT

>1761996|20
ACATTTTTTAAAAAAAATTT

>1762295|20
GTTAACTTTTTAAAGTTACC

>1762779|20
ATAGTTACTGGAATAACTGT

>1763105|20
CTTGAACTCCTGACCTCAAG

>1763279|20
CTTGAGCTCAGGAGTTCAAG

>1764560|20
TGCAGCACTGGATGGCTGCA

>1765258|20
TAACAATTTTAAAAATCTTA

>1766657|20
CTGACAGCCCTGGCTGGAAG

>1769224|20
GATCTCCAGACCTGATGATC

>1769419|20
ATCACCTGAGGTCAGGAGTT

>1769823|20
AAACAAAAAGGTTTTTGTTT

>1770196|20
TCAACTAAGATCTGATTTGA

>1770346|20
AATTGTTTTGAAAACCAACT

>1772098|20
CACTAAATAACTACTTTGTG

>1772418|20
ACTCACTGGTTCGAGTGATT

>1772528|20
ACCATATTGGTCAGTATGGT

>1773032|20
TGTGAGTCTGCAAACTCACA

>1773524|20
ATCACCTGAGGTCAGGAGTT

>1773904|20
GTCTCTGCTAGAACACAGAC

>1775228|20
GGAGCTGGGCTCGCACCTCC

>1775772|20
GTGAGCCAAGATTGCATCAC

>1775876|20
ATAAAATCAACTGACTCTAT

>1777250|20
GTGTGTAAGTCCATACACAC

>1778038|20
TGTCACCCAAGTGGGTGACA

>1778423|20
GCACCAGGGTTCCCAGATGC

>1778628|20
TATGATCAGGACTGCTCTTA

>1782508|20
ACCAGCCTGACCAAGATGGT

>1782996|20
AATTAACTAATTAATTAAAT

>1783972|20
AAATATTTTTTAAAAAAATT

>1784151|20
GTGTGCCTTGCTATGCACAC

>1784716|20
AGAAGTCTTCAAATACTCCT

>1784922|20
AGAAACATGAACATATTTTT

>1787923|20
GTGGCCTGATCTCAGCTCAC

>1789927|20
AAGACTTAATTTTGATTCTT

>1790371|20
GATTCTGAAGTTTGAGAAGC

>1791564|20
CAGCAACATGGATGCAGCTG

>1792110|20
CCCACAAACCAGCCTGTGGG

>1793162|20
CCAGTTAGAGCTCAAACTGG

>1793319|20
TACAGGATAACTGGCCTGTA

>1793983|20
CTTGACCTCCTGGGCTCAAG

>1794935|20
TCAACAAAGCCCTTTACTGA

>1796387|20
TATCTAACATCTGTTATAAA

>1796412|20
CCAGGCCAGGCCAGGCGTGG

>1797576|20
ACCATCTTGGTCAGGCTGGT

>1797600|20
AACTCCTGACCTCAGGTGAT

>1798928|20
AAAATTCTAGCTAGGAGTTT

>1799134|20
CTTTGAACTATAGTTCAGAG

>1799492|20
ATATTCAAGCACATGCATAT

>1799582|20
ATCTAAAGGTTCCTTCATAT

>1799914|20
TTCCCGTTTTTAAAAGTGAA

>1801521|20
ATCTCTTGACCTCAAGTGAT

>1801980|20
TTGTCTTTTCCAAAACATAA

>1802782|20
TCAGCTACTCAAGAGGCTGA

>1803634|20
CTTGAACTCCTGGGCTCAAG

>1803891|20
CCTCTGGCACCTGCCTGAGG

>1806527|20
TGGGAATGCTCGCTTGCCCA

>1807807|20
CTCGAACTCCTGGGTTCAAG

>1808859|20
AATAATCTTACATGGTTATT

>1808943|20
TTTATTTTTTTAAAAATAGA

>1811348|20
AAAGAAAAGAGCTGTTTTTT

>1812832|20
TTCCTGGAGCTCTCGAGGTA

>1813955|20
GAAAATATTTAATTATTGTC

>1814223|20
GGTGGCAGGTGCCTGTAACC

>1816341|20
CTCGATCTCCTGACATCGTG

>1818124|20
AATGTAAACCAGTTTAAAAT

>1818563|20
TTGAGAATATCTATTACCAA

>1818986|20
TGTTTCTCAAGTGATCAACA

>1819026|20
TAGCTTTGAAATCAAAGTCA

>1819408|20
TTGAATCTTCTAAGATTAAA

>1819439|20
GAAAATTTACTTCAACTTTC

>1822357|20
CTGCGGGCAGGTGCGCGCCG

>1824414|20
CCTAGCACAGTTGAGCAAGG

>1825673|20
GGCCAGTGCCCGCCCTGGCC

>1827420|20
GTATGTACACATGTGCACAC

>1827421|20
TATGTACACATGTGCACACA

>1829574|20
ATATATGCATGTGCGTACAT

>1829641|20
TGTGCATGTGAACAAACACA

>1829701|20
TATACACACATGTATGTACA

>1829726|20
TGGGTGTATACACACACCCA

>1829816|20
GTATGTACACATGTGCATGC

>1829879|20
GTGTACATGCACGTGTACAC

>1829983|20
TGCACAGCAGATGGTATGCA

>1830034|20
ATGTGCATGTGCACACACAT

>1830399|20
GTATACACACATGTGCACAC

>1830544|20
CCTATCTGGATCCAGATGAG

>1830869|20
TAGCAGCTGAGCAACAGCTA

>1831760|20
AAAAATACATTTTTTTTTTT

>1833033|20
GGCACCCCGGACGGGGCTCC

>1835352|20
ATCACCTGAGGTCAGGAGTT

>1835493|20
CCTGAAGTCAGGAATTCAAG

>1836060|20
TAAAACAAATTTTTTTTGTA

>1836363|20
AACTCCTGACCTCAGGTGAT

>1836743|20
AACTCCTGACCTCAGGTGAT

>1838335|20
GAGAGGCAGGCCTGCCCCTC

>1838551|20
CACATGCCCTGGGGCAGGAG

>1839018|20
GTGGCCAGGCACGTGGCCCC

>1840309|20
GGAGCCGCGGTCGGGGCACC

>1840907|20
ATCACCTGAGGTCAGGAGTT

>1841282|20
GAGAAGCCCTGGGGCCGCTC

>1841314|20
CGGGGCTGCTGGCAGCTCTG

>1842648|20
CCTGGGGATCAAACTCCAGG

>1842668|20
GGACACCCACCTGGATGTCC

>1843024|20
CAGCTGGGGCTCCCCAGAAG

>1844374|20
AAAAAAAGTCGAATTCTTTT

>1844994|20
GTGGCGCGATCTCGCCTCAC

>1846314|20
ACACACGTGTGCAGGCGTGT

>1846373|20
CAGGCCCCCTCGGGAGCCAG

>1846761|20
CATGGGACCAGGGTCCCATG

>1847255|20
CTGCCACGGAGCCTGGGCAG

>1847358|20
TCTGAAAGCTGGCTCCCAGA

>1849215|20
TGGCACCGAGGTTGGGGCCA

>1849698|20
CAGTGCTGTGTACAGGGCTG

>1850012|20
GCCAGAGCCTGGCCTCGGGC

>1850255|20
GGGCCTGGCGGGCCTGGCCC

>1850671|20
GCAGTCCGCGGGCGGCCAGC

>1850678|20
GCGGGCGGCCAGCGGCCCCC

>1851586|20
CATGCCCCACCTGGGGAATG

>1851624|20
GCCACAGGGAGCCCAGTGCC

>1853662|20
GCCCTCAGCCTGGGGAGGGC

>1854200|20
CACCGCTCCCAGAAGCAGTG

>1857457|20
TCTCAACGCTGGAGTTGAGA

>1857555|20
CAGGCTTAGTCCCAGGCCTG

>1857558|20
GCTTAGTCCCAGGCCTGAGC

>1859495|20
GAAGGCAAGTGCTTCCCCTC

>1860118|20
CTCCCGGCACGTGGCCGGAG

>1861196|20
CAACCTGGGAGCCCTGGATG

>1861388|20
CTCCGGGTTGAAACCCTGTG

>1861995|20
TTTATTCATTTATAAATAGA

>1864840|20
AACTCCTGACCTCAGGTGAT

>1865621|20
CTACATCTGTGCAAGTGTAG

>1865671|20
AGGTACACACGTGTGTACGT

>1865703|20
AGGTACACAGGTGTATACGT

>1865771|20
AGGTACACAGGTGTATACGT

>1865805|20
AGGTACACACATGTGTACGT

>1865810|20
CACACATGTGTACGTGTGTG

>1865844|20
CACACGTGTGTACATGTGTG

>1865894|20
AGGTACACAGGTGTGTATGT

>1865926|20
AGGTACACAGGTGTATACGT

>1865960|20
AGGTACACAGGTGTATACGT

>1866130|20
AGGTACACAGGTGTGTACGT

>1866364|20
AGGTACACAGGTGTGTACGT

>1866725|20
AGGTACACAGGTGTATACGT

>1866759|20
AGGTACACAGGTGTGTACGT

>1866927|20
AGGTACACATGTGTGCACGT

>1866931|20
ACACATGTGTGCACGTGGGT

>1867129|20
TTTGTTTCTGTAACAACAAA

>1867434|20
ATCACCTGAGGTCAGGAGTT

>1868087|20
CATCCCAGCACGTTGGGAGG

>1869342|20
CATGCGTGTATACACACATG

>1869344|20
TGCGTGTATACACACATGCA

>1870157|20
GCAGTGCTGCCCAGCCCAGC

>1871502|20
CCTCATGTGTGCACATGCAG

>1871512|20
GCACATGCAGGTGCAGGTGC

>1871816|20
CTCCCTGCGTCCTCCGGGAG

>1872212|20
ATCAGAGCTTGATCTCTGAT

>1872757|20
GTCTGGACCTTGGTCCCGGC

>1872813|20
GACACAGGACGTCCAGTCTC

>1873616|20
ACTGGGTCAGGTGCCACAGT

>1873861|20
CGGGAACCAGATGCTTTCCG

>1875064|20
AACCCTGCAAGTGGAGGCTT

>1876546|20
ACCAGCCTGGGCAGTGTGGT

>1877494|20
ATGTGTGCATGTGTATACAT

>1877800|20
GGACGTCGCCTGGGACGACC

>1878419|20
GCTGGCTGACCTCCCCCAGC

>1879052|20
TTGCACCTGAACAGAGGCAA

>1879698|20
AGATTCTGGGGCCAGCAGCT

>1879845|20
TATATAAATATATATATATA

>1879846|20
ATATAAATATATATATATAT

>1879847|20
TATAAATATATATATATATA

>1879848|20
ATAAATATATATATATATAT

>1879852|20
ATATATATATATATATTTAT

>1879858|20
ATATATATATTTATGTGTAT

>1879859|20
TATATATATTTATGTGTATA

>1880229|20
TAGTACTTTTCAATGTATTA

>1880713|20
TCAGCCTCTCAAGTAGCTGA

>1880816|20
CTTGAACTCCTGACCTCAAG

>1882000|20
AACTCCTGACCTCAGGTGAT

>1883613|20
AACTCCTGACCTCAGGTGAT

>1884176|20
CTTGACCTCCTGGGCTCAAG

>1884957|20
AACTCTTGACCTCAAGTGAT

>1887705|20
GGAGTGCACCTGTCCAGTCC

>1887889|20
AGAAGAAGCTGGTCTCTTCT

>1888301|20
TCCAGGCAGGGCTGCCCTGA

>1889066|20
CCGGGGCAGCTCTGGCCAGG

>1889391|20
CCCAAGCGGGGCCACTTGAG

>1890215|20
TTTTTCTTAGTTAAAAAGAA

>1891166|20
CCGAGAGTGCACGCCCTCGG

>1892989|20
GTGGCTGAGAGCACAGCGAC

>1893378|20
GGCAGCCTCAGGAAGATGCC

>1893679|20
AGGTGGGCCTCGGATCACCT

>1893692|20
ATCACCTGAGGTCAGGAGTT

>1894054|20
GGGCTCACACCTGTAATCCC

>1894667|20
ACCGCCTGAGGTCAGGAGTT

>1895742|20
CCCTGTCCCGAGGTTCAGGG

>1896006|20
ATCGCCTGAGGTCAGGAGTT

>1896311|20
CCAGCTGCGGGCTCACCTGG

>1896537|20
GGCTCCACCTGGGCGGCGCC

>1896719|20
AAGGCAGGGACCCCTCACTT

>1898915|20
AGGCGCAGCAGGGTGCTCCT

>1899271|20
CTGAAGCCAGTTGCCTGCAG

>1900711|20
CCTGCCCTGCCCAGCCCAGG

>1900951|20
CCAGCAGCCTTGGCTGCCCG

>1901483|20
CCCGAGGTCTGGATCTCAGG

>1902350|20
GCACACGTGCACACACGTGC

>1902530|20
GCACACCTGCACACGTGTGC

>1904062|20
ATCACCTGAGGTCAGGAGTT

>1907885|20
GGAGGCTTCCAGAGGCTTCC

>1907901|20
TTCCCGAGGCGCCCCGAGAA

>1908203|20
AACTCCTGACCTCAGGTGAT

>1911078|20
GCAGAACACGTGTGTCGTGC

>1911310|20
GCAGAACACACGTGTCGTGC

>1912758|20
GAGGGAGGGGGCGCTGCCTC

>1915184|20
GTGACGCAATCTTGGCTCAC

>1915654|20
AACTCCTGACCTCAGGTGAT

>1915968|20
TGCCCACACAGGTGGGGCCA

>1916338|20
AGCTCCCGGGGCTGGGGGCT

>1916794|20
TGCTGCCAGTCCCGGCTGCA

>1916919|20
CCACAGCGGCCCTGCAGTGG

>1917188|20
TGAAGCCCCTGGGGGCAGCA

>1918326|20
CGGCCCTGACCTCATGCCCG

>1918365|20
GGGCCACCTACATGTTGCCC

>1918815|20
GGAGGAGCTGGAGCTCCTCC

>1919465|20
CTTGACCTCCTGGGCTCAAG

>1921202|20
TGTTAGGATAAATCTTGACA

>1921254|20
TGTTAGGATAAATCTTGACA

>1922692|20
ATCACCTGAGGTCAGGAGTT

>1924939|20
GGTCTCAAACTTTTGGGATC

>1925010|20
CCACCGTGCCCGGCCGGTGG

>1927539|20
CCAGCCTCCTGGGCAGCTGG

>1927727|20
CTCTCTACAGTTTAAGAGAG

>1928223|20
GGTGGCAGGCACCTGTCATC

>1928639|20
ATCACCTGAGGTCAGGAGTT

>1928903|20
GGAAAAATGGTCATTATTTC

>1929494|20
ATCACCTGAGGTCAGGAGTT

>1929502|20
AGGTCAGGAGTTCGAGACCT

>1932234|20
CTTACAGGCATCACTGTAAG

>1933333|20
GGTGTCAGGGTCATGACAGC

>1933739|20
TATATTATTAAACTTATATA

>1933795|20
TATATAAATAAATTTATATA

>1933808|20
TTATATAAAATTTAAAATAA

>1934265|20
TAAAGTTTATATAAAGTTTA

>1934271|20
TTATATAAAGTTTAAAATAA

>1934366|20
ATTTTATATAAATATAAAGT

>1934380|20
TAAAGTTTATATAAAGTTTA

>1934386|20
TTATATAAAGTTTAAAATAA

>1935364|20
GCGCGGGCCGGGGCCGGGGC

>1935470|20
GCCTGGCCCAGGGCCAAGGC

>1936680|20
AGCCCGCCATGTGTAGGGCT

>1937125|20
ATCACCTGAGGTCAGGAGTT

>1937651|20
CTCAAGCCCAGGAGTTTGAG

>1938104|20
AAGAATATATATATATTTTT

>1938559|20
CTCGAACTCCTGAGCTCAAG

>1939225|20
ATCACTTGAGGTCAGGAGAT

>1939413|20
ACTCTAGCCTGGGCAACAGT

>1940361|20
ACCATCCTGGACAACATGGT

>1942463|20
TTTACAACCATGAGTGTAAA

>1943497|20
CTTTTAAAAGATTTGAACAG

>1943826|20
CTTGAGGTCAGGAGTTCAAG

>1944290|20
ATCACCTGAGGTCAGGAGTT

>1947025|20
CACCCAAAGGGCTCTGGATG

>1947286|20
GACTTCCATTGATGGAGATC

>1950458|20
AACCGCCTCGGGACGAGGTT

>1950728|20
GCTCGGGGCGGGCTCCGCGC

>1951011|20
GGCCGGCGCGAGCCCCGGGC

>1953709|20
ACATCCTGACCTGAGGAAGT

>1953970|20
TGGGCAAGAGATGTGGCCCA

>1956126|20
GGCTAAGTGGGCACTGAGGC

>1957334|20
TCCCCCGCAGCTGCTGGGGA

>1957916|20
TTTGAAAACCTGTTTTCAGA

>1959478|20
GTCCCCATCACGATGGCGTC

>1960084|20
GCAGGGCTCAGGAGCCAAGC

>1960827|20
TGGCCAGCCGGGCCAGGCCA

>1960989|20
GGCATCACCACGGTGCTGAC

>1961007|20
ACGATGACCACGCTCATGGT

>1961476|20
CAGGAGCTGGCCATCTCCCG

>1962139|20
TCTTTCTGGTCCCAGCATGA

>1963018|20
GGAGCAGTTGGAACAGCTGC

>1963816|20
TCCCTGTCCAAGGACAGAGA

>1964539|20
CAGTGTTGCCCGCAACAGGG

>1965092|20
CCAGGGAGGACCCTCCCCCG

>1965251|20
ATTTAGGGTCCACCCTACTT

>1968535|20
CTGATGAGGGCCCTCTTCCG

>1969062|20
AATGTCCCCCAGGAGACACT

>1969612|20
AGGCCTCAGTTCTGATGCCT

>1969847|20
CCTGGTGAGGGCTCTGCAGG

>1969939|20
CTGGAATTGGCCACCTCCAG

>1971006|20
ATCACCTGAGGTCAGGAGTT

>1971678|20
ATCACCTGAGGTCAGGAGTT

>1972762|20
GGGCTGGCTGGAGCCGGCTC

>1973442|20
TGCCTGCACGTGTGCATGCA

>1973493|20
GCATGTGTGTGCATGCATGC

>1974147|20
GTGAGCCGAGATCGCCCCAC

>1974738|20
GGAGGTGGGGGCCCACCACC

>1975409|20
TATGTGCGCGCGCACACACA

>1976054|20
AGCGATGCGCCCGCCTCGGT

>1976327|20
GGGCAGGGCCGGCGCTGCGC

>1977012|20
ACGCACAGACATCTATGCAT

>1977273|20
GCTCCCTGGGGCCACAGAGC

>1978015|20
TGCGGCTCCCAGGTGCCCCA

>1978313|20
TTTTTTTCATTTAAAAAATA

>1978835|20
CCCTCAGGGCCCTCTCAGGG

>1980270|20
GAGCCTTCCCAGGAGGGGTC

>1980382|20
ATCACCTGAGGTCAGGAGTT

>1981874|20
GCCGGACGGTCCCGCCCCGC

>1981988|20
GCGGCCCCACCTGGAGCCCC

>1982466|20
TTTTCATCAAGTTGTGAAAA

>1983332|20
CACCTGGAACCTTCGGGGTG

>1985427|20
CCAGGCCCAGGTGGCCCAGG

>1985899|20
GCCAGCCTTCAAAGGGTGCC

>1986032|20
GCTTCTGCCGTGGCTGCAGC

>1986814|20
AATCATTTTTTAATTTGATT

>1987847|20
GTGCTGAGCGGGCTCGTCAC

>1987942|20
CTCCCAGATGGAGCTGGAAG

>1990027|20
TTGTTTTCTAGATAAAAGAA

>1990116|20
CTTGAGGTCAGGAGTTCAAG

>1990350|20
AACAAAAAATGTTTGTTTTT

>1990370|20
TTAAAGTTTCAATACTTTTA

>1990388|20
TATGTGTATACACACACACA

>1991427|20
CCACACTGGCTCCATTGTTG

>1992417|20
GTTTTTATAGATACATAAAC

>1992608|20
CTGAGACTGTGCACTCCCAG

>1992953|20
CCGAGGAAGGACCTCCTGGG

>1993586|20
TTTTATAGATTTTTAAAAAA

>1994969|20
CTTGAACTCCTGGGCTCAAG

>1995503|20
CTTGAACTCCCGACCTCAAG

>1999095|20
GGCCGCAGGTGCCTCGGGCC

>2001385|20
CTCAGGGTGCCCGCCCTGTG

>2001795|20
GCTTGGGTCAGGCCCCAGGC

>2002105|20
CTGCAGCCATGTGGGTGGAG

>2003590|20
ATGCAGCTGGTCAGCCGCCT

>2004167|20
GCCGTCCCTCCAGGGTCAGC

>2004623|20
TTTCCAGGCCAGCCGGGACA

>2004897|20
CAGCCTGGCAGGCCAACCTG

>2005417|20
GGCCAGCCGTGCTGCAGGCC

>2005628|20
CAGATTTTTAGAAAAATAAG

>2006135|20
CCATCGGGGTCCTCGGATGG

>2006292|20
TGTTTTTTTTAAAAAAAAAA

>2007016|20
CAGAGCCACTGGTGGTTATG

>2007958|20
ATCACCTGAGGTCAGGAGTT

>2009579|20
TGTGCCCCGAGCTGGGAACA

>2010183|20
GAGACATCTTCAGGTTTCTC

>2010596|20
AAGGCAGAGTGCCCTGCCCT

>2016829|20
CTGCTCACCTGGGTCCGCAG

>2017256|20
GGGGCCCGGGCCCGGCTCCC

>2019783|20
CAGTCTCAGCTCGGAGGCTG

>2020011|20
CCCAGAGCCCGGGCTCCAGG

>2020681|20
GACCCAGAGGTCTCTGTTTC

>2021708|20
GGCAAGGGGTTCCCATGGCC

>2022371|20
ATTGAACACACGTCTTAAAT

>2022697|20
AACTCCTGACCTCAGGTGAT

>2023463|20
GTCCCCAGGAGCCGGTGGAC

>2023691|20
GAGGCCGGGAACCCTGCCCC

>2024376|20
GGGCCCCAGGCCTCGGGCCC

>2024654|20
CTCCTGGTGGACACCAGGTG

>2024776|20
CGGCTAGTGTCCTCTGGCCG

>2025175|20
GCCCAGAGGAACCCCAGGGC

>2026406|20
CACGGACACTGGTGCCCGAG

>2026855|20
CAACCGGTGCCCAGTGGTTG

>2028024|20
GGGTGGCCCAGGGGTCTCCC

>2028760|20
GCCCAGGTACCTTTCTGGGC

>2028965|20
GCTTTCAAACCTTTCAAACC

>2029145|20
GGGCCCAGGCTCCTGGGGAC

>2029995|20
GTGAGAGGGTGCCCTCTGCC

>2031852|20
CCTGATCTCTGGAGTCCAGG

>2031919|20
CCCGGACGATCTCCTCCAGG

>2032172|20
CCGGCCCAGCCCTGAGCAGG

>2032440|20
TAAGACAATTTATTTTGTTA

>2032449|20
TTATTTTGTTAAAAAAAAAA

>2032450|20
TATTTTGTTAAAAAAAAAAA

>2033198|20
GTACTGAGTAGACACAGTGC

>2033600|20
GGCAGCCCCTGGTGCCTGCC

>2034326|20
CTCTCTCTCAAGAGACAGGG

>2035016|20
CGCTTCCTTGAAGAGAAGCG

>2036009|20
CTGGGAGGGGACAATCCCAG

>2036631|20
AGACAGCTCTTGCGCTGTGT

>2037325|20
GGTGGGAGGGGCTGCCCACC

>2038759|20
CAGGTCCTGCTCCAGACCTG

>2039189|20
TGTCGAGGGAGCCCCCAACA

>2039294|20
TGTCGAGGGAGCCCCCAACA

>2039374|20
TGTCAAGGGAGCCCCTGGCA

>2039889|20
GGCGGCTCCGAGGCGCCACC

>2040352|20
GGGGGCTCCAGGGAGACCCC

>2040386|20
CCGGCGTCTGAAGCCGCCTG

>2040401|20
GCCTGCCCCTTGGTGCAGCC

>2040779|20
GGGGGCACCTGGGAGCCACC

>2041016|20
GTCACACGGGGCCGAGTGGC

>2041175|20
TGTACAGCCCAGCCTGTAGA

>2041351|20
AATTGCCAGACCTGGCCATT

>2042871|20
AACAAGGGGTGCACCTTGGT

>2043933|20
CATGCTGAGGTCCCGGCATG

>2044352|20
AACTCCTGACCTCAGGCGAT

>2044879|20
CTCCTGACCCAGGGCAGGTG

>2045379|20
CCACAGCATCCATGCCCTGG

>2046155|20
GTGGGCCGAGATCGTGCCAC

>2047425|20
GGGACGGAAAGTTCCAACCC

>2047820|20
GCCCCATTTCAAAATTGGGC

>2048234|20
AAGCCATTTACAGTTGGCTT

>2048422|20
ACTCTTGCCCAGGCTGGAGT

>2048471|20
CTTGACCTCCTGGGCTCAAG

>2048606|20
CTTGAACTCCTGGGCTCAAG

>2050131|20
GTTAGTGTGACCACACCAGC

>2051955|20
TGGTCTGGAACTCCTGATCA

>2057296|20
AAGGAGCCGCCCGGCTGCCT

>2057488|20
AGGCTGCCCTGGGGCAGCGT

>2058362|20
GGCCCGGTGCCCACAGGGCC

>2059297|20
CCCAAACTCCAGTGTCTGGG

>2060137|20
TCGAGCCAGCTCTGACTCCA

>2062183|20
TGATTTAAATGTTTATCTCA

>2062821|20
ATCGCCTGAGGTCAGGCGTT

>2064733|20
GCGGCTCCGCCCGCAGCTGC

>2068548|20
CAGAGGCTCCAGAGCCCCCG

>2068945|20
CGCAGCCACTGGTAGCTGCG

>2068975|20
TTCCTGTGCTGGCAGAGGAA

>2069269|20
GTGGCAGGTGGACCCACCAC

>2069511|20
CATGTAGTGCTCACTTCATG

>2069907|20
CTGGGTCAGAGCTGGCCCAG

>2071690|20
GAAGCAGGATATCCTGAGTC

>2072185|20
ATCACCTGAGGTCAGGGGTT

>2072545|20
TCACATTTCCTGAAATGTTA

>2075436|20
TGGGGCCACTGGTTCCCCCA

>2075525|20
CGGGGCCACCTGTTGCCCGG

>2076150|20
GGCTCCGAACATCTGGAGCC

>2076635|20
GCCCTTTGACCTCATAGGTC

>2076787|20
GAGGCCCTTAGAATGGCCCC

>2077359|20
AAAAAAAAGTTCTTAATTTT

>2077366|20
AGTTCTTAATTTTAAAAAGT

>2077742|20
AGGGTGAGCTGGCCCTCCCT

>2078215|20
GCACTTAGTTCACACAGTGC

>2081882|20
GGCCACATGTCCCTGTGGCC

>2082437|20
GGGCCCGGGGGCCCGGGAAC

>2082609|20
CTGTTGTGTGAACATCACAG

>2083627|20
TTTCTTTTAATTAAAGTAAA

>2084705|20
CTTTCATTCCTGAATGCAGG

>2084858|20
CCAGCCATGCTCGGGGCTGG

>2086049|20
ATCGCTGGAGCTCCAGAGGT

>2086053|20
CTGGAGCTCCAGAGGTCGAG

>2087830|20
GTGCTTATTAAAATATGTAC

>2089160|20
TTTTTTTTTTTAAATAAAGA

>2091183|20
CAATAAGCACCTGCTTTATG

>2091294|20
ATCGCTTCAGTTTAAGCTAT

>2091535|20
TGTTTCTTTAAAAAGAACAA

>2091588|20
TCAGGCCGTGCACTGACTGA

>2092199|20
TCAGGGCAGTGCTGGCCAGA

>2092845|20
GCACTCTTCGGGAACACTGC

>2094674|20
GCATTTGCCCTGGCATGTGC

>2096479|20
GCCCTCCAGTGCTCGAGTGC

>2097639|20
CTTGAGGCCAGGGGTTCAAG

>2098536|20
TTTTTCTGTAGACAAAAAAA

>2098905|20
CCGCAGCAGCACTGTTGGGG

>2099265|20
AACTCCTGACCTCAGGTGAT

>2101749|20
GGGGGCTTATTTCAGCTCCC

>2103549|20
ATCTACAGGGACCTGAAGCT

>2103575|20
CGTCCTCCTGGATGCGGACG

>2105716|20
CATGCTGGAGCCCCAGCATG

>2105903|20
TCTGGTGGCCAGCCTGCAGA

>2107172|20
CCTCCAGGGCCCCGAGGAGG

>2107234|20
GGGCCGGACGAGCTCGGCCC

>2108442|20
TTATGCCTCTGGTAGCATAA

>2108923|20
ACTCTTGGTTTACCGGGAGT

>2110443|20
GGGGCCCGGCACCGGGTCCC

>2110665|20
AATCCTGAGTCCTCCGGTTT

>2112268|20
CCCTGCATCCGGTGGCAGGG

>2113144|20
GGGCCAGCTCCAGCTGGGTC

>2115861|20
TTTTGTGTTGTAAGAAAAAA

>2116680|20
TCGCGGCGGATCCGCGGGGA

>2117457|20
CACAGCTGTCCAGAGCTGAG

>2117498|20
CAGCTGCCAGGTGTCAGGTG

>2118649|20
TAATGGAAATGTTCACATTA

>2118964|20
AACTCCTGACCTCAGGTGAT

>2119261|20
CGTGGGTGTGGACAGGCACG

>2119326|20
GCCCCGGAGACCTCCTGTGC

>2119613|20
CCCGGCTCTCCAGAACCTGG

>2119902|20
CAGAGGACGGCCCTCTTCTG

>2121192|20
GGTGGCTGTCAACATCCAGC

>2121961|20
CTGGAAATGACCATCACCAG

>2122226|20
GGACACGTGTCCCTGTGTCC

>2122800|20
AGAAGCCTCTGGTGGCTTCT

>2123962|20
CCCCTCCCCGGGGGGCGGGG

>2124701|20
AAAAAGACGATCTTCATTTT

>2126094|20
CCGGCCGCGCCCCCGCCCGG

>2127533|20
CACATGGCAGGTGCCAGCTG

>2127684|20
GAAGACTGGTCCCAGCCTCC

>2128804|20
CGGGGTCTCAAGTGACCCAG

>2128815|20
GTGACCCAGACCCGGGACAC

>2129212|20
CAGTGGGGCAGGCCCCTGTG

>2129964|20
TCATCTCTGCCCAGCGCTGA

>2130452|20
TTGGTGCCCTTGGGCACCGA

>2130760|20
GCCCCCACCCAGGGGCGGGC

>2132244|20
CTGGAAGGGGGCCCTTGGAG

>2132256|20
CCTTGGAGGATCCCCCAAGG

>2132321|20
GGGACCCCCTCGGGAGTCCC

>2132629|20
GTGGGGTGGCTCCATCCAAC

>2133549|20
CCCTGGGTGCTCCCTCAGGG

>2134132|20
CTTGAACTCCTGAGCTCAAG

>2134971|20
AGGCAGCTCTGGAGCTGGCT

>2135993|20
AGCTCACAGCCCTGTGGCCT

>2137194|20
GGAAGGCTGAGCCGCCCTCC

>2137359|20
AAAAGGTCTTCATTCCTTTT

>2137885|20
TGTTTAACTCCAGTGAAAAA

>2139438|20
CCCGCGTGCCTGCACGTGTG

>2139450|20
CACGTGTGTGGACATGCGTG

>2139682|20
TGGCCCTGGGTCCCAGGCCA

>2140617|20
CTGCTGCATGCATCCTGCAG

>2141364|20
GCACAGAACCTGTCCTGGGC

>2142196|20
TGGGTAGCCTTGCCCACCCA

>2142858|20
ATATATATATATATATATTT

>2143245|20
AACTCCTGACCTCAGGTGAT

>2144806|20
TCTGGGCTGCTCTCCCCAGA

>2145425|20
GAACATCTTCAAAGAGTTTC

>2145639|20
CATGCCTTATGTAACGCGTG

>2146602|20
CTGGCAGGGGTCCCTGGCAG

>2147264|20
CCCCACTTCGAGAAGTGCTG

>2147955|20
GCCTGGGACCTGGGCCAGGC

>2148317|20
CCGAGGCCACCTGGGCACGG

>2150088|20
CAGTTTAAATACTGAAACTG

>2151385|20
ATCACCTGAGGTCAGGCGTT

>2152129|20
GGAGAATGTGTACCTCCTCC

>2153063|20
CTTGACCTCCTGGGCTCAAG

>2153323|20
TCATTAATATATTTTAATAA

>2153328|20
AATATATTTTAATAAATATT

>2153333|20
ATTTTAATAAATATTAAAAT

>2153339|20
ATAAATATTAAAATATGTAT

>2154900|20
ATCACCTGAGGTCAGGAGTT

>2155288|20
ACCACCTGAGGTCAGGAGTT

>2155766|20
AGCTTGGGGTACCCCTTGCT

>2156042|20
TCCCAGTGTCTACAGTGGTA

>2156135|20
AAGCTGGGAGGTCCCTGCCT

>2156666|20
GGGGCCCTGCACAGAGCCCC

>2157638|20
TCAGCTTCTCAAGTAGCTGA

>2157692|20
AAAAAAAAAAATTATTTTTT

>2157746|20
CTTGAACTCCTGGGCTCAAG

>2158627|20
GGGGCACCGGGCGCCGCCCC

>2158849|20
GTCCCCCTCGTGTGTGGGAC

>2159604|20
CCGGCGGGCGGGCGGGCCGG

>2159729|20
GGCCCGGCGGGCCCCGCGCC

>2159809|20
GCGCCGGCACCTGCCCGCGC

>2160044|20
GCGCCCCCGGGCGAGGCCGC

>2160096|20
GCGGCCGGGGTCGGGGCCGC

>2160107|20
CGGGGCCGCGGGCGCCGCCG

>2160375|20
CGGCCGCGGTGCCGGCGCCG

>2160595|20
GCTGCGCGACTTCTCGCTGC

>2161537|20
AGCTGGGCCACGGCCCGGAT

>2162747|20
TGTCTTCAGAGCTGATGGCA

>2164482|20
GTGGCAGTTGGAGCTGCCGC

>2164516|20
GGGACGCGGCCCCTTGTCCC

>2164686|20
GTTCCCAGAGGTCCGGGATC

>2165114|20
GCCCAGCCAGGTGGTCGGGC

>2165987|20
GGGTTGTGGGGCCACAGCCC

>2176156|20
TGTAACTTGTGCATATTACA

>2176862|20
TTCTGGGTGTAGACCCAGAA

>2179203|20
CCCCACAGGTGCCCTTGGGG

>2179239|20
AGCCCGAGTCCAGTCTGGCT

>2179381|20
GGCTGGGACCAGTTTCAGCC

>2180115|20
CAGTGAAGTGAAAGTCACTG

>2180891|20
GGGACCCTTTCAAGTGTCTC

>2182145|20
CTGGGAAGCTGGCTCCCCTG

>2182829|20
GGGATTACAGGTGTGAACCC

>2183477|20
CTCTGCACACCTGTGGGGAG

>2183660|20
AAAGAACGGGTCCATTCATT

>2184171|20
CAGCTCTTCTGGAAGAGCCG

>2184398|20
GGTTGCAGGTGCCTGTAATC

>2184863|20
CCTTGGTTTACAACCCAGGG

>2185391|20
AGAAGGCTCTGGGTCCTTCT

>2188555|20
CTAAGATATCTATCTCTTTG

>2188788|20
GAGGGCACCTGGGAGCCCGC

>2188877|20
GCGCTTTGGTGCCAGAGCGC

>2188929|20
GCTGCTTGGCCCCCAGCCGC

>2190429|20
TTCAAACCCAAGGTTTGGAA

>2192028|20
AGAGCACAATCTTGTGATCT

>2196038|20
ACCATGTTGGTCAGCCTGGT

>2196472|20
AACTCCTGATCTCAGGTGAT

>2197603|20
ATGAATTTGGGCAATTTCCT

>2197654|20
GCCTGGTGCAAGCCTCAGGC

>2198356|20
GAGGCCCTCAGGGTGGCCTC

>2202334|20
GGGCCACCCCAGGCTGGACC

>2203477|20
GGGCTTGGGGGCCCCTGCCC

>2203846|20
CCACAGGAGCCCTCCGCTGG

>2204188|20
GGAGTCTGGTTCCCGTCTCC

>2204591|20
GAGACCCACCTGGGGGTGTC

>2204592|20
AGACCCACCTGGGGGTGTCT

>2204979|20
CAGGGACACCCGTGACCCTG

>2205477|20
GGCCGTGTCCAGACCCAGCC

>2205497|20
CCGGGGTCAGGTGACACCTG

>2207949|20
CTGTGCCTCTAGAGGCCCTG

>2208044|20
TTTTTATTTGTAAACAGAAA

>2208733|20
TTGGCTGTGTCCCCACCCAA

>2210192|20
CTGGATGCCGTGGCCTGCAG

>2214316|20
GCCCAGTGACCTCAGTGAGC

>2214749|20
CTGTCCAGGTCCTTTGACAG

>2215116|20
CCCCTCAAGTGCATGTGGGG

>2215140|20
GGGGTGCAGCCCTGCTGCCC

>2215330|20
CTGACCCGCTGGCGGGTGGG

>2215519|20
CCCGTCCATGAATGCCCGGG

>2216137|20
CCTCCCTGGCCCCTGGGTGG

>2216224|20
GGTGGACACGGGGGCCCACC

>2216403|20
TTTTATTTTGTAAATTAACA

>2216729|20
ATCACCTGAGGTCAGGAGTT

>2218324|20
TGCTCTGTGGTCACGGAGAA

>2218427|20
GGCTGCGTGCCCACAAAGCC

>2220828|20
CACCACGTGGCCACTTTGTG

>2221609|20
GCAGGGCAGCCCTGGGCTGC

>2222850|20
GAAGAGTGGGGCCAGACTTC

>2222946|20
CCTCAGACCGAGGTCCCAGG

>2224148|20
CAGGCAGTGTCCTCTGCCTG

>2226029|20
TGAACGTGGGTCCACGTAGA

>2228033|20
ACTTGCAGAGTTCTTCATGT

>2230079|20
CTCACAGGCAGGCCTGTCTG

>2230851|20
AGACTGGGTTCAGCCTGTCT

>2232229|20
CGTCCCTGGCCCCAAGGATG

>2232346|20
CCGCCACCTCCACGGGGCGG

>2232890|20
AGAGCCAGGCACCTGCCCCT

>2234331|20
TGACTGCCATGTGCCAGCCA

>2234613|20
CTGGCAGCTCCACCTGCCCG

>2236061|20
CGGGCAGTGAGCACAGCCTG

>2236430|20
GAGTGGGTGTTCACGCGCTC

>2236706|20
CACAGGCAGAGCTGCCTGGG

>2236743|20
GGCCCGTTGTTCACCGGGCC

>2237045|20
CGGATGGACGTGTCCATCTG

>2237290|20
TGTGGGGTCGGGGCACCACA

>2237447|20
TCCGGCCCCCAGGAGCTGGA

>2237750|20
GGTGGCCAGTCCTGCCCAGC

>2238613|20
GGGGTGGCGGCCGCCCCACC

>2242323|20
CCCCGGGTGGGCTCCCTGGG

>2243810|20
CCAGTTACTGCAGCCACTGG

>2244056|20
GTCCCAGCACCTGCTTTGAC

>2244287|20
GGGGGGGTCCCGACCCTCCC

>2245023|20
CCGAACCCTGGAGGGTCCCG

>2246158|20
CGGGGGCACTGGGGGCCCCG

>2246787|20
GTTGGGGGGTCCCTGCCAAC

>2247891|20
ACAGCCTGGCTCCTGGCTCT

>2248559|20
GGGTGAGGCAGGCATCCCCC

>2248994|20
CAGTAGGCCGTGGCCTGCAG

>2249084|20
TGGGAGGAGGCCTCAGCCCA

>2250006|20
AGGCTGTCTCCACAGAGCCT

>2250251|20
CCCCAGGGCCTGTCCTGGTG

>2250295|20
GGCCAGGTAGCCACCTGGCC

>2250299|20
AGGTAGCCACCTGGCCACCT

>2250863|20
CCTGGCCGATGTCTGCCTGG

>2250879|20
CTGGCCTCCTGGGAGGCTGG

>2250903|20
CCAGGTCGGAGCAGGCCTGG

>2251391|20
CCTCTGCCCCCGGGCAGCAG

>2251929|20
CCTGCCCAGCGCTGGGCGGG

>2252272|20
CCGTCCTGCGGGCAGGATTG

>2252801|20
GCCTCCTGTGGACACGGGGC

>2252825|20
CCGAGGCGCTGGCGGCTCTG

>2253716|20
GAGCCTGCCGGGGCTGGCAC

>2254389|20
CTTAGGGCCTCGGCCATACG

>2255526|20
GTCCACCTACCTAGGTGTGC

>2257654|20
TTGAAATGACTTCATTTCGA

>2259420|20
CTTCTGTGTGCAGACAGCAG

>2259953|20
CTGTCACCTGGAGGTGGCCG

>2260006|20
TGCCTGCTGTGCAGGAGGCA

>2260520|20
TCAGGCCTTGAAAAGCCTGA

>2260759|20
ATTTTTCAACCTTTAAAAGT

>2261013|20
GACCCACTGCCCAGTGGGTC

>2261479|20
CCATCTTGGGGCCAGGGTGG

>2262601|20
GCCCCAGGTGGACATGGGGC

>2262965|20
CCAAGCCCTGGAGGGCTTCG

>2264666|20
CAGGGCCTGGGCTGGCCCCG

>2265376|20
GGCTCTTTGGGCCCAGAGCC

>2265386|20
GCCCAGAGCCAGGTCTGGAC

>2266845|20
GGTCTCGAGGGCCCAAGACC

>2266913|20
CCCCTGAAGCCCTTCTAGGG

>2267393|20
GGCCCTGCATGTGCTGTGCC

>2267758|20
GGGCTCTCTGGAGCGAGGCC

>2268627|20
AGGGCCGGGACCGGGGCCCT

>2268630|20
GCCGGGACCGGGGCCCTGGC

>2270802|20
GACAGCGGTCCACCTCTGCC

>2271157|20
GTCCATTGTTTACACGGGAC

>2271459|20
GGCTGCGCCTGGGCTCTGCC

>2272543|20
GTCTGGTGGCTCCTCCCGAC

>2272776|20
GGCATCACCCTGCTCATGCC

>2273364|20
CTGGGCTCCACGGGCCCCAG

>2273688|20
CCCTAGTCACCTGTGTAGGG

>2273714|20
GCAGCAGGCAGGGATGCTGC

>2274395|20
CTTGAACTCCTGAGTTCAAG

>2274446|20
GGGATCACGGGCGTGGCCCC

>2274453|20
CGGGCGTGGCCCCGCGCCAG

>2275686|20
GCCAGGCACAAGGGGCTGGC

>2276723|20
GGCCAGGGCCAGGCCTGGAC

>2277158|20
GACCCCAGGTGCCTGGGTGC

>2278046|20
ATTTCCTGACCTCAGGTGAT

>2278429|20
GAGGGACTCCTGGGTCCTTC

>2279174|20
CTGCAGCCTTGAGGCTCCTG

>2279268|20
AAATGTTTAATCAAACATTT

>2280153|20
TGCGCGGGCACGCACACGCA

>2280722|20
GCCACCTCCAAGGAGGCTGC

>2282793|20
CAGGGATGCGAGGGTCCCTG

>2284943|20
GGTAGACAGAGCTGTGTTCC

>2285785|20
CTTGAACTCAGGAGTTTGAG

>2286368|20
AGGTTTCCCAAGGGAAATAT

>2287969|20
GGGCCCTCTTCAAAGGCCCC

>2288785|20
GGTTCTGGGTCCCCATGACC

>2289567|20
ACACTGGCCTGGTCCAGCGT

>2290734|20
CAGCTGGTGCCCACCAAGTG

>2291099|20
ATCTCCTGAGGTCAGGAGTT

>2291595|20
GGACTCTGAGGTCAAGGTCC

>2292773|20
ATCACCTGAGGTCAGGAGTT

>2293192|20
ATGCGGCTGAACATCCACAT

>2294022|20
TGCCAGAAAGATTACTGGAA

>2294077|20
AACACCTGAGGTCAGGAGTT

>2295120|20
CTTGAGCCCAGGAGGTCAAG

>2299289|20
AACTCCTGACCTCAGGTGAT

>2299817|20
TTTAACTGCGTGCAGATCAA

>2299913|20
GGTAACTCCCAGGTGTTGCC

>2300131|20
CATTAGCCTTTAGGGAAATG

>2301152|20
ATAATTAATAAAATAATTAT

>2301742|20
GATGAATTTAGAACTTTATC

>2302054|20
AGGTAAAGAACTCTATAGCT

>2303641|20
CTGTGCACACCTGTGCAAGG

>2304818|20
CAGAGCCCACCTTGGCTCGG

>2305523|20
GGGTGGCTCGGGAGGCAGCC

>2305551|20
AGGCCCAACTGGCTGGTCCT

>2306423|20
TGTTCATTTATACATGAAGA

>2307159|20
GGCAGCCAGCTCGGGGTGCC

>2307438|20
CTGACCACATGTGGGGTCAG

>2307645|20
TCCCACCAAACTGGGTGAGA

>2309831|20
CTGTGACCCCTGGGTCCAAG

>2309978|20
CTGCTCCGTGCAGTGAGCAG

>2312212|20
CTTGAACTCCTGGGCTCAAG

>2313607|20
CGCCCGGCCCAGGCCGGAGG

>2313940|20
CCTAGCCCTGCAAGGCGAGG

>2314157|20
GAAGAGGCTACAGCATCTCC

>2314453|20
CCCTGCTGCGGGCAGCTGTG

>2314704|20
CCTATGGCCAGGGCCAGTGG

>2316829|20
CCGTGGGAATTTCCACACGG

>2317648|20
CTGAGGCTGCACAGGCTCTG

>2318547|20
TACTGACCCCAGGATCAGGA

>2318968|20
CCTGCATGTGGACAAGGAGG

>2320328|20
ATCACCTGAGGTCAGGAGTT

>2321317|20
CAGCTGTGGGGCAGCAGCTG

>2321961|20
ACTCCTGCAGTTCCAGGAAT

>2321980|20
TGGGCAGGGCTCCCTCCCTA

>2322406|20
AACTCCTGACCTCAGGTGAT

>2322664|20
CTGCAGGGCTTGGCCTGCTG

>2323400|20
GCCAGGAAGGGCTGCGTGGC

>2325285|20
CAGACAAGCAGGATTGGCTG

>2325660|20
GACCAAAGGGCCCCTCGGTC

>2326000|20
TTCTTATCTGTAAATGAGAA

>2326245|20
GGGGGAGGTGAACGTCACCC

>2328015|20
TGTATATTTGTAAAAATAAA

>2328080|20
ACGCACACACATGTGGGTGT

>2328908|20
GCCCTGGGCACGTCCAGGCC

>2330049|20
AACTCCTGACCTCAGGTGAT

>2330185|20
AATCATTTTAAAAAATGAAT

>2331826|20
TTCCCATCTGTAAATGGGGA

>2333795|20
GCTGCCGCCACGCCGGCCGC

>2335935|20
GATGGAGCCACGGCGGCATC

>2336316|20
TGCAGTTTTGAAAACCTGGA

>2336544|20
TTCTGTTTTCTAAAACTGGA

>2337255|20
GGCAGAGGGGACACTCCGCC

>2337372|20
ACACAACATAAATGTTGTAT

>2337552|20
GGGAAAGCGTGCGCTCTCAC

>2338147|20
CCCCGCACGCACCTGCGGTG

>2338357|20
CTCATCAGGACCCTGAGGGG

>2338369|20
CTGAGGGGATCTGGCCTCAG

>2340142|20
GCTCCTGCTCCAGGGGGAGC

>2340758|20
GTATGCTCAGATGAGCACCC

>2340864|20
GGCCTCCGGTTCCTGAGGTC

>2341626|20
CGGCTCCCTGCTGGGAGCAG

>2341822|20
TGAGGCCAAAGTAGGCCACA

>2343060|20
CCTCATCCCTCGGGCTCAGG

>2343355|20
GCCTGGGCTGCTGCTCAGGC

>2343799|20
GCGAGGACGTCCGGCCGCGC

>2343844|20
AGGGCGCCGCCCGCCGCGCT

>2343845|20
GGGCGCCGCCCGCCGCGCTC

>2344087|20
GGCGGGGCCAGGGCCCGGGC

>2345160|20
CCCCGCTGACCTCAGTGGGG

>2346222|20
CAACCTGGGAGCTCTGGTTG

>2346951|20
GCCCGGCTTCAAAACCAGGC

>2347217|20
TGGGCCTGGGACGAGGTCCA

>2347267|20
AGCCTGCGCCGGAGCAGGGT

>2347889|20
CAGGAGAACGGGTTCGTCTG

>2348506|20
CATGCCTGGTCCAAGGCAGG

>2349238|20
GCAGGGGCTACAGCCTCTGC

>2350066|20
GCTCCTCAGGGCTCAGGATC

>2351301|20
CTGGGCTGGGGCCAGCCAGG

>2352017|20
GGACCCCAGGGCTGGGGCAC

>2352156|20
CTCAGGCCTGGAGGGCTGTG

>2355494|20
TTTTAAATTTCATTTTTAAA

>2355988|20
TCTTCCTTTTTAAAGGCTGA

>2357216|20
CCTCCCAAAGTTCTGGGATG

>2358881|20
CCTGAGAGTGGACTCTCTTG

>2358911|20
GGCCAGTGGGGCCTCAGGCC

>2359626|20
CAGGGTCTGAGCAGAGGCTG

>2359848|20
CCACTCTGGGACCACGGTGG

>2360090|20
AGACGTGTCGGGGCACGGCT

>2360812|20
TCCCCTCCCCAGGGAGGGCA

>2361149|20
CTTGAGACCCTGGCCTCAGG

>2361233|20
CCTCCTCGGGGCCGTGGGGG

>2363349|20
AGTCGGTGCCTGCCCCCACT

>2364051|20
CCTGGGCCCGGGGGCCCCTG

>2364197|20
CGTGCAGGCTTGCCTGGACG

>2364523|20
CCCCACTGAACTCAGAGGTG

>2366133|20
GGCTGCCCGGGCTGCCAGCC

>2369093|20
CCTCTCTCTCTAGGGACAGG

>2369564|20
TCCCAGCCACCTGGCTCAGA

>2370371|20
CGTGGGCTGCCCTGCCCAGG

>2370724|20
CCATGCAGCAAGGTGCCTGG

>2371302|20
GCTCCCTGCCTGCAGGGACC

>2371765|20
GGTTGCCCCCAGGAGCACCC

>2372360|20
GGGGCCTCATCTGAGGCCAC

>2372851|20
CTGGGGATGTTCATTCACAG

>2373594|20
CCAAGCAATAGACTGCTTGG

>2374290|20
GGCCTCTCTGGACACAGGCC

>2374303|20
ACAGGCCAGAGCTGGGCAGT

>2375489|20
GCGGGTCGGGGCTGAGCCGC

>2375592|20
GGAGCGGTCTTGAGCTCTCC

>2379360|20
GCAGGGCACTCGGCCCCTGC

>2379542|20
GTCAGGAACGCTTTGCTGAC

>2380707|20
ATCACCTGAGATCAGGAGTT

>2381387|20
GTGGGAGGCTGGCCTCGGAC

>2381643|20
ACCTCCTCCCAGGAGGGAGT

>2381735|20
GGCCTCCAGCACAGGCGGCC

>2382202|20
CCCAGGTTCCAGACCCTTGG

>2382912|20
CCCCAGTAGGGCTTCTGGAG

>2385745|20
GGGGATCCCCAGGCAGCCCC

>2386031|20
CCTGCCTGGGACCCTGCAGG

>2388555|20
CACACTGGCCAGCCCTTGTG

>2389225|20
CCCAGGAGGCGCGTGCTGGG

>2391268|20
CGGCCGGCCGTGGACGGCGG

>2391270|20
GCCGGCCGTGGACGGCGGGC

>2394101|20
AGAACCGAGCTCTGGGCTCT

>2394743|20
AGGGGCCTCTGGGGGCCCGT

>2395287|20
TCCCTGGTTCAACACAGGGA

>2395760|20
CTGTTTGTGCTCAAACACAG

>2395952|20
CCTGTGCCCTGGGGCAGGGG

>2397452|20
GACTGTCCCAGGGGACATGC

>2397641|20
GAGGGAGGGGGCCGCCCCTC

>2397866|20
GGGCCTTCCTTGGCAGGACC

>2398092|20
ATGGGGGCTCAAGGCCCCTT

>2398097|20
GGCTCAAGGCCCCTTGGGGC

>2398796|20
CCCGGGCTGGGCAGCCAAGG

>2399007|20
GGCCCGGTGTCCCTCGGGCC

>2399070|20
TGGGCCCCCAGGTGGGCTCA

>2399216|20
ACTGACCCCCCGTGGGCAGT

>2399418|20
CACAGTCCAGGTGGGCGGTG

>2400806|20
CGTCCTCTGGGCAGAGGGAG

>2401243|20
GAGTTGGTGGACACCATCCC

>2401315|20
CAGGCATGGCTCCATGCTAG

>2402073|20
TGGCAGCGGCCCAGCTGCCA

>2402123|20
GGGCAGGGCTGGCTCTGACC

>2402135|20
CTCTGACCACTTGGCCCGAG

>2402771|20
GGGCAGGCGCCCACCTGCAC

>2402985|20
CAGAAGAAAGGTGTCTGCTG

>2403009|20
TCCCTCTGGGCCCTGTGGGA

>2403261|20
GCCCCAGGGCCCCCTCCGGC

>2403459|20
CCCCGGGCACTTGCCCTTGG

>2404189|20
GAGGCAGCCAGGGCCACCTC

>2404245|20
CCGTACACGCTCGTGAAGGG

>2404299|20
GCCCCTGTCGTGGGAGGGGC

>2404413|20
GCCTTCCCCAGGGGAGAGGC

>2404760|20
CAGCCCAGGTGCGGGGGCTG

>2404891|20
ATCCGCCCATCTGGGTGCAT

>2404926|20
CTCCAGGCCCAGGGCTGAAG

>2405227|20
AGGTGAGCCAGGGCCCTCCT

>2409025|20
CTGTTCCTGGGCTGGGACAG

>2410810|20
TGGAGCCCTGGAGGTGTCCA

>2411772|20
CCTGGGCTCCAGAGCCAGGG

>2411902|20
GGCTGTCTGACCAGCCACCC

>2411941|20
GCAGGTGGGTGCCCAGGTGC

>2412649|20
TGCCTGGCTGGAGCAAGGGA

>2413092|20
CTGCAGGGCTGGCTCTGGAG

>2413271|20
CTGGGCCCTGCAGAGCCGAG

>2413349|20
GAGAAATCTGGAGATGGCTC

>2414151|20
GGGAGCTGGCACCACCACCC

>2417456|20
CAGTTGGCTAGACCCCACTG

>2417665|20
GCACTCAGGAGCCAGAGTCC

>2417692|20
GGCAACTGGTGCCCTTTGCC

>2417742|20
GCCCACAACTGGCTCTGGGC

>2418010|20
GGGCATGAAGATTCTTGCTC

>2418625|20
CACCAGGAGCCCTGCTGGTG

>2418869|20
GGGCTGCACCTGAGGAGCCC

>2419009|20
GGGCTGACCAAGGCCTGCCC

>2419872|20
CTGCAGGCCCTGGGCTTCAG

>2420746|20
TCATCAGTGAGCAGTGAAGA

>2420868|20
TGCAGCAGTGCCCTGCTCCA

>2421517|20
CAGCTCCCACATTTGAGCTG

>2423060|20
CGTGGGGAAGTTTCCACATG

>2423110|20
AGACACAATGGAGTGTGTGT

>2423180|20
TCCTTGTAGACCTTGAAGGA

>2423345|20
TCCTTGCAGACCTCGAAGGA

>2423861|20
CCTGGAGATGCATCTGCGGG

>2424207|20
GAGGGACACTTGTGCCTCTC

>2424299|20
CTGAGGCCCGGGGGCAGCAG

>2426403|20
CAGGCCAGGGTCCCGGTCTG

>2427096|20
CCATCCCTGAGCAGGGCAGG

>2428769|20
TCAGTCCTGCACAGGTGTGA

>2429291|20
TGGGGAGCCTGGGCCCCACA

>2430286|20
TCCGTCACACCTGTGATGGA

>2430345|20
GGTGCCCTGCCCAGGCCTCC

>2430853|20
TGGGGGAGGGGCCACCCCCA

>2431352|20
CACCTCTGATCTCAGGGCTG

>2431396|20
GGTCCTGAGTGCTCCGGGCC

>2431703|20
GGCCCAGTGCCCTCTGGGTC

>2433267|20
CATGCCCTGGACAGGTCAGG

>2433626|20
GGGCGGCCCCCGGCCCGGCC

>2433970|20
CGCCGGCGTGAACACCGGGG

>2434243|20
GCCTGAGGGTGCCTGCAGGC

>2437030|20
GAGCCTGCCCCGGGAGGCGC

>2437355|20
CAGGCTCCCAGGGTAGGCTG

>2438486|20
GGCTGAGCCTGGGCTAGGCC

>2439356|20
GCTGGGGGCCTGCAGCCAGC

>2439433|20
GTGTGGTCTCAATCCCACAC

>2440048|20
TATTTATATATATATATATA

>2440049|20
ATTTATATATATATATATAT

>2440050|20
TTTATATATATATATATATA

>2440052|20
TATATATATATATATATAAA

>2441896|20
CCCTGGGCTTCAGCACATGG

>2442632|20
CTGAGACCCTTGGCTCGCAG

>2443340|20
TCCCTCCCAGGTGGGACAGA

>2444731|20
GTGGAGGACACGGCCCCCAC

>2444801|20
TCACAAGGCTCGGCGTGTGA

>2445490|20
GTGTCCAGCAGGCTGCGCAC

>2446216|20
GGTGACAGTTCACGGTCACC

>2447927|20
CTGCTCTGGGACCAGAGGGG

>2449253|20
TTTCGGGTTTCAACTCCAAA

>2449564|20
CTCCCCTGGGGCCCGGGGCG

>2449792|20
TATTAACTAAATTGTTAAAA

>2450111|20
GCGCGGGCCTCGCACCGCGC

>2450371|20
GCTCATCACTGGTGATGTAC

>2452019|20
AGGCTCTGAGCTCACAGCCT

>2452747|20
TCTGTGTCCTGGAAAACAGA

>2457201|20
TCTGCAGCGGACCCTGGAGA

>2457458|20
GTCCTCGTCTCGACCAGAAC

>2458270|20
GAACATCTGGACTGATGTTC

>2458511|20
GACTTTCAATGTTAAAAGTC

>2458955|20
CAGGGCTCCTGGGAGCACAG

>2459221|20
GGGCGCCCACCTGTGTGCCC

>2459631|20
CCGTGCAGGCTCCTGCCAGG

>2460066|20
CTGGCAGGGGTCCCTCCCTG

>2461466|20
GTGTCAGGCTGGCCCGGCAC

>2462023|20
GAAGGAGGGCCCCCTCCCCC

>2462364|20
CGTGCTCCACGTGGAGCCCG

>2462405|20
GGAGCCGGGCACCCGGCAGC

>2462444|20
CTGTCCTCCCAGGAGCACTG

>2463958|20
CCCAGCTGCTGGCAGCGGGG

>2465262|20
TCCATGCACAAGAGAATGGA

>2468307|20
AACTCCTGACCTCAGGTGAT

>2468642|20
ATGCATGCATCTGCGTGCAT

>2469064|20
GGCCCTCAGTGCTTAGGACC

>2470195|20
ATTTGCTGAGGTCAGGACAT

>2470834|20
CCCCACGGGTCCCCGTGTGG

>2470945|20
CTGCAGGGGTCCCCCAGGAG

>2471435|20
CCACACGGGGACCCGTAGGG

>2471576|20
GTGGCTGGGCTCCCCGCCGC

>2472215|20
CCGTGCGCCCCGGGGCAGGG

>2472963|20
CTTGAACTCCAGGGCTCAAG

>2473093|20
GATGAAATTCAAGTTTCAGC

>2473807|20
TCTTTGGGGCTCCACAAACA

>2474636|20
CTGCCAGCCCAGCCGGGCAG

>2476055|20
GGCCCTCAGCCCTGAGCACC

>2477454|20
GCCCGGGCAGGTGCCTGGGC

>2478297|20
GGAGAGACCTCGGCCTCTGC

>2478357|20
GTGGACGCCCTGGTGGCCAC

>2478981|20
AGCTCGGGGCTCCCTGGGCT

>2479595|20
CCTGCGGCCGGGGAGGCAGG

>2479896|20
GCAGGATCCTGGGATGTTGC

>2479961|20
CACCAGGCCCTGGCCGGGTG

>2480293|20
CCCTGCGGAAGTCCCCATGG

>2480899|20
GGAGGACAGGGCTGTGCCCC

>2483238|20
GGGCCGGGGGTCCACAGCCC

>2484235|20
GGCCCCCAGCTCTCGGTGCC

>2485375|20
CACACGACTGTAGACGTTTG

>2486025|20
GCAGATGGGCTCCCTTCAGC

>2486912|20
AGGGGCCAGGGCTGGACCCT

>2487220|20
GAGGCCGTCACGAGGGACTC

>2487454|20
ACCCCTCCCAGGGGACGGGT

>2488453|20
CCGGATGTGGGCACTTCTGG

>2489606|20
CCAGAGCAGCTCTGCTCATG

>2490571|20
TGAGCCTACAGGGAGGCACA

>2490980|20
TCCTGCCCATCTGGGCAGAA

>2491635|20
CCCAGGTTGCTCCACCTCGG

>2491656|20
GTTCTGGGACTTCCCAGTCC

>2493545|20
GAGCAGGACAGGCCCTGCTC

>2493608|20
GGGGACAAGGCTTTGTCCTC

>2495009|20
CTCCTGGGCCAGCCCAGAGG

>2496017|20
CGTGGTCTCCAGGGACCACG

>2496167|20
TGCCCACAGTCCCGGGGGCA

>2496232|20
GGCTCCCTGGTCAGGGGCCC

>2497485|20
CATTGTGTCTTGACACAGTG

>2498141|20
CCTGGGCCCAGGGACACAGG

>2499167|20
CAAACGTCTACAGTCGTGTG

>2500304|20
GGCACCGAGAGCTGGGGGCC

>2501284|20
GGGCTGTGGACCCCCGGCCC

>2502053|20
AGGAGGACTCCAGTCATTCT

>2502397|20
CGTGAGCCCCGGAGGTCACG

>2502915|20
CGTGCGGACTTGTCCCCAGG

>2503095|20
CTTGAGCCCCAGGATTCAAG

>2503947|20
TTTTTAAATATCTTCAAAAA

>2504373|20
AATGGCCTAAATAGTCCAAT

>2504552|20
CTTGAGCCCAGGAGTTCAAG

>2507966|20
GCTCATCCCTGGGGCTGAAC

>2508619|20
GCCATGCTGCTCACCATGCC

>2509903|20
CCATGGGGACTTCCGCAGGG

>2510936|20
AACTCCTGACCTCAGGTGAT

>2511761|20
CTTGAAGTCAGGACTTCAAG

>2512234|20
TTCCTGCTGCTCAGAAGCAA

>2512653|20
ATCACCTGAGGTCAGGAGTT

>2513428|20
ATCACCTGAAGTCAGGAGTT

>2513432|20
CCTGAAGTCAGGAGTTCAAG

>2513534|20
TCAGCTACTCCAGAGGCTGA

>2515254|20
ACACAGGTGAGCACCTGCCT

>2515411|20
GGAGGAGGAAGTGCTCTTCC

>2516070|20
TCTGATCCTCAAGGATGAGA

>2518107|20
GGCCGGGGCGCGCTGCGGCC

>2518327|20
GAGCACGGTGGACCTTGCTC

>2518355|20
GCGTGCATCCTGAAGCATGC

>2518745|20
TTCCCCGCCGCGGCGGCGCA

>2520075|20
GGAGGGGCCTCGGCCACTGC

>2520470|20
CCCGCCTCAGGTGAGCTGGG

>2520869|20
GAGGCGAAGGCCCTGGCCTC

>2521017|20
CAGTTCCTGACCACGCACTG

>2521913|20
CACTGCTGGCCCTAGCATTG

>2524350|20
GGTGGAGAAGTTACTCCACC

>2524580|20
GCTGTCTGGGGCTACACAGC

>2524744|20
CGTGGTCCCTGGGGACAAGG

>2524872|20
CGGGGGTAGCACACCCCCCG

>2525273|20
GTGATCTCGTGCCCGATCAC

>2525594|20
CTGTTCTGCCTGCAGGAAAG

>2526154|20
GGCAGGCAGCCCTGCACGCC

>2526250|20
CGAAGCTTCCTGAGGCTCCG

>2526304|20
TCAAAGTACAGGTCCTCTGA

>2527651|20
CCAGGGCTGCCCAGCTGTGG

>2528230|20
GCCTCAGGGTGCCCCGGGGC

>2528628|20
AGCACTCTGCCCAGCGTCCT

>2530872|20
TGAAAATAAAATAATTTTAA

>2531628|20
AGCTCCTGACCTCAGGTGAT

>2531770|20
AGCATTATGCTCAAAATCCT

>2531919|20
CTTGAGCACAGGAGTTCAAG

>2532041|20
CTTGAGCCCAAGAGGTCAAG

>2533005|20
AATAAATTGGACCATTTAAT

>2536264|20
GTCTGAACACATGGCCAGAC

>2537117|20
GGCTGAGGCAGGCTGCAGCC

>2537393|20
GATCCCTGAGGTCAGGCCTC

>2538028|20
GGTTGTCAGGGCTGCCAGCC

>2538167|20
GAGGAGGGGCACCCCTCTGC

>2540231|20
ATGCATATACATATACACAT

>2541650|20
TTTAAAAAATTTATTTTAGA

>2541651|20
TTAAAAAATTTATTTTAGAA

>2542775|20
GATCCCTGCGGGCAAGGAGC

>2542985|20
GGGGTGTGGCCCTCCACCCC

>2544142|20
GAAGGTGCCAAGCCACCCTC

>2546028|20
ATATAAATATTTATAGATAT

>2546034|20
ATATTTATAGATATGAGTAT

>2547459|20
AAGAATTTCAAGACATACTT

>2549303|20
AAAAGGAGATTTTTCTTTTT

>2550001|20
ACACCCTCCCTGGAGGATGT

>2550215|20
ATTTGAATATGTATTTACAT

>2550229|20
TTACATTTTTAAAAAAGAAA

>2552359|20
TGGGGGTTGGACATGCCCCA

>2552897|20
AAGTCTTTAGATAAACTCTT

>2553861|20
TCTGAAGTATGTATTTCAGA

>2554101|20
ATCACCTGAGGTCAGGAGTT

>2554408|20
ACCATCCTGGCCAACATGGT

>2555360|20
CCGGCCCATGGAAGGGCAGG

>2557344|20
TCATGGGGAGTTCCCTATGA

>2558828|20
TTCTTTTGAGATCAAGAGAA

>2558908|20
CACTCAGCATTTGGTGATTG

>2559108|20
AATTAAAAAAATTTCTAAAT

>2559678|20
GCTGCGGTCTGGGCAGCAGC

>2560696|20
CCTGCAGCAGGTGCAGCGGG

>2561191|20
CAGCTTGGGGTCGCAAGCTG

>2561737|20
ACACATGTGTGCAAATGAGT

>2561826|20
TGTACACACACGTGTGCACA

>2562117|20
CGTGTGTGCGTGTACACTCG

>2562126|20
GTGTACACTCGTGTGTGCAC

>2562532|20
GTGTGCACATATGTGAGCAC

>2562742|20
AGCCAGGCCCAGTCCTGCCT

>2563355|20
ACAGGGGCCCAGGGGCCTGT

>2565878|20
GGCTGCCAAACTTGGGACCC

>2566864|20
CAGCCCTGGGGCCAGGGTGG

>2568481|20
GGGATGCACGGGTGGTTCCC

>2569898|20
GGGAGATGCTGGAATGTCCC

>2571429|20
GACCCCCTGGACTGGGGTTC

>2573151|20
CCTGGAGCACATGGTCCAGG

>2573460|20
GGGCTGCACAGGAGCTGCCC

>2573469|20
AGGAGCTGCCCGCTGCTTCT

>2573500|20
CTGACCATGGGCAAGGGCAG

>2573635|20
CCCTGGGCCTCGGATCAGGG

>2574221|20
CTTGGCCGCACGGGGCGAAG

>2574393|20
CGGTGCGGCCCGCGGGACCG

>2575288|20
GCCTCTGGGACCCCAAAGCC

>2576189|20
TCTGGGCCTGCTGGCGCAGA

>2576309|20
CACATCACCAGGGGGATGTG

>2577808|20
ATTATTTCAAGTGAATTAAT

>2577906|20
CTTGAGCTCCTGGGCTTAAG

>2578139|20
ATAGCTTTGTTCAAAGAAAT

>2579675|20
TGTCTGGCATGTGGTAGACA

>2580233|20
CACACTCACAGGTGAGTGTG

>2580601|20
ACACCCACAGATGAGTGTGT

>2581855|20
CACACCCACAGGTGAGTGTG

>2581856|20
ACACCCACAGGTGAGTGTGT

>2582789|20
CAAACCCATAGATGAGTATG

>2584932|20
AGGCGAGCATCTGATGGCCT

>2585766|20
ATACGCTCAGATGAGCATCT

>2586125|20
TCCTCACCTCCAGGTGAGCA

>2589180|20
CCTCAGGTGAGCATCTGACG

>2589527|20
GGAGCAGTGACCACACCTCC

>2591384|20
ACAGGCCCAGGTGTGCCTCT

>2591472|20
AGGCGAGCATCTGATAGCCT

>2593798|20
CCCCAGTTGAGCAACTGATG

>2594577|20
CAGCCTGGTACAGCACGCTG

>2596000|20
ACAGGCCCAGGTGTGCCTCT

>2596088|20
AGGCGAGCATCTGATAGCCT

>2598414|20
CCCCAGTTGAGCAACTGATG

>2599193|20
CAGCCTGGTACAGCACGCTG

>2600616|20
ACAGGCCCAGGTGTGCCTCT

>2600704|20
AGGCGAGCATCTGATAGCCT

>2603937|20
GGAGCAGTGACCACACCTCC

>2605794|20
ACAGGCCCAGGTGTGCCTCT

>2605882|20
AGGCGAGCATCTGATAGCCT

>2608593|20
GGAGCAGTGACCACACCTCC

>2612327|20
GGAGCAGTGACCACACCTCC

>2613772|20
GGAGCAGTGACCACACCTCC

>2614952|20
CACCAGGTGAGCATCTGATG

>2615920|20
AGGCGAGCATCTGATGGCCT

>2616069|20
TCCTCACCTCCAGGTGAGCA

>2617814|20
GTGATGGTCTGGAGCAGCAC

>2617916|20
ACATGCCCAGCTGAGCCTGT

>2620888|20
TCCTCACCTCCAGGTGAGCA

>2621149|20
GTGATGGTCTGGAGCAGCAC

>2625240|20
GTGATGGTCTGGAGCAGCAC

>2625342|20
ACATGCCCAGCTGAGCCTGT

>2626719|20
AGGCGAGCATCTGATGGCCT

>2626868|20
TCCTCACCTCCAGGTGAGCA

>2628320|20
CCCCAGATGCGCATCTGATG

>2628969|20
AGGCGAGCATCTGATGGCCT

>2629118|20
TCCTCACCTCCAGGTGAGCA

>2629601|20
ACACGCTCAGGTGAGCCTCT

>2629882|20
ACACCCCCAGGTGGGCATGT

>2630450|20
CACCAGGTGAGCATCTGATG

>2631246|20
ATACTCCCCCAGGTGAGCAT

>2631605|20
ATACTCCCCCAGGTGAGCAT

>2632132|20
ACTGCTCCCAGGTGAGCATT

>2632218|20
TTCCAGATGAACATCTGATA

>2632379|20
TGGCAGATGAGCATATGACA

>2632603|20
GGGGCGGCGCCCACAGCCCC

>2633132|20
TCCTCACCTCCAGGTGAGCA

>2633377|20
ACTGCCCCCAGGTGGGCATT

>2633625|20
TGGCAGATGAGCATATGACA

>2633938|20
TCCTCACCTCCAGGTGAGCA

>2634098|20
TCCTCACTTCCAGGTGAGCA

>2634178|20
TCCTCACCTCCAGGTGAGCA

>2684747|20
TGCCCACCCCTGGGTGAGGA

>2685650|20
TGGCAGATGAGCATATGACA

>2686612|20
TCCTCACCTCCAGGTGAGCA

>2687105|20
TGGCAGATGAGCATATGACA

>2687418|20
TCCTCACCTCCAGGTGAGCA

>2687578|20
TCCTCACTTCCAGGTGAGCA

>2687658|20
TCCTCACCTCCAGGTGAGCA

>2687861|20
TCCTCACCTCCAGGTGAGCA

>2688254|20
GGGGCAGTGCCCACAGCCCC

>2688543|20
TCCTCACCTCCAGGTGAGCA

>2688789|20
ACTGCTCCCAGGTGAGCATT

>2689037|20
TGGCAGATGAGCATATGACA

>2689828|20
GGGGCGGCGCCCACAGCCCC

>2690357|20
TCCTCACCTCCAGGTGAGCA

>2690850|20
TGGCAGATGAGCATATGACA

>2691163|20
TCCTCACCTCCAGGTGAGCA

>2691323|20
TCCTCACTTCCAGGTGAGCA

>2691403|20
TCCTCACCTCCAGGTGAGCA

>2691606|20
TCCTCACCTCCAGGTGAGCA

>2691808|20
TCCTCACATCCAGGTGAGCA

>2692371|20
TGCCCACCCCTGGGTGAGGA

>2693393|20
TGGCAGATGAGCATATGACA

>2694137|20
AGGAGGAGGGGCCTGCTGCT

>2694561|20
GCAGAGAGCTGGCTCCCAGC

>2695058|20
CACAGGGGATGTCCCTTTTG

>2695700|20
TCCACCCATCCATCGGTGGA

>2697622|20
GAATTTTTTTCAATAAATAC

>2697948|20
ATTTATTAGTTCTAACAATT

>2698151|20
AGAGGAAAAACTTTTCTTTT

>2698341|20
TAATGTGGTACATCACATAA

>2698962|20
TTTGTCTTTTCAAGGACAAA

>2699254|20
TCTAACTTCTCGAAGTGTGA

>2699306|20
CTCCTCCTTTTACAGAGGAG

>2700384|20
TGCCCAGCCCGGGGAGGGCA

>2700598|20
TCAGGGTAGCACTACCATCA

>2700815|20
TCTTCTATGAACTTATAAGA

>2700820|20
TATGAACTTATAAGATCAAA

>2701284|20
TGATTAATAATGATTAATAA

>2701393|20
TTGCCTCGGCACCTAGGTAA

>2703158|20
CCCCAGTGGGCCCACTGGAG

>2704153|20
GGGTCTCCTCCAGGCGGCCC

>2704512|20
CAGAGGCAGGGCTGACCCTG

>2706461|20
CCTGCACGGTCCCCCGCAGG

>2707099|20
CCGACGCCCATGAGCGACGG

>2711859|20
AGTTTGGGCTGGCCTAAGCT

>2712524|20
ACTGCCATTGTAATGGTATT

>2716645|20
CCCGGCTGCATGCTGCCAGG

>2717365|20
AGGCCACGAGCTCCTGGGCT

>2717956|20
CCACCCCAGCCCATGGGTGG

>2718509|20
CCCTGCCTGCTCTGCCAGGG

>2719085|20
AGGCTCAGGTCCCTGAAGCT

>2719088|20
CTCAGGTCCCTGAAGCTGAG

>2721305|20
CCGCAGGCGCTCACCTGGGG

>2721879|20
CCTGGCAGCCTGCAGGCAGG

>2721972|20
GGGGGGAGGAGCCCCCACCC

>2723313|20
ATGACTTTTCAAAATGCCAT

>2723593|20
CCGCCCCTCCTGCGGGGTGG

>2725925|20
GGACTCAGGTGCCTGTGGCC

>2729626|20
CACCCTCCTCCAGGGAGGTG

>2729787|20
GGGCTGGCCGAGGCCAGAGC

>2731622|20
TTCTGGAAATCTTTTTAGAA

>2731717|20
AATGATTTAATTTAATAATT

>2732259|20
GGGCGAGGCTGGCCTCTCCC

>2732590|20
CAAACTAAACATTTACTATG

>2732848|20
CTTGAGCTCAGGAGTTCAAG

>2732904|20
AAAAAATATAAAAATTATTT

>2733222|20
GAGGCGCCTCAAGTCTCCTC

>2733964|20
TTGATGTAAAATTAAATGAA

>2734309|20
AATAAATTGAGCAATTGAAT

>2735293|20
GCATAGAGGTGCATCTGTGC

>2735305|20
ATCTGTGCATGTGCCCAGGT

>2735991|20
GTATGCACACATTTGCACAC

>2736151|20
GTGCACACACATGAATGCAC

>2736707|20
CTCCATGTTTGAAAGTGGAG

>2736736|20
TCTCCCTCCCAGGAGGACGA

>2738412|20
CTCCCTCTGTCCAGGGTGAG

>2738716|20
CTGCTCGTGGACACCAGCAG

>2739269|20
GGCCTCCTGCTCACGAGACC

>2739452|20
TCGGGGACCTTGGTGCCGGA

>2740042|20
ATGCCCATGCTCATTGGCTT

>2740637|20
TCCTCAGAGAGCCCTGACGA

>2740987|20
AGAGAAATGCCCATGTCTGT

>2741655|20
GAGGGGGGACTTTGCCCCTC

>2741795|20
CACCTTCCCTGGGGATGGAG

>2741971|20
CAGGCTCCTAGAGAAGGCTG

>2743456|20
GACAACAAGGTCTGGGTGTC

>2744013|20
TGATCTGGGATTCCAGAGCA

>2746003|20
AGAAAACAAAATATTTTTCT

>2747164|20
TAACCGGGAAATTCTGGTTA

>2748542|20
CCTGGCCAGTGCTGGAGAGG

>2749417|20
CAAGGCAGGAACCTGCAGTG

>2751527|20
CAGGCCCTGGGCCGGGCCTG

>2751867|20
CAGGGCCGACCTCGCCCCGG

>2751885|20
GGCAGCCAGTGCCGCCTGCC

>2752036|20
TTCCAGGCCAGGTCCTGGGA

>2752297|20
CAGTGGTGGTCCCACACCTG

>2754576|20
TCATGCCGACCTCGGCAATA

>2755236|20
TTTTAATCAAATGCTTATAA

>2757740|20
GATATTTTACATATAAAATC

>2759553|20
TATTTTATTTTAATTAAGTA

>2761047|20
TCTTGGGTACATAACTAAGA

>2763021|20
CTTGAAGTCAGGAGTTCGAG

>2763656|20
TTTGTGTCTGAATACCCAAA

>2763862|20
GGCCAGCAGCCCTGCTTGGC

>2767267|20
ATGCAGATTCCAGGCTGCAT

>2768070|20
ATGTTGACAAATGTGTACAT

>2769687|20
TCTTGGGTAAATACCCAGGA

>2770209|20
AAAAATCATGTATCATTATT

>2770672|20
GGCCCAGGCTGGCCAGGGCC

>2770961|20
CAGGGGCAGCCCTGCCCACG

>2771418|20
CATGAGGTCGGGACCCCAGG

>2771499|20
GCCCCGGTGGACACGGGGAC

>2772070|20
GGAAGCTTCCAGAATCCTCC

>2772712|20
GGCCCTGCCCCGGCTGTGCC

>2773624|20
CAGAGCCCCGGGGAGGTCTG

>2774071|20
CAGGGCTGAGCTCAGTGCTG

>2774255|20
GTCCCGGTGTCCACTGGGGC

>2774336|20
CCTGAGGTCCCGACCTCATG

>2776960|20
AAGTGGTGTCCACGCCTCTT

>2778811|20
CACACACCTGGAGGCGTCTG

>2779392|20
GGGAACAGCAAGCTGACCCC

>2781763|20
GCAGCTGTGTCCACAGAAGC

>2782156|20
CTGGGAATCTGGCTGCCCAG

>2784284|20
ATCATCCTGTTCAGGATGCT

>2786769|20
GAAGCCAGGCTCCTGCCCTC

>2787505|20
GAGGGGTCAAATGGCCCCAC

>2787641|20
AATTCCTGGGGCAAGGACTT

>2788745|20
CCCTGAGCTCCAAGTCAGGG

>2789351|20
ACCATGTTGGTCAAGCTGGT

>2789375|20
AACTCCTGACCTCAGGTGAT

>2790549|20
CGGCCAGCCAGGGCAGGCAG

>2792304|20
CAGGTTAGCGTGCTCAGCTG

>2793693|20
GTTCCTGGCCTGCTGGGAAC

>2794743|20
CCTTCTCTGGGCAGGGCAGG

>2794813|20
ATGGGTCTCAGGAGACCAGT

>2795605|20
CAGTGACCGAGCGGGCACTG

>2797369|20
TGCCAGACAAGTGTTTGCCA

>2797588|20
ACACACGTGAGCACGTGCTT

>2798732|20
CCCAGACCTCGAAGGCTGGG

>2799323|20
CACAGAGGGCACCCTCAGGG

>2799340|20
GGGGCACGGGTCCTCGCCCC

>2799654|20
CGCTGCCCCGTGCGGCAGAG

>2800171|20
TGGGCTGGGGGCACAGCACA

>2800594|20
TAGGCCCTGTCCAGGCCTTA

>2803818|20
AGCATCTTCCCGAAGATCCT

>2804516|20
CTCACTGAGGTCTCAGGAAG

>2805236|20
CCTTGCATCCTGAGGCATGG

>2806390|20
AGAGGTAGGTGCCTAACCCT

>2807847|20
GCCCGGCCCTGGGGCCAGAC

>2809311|20
GAGGTGGACATGTCCACATC

>2809315|20
TGGACATGTCCACATCTGCA

>2809821|20
AGGGTTAGGGTCCCCACCCT

>2809946|20
CTGAGAGTTACAGCTCACAG

>2810253|20
GCACATGTGCACACGTTTGC

>2810727|20
GGGTCTGCAAATCCAGCCCC

>2811405|20
GTGTGGCGGTGCCGCCAGCC

>2811618|20
CTCTGCCGCCCGCGGCTGTG

>2813222|20
CACGTGCGCTCGTGCACATG

>2813547|20
ATATGCACACATGTACACAT

>2814770|20
GAGGACTCCCTGAAGTCCCC

>2815651|20
ACCCTATTTCCAAATAAGGT

>2816869|20
CTTCTATGAAGTCAGACAAG

>2820126|20
AGGTCCAAGGCCCTGGACCT

>2821407|20
GAGATGGGAATGCCCGTCTC

>2822250|20
CCACAGAGGACCCTCAATGG

>2822513|20
GCAGAGGAGCTCTCCTGGGC

>2823726|20
CTTGCTCCAGGTGGAGCCAG

>2824196|20
CTCACCTGGGACCACATGAG

>2824572|20
CACAGGGCGATGGCCCTGTG

>2825990|20
CCTCCCAGACCTCAGTGAGG

>2826944|20
CCAACCAGCTAGCTGAGTGG

>2828764|20
GTGGGAGGTGGAGCTCCCTC

>2828766|20
GGGAGGTGGAGCTCCCTCCC

>2828782|20
TCCCACCTCATTGGGTGGGA

>2829608|20
GAGGAAGTGCCCACTGCCTC

>2829958|20
CTGTGCTGAGGTCTCCACAG

>2830599|20
CAGGGCTGCTGGCAAACCTG

>2830822|20
TGTGCACCAGATGGGGCAGA

>2831194|20
CCCGCTGGCTGGACAGCAGG

>2831451|20
CTTCCAGAGAGCTCTAGAGG

>2832096|20
TGCACGTGTCCACACGTGCA

>2832680|20
CACTCATGTACACACGTGTG

>2832794|20
ATATGTACACATGCACACAT

>2832930|20
TGCACATATCCACATGTACA

>2832957|20
GTGTTTGCACATGAAAATAC

>2833261|20
TGGCCTGTGACCAGGGGCCA

>2835812|20
CTGGGCAGGCCCGTGGCCAG

>2835905|20
AACCATGGAAATCCAGGGCT

>2836298|20
CCTGTCCCCTGGAGGCCAGG

>2836701|20
AACAGCTTTACAACGGTGTT

>2837453|20
GCCCTAAGGTCCCTGAGGTC

>2837837|20
GGATGCGGGGACCCGCATCC

>2840382|20
CAAATCCCACCTGGGCTCTG

>2842023|20
TTGTGGCATGAATGCCAGAA

>2842288|20
ATCCAGCCAAATGTCTGTAT

>2842452|20
CAGTGTGAGATCTCACACAG

>2844363|20
CTGGTGAGAGGTATGACCAG

>2845713|20
CACCCCACCAAGGTGGCCTG

>2845899|20
CCCCCTCCCTGGGGAGAGAG

>2846221|20
ATAAGGACTCCAGTCCTACT

>2846289|20
ACCATATTTAGAAATACAGT

>2846792|20
GTGCGCACACATGTGCACGC

>2846879|20
GAGGCGCTAATGAGCGGCTC

>2847199|20
CCATGGAGGGGCCTCGATGG

>2847719|20
CTCCCACACAGGCCTGGGAG

>2848436|20
CACCCCTGCCAGGTGGGGTG

>2848564|20
ACACAGGCATCTGGCTTTGT

>2850276|20
AGCAGGACCGGGGTCCCGGT

>2850567|20
TGTCCTCAACTTTCAGGAAA

>2852095|20
AAGCAACCCCTGGGTGGCCT

>2853767|20
AATGTGGGCCTGCCCAGAAT

>2854427|20
CACACACATACATGTGCATG

>2854535|20
GTACACACACATTTGTGCAC

>2854610|20
CATGTACATACATATACATG

>2855109|20
GCGTGTGTGCACACTCACTC

>2856157|20
GCAGTTGCCCAGGCAGATGC

>2856760|20
AAGAACAAGTCCATGTTTTT

>2856883|20
TCAAAGGTTAAAACTTTTCA

>2856891|20
TAAAACTTTTCAAAAATTTA

>2857871|20
TCAAACGTTTTAATCTTTGA

>2858120|20
AATGTGGATACATTCTCATT

>2859403|20
GAGGCTGGTCGGCCAGCCAC

>2861897|20
ATGTTGGCATGTGCACACAT

>2862321|20
AAAAATGTGGTCACGCTTTT

>2862858|20
CCAGCCTGGCTCCAGGCTGG

>2864424|20
GGTAAAATTCAAATATTAGC

>2864743|20
CACAGGCCCCTGGCCCTGCG

>2865079|20
CGGAGCATTTTAAAGCTCAG

>2865217|20
CCAGCTCTCCAGAAAGCTGG

>2865488|20
TCCTCTCTCGGGAGAGGGCA

>2867113|20
ACCTTATTTGGAAATTGGGT

>2868307|20
GTTTTGATTTCATTCAAACC

>2868979|20
CATCACTGGCCCCAGGGAAG

>2869645|20
GGGCAGAGCTGGAGCTGCCC

>2870240|20
TAGTAACAAGTTTCTAACTA

>2872725|20
TTCCCCAGATCTCTAGGGCA

>2873355|20
ATGGGGGTAACTGCCCCCAT

>2874443|20
TTGATGATACTTAACATCAA

>2874757|20
AAATAATAAGATTATTAATT

>2875106|20
TAAAAAATTTTAATCATTTA

>2875570|20
ATGGCACAGCCCTGGGCCCT

>2877323|20
AGAGGCCAAGGTTGGCCCTT

>2878241|20
GGAGATGCCTGGGGATCTCC

>2879054|20
TTGGGTGAGCCCTCATCCAA

>2884221|20
CTGACCCAGGGCATGGTCAG

>2887158|20
CCCTGTGGCCGGCCATTGGG

>2887203|20
CTCGCCCTGTGCTGGGCGTG

>2887383|20
GAGTTTGGAGATCCAGTCTC

>2887437|20
GGCCTCACCACGTTGTGGCC

>2888554|20
CCTGCCAGGGCCCAGGAAGG

>2888573|20
GTGCTGCCCACGGGGAGCCC

>2890455|20
ACAGAAAGGATCCTCTCCGT

>2895248|20
GGCTGGAAGGTCTCCCAACC

>2896532|20
ACTCCTCAGAGCTGAGCTGT

>2899558|20
GTGGGGAGGCTCATCCCCGC

>2899636|20
GCCAGGGCCAGGGCCAGGGC

>2899642|20
GCCAGGGCCAGGGCCGGGGC

>2901492|20
TCAGATGCATCTGCCTGTGA

>2902078|20
AGAAAGAGGCCCCTCTGTTT

>2902640|20
TCCATCTATCCATACATCGA

>2903857|20
TCTCTGAGTGGATCCAGAGA

>2904066|20
GCCCTTGAATATGCCAGGGC

>2904122|20
AGGTCATAAAATAATGCCCT

>2905261|20
ACTCCCTGAAGTCAGGGCCT

>2905591|20
TCTGAAAAAAATGCTTCAGA

>2907081|20
CGCCCCCATCCATGTGGGAG

>2907997|20
CTTGAACTCCTGGGCTCAAG

>2908988|20
CTTAGTGTGCTCACAATATG

>2910282|20
CAGCTTTGATTTCTATGCTG

>2911526|20
TTATTACTTTTAAGAAATTA

>2912146|20
TCAGTTTTTTTAAAAAATTA

>2912890|20
AGAAAGTTTTCAATCTTTTT

>2914274|20
GTATACACTACAGTGTATAC

>2914286|20
GTGTATACTACAGTGTATAC

>2914293|20
CTACAGTGTATACACTACAG

>2914300|20
GTATACACTACAGTCTATAC

>2914312|20
GTCTATACTACAGTGTATAC

>2914319|20
CTACAGTGTATACACTACAG

>2914326|20
GTATACACTACAGTCTATAC

>2914338|20
GTCTATACTACAGTATATAC

>2914364|20
GTCTATACTACAGTGTATAC

>2917590|20
CTGGCCAGGAGCCTCTCCAG

>2917624|20
CCTGGGCAAGATGGCTCAGG

>2918042|20
TGCCATGCTGTAACAAGGCA

>2918098|20
AGGTGTCCCGTGGGTCACAT

>2921103|20
CCCCAGGACTCGCCCTGTGG

>2921322|20
CTGTGCCCGCTCCGGCTCAG

>2921407|20
TGAGCCCAAGCCAGGGCTCA

>2922005|20
TCTCAGAGCCTGCACAGAGA

>2924224|20
TTGAGGCTTGGAAGCCTAGA

>2924574|20
CACAGTGTGTCCTCAATGTG

>2926220|20
CCACTGAGATGTCTCTGGGG

>2927574|20
TTGGGTGGGGACACAGCCAA

>2927884|20
ATCCCTGGAGTTCCTGGGCT

>2928507|20
GTGGAGGCAAATCCTTCCAC

>2929244|20
GAGGGCCCCACGCGGCGCTC

>2929358|20
TCGCACATCAGGACCTGCGA

>2929521|20
AGGGCTCAGTCCCCAGCCCT

>2929804|20
GGCGAGGCCCTGGCCTCTGC

>2930790|20
AGGGACCTGCCCAGTGCCCT

>2931358|20
GAAGAGCAGCACTGCACTCC

>2932738|20
CCTGCCACACCTGTCCCAGG

>2934214|20
TTCTGTCCAGTTGGACATCA

>2934375|20
GTTCCCAGGCACCTGAGAAC

>2936111|20
CGAGGAGGGAACCCTTCCCG

>2936562|20
CAGGGAGCCCGGGGTCTCTG

>2938053|20
GGCCTCAGCAGGCCCAGGCC

>2938058|20
CAGCAGGCCCAGGCCACCTG

>2938193|20
AGCGGCCCTGGAGGGCTGGT

>2938930|20
CCGAGAAGGAGCTTTCCCGG

>2939189|20
CCGGCTTCTCAAGGAGCTGG

>2941984|20
TCCAGCCTTTTAAGGGAGGA

>2945163|20
GCGGGGACCCAGACCCCCGC

>2945409|20
TCCCTGGGGGTCCCCAGGAA

>2945688|20
CCCCTGTCACCTGGGAGGGG

>2945752|20
CCCCTGTCACCTGGGAGGGG

>2945816|20
CCCCTGTCACCTGGGAGGGG

>2945880|20
CCCCTGTCACCTGGGAGGGG

>2946008|20
CCCCTGTCACCTGGGAGGGG

>2946100|20
CTGTCCCAATGTGGAGACAG

>2946727|20
CGAGGGCTGCACAGACCACG

>2947023|20
GTGGGCCGAGGTCGGGGCAC

>2947155|20
GTGGGCTAAGTTTAGCTCCC

>2948278|20
CCAACTCTGGCCAGAGGTGG

>2949083|20
CCCTGGGGGTGCCTCCAAGG

>2949766|20
TTAGATGTGGGCACACCTGA

>2950829|20
GATTCCTCTGAAGACGAATC

>2951210|20
TGACCTTCCAGGGATGGTAA

>2951861|20
CAGGATGGATATCCTTTCTG

>2952829|20
GCCTGGGAACTTTGCGAGGC

>2953855|20
CCTCTGACCCTGGCCCGAGG

>2953877|20
AGCACTGCCCGAGGAGTGCT

>2954617|20
TAACTCCCCTTGGAGAGTGA

>2956957|20
ACTTTCAAATTTTTGCAAAT

>2957286|20
CCCATCTGAGTTCACTTGGG

>2959329|20
CTGGAACTCCTGGGCTCCAG

>2959439|20
GTGTGTGTTTTAAAATACAC

>2959977|20
ATCACCTGAGGTCAGGAGTT

>2960612|20
CTTGAGCCCAGGAGCTCAAG

>2962277|20
TGCATTTTTCCAGAAATGTA

>2962829|20
TCATAATCAAATCATTAAGA

>2962954|20
AGAAGACAGTGCAGACTTCT

>2963274|20
AATAGTAATATATTAAAATT

>2963279|20
TAATATATTAAAATTTATAA

>2964054|20
AAAGAATTTTAAAATATTTT

>2964055|20
AAGAATTTTAAAATATTTTT

>2965909|20
AGGCGAACCTTGGTTCCCCT

>2965932|20
TGCTCCCAACCTGAGGAGCA

>2966343|20
TAAAAAATACATATATTTAA

>2967348|20
GTACTTGTACCTACAGGTGC

>2967598|20
TGGAGGGATTCATCCATCCA

>2969166|20
GAGCAGAGCCAGCTCAGCCC

>2970263|20
GCAGAGGGGCTCCCCTGGGC

>2970602|20
CGGATATTTTCAAGGATCCG

>2971634|20
TGTATTTGATTTCATTTACA

>2971876|20
GGAGCCTGGGGCCAGACACC

>2973060|20
ATCACCTGAGGTCAGGAGTT

>2973542|20
TCAGTTCCTAAAGATACTGA

>2976074|20
TTTTTCCTATTTAGCAAAAA

>2976193|20
ATTTATTTATGTTAAAAAAT

>2976289|20
TAAACAGCTCCAGCTGTAAA

>2977230|20
TTGCAACCCAGGGGTGGGAA

>2978084|20
AGGTGGCTCCTGGGGCACCT

>2978890|20
GGCGCCGGTGTACTGGCGGC

>2979119|20
GGGTGTCCCTATGGACACCC

>2979362|20
CCTACGTCCTCGGAAGTGGG

>2980418|20
CGCGCGCAGTTCCGCGCGAG

>2982525|20
GACAGCAGCGTGCAGTTGTC

>2982796|20
GGGACACAGAACTGGGCCCC

>2983261|20
CACCTCCTGAGCTGGAGGAG

>2984439|20
AGGGTGCGGGGCAGCAACCT

>2985996|20
GGGGGGCTGCTCCGCCTCCC

>2986131|20
CTCGGGCCCGGGAACCCGAG

>2986595|20
GGCAGCCTGCGCGGGCCGCC

>2986732|20
CGGGGACAGAGCTGCCCCGG

>2987013|20
GCCGAAGCCCCGGCTGCAGC

>2988154|20
TGAAGAATTTCATTTCATCA

>2990231|20
GGCCTGGGGGACCCCGGGCC

>2990539|20
CCGCGCCCCGAGAGACGCGG

>2991923|20
TTATTTTAATAAAAAAATAA

>2995460|20
AAAAATGCCCAGACATTTCT

>2996366|20
CACACCTGCAGGCAAGCGTG

>2998999|20
AGGGTGAGGGACCTCAGCCT

>2999177|20
GGCTGGGTCAGGACAGAGCC

>2999542|20
GGCGCTGGAGATCGAGCCCC

>3001461|20
CAGCCTGTAGGTCCAGGGTG

>3001513|20
CCTGCGGCAGGTGTTGCAGG

>3001570|20
TGGTTTCTGCCCAGCATCCA

>3001723|20
GGTGGAATCTGGACACCACC

>3002868|20
GGCTCAGAGTCCTCTCGGCC

>3004207|20
TCCTTGGACGTGACCAAGGA

>3005325|20
ATTATATTATTTATTATTAT

>3005652|20
GCAGGGATTCTAATAGCTGC

>3007187|20
ACTCTGTCCCTGGGCAGACT

>3007912|20
GGTGCAGCCAGGCCCGCACC

>3008456|20
TCGCAGGTGGTCAGATGCGA

>3009987|20
CATGAAGAGTCCTCTTCCAG

>3010336|20
CCACTCCCACCTGGCTGTGG

>3010995|20
TCAGGCCTGCTCATGCCGGA

>3012037|20
GGAGCACAGCCCTGTGCGGC

>3012263|20
CCTCTGGCCTCGGCCAGGAG

>3012903|20
GTCTCCTGCCCGCAGGACCC

>3013194|20
AGGGACGCCAGGGACTCCCT

>3014520|20
GTCCCTGTGACCTCAGGCAC

>3014912|20
CCCTCACTGCCCACTGGGGG

>3015645|20
CTGAGAAGCAAGCTCCTCTG

>3016586|20
TAGAGGAGCCTGCTCCTCTA

>3016688|20
GAAGGAAGGGCCCTGCCCTC

>3017287|20
ACACGCCCTATAGGGCTGGT

>3018587|20
ACCCCAACCTTGTGTGGGGT

>3021817|20
GGGCCCAAACTTGAGGGCCC

>3022963|20
CCCCACTGGGGCCCGAGGGG

>3023240|20
TGTCCCAAGCACCTGGGCCA

>3023401|20
TGATAGTGCTGGCCCTGTCA

>3025311|20
CTTCCTGTCCTGCCAGGAGG

>3025398|20
AAAAGGTGCTGGCAAATTTT

>3025410|20
CAAATTTTTAAAATAATGTG

>3025694|20
ACATATTTTGAAAAACAGGT

>3025938|20
GGGGAGGCAGCTGCATCCTC

>3027877|20
CCTGCACTGGGCAGTGGGGG

>3028425|20
CCGCCCTTTGAAAAGGTGGG

>3029395|20
GGCAGCCCCGAGGGCCCGCC

>3029441|20
TGGAACGGGGTCCCGGGCCA

>3029957|20
CCTCAGCTGGGCAGGGGAGG

>3033838|20
GAGTGCTGGCCCCAGCATCC

>3034551|20
CATGCACGCGTGTGTGCGTG

>3034746|20
TGTGTGCATGCATGTACACA

>3034974|20
GGGTGTGCCTGGACACTCCC

>3035725|20
CCAGGGCTGGACAGCCCCTG

>3036070|20
CCTCACCCCCAGGGATGGGG

>3037576|20
ATCTTGTGCTGGGACAAGGT

>3037652|20
GCCCGGCTTGGAGGCAGGGC

>3039065|20
CCCCTGGGGCCCACCTGGGG

>3040115|20
CCCACTCCCCAGTGAGGGGG

>3040771|20
GGCTCAGCCCAGCCTGGGCC

>3041831|20
CCCAGCCCCTGGGCTCTGGG

>3042169|20
CTGTGCAGGTCCCTGGACCG

>3042453|20
CTGTCACGGGGCTGTTACAG

>3043327|20
GCCCATCGCCAGTGATGGTC

>3043486|20
AGCTTACTCTGGACTCAGCT

>3043587|20
GGCTCAGCCCAGCCTGGGCC

>3044075|20
TTCCCCGGGCACTTGGGGAA

>3044673|20
GCCTCTCACTGGAGAGAGAC

>3044729|20
TGGGTCTGGTTCCGTACCCA

>3046757|20
CCTGTCCTGTGCAGGACCAG

>3047059|20
CTCCAGGGCCCGCCCAGCAG

>3047600|20
GGGTCCTGCAGGGAGGCCCC

>3047719|20
TTCATCATCCTGATGATCCA

>3048552|20
TTTAAATTAGTTTTTTTAAA

>3048559|20
TAGTTTTTTTAAAAAACCCA

>3049195|20
GGTCCAGAATGTTCTAGAGC

>3049407|20
TGGCTGGGCAGGGCCATCCA

>3049811|20
TTCTGGAGGCTCCTACAGGA

>3050134|20
TACCAAGATCCACCTTGGCA

>3050298|20
TCCCCTTCATGTGAGGGAGA

>3051683|20
GGGGGGCTGCGGAGCACCCC

>3052871|20
GGCACTGAGTCCTCAGACCC

>3053106|20
GTCCCTGGGTCCACAGGGGC

>3057288|20
TGAGGGTGGGGCCACAGTCA

>3057387|20
CGACGGATGGGCTTCCCTCG

>3057689|20
AATAGAAAATGTTTTTCATT

>3058357|20
AGGAAGCATAGATGCATTCT

>3059133|20
CAGACGTTGAGCAGAGTCTG

>3059199|20
TGCGGACCCCAGGGTGCGCA

>3060262|20
AACTCCTGACCTCAGGTGAT

>3060572|20
GCGTGGCCACCTGGCCTCTC

>3061507|20
CAGGGCCTCAGGAACCCCTG

>3061922|20
AGCCCACTGGCCAGTGACCT

>3062084|20
GGGCTTCTCCCGAGAGTCCC

>3062409|20
CTGAGTGAGGTCTGACTCTG

>3063396|20
TGTGCACACGTGTGTGCTCA

>3063783|20
GTGTGCACACGTGTGCATTC

>3065998|20
CCCACACGAGGTGCTGTGGG

>3066023|20
GCAGGCCTGCCCTGCCCTGC

>3066261|20
TGCTGAATTTTATTTCATCA

>3066905|20
TGGTCAGGAGTTCGAGACCA

>3067626|20
GCCACCCTCGGGGAGGTGGC

>3068306|20
AATACACGGCTCACTGTATT

>3068805|20
TAGGCCCCATTTGGAACCTA

>3068975|20
TCCATCCATCCATCCATGGA

>3069527|20
GGGTCATTTCTAAAGGGCCC

>3070460|20
GCATATCTACGTAGAGATCC

>3070473|20
GAGATCCAACTTTTGATTTC

>3070480|20
AACTTTTGATTTCACATGTT

>3070596|20
GGGACGGCGCTCCCCTTCCC

>3071725|20
TCCTGCGGACCTCTCCAGGA

>3074958|20
AATTTAAATGTAATTAAATT

>3074961|20
TTAAATGTAATTAAATTTAA

>3075126|20
GATGACTTTACAATCTCATC

>3075394|20
GTGTCCTGATCTCAGCTCAC

>3075557|20
AACTCCTGACCTCAGGTGAT

>3075772|20
AGATGCCTGTCCTGGCACCT

>3075910|20
CCTCCACCATCTGGAGGTGG

>3076649|20
CATGGGGGGCACCAGCCATG

>3078143|20
CTGCCCGCTGGACCAGGCAG

>3079174|20
GTGAATCATTTAGGATTGAC

>3080534|20
CTGGGGCCCAGGGGACGCAG

>3080987|20
CAGGCGGGGGACCCTGCCAG

>3081049|20
TTCCAGTCTTCAAATTGGAA

>3081606|20
GGAGATGCCTGGGCATGGCC

>3081751|20
GGACAGGGACTTACCTGGCC

>3083243|20
CCATCACCCAGGGATGACGG

>3086610|20
AAAATTAATGAATTTTTTTT

>3087231|20
CGCCTCTGTGCCCAGAGGAG

>3087398|20
CCAGCAGCCAGGGCTGTCGG

>3087594|20
GGATAGGGGCACCCCTGTCC

>3088533|20
AGAACGGGGTCCCCGGTGCT

>3088712|20
CACTCACATGCAGGTGAGGG

>3089499|20
TACATTTGATGTTACATGTA

>3090337|20
CATGGGGCCGAGGCTCCGTG

>3094988|20
ACGTCTTCCTGGGAAGGCTT

>3096244|20
GCCCGCTCTCAAGGCCGGGC

>3099941|20
GGAGCCTCCGTGCAGGCTTC

>3100632|20
TAAACAACTTCAGGTCTTTA

>3100666|20
CAGCGGCAGTTCTGTGGCTG

>3100814|20
GGTTTCTTTTGAAAGAAAGC

>3100895|20
CCTGTACTTAAAAGTTCTGG

>3104708|20
CTTTGGCTGTGCAGTGAAAG

>3105441|20
TGAATGATGTCCGTCAATCA

>3107169|20
CCCTGGGCTTCATCTCAGGG

>3107381|20
ATCATGACATTTATCATCAT

>3108332|20
CCAGGCACCTGGCTCCCTGG

>3108707|20
TGTGTGAGCTTGCACACACA

>3109210|20
TGGCCACAGGTCTGAGCCCA

>3109787|20
GGAAGGATGCACTGCCTTCC

>3110484|20
GGGAGGGTGACCAACCTCCC

>3110748|20
CGCTCAGTGCACACTGGGGG

>3110851|20
ACCTCCCTGTGCAGGGCGCT

>3111576|20
CTCACGTCTAAAACCGTGAG

>3112000|20
CCGCTGCAGCCCAGCAGAGG

>3112060|20
AAGGAAATAAATATTTTCTT

>3112280|20
AGGGAGAAGGGCTTCTGCGT

>3112351|20
AGGGTGCTCCGGAGCCTCCT

>3113077|20
GGCTCACCGCCCGGTGCCCC

>3113793|20
GGGCTGGGTGGACCCAGGAC

>3113858|20
CAGCTCCCAGATGTCAGCTG

>3114008|20
GAGCCAGGCAGGGCTGGCAC

>3114295|20
GGCGGCTCCCTGGAGAGGCC

>3114308|20
AGAGGCCCCCTGAGGCCTGT

>3114459|20
GCAGTGGCAGGTCCCACTGC

>3115833|20
CCCCCAAAGAGCGGTGGGGG

>3116142|20
CCAGTTGCCCTGGCTCCTGG

>3116421|20
AAGTCTGAGCTCTCAGAGGT

>3118580|20
CAGTGGAGAGGTCCCCACTG

>3121967|20
TAGGAAAGAAATGTATCCTA

>3122159|20
TGAATTCATACATTAATTAA

>3124056|20
GCTGCCCACGTGGCGGCAGC

>3124748|20
TGAAGCCTCACGGGGCTCCA

>3124759|20
GGGGCTCCAGATGGAGCCTC

>3124984|20
CACTTTGGCAGGCCAAGGAG

>3126474|20
CTGTGTTAGCCCTTTCACAG

>3126648|20
TAGAACAGAAATCTATTCAA

>3126661|20
TATTCAATAAATATTGGATA

>3126814|20
GGATCCTTGCACTAGGATTC

>3127421|20
ATATATCTGTTCATATATCT

>3127622|20
TTTATGCACACGTGTATACA

>3128368|20
CGTGTGCACGTGTGCATGCG

>3131901|20
GCCAGGCCCTGGGGACAGGC

>3132262|20
GGGACGGCCGTGGCCTTCCC

>3132882|20
GCTGTCACTCCAGTGACATC

>3132892|20
CAGTGACATCCATGCCACGG

>3132956|20
GCATGCATGCTCCTGCAGGC

>3133379|20
GGGGACAGGTTCCTGTAGCC

>3135076|20
GCCCGCCCGCACAGGTGGGC

>3136609|20
AAAGCCCCCGAGTGGGCTCT

>3138299|20
GCACAGACGCACATGTGTGC

>3138381|20
ACACATGTGCACACAGATGT

>3138923|20
CCAGCAGGCCTGGGTGCTGG

>3141709|20
TTTTAGCTTGGAAGGAAAAA

>3143349|20
GGGTCCCCGCACGGGGACCC

>3144203|20
AGGGCCCGGCTCCGGGACCT

>3144256|20
CTGGCTGCCCAGGCTGCCCG

>3144482|20
GACCTACACCCGAGTGGGTC

>3146287|20
TTATCTTAGGGCTAAAAAAA

>3148154|20
CCTTCCCAGCTCTGTGAAAG

>3149041|20
ATTTCAATCAGGAATAAAAT

>3149673|20
GAAGCTCCCTGGGGAGATGC

>3149753|20
CCCCCTGCCCAGGGTGGGGG

>3150059|20
AGCATGGAACATCCCCTGCT

>3150841|20
GGCTTTCAGAGCTCAAATCC

>3152054|20
CCCTGTGCTCGGGGACAGGG

>3152119|20
GGGCTCTGGAGCCTGCGCCC

>3153352|20
CCTCTTCTGCACAGAGCAGG

>3153442|20
GAGCCCGGCCTGCCTGGCCC

>3154246|20
GCGCGGGGCCAGCCTCGCCC

>3154458|20
GTCTGCTGGCTCTAGCAGAC

>3156174|20
CATCTTTGGGTCCAACGAAG

>3156371|20
AGACATGGTGGAGCATGCCT

>3156478|20
CTCTAGCCTGGAGGCTGGGG

>3157027|20
GAGAGAGAAGGTTTGCTCTC

>3157273|20
GAGCCCCCCTGGGGCGGCGC

>3157776|20
GCGCCCTGCCTGCAGGAGGC

>3162233|20
AAATTCCAGGGCTGGTCTTT

>3162408|20
TCCCTCAAGTTCTCGAGGGA

>3166599|20
CGCTGGGCCGTGGCCCTGGG

>3166773|20
CAGGGCAGAAATCAGGCCTG

>3167372|20
AGAAGAGCCTGGGCTTCTCT

>3168736|20
CCTATCTCCCTGTAGCTAGG

>3168913|20
CGGGCCCCAGGTGGGCCCTG

>3169089|20
CAGGAGGTGGGCCCCTCGTG

>3171242|20
CATTCCATGCTCATGGATAG

>3175975|20
CCCTTGCAGCTCGCCAAGGG

>3176235|20
AGCCTGCAGCCCCGCATGCT

>3176693|20
CAAACAGCTTTAGTTGTGTG

>3176780|20
CTGGGGGGCCAGGCCCCAAG

>3177577|20
ACAGAGGGTAGACACTCTGT

>3178163|20
ATGACCTGTACACACGGCAT

>3179647|20
GTGTACCCCAGGGGCTCCAC

>3179940|20
CCCGTGGGGCCCCCCGCAGG

>3180146|20
CATGGGGAACTTTCCCCAAG

>3180381|20
CGACCCCTGGGCAGGTGGCG

>3182170|20
CCGCAGAGGCCCCTCTTGGG

>3182686|20
ATTTTCTTCCTGGGGAAAAT

>3183463|20
AACTCCTGACCTCAGGTGAT

>3184345|20
CCGCTGCGGGTCCACAGTGG

>3184590|20
GACCTCAGGGGCCTGCGGAC

>3185543|20
GGGAGCCTGTCCAGGCCCCC

>3185773|20
TACCAGATGGACAGCTGGGA

>3187624|20
GTGGCCGGCCTGCCTGCCCC

>3188311|20
AGATGATCCTGGCATCACCT

>3188386|20
GAGTCCTGGGCACAGGGCTC

>3190685|20
AGACACTTTTCAAAGCTTCT

>3193309|20
CCTTTCTCCCTGGAGAACAG

>3193448|20
CTGGGCTTGGTCAAGTTCAG

>3193682|20
TGGTCTCTGCACAATGACCA

>3194155|20
ACGTTGTCCAGGGACAGGGT

>3195159|20
CCCGGCACCCTGCTGCCCGG

>3196824|20
TGTGCACATGAATGTGCGCA

>3196926|20
CCTGTCTCACCTGGGGCAGG

>3197666|20
TTGGCATTCTGGACTGTCAA

>3199719|20
GGAACTGGCCAGCCAGCCCC

>3199839|20
GTCCAGGCCTTGGCCAGGGC

>3199842|20
CAGGCCTTGGCCAGGGCCCG

>3200637|20
CCCATGGCCTGGGCCTGGGG

>3201439|20
GCAGCCGCCAGGGCAGCTTC

>3201783|20
GGCCTGGGGCACCCCAGCCC

>3202071|20
TGGGAGCAGGCATGCTCCCA

>3202102|20
CATGCTCGCTCGGGAGCTTG

>3202388|20
TCTGGCAAGAGCTTCTCAGA

>3202618|20
TGCCATTTTTTAAAAAGTCA

>3202713|20
CACAGGCACTGGGGCCTTTG

>3203678|20
CTGCCCCACTGGGGCGGCAG

>3204584|20
GCCCTGACCAAGCCCAGGGC

>3205057|20
CTCAGATGTTGAGACCTGAG

>3205324|20
GGCAGCCAGCCCTCCCTGCC

>3206830|20
TGGGAGGGATCTGCCTGCCA

>3206931|20
CCACCTTATAGATGAGGAGG

>3207194|20
TGGTGGGCCCAGGCCGGCCA

>3207415|20
GGCCCGGAGCACTGGGGGCC

>3208739|20
AGAGCAGGTTGAGCTGTTCT

>3210551|20
CTGGCTTCTCTAGAAGCCTG

>3214069|20
AACTCCTGACCTCAGGTGAT

>3214860|20
GGTTCTGAGCACTCAGAGCC

>3215514|20
TCCAGCCAGGGCTGTCTGGA

>3217152|20
GTTCCCTGGAGCCTCGGAAC

>3217811|20
CTTGAGTTCTGGAGGTCAAG

>3219594|20
ATATATACACTTATATATAT

>3220029|20
AATGTCCACTAATGGACATT

>3221481|20
GCCACCCAGGACTGGGGGCC

>3221527|20
TCCCCAGCTGAAGCTGGACA

>3221934|20
GGGCCCAGGTGCCCAGGCCC

>3222145|20
AGTTGATCAGTTGATAAAAT

>3222384|20
CGAGAAGGGAACCCTTCCGG

>3222635|20
TGAACGGTTCTAACCATTCA

>3222956|20
GAAAGGAGTGCACCCCTCTC

>3223108|20
AATCTACTACCTCGTAGCTT

>3223952|20
ATGAATGCTTGATCCTTCAT

>3224607|20
CAAGGGCTCCTGAGCACTGG

>3225999|20
TGCTCCATATGTGGGGAGCA

>3226157|20
CTGGCCAAGTGCTTGACCTG

>3227079|20
AAGCTCCACTTGGGGAGGTT

>3227413|20
GCACATATAAGTGTGTGTGC

>3227783|20
TGGCCGCGGCGCTGCCGCCA

>3228426|20
CCACCCTGGGTCCAGAGGGG

>3228967|20
GAGGGCAGCAGGCAGCCCCC

>3229474|20
ATACGTGTGCACACACGGGT

>3230410|20
TGGACCCGGCCCAGCGTCCA

>3235080|20
ATTATCTATCAATTGATTAT

>3235756|20
TCCCTGCTGCCCGGCAGGGA

>3236460|20
GCCATGTTGGGCAAATTGGC

>3236893|20
CGTGTGTGTGTATGCACACG

>3236901|20
TGTATGCACACGTGCACACA

>3236913|20
TGCACACACTGGTGTGAACA

>3237812|20
AAATATGCATGTGAATATTT

>3238186|20
CACATATGTGTATGTATGTG

>3238378|20
GCACATGTGTACATGTGTGC

>3239347|20
CCTCCTCAGTGCTCAGGACG

>3239907|20
CCTGCACCACGTGGGGCGGG

>3240231|20
GGCCGGTGCTGGGAGCGGCC

>3240425|20
GAGACCCCCCAGGGGCTCCC

>3240752|20
AGCCACTCTACAAAGTGGGT

>3241008|20
TCAGGGTCCTCGGACACAGA

>3241439|20
ACCCTGCCCTGGGCCAGAGT

>3243284|20
CAGTGGCTTTCAGGCCTCTG

>3244342|20
GTAACCCCACATGGGGGTCC

>3245223|20
GAGTCTGTTTTATCAGACCC

>3245257|20
CCAGGGCTCCAGAGACTTGG

>3245522|20
GGGTAGGGAACTCCCCAGCC

>3246304|20
GGGCAGGGGCACCCCAGGCC

>3247778|20
GGGAAGCTGCGCAACTTCTC

>3248286|20
CCCGGACCCAGGGCTCCTGG

>3248410|20
TGTGGCCAGATCTGCACACA

>3249008|20
GGGGGCGTGGCCTGGCCCCC

>3249149|20
GATAAATTTCTAATTTTAAC

>3252431|20
TCCTGCACTGAAGTGTGGGA

>3252776|20
ATGTGCGCATGTGTGCACGT

>3252882|20
GTACATGCACATGTGTGTAC

>3252891|20
CATGTGTGTACATGCACATG

>3253024|20
GTGTGTGTGCACATACATAC

>3253026|20
GTGTGTGCACATACATACAC

>3253038|20
ACATACACATGTGTGTTGGT

>3253218|20
GTGTATGTGTGCACATTCAC

>3253268|20
ACATGCATGCACATGTGTGT

>3253303|20
TGTGAATGCCTGCATGCACA

>3253386|20
GTGTGCATGAACATTCACAC

>3253388|20
GTGCATGAACATTCACACAC

>3253478|20
TGTGAATGCTTGTATGCACA

>3253554|20
TGTGTGCATGCATGCATGCA

>3253684|20
TGTGAATGCATGCATGCACA

>3253774|20
TGTGTGAATGCATACACGCA

>3254456|20
ACACACATGGGCACTTGTGT

>3254473|20
TGTACACATAGATATGCACA

>3254628|20
CACGTGTGCATGCACACACG

>3254658|20
CATGAACATCTAGCTTCATG

>3256040|20
GGGCTTCCTGGAGGAAGTGC

>3256285|20
CTCCCTCAGAACTGTGGGAG

>3257939|20
CTTCCCATCCAGAGGGGAAG

>3259610|20
CATGAATGTCTACATTTATG

>3259665|20
CATTTCCACCAGCGGCAATG

>3262193|20
CACTGTTGGTTCCAAATGTG

>3262789|20
CCGTTGGCCCTGCCCCACGG

>3263496|20
AGGGACTCCAGGCAGGCCCT

>3264496|20
CAGCCCCAGAGCTGGTGCCG

>3264757|20
CCCTGAACAGTTCTGCAGGG

>3265853|20
GGTGTGGACGGGGCCGCACC

>3266386|20
GGATTGAGGAGCCTCCAGCC

>3267176|20
AGCCCTGCCCGGCCAGGGCT

>3267427|20
TGGGGGATATACACCCCCCA

>3267718|20
TCAGAAGCACCTGCTTCCCA

>3269836|20
GGCATGGGCAGGCCCATTTC

>3270596|20
TGGAACCGGGTCCTGGTCCA

>3270776|20
CACTTTGGCAGGCCGAGGTG

>3270801|20
ATCACCTGAGGTCAGGAGTT

>3271589|20
CCAGGGGGGAACCCACCGGG

>3272880|20
GCCAGGGCGGCCACTCTGGC

>3273475|20
CCGAGTCTCCTGAGAGCCGG

>3274026|20
CCACGGGGCCTGGCCAGTGG

>3274064|20
CAGAGCTTTCCAGAGCCCTG

>3274863|20
ACGCAGGTCCTGAACTGGGT

>3275606|20
CAACCAATGTCCATTATTTG

>3277120|20
CTGTGGCTGTCCAGTCACTG

>3277433|20
ATTTTCCCCAAGTGGAACAT

>3277570|20
GTGTGCTGGAGCGAGGACAC

>3278211|20
GGGGCTTTTGGAGAAGACCC

>3281247|20
CCCCACTCAGCTGCGCGGGG

>3281474|20
CACGCTGCCAGGGCTGTGTG

>3281559|20
TTTCCTCCCAGGGGATGCAA

>3282581|20
CATACACATACATGTTCATG

>3282760|20
CTGGAATGAATTCTTTCCTG

>3283058|20
CTCCGTAGCCTGCTCCGGGG

>3283609|20
ATCACCTGAGGTCAGGAGTT

>3284076|20
CCACAGCCAAATGGCTTTTG

>3284523|20
ACTTAACGTAAAAGTAAAGT

>3284860|20
ACCTCTGTCTGGAGAGAAGT

>3285378|20
TTGTCTTTTTCAACAGAAAA

>3286637|20
GGGCTGGATCCATCCTGGCC

>3286692|20
CTATGTGCCAGGGCCCAAAG

>3287229|20
CCCAGGAGAGGTGTCCTGTG

>3288158|20
TCCATCCATCCATTCATGGA

>3288180|20
CATTCAGTGAGCCCTGACTG

>3288182|20
TTCAGTGAGCCCTGACTGAA

>3288788|20
AGCTGCCACACGTGGGGGCT

>3290143|20
AGGCCTGGTCAACCTGGCGT

>3291083|20
CAGCAGCCACCTAGCAGCTG

>3291538|20
AGGGGTCCTCCAGGACATCT

>3292819|20
TGTGGCCCCAAGAGGCTACA

>3292882|20
TCAGATCTGCCCAGCACTGA

>3293411|20
GTGGTGTGGCCCCATCCCAC

>3293609|20
GGACACCATCAATTGTGACC

>3296821|20
CTCAGAGGTGCCCCTCTGTG

>3298176|20
AACTCCTGACCTCAGGTGAT

>3298903|20
GCCCTGGACTTGGGCAGGGC

>3301212|20
AGGAAACCAGATGCTTTTCT

>3302097|20
GAACCCCGAGATGGTGGTTC

>3302664|20
CGGGCGGCACTTTCCGCCTG

>3302716|20
CGGGGTGCCCGGGGTCCCCG

>3302720|20
GTGCCCGGGGTCCCCGGCCC

>3303436|20
TTTTTTTTATTTAAGAAATA

>3303447|20
TAAGAAATAAATGTTTATTA

>3304667|20
TTTTTAAAAGCTTTTAACAA

>3305533|20
GCTGAGCTGGGCAGTGCAGC

>3305897|20
AGGCAGGGCTGGCCCAGCAT

>3306067|20
GGGACCTCTTGAGAGGTGAC

>3306505|20
GGGGGTGCGCCCCCCCCCCC

>3306900|20
CAGGGGTGCGGGCCCCCCAG

>3308964|20
GGAAAAAATTCATTTATTCC

>3309190|20
TTTTAAAAACTTTCTTTAAA

>3309202|20
TCTTTAAAGACCTGTAAGGA

>3310535|20
AGCCCGCGGCCCGGCGCGCT

>3310729|20
GAGGGAGGCCTGGCGCCCTC

>3311179|20
CTGCCCAGGGCCCGGGCCAG

>3311371|20
TTTCTTTTTTAAAAAAGAGA

>3311834|20
CCAGGTGCTGGAGAGCCTGG

>3312206|20
GCCCGTGCCCTGGCCCAGGC

>3312724|20
GAACCCACCCAGGTGGGCTC

>3313231|20
GGGAGGACCGAGGGCCTCTC

>3314780|20
AAAGGTTTTTTAAAAACCTT

>3318179|20
ATGTGCGTGTTCACACACAT

>3318180|20
TGTGCGTGTTCACACACATA

>3318195|20
ACATATTCACATGCACATGT

>3318203|20
ACATGCACATGTGTGCACAT

>3318605|20
ATTCACACTTACGTGTGCAT

>3320344|20
CTTTGAGGATTTCCTCCAGG

>3320350|20
GGATTTCCTCCAGGACAGCC

>3320717|20
CATCCCTGGGACAAGGGAAG

>3322106|20
CGTGGGCGCTCGGGCCCACG

>3322692|20
CAGTGCGGGGGCCAGCCCTG

>3322810|20
TGTGGGGTTACAGCCTCACA

>3323134|20
AAAAAAAAAAATTTTTTTTT

>3323605|20
GGGGCCTGGCTCCTGGCCCC

>3324136|20
GCGGCACCAGTTGGTGCCTC

>3324492|20
CCAGATGTGGGCAGATCGGG

>3324578|20
AGGCCACTGCACAGTGTCCT

>3324885|20
TGTACAAACGTGTGTGTGCA

>3325107|20
CACATGAGCTGGTGCATGTG

>3326914|20
GGCACTCGCCAGCCAGAGCC

>3327170|20
GCCTTCTCCGGGGTGCAGGC

>3327637|20
CTCATGTGTGCACACGTGTG

>3327641|20
TGTGTGCACACGTGTGCACA

>3327727|20
ACACATGCACCTGCCTGTGT

>3328709|20
GGGGGCGGCTTGGCGCCCCC

>3329521|20
GCACCCCTCAGGAGGGATGC

>3330585|20
CACGGGCAGCACACCCCGTG

>3330673|20
AGCAGGTCCAGGGACCCCCT

>3330825|20
AAGGCCCTCGAGGGGACCTT

>3330830|20
CCTCGAGGGGACCTTGGAGG

>3331653|20
GGGGCATGGAGCCAGGCCCC

>3331716|20
CCCCCAGTCCAGACAGGTGG

>3332577|20
GTTCTCATCAGGATGAGAGC

>3334607|20
AGTGCCACACCTGTGGCTGT

>3335503|20
GGAGGTGCCCAGGAACCTTC

>3336301|20
CTCCATCCCTGGGGAAGGAG

>3337613|20
GGAGGCACAGTTGTGCTTCC

>3339019|20
GCCTCTGGCTGGGCAGAGCC

>3339204|20
GGAGGGTGTAAAATCCCTCC

>3339731|20
GGAGAGGAGTGCCCTTCTCC

>3340180|20
CCGGCACCGGTCGGGGCGGG

>3340876|20
TTTCCCTGCCTGCAGGGTCA

>3341561|20
TGCCCAGGGGACACGGGGCA

>3341928|20
CCCTGCTTCTTGAAGCCGGG

>3342102|20
CAGAGCCGGGGCCTGCACTG

>3343080|20
GGCACAAGTTCAGCTGTGCC

>3343181|20
TACACACATACACATGTGTA

>3343240|20
TGTACATGTACACATTCACA

>3343779|20
GGGGAGCCTTCAGACACCCC

>3346027|20
CAGCACATGCCCATGTGATG

>3346933|20
GCTCACAGCAGGCTTTGGGC

>3346972|20
GAGAGCCCTCCAGGGCTCCC

>3347172|20
CATAGCAGCTTGCTGCTGGG

>3347728|20
ACGAGGGGGACCTCCCTCTT

>3347848|20
GGGTCAGGGGCCCTTAACCC

>3347945|20
TGGAGGCCCCCGGCCCTGCA

>3348440|20
CAGGCCCGGAGCTGGGCTTG

>3348599|20
CCTCCGCAGAGCAGCTGAGG

>3348755|20
GAGGACAGCCAGCACTCCTC

>3348918|20
AGGACCCTCACGAGGGAGCT

>3349069|20
GCTTTTCCCGGGGGAAGAGC

>3349481|20
GGAAACACATCTGTACTTCC

>3350025|20
GATGGCCTGCCCTGCCCATC

>3353357|20
CTGGCTGTGTCCATGGCCAG

>3353367|20
CCATGGCCAGGTGGCCAGGG

>3354368|20
TCACTTGTGAACAAAAGTCA

>3354807|20
ATTTTTATTAAAAGGAAAAT

>3356041|20
AGAGGAAGCTGGGTTCCGCT

>3356093|20
CAGGCCAAGAACTGGTCCTG

>3357445|20
CCCCAAAGCCTGGCTTGGGG

>3357688|20
TCTCGGAACAAGATCCCAGA

>3357882|20
GGCCCCGGGAGCCTGAGGCC

>3358180|20
TGATAATGGCCCTATTGTCA

>3360102|20
GTGGGGTGATCTCAGCTCAC

>3360187|20
AGGCGTGCTCCACCATGCCT

>3362569|20
AACTCCTGACCTCAGGTGAT

>3363100|20
ATCACTTGAGTTCAGGAGAT

>3363154|20
AACAAATTTAAAAATTAGCT

>3363342|20
AAAATATAAAATTGTATGTT

>3363343|20
AAATATAAAATTGTATGTTT

>3364884|20
GTAAAATATACAAACTTTAC

>3368175|20
GTGACAGACAAGTCTGGTAC

>3368267|20
TTTTATATATTTTTATATAA

>3368272|20
TATATTTTTATATAAAAATA

>3368276|20
TTTTTATATAAAAATATAAA

>3369314|20
CACTGGCAGGCCTCCCACTG

>3369693|20
GGAATCAGGAACCTGGGTCC

>3370660|20
ACGAGGGCGAGCGCCTTCCT

>3371200|20
CACCTGCGGGGCCGCAGCCG

>3373065|20
CGGTCCCCATTTGGGGACAG

>3373092|20
GGTCAGGACAGGGCCTGGCC

>3373177|20
CCCACCTTCCAGAAGTTTGG

>3375971|20
TCTCCTCACCAGTCAGGGGA

>3377402|20
CCTCCCTGGGGCCTGGGAGG

>3378415|20
AGGCAGGTCGAGAGCTGGCT

>3378421|20
GTCGAGAGCTGGCTCTCCAC

>3378662|20
CGGGGGCGGGGCAGCCCACG

>3378995|20
GAGCATGTGGGCAAATGCAC

>3379075|20
GAGGCTGTGGTCACTGCCGC

>3379131|20
AACGCCATGACCCTTGCGTT

>3379182|20
TGGCTGCCAGGTGTGAGCCA

>3379827|20
CTCGGCCCCCGGGGCACGAG

>3379843|20
CGAGGAGCCATGGCCCATCG

>3381514|20
GAGGTGGGGTCCCCCATGTC

>3381676|20
AGGCCCAGGCCCATGGGGCT

>3382304|20
CAGACCCATGCTTGGGGCTG

>3382618|20
AGCCGAGAGGTCTCTGGGGT

>3383034|20
GTGTGCTGGGCCCAGCCTAC

>3384018|20
GGGAGGGTGGGCAGCCTTCC

>3384264|20
TGGAGCTGGGGCCAGGGCCA

>3384479|20
GGGGAGGGCGGGCCCCCACC

>3384620|20
GCAGGCAGCGGGCAGCCTCC

>3384735|20
ACCCTGGTAACTGCCAGAGT

>3386128|20
CATCCTGGATGTCCTGGGTG

>3386237|20
GCAGGCCCCTGGGAGCCTGC

>3388014|20
CCTTGTCCCTGGAGACAGGG

>3388036|20
TTCCTGTAGAGCTCCAGGGA

>3388254|20
TTGCTGCCCTGGGGCGGGAA

>3388568|20
ACTCTCCCTGCAGGAAGCGT

>3388577|20
GCAGGAAGCGTGGCTCCTGC

>3388839|20
TTGGTGGCCGTGGCCGCCCA

>3389320|20
CCAAATGGGCCCGCCTTTGG

>3392894|20
GCAAAGGGTAGACCCTAGGC

>3392995|20
CAGGGGCTGGGCAGGGCCTG

>3394609|20
GGTGTGGGGAGCCCCACTCC

>3394684|20
CCCCTCTGACCTCAGAGCCG

>3394783|20
CTGCAGACCTGGGTCTGCCG

>3395692|20
CAGGCACACAGGTGCGCCAG

>3396269|20
GGGATGGGGTGCCCCGGCCC

>3396558|20
AGCATGCCGGGCTGCAGGCT

>3396574|20
GGCTGACCATGTGCTCACCC

>3396814|20
CTCAGTGGCGAGCACCTGAG

>3397209|20
CCTGGCTCTAGAGAGCGTGG

>3397411|20
GGCCCCTCAGCTGCTGGGCC

>3398253|20
GAGAATCTGCCCTGATCCTC

>3399272|20
GAAGCGCAGGCCTGGGCTGC

>3399672|20
GGGCTTACCTTGCTCAGCCC

>3399990|20
GCCACCCTGGGCAGGATAGC

>3400048|20
TGCCCAGCCCTGGGCGGGCA

>3400348|20
GCCACCCCGTCCGGTGTGCC

>3401022|20
AGATGCCACCTGTGGGCTCT

>3403180|20
TTAGCTTCCTGGGAGGCTAA

>3403835|20
TTCCAGCAACATGGATGGAA

>3404490|20
AAAATACTATTTAGTATATT

>3404895|20
TCACTGAGCGGGATGAGTGA

>3405340|20
ACATTGATGTTCTTCAAGGT

>3405404|20
GCTGACTGAGATCATTCACC

>3406545|20
GCCCGCAGGAGCCTGCAGAC

>3407443|20
GGCAAGCCCACGGGCATTCC

>3407853|20
GGCCCCAGGCTCCTGAGGCC

>3408051|20
AGATGGGGGCTCCCCTGTCT

>3408133|20
CACAAAGTCAAGACTATTTG

>3408434|20
AGCCTCAGGGTCCTGAAGGT

>3408638|20
GCGTGCGTGGACTGGCACGC

>3408854|20
TGGATGGTCCAGCCCAGCCA

>3409159|20
GGGGGATGGTGCCTTCCCGC

>3410344|20
AGGTGGCTCCTGAGCGCCCT

>3410455|20
GCTCACACCCTGGTGGGGGC

>3411359|20
TCTGGGGATATGTCCCCACA

>3412749|20
CACCCGCAGGCCTGCTGGGG

>3412819|20
CCCCGCCAGCTCTGCTGGGG

>3413453|20
ACCCCCTCAGATGAGGGCCT

>3414573|20
TGGCAGGAGGCCCCCAGCCA

>3415289|20
CCTCTGGGCACGCACAGTGG

>3415353|20
ATGCCGACAGTTGTCGCCGT

>3415709|20
GCAGGAGGGCCCCATCCAGC

>3417273|20
AGCGCTGCAGTTGCAGGGGT

>3418404|20
TGCCCCGTGACCCCGTGGCA

>3418418|20
GTGGCAGGGGGCCCCCCCAC

>3418847|20
CCATCCAGGACCCTGGAGAG

>3418881|20
AGGTAGGGCCTGCTCTTCCT

>3419388|20
TGGCCTCTCCAGTGAGGACA

>3419421|20
CTAGCCGGGAGCTCGGGTAG

>3420597|20
TCCCCAGATGGAGGTGGGGA

>3421124|20
AGCCCCACGCACGCTGGGCT

>3421860|20
GGTGCATGCCTGCCAGCACC

>3421900|20
TCACACTCTGCAGGGCGTGA

>3422878|20
GCGGGGGCCCAGGGCCCAGC

>3423509|20
CAACGCTGCAGGCAGCCTGG

>3423892|20
TCTGGACTAATTCCTCCAGA

>3423912|20
AAGGCTGAAACTTCAGAGTT

>3425455|20
CTCAGCCCGCACGAGCTGCG

>3428012|20
TGACGAGGACCTCCAAGTCA

>3428187|20
GCTGCAGCCATGGGAGCAGC

>3430237|20
CTTGACCTCCTGGGCTCAAG

>3430373|20
CTTGAGCAACTTGGCTTAAG

>3431775|20
CCTCAGGTGGGCACCTATGG

>3432829|20
CAGGCTGGGCACCCAGGGTG

>3433919|20
GCACTGGAGCCCACCAGGGC

>3434173|20
AGGGATGTGTCCAGACCCCT

>3434595|20
AAGGCCTAACTTTGGTCCTT

>3438173|20
GGTGGCCCCCAGGGGACTCC

>3438995|20
CCAGGGGCCCTGGCATCTGG

>3439751|20
AGGGGCGTCCTGACGCCCAT

>3439940|20
CCTGCTCAGCCCTGTGCCGG

>3440455|20
CCAGGGTCCTGGGGACCTGG

>3440838|20
GCTGGGCACCTGTGCCCTCC

>3442308|20
TGGAGACCCAGGGGGCTGCA

>3443184|20
AACTCCTGACCTCAGGTGAT

>3443456|20
CCTTGCCTCGAGAGGGAAGG

>3444414|20
CTGGGACTCCAGCATCCCAG

>3444594|20
GGGGGTGCTGAAGCGCACCC

>3445075|20
GCAGAGGGACCTACCTTTGC

>3445618|20
CTGTGGGGCTGGTCACACAG

>3447344|20
GGAGCGGGGAACCCTGCTCC

>3447585|20
GAGCGCGCCGGGGAGCGCCC

>3448132|20
CGCGCATTCCAGCGTGCGCG

>3448528|20
GTCCAGTGCCTGCACTGTCC

>3449032|20
CACCTCCAGCACTGGCGGTG

>3449066|20
GACTGGGCGCCCGCCCACAC

>3449884|20
GGGGCCTCCTGGGGAGCCCC

>3450671|20
GTCTACGGCCAGCCGGAGCC

>3453272|20
AGCGGCTGGCTCCAGCTTCT

>3453535|20
AGGCGCCTGGACACGTGCCT

>3453811|20
GCCAGGCCCCTGGGGATGGC

>3454884|20
CAGGGGGGGCCCCCACCCGG

>3455090|20
ACAGGGGGGAGCCCCCTTCT

>3455368|20
CGGGGGCACCTGAGCCCTCG

>3455624|20
AGTGGGGTCAAGAGCCCAGT

>3455838|20
TCAGGAGGCTGGCCCCCGGA

>3456312|20
GACAAGGGCAAGGCCTTGCC

>3457032|20
CCTGGGCTCCAGGGCCCATG

>3457872|20
CTCTTCCGGTTCAGCAAGAG

>3458781|20
GGGTGGGGTCCACCCGGCCC

>3459237|20
TGCTGTAAGGGCTGAGAGCA

>3459496|20
GCCTGCCAGCTCTGGCACGC

>3459532|20
CTGCCCAGGGGCCTGGGAGG

>3460443|20
GGCACACCACCTGCCGTGCC

>3461107|20
GGGGCTGCTGGAACAGGCCC

>3461498|20
GGGTCACCGGACAGTGACCC

>3463836|20
GCTGGGTGTGGAAACCCAGC

>3465328|20
GGCCATGTGAGCACAGGTCC

>3465770|20
AAGGGCCGCAGGAGACCCTT

>3466490|20
GAGTCTTCACCTGGAGACTC

>3466830|20
GAGGCCACCCGGGTGCCCAC

>3467528|20
GCCGGCCAGGGCTGGGCAGC

>3467600|20
GGATCCCAGCTCTGAGAGCC

>3467626|20
GCGTGGCCATGTGGCCAGGC

>3470778|20
CGACACCTCAGGAGGAGACG

>3471054|20
AGCTGCTACAGGAGGCAGCT

>3471550|20
TGGGACAAGGGCTGATCCCA

>3472612|20
GGCCAGGGGAGCCCCTCTCC

>3472923|20
TTACATGAAGTTTCATGGTA

>3473992|20
CGGCCAGGCTGGCCTGGAGG

>3474245|20
CGAGGGATGCCCAGCCCTGG

>3475506|20
CTTGAGCCCAAGAGTTCAAG

>3475932|20
AACTTGCAGCCCAGCAAGGT

>3476615|20
CCCATCTCCTGGGAGTCGGG

>3476684|20
AAAGAAGGCTGGGCTTTTTT

>3479944|20
CTGCCCTGTCCACAGACCAG

>3480543|20
CAAACAGCAACTGCTCGTTG

>3480865|20
AGGTGAACAGATGTTAACCT

>3481350|20
GGGGACGGGCCCCCTTCACC

>3482569|20
GGTGGGTGACCTCCCCCAGC

>3482929|20
GCAGAGGTCCTGGCATCTGC

>3483287|20
TCAGCTGCCCAGGCACATGA

>3484699|20
CAATTTGACTCGTCAACATG

>3485319|20
AGGGGACACCTGTGTCCTCT

>3486017|20
GGTCAGCCCCAGTGCTGCCC

>3490097|20
GGCTGCTGCAGGCTGCAGGC

>3490656|20
AGGGAAACCGAGGTTTCCTT

>3490761|20
CAGGTACCCAGGAGCACCTG

>3491027|20
CCTCTGATGGGCATCACTGG

>3491058|20
CTCACCTGGACCCAGGAGTG

>3491424|20
CTCGAACTCCTGAGCTCAAG

>3491896|20
CCTCCCAGGGACAGGGGAGG

>3491914|20
GGGGGTCTTTAGAGTCCCCC

>3494027|20
GCACCAGCAGCTGCTGGGTC

>3494644|20
GGCAGGTCAGGTGTCCTCCC

>3496285|20
CCCTACACAGCTGTGCTGGG

>3497525|20
TGGGGCTCCTGGGATTCCCA

>3497601|20
CAGCCCCAGACCAGGGGCTG

>3501559|20
TGCAGCCATGAATGGGAGCA

>3503421|20
GGACATGGGGCCCCAAGCCC

>3503882|20
GAGGCCCTTGTAAGGCCCAC

>3505245|20
GGCTCCAAGGTCCTGCAGCC

>3507125|20
AGTCTCACGGGCGTTAGCCT

>3508721|20
AGCCGGTCTAGAGAGAGGCT

>3508759|20
CTGCAGGTCCCGGCGTGCAG

>3510378|20
GGGCGGCTGGCCAGCACCCC

>3510876|20
TCAGCCACTCGGGAGGCTGA

>3511910|20
CAGCCCTCCTCGTCGGGCTG

>3512027|20
GAAGGGAAGTGCTTACCGTC

>3512739|20
CAGCCTTGGTTCACAGGCTG

>3514512|20
TGCTCACGTGCATGTGAGCA

>3514791|20
ACCCCCAGCTTGCCGGGGCT

>3515616|20
GCCTGAGGCAGGCAGCAGGC

>3516330|20
CCTCACTCCAGGGCCTGAGG

>3518551|20
CGGCAGGGCTGGCTCTGCAG

>3519604|20
GGCTGGGGTGAACCCGGGCC

>3519965|20
TGAGGCGGGCTCCCTCCACA

>3520045|20
CGTCTGGGGGGCCTCAGAGG

>3521867|20
CATTCACATTCATATGCATG

>3522607|20
ACACTTTCATGTAACAGTGT

>3522892|20
GTGTGTTTGCCCAAGCCCAC

>3524829|20
GAGACAATGAACAATGTCAC

>3525012|20
ATGGGGCCCTTGGAGCCCAT

>3525016|20
GGCCCTTGGAGCCCATGGCC

>3525265|20
CATGGCTGGTCCGAGCCCTG

>3525407|20
CATAGTGGAAATTCACTTTG

>3525459|20
GCCCGCTCCAGGGATGGGGC

>3525537|20
CTAGAGGCCCCGGCTTCTAG

>3525704|20
CAGGGACTGAGCACTCTCTG

>3525928|20
GCCTGGCTGCACGTCCAGGC

>3525979|20
GTGGAAGGCACGCCTGCCAC

>3527645|20
CAGAGGCCCCGGGGTCCCTG

>3527879|20
GGCGGCTCCCCGGAGCCTCC

>3527920|20
CGCAGCCACAGGTGCCCGCG

>3529811|20
CCCCAAGCCTGGGTTTGGGG

>3530136|20
GTTTGAGAACATTCTCCAGC

>3530229|20
TCAGGTTTCAAGCAGCCTGA

>3530296|20
AGTTATTTTACAAAAATACT

>3530551|20
GGAAGGGGATATGTCCTTCC

>3530757|20
GGCAGGCCCCTGGGGCTGTC

>3531482|20
TGGGTCTTAGCTCAGCCCCA

>3531671|20
CTTCCAAATGAATTTTGGAG

>3531884|20
CACTGCCCCCTGGTGCAGAG

>3532388|20
GCCTGGTGGGGCACCCAGGC

>3533934|20
ACCTTATTTGAAAAAAGGGT

>3534519|20
CCCAAGGCCCTGTCCCTGGG

>3535356|20
GCTGAGAAACATTCCTCAGC

>3536129|20
TCAGTTCTCAGGAGATCTGA

>3538838|20
CTTGTCATAGTTCTCACAAG

>3539480|20
TATCATTTCTGGAATTTATA

>3539951|20
CTTGGACCTCAAGGTCCCCG

>3543094|20
AAGGAAGATTACACTTCCTT

>3543652|20
ATCACCTGAGGTCAGGAGTT

>3544286|20
ACACTTCAGGTCTGCACTGT

>3544837|20
GCCCTTTCAAGTGAAGGGAC

>3546343|20
TAGACAGAGGACTTTGTCCA

>3546979|20
CACTGGTTCCGAAACCAGAG

>3547996|20
GCTGCCACGTCCGTGGCCTC

>3548291|20
CTCTGCTGTTGACACCACAG

>3549002|20
CTCCTCTGTTCAAAGGGGAG

>3549988|20
CCGGCCCCGGCCCGGGGCGG

>3552760|20
CTGGGGCTGCACCGCCACAG

>3552775|20
CACAGATGCCAGCGTCAGTG

>3553491|20
GGATCTACTTCACTCGATCC

>3555134|20
ATATGGAAATATTTACAGAT

>3556712|20
GCACGGAAGGGCTCCTGTGC

>3557849|20
CTCAGCATGCTCAGGGTGAG

>3558178|20
GGCACGAGGAGCCCCATGCC

>3558603|20
ACAAACAGTTAAAAGTTTGT

>3558692|20
CTGTAATGCCAGCTATACAG

>3558793|20
AAATTGTTTTTAAAAAATCT

>3559381|20
TGCTTCATTTAAATGGAGCA

>3560032|20
GCCTTTTCACGTTAAAATGC

>3561148|20
GACATCTTGGTCAAGATGCC

>3562367|20
CCGCGCTGAGCTCAGCACGG

>3562540|20
AAAATCTAAATTAAGATTTT

>3563255|20
TGGCGCCCGTCCGGGCTCCA

>3563327|20
GGCTGCTCTAAAGACCAGAC

>3563817|20
GTTCTTAAACTTTAGAGAAC

>3565653|20
AGTGGCTTTCCAATGCCAAT

>3566564|20
GGCCGCCGCCTGCCGCGGGC

>3566672|20
GGCGGAAGTGAACTGCAGCC

>3567005|20
TGCGTGTGTGTACACATGCA

>3567025|20
TATATATATATTTATATTTA

>3567026|20
ATATATATATTTATATTTAT

>3567027|20
TATATATATTTATATTTATA

>3567072|20
ATATGTTTACCTACAAATAT

>3567393|20
GAGCTCCTGCGCGGGCGCTC

>3569283|20
TCGCAGCTCCGAAGCTGGGA

>3570515|20
ATCACCTGAGGTCAGGAGTT

>3571227|20
CTGTTCCAGAGCTGGGAGAG

>3571732|20
CTTGAGATCAGGAGTTCAAG

>3573807|20
AGAGGGGGCTCGCCTCCTGT

>3574584|20
CTGGAGAGGCACCTCTCAGG

>3574836|20
GGAAGGGAAAGTTGCCTCCC

>3575204|20
CAATTTTCTTTAGAAAAGAG

>3575821|20
GATGTTGGGCTCCGAGCATC

>3577410|20
AAAGATGTGATGACATCATT

>3578156|20
TCAGCTACTCGGGAAGCTGA

>3578299|20
TATATAATATGTATTACATA

>3578332|20
TATATAATATGTATTATATA

>3578333|20
ATATAATATGTATTATATAT

>3578357|20
ATACACTATATATAATATAT

>3578366|20
ATATAATATATGTATTATAT

>3578367|20
TATAATATATGTATTATATA

>3578401|20
ATATAATATATGTATTATAT

>3578402|20
TATAATATATGTATTATATA

>3578713|20
GCACCTGCTGGAGCAGGAAC

>3581181|20
GGGTCCACCTGGGTGGTGCC

>3581190|20
TGGGTGGTGCCCACCCGCCA

>3583558|20
CAGGATCCAGGTGGGTCCAG

>3584647|20
GGAGCCAGGCACCAGCCTCC

>3584971|20
CCTCTCCAAAATTGGGGCGG

>3585524|20
CTCCAGCCCCAGGGCTCCAG

>3585680|20
GGGCCACTTCCACCTGGCCC

>3585948|20
ATCTGCCCCAAGTGGCACAT

>3586452|20
ACACATGTGTGCGCATATGT

>3586579|20
CGAGGGGCCAGGGCCTCTGG

>3587706|20
TGGCACCTGTCCAGGTTTCA

>3588062|20
GCCCCCTTCGTGACGGGGGC

>3588459|20
CCACCACTGTGCAGGGGAGG

>3589637|20
TGCATGCCCCCGGGCATGGA

>3590722|20
GGTTGGGGGCACCCCCACCC

>3592062|20
CTCCTCCCTGAATGGAGGAG

>3593173|20
TCCCCACAGGGCAGAGGGGA

>3593245|20
GCTCCTCAGCCCTCAGTAGC

>3593432|20
CTGTGGGCAGCTGCCCTGAG

>3593523|20
ATGTCCCCACATGGGAATAT

>3593919|20
GGAACGCTGGTCACCTTTCC

>3594217|20
ACAACTGAGAACTCATTTAT

>3594340|20
CTCGAGCCCCTGGGCTCAAG

>3594486|20
CTCAAGCCCTTGGGCTCAAG

>3595460|20
AAACAGGCCTGGGGATGTTT

>3595897|20
CCGTGCACACCTGTTCACGG

>3596727|20
GACAGATGAGGTCATGTGTC

>3597781|20
CTGGCCGTGGGCAGGTCCAG

>3599368|20
GGCCAGCTCTGGAGAGGGCC

>3599651|20
TCCCCAGTCAAGCCGGGGGA

>3599942|20
GATTCAGGCATGGCTGGATC

>3601855|20
GGGGTCTGGTCCGAGCCCCC

>3602048|20
AGGCAGGCCCAGGCCTGCGT

>3603608|20
AGGATCTGGGACCAGGGCCT

>3603893|20
GATGCCACCTGGGTGGGGTC

>3604298|20
CAGGGCTGGCCCCTCCCCTG

>3604349|20
CTGACAACAGGTGTTGTGGG

>3604423|20
TACCCTGGGAGCCCCGGGAA

>3604466|20
GGGTCAGAACCTTCGGACAC

>3605179|20
GGGGTGTGGCCCCAGATCCC

>3605976|20
TCCCGGCCCTAGGGCCCTGA

>3605986|20
AGGGCCCTGAGCTGGGCTCT

>3605997|20
CTGGGCTCTCCAGGCCCCAG

>3606641|20
AACAGTGGCTTGTCCCTGTT

>3607023|20
GGCCTGGGGCCCCCCGAGCC

>3607712|20
CAGCCTGTGCCCACCTGCTG

>3608202|20
CCAGGTCCCTGGGGGCCAGG

>3608507|20
CGTGCACATCAATGTGCATG

>3609110|20
CAGCAGGCCTGGGGCTCCTG

>3610145|20
CCGTAGCTGCTCGGCTGCGG

>3612937|20
GAGCGGCCATGTGGACACTC

>3614747|20
CATGTGTGCAAGGACACAGG

>3615300|20
TGGAGGCCCGGGGGGCACCA

>3615361|20
GGACATGCATCTGCAAGGCC

>3615429|20
CTGCGGGCAGGTGCAGGCAG

>3615976|20
GGACACGGACCTCCTTGTTC

>3616917|20
GATGGCACGGTCGTGACCTC

>3617138|20
ATCACCTGAGGTCAGGAGTT

>3617868|20
CGGCGGAGCCTGCCCAGCCG

>3618462|20
GAGACTTGGCCCCAGGACTC

>3618504|20
CCCCCCAGGTCCCTGGGAGG

>3618598|20
CAGAAGAACCTGCTGTTCTG

>3618619|20
GATGGGCAGCCCTGGCCACC

>3619697|20
GCTGCATTCATAACTGCAGC

>3621738|20
TTACGGGCGTCCCCCCGTGA

>3623671|20
CAGGGCCCACTTGTGCCCAG

>3624473|20
CACCTGGCCCGGGCCAGGAG

>3625666|20
GCCGGACAGTCCTGCCGGGC

>3630260|20
TTTCCGAGGAGCCTCAGGAA

>3630598|20
GGAGCGAGGCACCCAGCTCC

>3630888|20
TGTCCTGTGAGCAGAGGGCA

>3632821|20
AGCAGACACATCTGTCTCCT

>3633022|20
CTTAACACCAAGGTGTTCTG

>3633741|20
CCGGGCACCCAGCTGCCGGG

>3633965|20
CTTTCCTGCAAGCAGGACGG

>3634060|20
GAATCTGTTGAAACACATCC

>3634565|20
GGAGAAGTGCTCACATCGCC

>3634812|20
GCGCCTGGGCCCCCAGGACC

>3638956|20
CCCATGCTCCTGGGCAGGGG

>3639252|20
ACAGGGGTGGGCACCTCTCT

>3639693|20
ACAGAGCTGGGCACCTCTCT

>3639865|20
ACAGGGGTGGGCACCTCTAT

>3640383|20
ATGGGGAGGTCCCCGCCCAT

>3640843|20
GGCAATGGCAGGCCTCTGCC

>3643573|20
CCTGCCTACGTGGAGCCAGG

>3644497|20
CGCTTGTCCTGGGCCAAGGG

>3645594|20
CTTGGTTTCTAAAAACCCAG

>3645746|20
CAGGGGATCCTGAGCCTCTG

>3646447|20
ACTCTCTGACATCAGAGGCT

>3646833|20
CCAGCGGTTCCACCCTCTGG

>3647221|20
GCCAGCACTCCAGTGCCAGC

>3648336|20
GCTGAACTGGTCATTTGAGC

>3648701|20
TGGTGGGAACCTGCCCCCCA

>3649528|20
GCGGCGGCCCAGGCGGCGGC

>3650679|20
ATGGGAGCAGCTCCTCCCTT

>3650959|20
CCCCTGGGGGGCCTCACGGG

>3652556|20
TAAAGCACTTTAATGCTTTA

>3653932|20
AGCCCGTTTCCAAAAGGTCT

>3655191|20
AGAGGCCCACCTGCCCCTCT

>3657306|20
ACGGCTTTAACTGAAGCAGT

>3658297|20
CTGTGCTCTGGAGAGCTCAG

>3658316|20
GAGCAGGTGGGCACCTGGTC

>3658716|20
GGGGCCCGGCCCTGGGACCC

>3658755|20
AGGCCGCTGACCAGCTGGCT

>3659552|20
GTCACAGGGAACCACGTGAC

>3660260|20
CTTGAGCCCAGGAGTTCAAG

>3660729|20
CTGAAAACTAAAATTTGCAG

>3661284|20
AGGTGAGCCAGGCCTGACCT

>3661726|20
GCCCCCAGGCTCCTTGGGCC

>3662018|20
ATGTGTTGAGATCTACGCAT

>3662365|20
CAAGGTGGCCAGCCACCCCG

>3663245|20
TTCACCACCAGGTCGGTGAA

>3663706|20
GGCCCCGGGGACCCAAGGCC

>3663759|20
CGGCCCGCCTGGGCAGGCGG

>3663889|20
CCGGGCGCCGCGGCGCCGCG

>3664881|20
AGCTGGCCCCAGGGACAACT

>3665570|20
AATAATGATTGATAATTGTT

>3666385|20
ATGTGTGTATCTACACATGT

>3667284|20
GAAAGCCTGTCCAAGGTTTC

>3667934|20
GGATGGGGCAGGCCCCCTTC

>3669027|20
TGCACCAGCCAGCAGGTTCA

>3669145|20
CAAAGCTCACTTGGTCTTTG

>3671064|20
CCCACTAAAAATTCAGTAGG

>3671111|20
TGAAGATTCTGGAAGCTTCA

>3673160|20
AGACAGATTGGAGTCTGTCT

>3674748|20
TTAATTAATTTATTTATTTA

>3675378|20
CTCGAACTCTTGAGCTCAAG

>3675382|20
AACTCTTGAGCTCAAGTGAT

>3676518|20
AGGAGCTCCAAGGGGCTCAT

>3676621|20
CAGCAACAAGTTTGCAGCTG

>3677571|20
AACTCCTCGGACGAGGATTT

>3677659|20
ACATCTTGATCTCCAGATGT

>3678570|20
GGTGGGGATGCTACCCCACC

>3679335|20
GGCTGCTTAACTAAGAGGCC

>3679376|20
GCAGCCCTGACCTGGGGTGC

>3679393|20
TGCCCCACTCCAGGGGAGCA

>3679989|20
CTTCCAGTTCAACCTGGAGG

>3680083|20
TCCCGGCCCAGGAGCTGGGA

>3680554|20
TGATAGCGGCCCCGCTAGGA

>3684370|20
GTGCTTGCTGGACCAGGCAC

>3684503|20
GGACAGCAGACCTGCTTTGC

>3686839|20
TGATCCAGGGCCCTGGTGCA

>3687284|20
GGGGCCCTGGACAGTGCCTC

>3688757|20
GCCGGGTCCCCGAACCCAGC

>3691375|20
CCAGACAGGGACCGGTCTAG

>3691560|20
GGCAGGCTGTGCAGGCTCCC

>3692465|20
TATGTGCACAAGTGCAAATA

>3692792|20
CTGCGGCCTGGAGCCCCCAG

>3693154|20
GGGAGGACCCGGGTCTACCC

>3694007|20
GGCTGCTGCCTGCCCCAGCC

>3694529|20
CCCTGCCAGCCCCAGCAGGG

>3696581|20
TGCCAAGCTGCATCCTGGCA

>3697341|20
ACCATCCTGGTCAAAATGGT

>3698156|20
TTTTCTTAACCTTAAAAGAA

>3698325|20
CTTGAGCTCAGGAGTTCAAG

>3699079|20
AACTCCTGACCTCAGGTGAT

>3699765|20
CTTGAAGTCAGGAGTTCAGG

>3701818|20
GCGAGGTGTCCACACTTCAC

>3702414|20
AAATCAAGGAACCCTGATTT

>3702655|20
AACTCCTGACCTCAGGTGAT

>3702761|20
CTATCCAGAAATTAGGATAG

>3702843|20
CTTGAGGTCAGGAGTTCAAG

>3703178|20
CTGGAGACACCTGCCTCCCG

>3703790|20
CACGGAAATTGATCTCCTTG

>3704857|20
TTCCTCTAGGGCTGGAGGAA

>3707128|20
CTGAGCCCCACGGGCCACAG

>3708817|20
TCTTGCATGACCCTCCAAGA

>3711254|20
GCAATGTCTTGAGGAATTGC

>3712421|20
CTGACCTTGAGCGAGGCCAG

>3712660|20
GCCCGGCGGCTCGGCGGGGC

>3712828|20
CGCCAGGCCAGGCCCCGGCG

>3712912|20
CGGCAGCTGCCCACCCGCCG

>3713850|20
TTAAAAATATGTATTTGTAA

>3714243|20
GGTTAATTTTTATATTAACC

>3714320|20
AACACCTGACCTCAGGTGAT

>3714790|20
GATCACCAGGTCAGGAGATC

>3715898|20
ATCACCTGAGGTCAGGAGTT

>3716865|20
ATGTGAACTGAAGTGCACCT

>3718676|20
TGATCCATTTAAAGGGATTA

>3721019|20
GCATTGACAGGTGTTAAAGC

>3721745|20
TGTTGTCCTGCAGAAAAACA

>3723645|20
ATAGGAATTCTAATTAATAT

>3723827|20
AGAAAATAAAATAATTTTAT

>3726014|20
CATGGCTCACTTCAGCCTTG

>3726065|20
TGCTACCCAAATAGGTGGCA

>3726741|20
AAGCAGGGAGCTCTCTTCTT

>3728286|20
TCCCTCTTTCAAAGGGGGGA

>3728392|20
GAAACTGGTCAATCATTTTC

>3729576|20
TATATGTGTGTATATATATA

>3730030|20
AACTCCTGACCTCAGGTGGT

>3731188|20
GCGCCTCTGAGCAAAGGCAC

>3733433|20
CTGACTGCCTGGGCAGCCAG

>3734548|20
GGCACACGCGTGTGTGAGCC

>3734632|20
CTGCGATCAGCTGAACCCAG

>3735694|20
ATGTTCAAGGACTTGAACGT

>3736036|20
TTAAAAACAGGTGATCTTAA

>3737118|20
AGGGTTCTTCCAAGATGCCT

>3738276|20
ACCTCCTGTTTACAGGAAAT

>3739081|20
GCAGGGCCCCAGGGCTCAGC

>3740871|20
AACTCCTGACCTCAGGTGAT

>3742062|20
GGTGTCAGAAATCAGACCCC

>3742994|20
TGAATGTCTGAAGAGATTAA

>3743014|20
AACAATTTAAATAACTTTTT

>3744592|20
GACAGACAGTGCTGTGTGCC

>3744763|20
CTGGAGGGAAATCCCTTCAG

>3745272|20
TTTCTTTCAACTGAAGGAAA

>3748295|20
TTAAGATATTTATCACTTAA

>3751809|20
TTTACAAATAAATATGTATA

>3751876|20
AATATAAAAAGTATTAAATT

>3752982|20
GTACACAGAGGTGTGCGTAC

>3755015|20
TTGAGAGTGTGCACTCTCAA

>3757494|20
TCATATCCTAGAGGAGATCA

>3758016|20
AGTGTAACACATATGACACT

>3758227|20
ACAGGCCCGCACGTGCCAGT

>3758451|20
GCACTTGCTTCAGTAAGGGC

>3758999|20
CACACTCACAAGTGCCTGTG

>3759569|20
CTTGAATTCCTGACCTCAAG

>3761125|20
GATGGCAGGCACCTGTAATC

>3762053|20
CTTGACCTCCCGGGCTCAAG

>3762324|20
GTTAGTATTCTAATGCTAAC

>3763250|20
GCTGCAAGGGGCCAGGCAGC

>3765636|20
ATAAGATAAATCAATCTTAT

>3765986|20
CTGGCTAAAATTTTGCCCAG

>3766255|20
TGAAATTCTTTAGTCTTTCA

>3767873|20
AAGGAAAATACATTTTAATT

>3769175|20
AGATATCATTTAAGTTATCT

>3769296|20
ACCTCATTTGAAAATAGGGT

>3772504|20
ATCTCTCCCCAGGCAGCGAT

>3773763|20
CAAGCCCAGCCCTGGGCCAG

>3773766|20
GCCCAGCCCTGGGCCAGGGC

>3776654|20
TCTTTTCTTTTATGAAAACA

>3777496|20
ATCACCTGAGATCAGGAGTT

>3778284|20
ACCTGGCCATCTTGACAGGT

>3778799|20
CATCCCATGTTCATGGATTG

>3779238|20
GTACCTTATACAAAAAGTAC

>3779648|20
GGCTGCAGTGAACGACAGCC

>3780068|20
TCCTAGGTATGTACCCAAGA

>3783106|20
ATAATTATTTTAAAAATTGT

>3784198|20
CTTGAGCCCTGGAGTTCAAG

>3786393|20
CCCGCCTGGGGCGAGGCGGG

>3788072|20
AACTCCTGACCTCAGGTGAT

>3788325|20
CGGTTCAGCAGGCTGTACAG

>3789326|20
TGCTGAGTGGGCACACACCA

>3790264|20
AACTCCTGACCTCAGGTGAT

>3791615|20
GCAGTGTACCTGTTCATTGC

>3795209|20
TGTCCCTAATGTTAGTGATA

>3796221|20
GAGAGAGTAAATACTCAGTC

>3796449|20
TTAATCACTTTAATCATTAA

>3798538|20
GTGGGGTCTCTAAACCCCAC

>3799150|20
AACTCCTGACCTCAGGTGAT

>3799404|20
TTTCATGTTCTATCATGTAA

>3799506|20
AAAGGTGGTTGACCCCCTTT

>3799538|20
CTTTTCAGTATTCTGAACAG

>3800669|20
AACTCCTGACCTCAGGTGAT

>3801191|20
GTGATGCAATCTTGGCTCAC

>3801356|20
AACTCCTGACCTCAGGTGAT

>3801884|20
ATTTTATAACATGTTAAAAT

>3802073|20
ACTTCATTTACAAATTGAGT

>3802090|20
AGTCATTTTACAAATTGACT

>3802557|20
CTTGAACTCCTGGGTTTAAG

>3803247|20
TTCTCACACAAGAGGGAGAA

>3804415|20
AACTCCTGACCTCAGGTGAT

>3807920|20
AGCATATATTTATATATTAT

>3808170|20
GTGAAGCGGCTCTACTTCAC

>3810291|20
TTTAAAAAATTTTTTTAAAA

>3814851|20
ATCACCTGAGGTCAGGAGTT

>3816034|20
CAATGAGCACTTGCCCCTTG

>3819906|20
TCTCCCCAGGTCTGGGATGA

>3820067|20
TCTGGCCTGGGCAGCCCACA

>3820786|20
CCTCATCCTGTAGGATGCAG

>3822812|20
GAGCACTGCAGGCAGTGCAC

>3823279|20
CCCTTGCCTTCAAGCAGGGG

>3823881|20
AAATCAAACAGGTTTCATCT

>3825174|20
TTCTAGAAGGACTCCCAGAA

>3825180|20
AAGGACTCCCAGAACTCCTT

>3825360|20
GGAGGCCTCAGGAAGCCTCC

>3826215|20
TTTTTTAATTTACTAAAAAA

>3826792|20
TGCTGCGAGGACGCCCAGCA

>3827351|20
CAAGGTCGAGTTGGACCTGG

>3828108|20
GCTGTTCTCGGGAGCCCAGC

>3828394|20
GTTCAGGCCCTGGACTGAGC

>3828397|20
CAGGCCCTGGACTGAGCCTG

>3828419|20
ACCCGCCCCCAGGGCTGGGT

>3829137|20
AGCGCCGTCCTGAAGGCACT

>3829333|20
CCAGGGTCGTGCAACCCTGG

>3831800|20
GCCCAGTGGCTCCGCTGAGC

>3833930|20
AAAATTTTTTAAGTAATTTT

>3835600|20
TGGCAGGTCGTGACCAGACA

>3835919|20
AGGCCAGCAAATGCTGCCAT

>3836110|20
GGCCGTCTCCTGAGACATCC

>3837260|20
CTGGGATCAAGTGATCCCTG

>3838239|20
AAAAATTTTTAAATGTTTTT

>3838636|20
CTTGATTACGAGTCATCTAG

>3839616|20
TCAGGGTGGTGCCTCCGTGA

>3841043|20
GAGCCCACCCAGGTGGATTC

>3841464|20
GCCCTGACCCTGGTCCTGGC

>3842492|20
CCTCTGTGCAGGCACCGTGG

>3842859|20
CATGTCAGAAGTCTAAAATG

>3843077|20
TCCAGGAAAATCTTCCTGCA

>3843383|20
ATATATCATCTATCATGTAT

>3843418|20
AATATATCAATTGATCAATT

>3844028|20
CAGTCAGTCTTGTCTGTCTG

>3844083|20
ATCTATCTATCTAGACATAT

>3844672|20
ATGCCAGGCTTGCCTGGGCT

>3997509|20
AACACCCGATCTCAGGTGAT

>3998177|20
GTTTTTAAAAATTTCAAATC

>3999953|20
AGCCAGGCCTTGTCCTGGGT

>4001720|20
CTCACAGGGCACCCTTTGGG

>4002867|20
CTCACCGCCTTGGCCGTGCG

>4004387|20
GGAGAGAGCGGGCCCTCGCC

>4004495|20
AAGCGGAGGGGCCTCCTCCT

>4004634|20
TGTCTTTTATTTAAAAGGCA

>4005300|20
GAGCCCATCCTGATGAGCTC

>4005532|20
CTCTGTCCCGGGGGACACCG

>4006125|20
TGGCCATGGACCCTTGGCCA

>4006519|20
TCCTCCTGTACAGAGAAGGA

>4007274|20
TAATTTAATACATTAATATA

>4007409|20
GATTATTGTGAACTATAGTC

>4008549|20
CCAGAGATCTGGAGCTTTGG

>4009723|20
TTAAGGATAGTTTTCTTTAA

>4010602|20
GAGAGTACATGTGAACTCTC

>4011606|20
GTGTTCCATTATTGGAACGC

>4012352|20
CAGGAAATGGGCTTGTCCTG

>4016729|20
CTCACTAAATGTTTGTTGAG

>4017574|20
TATTCAGTAGGTACTCAGTA

>4018842|20
TTCCCCAAACTTGCGGGGAA

>4020311|20
TTCAATAGACATTTATTCAA

>4020484|20
CCTAAATCCCAGAATTTTGG

>4020521|20
ATCACCTGAGGTCAGGAGTT

>4020994|20
TCTGCACACCTGTGTTCACA

>4025435|20
TTCACAGGGTCCCCTATGAA

>4026002|20
AAGCCCCAATTTTGGGGCTT

>4029106|20
CGATAGCAGTGCTGAAATCG

>4030158|20
TCAAGGCAGCACAGACTTGA

>4030193|20
ATGTGCACTGAACTGCTCAT

>4031830|20
CTTGTATAACCTTGAACAAG

>4032201|20
ATAGCCTCACTTCAGGCTTT

>4034606|20
CAAAGGGAATTTTCCCCTGG

>4034748|20
AGGGACACCCAGGTCCCCCT

>4034852|20
TGTGCACACACGTGCACACA

>4034967|20
TGCTCATACATGCATGTGCA

>4034972|20
ATACATGCATGTGCATACAT

>4034979|20
CATGTGCATACATGCATAAG

>4035061|20
ATAAGCACACATGCACTTAT

>4035086|20
GCATGTGTGCACATATATGC

>4035093|20
TGCACATATATGCATGTGCA

>4035230|20
GCACATATGCACAGATGTAC

>4035307|20
ATACATGCACCTACATGAAT

>4035448|20
CTCCAGGGTTTACCCTGGGG

>4036146|20
TGAGTTCTCACGAGATCTCA

>4036931|20
TCACCTCGCAGGCCATGTGA

>4037535|20
AGGGGCCTGGACTGGCCCCT

>4038222|20
GGGATGGGGGCCACCACCCC

>4038435|20
AGCCCATGTCCACTGGGGCT

>4038653|20
CCCAGCCAGGACTAGCAGGG

>4038831|20
CACCCAGCTTCAGCTCTGTG

>4039131|20
CTCAATAAACATGTAGTGAG

>4039502|20
CTCTGCTTGGTCATGGAGAG

>4040028|20
ACAAAACCATTTGATTTTAT

>4041319|20
GAGCCTGGACATCCAGTCCC

>4042137|20
CCTGGGAAATCTTTCCCCAG

>4043480|20
CCAGGAACTTGAATTCCTAG

>4044221|20
TGCTTCTCTCCAGGGAAGAA

>4045601|20
ATATCTATATGTATATCTAT

>4045602|20
TATCTATATGTATATCTATA

>4045607|20
ATATGTATATCTATATCTAT

>4045608|20
TATGTATATCTATATCTATA

>4045614|20
TATCTATATCTATATAAAGA

>4045615|20
ATCTATATCTATATAAAGAT

>4045618|20
TATATCTATATAAAGATATA

>4045620|20
TATCTATATAAAGATATATA

>4045623|20
CTATATAAAGATATATATCG

>4045627|20
ATAAAGATATATATCGATAT

>4046197|20
ATATATATATATATATATGT

>4046198|20
TATATATATATATATATGTA

>4046199|20
ATATATATATATATATGTAT

>4046201|20
ATATATATATATATGTATTT

>4046685|20
GCCACCTTTTTAAAGGATGC

>4048269|20
GGCACACCATGTGGTGTTCC

>4049718|20
AAGACATGATTTCATGCTTT

>4049899|20
CTTTGGGTATGTACCCAGTG

>4051563|20
AAAACAAGGATTCTTTTTTT

>4053668|20
AAAAACCATTTAACGTTTTT

>4053688|20
ATTTACACCATAGTGAAAAT

>4053874|20
CTTCCTGGGAGCCGGGGAAG

>4054216|20
CCCTCTGAGCTCCCAGAGAG

>4054892|20
GTGATGGATCTATCAGTCAC

>4055452|20
TGCAGAGGCCAGACTCTTCA

>4055832|20
CTGCTCCTTCCAGGGAGCCG

>4057165|20
ACGGCATGGAGCCATGGTGT

>4057597|20
CATTGGCTCTGGAGTCAATG

>4057823|20
AGCCTCAGCCTGTTGAGGAT

>4058418|20
GGAGGCAGCAGGCTGACTCC

>4059378|20
AACTCCTGAATTCAGGTGAT

>4059569|20
GCCCTGGCTGAAGCCAGAGC

>4060315|20
CGTGAGGCTCCACCCTCATG

>4060698|20
GAAGTGACCAAGGCCACCTC

>4061118|20
GGGGATTTGACCAAATCAGC

>4061543|20
CGCAAAGCTCAACCTTTGAG

>4062440|20
AGGCAACTGCTCTGTGGCCT

>4063511|20
AAAAAAAGAGTTCCTTTTGT

>4064003|20
AAGTTTATAATTACAAACAT

>4064222|20
TCAGGAGACTTGTCGTCTGA

>4065403|20
GAGGGGAGCACGCTTCCCTC

>4065794|20
TTCTCCACCTTGTTGGAGCA

>4066464|20
CCACTTCAAAATGGAATTGG

>4068216|20
CCCCTGTGCCTGCAAAGTGG

>4068700|20
ACTTCATAATGTGTTGAAGT

>4068760|20
ACTTCATAATGTGTTGAAGT

>4069053|20
AGGGTGTGTGGAGACTCCCT

>4070572|20
GGAGATTCCTGGGCCTCTCC

>4071674|20
CTTGAGGTCAGGAGTTCAAG

>4072848|20
AAGTGTAAAGCAATACACTT

>4074000|20
AATAAATAAGATAATTAATT

>4074669|20
AATATATAGACCCATTTATT

>4074687|20
TTTATAAATGGAGTTTTAAA

>4074717|20
AAAATATTAGTTAATTTTTT

>4075740|20
AACTCCTGACCTCAGGTGAT

>4075885|20
ACATTTTTTTTAAAAACCGT

>4076067|20
TGACACATTTCATTATGTCA

>4077803|20
AGCTCTTTCATTGAAGAGCT

>4077967|20
GTCAAGCCTTGAGCCTTAAC

>4078169|20
TTTTAGTTTCCAAACTGGAA

>4081035|20
CAGGCGTCATCTGGAGCCTG

>4082835|20
GTGGCGCTGAGCAGAGCAAC

>4083295|20
AGCCTGAACTGGTCCAGGGT

>4083517|20
AAATTAATTTCATTTTATTT

>4083604|20
AAATATTTGATTAAAAATTT

>4083787|20
CAAAATGAACTTCCATTCTG

>4084508|20
CCCCAAAATTCATATTTGGG

>4085870|20
ACACATAGGCACCTATGTAT

>4085958|20
TGGGAGGCAGGTCCTTCCCA

>4086879|20
CTCCCAGGGGGCCTTGGGAG

>4087651|20
ACAGCTGCAGGTGAAGCTAT

>4087875|20
CTCCATATCCAGACCTGGAG

>4090777|20
AGCTCCTGACTTCAGGTGAT

>4091473|20
AAAATCCATTGATGGAATTT

>4094768|20
GCCTCTACTGGAGCAGATGC

>4094837|20
ACTCTCTGCAGGCAGACACT

>4095634|20
TTTGCTAGAGATCTAGACAA

>4095925|20
AAGCTTCATAAATGAAGGAT

>4096573|20
GGGGAGTTTCAATACTCCAC

>4099004|20
TCACCTTTTACAAAAATTGA

>4100233|20
TCCCTTTCCTAGTCAAGGGA

>4100367|20
GGTCCCATGCCCATGGAGCC

>4100405|20
GCAGTCTGAGATCGAACTGC

>4100727|20
ACTGGGAGGCACCCCCCAAT

>4100924|20
CTAAGGGTCCTGACTGTTAG

>4106812|20
CAAGAAGATGCAGCCTCTTG

>4107442|20
GTGGGCTGGGACCAGAGCAC

>4108332|20
GCCTCTGCCGGGGAAGTGGC

>4108408|20
GCACGGGAAACTTCCCATGC

>4108869|20
AATGACTGCCAGAAGTCAGT

>4109488|20
TCTTGGGCAACTGACCAGGA

>4109538|20
GGGGTGTCCGTGGGGACCCC

>4109586|20
AGTGTCCCATCTGGGCCACT

>4111147|20
GAGACCTCCTGGGAGCCCTC

>4112782|20
AACTCAAGACCTCTCAAGTT

>4113558|20
CAGAGTCCAGGTGAGCTCTG

>4114949|20
CAAAGGAGCCTGCTCTTCTG

>4115475|20
GTCATAGTGCCCACCATGGC

>4115780|20
CTCCCTTGGAGCCATGGGGG

>4116261|20
TGAGTTCTCAGGAGATCTGA

>4116805|20
AGAAGGAGGCACCTGCATCT

>4117159|20
GAGGGCCTGCCCAAGGCCTC

>4117516|20
TTTTAATAAAGTTATTGTAA

>4117796|20
CTGTCGGTGGTCACAGCCAG

>4117931|20
ACCCAGACATGTGTCTCGAT

>4118228|20
AGAGAGCCCTTGGGGTTTCT

>4118845|20
CCAGGGCTTCTAAGCCGGGG

>4119167|20
AGCACTCAGCACTCAGGGCT

>4119700|20
AGACACATGCACACGTGTGT

>4121693|20
CTCCAGGGCTGGGCCTGGAG

>4122978|20
GCCTCACACCTGGGCGAGGC

>4122993|20
GAGGCTTGGTCCCAACGCTC

>4123496|20
TTGAGGATGCACAGCCACAA

>4123790|20
GGCTGGATGGACCTCCTGCC

>4130436|20
TGCTTTATAGGTAGAAGGCA

>4131442|20
TATTCATGATTTCATCTATA

>4131783|20
TTTATTCCACCTGGCATTAA

>4132981|20
CTGGGTCCAGATTCACCCAG

>4134519|20
GGGAAGGGATTTCTTTTCCC

>4134597|20
AGGCTTGATTCATTAAGCCT

>4135918|20
GTGAGGTGGTGCAACCTCTC

>4136107|20
GGGCAGAGGCACCTGTGTCC

>4136628|20
AGAAAAGGCCAGCCCTCTCT

>4138724|20
TCACCTGCAGATGCAGCCGA

>4138840|20
TCACCTGCAGATGCAGCTGA

>4138898|20
TCACCTGCAGATGCAGCTGA

>4139092|20
CTTGATTAATGTTTATCATG

>4139874|20
TTGGGTGGGGACGCAGCCAA

>4140244|20
CAGCTGTGACCTCATGGCTG

>4140338|20
CAGGATGAAATTTCCACCTG

>4141463|20
CAGATTTCATGTGAACTCAG

>4142163|20
GTCATCCTCAGGAGGCTGCC

>4142172|20
AGGAGGCTGCCCAGCCTGTT

>4142178|20
CTGCCCAGCCTGTTGGGCTG

>4142435|20
TGGCCTTGAAGTCCTGGCCA

>4143248|20
TGAAACTGAAATCAGACTCA

>4145153|20
CTGGTGCACACGTCCCCCAG

>4145481|20
GGGAAATGGCTCCATGTTCC

>4146118|20
ACTGGGTGCCAGAAGCCAGT

>4146138|20
CCTGGGCTCCTGCCCCCAGG

>4147488|20
AGGCTGGGAAGTCCAAGGCT

>4147662|20
CATGAATCCACGAATCCATG

>4148122|20
GAAGGGAAAAATTTTCCTTC

>4148724|20
AGGCCCCAAACTGGGGGGCT

>4149971|20
CACCTCCTCCTGAGGAGCTG

>4150862|20
CCCCAGCTGTGCTGCCGGGG

>4150920|20
CCCCCTGCATGTGGTGGGGG

>4151201|20
CTGGCCTGGAACCAGGCAAG

>4151219|20
AGAGGAAAGCCCTTCCCACT

>4151368|20
TCCCCCTTTGTAAAGTGGAA

>4151940|20
AACAAGACTGGAATCTTGAT

>4152442|20
ATCACCTGAAGTCAGGAGTT

>4152446|20
CCTGAAGTCAGGAGTTCAAG

>4154738|20
CCAATGACTGGAGTCCTTAG

>4156674|20
AGATTAAAGGTCTTTCTTCT

>4156754|20
CACAATTTAGATAAGTTATG

>4157811|20
ATCACCTGAGGTCAGGAGTT

>4158432|20
CATGAGGGATCTGCCCCATG

>4158476|20
CATCTCCAACATTAGGGATG

>4159858|20
AATTTATATATATATATAAT

>4159859|20
ATTTATATATATATATAATT

>4159862|20
TATATATATATATAATTATA

>4159915|20
TTATATATAATTATATAAAA

>4159951|20
ATATATTTTATATAATATAT

>4159952|20
TATATTTTATATAATATATA

>4159959|20
TATATAATATATATATTATA

>4159967|20
ATATATATTATAATTAATAT

>4159976|20
ATAATTAATATATTATATAT

>4159984|20
TATATTATATATAATATATA

>4159991|20
TATATAATATATATATTATA

>4159993|20
TATAATATATATATTATATA

>4160000|20
TATATATTATATATAATATA

>4160002|20
TATATTATATATAATATATA

>4160009|20
TATATAATATATATATTATA

>4160011|20
TATAATATATATATTATATA

>4160019|20
ATATATTATATATATTATAT

>4160020|20
TATATTATATATATTATATA

>4160027|20
TATATATTATATATAATATA

>4160029|20
TATATTATATATAATATATA

>4160036|20
TATATAATATATATAATATA

>4160037|20
ATATAATATATATAATATAT

>4160045|20
TATATAATATATATAATATA

>4160046|20
ATATAATATATATAATATAT

>4160068|20
TATAATATATATATTATATA

>4160075|20
TATATATTATATATAATATA

>4160083|20
ATATATAATATATAATATAT

>4160084|20
TATATAATATATAATATATA

>4160091|20
TATATAATATATATAATATA

>4160104|20
TAATATATTATAATATAATA

>4160116|20
ATATAATATATATAATATAT

>4160130|20
ATATATAATATAATATATAT

>4160137|20
ATATAATATATATAATATAT

>4160164|20
TATATAATATATAATATATA

>4160171|20
TATATAATATATATAATATA

>4160172|20
ATATAATATATATAATATAT

>4160199|20
TATATAATATATATAATATA

>4160200|20
ATATAATATATATAATATAT

>4160227|20
TATATAATATATATAATATA

>4160240|20
TAATATATTATAATATAATA

>4160252|20
ATATAATATATATAATATAT

>4160266|20
ATATATAATATAATATATAT

>4160273|20
ATATAATATATATAATATAT

>4160300|20
TATATAATATATAATATATA

>4160307|20
TATATAATATATATTTAATA

>4160308|20
ATATAATATATATTTAATAT

>4160309|20
TATAATATATATTTAATATA

>4160319|20
ATTTAATATATTTATTAATT

>4160345|20
TATATATTTATTAATATATA

>4160358|20
ATATATAATATATAATATAT

>4160366|20
TATATAATATATTTAATATA

>4160426|20
TATACAATTATAATTATATA

>4160444|20
TATTATATATACTTATAATA

>4160463|20
ATATATAATATATAATATAT

>4160464|20
TATATAATATATAATATATA

>4160473|20
TATAATATATAAATATAATA

>4160474|20
ATAATATATAAATATAATAT

>4160485|20
ATATAATATATGTATTATAT

>4160486|20
TATAATATATGTATTATATA

>4160593|20
TCTGTATCTGTATATACTGA

>4161989|20
CAAACCCAGTGCTGGGGCTG

>4164639|20
CACACACACACGTATGTTTG

>4165728|20
CCTGGGGTCAGGATCCCATG

>4165946|20
TGACAGTTTGTAAACTGTGA

>4166509|20
TTTAAGGGACATTCCTGAAA

>4166514|20
GGGACATTCCTGAAAGTCCC

>4168417|20
ACCGTATTTCCAAAGAAGGT

>4170411|20
GTAAATGTGAGCTCATGTAC

>4170757|20
AATTCCTGGCTCCAGCATTT

>4170931|20
AAGGGCAAGGTCTTCCTCTT

>4171676|20
AGAGAAGATAAAGCTTCTTT

>4171963|20
CTCTGTGCCTGGGTCCAGAG

>4172171|20
GCTTCAGGAATTTCTGAAGC

>4172549|20
CTTCCATGAGGTCTGGGAAG

>4174082|20
GAGAAGTTTGGAAACATTTC

>4174409|20
TTTATAGTAGATGCTTTAAA

>4174827|20
AGATCCACACATGTGCAGCT

>4176059|20
ACAATTTCTCCACGAATTGT

>4176981|20
ACCATGTTGACCAGGATGGT

>4179075|20
GGGGCTGAGCACTGACCCCC

>4179681|20
AGGGCCCTGCCCAGGAACCT

>4179845|20
CAGAAGTCATTTGCCTCCTG

>4179875|20
CCCCAGGGAGGTTCCTTGGG

>4180778|20
GGAGGAGCCTGGGATTCTCC

>4181124|20
TGGCAGGAGGGCCCCTGGCA

>4181640|20
GGAAGATGTGTACTTCGTCC

>4182003|20
CAGCAGTGGGGCCAATGCAG

>4182451|20
GTGCACTTCCCGAAGGGCCC

>4182625|20
GAGGCTTCCGGGGTACCCTC

>4182684|20
GCAGCAGCTCCAGCAGCTGC

>4183043|20
CACTCCATGGGCAGGGAATG

>4186264|20
TGTAATTTTGAAACATCACA

>4187301|20
GGAAGCTTCCAGAGGCCTCC

>4188140|20
GAAGGCCTCCTGAGCCCGTC

>4188721|20
GAGACTCCCGTGGAAGTGTC

>4190708|20
GCAGGGTCCTAGGACTCAGC

>4190737|20
CCTGGTTCTGAAGGGCCAGG

>4192772|20
CCATCTCTGCCCAGATGTGG

>4195487|20
CCTTAAATGCTCATTGAAAG

>4199683|20
CAGTGCATCAGGTTGCCCTG

>4201035|20
GGAGGGTGCAGGCACCGTGC

>4201059|20
GCCCGTGAAGTTCCAAGGGC

>4201709|20
CAAAGATGTCTACATCCTAG

>4203055|20
TGTGTGTGTGTACACACAGA

>4203056|20
GTGTGTGTGTACACACAGAC

>4203057|20
TGTGTGTGTACACACAGACA

>4204381|20
TTGTCATCACATGATCACCA

>4205127|20
CTATATTATAGACAATAAAG

>4205332|20
GTCTTTGAGCACTGAAAGTC

>4208170|20
ATCGCCTGAGGTCAGGAGTT

>4208409|20
ACAAAAAACTGGTTTATTGT

>4209103|20
GGGCTGGGCCCGCCCTTCCC

>4209256|20
CCAACCATAGATGTGGTTTG

>4209716|20
GTCCGAAAGTTCTCCCGGAC

>4209787|20
GTTGCAGCAGTTACTGAAAC

>4210327|20
ATGGCCAATTGACTGCCCAT

>4212288|20
GTGCACTCACCTGGGTCCAC

>4212407|20
GGACTCACCCCGCTGAGTGC

>4212962|20
CACTGTCCTTTAGAGCAGTG

>4214889|20
AGTCCTGTGCACTCAGGGCT

>4218222|20
ACCAGAAGCCTGCATCTGAT

>4218464|20
ACTCTGGAAGGTCCCACAGT

>4219307|20
TGGACTCACGGGTGAGTCTA

>4219712|20
ACAGGGCTTTGAAACCCTTT

>4219891|20
ATGAGAATTTAAATTTTGAT

>4220319|20
GGGAAGAGGTGCCTTTCCCC

>4220574|20
CCTCTGGGTCCACACAGAAG

>4223255|20
CAGCCTTGACCTCCAGGCTG

>4224672|20
TGGCTAACATGTGGAAGCCA

>4226110|20
AACATTTTATCTTTAATGTT

>4226123|20
TAATGTTTCCAGACAGATTA

>4226932|20
TGCTTTTTGCACATAAATCA

>4227551|20
TAACTGTCACATGAATGTTA

>4227676|20
CTAGTGGCAGATGCCAGGAG

>4228821|20
GGCTCTGTGGTCACATGGCC

>4230009|20
CTTGAACTCCTGACCTCAAG

>4230240|20
CTGGGCCAGGTCAGGGCCAG

>4231061|20
CTGTGGGAAGATCCCCAGAG

>4232802|20
ACTGCACCAGATGATGGAGT

>4235558|20
GTGCATGTGCACACACACAC

>4237942|20
GCTGAGCCAGGTGGCTCTGC

>4238628|20
CCTTTTCAGAGCTGAGCAGG

>4239002|20
GAGCAAGGTCAACCCTGCAC

>4240382|20
CCTGTCCTCAGGAACACAGG

>4240965|20
TTTTGCTATACATAGTGAAA

>4243630|20
CCATATAAAAGTTTAAATGG

>4243706|20
AAAGTACTGTCCAATCCTTT

>4244962|20
GGCCGGATTGAAGTCCGGGC

>4246246|20
GATAATTTAGTTAAAATATC

>4248882|20
TATCAATTCCTGAATAGACA

>4249097|20
AAGTTTCTTAGAAGACAATT

>4249199|20
TTTTAGATTGTAATATATAA

>4249529|20
GGCCTGGTTCCAAACAGGCC

>4250910|20
GGCTATGATAGAACATAGTC

>4250961|20
TTCCTGTTCATGAACATGGA

>4251246|20
GAATTTCTAGGTAGATAGTC

>4252335|20
GTTGTTTTTAAAAAATCTAC

>4252571|20
ATTTTAAAACTTTTTTTAAT

>4252819|20
AAAAATAAAAGTTTTTATTT

>4252820|20
AAAATAAAAGTTTTTATTTT

>4253696|20
TTGGCTGTGTCCCCACCCAA

>4254901|20
TTCTCTGATGGATCTAAGAA

>4255037|20
AAAATTGGTGTACCTATCTT

>4255568|20
TTTGTATCTAGAGAAACTAA

>4255961|20
ACCATCCTGGTCAACATGGT

>4256892|20
ATTTTAAAAAATTTTGAACT

>4259375|20
GAGTTCATGAGCAAGAACCC

>4261638|20
AACCCTCTGCTCAGAAGTTT

>4261865|20
CTGCAACAACATTCTTGAAG

>4263302|20
TTCTGAAGACATCTTGAGGA

>4263954|20
CTTTCTACTGGAGAAGACAG

>4266136|20
TTTTTTTAAATTTATATAAA

>4267159|20
CCAGGTCCCCAGGAAGCTGG

>4268378|20
CTTGAACTCCTGGGCTCAAG

>4270983|20
TTGCCAGAAGTTTCTGGAGA

>4274327|20
CACTCCCCCAGGCTGGAGTG

>4274513|20
CTTGAACTCCTGGGCTCAAG

>4274709|20
ACGCCAAGGCTCCTGGGCCT

>4276543|20
GGATAGTGCTGGCTCTTTCC

>4276665|20
GGGAACAGGTTCCTGTGACC

>4276939|20
AGGAGATTGTCCAATACCCT

>4276955|20
CCCTCCAGCTGGCAGGAAGG

>4277178|20
ATTCTTATCTACATAATAAT

>4277353|20
AATCAAGTTAAAACAAGATT

>4277381|20
GGCCCTAATCCAATAGGACC

>4278726|20
CTGGGCTTGGCCAAGCTGAG

>4279388|20
AGGCAGGGTGGATCGTGCCT

>4280702|20
ACCCTATTTTCAAATGCGGT

>4280969|20
CTGGAAAGTTACCGTTCCAG

>4281093|20
AGAACATGGGGCAATGTGCT

>4282179|20
TTTAAGTGCTGGCTCTCAAA

>4282378|20
CAGATACCCTGGCCTATCTG

>4283865|20
ATATACATACATATCTATAT

>4283867|20
ATACATACATATCTATATAT

>4283869|20
ACATACATATCTATATATAT

>4285398|20
GATTCCAGCTGGCTTGACTC

>4285435|20
ACAATGGTGAGCACCTCTGT

>4285810|20
AGGGGCTTGCTCAGGCTCCT

>4287094|20
AAATATAAAACTTTTTTTTT

>4287095|20
AATATAAAACTTTTTTTTTT

>4287431|20
AACATATTTTAAAAGATTTT

>4287436|20
ATTTTAAAAGATTTTTATAT

>4289800|20
TGGAAATATACATATTTTTA

>4291183|20
CTTGAACTCTTGAGCTCAAG

>4291187|20
AACTCTTGAGCTCAAGTGAT

>4293323|20
ACCTCAGTGGGCACTAAGCT

>4294817|20
TAAAATAGAAATGTAATTTA

>4295512|20
TTGGCTGTGTCCCCACCCAA

>4295911|20
GGCACCACTAGAATGATGCC

>4296208|20
TGGTGCATTTGATTCCACCA

>4296674|20
AGCACCTTGATCCTGGTGCT

>4296681|20
TGATCCTGGTGCTGGGATCA

>4297813|20
TATTTGTATATAACCAAATA

>4298527|20
GGAAGCAAACATGTCCTTCC

>4298741|20
TTGGGTGGGGACACAACCAA

>4299467|20
AGTTTTGTTTTAAGAAATCT

>4299841|20
TTTTAAAATAAATTTTAGAA

>4300953|20
TTTTGTTATACAAGACAAAA

>4301027|20
TAAAATTATTTACAATCTTA

>4302307|20
GTATAATCTACAAATAATAC

>4303531|20
CACACGATTCAAATCCTTTG

>4308995|20
GAAATAAAGAACTTTTTATC

>4308996|20
AAATAAAGAACTTTTTATCT

>4310680|20
ACAAACAAAAATTTATTTAT

>4310683|20
AACAAAAATTTATTTATATT

>4311740|20
GATCTCAGTTCACTGAAACC

>4311882|20
ACCATGCTGGTCAGGTTGGT

>4314116|20
GCAATTATCCAGCTAATAGC

>4316157|20
CTTCACTCTTCAGAGAGAGG

>4316570|20
GACACTCTCAGGAGAGCGCC

>4316731|20
CCCAGTGACCTGTCACTATG

>4317714|20
TCAGTTCTTATGAGAACTCA

>4317930|20
TGTTGATAGTGCTGTGAACA

>4318343|20
CACAGGCCTGGAGGCCTAGG

>4318891|20
CAGGGGCAGAGCTGCCCAAG

>4320890|20
CCCCACTGCTGGGAGTGGGG

>4322365|20
AAGAGGCAGGCCTGCCTCCT

>4323344|20
TTTCATACAAGTGCATAAAA

>4324330|20
GTATACAATTATTTGTATAC

>4324597|20
TATATGCATGGATACATAGA

>4325163|20
TGCTGTGTGTTCACATGGCA

>4326092|20
CTCTTGTTCTGGATCAGGAG

>4327703|20
GTTCCTGGTAAACCATTAAC

>4329099|20
TGGCCAGTGCCCAGTGGACA

>4331056|20
CGAGATGAACCTTGATTTCG

>4331949|20
CTGCAGGGTGGACCCTGAAG

>4332963|20
ACAGTAATTGAAATTATTTT

>4335015|20
TTTAGAACCCTGGTTCTTGA

>4336009|20
TTACAATAGATTCATTGTAA

>4336121|20
CTCTGAGCAAATGCCCAGTG

>4336636|20
CCCTGGACTCAAGAGCAGGG

>4336907|20
AAGAAGGCAAGTGCCAACTT

>4337064|20
TGTGCATAGTTCTTTGCTCA

>4337150|20
TCAGCAAAGGTCTTTGATTA

>4338001|20
TTCACAAGTCCAACTGTGAA

>4340245|20
AAAAACAATAGATTGAATTT

>4340479|20
TGATTATGACATTGTAATCA

>4341778|20
AGTCAAATAGTTTTATGACT

>4342309|20
TGAAATAGTCTAAAATTTCA

>4343317|20
AACTCCTGACCTCAGGTGAT

>4345098|20
TCAGCCACTCGAGAGGCTGA

>4345787|20
TTGTCAAGCCAGCTTGACAA

>4346063|20
TTTTTTAAATTTTTAAATTA

>4346260|20
AGTAGACCCTGGTGTCTGCT

>4347637|20
AGGATTGCCTTGGCTATTCT

>4347676|20
ATAAATTTTAGAATAGTTAT

>4352560|20
TCTTAGGTATTTACCTAGAA

>4352891|20
TTCTGGTGCATGCTCAAGAA

>4355678|20
TTCACAGCAGATCCTCTGAA

>4357102|20
TTGGGTGAGGACACAGCCAA

>4364028|20
CAGATCCCCCCGGGGATGTG

>4364544|20
GTTCCCAGTCTACAGGGATC

>4365861|20
GCAGGTATATTTATACCCAC

>4366144|20
CACCCAGGCGTGCAGGGGTG

>4366166|20
GAAACCTGCAAGGGGGTTTC

>4366239|20
CTTCCTGCCCTGCCAGGCAG

>4366619|20
TTGGGTGGGGACACAGCCAA

>4367144|20
TGTGAGCTCAGGAACACACA

>4367737|20
GAGGCTTCCCTGGATACCTC

>4368068|20
AGCCCAGAGCCCTCTCTGCT

>4368764|20
ACCCACACTCCAGTGACGGT

>4369239|20
CCTGGCCACCTGTGGCAATG

>4370503|20
CTCCCAGTCTGGAGGGGGAG

>4370528|20
CTCACACAGCCCTGTGGAAG

>4371608|20
ACAGTTTCAAATGAAACGTT

>4372044|20
ACATTCTTGGACAAGTATTT

>4372081|20
TTGTTATAGACCTAGAAGAA

>4373038|20
TTACTATAACTTTATAGTAA

>4373358|20
ATCATAACCGTGTTTATGGT

>4373919|20
AAAGGGGCTACAGGCCCTAT

>4375583|20
TTGGATGGGGACACAGCCAA

>4375842|20
CATGGGAAGGGCTTCCCATG

>4375950|20
AGAGCCACACATCTGGCTCT

>4377081|20
TCATCCCCCAGGGAGGAAGA

>4377508|20
TCCCACACCTTGGTCTTGGA

>4377751|20
CTGACACCAACTGGAGTTAG

>4377754|20
ACACCAACTGGAGTTAGTAT

>4377948|20
TTTACCAGTTTACTGTTTAA

>4378188|20
CTGGTCTCTTGAGTGGCCAG

>4378292|20
CTCTGTGTCAGGAAACAGGG

>4378418|20
TATACATATACATATACATA

>4378419|20
ATACATATACATATACATAT

>4378424|20
TATACATATACATATACATA

>4378425|20
ATACATATACATATACATAT

>4378430|20
TATACATATACATATACATA

>4378431|20
ATACATATACATATACATAT

>4378436|20
TATACATATACATATACATA

>4378437|20
ATACATATACATATACATAT

>4378442|20
TATACATATACATATACATA

>4378443|20
ATACATATACATATACATAT

>4378448|20
TATACATATACATATACATA

>4378449|20
ATACATATACATATACATAT

>4378454|20
TATACATATACATATACATA

>4378455|20
ATACATATACATATACATAT

>4378460|20
TATACATATACATATACATA

>4378461|20
ATACATATACATATACATAT

>4378466|20
TATACATATACATATACATA

>4378467|20
ATACATATACATATACATAT

>4378472|20
TATACATATACATATACATA

>4378473|20
ATACATATACATATACATAT

>4378540|20
CATATACACGTGTGTTTATG

>4378550|20
TGTGTTTATGTATAAATATA

>4380250|20
GTCAACAAATATGTATTGAC

>4380613|20
TGTGTGCATGTATGTACGCA

>4380988|20
CCACACAGCTGGCTTGGTGG

>4381576|20
ATGAGGGTAGCCACCCCCAT

>4381668|20
TTGGATGGGGACACAACCAA

>4381918|20
TTATTATTCTGGAATTTTAA

>4384911|20
TTCAACAAACCTTCATTGAA

>4385168|20
AGAACTTCATGTGAAGCTTT

>4385524|20
GGCAAATCCCAGCATCTGCC

>4386050|20
ATATGTGTATATATACATAT

>4386051|20
TATGTGTATATATACATATA

>4386055|20
TGTATATATACATATATATA

>4386057|20
TATATATACATATATATATA

>4386058|20
ATATATACATATATATATAT

>4386059|20
TATATACATATATATATATA

>4386060|20
ATATACATATATATATATAT

>4386061|20
TATACATATATATATATATA

>4386062|20
ATACATATATATATATATAT

>4386063|20
TACATATATATATATATATA

>4386064|20
ACATATATATATATATATAT

>4386068|20
ATATATATATATATATATTT

>4389577|20
CATTTAGCCTCGGCTAAGGG

>4390589|20
CACGGTGCCCAGGCACCTGG

>4390678|20
GCCCCTCCCCTGGGGTGGGC

>4390697|20
CGTCATCTGATCAGCTGAGG

>4394462|20
AGAAGTGGGGACCCAGCTCT

>4395223|20
CCTCAACTGCACAATGGAGG

>4397588|20
TGAAACACTTCAGCGTCTCA

>4398120|20
TATTTTAATTACTTCAAATA

>4399147|20
GGACGCTTCCTGATGCCTCC

>4399678|20
TCAGATCTCGTGAGAACTCA

>4400303|20
GGCTGCCTTCAAAGCCAGGC

>4401016|20
ATGCATTTCTGGGAATGCCT

>4403227|20
GTGAAACAGTTCTGCTTCTC

>4404068|20
CTAGAATCCGTGGAATCTGG

>4404681|20
GTTATAATGGTCATTGTAAC

>4405654|20
TGCAGTTCTGGAGACCTGAA

>4407840|20
ATATCTATATCTATATTTAT

>4407841|20
TATCTATATCTATATTTATA

>4407884|20
ACATTGATCTATATCTATGT

>4408511|20
AATAACATAATAATGTTATT

>4409084|20
TTAAGTTTTTCATAACTAAA

>4409271|20
TTTATTTTATATGAAATGAA

>4409359|20
AGACAGGTTACAAACTGTAT

>4411665|20
GCTCCTGCATCTGGAGCAGC

>4413626|20
ATACATGTAGATATATGTGT

>4413640|20
ATGTGTGCATGTGCATATAT

>4413654|20
ATATATGTGCTCACATGTGT

>4413658|20
ATGTGCTCACATGTGTACAT

>4413663|20
CTCACATGTGTACATGCGTG

>4413759|20
TACATGTGTGTACATATGCA

>4414172|20
AGGTAGACCCTGGGCTGCCT

>4414428|20
TGCAGCAGGCACCTCTTGCA

>4415204|20
ACACAGGCTTGAGTCTGTAT

>4415430|20
GAGATAATGCCCATTTCCTC

>4416303|20
GCAAACCCCCTGGGATCTGC

>4416363|20
GAGAGGGCCGGGGATCTCTC

>4418373|20
ATCTAAGATAAATGTTATAT

>4418983|20
CTTTTTACAGATGTAACTAG

>4419022|20
GATTAGAGTGGATCCTAATC

>4419541|20
AGGATACCCTTGTGGATCCT

>4420112|20
CAACCTGTCGGGGCAGCTTG

>4420841|20
ATGCTCCATAAATGTAGAAT

>4421400|20
CCCTGGCCCCTGGGCCATGG

>4423406|20
GTTAAATGTAAATATTTTAC

>4424229|20
ATTTCATGTCAAAATGTAAT

>4424320|20
AGCACCATGCACTTGGTTCT

>4424428|20
AGACACATGCACATGTATGT

>4424430|20
ACACATGCACATGTATGTTT

>4424567|20
AAGGATGAGTTCACGTCCTT

>4425206|20
AATATATAAATATAAATATT

>4425711|20
ACGGGCGCCTGGGCACCCCT

>4426643|20
AGGCCCCATGAATGTGACCT

>4426659|20
ACCTTATTTGGAAATAGGGT

>4428323|20
TTTCTAGAACATTTTATAAA

>4428706|20
TTCACCATTTTATAGGTGAA

>4430006|20
ACATAGATGGCCATGAATGT

>4431463|20
CTGGATAAAGTTTGATCAAG

>4431625|20
AGAACCTGGCACCAGGCTTT

>4432588|20
TCTGAGCAGTCCTACTCAGA

>4435381|20
ATCACATTTCAACATGAGAT

>4436512|20
CTCAAACTCCTGACTTTGTG

>4437518|20
TGCATGAGGAGCCACATGGA

>4438036|20
AACAAAAATAAATCTTTCTT

>4438349|20
AAGTGAAATTTATTTCCCTT

>4438402|20
CAGCAGGACTGGCCCTGCTG

>4438552|20
GCAAATAAACATTTGTGTGC

>4438877|20
ACAATTTTTAAAAAAATTAT

>4439265|20
TATTGATAAATGAATCAATA

>4440564|20
AAAAAAAAAGATTGTTATTT

>4441323|20
TGATGCCCACCTGAGCCTCA

>4441800|20
ATTAATATTTTATTATTCAT

>4442684|20
TGCAGGGGAACTCCCCTTTA

>4443532|20
TATTAATATACATTATAATA

>4443537|20
ATATACATTATAATATATGT

>4444085|20
ACCCTATTTGGAAATAGAGT

>4444882|20
AGCCTTGGAGGTAGAAGGCT

>4447271|20
AAAATTGTACATATAAATTT

>4447956|20
GATTGCTAAGTTTTGGAATC

>4448378|20
AATTAAATACGTATGTATTT

>4448493|20
CATGTGTGCATGCATGCATG

>4450703|20
CCCCCATTTCAAAAAGGAGG

>4451244|20
TTTCCTGTGTCCACTGCAAA

>4451636|20
TTGGCTGTGTCCCCACCCAA

>4453045|20
TGATAAGGTAGACTTTATTA

>4454348|20
GAGAAAATTAGAATTGTCCC

>4454575|20
CAGCATCTGCCCAGACGCGG

>4455114|20
GCTGACACCAAGGTGTCCCC

>4455481|20
AGCAATACATTTCTATTGTT

>4456237|20
GAATCTGGGTGCAGAGATTC

>4456571|20
ACATTTCACCAGTGAAAATT

>4456643|20
AGCAAAACTGGAGCTTTGAT

>4456769|20
GGATGCAGCTGGCTGCAAAC

>4459459|20
TGTCCACGGCACCTTGGAAA

>4460238|20
TAAAAGGAAAATGCCTTTTA

>4463844|20
TCTCCAAAATGTTTTTGAAA

>4465134|20
TCAGAAGAGTCCTCTTGTAA

>4468774|20
CAGAAGAGACATTTCTGCTG

>4468943|20
ACGTGGCCTGGAGTCCACCT

>4470143|20
CTTCATGGTCCAAGATGAAG

>4470495|20
GACAGATAGAGCAATCTATC

>4471876|20
AAAGTTTATTCAAAAGCTTT

>4472262|20
AAGCTGCTGATCACCAGTTT

>4472516|20
CTGTCTCCATGTGAAGGCAG

>4472652|20
GATATTTTATTTAGAATTTC

>4473237|20
ATTTTATAACATTTTTAAAT

>4474286|20
GTATACTTATATATATATAC

>4474299|20
TATATACATTCATGTATATA

>4474596|20
TGTAATTTTAAAAAGTTCCA

>4476039|20
CCCAGCACAGCTGTGTGGGG

>4476837|20
ATCCCGCATCCACGCGGAAT

>4476858|20
TGCTCAGCCACGGTGGAGCA

>4477341|20
ACTTGGTCTCAAAAACAAGT

>4478071|20
TGATGACTCTGGAATTATCA

>4478995|20
AGAGAGCCCTTGGGTTCTCT

>4480345|20
ATATATATATGTGTGTATAT

>4480350|20
TATATGTGTGTATATATATA

>4480360|20
TATATATATATATGTATATA

>4480361|20
ATATATATATATGTATATAT

>4480362|20
TATATATATATGTATATATA

>4480363|20
ATATATATATGTATATATAT

>4480364|20
TATATATATGTATATATATA

>4480365|20
ATATATATGTATATATATAT

>4480366|20
TATATATGTATATATATATA

>4480367|20
ATATATGTATATATATATAT

>4480368|20
TATATGTATATATATATATA

>4480369|20
ATATGTATATATATATATAT

>4480371|20
ATGTATATATATATATATGT

>4480372|20
TGTATATATATATATATGTA

>4480374|20
TATATATATATATATGTATA

>4480375|20
ATATATATATATATGTATAT

>4480376|20
TATATATATATATGTATATA

>4480377|20
ATATATATATATGTATATAT

>4480378|20
TATATATATATGTATATATA

>4480379|20
ATATATATATGTATATATAT

>4480380|20
TATATATATGTATATATATA

>4480381|20
ATATATATGTATATATATAT

>4480382|20
TATATATGTATATATATATA

>4480383|20
ATATATGTATATATATATAT

>4480384|20
TATATGTATATATATATATA

>4480385|20
ATATGTATATATATATATAT

>4480386|20
TATGTATATATATATATATA

>4480387|20
ATGTATATATATATATATAT

>4480388|20
TGTATATATATATATATATA

>4480393|20
ATATATATATATATATATGT

>4480394|20
TATATATATATATATATGTA

>4480395|20
ATATATATATATATATGTAT

>4480396|20
TATATATATATATATGTATA

>4480397|20
ATATATATATATATGTATAT

>4480398|20
TATATATATATATGTATATA

>4480399|20
ATATATATATATGTATATAT

>4480400|20
TATATATATATGTATATATA

>4480401|20
ATATATATATGTATATATAT

>4480402|20
TATATATATGTATATATATA

>4480403|20
ATATATATGTATATATATAT

>4480404|20
TATATATGTATATATATATA

>4480405|20
ATATATGTATATATATATAT

>4480406|20
TATATGTATATATATATATA

>4480407|20
ATATGTATATATATATATAT

>4480408|20
TATGTATATATATATATATA

>4480409|20
ATGTATATATATATATATAT

>4480410|20
TGTATATATATATATATATA

>4480417|20
ATATATATATATATATATGT

>4480418|20
TATATATATATATATATGTA

>4480419|20
ATATATATATATATATGTAT

>4480672|20
CTTTGATCTCCAGAACAATG

>4480714|20
TCACTACAAGTTTGCAGTAA

>4481458|20
CGTATTATTTTAAAAATAGG

>4482398|20
TTTTTTAAGTAATTAATAAA

>4482602|20
TTTATTTCGTTCGATTTAAA

>4482746|20
GAGAAAACCGAGGTTCTCAC

>4482888|20
AAGACATAAAATTAGGGCTT

>4484405|20
GGAACCTGACCTCTGGTCCC

>4484526|20
CCAGCCGGCCTGCTCGCTGG

>4484615|20
TTCCTGGTTGGAACCTGGAA

>4487815|20
TACACATGCATGCATGTATA

>4487825|20
TGCATGTATACACACTTGCA

>4487905|20
TACACGTGCATACATGTGTA

>4488049|20
TATACACATACATATATATA

>4488199|20
ATGTGTACACATATATACAT

>4488204|20
TACACATATATACATGTATA

>4488209|20
ATATATACATGTATACATAT

>4488210|20
TATATACATGTATACATATA

>4488963|20
AATCTTTTGTTCAAATGTTT

>4489228|20
AACCCCTAAACTATGGGGTT

>4489408|20
ATGCTAGTGAACATAAGCAT

>4489603|20
GCTACCTCCAGGTAGGTAGC

>4493544|20
TCTCCCAAATGTATGGGAAA

>4493554|20
GTATGGGAAAGTCCCCATCC

>4494720|20
AACTCCTGACCTCAGGCGAT

>4496089|20
CATAAATATACACATTCATG

>4496773|20
TGAAACTTGTTCAATTTTGA

>4496856|20
TGAAAAATTACAAATTTTAA

>4498082|20
GAGCTTGGACTTCCAGCCTC

>4500014|20
TTTTTCATCTTGTTTAAAAA

>4500126|20
ATCCAAAATGTATTTTGTGT

>4500943|20
TGGCAGAACTGGTTGAGCCA

>4502286|20
TACCTGTGTAAACAGACGTA

>4503201|20
AGGTGGTGTCTACAGCATCT

>4503226|20
GCTGCCACAACTGACGCAGC

>4504033|20
CATCATCTTTTAGAATGATG

>4505848|20
AACAACACTAGAATGTTGGT

>4508791|20
ATTTTGTTAAGTCACTAAAT

>4509526|20
CCTCAATGAACTCGGTGAGG

>4511495|20
GCAATTTATTCAGAACTTGC

>4513259|20
GGTGAATCCGTGTCTTCACC

>4513746|20
GCATTGAAACATCACAATGC

>4518526|20
GCTGGGAGAAATATCGCAGC

>4520229|20
CTGCTGCAAGGTAGCTGCAG

>4521461|20
ATTATTAAAATAATAATAAT

>4521555|20
TTTCTAGAATCTTCCAGAAA

>4524166|20
AGGAGACAGAGCTCCCTCCT

>4524648|20
GATGGTCCTTAAGCACCATC

>4525029|20
GCATGTTCTTGAGTACATGC

>4526075|20
TGCACATTATATAAAGTGCA

>4527299|20
GCGAGGTGATGTGACCTGGC

>4527528|20
AAAGGCCGGCGGCTGCCTTT

>4527626|20
AGGAGGCCCCTGGGATTCCT

>4527859|20
GGGAGCTAACATTAGGACCC

>4528132|20
AACTCCTGACCTCAGGTGAT

>4528724|20
CCAGCCCCATCTGGGAGTGG

>4529398|20
ACTGGCCCTGGAGGCACAGT

>4529474|20
GAGGAGGGTCCACTCTCCCC

>4530123|20
TTGCAAGTGGACGCTTGGAA

>4530391|20
ATTAAATATGAAAATTTAAT

>4530905|20
ACACAGCCCCTGCGCTATGT

>4531042|20
CATATAGACACGCATATATG

>4531298|20
ATGCAAATGCACATGTACAT

>4531411|20
ATCACCTGAGGTCAGGAGTT

>4531657|20
GCGCATACATGTGTATGCAC

>4532174|20
AATAATATAACTAGATTTTT

>4532774|20
CTCCAGCCTACAGGCGGCAG

>4533741|20
AGACATCCACTTGGGTCTCT

>4534396|20
GTTTCTGGTTGACAAGAAGC

>4534518|20
TGCGTTCAACTTTGAACAAA

>4536571|20
ATTATATTTTTAAATATATT

>4536862|20
TCCCAGTCTAAAAACTAGGA

>4538301|20
AACACATGCATTCCTGTGTT

>4538573|20
TTGGGGCACCTGTCACCCAA

>4538919|20
GCAACAGAAAATTGTGCTGC

>4539504|20
AATGTAAATAGACTTAAATT

>4540940|20
ATTTGCTGAAGTCAACCAAT

>4541015|20
TGCTGGCTGAGCAGCCGCCA

>4542750|20
GGGCCTGCATGTCCAGGACC

>4543005|20
GCAAGACGCCAGCCTCGTGC

>4543960|20
TCTGCAATTCAATTAGCAGA

>4545547|20
TGAATCTCTGAAGAGGCTCA

>4548203|20
CCTTCCAGCTTGCTGCCAGG

>4548483|20
CAGTGGCTGCACAGTCACTG

>4549016|20
CCCCTACTCTGGACTTGGGG

>4549143|20
CTGGGAGGCTCGCCTGCAAG

>4549181|20
GCCCTCCAGCACAGGAGGCC

>4550724|20
CACAATAAACATTTGTTGAG

>4550726|20
CAATAAACATTTGTTGAGTG

>4553874|20
CTGCCTGCTCCACCAGGCTG

>4553940|20
GCTCAGGTTCAAACCTGACC

>4555871|20
TGACACATAAGTGTGTGACA

>4555928|20
GGGAGGGAGAGCTGCCTCCC

>4556178|20
GCCAGTGTGTGCACAGTTGC

>4556620|20
CACATACTTACACGTATGTG

>4556633|20
GTATGTGCACTTACATATAC

>4559286|20
CTTGAACTCGTGACCTCAAG

>4561229|20
CAGATTTAGAACAAATTCTG

>4562534|20
AGAGATGTGGGCAGAACTCT

>4562753|20
TGCCGTTCCATGGACCTGCA

>4563053|20
GGTTTTTTTTTAATAAAACC

>4563105|20
TCAAAAACACATGTCTCTGA

>4563381|20
ATCACTTGAGGTCAGGTGTT

>4564440|20
TCAGATGGGCACCATTCTGA

>4564773|20
TTGATTAGGACCCTATACAA

>4566890|20
TGCCCTCGCCAGCCCGGGCA

>4566998|20
TCCATCAATGAATAAATGGA

>4567701|20
TGCTTGCCAGGTGGAGAGCA

>4569328|20
TCTCACAGCCAGCTCTGTGA

>4570331|20
CTTTGGTATTGATTTCAAAG

>4573095|20
AGGCAGCCCGTGGGCTCCTT

>4574118|20
AAAGCAGAGGCCTCTCCCTT

>4574413|20
GAAGACCCAGATGGGCCTTC

>4576143|20
CCGGCAGTGAACACTCCAGG

>4576186|20
TGGGAGTGGCTCCACTCCAA

>4577075|20
GAAAGACGTGCAGCTCTTTC

>4577555|20
TGCTGCAGCTATCTGCAGGA

>4578191|20
GCGTGATGACATCGTCACCC

>4578772|20
TTACTATAGAGCTGGAGTAA

>4578938|20
GCTGCCAGATGTCTGACTGC

>4578974|20
CAGCCACCCCTGTGTTGCTG

>4579093|20
ACCCTATTTGGAAATAAGGT

>4579657|20
CCACACTGCAAGCCATGTGG

>4580070|20
CCAGGCCTGCCCTGACCTGG

>4580094|20
CATGCACCGTTCTGTGAATG

>4582504|20
TTATTTTGTAGATAAAATTA

>4582638|20
ATTCTGCCTTGAGGCAGCCT

>4584316|20
TCATCAATGGTCATGAATGA

>4585022|20
GCAAAGGAGGGCTCATTTGC

>4585614|20
GTAGCACCAATGGGTGCCAC

>4585756|20
CCAGCCTCATTTGATGTTGG

>4585802|20
GCCTTGGTAATCACCAAGAC

>4586156|20
GTTGTTGATTCATCAACATC

>4586230|20
GTGTTTTCTCCATAACACAC

>4588255|20
CTGCTTCCTGCATGAAACAG

>4588706|20
GGGCCCTGGGCCCAAAGCCC

>4589143|20
AGATCATGAGGTCAGGAGCT

>4590397|20
ACCTTTGTGCTCACAAATTT

>4591226|20
CTGAGATGGGTCCTTCTGAG

>4591491|20
TGAGATAAACATTTAAATCA

>4592389|20
GATGCTGCCTGGTCAGCAGC

>4592675|20
GCTGTCCAATCTTTGACTGC

>4593595|20
ACTTACCTCATAAGGTAAGT

>4593949|20
TCAGCTCCTCCAGGTGCTAA

>4594399|20
AGAAAAGATACATATTTTTT

>4594431|20
TTCTTCATATGTATGAGAAA

>4595084|20
TAAAGGGGAGTTCCCCTGTA

>4595508|20
GATATCCCGGGCTGGATTTC

>4595563|20
CAAACTTCAAATAAAGTGTG

>4595572|20
AATAAAGTGTGCAGTTTATT

>4595930|20
TTTATGTAATTTAAAATAAA

>4596114|20
TTGAGTTGCATGGAACCCAA

>4596891|20
ATCACCTGAGATCAGGAGTT

>4597257|20
TACATCTAATAGTAGTTGTA

>4597421|20
TGAGAAAATTGATTATCTCA

>4599016|20
AGTACTGAAAGTTCAGAAAT

>4600918|20
GGTCAGGAGTTCTCGAGACC

>4603681|20
TACCTGCACCTGTGCCTGTA

>4604049|20
TTCACTTAAAGTTAATAGAA

>4605721|20
AGGGCAGGGACCCCTGCCTT

>4609250|20
GAGGATGATCAATTAGCCTC

>4610444|20
ATTTGTTTCAAGAAAAAGAT

>4614134|20
CGAGGAAGGGTCCTACCTGG

>4614881|20
CTTCATTAATTTTATTCAAG

>4616631|20
ATTTTTTTGTTCCATAAAAT

>4617270|20
CAGCTGCATCCATGTTGCTG

>4618068|20
TGTTCACTTTGACCTGAACA

>4623546|20
CATTGGGAGGTCTCCCTATG

>4623997|20
GGCATGGACAAGGTCATGCC

>4624567|20
ATCACCTGAGGTCAGGAGTT

>4625956|20
AGGAAGGGGATGCCCCTCCT

>4626662|20
AATCTTCTCTTGAGTACATT

>4627574|20
TTGGCTGTGTCCCCACCCAA

>4628676|20
TCTTGTGCAGGTGAAGAAGA

>4629029|20
CAGGTATGCAAGCATTCCAG

>4629166|20
CATGTACATGGATGCACACG

>4629394|20
CTACACCGAAATCGTTGTGG

>4629653|20
TTTTGAAATTGATTTAAAAA

>4634445|20
TCTGGGATCGTGGTCCCACA

>4637798|20
TTGCAGAAAAATTTCTCCCA

>4638125|20
TGAATAGGAGATCCTTTCCA

>4638790|20
GGTTTTCTAAATATAAAATC

>4639843|20
TAATTTTTTTCAAAAAACTA

>4640346|20
TAAGTGCCATGTGGCACTGA

>4642282|20
CAGTGGCCCAGGGTCCTCTG

>4642753|20
TTTTAGATTTTAATTTTAAA

>4642761|20
TTTAATTTTAAAAAAGCAAA

>4643153|20
CCAGCTCCTGGAGGGGCTCG

>4643806|20
GTTTTGGAATCTTCCAACCC

>4643915|20
ATATATATATATATATATTT

>4643980|20
GATTTGGCAAGTCCAAAATC

>4644528|20
AATTCCTGCAAGCAGGAGCT

>4644789|20
TTCAAATAATCTAATTTGAA

>4645597|20
AAGGACTTTCCAAAGGACTT

>4645662|20
CACAGCTGGTCCCCGCTGAG

>4645783|20
AAAATGTCACATCACTTTTT

>4646687|20
CATTTATGAATTCATCATTG

>4649651|20
TTGATCTGCCTGCTGATTAA

>4649792|20
AATTAACCATTTGTTTCATT

>4651294|20
TCCCATCCCAGGATATGGGA

>4652729|20
GAATTCCAGGGCGGGCATTC

>4653199|20
AGAGGTTACAAGCAACCTCT

>4653623|20
AAGTGGGTGGACACACACTT

>4653864|20
TGGCCCATCCAGAAGGTCCA

>4654309|20
GGGGGTTACAAGCAACCTCC

>4655190|20
GAGTCAGTGTGCTCTGTCTC

>4656521|20
AACAGGGCTGGAGCCCGGCT

>4657365|20
GTAGGTATTTGAATACCTGC

>4658257|20
TAAAATTAAAGTAAAATTTA

>4658338|20
TTAAAAAATAAATTTTATAA

>4658368|20
CTAGGTATTTGAATACCTAG

>4658771|20
GACAGGCTATGTGGCCTGGC

>4661097|20
CCAGGGAAAGGTTTCTCTGG

>4661255|20
TCACCGTCCTGGGTGGGTGA

>4661384|20
GACTGTGAGTGCTCACCGTC

>4661396|20
TCACCGTCCTGGGTGGGTGA

>4662036|20
CACAGCTCCAAGAAGCTGAG

>4663842|20
AAAAAGTCTTCAAACTTGTT

>4664278|20
CAGAGCCAAACTTGCCTCCG

>4664390|20
GTGAGGTGGGCACAGCTCAC

>4667210|20
GGAGGTTCAAGTGATTCTCC

>4667346|20
AACTCCTGACCTCAGGTGAT

>4668396|20
AAAAGGGAACATTCTCTCTT

>4670077|20
TGAGGCATTGAAATGTCTAA

>4670607|20
GAAACAACAGGTGTTGTCTC

>4672027|20
GGCAATGACCTGTCATTTCC

>4672246|20
CCAGGCGGCCTGCGGCCTGG

>4675250|20
TGGACAGGGACCCCCGGCCA

>4675618|20
CTCCCCATGTGCAGGGGCAG

>4677376|20
GGCAGGGGCTGGGCTCTGCC

>4678525|20
AAAATAAATGAATATATATT

>4678528|20
ATAAATGAATATATATTTAT

>4678530|20
AAATGAATATATATTTATTT

>4678532|20
ATGAATATATATTTATTTAT

>4678560|20
ATATAAGATACATATTATAT

>4678561|20
TATAAGATACATATTATATA

>4678579|20
TATTAAATATATATTTCATA

>4678685|20
TAAATTTATTAAAAAATATA

>4678976|20
AACTCCTGACCTCAGGTGAT

>4679112|20
TTATTTATTATATTTAATAA

>4679114|20
ATTTATTATATTTAATAAAT

>4679185|20
TATATAATATATAACATATA

>4679192|20
TATATAACATATATTATATA

>4679193|20
ATATAACATATATTATATAT

>4679307|20
TTTAAAAATATTTTCTTAAA

>4679660|20
GTTTCTTAAATTTTAGATAC

>4679801|20
ACATAATTTCAAAATTAAAT

>4682850|20
TAATATGAATGTTCACAGTA

>4682914|20
CCAGGTGCCGGGGCAACAGG

>4684192|20
TCCAGCTGCTGGCAGATGCA

>4684684|20
GAATAGAGCCTGGGCTATTC

>4685229|20
TCATGCCTCCCGAGGAGTGA

>4685750|20
CTCCTGGGCCTGCCCAGGTG

>4687797|20
GGTGACAGGTCCCTATCACC

>4688329|20
TAAGACCCGGGCAGGTCTTA

>4688957|20
GCCAGGCCAGGTAGCCTGGC

>4690190|20
CTGCTCCCATGTGGGAGTTG

>4690665|20
TTTCTCACATTTGATAGAAA

>4692031|20
CTGGCTCCTGGAGGGTCCAG

>4693546|20
TGAAGTAGTGGATTAATTCA

>4693883|20
GGCAGTGGAGATTCACAGCC

>4694453|20
AGCAGGACTTGAGTGCCGCT

>4694532|20
CTCAGCTTCCAGAAGGTGTG

>4695894|20
CTGGAATTCCTGAACTCAAG

>4696445|20
GTGGCTTCCCAGGCAGCCTC

>4697182|20
GCAGCTGGAATTTCAGATGC

>4698068|20
CTCAGACACTGGTGTGTGCG

>4698127|20
GAGGGAAATGGATTTCTGTC

>4698377|20
GCTGGAATGTGCTCTCCAGC

>4699003|20
AGAGAACCCCCGGGGTGTCT

>4699530|20
AACTCCTGACCTCAGGTGAT

>4700524|20
TATATACGTACACATATATA

>4701313|20
TTCTTTTTTAAAAAAAATTA

>4704863|20
TCAGCCTCCTGGGAGACTCA

>4705343|20
AACTCCTGACCTCAGGTGAT

>4705576|20
AACTGGAGTAAACTACAGCT

>4706914|20
CCCTCTACCTTGGTGGTGGG

>4708617|20
TGACTGGGATGTCCCAGGTA

>4709526|20
TTTACTCAGGGCTCAGTCAA

>4709615|20
TGTACTGAGGGCTCAGTCAA

>4709765|20
TCAGTCAACAAGATGAGTGA

>4710673|20
GCCGGCCAGTGCTGGGCTGC

>4711441|20
CGCACACGCGTGTGTGTGTG

>4713611|20
ACCTTTCCCCAGTGAAGGGT

>4713934|20
TCCCTGGAACTTTCCAGTGA

>4714504|20
GCGGCGACCCCGGCCCCCGC

>4714621|20
CGGAGTTGGGACCGGCTCCG

>4714767|20
GCGCGGCGCCGCCGCCGCGC

>4715349|20
CCGCGGCCGGCGGGCGGCGG

>4715616|20
GCTTCCCGCAAGCGGGCAAC

>4715744|20
GCAGCGGCGCCCGCCCCAGC

>4716215|20
TCTGGGACTCCAGGGCCAGA

>4716493|20
GAGAGCAGCGTGCGGTTCTC

>4717038|20
CAAGACCTTCCAAGGCTTTG

>4718600|20
TTGATTGCAACTGGAATCTA

>4718915|20
TCTGGGTCCCTGGAGGCAGA

>4721439|20
ACCCTCATGTTCCTCAGGGT

>4723476|20
ATGGATTCCAGGAATTCCAT

>4724659|20
TTTTTACACAGGTGAAGAAA

>4725046|20
GTGGCAGAAGCCTCTGCCCC

>4728056|20
CTTGAGGTCAGGAGTTCAAG

>4729693|20
TTGGATGGGGACACAGCCAA

>4731021|20
AAGGCCCTTCTAAGGGATTT

>4731535|20
GAGCCCAGGGCCCTGTGGTC

>4732442|20
ATGGAAGACTGGTTTTGCAT

>4733332|20
CTAACTAATTCAATAGTTAG

>4733710|20
GGGGCTGTGGACACAGACGC

>4734351|20
GTAAATAAAGTTTTATTGGC

>4734443|20
GCAAATAAAGTTTTATTGGC

>4734673|20
AGGAGTGGCTGGCCAGGCCT

>4734684|20
GCCAGGCCTTCAGGAGTGGC

>4734773|20
TCAGAGCTCTAGTTCTCTGA

>4735874|20
AGGCCAGTTAAACCTGCCCT

>4736216|20
AGGCCAGTGTGCACCGGCCT

>4736322|20
TTTTTTAACCAGTTCCAAAA

>4739842|20
GTTCTGCTTAGAAACAGAAC

>4740170|20
CAGAGAGTGTTCCCTCTCTG

>4740257|20
TTACTCAGTCCACTGATTCA

>4740339|20
CTGGGCACCCCGTAGCCCAG

>4740793|20
TTTATATATAAATGTATAAA

>4740794|20
TTATATATAAATGTATAAAA

>4743558|20
TTTCAGTGGGTCCACTGGGA

>4744571|20
CCTTGAGCACATTCTCAGGG

>4744993|20
TGGAGTCAGACCTGATCCCA

>4745180|20
TGTGACAGCCAGCTTTCTCA

>4745336|20
AATGGAAGAGCAGTTCCATT

>4746137|20
TATCTGGCATGTGCCAGGCA

>4746946|20
CTAGGATGTCAACCTCCAAG

>4747628|20
ACAGTGGAAGGTTCTGCTGT

>4747945|20
TGAACTGAGACCCCAGATCA

>4749400|20
CCTAAAATACCTATTTTCTG

>4751682|20
GGCAGACACTGGTGCTTGCC

>4753188|20
TCTCCCAGTTTATGGGGAGA

>4753998|20
TCCACAGAAGCTTCTGGGGA

>4754542|20
GACGCCCTGGTCAGGGGGAC

>4755806|20
GTCCCTATTGGATTAGGGCC

>4756376|20
ACAGGTGTCAGGACAAGTGT

>4756871|20
ACATGTGCATGTGTATATGT

>4757805|20
AGATGGTCCCAGGACGACCT

>4760231|20
GTTGAAGAGCCCTCATCACC

>4761114|20
CACGTTGCCCAGGCAACCAG

>4761499|20
GCCATGGAGAGCTGCATGGC

>4762267|20
CCTGCTCCTACAGCTGCAGG

>4763853|20
CTTGTCTTTGCAAAGAGCAG

>4767721|20
AGCTGACGGGCACGTGAGCT

>4768225|20
ACCATGTTGTGCAGGATGGT

>4769928|20
GGTAATTAGCACTCATTAGC

>4771888|20
AGAGGGCCCCGGGGCCCAGT

>4772068|20
GGGGCCGGAGTTCTGGCTCC

>4773463|20
CTGCCTGTGGACACACACAG

>4773892|20
CCACAACCTCCAGCTTGTGG

>4775521|20
ATCACCTGAGGTCAGGAGTT

>4778237|20
GCTCACTGGACCCAATCAGC

>4778600|20
AGTGGGGCACTTGGCTCACT

>4779800|20
TCCCTCTGCAAGGAGCGGGA

>4780062|20
CCACCTCTGCCCAGGAGTGG

>4782824|20
CTAAGGACACTTGTCATTGG

>4784010|20
GAGCTCGCTATAGAGACCTC

>4785024|20
AAGGCTGCATATGCTGGCTT

>4785039|20
GGCTTGGCCCAGGGCTAGCC

>4785666|20
GGCCAACGGAACCGGGGGCC

>4785962|20
CTTTAATTACTTCTTTAAAG

>4786466|20
ACCCCAGAGCCCAGTGGGGT

>4787062|20
CCGGGAGCCCAGCCCCCCGG

>4790293|20
GGAGCAAACAAGCTTGCTGC

>4791937|20
AGCCCTCCTGGAGAGGGGCT

>4792177|20
CTCTGAATGTTCATACAGGG

>4795629|20
TGAATAGCCAGGGACATTCA

>4795841|20
CCCATCTTCCTGAAAATGGG

>4797610|20
GGGCCAGGGTGCCCAGGTCC

>4798050|20
TTTCACAAGAGCTGGTTAAA

>4798329|20
GTGATTGTCTGGAAATTCAC

>4798648|20
GGGAGCCAGGGCAGGCCCCC

>4798962|20
CCTGGGGCCCTGGCAGCAGG

>4800910|20
TCACAATTTAAAAATTTTAA

>4801066|20
GACTCTGCAACTACAAAGTC

>4801407|20
CAGGGGAGGACCCTTCCCGG

>4803277|20
TTCCTGTCACATTATAGGAA

>4803958|20
GGGCCACGGCACCCTGGACC

>4806358|20
ATTTAGGGTCCACCCTGAGT

>4807674|20
CCATCCACACATATGCATGG

>4807825|20
ATCACCTGAGGTCAGGAGTT

>4808585|20
ATCACCTGAGGTCAGGAGTT

>4809230|20
CACACGGTGAGCAGAGTGTG

>4809602|20
CCCTCCACGGACGTGGGGAG

>4810320|20
GTGTGTGTGCACACACACAC

>4812331|20
AAAGAAACAGTTGTTTGTGT

>4812817|20
TTGAATAATTTATTCTTCCA

>4813506|20
TTCATATATAAATATGTAAA

>4813536|20
ACATTATTTATATATAAGGT

>4813853|20
AACTCCTGACCTCAGGTGAT

>4814457|20
GTTTCTCCTGTAGCAGAGAC

>4814976|20
TTTCATGTCCTGACTTGCAA

>4815490|20
TGGCTCTGTTGACACTGCCA

>4815520|20
CAGGCAGAGCACCCTGCCTG

>4815726|20
ATGCTTTACTTGTAAGGAAT

>4815728|20
GCTTTACTTGTAAGGAATGC

>4816072|20
TTAGCAGGGTTCTTTGCTAA

>4818599|20
TCAGGTCTCGTGAGAACTCA

>4819703|20
CACCAGGCACATGTCTGCTG

>4821579|20
TGGCCATTGGCCATCGGCCA

>4825597|20
TGAGAATGGTGCCATTTGCA

>4825622|20
TGGGAAAAGTCCTTTCCACA

>4826055|20
AAACTAAAAGATTGCAGTTT

>4828029|20
GATTACCAGAGCTGGTAGAC

>4831790|20
AGGACAAGCCAGCTCGTCAT

>4832145|20
TTTTTTTTTTTAAAAAAAAA

>4832147|20
TTTTTTTTTAAAAAAAAAGA

>4832336|20
CCAGCTGTGCCCAAAGCGGG

>4833641|20
GAACCTCAGAACTGTTGTTC

>4833713|20
TCAGCCTTCCAGAAGGCTAA

>4834410|20
AGGCCTGCCCCGGCTTGCCT

>4835577|20
GTCCTCAGGGGCCCGCGGAC

>4836460|20
CTTGGCCGAGGTCAGCCAGG

>4836802|20
TGGGCCCCAGGTGGACCCCA

>4837899|20
AATATCAAACTTTTGTTATT

>4838021|20
CAGATTGTCAAGAAATTCTG

>4838239|20
TCCCAGATCCCGATCTGGAA

>4839982|20
ATCACCTGAAGTCAGGAGTT

>4842163|20
GAGTGGAGCAGGCCCCACGC

>4842297|20
AGGGGGTGGTCCCAGCCCCT

>4842980|20
CGCAGAGCCGGGGCCCAGCG

>4843073|20
TACATATATAAATATATAAA

>4843074|20
ACATATATAAATATATAAAT

>4843150|20
TTCCTTTTTAAAAAAAAGAA

>4843220|20
AGAATAAACCAGTGTTTTCT

>4843530|20
TGTATATATATATATATATA

>4843553|20
ATATATATATATATATATGT

>4843580|20
TGTATATATATATATATATA

>4843587|20
ATATATATATATATATATGT

>4844291|20
ACTTGCTGTCAACAGCGGGT

>4844617|20
TTCAGAAGTTCACTTTTGTA

>4845129|20
AGGATTCCCGAGGGACTCCT

>4847946|20
TAAACAGCATCTGCTTTTAA

>4850573|20
CCCGCTGGCGTGCCAGAGGG

>4852153|20
ATAAACTGTTAACTGTTTAT

>4853247|20
GCAATGTCTGGAGACATTTC

>4853670|20
CCTATCACCAAGGTCATATG

>4853843|20
ACTCCAGATACATCTCCAGT

>4854707|20
CACTCTCTCCTGAGTCAGTG

>4855055|20
CTGTGGGGACTTCCCTCCAG

>4855435|20
CTGAGAAATGAAGTTCTAAG

>4856207|20
CAAATTGCATCTGCAATGGG

>4856464|20
CCCCCGACTGAAGCTGGGGG

>4857591|20
GCAGGCCTCTTGGGGCCTGC

>4859082|20
AATACACAGTCCTATCTATT

>4859296|20
TCCACACAGAACTCTTTGGA

>4859535|20
GAAGATGAGGGCTGATCTGC

>4864906|20
TGATTGCATTGATGGAACCA

>4865079|20
ATGAGCTACAGGAACCTCAT

>4865491|20
CTTGTAATACATATAACATG

>4866293|20
TACTGACTCAAGAGTCGGTA

>4867832|20
GGGTGAAAACTTTTTCAGTC

>4868817|20
CAAAAAAATATACTTTTCTG

>4869228|20
TGTCCCCAAAATTGGAGAGA

>4869520|20
GTTTATCTATGTAGAAAATC

>4869826|20
CAGTCCATGTTCATGGATAG

>4871763|20
GCTGCTAAATGTTTAACAAC

>4871934|20
ATGTGCTGGCCCCAGCACAT

>4872351|20
TTTTTGACATTTTTCAAAAA

>4872458|20
AGTTTCAATAAATTTAAAAT

>4872748|20
TAAAACTTTGAAAATTTATA

>4872761|20
ATTTATATTATAAAATAAGT

>4872786|20
GAACAATGATCTAATTTTTC

>4873549|20
TAATATATTTCATCATATTA

>4873924|20
GGAATGTCTAAAAACATTAC

>4874172|20
TTACATACATATGTATATTA

>4874236|20
TCTCTACATACATGGAGAGA

>4874682|20
AAAAAAAAGAACTTTCATTT

>4874684|20
AAAAAAGAACTTTCATTTTT

>4875148|20
AAAAAGAGATATCCCTTTGT

>4875921|20
CTTGAGTTCTTGGGCTCAAG

>4878314|20
TGCTAAAATATAATTTTGCA

>4878664|20
CTGGTGCCTAAATGCACCTG

>4878688|20
TATATACAAGATTGTCCATA

>4880777|20
TGACTTAAAAATTTAAGCAA

>4881374|20
TATTCTAAATTTGTAGATTA

>4881741|20
ACCCCATCATTTGATGGTGT

>4883286|20
ATATATATATGTGTATATAT

>4883289|20
TATATATGTGTATATATATA

>4883293|20
TATGTGTATATATATACGTA

>4883294|20
ATGTGTATATATATACGTAT

>4883546|20
ACGTATATACATATACACGT

>4883550|20
ATATACATATACACGTATAT

>4883553|20
TACATATACACGTATATATA

>4883559|20
TACACGTATATATACGTATA

>4883569|20
TATACGTATATATACGTGTA

>4883575|20
TATATATACGTGTATGTATA

>4883577|20
TATATACGTGTATGTATATA

>4883581|20
TACGTGTATGTATATATGTA

>4883587|20
TATGTATATATGTATATATA

>4883593|20
TATATGTATATATACGTATA

>4883603|20
TATACGTATATATACGTGTA

>4883609|20
TATATATACGTGTACATATA

>4883611|20
TATATACGTGTACATATATA

>4883612|20
ATATACGTGTACATATATAT

>4883647|20
CACACACATATATATATGTG

>4883648|20
ACACACATATATATATGTGT

>4883650|20
ACACATATATATATGTGTGT

>4884271|20
TGCCTTAAGAGCTGAAGTCA

>4885962|20
GAACCCAAATTTTGGGGTTC

>4889130|20
GCCTCATGTGAAAATGAGGC

>4889946|20
AAAGGTGGAGATCAGCCTTT

>4890547|20
CAGAGTCTTCCAATGCTCTG

>4890961|20
TCCAGCTGCCAGCTGCTCGA

>4891116|20
GGACAGCAGCCCAGCTCTCC

>4891213|20
CCCTTTCCCAAGGGGCAGGG

>4892082|20
GGCTGTGCTCTATAACAGCC

>4892485|20
GGAAATGTTAAAATATTTCC

>4894006|20
AGATAAATATTTAGTTATAT

>4895008|20
ATATATATATATATATATGT

>4895011|20
TATATATATATATATGTACA

>4895012|20
ATATATATATATATGTACAT

>4896013|20
TGGGACTGAGGTGAGCCCCA

>4898325|20
GGGTGGAGTTGATTCCACTC

>4899793|20
TGGACATCCAGGCATTTCCA

>4899933|20
GCCCAAGCTGTAACTTGGAC

>4900939|20
ATAGGGGAAACTGCCCCCAT

>4901031|20
TTGGATGGGGACACAGCCAA

>4902723|20
GATTAATGTCTACAGTAGTC

>4904328|20
ATTCATAAAAATATATTAAT

>4904548|20
TTTAAAACACTTGATTAAAA

>4904802|20
TCTTAGTAATATTACAAAAA

>4904861|20
TAAAATCAGAACTGTTTTTA

>4905438|20
TTTTCTTTTAAAAAAGCAAA

>4905803|20
ATGCCTATGTCCCTAGGCCT

>4906097|20
ATTTATGAGAACTCATTTAT

>4906281|20
CCAAGACTCTTGAGGCTTGG

>4906707|20
GGGAAGATTTTAAGCTTCCC

>4907908|20
TTGGGATTGGACTTTCCCAA

>4910739|20
AAATGTATTCAAGTAAATTT

>4911925|20
TTCTGCTGATCTCAGCGGCA

>4914830|20
ACTCACAGAAGTCTAAGAGT

>4915051|20
ATATCTACATCTGTATCTAT

>4915077|20
ATATCTATATCTATACCTAT

>4915577|20
AGATAAATAAATCTCTATCT

>4915615|20
TATTGATATGGATATAGATA

>4915625|20
GATATAGATATATCTACATC

>4915628|20
ATAGATATATCTACATCTAT

>4915663|20
CTATATCCATGTGTATACAG

>4915677|20
ATACAGATACCTATATTTAT

>4915683|20
ATACCTATATTTATAGATCT

>4916226|20
ATATATATTTGAATCTATCT

>4916261|20
GATATTTATGGATAGATCTC

>4916268|20
ATGGATAGATCTCTATCTCT

>4916597|20
GCCAACTGCTTGCAGATGCC

>4916697|20
TTGACACATGGAGGTGTCCA

>4916984|20
CACTGGTATCAATCCCAGGG

>4917673|20
TAAATGGGAGTTCCCCTGTA

>4918058|20
CAAAACTTCCTGAAGACTTG

>4918766|20
TGGAAATGCCTGGATGTCCA

>4919040|20
CAAGAGCAGAGCTGCTCAAG

>4922445|20
CTATCCATGAGCATGGAATG

>4926552|20
GGCCCCTACTGGGAGGTGCC

>4926882|20
GCAGTTGGATCTCAGACTGC

>4927054|20
TCCCTTGGCTAGGGAAGGGA

>4930298|20
TTGGAATTAGTTAAGTCAAA

>4930550|20
GATCTTAGACTTCTAACCTC

>4933107|20
TTATCAATTAGAACTGATAA

>4934364|20
GTGGCTTATCAATAAGACAC

>4936315|20
ATTTTGTGGGGCCACATACT

>4936604|20
ACCTTTTGTAGAGAAAAGGT

>4937716|20
CTTGCCTGGCACCATGTAAG

>4938023|20
TCCAGTGAATTTTCAGTAGA

>4939162|20
GCCCTGAGGACCCTGAGGCC

>4940267|20
TTATTTATTCTAATAAGTCA

>4940310|20
CAGAAGTGAGATCTGTTCTG

>4940478|20
CAAGTGACTGTAGGCACGTG

>4941939|20
TCCACAACCCAGCTCGTGGA

>4942757|20
TTTGCTGAAAATTAACCAAA

>4943273|20
TTATTCTCTGTAGAGGCTAA

>4943394|20
TCTCCCTTCCAGACAGGAGA

>4944132|20
TCCTATTTTACAAATGAGGA

>4945223|20
GGCAATGTAGCTATATTACC

>4947354|20
TGGTTTCTTGAAAAAAATCA

>4947974|20
TAATCAGATAAATCTGATTA

>4948979|20
ACCAGCTCACATTAGCTGGT

>4953411|20
AATAAAAATAAATTTAAATT

>4954048|20
TGGCTTGCACCTGTAATCCA

>4954615|20
GGTACACAGTGCTGTGAAGC

>4957521|20
CAGGATCTCCAGTGATTCTG

>4958289|20
CTGGGTCTGCACAGCCCCGG

>4959546|20
GATTGGATTAGAATCCACAC

>4959592|20
ACTCTATTTCCAAATACAGT

>4960298|20
GGAAGGTCCAAGGGCCATCC

>4961642|20
TGTCTCCCATCTGGGTCACA

>4961964|20
TGGAAATCCAGGCATTTCCA

>4962104|20
GCCCAAGCTGTACCTTGGCC

>4964092|20
TAACAAAATGTATTTATTTA

>4964096|20
AAAATGTATTTATTTATTTT

>4964448|20
AAATTATCTGAAGGTAGTTT

>4965089|20
TTTAAATTAATTATTTTAAA

>4966292|20
TTGGATGGGGACACAGCCAA

>4966484|20
ATCCATGTTTCAAAATGAAT

>4966591|20
ATATACATGTGCATGTACGT

>4966633|20
TACATGTACAAGTATGTGTA

>4966647|20
TGTGTATATGGATATTCCCA

>4968466|20
GTGGAAGATAAATCTGACAC

>4972103|20
AAATGATTTAGAAATTCTTT

>4972733|20
TTTGGGGAGACCACTCCAAA

>4972804|20
GCTCCTGGGTGCCCATGGGC

>4974942|20
GTTTAATTGGCCAAAAAAAC

>4975107|20
ATTTATCCTAAAGCAAAAAT

>4975913|20
GGGCACCTGCCCAGGTGAGC

>4975917|20
ACCTGCCCAGGTGAGCAGAT

>4976289|20
TTTAAATATATATTTTTAAA

>4977358|20
TTTGGACGCTGGCATCCACA

>4978426|20
TTGGGTGGGGACACAGCCAA

>4979266|20
GCTTCAGCCATGGCTGGAGC

>4980235|20
CACTGTCATTGAGAACAGTG

>4980347|20
TTGGGTGGGGACACAGCCAA

>4981782|20
GCTATTAATTTATTAATTGC

>4982483|20
ACTATACTAAATAATAAAGT

>4986249|20
TATCTTTTCAAGAACATATA

>4987406|20
AAAGAGTCTTCAGAATGTTT

>4988442|20
TTATGATTGCACAATCATAA

>4989026|20
TTTCTTTCCCAGAAAAGGAA

>4990742|20
TATATACCTATATTTATATA

>4990942|20
ACAACCAGGCGCATGGATGT

>4991933|20
ATTTTCCCTCCAGGAAATAT

>4992148|20
ATATATATATATATATATTT

>4992434|20
TTAAGCTTCCCGAAGCCTAA

>4993018|20
CAGGCCCAAGATTGGGTCTG

>4993130|20
ATTCTCTCCTGGGAGGGATT

>4994763|20
AGATACATGTTCATGCCTCT

>4995261|20
GACCCCTTGTTCAATGTGTC

>4995995|20
CTGCTAATCGTGTTAAGCAG

>4996165|20
AGGCTAATTCCAATTGCCCT

>4996503|20
AGGCTGGTGGTCAGCAGCGT

>4997535|20
TATGCACAGCCCCGTGCACA

>4997760|20
ACAGGAGAACTTACTCCTTT

>4998129|20
CCTCTGCCTCCAGGGTGAGG

>4999543|20
ATATGATATCAATATCCTCT

>4999564|20
TATTGATATTGATATTGATA

>4999587|20
GGAGGATATCAATATCCTCC

>5000522|20
ATTACCTCCGTGCAGGTAAT

>5000848|20
CTTTTAAGTAGACTTGAGAG

>5001112|20
TGAGTGATTTTATCCACTCA

>5001493|20
CTTGATTCCAAGGACTCATG

>5003275|20
TTTTTATGTAGACATTATAA

>5003737|20
GGACTATTAAGTCAGAGTCC

>5003857|20
ATCTGATATGTATATAAAAT

>5004661|20
TGTTAATTTATAAATTATCA

>5005459|20
ACTTTTGATCAAACAAAACT

>5005830|20
AATGTCAGAGATCTGACACT

>5006062|20
TTTCCAAGATCTATGGGAAA

>5006161|20
GGACTCTGAAGTCAGAGTCC

>5006248|20
TGCATGCATGTATGTGTGCA

>5006369|20
ATGTGTATGTGCATACATAT

>5006442|20
GTGCACATACATATTTGTAC

>5006544|20
GTATGTGTGTGCACATGTAC

>5006606|20
GTACGTGTGTGCACATGTAC

>5007129|20
TCTGCTCAGTTCGGAACAGA

>5007150|20
GACTGATCCTAGACTCAGTC

>5007294|20
GGGCTAAGTTAGATTAGCCC

>5009065|20
GACCCACTGGACACTGGGCC

>5009423|20
GAGATGCTGTGCAACATCTC

>5010121|20
GTACATGCATGTGTATGTTC

>5010256|20
AAGAAATGAGATCATGTCCT

>5010459|20
CATTAGGAAAATAGCTAATG

>5011288|20
CACCAGCAATCTTGCTTCTG

>5012424|20
TTACTGAATAAATTGAGAAA

>5013264|20
AATTATTGAAGTGAAAAATT

>5014163|20
GAGTCATGATTTCAAGATTC

>5014674|20
TTATTTTTTAAAAAAATAAA

>5015217|20
CTTTCACATGTATGTAAATG

>5015395|20
TGCACTGGCAGGACAGGGCA

>5015586|20
TTTCAAAGCTTGTTTTGAAA

>5015864|20
GGACCTCATGCATGGGGTTC

>5016275|20
CCAAAATGTAGACATTTGAG

>5016660|20
AGGCAAGGCTGGCCTCCCCT

>5017610|20
TTTAATTTAACTAAATGATA

>5022368|20
AATTCAATTTGAATTGAATT

>5024082|20
TCATGAATATGTCTTCAGGA

>5024098|20
AGGACAGCTTCAGCTGCCAT

>5024189|20
CTTCTATTTCTAAATTAAAG

>5025198|20
GGCTGTGAGGTCTCAGACCC

>5026524|20
GGTGGCTGCAGGCAGCATCC

>5029170|20
AGGCAGGGCTTGCCCAGACT

>5029900|20
CTAGCCGACCAGACAGCTAG

>5030387|20
TTGGAGAGGAACATCCCCAA

>5031234|20
GGGAGGGAGCCCTTCCTTCC

>5031432|20
TGGGGGTTCACGTCCCCCCA

>5031525|20
CAAGTCTGGAACCAAACTGG

>5032139|20
CTGCAGCCCAGGGCCTGGAG

>5032513|20
TGAATTTTAATCAAAATTCA

>5032579|20
TTTTCAAAATCTTTTAAAAA

>5034911|20
CGGAGCTCCCTGGAGCTGCG

>5035516|20
GGCCCTTTAGTTACAAGGCC

>5035586|20
GGGCTGGAGTCCTGGAGCCC

>5035594|20
GTCCTGGAGCCCTCCTGGGC

>5036320|20
AAAGCACCTGGAGCTGCTCT

>5037939|20
GTTTCTACATGTTTAGCAAC

>5038241|20
TGGTTTTGGCCCCAGAATCA

>5038255|20
GAATCATCTCCACATGATAC

>5039073|20
TTTCTCTAGTAGCAGAGAAA

>5041049|20
TCCAATGACCTGTCTTTGCA

>5042217|20
TGGGGAAAGACCTGCCCCCA

>5042865|20
CTCATTTTATTTACACTGAG

>5048355|20
AGAGGATCCAGGGAACCTGT

>5048781|20
GCAGCTGGGGACCCACCTGC

>5052969|20
GTTTATTTTATAAAAAGAAC

>5053811|20
AATGGAGATCCATCTAGATT

>5054674|20
CAAAACATGTACAAGATTTG

>5055189|20
CCAAATGAGACCTTATTTGG

>5056054|20
AACAACTGTCAACACATGTT

>5056464|20
GTGACGTGATCTCAGCTCAC

>5056630|20
AACTCCTGACTTCAGGTGAT

>5056827|20
CAACACGCAAATGTTTGTTG

>5056953|20
AAAAGTCTGAGCAGACTCTT

>5057547|20
AACTCCTGACCTCAGGTGAT

>5057742|20
CTACTTCCCCTGGAAAGAAG

>5058449|20
ATGGGGGAAACTGCCCCCAT

>5058983|20
AGATACCTCATGAGGCTTCT

>5059716|20
TTTTCAACATGTTGTGAAAA

>5060923|20
AAGCCCATGAGCATGTTCTT

>5061231|20
TAACTATGTAAAAATAGATA

>5061402|20
AAAGATCTGCTCATATCTTT

>5061753|20
GGATCAATAGATGTTGAACC

>5062203|20
TTAAACAATAGATCGTTTGA

>5062895|20
GGAGGCAAAGATTTGACTTC

>5063406|20
CTCGAACTCCTGGGTTCAAG

>5065792|20
GTCTCTTTAAATAAACAGAC

>5066884|20
GCCACGGACCAGCTCGTGGC

>5067279|20
TGTTCTAATTTATTAAAATA

>5068631|20
TTGATGTATGGATAGATGAA

>5069321|20
TCCTCCAAGTCCTAGGAGGA

>5069587|20
CCTTTCTCACTTGAGAAGCG

>5070168|20
CTCAAAGTACCTACATTTAG

>5071292|20
AGCACGACAGTTATCTTGCT

>5072809|20
TCAAAATTCCAGAAGCTTGA

>5076106|20
TGCCACTTTCCAAAGTGTAA

>5078508|20
TTTATAATCTTGGTCATAAA

>5079984|20
ATATATCAATATAAATATAT

>5079988|20
ATCAATATAAATATATAGAT

>5081504|20
AAGATTTTTAAAAAAATTCT

>5081591|20
TTATATATATTTTTAAATAA

>5081594|20
TATATATTTTTAAATAAATA

>5082094|20
AGTGTCACAGGTGTGACTAT

>5082699|20
TTCTCATTTCTACACGAGAA

>5083606|20
ACCTCAGTGCACACTGTAGT

>5086923|20
AAACCACTTTTAAGTTATTT

>5086934|20
AAGTTATTTAAAAATAAAAT

>5087029|20
TTATTTATATTTCTATATAA

>5088807|20
TACACAGATATATAAGTGTA

>5090086|20
TTGCCTCTAAATAGAGGTAA

>5090654|20
AGCTAGCTAGCTAGCTAGAT

>5090656|20
CTAGCTAGCTAGCTAGATAG

>5090658|20
AGCTAGCTAGCTAGATAGAT

>5090781|20
TAGATAGATAGATCGATCTA

>5090783|20
GATAGATAGATCGATCTATC

>5092333|20
CACTTTCTCCAGAGAATCTG

>5092580|20
ACCGAAACCAGGGTTTCAAT

>5093302|20
TTATTTTATGAAAACAATAA

>5093380|20
TCCATTAAATTTTTTATGGA

>5093768|20
TGACATTATCTATTATGTTA

>5094288|20
TTCTAGATTGTAAACTAGAA

>5097284|20
TTCTGGCATGCATGCTAGGA

>5100102|20
GGAAACTTGCTCAAGCTACC

>5102831|20
ACTGCACTTTCAAAGGCAGT

>5103799|20
TTGAAATTGTTCATTTGCAA

>5107252|20
TCTGTGTGGGACCCCACTGA

>5107677|20
GACACTTTAACTAAATTATC

>5108748|20
GCCCGGACTTCAATCCGGCC

>5110029|20
AAAGGATTGGACAGTACTTT

>5111124|20
TTTCTAGACAGGTCCAGCAA

>5113844|20
TGTTTAATCAAGAAAAAACA

>5114151|20
GAGGCAAATGTATTTGCTGC

>5116785|20
TACATATTGGGCACAATGTA

>5118454|20
AATGAATAGAACTATGCAAT

>5119750|20
AAATTTATTAGAATTAATTT

>5119941|20
TGCAGGGGAACTCCCCTTTA

>5120127|20
TCAATTAATAAATCAATTCA

>5120371|20
CTTGTTCATGTATTAAAAAG

>5120454|20
AAAATTTCAGCTGACTTTTT

>5120934|20
TACATATGTCAACAAATGCA

>5121310|20
TCCACACTGAGCAATCTGGA

>5121567|20
TTTTAAAATAGAGTCTAAAA

>5123304|20
TAATTCAATGTATTTAATGA

>5123589|20
ACCATGTTGGTCAGGATGGT

>5124277|20
TCATCAACATCTTTTGATGA

>5125395|20
CTAAGAGCAAATGCTCTGTG

>5125523|20
AAATAGATAAGTACCTATAT

>5126114|20
GGGAAAAAGTAATTTTTTCC

>5127024|20
CCAGGCTGGTCCATGCCTGG

>5127311|20
GTGTGTGATAAATGATACAC

>5128127|20
ACATCAAAGACCATTGAAGT

>5128672|20
TGCAGGGGAACTCCCCTTTA

>5129543|20
ATTTAAAATCAAGTTTTAAT

>5129590|20
TAATTAAATTCATATAATTA

>5129847|20
TATTGTCCTATAGCACATTA

>5130135|20
GCTTCCAAATTTTTGGAGTC

>5130559|20
TTGGCAAAGAACTCTGCTAA

>5130992|20
AACTCCTGACCTCAGGTGAT

>5131498|20
GGCTTCTTTTGAAAGGTGCC

>5132262|20
ACAAATGTCTTGAGAATTGT

>5132870|20
TTGATTAAATATATAACCAA

>5133393|20
AGCAATAGTTCAAAATTGCT

>5134230|20
ATCATATTTTCAGATATTAT

>5135349|20
AAGAATCAGGACTGACTCTT

>5135441|20
AGCTATATATGTATATATAT

>5135456|20
TATATATAATGTAATATATA

>5135462|20
TAATGTAATATATAATATTA

>5135468|20
AATATATAATATTATATACT

>5135473|20
ATAATATTATATACTATAAT

>5135520|20
TATATTACTATATTATTATA

>5135545|20
TATAATTAAACTATATTATA

>5135566|20
TATATAATATATAATATATA

>5135615|20
TTATATTATATATAATTAAA

>5135625|20
TATAATTAAATTATATTATA

>5135652|20
ATAAATTATATATAATACAT

>5135659|20
ATATATAATACATAATATAT

>5135660|20
TATATAATACATAATATATA

>5135689|20
ATATTATTTATATATAATGT

>5135748|20
ATATATAATGCATTAAATAT

>5135856|20
ATATATTATATATAATAAAT

>5135863|20
ATATATAATAAATTATATAT

>5135864|20
TATATAATAAATTATATATA

>5135893|20
TATAATCTATATAAAATATA

>5135902|20
TATAAAATATATAGATTATA

>5136037|20
TCTATAGATATATCTATATA

>5136039|20
TATAGATATATCTATATATA

>5136045|20
TATATCTATATATAGCTCTA

>5136051|20
TATATATAGCTCTATATAAA

>5136067|20
TAAATAGAAATATCTATATA

>5136070|20
ATAGAAATATCTATATATAT

>5136073|20
GAAATATCTATATATATCTC

>5136112|20
TATCTCTGTATATAGAGATA

>5136113|20
ATCTCTGTATATAGAGATAT

>5136119|20
GTATATAGAGATATATATCC

>5136148|20
TCTCTCGATAGATAGATAGA

>5140024|20
TGCCTCAGGCTCTTGAGTCA

>5140715|20
TATGATTTTAAAAAATGAAA

>5140799|20
AGCGCCTGAGGTCAGGAGTT

>5141599|20
TAAATAAATGGATTTCTTAA

>5143117|20
TGCAGGGGACCTCCCCTTTA

>5143271|20
TCCAGGGGAACTCCCCTTCA

>5144063|20
GGGCAAGTCAGGACATGCCC

>5144333|20
TTTTTAAAATTTTTTTAGAA

>5145196|20
TTCCATGCCTTGGCATGCAA

>5146064|20
CTCTCTGTAGGTACAAAAAG

>5146245|20
ACTGGCAGCAAGCTGCAATT

>5146507|20
GAAACAAACGTGTTTATGTC

>5147170|20
TTCCTGCTGCTCGGCAGCAA

>5148476|20
CAGCAACATGGATGCAGCTG

>5148807|20
TATATGATATATATGATATA

>5148816|20
TATATGATATATATATTATA

>5148817|20
ATATGATATATATATTATAT

>5148826|20
ATATATTATATATGACATAT

>5149307|20
TGTAGCATAAATGTGCTACA

>5149326|20
ATGTATTATGTATGGTACAT

>5150383|20
AGATCAAAAGTTTTTGCTGT

>5150949|20
AGGTGGGCATCTGCCCTCCT

>5151381|20
AAAATAATGTTCATAATGTT

>5151941|20
CACTTCTGATATCACATGTG

>5152767|20
ACCCTGTAGGACTATAGGCT

>5152966|20
AAATTATGTCTACAAAGTTT

>5153146|20
TATTAGTTCAAGAAATAAAA

>5153631|20
AGGTGTATCAGGATAAAGCT

>5154113|20
TTAATTAACCAGTTAAAGAA

>5154177|20
AAGAAATTTAAAAAAATCTT

>5155348|20
CCAAGGGTTGGAAACATTGG

>5156923|20
ACTATCTCCAGGGAGATAGT

>5157410|20
ATCACCTGAGATCAGGGGTT

>5157958|20
TGGGTGAGTACACAGACCCA

>5161000|20
TTCTTCTCACTTGAGAATTA

>5161208|20
CTATGTCATCTATATCATAG

>5161887|20
TAAAGGGCACATCCCCTTCA

>5162639|20
AACTCCTGACCTCAGGTGAT

>5162756|20
ATGTCTAGAAATCAAGAAAT

>5162782|20
ATAAATAACTTGTTAATGAT

>5163683|20
CCTGAGGTCAGGAGCTCAAG

>5164004|20
AGTTTAAAATATATCAAACT

>5164482|20
TATTTCTAACTTTATAAGTA

>5164489|20
AACTTTATAAGTAAGAAGTT

>5165570|20
AAAACTCTTCCAAGGTTTTT

>5165843|20
ATACATCATCCATAATGGAT

>5165963|20
TTGTCACAGGGCTGTGCCTA

>5166345|20
TATAAACTACCTAGTTTATA

>5167086|20
CAGAGTCATTCATGACTATG

>5167694|20
TTTGTTTTCTTGACACCAAA

>5168621|20
TTAGCAAGGCTCTTTTCTAA

>5169366|20
AATAACAAATTTATATTATT

>5170093|20
TAATTTTAATTTTTAAAATA

>5170098|20
TTAATTTTTAAAATATTTAA

>5173379|20
AGACAAGTGTCCACTGGACT

>5174204|20
TGATGGTTATAAAACCATCA

>5174342|20
TTGGGTGGGGACACAGCCAA

>5175527|20
TCTGTGTGGGACCCCACTGA

>5175952|20
GACACTTTAACTAAATTATC

>5177024|20
GCCCGGACTTCAATCCGGCC

>5179853|20
TGTAGCAACATGTTACTCCA

>5180973|20
TTCATGTATTCATCCATCAA

>5183162|20
TCCATTCTCCTGCTAATGGA

>5184174|20
CAGAAACAAACTTATTTCGG

>5184924|20
TCCAGCTATAAATCACTGGA

>5184988|20
ATTATAGATAGATCCATAAT

>5186320|20
TTTAAATATGTACATTTGAA

>5188299|20
AACTCCTGACCTCAGGTGAT

>5189214|20
CTTGAGGCCAGGGACTCAAG

>5189717|20
TAATATAATGTATTATAATA

>5189728|20
ATTATAATATAAATAATAAT

>5190180|20
TTAGGGATTAAAATCCTTGA

>5191377|20
CCTAATGTGATCGCATTTGG

>5192032|20
TTATAATTTAAAAATAATAA

>5192621|20
TAGAAGAAAAATGTTTTCTA

>5192757|20
GGTATATATATATATATTTC

>5193022|20
TTCCATATCCTGACATTGAA

>5193652|20
ATTCAGCATTTAGGCTTAAT

>5195784|20
ATTCGGATACTTACCAGAAT

>5196314|20
CCCATTCAATTTGGAAAGGG

>5198409|20
CCCACAATGGGCATTCTGTG

>5199196|20
TTAATTCCATTTACAATTAA

>5200010|20
TTCTTGATGGGCTTCAAGGA

>5200253|20
GTTTCTATAAATATTTAAAC

>5200789|20
CTCTCACCAGATGGTCAGGG

>5200810|20
TTGGTTTTCAGGTAAGCCAA

>5201394|20
ATTTCTTACCAGTCTGAAAT

>5202110|20
TAGAGAAAAAGTCTTCTTTA

>5203100|20
TGCCTACCTGCAGGTCGGGA

>5204082|20
TTTAAAAATTTATTTTCAAA

>5204631|20
CCCAGGCTACTTGGCCTTGG

>5205067|20
AAAATTCAACTTTTATTTTT

>5205310|20
CAGCTGCATCCATGTTGCTG

>5205824|20
GGAGGGACTGCAGCCCCACC

>5209122|20
TACTAGCGGAGCTGCTAGTA

>5209285|20
TTTAAAAATAAACATTTAAA

>5210079|20
TTCATTTTATGTAAAATTAA

>5210527|20
CTGCAGAGGCCCCTGAGCAG

>5210940|20
ACAACTTGGAACAAAGATGT

>5210986|20
AATGCCTCTCAAAAGTCATT

>5212066|20
TGTGTGCGCATACACACACA

>5212174|20
TCCCTTTCTAAAGAGAAGGA

>5215640|20
ACTAGACATTTATTTCTCGT

>5215753|20
TGCATCCTCCAGAGGAAGGA

>5216041|20
AGGTTGAGTTTACTCAGCCT

>5217305|20
TTATTCTGTACACAAAAAAA

>5217934|20
CTGTAGATGCCCAGCTAGAG

>5218399|20
GAGGCTGGAAGTCCAAGCTC

>5218984|20
TCAAGGTGCCAGCACATTGA

>5220933|20
TACACATTTGCAGAAGTGTA

>5221589|20
GAGATCCCCTGGGGGAGCAC

>5223024|20
AACTCCTGACCTCAGGTGAT

>5223152|20
GTTCATCCACCTGGATGTCC

>5223818|20
ATCAATAAAGTTTTTTTAAT

>5224468|20
GCCCCCACACATGTCAGGGC

>5224554|20
TGTCTTTATAGATAGGGACA

>5226251|20
GGATCCACATCTGTAGCTCC

>5227392|20
GCCATGTCCAAGAACATGGC

>5227581|20
GGCATCTTGGTCTAGATGAC

>5227722|20
CAGCTGTGCCGGCACATCTG

>5230970|20
TGTGCCTTTGTAATGGCACA

>5231671|20
CTGTCTCCACCTGGAGAAAG

>5233307|20
TACTAATTACTTAATTGGGA

>5233505|20
AGGTTTCTCTTGAGGAAGCT

>5233539|20
TAGGCTGTCACGACAGGCCA

>5233926|20
ATTCCTCTTAGAAGCGGCAT

>5234340|20
GCAGCTATTGAAAAGGCTGC

>5235297|20
AGAAATAAATTTTTGTTTTT

>5237406|20
TGGTTTTTAACTAATTACCA

>5238428|20
TTCCGAGAATCTTCCAGGAA

>5239522|20
GGCCAGACTCAACACTGGCC

>5240429|20
CTCAGCATCATTATTCTGAG

>5245508|20
AACTGAAGTCTAATTCAGCT

>5246866|20
ACAGCCAACACGTTGACTCT

>5247612|20
TAGAAGGGCCAGCCAATCTA

>5249160|20
AATGAAAAAAATTATTTATT

>5251031|20
TAGTCTTGTTCAGAAGACAA

>5251209|20
TGTCCTATTGGAACAGGTCA

>5251361|20
AAATATGTATGTACAAATAT

>5251364|20
TATGTATGTACAAATATATA

>5251612|20
CTTGAAAGCAAGCTTACCAG

>5251639|20
GGAGAGCAGGGCTGCACCCC

>5252516|20
GGAAATGATTCATAACTTCC

>5252617|20
TCAGGAAGTACACTTACTGA

>5252858|20
GTGCATGCACTTGCACACAC

>5253490|20
CCCAGGTAACTTCAGCTGGG

>5254870|20
TAGGATATAAATAACTCCTA

>5255687|20
CAGTCCACAGGTGTTTACTG

>5256058|20
TGCTGTAACAAGTTACCACA

>5258047|20
AATTCTGTGGTCACCGATTT

>5258141|20
AGAGAATGACATGAATCTCT

>5259666|20
AAGACACTTTGAAGTGGATT

>5260797|20
AATATCTTTTCAAAGAGAAT

>5261046|20
GGAATGAAAAGTTACATTGC

>5261674|20
TGTATTAAACATTTAAAAAA

>5263865|20
ATGGGGAAATCTGCCCCCAT

>5265427|20
TTGGGTGGGGACACAGCCAA

>5267370|20
TCTTCATGAAGTGAAGAAGA

>5267566|20
CTTCTCTTCCTGAGGACAAG

>5267591|20
GCACAGAGGTCCCACTGAGC

>5267653|20
GAATTTGTGATGACAAATAC

>5270402|20
CAAGATAAAGCTTAAACTTG

>5271457|20
TAAATAGCTTTAAGTATTTA

>5271607|20
AAAACCAAATGTTTGGGTTT

>5272423|20
TTTTAAATAAATAAATAAAA

>5272554|20
TAACAGGATACATCATGTTA

>5274432|20
TCTGAGTTACTTCACTTAGA

>5274558|20
TATATATATATATATATACA

>5274560|20
TATATATATATATATACACA

>5274583|20
TATATATATATATATACACA

>5274733|20
ATATATATATACACATATAT

>5274734|20
TATATATATACACATATATA

>5274737|20
ATATATACACATATATATAT

>5274764|20
ATATATATATACACATATAT

>5274765|20
TATATATATACACATATATA

>5275590|20
GAGAAATGCAAGCATATGTC

>5275968|20
ATGAAAGAATGTTCTTGGAT

>5276009|20
CTTTACGCATTTGTGGAAAG

>5276326|20
TTCCAGGTATATACCTGAAA

>5276725|20
CTGGTTCTCCAGAGAAACCG

>5276785|20
ACACACACACTTGTGTGTGT

>5276823|20
AGATATATACATATGTATAT

>5276825|20
ATATATACATATGTATATGT

>5276828|20
TATACATATGTATATGTCTA

>5276855|20
GTGTATGTGTGCATATATAC

>5276856|20
TGTATGTGTGCATATATACA

>5276860|20
TGTGTGCATATATACACACA

>5276869|20
ATATACACACATGTATATGT

>5276871|20
ATACACACATGTATATGTAT

>5276872|20
TACACACATGTATATGTATA

>5276884|20
TATGTATATGTATATGCACA

>5276935|20
ATATATATACATATGTATAT

>5276937|20
ATATATACATATGTATATGT

>5276939|20
ATATACATATGTATATGTAT

>5276940|20
TATACATATGTATATGTATA

>5276946|20
TATGTATATGTATATACACA

>5276960|20
TACACATGTGTATGTGTGTA

>5276979|20
ATATGCACATGTGGGTATAT

>5277011|20
GTGTGTGTATATATATACAC

>5277012|20
TGTGTGTATATATATACACA

>5278484|20
CAAACCTGCATGCAGCTCTG

>5279078|20
TAAAGGGGAGTTCCCCTGCA

>5279284|20
TGGATGAATGAATGCATTCA

>5279403|20
TACTCACCTGGATGTGGGTA

>5279726|20
CTGAAAGCTGGAGCCTCCAG

>5279988|20
TTATTCATGATTATTAATAA

>5280834|20
TATTTTCCTGAAAAAAAATA

>5282572|20
CTTGAACTCCTGAGCTCGAG

>5285436|20
AGCTCCTGGTTCTTGGAGCT

>5286155|20
TCCCAATCATCTGGTTAGGA

>5286396|20
CTTTGAATAGATATTCACAG

>5286779|20
GTCCCACTGCACAGTGGGCC

>5288342|20
TTCCAAATTTTAATTTTAAA

>5288346|20
AAATTTTAATTTTAAACTGT

>5288852|20
TTAGCTGTATTTAGGGCTAA

>5288911|20
TGTTAAATGTTCATTTAAAA

>5290524|20
TACAATGATAGACCATTATA

>5290792|20
CTTGAGCCCAGGAGTTCAAG

>5290929|20
CTTGAGCTCAGGAGTTCAAG

>5292883|20
TAAAACACATTTATGTTTGA

>5293160|20
AGAAACTAAAATCACTTTCT

>5294961|20
ATTATTAATAAATAAATTAT

>5295653|20
AGTCCCAGACATCTGCAACT

>5297046|20
AAAAAGAAAACTTTGTGTTT

>5298998|20
TGTGTGTTTTCAGACACTCA

>5301190|20
AAACAGCCTCTAGGCCCTTT

>5304872|20
CTGGCTTCCAGGAAAGCCGG

>5305309|20
AGGGGGAAGGCCTTTCCCTT

>5307160|20
ATTGTAGCATGTGCTTCATT

>5307340|20
CCTTTGTATGTATACCTAGG

>5307553|20
TAAAATAATTTATCATTGTA

>5307823|20
CACTTTGGGAACCCAAGGTG

>5307852|20
CTTGAGACCAGGATTTCAAG

>5307986|20
CTTGAACCCAGGAGTTCGAG

>5308608|20
AAATGTGAGTCCTCAAACTT

>5308874|20
TATTTACTTTTAAGTATTTA

>5309870|20
TCCAAGAAAAGTTTCTTATA

>5313107|20
AGAATCCCAGCTGGGCTTTT

>5313976|20
TCCCAGAAAAGTTTCTTAGA

>5314735|20
TACCTTGCACTTGCAGGGAA

>5315396|20
TGCTTGTGAAGTCACACTCA

>5315522|20
ATTCCTAAGCACTTAGGAAT

>5315546|20
GGGATAAATAAATAGATCCC

>5315935|20
CCAGTGCTCATGAGGAGTGG

>5316376|20
AGGTGATCAGGTGATCAACT

>5316816|20
TGTACAGATTCATTTGTAGA

>5317684|20
TTGGCTGTGCCCTCACCCAA

>5317844|20
TAAAGGGGAGTTCCCCTGCA

>5322721|20
GAGCCTGGCTGGCCAGGTGC

>5323371|20
CACTGCTCTGAAGGGCAGAG

>5323600|20
TTGGCTGTGTCCCCACCCAA

>5325077|20
CACAAAGTCAGGAGTTTGAG

>5325597|20
CTGCGAGGGCACCCTGGAAG

>5325826|20
CACCCCGAGTCCTTGGGGTG

>5325928|20
TTTCACTGATCTCTGTGACA

>5325939|20
TCTGTGACAGATGACGCAGA

>5326514|20
GGGGGCATAGGTAGTCCCCC

>5328380|20
CTTCCCCGGGGCTGGAGAAG

>5328720|20
TTGACTCGTGGAGGAGACAA

>5328798|20
TTTACAAAGTGCTCTGTATA

>5329620|20
CCATCATGACCTCCTGAAGG

>5330611|20
TCCTGTAGGACCCTCCATGA

>5330999|20
AAGAGACGTGAACGGCTATT

>5331807|20
TTGGCTGTGTCCTCACCCAA

>5336611|20
GGGACTGCAGCTGCAGTGTC

>5337660|20
CCTTCTCCCCAGGGAGAGGG

>5337902|20
AACCCTTTCTGGAGAGGGGT

>5338282|20
GGGATTACCCCGGAAATACC

>5339067|20
AATGTTCCACCTGGAAAATT

>5340602|20
AAAACCTTCCAGAAGCTTCT

>5341678|20
AGAAGCAGAGGTCTGCAGCT

>5341832|20
ACTAGCACACCTGTGCTATT

>5343789|20
AGCATGAGATGTGTCAGGCT

>5343882|20
TCCAGAGCCGTGGCTGTGGA

>5344273|20
CTTGAGCCCAGGAGTTCAAG

>5345205|20
TTGAGAACAAGTGTGCACAA

>5345454|20
ACCCAGTGCAGGCGCTGGGT

>5346134|20
GCTGATGACTGGTCATGGGC

>5346802|20
TGCTCTCAGTTCTTAGAGAA

>5349832|20
TGGATGCATGGATGGATACA

>5349836|20
TGCATGGATGGATACATGGA

>5349879|20
TTCATGGATGGATGGATGAA

>5350014|20
TGGATGCATGGATGCATGGA

>5350022|20
TGGATGCATGGATGGATACA

>5350026|20
TGCATGGATGGATACATGGA

>5350069|20
TTCATGGATGGATGGATGAA

>5352887|20
TGAAGGCACGAGTGCCCTGA

>5352913|20
TGTCCCTGGACCTAGGGGCA

>5353342|20
GGGCTTGCTGGAGCCACCCC

>5354506|20
TTTTCACCTACAGGAGAATA

>5354579|20
TGAGGACAAAATTGTCCTCA

>5354709|20
CACAACTGCCAGCTGCTGTG

>5356955|20
AAGTCTGATTAATAAAACTT

>5357101|20
ACAAATGGCTTGCAATCTGT

>5357410|20
GGGGGCTGTAAACAGCACTC

>5357574|20
GGCCCTGCAGATGTTGGGCC

>5358074|20
GATAAGCTCATCAGCTTCTC

>5361555|20
GGGGTCCTTCTAAGGTCTCC

>5362664|20
AAGTAACAACATTATTGCTT

>5362848|20
CACCTCACACCTGTTAGGTG

>5365135|20
TTGAGTGTTAAAAATCTCAA

>5365405|20
GCCATGGGACATGCCTTGGC

>5365754|20
CCTGAGAACCAGGTGTCAGG

>5366440|20
TAATAGTAACATTACTGTTA

>5367265|20
CAGGAAGTGCCCACTCCCAG

>5368136|20
AGAAAAAAAGTTTGCTTTCT

>5369231|20
ACAGAGTAATACTGCTCTGT

>5369604|20
TTCAAAAAATTTTTTTTACA

>5369873|20
TAAAAGATTAAAATCTTTTA

>5373843|20
AATATGAGTCTACTAATAAT

>5373991|20
ACAAGCAGCGGGCTGCATGT

>5374771|20
TGAAATCAGACCTGAGTTAA

>5375228|20
CACGTAGCAGGTGCTCAGTG

>5375639|20
AAGATAAGAAATCTTCTCCT

>5375910|20
CTGGAAAGACCTCTGTCCTG

>5375925|20
TCCTGCTGACCTCAACAGCA

>5376392|20
AACTCCTGATCTCAGGTGAT

>5376641|20
ATCTCCCTGGTCAAGGAGCT

>5376649|20
GGTCAAGGAGCTCATTGTCC

>5376938|20
ATCACCTGACATCAGGAGTT

>5378277|20
AAATCCAACCCGTTGGATGT

>5380062|20
ATGGAATATATATATTATAT

>5380074|20
TATTATATATGTATATATAA

>5380079|20
TATATGTATATATAAATACA

>5380142|20
TATATATGTGTATATATACA

>5380145|20
ATATGTGTATATATACACAT

>5380153|20
ATATATACACATATGTATAT

>5380155|20
ATATACACATATGTATATGT

>5380158|20
TACACATATGTATATGTAAA

>5380163|20
ATATGTATATGTAAATATAT

>5380179|20
ATATGTGTATATATACATCT

>5380180|20
TATGTGTATATATACATCTA

>5380186|20
TATATATACATCTATGTATA

>5380188|20
TATATACATCTATGTATACA

>5380196|20
TCTATGTATACATAAATATA

>5380246|20
TGTATATGTAAATATATAGA

>5380251|20
ATGTAAATATATAGATACAT

>5380477|20
AAATATACAAATCTATATTT

>5380480|20
TATACAAATCTATATTTATA

>5380703|20
TCTTAATAACTTTAAAAAGA

>5380823|20
CTAAACAATACATTTTTAAG

>5382800|20
TTCTTCCAGGGCTGAAATAA

>5385069|20
TACCTGCCACATTGCAGGCA

>5385881|20
GCCTCCGTTGTAACTGAAGC

>5386010|20
CTTCTCACAACTCTGAGATG

>5386252|20
CAAGTGGCAAGTTCCACTGG

>5388484|20
AAGGACAGTTGACTGTAATT

>5388853|20
GGTCTTCCCCAGGAAAGACC

>5390676|20
GTGCAGATCCTGAACTGCTC

>5391378|20
GGGGCCGGGGCCCAGCCCCC

>5392765|20
TTCTCTTTAAGTAAAGAATA

>5397135|20
CTTGAGCTCAGGAGTTCGAG

>5399882|20
ACCTTATTTGGAAACATGGT

>5400415|20
GGCCCAGAGCACTCTGTCCC

>5400929|20
TTGGAACTGCTCAGTTCCAA

>5401305|20
CTTCCCATTGAAATGTTAAG

>5402289|20
TGAGCAAGTTCACTTCTTCA

>5402794|20
AAATTATTGGTCAGTCATTT

>5402993|20
TGCAGGTAGCACTGACTGCA

>5403365|20
ACTGTCCAGGACTGGGTAGT

>5404848|20
GTAGTAGTAGCATCTACTAC

>5405330|20
AACTCCTGACCTCAGGTGAT

>5405875|20
AGCCACTCTGGAGAGTTGCT

>5406070|20
GCTTATTTTCCAAAATAACC

>5406245|20
CCAGGCTCTGCAAAGTCTGG

>5406849|20
TTATAATGTGAACATGACAA

>5406951|20
GATCAGTAACCTTACTGCCC

>5407633|20
GCTCTAAAATGTTTTAGCTC

>5407878|20
GGCAGAGGGGACCCCCAGCC

>5411533|20
GTTGCTAACATGTTGGCACC

>5414112|20
TCACATTTTCCAAAATCTCA

>5414358|20
TAAAATATTTTATTTTTTTA

>5416578|20
TGCAAGGGAACTCCCTTTTA

>5418307|20
GAAAGCAAAGGTTTCCTGTC

>5418344|20
CAGAAGTGACCTCATGTCTG

>5418705|20
GGAAATCTATGTAAACTTCC

>5419322|20
GTGGACCAAGATTGTACCAC

>5419380|20
AAAAAAAAACCTATTTTCTT

>5419424|20
TTGGCTGTGTCCCCACCCAA

>5419915|20
CCAAATGTGGTCTCAATTGG

>5420536|20
TCTTCCTTCTTGAAGCAAGA

>5421043|20
ACCTGGGTTTGAATCCAGGT

>5421487|20
ACTCCTTTGTCCTAAGGGGT

>5423627|20
TGCTCCTTGTTCCTGGAGCA

>5423706|20
GATTCTGAGTCCTCAGCCTC

>5423999|20
CATGTAGAGAGCACTACAGG

>5424435|20
GGGAGGGTGGTCAGCCTGCC

>5425628|20
ATCAGCAAGGTCTTTATGAT

>5426923|20
TCACTTGTTGGAAGAAGTGA

>5427314|20
GTATCTTTATGTATAGAAAC

>5427583|20
GAGGAGCCCAAGGAGTCCTC

>5428025|20
AAAAATATATGTATATATTT

>5428282|20
CCCCATCCTCCAGGAAGGAG

>5428329|20
TAATTATGCCTGCATGATGA

>5432045|20
AGAAAAGTGTACACATTTCT

>5432507|20
TTGGCTGTGTCCTCACCCAA

>5433432|20
GAGACAGAGGACCCTGTCCC

>5433658|20
CCTCCCTGCAGGCTTGGAGG

>5434858|20
GTGTGCATGCACACACACAC

>5434942|20
ACACATGTACATAAACGTGT

>5435470|20
GGATCATGAATGCATGCTCC

>5436002|20
AAATGCACGTTCATTCATTT

>5437595|20
CGAGACCACTTGGGGTCTAG

>5438434|20
ATCCAAGAGAGCCCTAGGAT

>5438947|20
ATCCAACATTCATTTTTGAT

>5439060|20
TTTTTTTTTAAAAAAAAAAA

>5441550|20
CATAGAATGGCCATTCTTCG

>5442635|20
GTCTGTCTTCTACGACAGAC

>5442700|20
CTCTCCTCCAGGGATGGGAG

>5443040|20
GGGGGGCTTTTAACCCCCCC

>5443939|20
ACCAAGTTGGTCAACATGTT

>5444733|20
TAACAATGCATTCATTTTTA

>5445566|20
CTCCCCTATCAATAGGGCTG

>5446431|20
TTGCCCCAAGATGGGGGCAA

>5447937|20
AAATCCGAGTGCTAGGAGTT

>5448771|20
GGCGATCCTACAGGCTCCCC

>5449675|20
TCTGATTTCAGGCAATCTGA

>5451260|20
AATGCACAGCTCTGAGCTTT

>5451857|20
ATACACCTACATATGTGCAT

>5451863|20
CTACATATGTGCATATACAG

>5451897|20
GCACACACTTATGTGTGTAC

>5451910|20
TGTGTACATACATGAACACA

>5451935|20
GCACACCCACATGTGTGTGC

>5451945|20
ATGTGTGTGCACACAGACAT

>5452044|20
GTTGGGCTCCAGAGTCCAGC

>5452901|20
GGGGACCTGCCCAGGGCACC

>5453606|20
CAAAAAAAAATTTTTTTAAG

>5453959|20
CACGGGCCACCTGGCCTGGG

>5454513|20
CAGGTGAATCCAGTCACCAG

>5456296|20
CATCACTGTGGAAAGGGATG

>5456505|20
CACCCCAATAAAATGGTGTG

>5457585|20
AAATAAGGCTTGATTTATTT

>5458199|20
ATGATTTTGGACCAGATCAT

>5458357|20
TCCCATAGCCAGATATGGAA

>5462733|20
AGCCGTTCCTTGGGACAGCT

>5462746|20
GACAGCTCTCCAAAGCTCTC

>5463498|20
TGAATTGAGGGCTCAAGTGA

>5463573|20
GTCACTCATGGATTGGTGAC

>5463806|20
TCTGTTCACTCGGGAAGAGA

>5464742|20
GACCACATTCTAACCTGGTC

>5464838|20
GACCACATTCTAACCTGGTC

>5464915|20
GGCCACATTCTAACCTGGCC

>5464946|20
GACCACATTCCAACCTGGTC

>5465066|20
GACCACATTCTAACCTGGTC

>5466199|20
AAGTAACCTAGAGATTATTT

>5466882|20
ATAGATGATAGATGATGTAT

>5467115|20
GTCGGAACTGCACTTCCGCC

>5467557|20
ACACCACTTGCAAGCCGTGT

>5467793|20
CATGTCACAGGTGTGGCATG

>5468041|20
CCACACTGTTGACAGTGTGG

>5468851|20
GCCTTCCCTTATGGGAAAGC

>5472062|20
CTTCCTGCATCTGCAGTTAG

>5474013|20
CATCCTGAACATTTATGATG

>5474090|20
CATCCTGAACATTCATAATG

>5474516|20
TGCATGAATGAATGAATGCA

>5474520|20
TGAATGAATGAATGCATGCA

>5476440|20
CTCAAGCTCAGGAGTTTGAG

>5477435|20
ATCACCTGAAGTCAGGAGTT

>5477439|20
CCTGAAGTCAGGAGTTCAAG

>5478809|20
AGGACCCCCCTGCGGGTGCT

>5480246|20
CATGCAGAACATTCTGGCTG

>5482493|20
TGTGTCCCCTTGGGGAAAAA

>5482558|20
ACTTTATTTGGAAATAGAGT

>5489232|20
GTATCTGATGAAACAGCTAC

>5492431|20
TGGGCCAGCCAGCCTGCCCA

>5492561|20
CAAGCAACTCTACTTCCTTG

>5494255|20
TGCAGATCAGCTGAGATGCA

>5495061|20
TGTGCATTAGGTAATGCTCA

>5495110|20
TTACTGAATTCATTCATTTA

>5495998|20
TCAGCCAGAGGTCTGGCTCA

>5496065|20
CTGGAAGCTTTAGCCTCCTG

>5497222|20
TGCTGACTGAGCACTCTGCA

>5498046|20
AAGAAACAAGTTAGTTACTT

>5501211|20
CTTGAGCCCAGGAGGTCAAG

>5502543|20
CTCAGAGCACATGATGTGAG

>5504687|20
CCGACCCAGGGCTGGCTCTG

>5507524|20
ACCATCTGCTGGCTGAGGGT

>5508376|20
AATCTCTAATTTTAAAAATT

>5509478|20
CTGCAAGCCCAGGGATGCAG

>5512287|20
CCTGGGAACAGGTGCCCAAG

>5512471|20
GAGCTTCTCTAGAGAAACTC

>5513261|20
AATGTGGAGCTCTCCACGTT

>5515347|20
TCCCTGAGCCAGCACAGGCA

>5516117|20
GATGATGTGTGCCCATCCTC

>5516951|20
TTAATTAATTTATTTATTTA

>5518119|20
GCAGTTCCAGGTGGAATAGC

>5519189|20
ACCTGTTTCAAGCTACAGGT

>5521606|20
GACCGAGTTGAAACTCAGCC

>5522516|20
TGGTGGCATGAATGCAGCCA

>5522724|20
TTCTAATGAGCTCATTAGGA

>5528280|20
AATCTAAATTGATTTAAAAT

>5528544|20
CCTTATTTTTTAAAAAAGGG

>5529487|20
ATCTGGAGAGGTGTTCAGAT

>5531080|20
CCACCAGCCTGGGCAGGTGG

>5531616|20
TATATTTCTTTAGAAATAAA

>5533006|20
CCACTCAAGTCCTGGAGTGG

>5533360|20
CCCAGAGCCTGGGCTGTGGG

>5535360|20
GGGTCTCATTCAAAAGACCC

>5535428|20
ACCGTATTTGGAAATAGGGT

>5535467|20
TTAAGTAGGGTCCTACTGGA

>5535801|20
AACCCAGAGTCCTCTGTGTT

>5536201|20
AAAGAAAAGGGCTTTGCCTT

>5536827|20
ATAGCTGCTGGAGGAGCAAT

>5537398|20
TCTTCGGAAGGTTCCCAGGA

>5538573|20
GAGCCTCGGACCACAGGCTC

>5539008|20
TCCTTTTGATTTTAAAAGCA

>5539119|20
CTGCAGCTGTCCAGCCGCAG

>5539701|20
TCCCATTTTGGAAACAGGGA

>5542588|20
GGTGTGCATGAATGGACAAC

>5542790|20
AGGGGGGCAGTTTCCCCCAT

>5543079|20
GGAAGAAGACTTCCTCATCC

>5544868|20
TAAATGAATGAATTAATTAA

>5547485|20
TTTCCAGCCTTGCCTGGGAA

>5549569|20
GTCACAGCATCTGCTCTGTC

>5551586|20
AACCTCTGCTTGTAGAGTTT

>5552902|20
CCCAGACAGAGCAGCCTGGG

>5552961|20
TGAAGGACCCAGGTCTTTAA

>5553106|20
TGCTCTGTTTGAGCAGAGAA

>5553716|20
CAGGAAGATTTACCTCCCTG

>5554902|20
TCGTGTTTCCTGAAACTTGA

>5555009|20
AAACTCTTTCAAAAGAGTGT

>5555269|20
TAAACAAATGAATTTGTGTA

>5555670|20
AGAATGATGACCATCATTGT

>5556887|20
AAGGGCCCTAGAAGGTCCTT

>5558438|20
TCTCCTCTGAACACATGAGA

>5560841|20
TGCATGTGTGCACACGTGCA

>5560871|20
TGCATGTGTGCACACGTGCA

>5561053|20
TGCATTTATCCATGCATGCA

>5561081|20
TATGTATGCAAGTATACGTA

>5561349|20
TGATACTATGTATAATGTCA

>5561367|20
CAAAATTTTCCAAAAATTGG

>5561899|20
GGAAGCCAGCCCTGCCTTCC

>5563041|20
CCAGCCCAGGGCTGTGCAGG

>5563067|20
CAGGCAGGATGTCTGGCCTG

>5563259|20
TGCCCGGGTGGACCAGGGCA

>5564297|20
TGGAGGGGATGTCCTCCCCA

>5564624|20
GGGGAGTGATCTCATCCCCC

>5564634|20
CTCATCCCCCTGGGTCTGAG

>5565531|20
GTCCGTCGGCCCCCAGGGAC

>5565732|20
TTATTAAAAGTTTTCCATAA

>5566231|20
GTCAGGCCTGTAGGCCAGGC

>5567190|20
AGCACTCAGCACTCGGTGCT

>5567715|20
CAGGCTCCATGTGGGGTCTG

>5567748|20
TCTCACCAGCTCTGGTGGGA

>5569097|20
GCCTCCCCAGGTGGGGACCC

>5569422|20
TAAGCTTCACTTGACCCTTA

>5569896|20
GGGAGGAGGGTCCACCTGCC

>5569982|20
TGGGAAGGGACCCATCCCCA

>5570486|20
TCATTTACCAGGGAAAACGA

>5572253|20
ATATCTCCTGAAGGAGGTTT

>5572609|20
CATGGCATGAACTTGGCATG

>5572702|20
GTAGACAGAATTCTGTCCCC

>5572881|20
TCTCTGGCTGGAGCAGGAGA

>5573693|20
GGGAATGGTACACCAAGCCC

>5574318|20
CTGCAGAGCAGGCCATGCAG

>5574491|20
GGCTGGTCCTTGGACAAGCC

>5577748|20
ATAAATTTTAAAAGATTTTT

>5580615|20
AGGAATCTTCAAACTTTCCT

>5581098|20
TTGGGTGGGGACACAGCCAA

>5581850|20
TTTTTTTTCTTGAGACAAAA

>5582858|20
ATGAGTCCCTGGGGTCTGAT

>5583020|20
ACAACAACAGCTGTGGCTGT

>5584054|20
GTGTGACTCTCGAGTCAGAC

>5585044|20
GTCTGACTCCAGGGTCACAC

>5585185|20
GGAAGCACCTGGAAGCTTCC

>5586866|20
CCCTGAGTGGGCACCCAGGG

>5588473|20
CAGGCCCTTAGAAGGATCTG

>5589695|20
TCATTTGCTTGAGCAAAGAA

>5589697|20
ATTTGCTTGAGCAAAGAAAT

>5590992|20
ACCATCACCTTGGTGCTGTT

>5592384|20
AAGTTAGTGCTCATGAACTT

>5593112|20
GTGATGTGCCTGCACTTGAC

>5594793|20
CTGGCTGGGAGCCCAGCTGG

>5596092|20
CCAAAGCTCATGGGTTTTGG

>5596696|20
GTCTAGAGCTTGCTCTCCAC

>5596807|20
TTGCAGTCTCAAAACTGTAA

>5598390|20
TATATATTTCAAAATAGATA

>5599242|20
TCATTACCTCTAAGAAATGA

>5599395|20
TGTTTTAAAAGTTTAAGACA

>5599414|20
AGAAAAATATATATTTTTTT

>5601484|20
ATTTCTATTGAAATACCAAT

>5603571|20
GGAATCTGTGCTCTGATTCC

>5604745|20
TACCTACTTCAATGAAGGTA

>5604851|20
ATACATTTTTTAAAAATTAT

>5605429|20
TTTATATCTAAAGATACAAA

>5605466|20
GATGAAAAAGATATTTCATC

>5605582|20
TTAATTAAATGTTTAATGCA

>5606875|20
AAAAAATAAAGTTATCTTTT

>5606876|20
AAAAATAAAGTTATCTTTTT

>5607532|20
TATTCAATCACGACTGCATA

>5607642|20
AAAATGTTATGTGACATTAT

>5607702|20
TATCTCAGTAAAGTGTGATA

>5608475|20
ACAAATCAAGTTGGATTTAT

>5608571|20
TTTTGGTTGTACAACAAGAA

>5610017|20
CCATCCTAAAATTAAAATGG

>5610713|20
TTGAGTAAACATTTATCCAA

>5613478|20
TTTTAAAGTACATTTTAAAA

>5613903|20
CTTACATGGCGCCAGGCAAG

>5614096|20
TTGGGTGGGGACACAGCCAA

>5614190|20
TGTTATCCAAATGGAAAAAA

>5614378|20
AAGGACAGAGGTCTGGCCCT

>5616006|20
TTTACATGTGTACAATTAAA

>5616081|20
TGCCTGGCCACGGCCAGTGA

>5616378|20
TATTGAATTTCACTTCCATA

>5616904|20
AAGATTTGATCTCAAATTTT

>5617254|20
CACTGAATACTTATGAAGTG

>5617291|20
GCCATTGGCCAGGCATTGGC

>5619071|20
AATATATTTGAAGAAATATT

>5620269|20
GCAACTGTAAGTAAAGCTGC

>5620382|20
ACAGTTATCTGGATAACTGT

>5620614|20
AAAATAATATTTATAATATT

>5620970|20
TGGTTTTCCAAGAGAAACCA

>5621286|20
GTCTCTCTCTTGAGAGTGGC

>5621347|20
TGTGTCAGTCGAGTGACACA

>5622335|20
TTGTTTCTTCCAAGATACAA

>5623513|20
ATAATATATACATTTATTTT

>5623514|20
TAATATATACATTTATTTTA

>5623601|20
GATGATTTTTAAAAAACAAC

>5625468|20
CCAGGAAGGAGCCTGCATGG

>5626462|20
GCTGAATCTGCAGAGGCAGC

>5627286|20
GAGCAGGCTCCAGCCTGACC

>5627504|20
ATGATGGAATCTTCCAGAAT

>5627663|20
ATAAATATATTTTTATTTTT

>5628426|20
TATTTTTTCTATTAAAAATA

>5628538|20
AATGTATCAGATGGCACATT

>5629108|20
CACAGTTACCAGTAAGAGTG

>5629316|20
TAGATATGTAGACGTATTTA

>5629657|20
TATCTAAATTTATTTAAGTA

>5629836|20
ACAATTAACTTGTATATTGT

>5630255|20
AGCTTTTTGTTCATTAAGCT

>5631990|20
AACAGTTCATGTGACCTGAT

>5633560|20
CTTGAACTCCTGACCTCAAG

>5633698|20
TCTCGTCACATGGGACGAGA

>5633765|20
AGTGGGCCCAGGGGACCAGT

>5634778|20
CACCTGGCCCAGGCCACCTG

>5635806|20
GTCCCCATGCACAGGGGCAC

>5636023|20
TGTCATCAAACTTGTTGATA

>5636329|20
CTAGACCCTGAAGAGTCAAG

>5641495|20
ACCTTATTTGGAAATAAGAT

>5641531|20
AGTTAAACTGAAGTTCTACT

>5646379|20
GAGAAACGCTGGGGTCTCTC

>5646856|20
GTGAAACCAAATGGGATCAC

>5648371|20
AAATAATAATTTTTTTAATT

>5649448|20
TTGTTTTTTTGAAAAGATAA

>5650786|20
ACAGCCATTCCAATGGCACT

>5651694|20
AACTCCTGACCTCAGGTGAT

>5652419|20
CCACAAGCCAAGGAGTGTGG

>5654820|20
TTCATCTGACATCTGAGGAA

>5655193|20
GCTTTCTCATCTCAGAAACC

>5656630|20
ATTCAGCCCAGGGGCTGGCT

>5657853|20
CAGGCTCCATCTTGGGCCTG

>5658449|20
GCCTCCCACGGGTGAGAGAC

>5659328|20
TGGACACAGCGCTGGGCCCA

>5659851|20
TTCCTCACCTGGGTGCAGAA

>5661366|20
AATTTCACTGTAATTAAATT

>5662210|20
AGGAGAATCGAGACTTTCCT

>5662232|20
CATGTTTCAACTGAAAAAAG

>5662611|20
AATGAGTGAATGCACTTATT

>5662988|20
TTGCGTGGGGACACAGGCAA

>5663009|20
CCATATCAGTGCTGTCATGG

>5663166|20
TAAAAAAATGTATTTTCTAA

>5665314|20
TTATAAACTTAATTTTATAA

>5665763|20
CTCGAACTCCTGACTTCAAG

>5666416|20
GGATATATATATATATCTCC

>5666447|20
GGAATATATATATATATATC

>5666448|20
GAATATATATATATATATCC

>5666517|20
ATCAAGATGAACATTTAGAT

>5666678|20
TGTTTTTGAGGTTCAAAACA

>5666885|20
TCTTTGGTAAATGCCAAGGA

>5667429|20
TTCTTAACCAAGGTTACAAA

>5668030|20
TCTGGAAAAGTTTGTACAGA

>5668671|20
TTCTAATATAGACATTAAAA

>5668756|20
ATTTTCACTCAATTCAAAAT

>5668927|20
TCTTTAAAATTTTTGAAATA

>5669028|20
TTAGTAGAATGTTCTATAAA

>5669462|20
ATAGTATATACATATATTTT

>5669856|20
TAAAGTATAATAATAATTTA

>5670763|20
CTTAAGATATTTATTTTTAG

>5671570|20
TAAAGCCCTCCATGCCTTTA

>5671980|20
AAAGAGATGGACTTCTCTGT

>5672569|20
GGGCAGGCTTAAGCCAGCCC

>5672628|20
ATGCTTGGATGTTCAAGTAT

>5672734|20
ATACTAATATGTATTAGTAT

>5672932|20
GGGTGGAATGCATTCCCCCC

>5674528|20
GGGAGACAGACCTGTTTCTC

>5674945|20
CAGACTGAACTTTAAATCTG

>5675215|20
TGCTGAGCAAATGGTCAGTA

>5675911|20
GGACAGGCTTGAGCCAGCCC

>5678044|20
CCAGCCCGAATTGGTGCTGG

>5678420|20
TCTATATATAGATATATTAA

>5678829|20
CTGAGAAGGCACCTTCTGTG

>5681571|20
ATCACCTGAGGTCAGGAGTT

>5682543|20
AAATGTTTCAGGGAACATAT

>5683596|20
GCTAACACAACTGTGTAATC

>5686470|20
ATATACTTTCAAAAATAAAT

>5686571|20
AAAGATGCTGGAGCATCATT

>5686870|20
AAGACTTGTGTACAAATATT

>5687566|20
ACCGTATCTCCAAATACAGT

>5688592|20
AAAAACAGGGACCTTGTTTT

>5690924|20
AAGACATGATGTCATTCCTT

>5691909|20
AAAGCACTCAGGTGTTCTTT

>5691966|20
TTACTTTCAAATGAAATTCA

>5692441|20
CTGTGCCAGCACTGGGGCAG

>5693128|20
ACACGAAGGCACCATCGTTT

>5693276|20
TATATTCATTTATTACTATA

>5693296|20
TTAAATTTAACTTATTTTAA

>5693363|20
TTAAATGGTAAACTATTAAA

>5693596|20
ATGTGCACATGTGCACACAT

>5694293|20
TTTGTGTGTATGCACACACA

>5696115|20
TTAGTGAATGAATTCACAGA

>5696495|20
AAATTTTAATGTTATCATTT

>5696872|20
CCATTGTAGGGCAACAATGG

>5697006|20
CTCATGAAATAGTGCATGAG

>5698697|20
CAAAGCTGTAAACAACTTTG

>5699415|20
ATGGCCAGGCTCGTGACCAT

>5700651|20
ATCTCCTGAGGTCAGGAGTT

>5702400|20
AATGCACATCTATGTTTATT

>5703005|20
CATACTATGTGCAGAGTAAG

>5703111|20
ATGTAAAAATCTCATTACAT

>5705037|20
GGGACCCAGTGCTGTGTCCC

>5707388|20
GTGGGGGCCTTGGGCCACAC

>5708297|20
CAGAGACCTCCAGGCCTCTG

>5708538|20
GCCAATAAAACTTTATTTAC

>5708913|20
AATTCCATCCTGCTAGAATT

>5709811|20
CCCCCATCTGTAGAGTGGGG

>5710326|20
CCCAAGCCTGAAGGCCGGGG

>5711389|20
CACCTGTGCCTGCAAGGGTG

>5711835|20
GACACCTTCATGAAGGTAGC

>5711912|20
TGACAGCAACCTTGCAGGCA

>5712904|20
GTAATTTGAAATCTAATTGC

>5713764|20
TAAACCATATTTATGTTTAA

>5713796|20
TAAACCACATTTGTGTTTAA

>5714396|20
AGACACATGCACATGTATGT

>5714398|20
ACACATGCACATGTATGTTT

>5719575|20
GCATTAGGGGACCCTACTAC

>5720059|20
CCTGAAGGAAGTCCTGCTGG

>5720178|20
AGCCTTGCTCCATCTAGGCT

>5720419|20
ACACACGTGCACACGTGCTT

>5721346|20
GGACCTCCTTGAGCAGGTTC

>5721429|20
GGCACTGTCAAGACAGCCCC

>5721934|20
TGTGGGATTTTAATCACTCA

>5722246|20
CCCACCAAGACCTCGGTGGG

>5722282|20
CCCACCAGGAGCTCGGTGGG

>5722884|20
GGACCTGTCTCGTCAGCTCC

>5723535|20
TGCCCTGCCCTGGCCGGGTA

>5725130|20
ACATGCTCACGTGTGCATGT

>5726774|20
ATCACCTGAGGTCAGGAGTT

>5727213|20
TGCACCTTTCAATATGTGCA

>5727344|20
GCCTTGATCGTGTTCAAGCC

>5728974|20
CTTCAGAACGTGTCCTGGAG

>5729553|20
ATCACCTGAGGTCAGGAGTT

>5730421|20
ATTATGGCTGAATCCGTAAT

>5731706|20
CTGGACCCTGAAGGTCCCAG

>5732179|20
TTCAACAGATGTATATTGAA

>5732811|20
TGGTTGCAGGTCTGCAAACA

>5734602|20
CTTGAACTCCTGGGCTCAAG

>5734676|20
TGCCTGGCCTTGGCCTTGCA

>5734951|20
CTTGAACTCCTGGGCTCAAG

>5735557|20
ATTATAATAACTGTTTTAAT

>5737201|20
TTCAACAAATATTTATTGAA

>5738264|20
CTCAAAACTGAAATCTTGAG

>5738449|20
ATGGAGAATAGATGCTGCAT

>5739792|20
TAGTTCTTGTCCCAGATCTA

>5740103|20
ACACTGTCCCTGGACAGTGT

>5742940|20
GCTGGTGGCTGGCCACCACC

>5743144|20
GAATGAGGCAGGCCTCCATC

>5743223|20
GAGGAACTTTCAAGTTTCTC

>5744852|20
TGCAGTAAAGATTTGCTGAA

>5747894|20
ATATTTATATTTGGAAATAT

>5748035|20
ATTATAGAATTTTTTAGAAT

>5748153|20
CCTGTGTCTGAAGCCACATG

>5750153|20
TAAACAAATTAATTTTTTAA

>5750377|20
GGCCCAGGGGACCCAGGCCC

>5750983|20
AGCAGGGCTTAAACCCAGCT

>5751167|20
GAGACACTCCTGTCTGTCTC

>5751454|20
CACTGATCAGGTGATGGGTG

>5751706|20
GGGTTGATCCAGTTCAACGC

>5752743|20
CAGTTAGTGCTCAATAAATG

>5753349|20
TGAAGTTATCAAAAACTGCA

>5753798|20
GGGAAAAGATCTATATTCCC

>5753964|20
TGGCCTGGGGACCCACTCCA

>5754810|20
AGGCGCAAAGGTTCACGCCT

>5755751|20
AGGTACTGACCTCAGTAACT

>5756390|20
CAGTTGACTGCAGTGAACTG

>5756714|20
AATAATTTATGTAAATAACT

>5758753|20
AATTATGTTAAAACAAAATT

>5759524|20
TTCACTTTTTAATATGTGAA

>5760506|20
CTTGAGGTCAGGAGTTCAAG

>5761533|20
ATCACCTGAGGTCAGGAGTT

>5763726|20
ATCACCTGAGGTCAGGAGTT

>5765262|20
GCAGGTGCACCTGCACGTGC

>5766375|20
AGTTGACCATTTGGGGAACT

>5766941|20
ACATGAAGGACCCATCCTGT

>5767236|20
CAGCTGGCATTTGCTGGCTG

>5768345|20
GACGGATGGGCCCTTCCATC

>5769677|20
CAGCTCCAGAGCTGAAGTTG

>5770407|20
CATTTGCAGCCCTGGAAAGG

>5772589|20
ACCAAGGCCAAGGCCATGCT

>5773083|20
CAACAGCACCTGTGATGTAG

>5773271|20
AGGCCAGCACCTGGGGGCCT

>5774069|20
AATGTTTCTGAAAAAGCATT

>5774333|20
CAGCTGTCTGAAGATGGCTG

>5775808|20
GAGATCAGAAGTCTGAAATC

>5777574|20
CTGGCTCTGCTCAAAGCCCG

>5778313|20
GGGAGGACCTGGGACCTCAC

>5778361|20
CTCTCCTTCCAGAAGGGGCG

>5778936|20
AGGGCTGGGACCGCCGCCCT

>5780851|20
GCACTGGGCCAGCTCTGTGC

>5781095|20
TTCAGTGGTACAACATTGAA

>5781587|20
TAGGTGTTTTTAAACAATTA

>5782463|20
TATACATATATATATATATA

>5782464|20
ATACATATATATATATATAT

>5782465|20
TACATATATATATATATATA

>5782466|20
ACATATATATATATATATAT

>5782500|20
ATATATATATATATATATTT

>5782520|20
CTTTTTTTTTTAAAAGACAG

>5783730|20
TTGGCTGTGTCCCCACCCAA

>5784748|20
CAGCAAGATGGAACATGCTG

>5786352|20
GCATGGCGGGGCCTCCCTGC

>5787341|20
TCTTTTCAAAGTAGAAAATA

>5787442|20
CTGGTGTTCATGTACAGCAG

>5788529|20
GCTCGTGGGAGCCCATCAGC

>5789087|20
TCCCCACCCCTGGATGGGCA

>5789685|20
CAGGCTCACCTGTTAGCTTG

>5790375|20
TCAAGGCAAGGTGCCCTTGA

>5790635|20
GTACCTGGACTTGCAGGTGC

>5791110|20
CTTTTCTGCTGGCATTAAAG

>5791798|20
CAGCTGCATTCATGTTGCTG

>5795988|20
CTCACACCACATGTTGGGAG

>5796209|20
AGTCACATGGTCATGTGCTT

>5798383|20
CCCAAAAGTATACATTTGGG

>5801360|20
CCAGCTCCACCTGGAGCCAG

>5801464|20
ATGCATACATGTGTATTCAT

>5801474|20
GTGTATTCATGTGTATGCAC

>5801486|20
GTATGCACACATGTGCACAC

>5801536|20
GCATGTACAAATGTACTTCC

>5802000|20
CCTCTTGCCTGGGCAGGGGG

>5802239|20
CCCTAGTCCAGGGAAGAGGG

>5803982|20
CTCCAAACACTTTTCTGGAG

>5805314|20
ACTCACACACGTGTGTGTGT

>5805814|20
GCAACTGGGACCCCTGTAGC

>5808114|20
AGCTCTTCCCTGGCAGGGCT

>5808553|20
CGAGGACCGTTCGCCCCTCG

>5809937|20
TATGTCTCTGGAGAGATAGA

>5810320|20
TGGGGCCAGCACTGGCGGCA

>5810530|20
CAGCTCTTGTTCACCAGCTG

>5811044|20
AGCCCAGGGTGCCATGGGGT

>5811132|20
CCCAGTGTCTGGAGCCTGGG

>5811288|20
GCTGGGGTTTGAACCCAGGC

>5811604|20
CCAAATGTGACCTTATTTGG

>5811613|20
ACCTTATTTGGAAATAGAGT

>5815575|20
TCTTCCCGTTCATGGCAAGA

>5816752|20
GCCTGATCACCTGCTAAGGC

>5818335|20
CTGGCTCAGCCCAGACCCAG

>5819054|20
CATGCCCAGCACAGGGCAGG

>5819258|20
AGGCGCCAGTGCTGGAGTCT

>5819438|20
CCAGATGGGTCCCCAGCAGG

>5820117|20
AAGTTATTATGTAATTACGT

>5820321|20
GATACAGAACATTCTGCCTC

>5820705|20
CTTTCCATCATGATTGTAAG

>5822887|20
TTTGTTACACTTATAACAAA

>5823038|20
ATTTACTAGTTCTAGGATAT

>5824246|20
GCCACTTCTGTAGAAGAGGC

>5826673|20
CCCACCTTGAGCAGGATGGG

>5832455|20
TTGGACTCCAGGGTGACCAA

>5833065|20
ATTTTTTAAAGTTAGAAAGT

>5833164|20
ATCACCTGATGTCAGGAGTT

>5833416|20
TAAATAAATAAATAAATTTA

>5833772|20
CATTTCACAGATGTGGACTG

>5833985|20
CTGGACTCCACGGAGGCCCG

>5834628|20
TCCCGACAGCGCTGTGGGGA

>5834688|20
GGAGCTGGAAGTCCACCTGC

>5834691|20
GCTGGAAGTCCACCTGCAGC

>5835113|20
ATACATGCTTTAGCGTGGAT

>5835788|20
AGTGTCCTGAACTGTACACT

>5836174|20
GCCCAGAACCTGTTCTTGCC

>5836208|20
CCTCTGGGGCCCCATAGAGG

>5836905|20
TAAAAACTGCACAATTATTA

>5836992|20
ATCACCTGAGCTCAGGAGTT

>5839074|20
TTAATATGGGGCTATATGAA

>5839121|20
CTTGGAAACGTGTTTGAAAG

>5840475|20
GCAAATTTACTTAGATATGC

>5842640|20
AACTCCTGACCTCAGGTGAT

>5847334|20
ACATCCCCCAAGGAGGCTGT

>5847986|20
GCATGCATGCACACTCATGC

>5848040|20
GCATATATGTACACACATGC

>5848061|20
CCCATGCACATATGCATGTG

>5848077|20
TGTGTGTACATGCACATACA

>5848082|20
GTACATGCACATACATGTGC

>5850282|20
ATCGGGGCAGGTCCCCCAAT

>5850317|20
TTATTATTATTTATAAATAA

>5850326|20
TTTATAAATAAATTTAATAA

>5850925|20
CAATGCCTGCACCCGCATTG

>5851282|20
TGAGTTCTCATGAGATCTAA

>5851956|20
TGAGTCCACTTGTCGATTCA

>5852378|20
AAACCACATATTTGTGGTAT

>5853749|20
GGGCAGCTGTGCATCTTCCC

>5854509|20
ACACACCTGCACATGTGGGT

>5854548|20
ATATATGCATATGCATGTGT

>5854570|20
GCATGCACACATGTACATAC

>5854576|20
ACACATGTACATACATGGGT

>5854644|20
ATGCATGCACGTGTATGCAT

>5857674|20
CTATTATTTCCATAAAATAG

>5858591|20
CCGTGGCCAGTTGTCCACGG

>5861021|20
TTCCTTGTACATTCAAGAAA

>5861948|20
TGACAACAGCTCTGTGGCCA

>5863003|20
TCCTTCACTGGACTGGAGGA

>5863774|20
AAATGCAGGGGCCTACAGTT

>5866116|20
AAATAAATGAACATATATAT

>5866127|20
CATATATATACACATATGTG

>5866132|20
ATATACACATATGTGTGTAT

>5866133|20
TATACACATATGTGTGTATA

>5866215|20
TGTATATGTGTACCCATACA

>5866216|20
GTATATGTGTACCCATACAC

>5866696|20
CACAATAAAACTTAATTTTG

>5869827|20
AGACAAATACATATTTGCTT

>5870324|20
GTCATAGCCAGGACTCTGAC

>5871166|20
GGCCTCTCCGTGGAGAGCCC

>5871429|20
CGGCACAGCCAGCTGTGAAG

>5871570|20
TCCTCCCTCTGGAGGGTAGA

>5871794|20
GGACAGCGGCACAGCTGGCC

>5872781|20
AATCTTCCCTGGGAAAAATT

>5873010|20
AATAGTACACATTTACTCTT

>5873101|20
CGCCGTGTGGTCAGACGGAG

>5874377|20
GCTGTCAGCCTGCTGACCAC

>5878339|20
TGACCATCAGGTGATGGTCA

>5880158|20
CTCCTGCAGCACCGCAGGTG

>5880680|20
CAAGAGGCAGATGGGTCTTG

>5881796|20
CAGCATCTGGACAGATGGGG

>5883142|20
TCACATGGTAGACCCTCTGA

>5883247|20
GCAAAATTTCTAATTCTTGC

>5886159|20
CACTCAATGGACATGGAGGG

>5886565|20
CTTCCTTTCAGGGAAGGATG

>5888666|20
ATGGCTGAGTGCTCAGTCAT

>5888668|20
GGCTGAGTGCTCAGTCATCC

>5889181|20
AACTCCTGACCTCAGGTGAT

>5890240|20
CTGGGAGAGAACTCTCCATG

>5890264|20
GCCTGGTACCAGTCCCATGC

>5890394|20
AGCCAGCAGAGCACCTGGCT

>5891940|20
CCCAAGGAGGGCTGCCTGGG

>5892171|20
TGTGTCTGGTTCCAGGCACA

>5893721|20
GGAGGAACCACGGTGCCTGC

>5894208|20
GCAGAGCCCGTGGGCGCCGC

>5894739|20
ATCCACCTCGAGGGGTGGGT

>5894767|20
GGGGGTCGCAGGCGCCCACC

>5895181|20
GAGAGGCCCAGGGGAGTCTC

>5895523|20
CTTAGGCGCCAGAGCCTCAG

>5895532|20
CAGAGCCTCAGGAACCTCTG

>5895875|20
CACTCTGGAGATACACAGTG

>5897291|20
GGCAGTGCCAGGGCAGTGGC

>5898960|20
CCAGTCAGGACCCTGTTTGG

>5899447|20
ATGGGGCTCCTGAGCCACTT

>5899808|20
CTGAGCCTGAGCCGTCTCAG

>5900771|20
CACGGCCGGCGGCGGCTGTG

>5901982|20
TTTCTAAAACATTCCAGAAA

>5902847|20
TGATGGATGCTCATTCGTCA

>5903358|20
GGCTCCCAACCTTGGGCGGC

>5904164|20
CCCAGCAACCTGTAGCAGGG

>5904608|20
CTGCAGTCTCAAGCCTGGAG

>5904670|20
AGCCCATCAACTGATTGGGT

>5906025|20
GGGGGCTTCAAGCTGCCCCC

>5907001|20
GCTACTTAACCTTAACAAGC

>5907927|20
CTTGAGCTCAGGAGTTCGAG

>5908599|20
TCCCAGCTTCCAAACTGCGA

>5908828|20
CAGAGCTGCGTGGAGTTCTG

>5910671|20
GGCCCCCAGGTCTCTGGGCC

>5911147|20
TTTTTATCTCCATAAAAAAA

>5911658|20
TTCATTCATTCATGCATGCA

>5911662|20
TTCATTCATGCATGCATGCA

>5911666|20
TTCATGCATGCATGCATCCA

>5912101|20
TAAACAGGTTGACCCATTTA

>5912185|20
AATAAATGTGAACTCTTATT

>5912647|20
GCCCTCAGGGTCCTGAGAGC

>5912655|20
GGTCCTGAGAGCTCAAGAGC

>5912811|20
GACTTATCCCAGGAAATGTC

>5913767|20
GAGCAGAGATGTCTCCTCTC

>5914363|20
GGGCCCGTGTGCACAGGGCC

>5914364|20
GGCCCGTGTGCACAGGGCCC

>5914450|20
AGGCTGGGATCTCCGAGCCT

>5915867|20
CTCAATGCACCTTCATGGAG

>5918228|20
TGGCCGAAGCCCTCAGGCCA

>5918916|20
CTGTGTCCTCCAGCCCACAG

>5919763|20
TTAGGGAGGGGCCTCCTTTA

>5920698|20
AAGAGACGGCTCCGTATCAT

>5920978|20
CCAAGCCAGCTCTGGCGTGG

>5921504|20
AAAGGCTTCCTGACGCTTTT

>5922605|20
TGCAACCACCGCTGGGTGCA

>5922642|20
GGGCACAGGACCCTCCGCCC

>5923859|20
TTGAGGAACTCGCTCCTAAA

>5925269|20
CCACGCGCTGCAGGGAGTGG

>5926498|20
GTCCCGTGGTTCCCCGGGGC

>5927440|20
CACAGCTCCCTGGAGCAGGG

>5927523|20
GGTGTTCCTCCAGGCACACC

>5927532|20
CCAGGCACACCTGGACCTGG

>5928327|20
AGGCCAGGAGGTCCTGGAGT

>5928740|20
GCATGTACACATATACATGC

>5929326|20
TGCATGCATGCATCCATACA

>5929330|20
TGCATGCATCCATACATGTA

>5929553|20
TTTAATTTTGAAAACTAAAA

>5929581|20
AGTGTTAATGTATTAAAAAT

>5930046|20
CATGATATGCACATATTGTG

>5932068|20
TTATTTTAAGGTGAAAAGAA

>5932484|20
TGGCTGGGACTTCCCACTCA

>5934380|20
CTCTTGTTGAGCACCAAGGG

>5935294|20
CCTTGACCATGTGGTCTGGG

>5937272|20
CCTTGCCCTGCCGGGCATGG

>5939331|20
AATGCTCCTTAAAGAGCACT

>5939356|20
CTTGTAATTCAAATGACAAG

>5941228|20
GCAGCAGATCCACCTGCTGC

>5941318|20
CCCACGTGCAGGCACCTGTG

>5942046|20
AGGCAGCTTGAAAGCTCACT

>5943195|20
TTCCCAGATTCATGTGGGAA

>5944285|20
CCGATGCAGCCCTGCAGCTG

>5944378|20
CTCCTAGGATGTCCTGTGAG

>5945509|20
TTGCTGTCCCTGGACGACAA

>5946661|20
CCTACAGGGTCCCATGTCGG

>5946783|20
AACGTCCCAGGTGGGACCCT

>5947469|20
CCACGACCTCAAGCTCGTGG

>5948360|20
GCCCCAGGCGTGGCTGGGAC

>5949087|20
CTGCCCCAGGGCTGGGCTAG

>5950333|20
TGGCCCCAGTCCTTGGCCCA

>5950702|20
AGTTTCTTGAGCAAACAACT

>5950751|20
CTTTTCCTTTCAAGAAACAG

>5951034|20
CCTGGCTTCAGGAACCCAGG

>5952429|20
GCTCTCAGCATGCTGTCAGC

>5958546|20
AGGACCAGCGTGCAGGGCCT

>5959581|20
CTCTGCATCCTGTTCCAGAG

>5959948|20
AGACATCTGTTCAGGTATCT

>5959954|20
CTGTTCAGGTATCTGAGCAG

>5959960|20
AGGTATCTGAGCAGAAATCT

>5960179|20
CAAAATGCCCAGCCACTTTG

>5960791|20
ATTGTAACAAATGTTACATT

>5961974|20
AGGAAGGTTGGAACCGCCCT

>5962476|20
ATCATGAATAAATGCATGAT

>5962770|20
GCATTTAAAACTGTAAATTC

>5963173|20
TTTTAAACTGTATTTTATAA

>5965445|20
CTGACAGCCTCGGCTGGCTG

>5965609|20
TGGAAACCCTGGGGTTCACA

>5965696|20
TGGTCTGGGTTCCCACAACA

>5966559|20
GATGCTTTAGATAAAGCAGC

>5967602|20
GTCCCTTGCCAGCACTGGAC

>5968277|20
CGTGACCACTCGGGGTCACG

>5968432|20
GCTGCTTCCTTGGAGACAGC

>5971415|20
AAACTCCGCAGGCTGATTTT

>5972658|20
CGGGTGTGCTGGCAAACTCG

>5973360|20
CTGGTTTCCCAGGACACCAG

>5973569|20
TTTAGCTTCAAGAAACTCAA

>5973716|20
CCTGGAGGGGGCCCTGCAAG

>5974193|20
CTACCAGCTGGACATGGTAG

>5975087|20
AGGAAAATGCTCATTTCGCT

>5976845|20
ATCACCTGAGGTCAGGAGTT

>5980088|20
GTTCAAGAGATCTCTTGCCC

>5982574|20
AAAATTGCCTTGGCTATTCT

>5982603|20
TTTTTTTTTTTAATTAAAAA

>5982606|20
TTTTTTTTAATTAAAAAATA

>5982974|20
CTTGAGCTCAGGAGTTCAAG

>5984655|20
GATTAGAAGGTCTTCAAAAC

>5984933|20
CTTGAACTCCTGAGCTCAAG

>5985334|20
TACATAGCATTTGCACTGTA

>5985594|20
TAAAATATAACTATATGTCA

>5986070|20
AATGAAATTGGAAATTCATT

>5986602|20
TACATAGCATTTGCACTGTA

>5989551|20
CAGTTTTTAATCATAAACTG

>5989664|20
TGATTTCCAAATAGAAAACA

>5990291|20
TCAAACAGGTTCTTGTTTCA

>5990719|20
TAAAACTGAAGTTTGTTTTA

>5991200|20
ACGTTATATTTATTTAAAGT

>5991916|20
CTTGAACCCAGGAGCTCAAG

>5992422|20
ATCAACTAAGTTTAGGTAAT

>5992569|20
GTGGTGCCCTGGGTCACCGC

>5993020|20
TGATAAAACTGGTCTTATCA

>5993260|20
GGTTGGGCTGGATCCCACCC

>5994240|20
AGGCCCTGCCTGCAGATCCT

>5994903|20
TGCGCTGCCCTGGGAGCGAA

>5995002|20
CAGCCACACCAGTGTCACTG

>5995166|20
AGAAAACAGTTCTTGTTTCT

>5995712|20
ATCACCTGAGGTCAGGAGTT

>5997767|20
GCCACCTCGATGGAGGTGAC

>5999056|20
TAATGCTATAAATAGAATGA

>5999182|20
GCCCCCAGTATTCTCGGGGC

>5999701|20
ACTGCAGTGGGCACTGCCCT

>6000047|20
TGCCTGCCCTGGAACAGGCA

>6001502|20
CATTAAAAGATGTTTTAATG

>6001894|20
TCTACCCACCAGTGAGGAGA

>6006345|20
AAATGATGTCCACATATTTT

>6006801|20
ATTGATCATCAATGGCCAAT

>6007678|20
CAGAGGACACCTGGCCTCTG

>6008303|20
GCCACATCCCTGGAAGAGGC

>6011026|20
CAGCCTCCCACGGGAGCATG

>6013532|20
CCCTGCAGCCTGCTGCCCGG

>6014009|20
TAATTTCAAAGTTGAAAAAA

>6014313|20
TTATTCATCCTGCTGAATAA

>6014403|20
ATAGTAACATATGAAACTAT

>6015631|20
TCCTGTCGCTTGCGACAACA

>6015857|20
CTGCTGTTCCTGCACAGCAG

>6017343|20
AGGGATTGCCAGCAAACCCT

>6017908|20
AGGTTTATTCTAAAACACCT

>6018371|20
CAAGGCAGGTGCATTCCTTG

>6018532|20
ATCACCTGAGGTCAGGAGTT

>6018540|20
AGGTCAGGAGTTCGAGACCT

>6021383|20
TGGTGCTGCTGGCTGCACTA

>6022108|20
CAGGAAAAGGACTTTTCTAG

>6022204|20
ATTTAAAAAATGTTTTAATT

>6023104|20
TCAGCTCATTCATGTTCTGA

>6023969|20
AACTCCTGATCTCAGGTGAT

>6024944|20
TATACTATATATAAAATATA

>6024962|20
TATAATACATATATATTATA

>6024985|20
ATATATATATATATATATTT

>6025973|20
TCCCATGAAGCGGCATGGGA

>6026191|20
ATGAGAAATGAATCTCTCCT

>6027081|20
GGTGAGCAGAGCTGTTCCCC

>6027564|20
AGCTGAGGCCAGCAGCAGCT

>6028443|20
CTTGAGCCCAGGAGTTCAAG

>6029563|20
GGCATCAGATGTCTGCTTCC

>6029974|20
AAATCACCTTGAGATCATTT

>6030201|20
GAATGAAAGCACCTTCACTC

>6030346|20
CTTGAGCTCAGGAGTTCAAG

>6030354|20
CAGGAGTTCAAGATCACCTG

>6030871|20
CTGTCAGCCCAGGATAACAG

>6031444|20
TGGTTGTACCAGTACAATTA

>6031471|20
ATAAGGACATATGTTCTTTT

>6034067|20
TGCAGCCAGGGCTTCCTGCA

>6034724|20
GCAAATAATTCATCATTTGC

>6035235|20
CATACATGTGTACATGGATG

>6035241|20
TGTGTACATGGATGTGCACA

>6035246|20
ACATGGATGTGCACACATGT

>6035276|20
AGTTAAATAACTAGTTAACT

>6036898|20
GAGCAACGAGCTCGTGGCCC

>6038105|20
AGAGCAGAGCTCTCTCATCT

>6038572|20
GATATCAGCACGCTGGTTTC

>6041743|20
AAACTCTATTTATAGAATTT

>6041755|20
TAGAATTTATATGAATTCTA

>6042084|20
AAAATTCAACATTGTATTTT

>6042973|20
TGGGACATTTTAATGGCCCA

>6043549|20
TTCATTGCTGGAGGAATCAA

>6044229|20
AAGAACAATAAAATTTTCTT

>6046004|20
ATCCTATTTTTAAATAAAAT

>6046576|20
TTTGCATTTCAAAAAGGAAA

>6046597|20
ATAAACGTAGATATATTTAT

>6046958|20
CAGTCCTAGCGTTAAGACTG

>6047666|20
AACTATTAATCTTATTACTT

>6047774|20
AGTCATCCCCGGGGAAGCCT

>6048576|20
TAAATAAATTAATATTTTTA

>6050719|20
AGTATTATAGATATAATACT

>6054398|20
GCTGCAGAGCCCTGTGCAGC

>6055061|20
GAACCAGGGGACCGTGCTTC

>6055252|20
GTGTCTAGGGCCATAGACCC

>6056199|20
GGGAACAGGACCCTCTTCCC

>6056395|20
GATGAAGGCCAGCCTCCCTC

>6056982|20
CCTGAGGTCTGGTCCGCAGG

>6057726|20
CAGAAGACTCTAGAATTCTG

>6058738|20
GCTGCTGCCAAGGAGGCAGC

>6060611|20
GGGGCAGGCGAGCCCGCTCC

>6061255|20
GGGAAGCTGAACAGGGTCCC

>6061276|20
CTGCGACCTGGAGGCCCCAG

>6061843|20
GGCTCCTGGAGCCAGCGGCC

>6063279|20
CAGGGGCTCCAGAGCCTGTG

>6068458|20
ATCACCTGAGGTCAGGAGTT

>6070436|20
CTTGAACCCGAGAGTTCAAG

>6071089|20
CTGCTGTTGCCCACCACCAG

>6071957|20
CTAGGGGAAGATTCCCAGAG

>6073003|20
AGCCTGGGCCTGTGCAGGCT

>6076234|20
CTGACAGCTTCAGCTTTCAG

>6077714|20
GGTGGCAGGTGCCTGCAATC

>6079226|20
CATGTAGTTCCAGCTACTTG

>6079268|20
CTTGAGCCCAGGAGTTCAAG

>6080033|20
AAAGGACCATGTTGTCATTT

>6080366|20
CCCAGACAGGGCTGGCTCGG

>6080941|20
AACTCCTGACCTCAGGTGAT

>6080989|20
GGATTACAGGCATGTAATCC

>6082599|20
TATTAAGTACATTCATAATA

>6083159|20
CTTGAACTCCTGACCTCAAG

>6083837|20
ACCTATTTATTTATAGAGGT

>6084223|20
AACTCCTGACCTCAGGTGAT

>6084412|20
TGGGTTACAGGTGTGAGCCA

>6084520|20
AAACTTTTTAAAAAAAGAGT

>6085675|20
CTCTGTGTCCTGGCACAAAG

>6085730|20
CTCAGCAGTGCACAGCTCAG

>6087544|20
AGTTTCCACCTGTGGTCACT

>6087774|20
TTGATGTGATGTACCATCAA

>6089522|20
CACCTGCCTTCATGCAGATG

>6090381|20
TGTCCCATGATCATGGCAGA

>6093876|20
TTCTCATTGCTCCGTGAGAA

>6094382|20
CCTCCTCCCCTGGGAGGTGG

>6097094|20
ATAGGCAGCAGGCTGGCTCT

>6097101|20
GCAGGCTGGCTCTGGCCTGC

>6097469|20
CCATGGGAGGGCTCCCTGGG

>6097897|20
AGGCATGATCCATCGTGCCT

>6098870|20
AATCAGCCACTTGGCTAAGT

>6099300|20
GCCTGGGTCAAGGGCCAGGC

>6102584|20
CTCCCTCACCTGTAAGGCAG

>6102986|20
AGTGCCTCCTCGGAGGTCCT

>6103604|20
CCCGTTGGATCTCCAGGGGG

>6104230|20
TGCCCCCACCAGTGGGAGGA

>6104477|20
TGAAGGCTGGGCAGGATTCA

>6104907|20
AAGCCACGTCCACAGGGCTT

>6105415|20
GGGGCTCAGCACTTAGCCTC

>6108853|20
AGCTAGCCACATGGCCACCT

>6109320|20
CCCTCCTCTGTACACGAGGG

>6109949|20
GGGGCTCCTGGAGGTGGCCC

>6111941|20
ATCACCTGAGATCAGGAGCT

>6114138|20
ACATTATTTGGAAATAGGGT

>6114327|20
GCAGCCAGGTTCCTGGCATC

>6115637|20
AACTCCTGACCTCAGGTGAT

>6115757|20
TACACCCAGGTCAGGGTGAA

>6116455|20
TTTTAAGATGAATTTTTAAA

>6117063|20
TGTCCCTGGCACCCGGAACA

>6117135|20
ATCTACTTTCCAAAGCACAT

>6117287|20
ACTCCTGGCAGGGCAGGAGT

>6117992|20
CTTGAGTCCAGGGGTTCAAG

>6118304|20
ACCTTGTTTCCAAATAAAGT

>6118472|20
CCTGTGTGACCTCAGACAAG

>6118532|20
GTGGAGACCGGGGTCACTAC

>6118681|20
CTGTCCAGGCACCTGGACTG

>6118904|20
GAGGGCCTGCCCAGGACCAC

>6121327|20
GTAGGTTGAAGTCAACCAGC

>6121688|20
TGCCCAGTGTTCCCTGGGGA

>6123120|20
ACTGTCGCCCAGGCTAGAGT

>6123383|20
CATATGAATGGAATCATACG

>6124636|20
TGAGCCCTAGGTAGGGGCCA

>6124817|20
CCTCCTGGCAGGACAAGAGG

>6126071|20
CCTGAGCCCAAGGGGACAGG

>6127867|20
ATCACTTGAGCTCAGGAGAT

>6127871|20
CTTGAGCTCAGGAGATCAAG

>6129543|20
CCAGGAGTCCAGACCCCAGG

>6130602|20
AAGGAAACTTCAGTTCCTTT

>6131762|20
GCCGCATAGGGCTCTGCTGC

>6132963|20
GGCACTCCCCAGGGAGTAGC

>6133012|20
TCGGTTGCCATGGCAACAAA

>6133908|20
CAGTGAGCACGTGCTCCCGG

>6134797|20
ATCACCTGAGGTCAGGAGTT

>6136442|20
GGAGCCACCACGGTGGTTTC

>6138179|20
CCAGCCTCTTCAGCGTCTGG

>6140923|20
AAGCCACCCCTGGCTGGTTT

>6142933|20
CCTGCCTGGGGCCAGCCAAG

>6143124|20
AGCGCACAGCCCTGGGGGCT

>6143324|20
GCCGAGAGGCACCTCCCGTC

>6144299|20
GTGCCAGGCAAGGCTGGGAC

>6145917|20
CCCACCCAGCTCAGGGCGGG

>6146508|20
CTGCCAGAGCTCTGTGGCCG

>6147713|20
CTGGACAGGCCCCGGCCCAG

>6148525|20
CTCAAACTCCTGAGTTCAAG

>6148660|20
CTTGAACTCCTGGGCTCAAG

>6148751|20
TCTTAATTTAAAAAATAATA

>6149031|20
CGCTGGTGACATCACACGCG

>6149531|20
CAAGGCACCGGGGTGTCTGG

>6150319|20
CTTCTGGAAGCTTCCAGATG

>6150701|20
AGGGGGTGAACTCAGCCTCT

>6152220|20
ACCCCATTAAATATTGAGGT

>6152239|20
TGAAGGACAGTTGTCCCTAA

>6153261|20
GGGAGAGCCAGGGCTTTTCC

>6154566|20
GTGTGTGTCCAGGCACAGAC

>6154634|20
TGCCTTTGGTCCCAACTGCA

>6155161|20
GACCCTCCGGCCTGGGGGTC

>6155291|20
GGGGACACCTTGGTGCCCTC

>6156270|20
GGCCCCCCTCCAGGAGGCCC

>6156314|20
AGGGGAGAGAGCACTCCCCT

>6156469|20
CAGAGCCTGGACAGGCCCCG

>6157557|20
CTGGAGAGCTTGCTTTCCAG

>6157942|20
GGGCGAGCTGCAGCTCAGCC

>6159472|20
CAGTGGGGCAGGCCCCTCTG

>6159860|20
GCCTGACACCTGGGACAGGC

>6160431|20
GGGTGGGGAAGTCCCTTCCC

>6160774|20
TCCACGACCTGGTTCCTGGA

>6161654|20
GGTGAGAGGGGCCTCACCCC

>6162303|20
ACTTTGTTTAAAAAAAAAAT

>6162812|20
GCCTGCCCCTGGGGGAAGCC

>6162959|20
CAATGCCTTCCAAGACCTTG

>6163272|20
GTGCTGGCCACGGACAGCAC

>6164093|20
CCCAAGGCACCTTCCCTGGG

>6164366|20
GGGCACTGGGTCCAGTCCCC

>6164441|20
CCCGGGAAGGCCTTTCCAGG

>6164856|20
CCTCCAGCCTTGGCAGGAAG

>6165165|20
ACTTTTATCAAGACAAACGT

>6165999|20
GCAAATGAGAACACATGTGC

>6166501|20
TCCCGGTCCAGGGCCCCGGA

>6169604|20
GCCCGGGCCGGGGCCCGCAC

>6171752|20
CCCCCGGAGCTCTCAGAGGG

>6173103|20
AACACAGAGGACTCTGGGCT

>6173580|20
CTGGTGTCCAGGGGCCCCAG

>6175548|20
TTCTCTGGCTGGTCACAGAA

>6176309|20
ATATATGCATGTGTGTATAT

>6177497|20
CACAGTGGTACACGCCTGTG

>6178217|20
CTTGAGTCCAGGGGTTCAAG

>6178354|20
CTTGCACCCAGGGGGTCAAG

>6178979|20
AACTCCTGACCTCAGGTGAT

>6179762|20
TATATATACGTGTGTGTATA

>6179785|20
ACGTACATATATAGGTACAT

>6179789|20
ACATATATAGGTACATATGT

>6179797|20
AGGTACATATGTACGTACAT

>6179801|20
ACATATGTACGTACATACGT

>6179805|20
ATGTACGTACATACGTGCGT

>6179807|20
GTACGTACATACGTGCGTAC

>6179811|20
GTACATACGTGCGTACATAC

>6179817|20
ACGTGCGTACATACGTACAT

>6179823|20
GTACATACGTACATATGTGC

>6179827|20
ATACGTACATATGTGCGTAT

>6179831|20
GTACATATGTGCGTATATAC

>6179837|20
ATGTGCGTATATACGTACGT

>6179843|20
GTATATACGTACGTATGTAC

>6179849|20
ACGTACGTATGTACGTACAT

>6179853|20
ACGTATGTACGTACATATAT

>6179855|20
GTATGTACGTACATATATAC

>6179865|20
ACATATATACGTATATATAT

>6179871|20
ATACGTATATATATACGTGT

>6179877|20
ATATATATACGTGTATATGT

>6179878|20
TATATATACGTGTATATGTA

>6179881|20
ATATACGTGTATATGTATAT

>6179885|20
ACGTGTATATGTATATATGT

>6185618|20
GGCAGGGGCTTGTCCCTGTC

>6186146|20
GACGTGCCCAAGGCCACGTC

>6187324|20
ATCACCTGAGGTCAGGAGTT

>6188452|20
TGGCAGTCCCAGGACGCCCA

>6189196|20
CCATGAGCTCAAGAGCATGG

>6189890|20
CACCCCCTTCAAAATGGGTG

>6190700|20
CAGAGCCCTAGAGAGCTCAG

>6190874|20
CAGGGCCCTTCAGTGACCTG

>6191775|20
GGAAGTCCTCCAGGAGGTCC

>6192532|20
AGATCTGAGACCTCACATTT

>6192962|20
CTCTCTCTCAAGAGACAGGG

>6193524|20
TGAGCAAGGGGCCTGGCTCA

>6195338|20
GGCATGTTCTTGAACACGTC

>6195551|20
CTAGCTGGTGAACCAGGGAG

>6195700|20
TCTATTACCCAGATAACAGA

>6196919|20
CTTCTTTCTGGAGAAAAGAG

>6198713|20
CCTCGCCTATCTAGGTGAAG

>6198813|20
TTCTGGGTGTATACCCAAAA

>6201617|20
GTGAGTCGAGATCGCCCCAC

>6204762|20
GGAGGGTCTTTAGGGCCTCC

>6205007|20
GGGGGAGATTCACCTGCCCC

>6205132|20
ACTGACCCTTGAAGGTCATT

>6205871|20
CTCCCTCCCAGGGTAGGCAG

>6206775|20
TGACAAAGAACTCTCTCTCA

>6206993|20
CATGACAGCAGGCTGCCATG

>6207379|20
CCCTGTGCTGGAGCCCAGGG

>6208330|20
GATGGGGGGTGCCCCTCTTC

>6208830|20
GAGGAGGGCAGGCCTTCCCC

>6209158|20
GGCACCCTGGGCGGGGTCCC

>6209359|20
GGCATACGAGATGGTAGGCC

>6211224|20
GAAGACAGGGTCCTGTGATC

>6212164|20
TGCAGCTGTGGACAGCAGGA

>6212196|20
CTCCCACTCAGGAGGGTGAG

>6213246|20
GGAGCTAGGAGCCCAGCTGC

>6213284|20
GAAAATCTATTTCAATTTTC

>6213666|20
ATCACCTGAGGTCAGGAGTT

>6213960|20
TGGGGAGATCAACATCCCCA

>6215495|20
GAAGGGGTCCTGCCCCCTCC

>6215969|20
ATCTGTGCCACGTCTCAGAT

>6216898|20
GGTCAGGTGACCAGATGACC

>6217013|20
GATAAGTTACTTAACTTTCC

>6217730|20
CACATGGGGCCCCCTCTGTG

>6219674|20
TGGGGATCGACCGATCCCCA

>6219888|20
CTCCAGCAGCCCTGCGGGTG

>6220840|20
TCCTGTCTGTACAGGCAGAA

>6220901|20
GCACCCCACCAGAGAGGTGC

>6220989|20
GCCCCTTCCCAGGGAGGGGC

>6221678|20
GGGCCCTGGAGCCACGGCTC

>6222569|20
CCCAGGTCTCCAGGGCTGGG

>6224088|20
GGGTCTCTGCTCTGAGCCCC

>6224103|20
GCCCCCACCCTGCTGAGGGC

>6224111|20
CCTGCTGAGGGCACAGCATG

>6224408|20
ATAATTTAGCACTGAATAAT

>6225574|20
GACCACGAGGCCTCGGGGTC

>6225757|20
GACCTCTGGGGCCAGGGGAC

>6226221|20
AGAGGGGCCAGGGTCTCTCT

>6227250|20
TCCCCCCGGGGCAGGTGGGA

>6227352|20
GTGACCTTGGGCCAGGGCAC

>6228440|20
AACTGTGCCAGGTCACAGCT

>6229777|20
CTCCAAGAGTCCTCTAGAAG

>6229829|20
CTGCGGCCCCAGCGCCCCAG

>6230217|20
TGGTGACCCCTGGGTCACCA

>6230400|20
GGACAGGAGGGCTCCTACCC

>6230625|20
GGCCTCCCTCAAGGGTGGCC

>6230663|20
CACAGGGAGGGCACCCTGTG

>6231844|20
GCCCGTCCCGGGTGAGGGGC

>6232288|20
CCTGCCAGGCTCGTGCCAGG

>6232323|20
ACTGATTAATTTGTATCAGT

>6232468|20
CTCGACCTCCTGGGCTCGAG

>6232566|20
TCCCCATCTGCAGATTGGGA

>6232652|20
GCCACTGTTTGAACACAGGC

>6232669|20
GGCAGTGGGCGCCCACCCCC

>6233840|20
GGCCACCCTAGACGCTGGCC

>6237835|20
CAGCCAGGGCCCCATGGCAG

>6238523|20
CCAGTAAACTGGCTTACTGG

>6238531|20
CTGGCTTACTGGGGAGCCAG

>6239328|20
CGGGCGCTAGGTCGCGCCAG

>6240101|20
GGGGAGGTGGGCGCCCCCCC

>6240692|20
GGCGCTGGGCCCCGAGCCCC

>6240854|20
TGTTCCACACTTGGGGAAAA

>6242770|20
ATCACCTGAGGTCAGGAGTT

>6243873|20
CTGGGCAGGTGCCAACCCAG

>6244127|20
ATCAGGTGTCAACACCAAAT

>6244273|20
CAACTGTCTTAAGACACTTG

>6244371|20
CCACGTATTTCAACACCTGG

>6244960|20
AATAAAGGACATCTTTTCTT

>6246421|20
ACTTTTTAAAATCAAACAGT

>6246923|20
ATTCTAAAACATTTTAACAT

>6248593|20
TTTTTTTTTTTAATTAAAAA

>6248594|20
TTTTTTTTTTAATTAAAAAA

>6248598|20
TTTTTTAATTAAAAAAAAAA

>6248599|20
TTTTTAATTAAAAAAAAAAA

>6249757|20
ATCACCTGAGGTCAGGAGTT

>6250660|20
AACTCCTGACCTCAGGTGAT

>6251061|20
ATCACCTGAGGTCAGGAGTT

>6252807|20
ACCAAAAGTTGACTATTGTT

>6255587|20
ATCACCTGAGGTCAGGAGTT

>6256212|20
TCTGCATCTCAAGATTCATA

>6256744|20
GAAGGATTATTTAATATTTC

>6257717|20
TGGCAGCATCCATGATTCCA

>6258368|20
TGTCCACTCCAGCTTGGACA

>6259568|20
GCGAGGCCCACGTGCCTCCC

>6259581|20
GCCTCCCCTGGAGCCGAGGC

>6259790|20
GTTTTTCCTGAATGCAAAAC

>6260989|20
AGCTACTTCCTGCAGTTGCT

>6261139|20
CCCTAAGCGAGCCCTCAGGG

>6262448|20
CTTGAACTCCTGGGCTCAAG

>6263174|20
AACTCCTGACTTCAGGTGAT

>6264676|20
ATCACCTGAGGTCAGGAGTT

>6266220|20
GGGCCTGAACTTCCAGGGCC

>6267317|20
AGCTGTGGTGCACCCCACCT

>6267769|20
GCCAGTGTCCAGACAGTGGC

>6267951|20
GGGGACAGCATGCTGTTCCC

>6268360|20
TTTTGTTGCAGGTAAAAAAA

>6268375|20
AAAAAAAAAAATTTTTTTTT

>6268377|20
AAAAAAAAATTTTTTTTTTT

>6268588|20
AGCTCCTGACCTCAGGTGAT

>6268905|20
GGCTCTGGCGCTCCTGAGCC

>6269030|20
GCGCCACGACATCGTGGCCC

>6269420|20
GGCGCGCGGGGCCGCGCGGC

>6270089|20
CAGAGCCTGGGCAGGCCCTG

>6270346|20
CACCCTGCAGGTACAGGGAG

>6271168|20
GGTGCTAACACGTGAGCAGC

>6272033|20
ATCAGCACCAAGGTGCTGCT

>6278861|20
TTTGCTTTCAGGAAAACATA

>6281334|20
TTAAATAAACATTTATGTAA

>6282859|20
CCCGCCCTACTTAGAGCAGG

>6282876|20
AGGGGAAAGAACTTTTCCCT

>6283471|20
GTCTGGTTTTCAAACCAATC

>6283508|20
CTTTGGTATATATAACAATG

>6285470|20
AGCCCTGAGCACTCAGTGCT

>6285600|20
CCCCCACCTCCAGGTGTGAG

>6285842|20
TCTGGGTTTCCAACCCCAGA

>6286233|20
ATCACCTGAGGTCAGGAGCT

>6288198|20
ACACAAATAAATAATTTTGT

>6290131|20
CTTGAGCCCAGGAGTTCAAG

>6290515|20
ACCTGTAATGTATTCCAGCT

>6290562|20
CTTGAGCTCAGGAGGTCAAG

>6290891|20
GTGACCTGAGATCATGCCAC

>6292805|20
ACCATGCTGGTCAGGCTGGT

>6293248|20
TGATTATAAAATTAGAATCA

>6294828|20
AGAACCCTGAACAGCCTTCT

>6294849|20
CCGGTCACAGATGAGACAGG

>6295417|20
AGGTCAGGGCACCCGGGCCT

>6296077|20
CTGCCCGCAGCTGCGCGCCG

>6297732|20
AACTCCTGACCTCAGGTGAT

>6298076|20
ATGGACAGCCTGCCCTCCAT

>6299655|20
CATCCGCCTACAGGCTGAGG

>6302639|20
GGCGCGTGCCAGCGCCCGCC

>6303196|20
CCTGGGGCAAGTGCTCCAGG

>6303873|20
CTGGAATGCTTGCACTCCAG

>6304183|20
CTCATTGACATGTAAACGAG

>6306091|20
TTCCAAGGACCTCCTTCGCA

>6306632|20
GACACCAGAGGTCTAATGTC

>6307124|20
CAACCCTGGGGCAGGGGTTG

>6310001|20
GGGCAGCGGGACGGCGGCCC

>6313229|20
ATCACCTGAGGTCAGGAGTT

>6313594|20
GCCCTGACTCTAGGCAGGTC

>6313722|20
GAGCAGCCCCAGGGCTGTCC

>6314422|20
TGCTTGTGTCTACCCATGCA

>6314510|20
ACAGGTGTGGCCACTCCTGT

>6314778|20
GTGGCGATGGGCACGGCCAC

>6315055|20
ATGCTGGGGACCACGAGCAT

>6316261|20
GAGCAACAGTGCTGTTCCCC

>6316379|20
TTTCTTTTTTGAAAAAAAAA

>6316380|20
TTCTTTTTTGAAAAAAAAAA

>6316544|20
CTCAGCCCCGAGTGGCTGGG

>6316779|20
CTCGAACTCCTGAGCTCAAG

>6317160|20
GTGGGCCCAGATGGGCACTC

>6317382|20
CCCCAAGTGACCTGTTGGGG

>6317736|20
TGACTCTGAAGTCAGAGGAA

>6318168|20
GCAGCTGGCAAGCCTCCTGC

>6318410|20
AACTCCTGACCTCAGGTGAT

>6319837|20
GGGTCAGTGACCACAGATCC

>6320855|20
CCGCCCTCGGGCCAGGGCGG

>6320923|20
CGCCTCCGGCTCCGGCTGCG

>6321031|20
GGCGGCCACCGGCGGCCGGC

>6321447|20
GGCCCGGAGCTCTGGGGGCC

>6323178|20
GCCCCGGGGGGCCAAGGGGC

>6325683|20
TGGCCCCTGGGCAGGTGCCA

>6326329|20
TCAGTGGGCAAGACCCCTGA

>6326403|20
TGAAGACATACATGGCTACA

>6327270|20
GCAACTTCCTGGGAATGTGC

>6327325|20
GTGCCTGAGTCCCCAGCCAC

>6327469|20
TCCAAGGCCAGGGCCCTGGA

>6328930|20
AGAGATGTGACCACAGCCCT

>6329353|20
TGCAGCGTGTCCACGATGAA

>6330042|20
GTGCCTGAGGACCCAGGCTC

>6331224|20
TGCAAACCAAATGTTTTCCA

>6332452|20
TCAGACCATGGAGGGTCTGA

>6336438|20
CGGGGAGGCCTGCCTCTACG

>6337466|20
GAGATGCCCCAGGGCACCCC

>6338333|20
GCATGGAGGAGCCACCGTGC

>6339442|20
CAGCAGAGCCAGCCCTGATG

>6340214|20
GCCTGCGGGCACCCGCCTGC

>6340368|20
GCAGAGCCCCTGGGGTCAGC

>6341595|20
GCCCCCGCCCAGGCGGGCTC

>6341603|20
CCAGGCGGGCTCTCTCCTGG

>6344259|20
CTGGGAAGGGACTGTCCCAG

>6346944|20
CCCCAGGGGCACCGCTGGAG

>6347359|20
GGGCTCAGAGCTCTGGTCCC

>6347366|20
GAGCTCTGGTCCCAGAGACC

>6349216|20
GTGACACGATCTCGGCTCAC

>6349381|20
AACTCCTGACCTCAGGTGAT

>6351727|20
ACCCGGCAGGGCAGCAGGGT

>6352076|20
CCTGCAAAGGACCTGGCAGG

>6358871|20
TGGGCCAGGTCCCTAGCCCA

>6358988|20
CCACACCCACCTGTGAGTGG

>6358989|20
CACACCCACCTGTGAGTGGG

>6359484|20
CTTGGCTCAGGTGGGCAAAG

>6362201|20
CAGGACGGTGTAGCATCCTG

>6362672|20
GTCAGCTGAACTCTGCTGGC

>6365174|20
GCAGAGGGGCTCCTCTCTTC

>6366599|20
GTTCTTCAGAACAGAAGAAC

>6368985|20
TACTGATAAACTTATTTGTA

>6369184|20
TCTCCAGCCTCGGCAGCAGA

>6369559|20
TTTTTCCTTTTAAGTAATAA

>6370071|20
GGCTGCCACAGGTCACAGCC

>6370267|20
GTGGGGTCAGGTGAGCTCAC

>6370461|20
ACCCTGGCGCCCACCAGCGT

>6371015|20
CTTGAACTCCTGACCTCAAG

>6371363|20
TCACGCTCTAAAGACCCTGA

>6371806|20
CATGGACACACGAGTCCAGG

>6371874|20
CCGCGGCAGTGCTGCCCCAG

>6373882|20
AAGAAAAAGTCCTCTCTCTT

>6374921|20
CCCTCATGGGACGATGACGG

>6375156|20
AGGCAGAAGAGCTCCTCCCT

>6375897|20
ATCCCTACTAAAATAGGCAT

>6376309|20
CACCCTGGAATTCGAGGGAG

>6376906|20
AGTGATTGGTGCCTCTCACT

>6377390|20
TTTTCTTTAAATCATGAAAA

>6378013|20
AACTCCTGACCTCAGGTGAT

>6379260|20
CTTTTTTTCTTGAGACAAAG

>6379470|20
CTTGAACTCCTGACCTCAAG

>6381359|20
TCAGTTTCCTCGTAAACTTA

>6381853|20
GGCCCAGCCAAGGCTGAGTC

>6382192|20
CCAAAAGCCTTGGCACTTGG

>6382968|20
ATCACCTGAGGTCAGGAGTT

>6383555|20
ATCGCCTGAGGTCAGGAGTT

>6383796|20
AAATATATATATATATATAT

>6383813|20
TATATATATATATATATAGA

>6384214|20
ACCCCTGGGCTCCCGAGGGT

>6384667|20
CCACACCCCCCGGGGTCTGG

>6386246|20
TGGAGGGAGTTCTCCTGCCA

>6387795|20
AACTATGTGGGCACTTAGCT

>6388864|20
CCTGCTGTGCACACTGGAGG

>6388896|20
CTCGGATGGGACCCTCGGAG

>6388995|20
CCCCTTGGCCTGGCCAGGGG

>6389672|20
GGAGAAGCCCAGCCTCCTCC

>6390205|20
TATATATCTGTATATCTATA

>6390331|20
GATGGGCATAAATGCCCATC

>6390574|20
GGAATGGTTTCAACAACTCC

>6393473|20
ATCAGGTGAGGTGACCTGAT

>6394922|20
TTTCAGAGAAGTATCTGCAA

>6395027|20
CTTGAGCTCAGGAGTTCCAG

>6395168|20
ATCACCTGAGGTCAGGAGTT

>6397308|20
AGAAGCTCCCAGCACCTTCT

>6397313|20
CTCCCAGCACCTTCTGGGTG

>6397812|20
ATCACCTGAGGTCAGGAGTT

>6398845|20
GGGAAGAGGCCCGCCTTCCC

>6399582|20
TCACCGATGCACATGGGAGA

>6404090|20
AGGCATCTGAGCTGAGGCCT

>6405749|20
GCCGTCTTCTGGCTGACGGC

>6406217|20
GTGATGTGATCTCAACTCAC

>6407606|20
CTTGAAGTCAGGAGTTCGAG

>6408741|20
GATCCTGGACTTCCAGCCTC

>6408819|20
CCGGCAGCCCAGGCTGACAG

>6409165|20
CCTCCCCAGGGCTGGGGATG

>6409379|20
TTGCTATGGTGCCATGGCCA

>6409778|20
GGGCCCAGAGGTATGGGGCC

>6410649|20
GCCAGGGCAAGTTGCCTGGC

>6412118|20
CCTTGGGTCCTGCACCAAGG

>6413387|20
AAAAAAATTGAAATATATTT

>6413636|20
GTGGGCTGAGATCATGCCAC

>6413713|20
AGAAATACATTTGTCTATCT

>6414228|20
TGTCCCCTCTGGAGGTGGCA

>6416548|20
CCTGGCCAGCCCTGGACAGG

>6416559|20
CTGGACAGGCCCCTGTGCGG

>6417075|20
ATCACCTGAGGTCAGGAGTT

>6417404|20
TGCCCACCTGAAGGTGCACA

>6418781|20
ACAGGGGCCGAGTCCCCTCT

>6418860|20
CTAGACATGCCCATGACTGG

>6419017|20
GGTGGGGAGCACCCCCCACC

>6419922|20
TTCACATGTTTAGTTGTGAA

>6420153|20
TAAAAGGACAAGTCCTCTCA

>6420428|20
GCCGGGGCCCAGGCCCGGGC

>6422891|20
CTAGAGCTCAGGAGCTGGAG

>6425118|20
ATGCAACCATGTGGATGAAT

>6425424|20
AATAAGTCACATGATTTTTT

>6426177|20
AACTCCTGACCTCAGGTGAT

>6426395|20
CACTTTGGGACCCCGAGGTG

>6428189|20
GGGACTGGCCAGCCAACCCC

>6428671|20
CCCAGGGGTAGACTCCAGGG

>6429262|20
AACACCTGACCTCAGGTGAT

>6429602|20
GACTACATGCACATGTTGCC

>6433532|20
AACTCCTGACCTCAGGTGAT

>6435645|20
CTTGAACCCAGGAGTTCAAG

>6438721|20
CTGTGGGGACCTACCCCCAG

>6439739|20
CTTGAACTCCTGAGCTCAAG

>6439902|20
CTTGAGGTCAGGAGTTCAAG

>6440893|20
TGGCTATGACATCAAAGGCA

>6441304|20
TATAACATGCACATAATATA

>6441689|20
TTCTTTAAAGATTTAAAATA

>6443160|20
AACTCCTGACCTCAGGTGAT

>6444146|20
ATTTTCTTAATTAAAAAATT

>6445504|20
GGCGTCGCAAGTGAGACACC

>6445844|20
AGCACCAGGCTCCTGCTCCT

>6446697|20
CTTGAGCCCAGGAGTTCAAG

>6446889|20
TTAGTTGCCTGGCCAACTAA

>6449286|20
TCTCAGGAAACTTCCTGGTA

>6450773|20
ATCACCTGAGGTCAGGAGTT

>6451133|20
ATCACCTGAGGTCAGGAGTT

>6451343|20
ATCACCTGAGGTCAGGAGTT

>6451958|20
TGATTCAGGAACCTGATGCA

>6452221|20
TGGAGATGTCAACATCTACA

>6453632|20
CGGCGTGGGGGCCCAGGCAG

>6455953|20
GGGCTGCGGGTCCCGAGCCC

>6456203|20
GGTCCGGCCTTGGCCAGCCC

>6456391|20
AACTCCTGACCTCAGGTGAT

>6456648|20
GACAGAGTCTTGGCTCTGTC

>6456827|20
ACCACATTGCCCAAGCTGGT

>6456847|20
CTTGAACTCCTGGGCTCAAG

>6457749|20
AGTGCTAATGGATTTACACT

>6460506|20
CTTGAACTCCTGGGCTCAAG

>6460670|20
CACTTTGGCGGGCCAAGGTG

>6461877|20
TTCTTTATATTTTTAAGGAA

>6462238|20
CTTGAGGCCAGGGGTTCAAG

>6463214|20
GTAAATGCTGAAGCATACAC

>6463798|20
AACTCCTGACCTCAGGTGAT

>6466653|20
GATTACAGGCACCCGCAATC

>6466949|20
GATGATTTAAATAAATCAGC

>6468269|20
ATTAGTTATTTATAAGTCAT

>6470377|20
AAAATTTTTTTAAAAAGTTT

>6470664|20
ATATTTCAAAATAGAAATGT

>6470696|20
GATGAAATGACCCTTTTATC

>6470780|20
GTGGCGCAATCTTGCCTCAC

>6471917|20
ATCACCTGAGGTCAGGAGTT

>6473415|20
TCTGAATATTCATTTTCATA

>6475053|20
CTTGAGCCCAGGAGTTCAAG

>6475193|20
CTTGAGCCCAGGAACTCAAG

>6476059|20
AACTCCTGACCTCAGGTGAT

>6476278|20
AAAGGTCATAAATGACCCTT

>6476585|20
CAGGCTCCCCCGAGTGCCTG

>6477524|20
CCCCCATGAAATGATGGGTG

>6477865|20
AACTCCTGACCTCAGGTGAT

>6478402|20
GCTCTGCTGCCCTGTAGAGC

>6478945|20
CCAGAGGCCAGGGCCGCAGG

>6479210|20
GGCACTGCGGGCGGAGAGCC

>6479571|20
GGAACCCCCTGGTGGGTTCC

>6479735|20
GGCGCTTCTCCAGCAGCGGC

>6479747|20
GCAGCGGCTTCAGGCTCTGC

>6481180|20
CCACCCATACCTATCTGTGG

>6481427|20
TTCTTTAAGAGCTCAAAAAA

>6481477|20
GCCAAGCGACTTAGCTTGGC

>6481718|20
TGGGTAAAGGACTTTAACCA

>6483634|20
CCAGTTACCTGGGCACCTGG

>6484588|20
CAGATGAATGAATTTGTCTG

>6484812|20
CCGGCGTCCGCGGGCTCCGG

>6484823|20
GGGCTCCGGCCCCAGAGCGC

>6484987|20
TGCGGAGTCGCGGCGCCGCA

>6485063|20
CGTGCTGAGGTCGCTGCACG

>6486603|20
GGGTGTGGTCCACCACGCAC

>6486666|20
AGGCCAGAGCCCACAGGCCT

>6487503|20
GGGCCCAGACCTCTGGCCCC

>6488690|20
CTGCAAGCAGGTGCTCCCAG

>6490224|20
CCATCAGGGGACCCAGGTGG

>6491220|20
GAGGAGGCTCCAGGCTCTTC

>6492017|20
CCAGCTGTGGTCACCACTGG

>6492162|20
CAAGGCTTCATGGAGCCTGG

>6494184|20
AACTCCTGAACTCAGGTGAT

>6494407|20
ACACAGACAGATGTGTGTTT

>6494724|20
CAACTGGGTGCACCCAACTG

>6495253|20
CGGTGAATTTCAATTCAAAG

>6500114|20
CCCTCAGGGACCTCTGAGGG

>6500371|20
GGGCCACCTGGAGGTGACCC

>6500448|20
CCCCGCTGCACGCCGCGGCG

>6500506|20
CTCCGGGCCCGGGCGGGGAG

>6500821|20
TGGGGCGGGACCCCGCTGCA

>6500976|20
CACTGCGTGCCCCCGCAGTG

>6501020|20
CGCGGAGCTGGACGTCCGCG

>6503310|20
TTATCCCCATTTGCAGATAA

>6504010|20
GCAGCCTGAGTTCTGGCTGC

>6504246|20
CCTTGGGGTGCAGCTCAAGG

>6504730|20
CACCCTCCATGTGGTGAGTG

>6504897|20
TGAGAGACAGATGTCACTCA

>6505222|20
AAGCATGTGCACAAATGCGT

>6505288|20
GGCTTGTGTGTACACACACC

>6505357|20
ACGCCGCCAGATGGTGGCCT

>6505995|20
GGTAGTGAGCCCTCACCCCC

>6506645|20
CTGGGGCCTGCAGGCCCCTG

>6506729|20
AGGGTGCCCTGGGGAACACT

>6506833|20
GCAGCCCCCTGGGGTCCTGC

>6507330|20
GCCAGGGCCGGGGCCCGGAC

>6508189|20
CCCCGGACGGGCAACCGGGG

>6508291|20
GCGGAGCCCTGGGGACCCGC

>6508875|20
CAGCCCGCGCGCGCCGGCTG

>6509362|20
TGGGGCAAGTCCCTTCCCCA

>6510535|20
GTAGCTGCGTGCGCGGCTCC

>6513714|20
AAGAGAACGGACTTTCTCCT

>6513918|20
GCCCAGCTGTCCAGCAGGAC

>6514837|20
CGCTGGGCGGCCGGCCTGCG

>6514926|20
CCCGGGCCGCTCTGCCTGGG

>6515100|20
GGCGCCCCGGGCCGGGAGCC

>6515201|20
GCCCCTGGGCACCCTGGGCC

>6515211|20
ACCCTGGGCCCGCCCGAGGT

>6515380|20
GCCGCGGACCAGGCCGCCGC

>6515649|20
CTGCCGCCCCTGGACGGCGG

>6516213|20
TTCTCCTTCTGGAAAGAGAA

>6518079|20
AAAAAAAAAAATTTTTTTTT

>6518597|20
AACTCCTGACCTCAGGTGAT

>6518676|20
TGCAAAAAAAATTTTTTTTA

>6518768|20
ATCACCTGAGGTCAGGAGTT

>6519078|20
ATCACCTGAGGTCAGGAGTT

>6520870|20
TCACTGCCCCGGTGGAGTGA

>6521745|20
GCTGCGGGCCCGGCTGCAGC

>6522071|20
AACTGGTCCCAGGACCATGT

>6522273|20
CAAGTAAGGCCCCTTACCCG

>6522755|20
CCACCAGGCAAGCCTCCTGG

>6523563|20
GATCACGAGGTCAGGTGATC

>6524012|20
ATATTTAATAGATTTAATAT

>6525937|20
AGACCCTCCTGGGAGGGGTT

>6525972|20
GGCTACGCCCTGGAGGAGCC

>6526741|20
CCAGCTACTAGAGTGGCTGG

>6527821|20
GCATGAGTGGGCCCCCATGC

>6528174|20
CCAGGCAGAGCTCTGACAGG

>6529569|20
CCCCTGACCAGGAACAGGGG

>6530351|20
GTCTCCTCCGGGGAGGCGCC

>6531410|20
CTTGGCCACAAGGGGTCAAG

>6531688|20
CCGCCTCCACCTGGGCGCGG

>6532119|20
GACTGGCTTTGAAGCCATGC

>6532779|20
TGGGGACATGGAGGTCCCAA

>6534271|20
AGGAGGGGGTCCCCGGTCCT

>6534649|20
TGCCCCCAGGACAGGAGGCA

>6534954|20
GCACACCAGCACGGGTCTGC

>6535409|20
TCTGCACCCTGGGATGCAGA

>6535487|20
GAACCCGCATCTGCCGGCTC

>6539888|20
CTTGAACTCCTGGGCTCAAG

>6542103|20
CAGCTCCCACCTCTGAGCTG

>6542130|20
TGCCAGTCCCTGGACTGAGA

>6542170|20
AATGCATGGCTCCCTGCCTT

>6542400|20
TTGTTTCATTTATGAATTAA

>6543322|20
CCCCAGGCAGGTGGCTGGGG

>6544512|20
GTCGAGCAGATCTGGTTGAC

>6544840|20
TCTCAACCCAAGGGAGGAGA

>6545118|20
GTCCGGAGCTGGCCCCAGAC

>6545574|20
GCGGCCGCGCCCGCCCCCGC

>6545646|20
AGGAAGGCGGACACCTCCCT

>6545693|20
CGGGGATCCCCGCCTCCCCG

>6545766|20
CCGCCTCTGCCCAGACCCGG

>6546088|20
CCCGCCCAGCCCTGGGGGTG

>6546168|20
AGAAGGGTACCTTCCCTCCT

>6547007|20
TCCACCTGGTTCCATGGGGA

>6547098|20
GAGACTTCCAGGGCTGTCTC

>6547859|20
CTGTCCTCTCCAGAAGCCAG

>6548164|20
GTGGTCTTGCCCCAGACCTC

>6548799|20
GGCCCAAGAAGTCCTGGCCC

>6549060|20
CCCAGCCTGGTCTGGGTGGG

>6549078|20
GGAGAGGGACTTCCCTGTCC

>6549112|20
GTCTGGGGCCAGCTCCAGGC

>6549299|20
GCCAGCCAGGGCGGGGTGGC

>6549423|20
AGAGCCTGACCTAAGGCCCT

>6550164|20
GGAGGATCGGCTGAGCCTCC

>6552540|20
CTCACAGCTCCACCTGTGTG

>6554507|20
TAGAGAGAGGTCTCCCTATA

>6556371|20
GCTGGGGGCAGGCCCTCTGC

>6557208|20
GGTGCTGCCGAGGCAGGCCC

>6557518|20
CCGCGGCGGCCCCGCCTCGG

>6557699|20
CCTGGAGGGTGCCATCCACG

>6557947|20
TGTCCTGTGAGCACAGCTCA

>6559528|20
CTGGCTCCCCTGGGAGGTAG

>6559803|20
ACTGTATCAGGTGATAGCGT

>6559852|20
TTAATTTAATTTAAAATTTA

>6561107|20
TGAAAAGTCAGGAGATTTCA

>6561145|20
TGGCTTCTCTTGACAAACCA

>6561435|20
GCTGCCTTCAGGAAGGCCTC

>6563338|20
CTGGTGGTGTGCACCTGCAG

>6563390|20
CTGCTTCAGGTCAGATGCAG

>6564494|20
CTGCCTCTCCTGACAAGCAG

>6565704|20
CTGGAACGTGAATGTTCCAG

>6566017|20
GGCCCTGGCTGGGCAGGCCC

>6566066|20
GGAGGTGGGTTCGCACCTAC

>6566152|20
GCTCGGCCAGGTCGCCGGGC

>6567130|20
AAGCCACTGGTCAGTTGATT

>6568657|20
TTTCCTCGGGTCTGGGGAAA

>6569564|20
GGTGGCAGGACCCGGCCATC

>6569790|20
CCCAAGCTGGGCAGCCTCGG

>6571792|20
CCTGGAGTGGGCACTGCAGG

>6571823|20
CAGCCCCCCCAGAGAGGCTG

>6573280|20
TTGATTTGAACTAGAATCAA

>6576494|20
ATCACCTGAGGTCAGGAGTT

>6576781|20
ATATATATATGTGTGTATAT

>6576815|20
ATATATATATGTGTATATAT

>6576917|20
TATATATGTGTATATATATA

>6576918|20
ATATATGTGTATATATATAT

>6576919|20
TATATGTGTATATATATATA

>6576920|20
ATATGTGTATATATATATAT

>6576921|20
TATGTGTATATATATATATA

>6576922|20
ATGTGTATATATATATATAT

>6576923|20
TGTGTATATATATATATATA

>6576925|20
TGTATATATATATATATATA

>6576929|20
TATATATATATATATATACA

>6576931|20
TATATATATATATATACACA

>6576932|20
ATATATATATATATACACAT

>6576933|20
TATATATATATATACACATA

>6576934|20
ATATATATATATACACATAT

>6576935|20
TATATATATATACACATATA

>6576936|20
ATATATATATACACATATAT

>6576937|20
TATATATATACACATATATA

>6576940|20
ATATATACACATATATATAT

>6576941|20
TATATACACATATATATATA

>6576942|20
ATATACACATATATATATAT

>6576943|20
TATACACATATATATATATA

>6576944|20
ATACACATATATATATATAT

>6576945|20
TACACATATATATATATATA

>6576946|20
ACACATATATATATATATAT

>6577520|20
ATAAGCAGGGCCAGGCTTAT

>6577989|20
ATATATATACATATATTTTT

>6579468|20
CTCCTTTCTAGACAAAAGAG

>6579797|20
ACAGGTCCCCTGGGCGCTGT

>6580019|20
CAGCAGCAGCCCCTCTGCTG

>6580701|20
TTTAGTTTTTTAAAACTTGA

>6581592|20
GCTTATAAAATTTTAAAAGC

>6582185|20
CACGAGGTCAGGAGCTCGAG

>6582552|20
GTGACCTGAGATCAGGCCAC

>6582641|20
AGCTTTTGTAAAGAATAGCT

>6584746|20
GTCAATTTGGACAAATCTAC

>6585211|20
TTTTCTTTTTTAAAAGATAA

>6585368|20
TATTAAACCTTGATTGAATA

>6586873|20
AATGCCTCTACAGATGCCTT

>6587793|20
ACCAGGCTGACCAACGTGGT

>6588006|20
ACAAAAAAGTCCTTGATTGT

>6588249|20
GGAAGTGGGGACCCAATCCC

>6588873|20
AAGCAGAGAAATAGCTGCTT

>6591802|20
TGGGCCTGCATGCCAGCCCA

>6593366|20
ATGAGAGGGGACTCTCTCTT

>6594289|20
CCTCATTTTTACAGATGAGG

>6595212|20
TATATGCATACATACACATA

>6595213|20
ATATGCATACATACACATAT

>6595223|20
ATACACATATACATATGTAT

>6595225|20
ACACATATACATATGTATGT

>6595227|20
ACATATACATATGTATGTTT

>6595641|20
ATTAATGTGTTCAGAATAAT

>6596052|20
AGCATGGTCCAGACCGGGCT

>6596183|20
GATCACCAGGTCAGGAGATC

>6596879|20
TAAATAAATAAATATTTTTA

>6597796|20
TCTCAATATCTATATTCAAA

>6598509|20
ATCACCTGAGGTCAGGAGTT

>6599859|20
ATACATGCTACAACATGGAT

>6601885|20
CATACCCAGAACTGGTTCTG

>6602057|20
CACAGTAAAGATTTCATGTG

>6602447|20
CTGATCTCGTTCGTGATCTG

>6602869|20
CTTGAACTCCTGAACTCAAG

>6603817|20
CTTGAGCCCAGGAGTTCAAG

>6603963|20
ATAACCTGAGGTCAGGATTT

>6604497|20
CTTGAGCCCAGGAGTTCAAG

>6604754|20
CTTCAGCTGGGCAGCTTTAG

>6605124|20
CTCTTCCAGGGCTGAAAGGG

>6605690|20
AGGAAGAGCAGGCCCTTGCT

>6608577|20
GTGCTAAACGTGTTCAGGAC

>6608919|20
ATCACCTGAGGTCAGGAGTT

>6611414|20
GGGATCACTTGAGTGAGGCC

>6611624|20
ACTGCAGCCTGGGCGACAGT

>6612151|20
AACCATGAGAACACATGGAT

>6612646|20
AACTCCTGACCTCAGGTGAT

>6613174|20
TACTTTATATTTTTAAACTA

>6613558|20
ATTTCTGAGCTCTCAGTAAT

>6614066|20
GGCCCGGGGGACCACGGTCC

>6614195|20
CGGCCGGGGCCCACGGGCCG

>6614441|20
CGCAGGCTCCCGAGCCGGCG

>6614826|20
AAAAACACCGGGATATTTTT

>6615410|20
GCCAGGCGCGGGCATCTGGC

>6617795|20
TTACAAAAAAGTTTTTTTGA

>6618739|20
ACTCCAGCCTGGGTTAGAGT

>6619828|20
ATCACCTGAGGTCAGGAGTT

>6620134|20
ATCACCTGAGTTCAGGAGTT

>6622015|20
GGCCCCCAGCTCTGGGAGCC

>6622550|20
TGGACCCTGGGCATGTTCCA

>6623180|20
TACAAAATCTTGATTGTTTA

>6623218|20
CTTTTAGGGGTCCTGAAAAG

>6623514|20
TCTGTCGTATCTATGATAGA

>6625559|20
TTGTTGGCCAAGGACACCAA

>6625990|20
CATGCCAGGGTCATGGCTTG

>6627868|20
CCTGTCTGCTGGCAGACTGG

>6628480|20
ACTCCAGCCTGGGCAAGAGT

>6630481|20
TGGGTTGGGTCCCTAACACA

>6632538|20
CTTGAACTCCTGGGCTCAAG

>6633294|20
AGCTCATGAGGTCAGGAGTT

>6634638|20
CACTGGGGGGGCCTTCAGTG

>6634969|20
CATGCGCCACCTGGCCCAGG

>6635413|20
CTCTGGAGCTTGTTCCAGGG

>6636395|20
GGAAGGCCCCAGGCCCTTGC

>6636501|20
TTTCCTTCTACACAAGGACA

>6637662|20
ATCACCTGAGGTCAGGAGTT

>6640782|20
AGGCACACTGGAGTGTCCTT

>6640942|20
CCGGGATCAGGTGCTCCTGG

>6641265|20
CTTGTCCCCTTGAGGACAAG

>6641325|20
CTGAAGGTGCCCAGCTGCAG

>6644285|20
TTTTAACTTAAAATTTAAAA

>6644288|20
TAACTTAAAATTTAAAATTA

>6646925|20
TGTCAGGCACCTCCCTCACA

>6647035|20
AAGGTCCTTATTAGGCCCTT

>6647682|20
GCCAAGCACAGGTGCGTGTC

>6648293|20
CCTGAGGCCAAGGCCACAGG

>6648414|20
TGAGAAGGGGCCCCTCCTGA

>6649085|20
CGCTGCAGCCGCCTGCAGAG

>6649094|20
CGCCTGCAGAGCTGGAGGTG

>6650517|20
CTTGAACCCCTGGGCTCAAG

>6651043|20
TGTAGACAAAGTTCTGTACA

>6652552|20
TCAAACTGCAAGCATTTTCA

>6660604|20
AAAAGCAAGTTCTTGTTCTT

>6661968|20
CAGTGACCAGCTCGTCACAG

>6662702|20
GGGCTGGCGGCGGCCAGCAC

>6662970|20
CCGCGGCTCTCGAGGGGCGG

>6663355|20
CGGCCCAGGTCCCGGGGCGG

>6665387|20
TTCTTTTCTCAAGATATGAA

>6665413|20
ATTTTACTTTGAACTTAAAT

>6665416|20
TTACTTTGAACTTAAATTAA

>6667126|20
AACTCCTGACCTCAGGTGAT

>6667447|20
GATTACAGGCACCTGTCACC

>6668828|20
ATCACCTGAGGTCAGGAGTT

>6669446|20
AAAAGCAAACCTTTGGTTAT

>6669753|20
TTGTTTTTAGCAGAAAACAA

>6669857|20
AGGAGTAGTACAATACACCT

>6670356|20
GACAAAAGAGGTCCTTTTTC

>6671242|20
CCTGACCCATGTCGGTCAGG

>6671271|20
AACTCCTGACCTCAGGTGAT

>6671774|20
AAAAAAAGAATTATTCTTTT

>6673526|20
CCGCGGCCGAGCCGGCGCGG

>6673832|20
GGGGAGCCGGTCGGGTTCCC

>6674287|20
TCGGCCCCCCCGGGAGCCCA

>6674770|20
CACCGCCCCCCGGCGCGCTG

>6675095|20
GGCCCCGCACCTTCGGGGGC

>6677367|20
AACTCCTGACCTCAGGTGAT

>6677460|20
AGTTTATTTACAAATAAAAT

>6677976|20
GTTCAACCAGATGGCTGGAC

>6678325|20
GCTGGGACTACAGGCCCACC

>6678928|20
AACTCCTGAGCTCAGGTGAT

>6678975|20
GGGATTACAGGTGTGAGCCC

>6680037|20
TTCCTGCTGGACAGAAAGAA

>6682654|20
CTGGGAGGGAGCCCTCTCCG

>6682921|20
ACTCTGCTCGAGGGCAGGGT

>6682935|20
CAGGGTGCCCTGGAACACTG

>6683228|20
TGAAGCACCAAGGGGCTTGA

>6683587|20
TTTTAAAGGTGCATTTAAGA

>6684554|20
AACTCCTGATCTCAGGTGAT

>6685496|20
GCTGGCGCCGCCGCGCCCGC

>6685807|20
CCCGGCCCGGCCCGGCCCGG

>6686675|20
ATCACCTGAGGTCAGGAGTT

>6687118|20
TGACCCCTGAGCCTGGGTCA

>6687422|20
AAAAAACAAACTTCTTTTTT

>6687423|20
AAAAACAAACTTCTTTTTTT

>6687642|20
CTTGAACTCCTGAGTTGAGG

>6687905|20
AGCCAGGGTGGACCCAGGTT

>6688710|20
AATGCCGTGCCCACGGTGTT

>6688892|20
GGTCCACAGCCCTGTGGCCC

>6689303|20
CCACAGGGGCACCCACGTGG

>6690280|20
GCCCGAGGCCTGCCCCGAGC

>6690853|20
AACTCCTGACCTCAGGTGAT

>6691230|20
AATTAAAAATTTTTTTTTTT

>6692506|20
CACTTGAAGAGCTTCAGTTG

>6693750|20
CTTGAGGTCAGGAGTTCAAG

>6695908|20
GAACGTAGAGGTCTGCTTTC

>6696591|20
TGCCCCAGGCCCCAGAGGCA

>6697127|20
CTTGAACTCCTGGGCTCAAG

>6697487|20
GAGAGGACACATGTTCTCAC

>6697797|20
CCTCCGGTGGCCACCGGTGG

>6697917|20
GAAGCTGGAATCCCAGCTCC

>6698012|20
GTGCTCGCCAGGCCGCGCAC

>6699835|20
CATGCATTACTTAATTCAGG

>6699890|20
CTCTCCATTTTAAGGGTGAG

>6701589|20
AGACAAAAATTTTTTTTTTT

>6701674|20
CTTGAGCTCCTGGGCTCAAG

>6704415|20
AACTCCTGACCTCAGGCGAT

>6705643|20
CAGGCGCCTGAAGGCAACTG

>6708235|20
GACAGAGTCTCGGCTCTGTC

>6709537|20
CTGCTTTGGTGCCTAAGCGG

>6709630|20
CAGGCTGACCTGCAAGCCTG

>6710056|20
CACTGTGCCTGGGCACAGTG

>6710121|20
ATCACCTGAGGTCAGGAGTT

>6710265|20
GTGAGCCAAGATTGCATCAC

>6710542|20
CTTGACCCCAGGAGTTCAAG

>6710711|20
ATCACCTGAGGTCAGGAGTT

>6712417|20
TAGGAAACCTTGTTTTTCTA

>6715056|20
ACCATGTTGACCAGGATGGT

>6715310|20
GGTGATATTCAAATACCAAC

>6715361|20
TTTCTTATTAAATCAAGAAA

>6715550|20
GATGATTCTGAATAATCAAC

>6715660|20
ATCACCTGAGGTCAGGAGTT

>6715792|20
CTGAAAGGTGGAGGTTTCAG

>6716290|20
ATACAATTTTGAAATTCCAT

>6716587|20
TTGAGAGAATATTTTCTAAA

>6716596|20
TATTTTCTAAATTAAAAATA

>6716843|20
CCAGTCACCTAGGAGACTGG

>6717236|20
TGGTGCTGACTTCAAGACCA

>6718653|20
AGTCTAGTAAATACCTGACT

>6718840|20
GCTTCTCCCTTGGGAGGAAC

>6719597|20
ATCACCTGAGGTCAGGAGTT

>6721335|20
CACCTGTTTTATAACTGGTG

>6722063|20
CCAGGCTGGCACGATCCTGG

>6723086|20
GGGATTACAGGTGTGAGCCC

>6725098|20
CTGACAGGTTGACCTCTAAG

>6726683|20
AACTCCTGACCTCAGGTGAT

>6727186|20
TCGGTGATCTGGGACACCGA

>6727282|20
AGGCCATGTGGACATGCCCT

>6729347|20
ATCACCTGAGGTCAGGAGTT

>6730008|20
AAAAAATAATTTTTTTTTTT

>6730536|20
TTTATTTTTCAACAAATAAA

>6730601|20
TACTTTAAACATTAAAAATA

>6732112|20
CTTGAACTCCTGACCTCAAG

>6732649|20
CAAAATGGCCAGCCTTTCTG

>6733713|20
ATTAATACATTTCTACTAAT

>6734672|20
TCAGCTACTTGAGAGGCTGA

>6735391|20
TTCCTTAGTTTACTAAAAAA

>6735657|20
ATCGCTTGTAGAGATGCGAT

>6735700|20
CTCGAACTCCTGAGCTCAAG

>6739232|20
CCAGTTTCTAAAGAAGCTTG

>6740113|20
ATACAGTGAGATGACTTTAT

>6740245|20
TTTTTAATTTAAATTTTAAA

>6740246|20
TTTTAATTTAAATTTTAAAA

>6740787|20
TATTGATTTCCAAAGCAAAA

>6741040|20
CTGGATGGTAGAGCATACAG

>6743871|20
TCTATTTCTATAAAAATACA

>6744363|20
AACTCCTGACCTCAGGTGAT

>6745717|20
CTGACTGGGAACCCAGGCAG

>6748488|20
AATCAGTAAGTTTACTGAAT

>6749100|20
TTTATACAGGGCTTTAAAAA

>6752654|20
AAAAATGCTTCAGGAATTTT

>6753194|20
AACTCCTGACCTCAGGTGAT

>6754113|20
CTTGAACTCCTGACCTCAAG

>6755212|20
AAAAAAAAAAATTTTTTTTT

>6755214|20
AAAAAAAAATTTTTTTTTTT

>6756975|20
GATAAAGTTAGAACTGTAGC

>6757709|20
ACAGACCAGTACTGGTCCAT

>6757832|20
TATATTAATCCAATTATATA

>6758205|20
GAGATTTCTAAAGAAAACTC

>6758992|20
TATATATATAAATATATATA

>6758993|20
ATATATATAAATATATATAT

>6758995|20
ATATATAAATATATATATTT

>6758996|20
TATATAAATATATATATTTA

>6758997|20
ATATAAATATATATATTTAT

>6758999|20
ATAAATATATATATTTATAT

>6759000|20
TAAATATATATATTTATATA

>6759001|20
AAATATATATATTTATATAT

>6759004|20
TATATATATTTATATATAAA

>6759005|20
ATATATATTTATATATAAAT

>6759006|20
TATATATTTATATATAAATA

>6759012|20
TTTATATATAAATATTTATA

>6759015|20
ATATATAAATATTTATATCT

>6759017|20
ATATAAATATTTATATCTAT

>6759682|20
GGCTAAATAAGTGATTAGCC

>6760611|20
AGTGTGACTTTAGACACACT

>6762605|20
TGCCCCCAGTGCAGGGTGCA

>6764285|20
CTCTGCTTTGGAAAACACAG

>6765452|20
CTTGAACTCCTGACCTCAAG

>6765753|20
AACCCCTGACCTCAGGTGAT

>6765891|20
ACCCCAAAACATTTTGGCTT

>6766149|20
CTTGAGCCCAGGAGTTCAAG

>6768396|20
GAGTTACTAGGTAGTAAGGC

>6770408|20
ATCTCCTGAGGTCAAGAGTT

>6770670|20
TAATTGTTTTGAAATAATTA

>6771033|20
ATTAATATAATTAAAATAAT

>6771342|20
TTCTCACAATTTTTTGAGAA

>6772989|20
ACTTGTCCATTTGTACAACT

>6773405|20
TAAGGTGGTGGATCACCTGA

>6773416|20
ATCACCTGAGGTCAGGAGTT

>6778451|20
CTTCAGTGTTAAAGCTGAAG

>6779255|20
TTGCTGAAGCACATCAGCTA

>6779567|20
CTCAAGCCCAGGAGTTTGAG

>6780945|20
AACTCCTGACCTCAGGTGAT

>6781825|20
ACAAAAGCCACGGCTTCTCT

>6782023|20
TTAAATTTTTTAATTTTTAA

>6782030|20
TTTTAATTTTTAAATAAAGA

>6782033|20
TAATTTTTAAATAAAGATGA

>6782425|20
AACTCCTGACCTCAGGTGAT

>6782599|20
TATAAATGCTGGGACTTATA

>6782648|20
AAGCATTTTCAAAATTTCTT

>6783530|20
GAAGGATCTTGATATCATTC

>6783945|20
TTTTTTTCTTGAGAAAAGAA

>6784945|20
CCCACAGGGTAGGCTGTGGG

>6785674|20
AACTCCTGACCTCAGGTGAT

>6787194|20
AGCACCTGAGGTCAGGAGTT

>6788878|20
ATATATATATATATATGTGT

>6788937|20
ATATACATATATACGTATAT

>6788958|20
TACACACATATATACGTGTA

>6788959|20
ACACACATATATACGTGTAT

>6788969|20
ATACGTGTATATATACATAT

>6788970|20
TACGTGTATATATACATATA

>6788977|20
ATATATACATATATATGTAT

>6788978|20
TATATACATATATATGTATA

>6788980|20
TATACATATATATGTATATA

>6788981|20
ATACATATATATGTATATAT

>6788982|20
TACATATATATGTATATATA

>6788983|20
ACATATATATGTATATATAT

>6788990|20
TATGTATATATATACACACA

>6788991|20
ATGTATATATATACACACAT

>6788994|20
TATATATATACACACATATA

>6789002|20
TACACACATATATACGTGTA

>6789003|20
ACACACATATATACGTGTAT

>6789013|20
ATACGTGTATATATACGTAT

>6789027|20
ACGTATATACGTATATATAT

>6789038|20
TATATATATACACACATATA

>6789046|20
TACACACATATATACGTGTA

>6789047|20
ACACACATATATACGTGTAT

>6789054|20
TATATACGTGTATATATATA

>6789064|20
TATATATATACACACATATA

>6789072|20
TACACACATATATACGTGTA

>6789073|20
ACACACATATATACGTGTAT

>6789080|20
TATATACGTGTATATATATA

>6789085|20
ACGTGTATATATATACACAT

>6789090|20
TATATATATACACATATATA

>6789113|20
TATATATATATATATGTATA

>6789114|20
ATATATATATATATGTATAT

>6789115|20
TATATATATATATGTATATA

>6789190|20
CTTGACCTCCTGGGCTCAAG

>6790022|20
TAAATAATAAGTATAATTTA

>6790975|20
TTAAGGTAGCTCCCCCTTAA

>6791345|20
TATAACATAAGTATATTATA

>6791381|20
ATATTTTAACATGAATATAT

>6791485|20
ACTCTATTTGGAGATAGGGT

>6792938|20
CCTATCCATCCATGCCTAGG

>6793293|20
TTCTGCAAAGTTTGGCACAA

>6794203|20
ACCACCTGAGGTCAGGAGTT

>6794388|20
AAAAAAAACAAGATTTTTTT

>6794390|20
AAAAAACAAGATTTTTTTTT

>6797647|20
AGAGTGGTGGGCAACACTCT

>6798397|20
GGGCTCCAGCTCTGTTGCCC

>6799912|20
TTTGAAGAACTTACTTCATA

>6799944|20
TATGCCCGGGCCCAGGCCTA

>6800855|20
TGGTCACCATTTAGTGATCA

>6801636|20
CCACATCCCTTGGTTTGTGG

>6801785|20
TCCCACTGGGTCCACTTGGA

>6802387|20
GCTTACTCATTTGGGTCAGC

>6802549|20
TATATATATATATATAAATA

>6802550|20
ATATATATATATATAAATAT

>6802551|20
TATATATATATATAAATATA

>6802552|20
ATATATATATATAAATATAT

>6802553|20
TATATATATATAAATATATA

>6802554|20
ATATATATATAAATATATAT

>6802555|20
TATATATATAAATATATATA

>6802556|20
ATATATATAAATATATATAT

>6802557|20
TATATATAAATATATATATA

>6802613|20
TATATTATAATTATATAATA

>6802665|20
ATAAATATAATTATAATTAT

>6802694|20
TATTTATATTTACATAAATA

>6802752|20
ATTTATATATTTATTTATAT

>6802753|20
TTTATATATTTATTTATATA

>6802755|20
TATATATTTATTTATATATA

>6802777|20
ATGTATTTATATAAATATAT

>6802780|20
TATTTATATAAATATATATA

>6802781|20
ATTTATATAAATATATATAT

>6802786|20
TATAAATATATATATTTGTA

>6802787|20
ATAAATATATATATTTGTAT

>6802791|20
ATATATATATTTGTATATAT

>6804517|20
AACTCCTGACCTCAGGTGAT

>6804816|20
CTTGGACTCCTGAGCTCAAG

>6804943|20
TGTAATATTTTAATATTTTA

>6805306|20
TCACAGTTGTGCAACTATCA

>6806149|20
AACTGGGCTCCAGCCTAGGT

>6808293|20
TGTGCTTCCCAGGCAGCTCA

>6808863|20
TGAGTTCTCACGAGACCTGA

>6809295|20
GATCCACAAAGTTGTGCAAC

>6810058|20
ATTATTTTTTTAAAAAATAT

>6810210|20
ATAGCCATCATGATGGATGT

>6814613|20
TTTAATTCTTTAACATTAAA

>6815044|20
TCATATAAAAATTAAGATGA

>6815601|20
AACTCCTGACCTCAGGTGAT

>6816023|20
ATCACCTGATGTCAGGAGTT

>6816862|20
CTAATTCTTGGAAGAGTGAG

>6817721|20
TTATGTACATTTTTATATAA

>6818964|20
GGCAAGTGGCTCCTCTTTCC

>6819128|20
TGGTCAGGAGTTCCAGACCA

>6822086|20
AACTCCTGACCTCAGGTGAT

>6823124|20
CTCGAACTCCTGAGCTCAAG

>6823933|20
GCACATTCACATCGATGTGC

>6824224|20
TCCCTCTCAGGTGCAAGGGA

>6824358|20
AACTCCTGACCTCAGGTGAT

>6825699|20
TGGATTTGTGAACTCATCCA

>6826100|20
GTTTGAAACCAGACTCAAAC

>6826739|20
ACTATCATTTAAATGATTTT

>6828835|20
CTTGAGGTCAGGAGTTCAAG

>6829265|20
TTTAAATTTTAAATTTTTAA

>6829269|20
AATTTTAAATTTTTAAAAAT

>6829279|20
TTTTAAAAATTTTTTTGAGA

>6829359|20
CTTGAACTCCTGGGCTCAAG

>6831487|20
TTTCCATTTTTAAAAGGACA

>6832562|20
AATTCTCTTTCAAGAAAACT

>6832603|20
ACTAAAATTTTAATTTTTCT

>6833123|20
CTAGGATCACTTGAACCTGG

>6833813|20
CACTTTGGGAGCCCAAGGTG

>6833977|20
TCTGAGTCCAGGGATGCAGA

>6835108|20
ATAATGTAAAATTGAATTAT

>6837273|20
ATCACCTGAGGTCAGGAGTT

>6837747|20
TGGTAAAAACATTTAAACCA

>6837810|20
AGAGGTAATAGATTTCCTGT

>6838600|20
TCAAAAGAAACTACATTTGA

>6839038|20
ACCATCCTGCCCAACATGGT

>6839680|20
AATGAAACTACAGATTCATT

>6842163|20
CTCGAGCTCAGGAGTTTGAG

>6844878|20
GGACCTCAGCCCCGAGGCCC

>6845280|20
CCGGAAGGCGGGCTTTCCTG

>6845558|20
GCGCTCGGGGTCCCGGTCGC

>6846148|20
CCTGCTCTCCGGCGGGCAGG

>6846312|20
TTCGCTTCCCGGGAAGGGAA

>6850399|20
CAGACTGTGTGCAGAGTGTG

>6851368|20
CTTTGTCCTGTAGCACAAGG

>6851775|20
GAGTGTACGGTCATTCACTC

>6852964|20
ACATTTCTTGAAAGAAACGT

>6853794|20
TTTTTACAAGTTTTGAAAAA

>6854642|20
CTTTGGAGAGGTCACCAAGG

>6855730|20
TTATTTCCTTTACGAAATGA

>6855833|20
CATTTTCATTCATGAATCTG

>6857022|20
AAATAAAACGTGTTATATTT

>6857985|20
AAATAATTTATATATTATTT

>6857996|20
ATATTATTTAAATATAATTT

>6858269|20
AACTCCTGACCTCAGGTGAT

>6859210|20
CTTGAACTCTTGGGTTCAAG

>6859739|20
TTAATAATAATTACTATTAA

>6859744|20
AATAATTACTATTAATAATT

>6860383|20
CTTGAGCCCTTGAGGTCAAG

>6861544|20
CCCTTGTCATTTGATGAGGG

>6862919|20
CAAGCTGAGGACTTAGCTGG

>6863709|20
TGTATGTTTTTAAAGAAACA

>6863857|20
CTTGAATTCCTGGACTCAAG

>6864020|20
ATCTCCTGAGGTCAGGAGTT

>6864770|20
AAATTAAAAAATTTTAAATT

>6864833|20
CTTGAACTCCTGGGCTCAAG

>6864977|20
TCCATTCACCAGTTAATAGA

>6865788|20
CTTGAACTCCTGGGCTCAAG

>6866587|20
AAAACACAAAATTTTGTTTT

>6866880|20
AAATTGTGACATTAAAATTT

>6867787|20
AAAAAAAAAAATTATTTCTT

>6869308|20
AACTCCTGACCTCAGGTGAT

>6871917|20
CTCTGTTACGAGAAACAGTG

>6872853|20
CAGGCCATAAATCTGGCTTG

>6873066|20
AGTCGGCTACCTACCAGACT

>6873203|20
TAATATGTGAGCACATAATA

>6873224|20
TTTTGTACTGTAGCACATAA

>6873401|20
ATTATTAATAAATTGATATT

>6873427|20
ATTATTCATAAATTAATACT

>6873681|20
TTTTAAAAATTTTTTTTAGA

>6875668|20
GTACTAACAGATGAAAGTAC

>6878690|20
TATTTTATTTTAATTAATTA

>6879162|20
AGCCACCATGCCTGGTAGCT

>6879317|20
TATTTTTAGGACTGAAAATA

>6881616|20
CAAACTGTTTGAACAGTTTG

>6882442|20
CTGAAATTTAAAAATATGAG

>6883308|20
CCCGTGGAACCTCCCTCGGG

>6883386|20
TCATACAGAACTTTCTATGA

>6883478|20
TATTAAATTAAAATTTGAAA

>6883763|20
ATTTTGTGACCTTAGAAAAT

>6884100|20
TGACTCTGAGTTCAGTGTTA

>6884537|20
TGTAGATATGTATATGTAAA

>6885726|20
ATGAAGAAAGTTTGCTTAAT

>6885841|20
AATCATCTTGGATGATGTTT

>6885930|20
TTGAAATCTGAATATTTCAA

>6886941|20
GCTTCAAAACTTTTTGAAAC

>6887717|20
TCTTCATGTTGACATGAAAA

>6889184|20
AACTCCTGACCTCAGGTGAT

>6891784|20
CAAAATAGAATTCTAGTTTG

>6892041|20
CCTAACTTTTTATATTTAGG

>6894283|20
TATTTTTATTTATAAATTTA

>6894296|20
AAATTTAAAAATTTATTTTT

>6894299|20
TTTAAAAATTTATTTTTTAA

>6894916|20
CTTGAACTCCTGGGCTCAAG

>6894974|20
TGGGTGGGAGCTCCCGCCCA

>6897529|20
TTTACTTCTTTAGAAGTTGA

>6898075|20
ATGCCAGGTGGACATGGCAT

>6898090|20
GGCATACATGTATGTATGGC

>6898353|20
TGTGCAAATGGATTCCCACA

>6898655|20
ATATATGTATCTACAGATAT

>6899770|20
CCAGCTACTTGAGTATCTGG

>6900038|20
ATCACCTGAGGTCAGGAGTT

>6902174|20
ATTGTAGGCCTGCCTCCATT

>6902637|20
GACTGCTTTCAAAAGAAGTC

>6902759|20
ATCACCTGAGGTCAGGAGTT

>6903363|20
CCCAGTCTTGGAACACTGTG

>6904215|20
TGATTCTGTATACAGGTTCA

>6905560|20
GCATATATTAAAAAATATAC

>6905627|20
TGTTATTTACTTAAACAAAA

>6905802|20
TAACTAAGATCTGTTTGTTA

>6906209|20
TTGGGTGGGGACACAGCCAA

>6906556|20
GAAGGTTTTTTAAAAAGTTC

>6906610|20
AACTAGAAACATTTTTAGCT

>6907444|20
CTTTCCTGTGCAAAGGAACG

>6908901|20
CATCTTAATAGATGAAGAGG

>6909692|20
AAATTATATATATATATATT

>6909876|20
CTTGAAGTCAGGAGTTCAAG

>6912195|20
TGTTTTAAAAATGTAAAAAA

>6914309|20
TATGTGTTTAGATACAGATA

>6914490|20
TCATCTTTGCACAATGATGA

>6915217|20
GTAATTCTGGACACAATTGC

>6915273|20
TTGTATCAATCTGGATCCAA

>6915324|20
TCCTCATAGGGCTATAAAGA

>6916804|20
AGAAGCCAGGGCAGACTTCT

>6917455|20
ACTTGTTCAATTAAAAAAGT

>6917744|20
ACAAATATTTGAATGTCTGT

>6918408|20
AGTATTATTACAATAAAATT

>6918964|20
TAGTTAAAGGACTTTACATA

>6919630|20
CTTGAGCCCAGGAGTTCAAG

>6921233|20
CTTGAACTCCTGACCTCAAG

>6922254|20
AACTCCTGACTTCAGGTGTT

>6922473|20
TTCATCCATCCATGGGTGCA

>6922973|20
AAAAAGATAACTATTTTCTT

>6923685|20
TTTTAAAGTAAACTTTTTAA

>6924735|20
TTGGTTCCCTTGGGACCCCA

>6925016|20
TGAAATTTTTTAAAAATTAA

>6925210|20
TTAGCATGCCAGTATGCAAA

>6925840|20
GAAAAATTAAATACTTTGTC

>6926914|20
TATGTATTTCTATATTCATA

>6927474|20
GATTCTCTGAACAGACCATC

>6927801|20
TTATTTATATTTATAGATTA

>6928368|20
TTTTTTTTTTTAAAAACAAA

>6928369|20
TTTTTTTTTTAAAAACAAAA

>6929055|20
AGTCTTCCTTGAGCTAGACT

>6929103|20
ACCTGGTAGTTCTGCCAGTT

>6929404|20
AACCTCAAATAGTTCAGGTT

>6930037|20
TCATCTTGATGTCAAGAAGA

>6930248|20
AAACAACGTATGCATTGTTT

>6930374|20
GAAATGCAAGTTTACTTTTC

>6930411|20
AAAAAAAAACATTGTGTTTT

>6931063|20
AAACCATAGGTCTATCCTTT

>6931501|20
CACATTAGATTTCTGATATG

>6931950|20
AAGCTGTAACATTTCATCTT

>6932054|20
TAAAATTCATTTCAGTTTTA

>6933035|20
CCACAAATTAAAATTAGTCG

>6933240|20
ATAAAGCCCCTGTGATTTAT

>6934232|20
GGTGCTGTTGAAACTGAACC

>6935559|20
GGTCTCGAACTTTCCTGACC

>6935909|20
TTATTTTGTAAACAAGAAAA

>6936069|20
ACTGTTTCTGTAGGAAAAGT

>6936644|20
AACTCCTGACCTCAGGTGAT

>6936723|20
AAATGAACATTTCTTAATTT

>6938178|20
CAAACAGCCGTGGCTTTTCG

>6938224|20
TAGCAACATTCATGGTGGTA

>6938440|20
TTTTGTGCTAGATCACAAAA

>6938680|20
GACAGAAGACGACTTCTCTC

>6940860|20
TTCAATAAATACTTATTGAA

>6941271|20
TTTATTTCTAAAGAAGGAAA

>6941807|20
CTTGAGGTCAGGAGTTCAAG

>6943175|20
ATCCCCTGACTTCAAGTGAT

>6944122|20
TCATGGAGTGTAGTCCAGGA

>6944166|20
GAACAAGGAGGTCGTGGTTC

>6945216|20
TCACACAGAAATCTTTATGA

>6945436|20
AAATGAGAGTTCTGACATTT

>6946467|20
AATTATTTAGTTGAATAACT

>6948233|20
CAGAGTCTAAATAAACGCTG

>6948417|20
TGAGAAGCTGGAGCATATCA

>6949120|20
AATTGAACTTGAGTTTTATT

>6949192|20
TTCCTTTTAAATAAAAGCAA

>6949466|20
TTCTTGATTGCATTCAAGAA

>6949645|20
GATTAAATCATGTTTTAATC

>6950576|20
GTCTTCCCTGGAGGGCAGCC

>6950713|20
CTTGACCTCCTGAGCTCAAG

>6951735|20
AAACAAAAAGTTTTTTATCT

>6952563|20
CCAGGTTCTTGAGAAACTAG

>6952996|20
TTTTTATCTTCAGAAATAAA

>6954513|20
AAAGATTTGCTCAAATGTAT

>6955884|20
ACTCTGTCATGTGGCAGTGT

>6956319|20
TTCACCCCAAATGAGATGAA

>6956445|20
GACTGAATTTGAATTCCCTC

>6960906|20
TCCCTAAATTGATTTATGAA

>6961043|20
ATTTCAAGACTTCCTGTAAT

>6961316|20
TAGACCTAAGTTTAAATCTA

>6961614|20
GGCAAGAGAGTTCTCTAGAC

>6961887|20
CTTGAAGTCAGGAGTTCAAG

>6962281|20
TTCTAGGTATTTACCTAAGA

>6962966|20
TTTTCTTTCCTGAAATTAAA

>6963459|20
TTAATTAAAAATATATTTAA

>6964093|20
TTGCTCACTCTACTCAGCAA

>6964870|20
CTCGAACTCCTGAGCTCAAG

>6965476|20
AACTCCTGACCTCAGGTGAT

>6965804|20
AAGTATCTGTCCTCATACTT

>6969107|20
TTTTAAAAATTTTTTTCCAA

>6971522|20
AAGGCCCTGTGCAGTGTCTT

>6972962|20
TTGTGTGGCCAGTCACAGAA

>6973476|20
GTTGGGGTGCCCTCCCCAGC

>6974503|20
TATTTAACAGATGCTATATA

>6974761|20
TAAGGCCAGGTCTGGCTTGA

>6975170|20
TTACTTTTTGAAAAAAGAAA

>6975982|20
ACTGATCCCCTGGGGTCTGT

>6976112|20
GTCTGTTCCCAGGTGCAGAC

>6977200|20
AGTGGCATGTTCATGACAGT

>6978110|20
ATGCCCAAGTTCTTGGGCCT

>6979105|20
TGTTTTGTGACCTGAAAACA

>6979323|20
GTCCTGCAGCCCTGCTGGGC

>6979568|20
TCAGAAATGTCCACTTCTCA

>6982443|20
TTCTGGGGCTGGCCCAAGCA

>6982565|20
AGAGCAGCCAGGGCTCCTCT

>6984077|20
CTGGTTGTGTCCACAAGAAG

>6984738|20
AGAAGCATGTTCCAGCTTCT

>6984769|20
ATTTATAAACTTTAAAAAAT

>6985156|20
TGCACACTGGGCAGTGGGCA

>6985422|20
AAAGGGTCACTTCTCCCTTT

>6985787|20
AGTGGAGCCCTGGTCCCACT

>6986959|20
TCTTTAAAATTTTGTAGAGA

>6987515|20
AATATAATGCACATAATTTT

>6987764|20
CCACTGCCTCAAGCTAGTGG

>6988358|20
AAGTACTGAAATCATTGCTT

>6989201|20
AAAGAACAGTTCTTTTCTTT

>6990865|20
CCCCTGCTCTGGAGCTTGGG

>6991095|20
CTGGGGCATAGATGCCTCGG

>6992468|20
TCCATGTACCTGTTGATGGA

>6996498|20
CCAGAGGCAGATGCCTGTGG

>6998247|20
ACTTTTGTCAAGAGAAATGT

>6998519|20
CAGCCCTGGGGCCACGGCAG

>6998523|20
CCTGGGGCCACGGCAGCAGG

>6998891|20
TCTTGGCTGAGCTGCCCAGA

>6998904|20
GCCCAGACACATGACAGGGC

>6999814|20
CCCTTCGTCACGGCGCAGGG

>7001825|20
AGGCCGTACAGGTGAGGCCT

>7002310|20
TTTAGTATTTTAATATTACA

>7002631|20
ATCACCTGAGCCCAGGAGAT

>7002881|20
GCTGTGATGGGCAGCACGGC

>7004334|20
CAATGACACTTGGGTTATTG

>7005213|20
ATCAATGAATCTTTTTTGAT

>7005679|20
TACAGGCGTGAACCACTGTA

>7007660|20
CTTGAACTCCTGACCTCAAG

>7007994|20
GATTTTCTACATACAAGATC

>7009359|20
CAGATCCCACATAGGAACTG

>7010193|20
CATCTGCCCAGGGGCAGGGG

>7011794|20
TGGGCCCTGTCCGAGGCCCA

>7013004|20
GAGGCCACCGTGGTGGACAC

>7014133|20
CATGTGCCATTTGGGACTTG

>7014199|20
CCAGCCAGCCAGCCAGCTGG

>7014313|20
CAAGGGCCAGGTGCCCCGTG

>7014380|20
TGAAGGGGATTTACCCTGCA

>7014800|20
CCCGCCGCCTGGGCAGCTGG

>7014864|20
GCTGGCGGGGCCCTGCCACC

>7015267|20
CCCACAGGACCTCCCCTGGG

>7015451|20
AAGCTGAGGGGCCCCTGCTT

>7016076|20
GCTCGAGCAGGTGCTGCAGC

>7017704|20
AAGGACTCATGTGATTCCAT

>7020474|20
GGCAGTCTGGGCCGACTGCC

>7020728|20
CTGTCTCTCCAGCTAGACAG

>7022364|20
GGTCCCTGGGGCGAGGGGCC

>7023737|20
CCTCCCCAGACCTGGTGGGG

>7024583|20
TCTCTCCCAGGTTGGAGAAA

>7026004|20
TTCTGGGACTGGTCGCAGCA

>7027079|20
ATCACCTGAGGTCAGGAGTT

>7027501|20
TGGCCTCAGGGCTGACTCCA

>7027729|20
CCAGCATTTGAAAAGTCTGG

>7030209|20
TGTTATAAAATTATATAATA

>7032235|20
GGGTGACTGCCCTGTCACCC

>7033133|20
AACTCCTGACCTCAGGTGAT

>7036257|20
GGGCTTCTTGGAAGAAGGCC

>7038928|20
CCTGGACCTGGAGGTACTGG

>7045599|20
TTCATCGGGGACCCGATATA

>7045640|20
TATTTTCTTTTAAGAACACA

>7047756|20
CAACCTGTAGATACTCGTTG

>7047940|20
TGGTCCCCAGGTGGGCATCA

>7048404|20
AATGAAAACCCGGTTTCATT

>7048441|20
ATTGAAACGAGCCTTTCAGT

>7048756|20
CCGTCCAACGGGTTGGGCCG

>7048971|20
GACTGAGTCTAGACTGAGCC

>7049220|20
CAGGAGCCATCTGGGACCTG

>7050866|20
TATATATATATATATTTATA

>7050867|20
ATATATATATATATTTATAT

>7050868|20
TATATATATATATTTATATA

>7050869|20
ATATATATATATTTATATAT

>7050870|20
TATATATATATTTATATATA

>7050871|20
ATATATATATTTATATATAT

>7050872|20
TATATATATTTATATATATA

>7050873|20
ATATATATTTATATATATAT

>7052349|20
CTTGAACTCCTGGGCTCAAG

>7053305|20
AAAAAACCTGCAGGTATTTT

>7055169|20
TTTGTTTTTTTAAAAAAATA

>7055170|20
TTGTTTTTTTAAAAAAATAA

>7055171|20
TGTTTTTTTAAAAAAATAAA

>7056222|20
TCATACAAAAATTTGTGTCA

>7056711|20
GACTGGGGCCTGCCTCAGGC

>7056884|20
TAAAAAATATATATATTTTA

>7057940|20
AACTCCTGACCTCAGGTGAT

>7058824|20
AATTATACTGTAGTTTTATT

>7061368|20
TGTCAAGTGAACAAATGACA

>7063111|20
AATTCTTTATTTTAAGACTT

>7064163|20
ATTATGGTGGACACAATATT

>7064242|20
TTGTCTATTTGAAGAGAGAA

>7065276|20
ACCCACCTTGGAAGCTGGCT

>7065726|20
GGGAATACATAGGTATTTCC

>7066417|20
AAAATAAGAGGTGGTATTTT

>7067842|20
CCACTCCTCCAGAAGAGAGG

>7068627|20
CGTGCCAGGGGCCTGGGGCG

>7069253|20
GGACCAGGAACTCCTGGGGC

>7070334|20
GGCCGGCTCCTGGGCCGCCC

>7070984|20
CTGGGAACACCTGTGCCCAG

>7070992|20
ACCTGTGCCCAGGTGCAGGT

>7071578|20
CATGCCATGAACATGGCGGG

>7071613|20
TTCCAGACCCAGCTCTGGCA

>7073646|20
CAGTGCTTAGGTAAGCAGAG

>7074007|20
TGGCAGTGGACCTGCTGCCA

>7074380|20
CAAACAACAGTTTGTGTTTG

>7074508|20
ACAAAGGTGAACTCCTTTTT

>7074969|20
TGGAGGAAGAGCTTCTTTCA

>7075575|20
TTTAAAAAATTTTATTTTAA

>7077080|20
GGGACCTGTACACAGGTGCC

>7077431|20
ATTTTGTGAACTCACATACT

>7080076|20
GGATTGCCTGAAGCCAATGC

>7080362|20
ATATGTTTAGATACACACAT

>7080521|20
CTTTGTGTAAGTACACTATG

>7081425|20
GAATGCACAGATGTGCCCTC

>7083661|20
TGGTTTTTTTTAAAAAAAGA

>7084531|20
TGTCTTCCTAAAGGAATAAA

>7087095|20
AGTCAGGCCTGGGCTGGACT

>7087345|20
ATCAGCATTAAAAGGCTGCT

>7088186|20
AACTCCTGAATTCAGGGGAT

>7088260|20
AAATATTCTTTAGTATATTT

>7090142|20
GAGAATTGTGAATATTTCTC

>7092242|20
CTTGAACTCCTGATCTCAAG

>7094970|20
AAAAAATCAGTTGTTTTTTT

>7094980|20
TTGTTTTTTTTAAAATAAAA

>7095239|20
ATCACCTGAGGTCAGGAGTT

>7095463|20
AAAAAAAAAAATCTTATTTT

>7095810|20
TGTATCTGTGTACAGAGACA

>7096076|20
TAAAAAATATTTGTTGTTTA

>7096214|20
TTTTTATTTCTAAAAAATAA

>7096379|20
AGAATGTGTGAACACATGAT

>7096637|20
CAGTTATGAAGTCATGATTG

>7096911|20
AGCCAGGCAGGTGCCCTGCT

>7097029|20
TACTACAGCCTGCTATAGGA

>7098267|20
AAATTCATATTTAGAAATTT

>7098700|20
TATTTCAACAGGTAGGAATA

>7099520|20
CTCTGAATTAAAATTAATAG

>7103273|20
AGAGGCAGGGGCCCTCCTCT

>7103531|20
CGGGTGCTTAAAAGCACAGG

>7103725|20
AAGAAACGCCTGCCTTTATT

>7108469|20
ACAATTAAAAGTTTAATTTT

>7109006|20
TTAGTTTAAAATTAAACTTA

>7110804|20
AAGGAGCCCCAGGGGGCCTT

>7113567|20
ACGTCTTTGCTCAAAGCCTT

>7113855|20
AGCAGGGCCTGGGACCTGGT

>7114291|20
CCATGGACAACTCTCCTTGG

>7114601|20
GCTTGAACAACTGGACAAGC

>7115838|20
GTTTACCTGCCCAGGCACAC

>7116359|20
AATATTTAAATTTATATTTT

>7116530|20
TTTTATTTTAAAAAATAAAA

>7116689|20
CTCCCTCCTCAAGGGAGGAG

>7117386|20
TTCGAAGCACCTGCGTCGCA

>7117602|20
CCTCCTAGGTGCCTGGGAAG

>7117616|20
GGGAAGATGTCCAGCTGCCC

>7117778|20
ATCTGGGTTGAAATACAGAT

>7120283|20
GAGCCCAGAAGTCTAAGCTC

>7120823|20
CTTGTATAACATAAGACAAG

>7121907|20
GGTGTTTGGTGCCAAAGGCC

>7122199|20
AACTCCTGACCTCAGGCGAT

>7123000|20
TTGGATTGGGGCCCATCCTA

>7123060|20
CTCCTATTTCCAAATAAGGG

>7123762|20
CAAGTTGTACCTACAAAGTG

>7126411|20
GTGTGGGACAAGGCACACAC

>7126870|20
GGAAGGAAAGTTTTACTTCC

>7128657|20
TTGAAAAATCCATTTATAAA

>7129282|20
TGCATGCCACATGCTATGCA

>7130698|20
CAGACCCAGGCCTGGCCCTG

>7130782|20
GAGAGGGAGTCCTCCCAGTC

>7131116|20
CAGTCAGAGCCCGCAGACTG

>7131458|20
ATATACATTAAAATGTAGTT

>7132567|20
ATGGAGAAAAATCTCTGCAT

>7135375|20
TATATTCATTTATGATGATA

>7135944|20
AACTCCTGATCTCAGGCGAT

>7136087|20
GAGAAGACCTAGGTTTTCAC

>7136299|20
TTTTCACAGGACTGGAAAAA

>7137109|20
AATGGCCACCAGTGGCCTAT

>7137883|20
AGGCACCAGAGCTGTTGTCT

>7138380|20
TGAACTGAACCTTCAGATCA

>7140318|20
TAAAAGAAATGTTTTTTTAA

>7141170|20
TTAGAACAGAGCTGGTCTAA

>7141385|20
CTGCTATGCCAGCAAAGGAG

>7142192|20
GTGATGTTTCTAAAAAGCAC

>7142275|20
ATCTCTTGAGGTCAGGAGTT

>7143980|20
GCTCTAGCAGATGCTGGGGC

>7143988|20
AGATGCTGGGGCCAGCTGCT

>7144210|20
TATTTGTATAAATACATATA

>7144214|20
TGTATAAATACATATATATA

>7144217|20
ATAAATACATATATATATAT

>7144222|20
TACATATATATATATAAATA

>7144223|20
ACATATATATATATAAATAT

>7144225|20
ATATATATATATAAATATAT

>7144227|20
ATATATATATAAATATATGT

>7144228|20
TATATATATAAATATATGTA

>7144243|20
ATGTACACACATATATACAT

>7144469|20
AAGCACAGCCTGCAGTGCAT

>7145481|20
ACTGTACGGGGCTCTACAGT

>7148806|20
ATGGTCCTGAGCAGGGGCAT

>7150660|20
ATTATTAATAAATCAGTAAT

>7151814|20
TCAACTTGTCTACAAACTGA

>7153208|20
CATTCTCAAACTTGAGCAGG

>7153532|20
AAAGAGAAGAGCTCCTCCTT

>7154238|20
TTCTTGTCCCAGGAGAAGCA

>7154765|20
GGCTCCCAGGGCTGGGGACC

>7156185|20
TGCCTTTTGGTCAATAAGCA

>7157034|20
GGGAGCTGCTGGCTGCTCTC

>7161690|20
GTGTGTGTGAGCTTACACAC

>7161899|20
ACATACACACATATGCATGT

>7162229|20
TTTTCTCCTCGAAGAAAAAA

>7167354|20
GTGTGTGTGCGCGCCCACAC

>7167355|20
TGTGTGTGCGCGCCCACACA

>7167356|20
GTGTGTGCGCGCCCACACAC

>7167357|20
TGTGTGCGCGCCCACACACA

>7167358|20
GTGTGCGCGCCCACACACAC

>7167409|20
ATCAATTGGATTCAATTGAT

>7167786|20
GCTGTCCTCCAGGGCACAGC

>7168073|20
ACAATGTCTGGAGACATTTT

>7168114|20
CCAAGCTGCTGGCATCTGGG

>7168496|20
GGCTCTGTACGCACACAGCC

>7169277|20
AGCTCCTGTCAAGGGGAGCT

>7174380|20
TGTGTGTGTGTACATACATA

>7174383|20
GTGTGTGTACATACATATAC

>7174386|20
TGTGTACATACATATACATA

>7176352|20
TAAGTTAAAAATTTAACTTA

>7177252|20
AACTCCTGACCTCAGGTGAT

>7177419|20
GATAAACAGAGCTGATTCTC

>7178655|20
CTTTTGATTCTACTCAAAAG

>7178686|20
AGTCAGAAATGTTTATGACT

>7178898|20
CAACGGGAACCTTGCCATTG

>7188367|20
TGAGTCCTTTCAGTGACTCA

>7188402|20
GTCTTGGGGTTCCCCAACAC

>7189115|20
CTTGAACTCCTGACCTCAAG

>7189722|20
TAAACTGTATTTAGAGTGTA

>7190216|20
CTTGAACTCCTGACATCAAG

>7190469|20
TACAAGCAAAATTACATGTA

>7190702|20
TATTTAAAAATTTTTAGCTA

>7190795|20
ATCTGTTCTCAAGAGCTGAT

>7190901|20
AATTGGAATGTATTCCTATT

>7191372|20
AAAATTTGTTGACTATTTTT

>7192562|20
TTTAATTTTACATAATTATA

>7194050|20
CCCACCACCCAGGTGGTGAG

>7194421|20
CATGGCTCACTTCAGCCTTG

>7194856|20
TAGCTCTGTCAACAGAGTAA

>7195224|20
ATCACCTGAGGTCAGGAGTT

>7197050|20
CAGATGCATCTATCCACCTG

>7197687|20
GCTCCAGCTGAAGCTTGAAC

>7197832|20
GGAGGCTCAACTCAGCCACC

>7197983|20
CCATGCTCCCTGGAGCATAG

>7199072|20
TATATATAATTTTATATAAA

>7199077|20
ATAATTTTATATAAATTTAT

>7199084|20
TATATAAATTTATATTTATA

>7199089|20
AAATTTATATTTATAAATAT

>7199092|20
TTTATATTTATAAATATATA

>7199095|20
ATATTTATAAATATATATTT

>7199102|20
TAAATATATATTTATATTTA

>7199103|20
AAATATATATTTATATTTAT

>7199104|20
AATATATATTTATATTTATT

>7199147|20
TTATTTATATTTATTTATAA

>7199178|20
TATATTTTTATAAATATAAA

>7199180|20
TATTTTTATAAATATAAATA

>7199203|20
AAATATATAAATATAAATAT

>7199206|20
TATATAAATATAAATATATA

>7199207|20
ATATAAATATAAATATATAT

>7199208|20
TATAAATATAAATATATATA

>7199214|20
TATAAATATATATAAATATA

>7199215|20
ATAAATATATATAAATATAT

>7199246|20
AAAATTATATTTATAATATT

>7199247|20
AAATTATATTTATAATATTT

>7199287|20
TAAATATATATTTATATTTA

>7199288|20
AAATATATATTTATATTTAT

>7199294|20
ATATTTATATTTATAATTAT

>7199300|20
ATATTTATAATTATAAAATT

>7199307|20
TAATTATAAAATTATATTCA

>7199331|20
ATAAATATATTTATATTTAT

>7199332|20
TAAATATATTTATATTTATA

>7199334|20
AATATATTTATATTTATATT

>7199337|20
ATATTTATATTTATATTTAT

>7199338|20
TATTTATATTTATATTTATA

>7199343|20
ATATTTATATTTATAAAATT

>7199344|20
TATTTATATTTATAAAATTA

>7199365|20
ATAATATATATTTATATTAT

>7199366|20
TAATATATATTTATATTATA

>7199376|20
TTATATTATAAATATTATAA

>7199377|20
TATATTATAAATATTATAAA

>7199415|20
TTTATATATAGATATATAAA

>7199418|20
ATATATAGATATATAAATAT

>7199419|20
TATATAGATATATAAATATA

>7199831|20
GAAAAGATGAGCTTCTCTTC

>7200083|20
TTTCAACAATCTTGTTTGAA

>7200815|20
TAAATTCCATGTAGAATCTA

>7203437|20
ACTTTGGAATGTTCCAGAGT

>7206215|20
GCTTCCCCGCCCTGGGCAGC

>7208615|20
GGGGAGTGGGTCCAGTCCCC

>7208984|20
TCCTGGGCACCTGCTCAGGA

>7209344|20
TTGCTTCTGAGCAGGAGAAA

>7211495|20
GGGGTTCCCCTGGTGACCCC

>7211967|20
TGTGTTTTTTTAAAACCAAA

>7212451|20
TGGAGACTTTGAAGCCCCCA

>7212644|20
CAGCCCCTGCTCTGAGGCTG

>7213010|20
AGCTGTTCTGAAAACCAGCT

>7214687|20
CGCTTGCCTGAAGGGAAGGG

>7215708|20
CTTGAATTCTTGAGCTCAAG

>7215797|20
GAGGTCTTGAGCAAGGCCGC

>7216090|20
ATCACCTGAGGTCAGGAGTT

>7218229|20
AACCAAAACACGTTTTGGAT

>7219069|20
GTGCTTTATAAATACAGAAC

>7219436|20
AGCCAGTGATCTCACTTTCT

>7219772|20
TAAAAAAAATTTTTTTTGTA

>7220302|20
AAAATAAAAGCTGTTATTAT

>7220970|20
ATTCACCACTTGTGTTGACT

>7221046|20
AGTTCAGGGTTCCATGATCT

>7221474|20
TTGGCTGTGTCCCCACCCAA

>7222944|20
AGCTGTTTTCCAAAATGGCT

>7223746|20
CAGGTTTCATCTGAGGCCTG

>7224740|20
TCATTTGAAAATTCAAATTA

>7225689|20
ACCATATTGCTCAGTCTGGT

>7225975|20
TATGTAATAGGTATTATGTA

>7227092|20
AACTCCTGACCTCAGGTGAT

>7227794|20
TTAATTGGTTAATTAATTAA

>7227796|20
AATTGGTTAATTAATTAATT

>7227798|20
TTGGTTAATTAATTAATTAA

>7228113|20
ACAGAAGATCTATCTTAGGT

>7228153|20
TTATAAACTTTAGCTTTTAA

>7228309|20
GAATTCTATGTAGATAATTC

>7228431|20
ACTTCTATTGTATTAGAAGT

>7228685|20
AACTCCTGACCTCAGGTGAT

>7228864|20
ACTTCTAGTTGAGTAGAAAT

>7229635|20
GATCTCAGTTCACTGCAATC

>7230017|20
TTGTTCTTTTCAAAGAACCA

>7232427|20
CTTGGACTCCTGAGCTCAAG

>7233431|20
AACTGTGGGAACACACAGTT

>7233927|20
GTGGAACCCAGGGGACCCAC

>7236287|20
AGTGAGATGCACTTGTCACT

>7238788|20
CTGCAGAGAGCTCCCTGTAG

>7239284|20
TCACGAATATCTATGCATGA

>7239460|20
TGGAGATATAGATATCTTTA

>7239598|20
AAATATTATAAACAATACTT

>7240204|20
ATCACCTGAGGTCAGGAGTT

>7240442|20
TTTTGTAGACCTCTATTAAA

>7241070|20
TATTCGTAAACTAACCAATA

>7241323|20
GAATCCTAAAGTCAGGATGC

>7242615|20
GTAAGAAAAGGTTTTCTAAC

>7243991|20
AGAAAGTAAAATAACTTTAT

>7245069|20
TATATTCAAGATTGAAGAAA

>7246436|20
AGGTGCTAGTGCTGGGACCT

>7246664|20
TGACTGCAAGTTGGCAGTCA

>7247600|20
CATTCTAGACTTCCTGAATG

>7247606|20
AGACTTCCTGAATGAAGTTT

>7247642|20
TTTAAAAGATGTATTTTAAA

>7247650|20
ATGTATTTTAAAAAATGAAT

>7248483|20
TTTGACTTTCCAAACTGAAA

>7248611|20
CCAATACATACAAGTATTTG

>7248826|20
AACATAGGTGTACACATGTT

>7248870|20
TTTGGGGTATATATCCAAAA

>7249208|20
TGTGCACAAAGTTGTACATA

>7249906|20
CAATTTGCAAATGCAAAAAG

>7250406|20
ATATGTCTATGTACACATAT

>7251258|20
TGTTTCTTTTTAAATAAAGA

>7251260|20
TTTCTTTTTAAATAAAGAGA

>7251261|20
TTCTTTTTAAATAAAGAGAA

>7253188|20
ATCACCTGAGGTCAGGAGTT

>7255856|20
ATCACCTGAGGTCAGGAGTT

>7256019|20
GTGAGCTGAGATCATCCCAC

>7256208|20
TGAGTTCTCAGGAGAACTGA

>7257664|20
GGACACTCAAATTATTGTCC

>7258910|20
GCCCTCTGCAGGCAGGGAGC

>7259652|20
GCGGTGGGCACGCCCAGCCC

>7259765|20
CCAGTGCAGTCCTGCAGTTG

>7260854|20
TTATTTTTTCTAATTAATAA

>7261026|20
ATAAATGTGCCCCCATTGAT

>7261396|20
AAACATTTGTGCACATGTTT

>7262853|20
GATTTTCTAAATAAAAGATC

>7265384|20
AACTCCTGACCTCAGGTGAT

>7265829|20
GTAAGAAAACCTCTTCCTAC

>7266295|20
TATATTTATAAATTAATTTA

>7267252|20
TAGGCTCTGAACAGGGCTTA

>7267359|20
GGATAACACCAGTGATACCC

>7267919|20
AGCTAAGTGCCCACTCACCT

>7268211|20
CAGAAGCCAGCTGGCTTGTG

>7269086|20
CCTTTAACCATGATTCAAGG

>7269451|20
ACTGTTGATCTATTAACACT

>7269738|20
CTTGAATGTTGACACTCCAG

>7269747|20
TGACACTCCAGGGAGGGTCA

>7270070|20
TAAACACTTCAATGTGTATA

>7271566|20
CATTCTTTTGTATAAGGATG

>7271923|20
ACATCCGTGTTCATGGATGT

>7272901|20
TATATAATTGGAATCATACA

>7273123|20
CTATAAACATTTGTGTACAG

>7274125|20
ACACACATGTGCATGTGTCT

>7275349|20
TTTAAAATTTTAATTTTTCA

>7275675|20
AACTCCTGACTTCAGGTGAT

>7275810|20
TTTTGAAAAGATTTTTAACA

>7276604|20
ACTGTCGCCCAGGCTGCAGT

>7276788|20
CTTGAACTCCTGACTTCAAG

>7277200|20
ATGGGGACAGTTTCCCCCAT

>7277530|20
AATTGAAAATTTTTTTATTT

>7279594|20
TTTTTTCTTAAAAAAAAAAA

>7282234|20
CATCAGCTAAATAGATGATG

>7283334|20
CTACCCTAAACTTAGTGCAG

>7284567|20
TAAAATTAAGGTTATTATTA

>7284672|20
GTCCCTGCTCAAGCGGGGTC

>7286067|20
AGTGCCTGTCCACAGCCCCT

>7286178|20
TCAATGAGAACTTTCCTTGA

>7286345|20
TTACAATCATCTGCTTGTTA

>7288120|20
AAATTTTTATGTGACAATTT

>7288606|20
TCTTCTAGATCTGCAGAAGA

>7289390|20
GTGTTGCAGGGCTGGACCAC

>7289933|20
TCCCCGATGACCATTGGTGA

>7290203|20
CTGGCCTGGCTCCTGGCCCG

>7291029|20
CCCCCCAGGAGCCTGGAGGG

>7291194|20
GCAGCCCCCGGGGGATCTGC

>7293410|20
CCATCACTGTGCTGGGATGG

>7294711|20
GTCTTGCTCTGGAGCGAGTC

>7295068|20
AACTCCTGACCTCAGGTGAT

>7296017|20
TGAGAAGCAATTGGTTTTCA

>7296631|20
GGGAAGTTACTTCACTTCTC

>7297596|20
AAAGAGTGTCTACACTTTTT

>7298221|20
TTTTTTTTTTTAAAGCAAAA

>7298447|20
CTCTAAAATGGATATAAGAG

>7298721|20
ATCACCTGAGGTCAGGAGTT

>7299025|20
CTGCACAGCTTGCAGTCCAG

>7299605|20
TGGCATCATTTACGATACCA

>7301065|20
TGGAGTCACAGGTGACTTAA

>7301123|20
ATTTACTAGAACTAATAAAT

>7301429|20
TCTCAAAATTGATTTCTAGA

>7301624|20
TACAATCAAGATAGATAGTA

>7301997|20
TGATAAATTGGAACTTACCA

>7302502|20
GTTAAGAAAGTTTTCTCCAC

>7303047|20
AGAAAAACTTGACTTCTTCT

>7304488|20
ATACACATGCACATGTATGT

>7304490|20
ACACATGCACATGTATGTTT

>7304975|20
TAAATAAATTAATTAATTAA

>7304977|20
AATAAATTAATTAATTAATT

>7304979|20
TAAATTAATTAATTAATTAA

>7304981|20
AATTAATTAATTAATTAACT

>7305515|20
ATATTATATATATACGATAT

>7306423|20
CAAGTGGCGTGCCCCACTGG

>7307890|20
CTGCCATTTAGAAATGGAAG

>7308189|20
CAGTCACCCTGGTGGGACTG

>7308550|20
CAGCACTGCGTGGGGTGCTG

>7308692|20
TTGGGGTTTCCAAACCCAAA

>7309803|20
GCCAAGACCCTGGTTTTTGC

>7310521|20
AGCTGGCTCGTGATCCACCT

>7310820|20
CTTTATGGAGATGCAAAAAG

>7311039|20
GGTTCTTCCTGGGAGGACCC

>7313321|20
TCACCCTGGTTCCGGGGTCA

>7314440|20
CCACTGAGCCTGTTCTGTGG

>7314903|20
CCAGCCATGAACATGTATGG

>7317696|20
ATGCACAGACATGTGTGCAT

>7317764|20
TAAACAACAGTTTTTTTTTA

>7317794|20
GTCTATATTAAAATATTGTC

>7317874|20
AAGCATCAGAGCTGTTCCTT

>7318563|20
TCTGTTTGGTCCCCAACACA

>7319309|20
TTTCTCCTGGACAGATGAAA

>7319837|20
GGTTTCTGAAATCAGAACAC

>7320099|20
CAGTTTTGCGAGCCAGACTG

>7322399|20
ATCACCTGAGGTCAGGAGTT

>7323714|20
AGCCCAGAGATCTATGGGCT

>7323984|20
CCTAATATGATAATATTAAG

>7324991|20
ATAAATACAAGTGAATTAAT

>7325833|20
GGACAGCCCTGGGCCTGCCC

>7326825|20
AAAGAGCTGGGCAGGGCTTT

>7328899|20
AATAACATAGATATGGAATT

>7329077|20
GTTATCTATTGATATGTAAC

>7329713|20
ACTGCTTAAACTGAAGCACT

>7330173|20
CATTTTTAGACCAAAAAAAG

>7330220|20
TATATTTGCTAGCAGATCTA

>7330252|20
TATATATATACACATATATA

>7330265|20
ATATATATACATATATACAT

>7330266|20
TATATATACATATATACATA

>7330267|20
ATATATACATATATACATAT

>7330268|20
TATATACATATATACATATA

>7330269|20
ATATACATATATACATATAT

>7330270|20
TATACATATATACATATATA

>7330271|20
ATACATATATACATATATAT

>7330272|20
TACATATATACATATATATA

>7330285|20
ATATATACACATATATACAT

>7330333|20
ACATATATATATATATATAT

>7330335|20
ATATATATATATATATATTT

>7330577|20
AACTCCTGACCTCAGGTGAT

>7330713|20
TTCCTATTTACATAAAGGAA

>7331271|20
CTCTCTGTGAGCACAGACCG

>7332135|20
CAATTATATCTATATACATG

>7332193|20
TGCAGTTATAAATAATAGCA

>7332243|20
TTTTAAAATGAAGTTTAAGA

>7333754|20
CATTGAAGTACACTTCAAAG

>7333822|20
TAAGATAATTGATTGTCTAA

>7334841|20
ATTCCCAAATATGTGGAAAT

>7336347|20
ATATATATATATATATATTT

>7337033|20
AAATATTCCTTGAAATATTT

>7338054|20
CAACAAATATTTATTTGAGG

>7339792|20
TTTCAGCCTGAATGCTAAAA

>7340065|20
GGAAGGAGCCTGCTCGTTGC

>7340082|20
TGCTGGTAGAACTTGCAGCA

>7340228|20
CTTTGCCCACCTGGGCACTG

>7340604|20
ACCAAGGGCAAGCCCTTCTT

>7340757|20
ATTGTAATTCAAATTCCATT

>7341130|20
GCAAATATGGACATATTCTC

>7341633|20
AAAAGTATTAAAATAGTTTT

>7342676|20
TCTGGATCTAAAGCTCTAGA

>7344987|20
AGTGGAGGGAGCCCTCCGCT

>7346130|20
CCAGATTCTGAAGACTCAGG

>7346873|20
GGCAAGTTATTTAACTTTCC

>7346905|20
TCCTCCTCTGAAAATGAGGA

>7347000|20
ACAGAAGCTGGAGCTACTCT

>7347086|20
ATTAACTCATCTGATTTGAT

>7349487|20
AGGAAGGGGCACCCTGTCCT

>7351664|20
GCTGCCTGACCTCAGGAGGC

>7352209|20
TATTTTTAAAATAAAATATA

>7354173|20
CATCACAAGCACTGATGATG

>7355399|20
GGGGTTGAGAACTAAACCCC

>7356393|20
GATCCCAACCTGTTTGGCTC

>7357223|20
TAATCCATGAACATGGTATA

>7357253|20
AGATATTTTAGAAGATATGT

>7357618|20
TGTGGGCAGTTCTGCCCTCA

>7358435|20
GTGGATCCCCTGGGGTCCCC

>7358733|20
ATACATTTTGTAATATATAT

>7360514|20
ATCACCTGAGGTCAGGAGTT

>7360999|20
GCATATCATAGATGAGATAC

>7362642|20
CTAATAACTGCAGTTAGAAG

>7363083|20
TCCTCATTCATGACTGAGGA

>7363378|20
TCTTTATATTGATATCAAAA

>7364051|20
TTCTCTGAGATCTCAGAATA

>7364899|20
TTTTCTAGACATTTAAAAAA

>7364904|20
TAGACATTTAAAAAAGTGTA

>7365742|20
CTACAAATATTTATATATAG

>7366238|20
TCTAGCAAATATTTGCTTAA

>7367082|20
TGTGGATTTTTATATCCACA

>7368401|20
TCAATTCCATTTGTAATTCA

>7368545|20
TAAGATGAATTTTCCTCTAA

>7368676|20
ATTTTCAAATATTTGGAGAT

>7370147|20
AGCAATTCTAGAGAATTACT

>7371478|20
AATTTTCAGTTCTAAAATTT

>7372497|20
CCTGGAGTCCAGACTCAGGG

>7372682|20
TGGAACCAGAACTGCTTCCA

>7373810|20
TAATTTTCTTTATAAATTTA

>7375226|20
ACTTGGACCAGGGTTCATGT

>7378247|20
AGGCAGAAATTTTCCTGCAT

>7378613|20
CACAGCTAATATGAGCTCTG

>7379181|20
ACATGATTAATTACTTATGT

>7379384|20
ATGGGGGCAGATTCCCCCTT

>7380025|20
TTGCTAAATTTATTTACCCA

>7380238|20
TGCTCTTGATCTCAAAAGGA

>7380579|20
CAGGATCCATCTGGTTTCTG

>7382148|20
GGGCATTTGCACAGATGTCC

>7383337|20
TATTTCAAAGTTTCCAAATA

>7384380|20
ATTGTTTTATTTTAAACATT

>7384809|20
GTGACCCGAGATCGCGCCAC

>7384972|20
GGTTAATCTACAGTTTGACC

>7385861|20
TCTGGCATTTCAAGGGCAGA

>7386502|20
ACCTCATTTAAAAATAAGGT

>7387603|20
TTTTTTTAAGATTGAAGAAA

>7388391|20
GCAAAAAAAAATTCTTTTGC

>7389119|20
GCCTTAACTCCACTTAATGC

>7389358|20
AACAATTAAATTTAATATTT

>7389646|20
AAGGGACTTAGAGGTCCATT

>7390635|20
ATTGAATCAAATCATTCATT

>7390712|20
AGGACATGTGAACATGTACT

>7391077|20
ATCACCTGAGGTCAGGAGTT

>7391163|20
GATGGCAGGCACCTGTAATC

>7391741|20
GAGCTGACCGTGGTCAGAAC

>7395634|20
GAGCCATATACATCTCGCTC

>7397766|20
TGGGTGATGGGCCTCATCCA

>7398036|20
ATTATATGTGTATATATACT

>7398071|20
ACATATATACATATATACAT

>7398074|20
TATATACATATATACATATA

>7398078|20
TACATATATACATATATGTA

>7398082|20
TATATACATATATGTACATA

>7398085|20
ATACATATATGTACATATAT

>7398086|20
TACATATATGTACATATATA

>7398122|20
GGACTACATATATATTGTCC

>7400238|20
GCCCATAAAACTTTATTTGC

>7400932|20
TCAAGGAGTTCACACCATGA

>7401375|20
GAGAAGTGGAGCCACTGTTC

>7401924|20
AGGGCAGGCCAGGCTGCTCT

>7402830|20
TGAAGATGGAGCCATCTTGA

>7403595|20
TTGTTTAAACATTCTAACAA

>7404476|20
AGGGGAACTGGATTTCACCT

>7404735|20
CCTGTTCACGGGTGAGCAGG

>7405793|20
CATGCAGTCAGGGCTTCATG

>7405817|20
AGAGTCAGCAGGCTGACTTT

>7408563|20
CTGGCCCTTGGAAGGTGCAG

>7409478|20
ATCCCAGACCTGTCTGTCAT

>7410051|20
CACACTGGGCTCTCTGTGTG

>7410177|20
AGAGGGGTGCTCACTCCTGT

>7411419|20
GCCAGGCTCCTGAGCCGGCC

>7413705|20
AACTCCTGACCTCAGGTGAT

>7416079|20
CCAACCATCCAGAAGGCTGG

>7416452|20
GATGCTGTTTTAGCACCATC

>7416552|20
CCTCCTGGAGATGCAGGTGG

>7416868|20
GACAAATTACTTAACTTCTC

>7419070|20
GGAGGTAGGAGCCTCCCTTC

>7419086|20
CTTCTAGAAAGTTCTAGAGG

>7419508|20
GGGCCCTGTGAACAGGACGC

>7420766|20
CATTCTGGCCTGGCAGAGTG

>7421290|20
CTCTCTGAACATTCATTGAG

>7421317|20
CTCAACAGATATCTGCTGAG

>7422055|20
TAATCCATACATATGTCTTA

>7423355|20
ACACATTGAAATCACTTTGT

>7425271|20
CAGCAAGCACCTGGTGGCTG

>7426457|20
CAAGGCCGCGGGTTGCCTTG

>7426635|20
GCTCTCTCCTTGCAGAGAGC

>7426764|20
TGAAGGCCCTTGGGTCTGCA

>7426990|20
TCTGGTTATGCAAAACCTGA

>7427196|20
TTGGCTGGGACCCAAGCCAA

>7430042|20
CAAGGTACTTCAGGCCCTTG

>7430502|20
TTTGAACCCAAGGGTTTTAA

>7431542|20
AACTCCTGACCTCAGGTGAT

>7431838|20
GAAGAAATCCTGAAATCTTC

>7433563|20
TGGTGGCTACGTGGCCTCCA

>7434000|20
TGCTCCCATGGATGGGATGA

>7434333|20
AGCATGTATGCATGCCTGCT

>7436155|20
ACCTAAGGGCTCCCTTGGGT

>7437107|20
TAATTTAATTAATACAATTA

>7437192|20
GCTGAGGGGCCCCCTTCACC

>7439395|20
ATTGTGGTCTGGAGCAAAAT

>7441069|20
CTGCTTTCTAAAGAAAGTGG

>7442138|20
CATTCCAGCCAGCAGGAAAG

>7442811|20
AATATTTGACATAAAACATT

>7444060|20
GGGCATGGAACTCCCTTCCC

>7445024|20
TCCTGTGTGAGCTCCCAGGA

>7445794|20
CTGGGGTGCCCGCTCCCCAG

>7445873|20
GCCTCCCAGCACTGGGCGCC

>7446445|20
TGGGAGGCTGTAGCCACTCA

>7446493|20
TGGCAGTGTCAACCTTGCCA

>7447282|20
CAGGCTTGGACCCTACCCTG

>7448180|20
CCTTTTTCATCTGGAAAATG

>7448399|20
GAGGAGAGGAGCCTCTCTTC

>7448708|20
CTTGGTCTCCTGAGTCCAGG

>7450064|20
CTGGCCTGGTGCCTGGCCTG

>7450657|20
GGGTTGCTGTTCAGACACCC

>7451114|20
GTGACGCGATCTCGGCTCAC

>7451278|20
AACTCCTGACCTCAGGTGAT

>7451507|20
CATTTGGCCCAGGTCATATG

>7451875|20
ATCCATGTAGTTGCATGTAT

>7453408|20
CTTGACCTCCTGGGCTCAAG

>7454309|20
TTTTTGAGGAACTTCCAAAA

>7454804|20
GTATTATTTTTAAAAAATCC

>7455701|20
CAAACCTATAGATTGATTTG

>7457690|20
TATAGGCATTTATTGCTATA

>7457920|20
TTTAAAAAAACTTTTTGAGA

>7458252|20
TCTATATATATATATATATA

>7458669|20
ATTCCATAAGTTGGTGGAAT

>7460935|20
ATTTCAAGAGTTCTTTATAT

>7463277|20
GATGACGGGTGCCTGTAATC

>7463762|20
CAGGGTCAGCACTGCACCTG

>7464715|20
CCCCAGGAGTCCTGCTGAGG

>7465301|20
GATGGGCCTAAAAGCGCATC

>7466782|20
CTAAGGCCCCTGGGCCTGGG

>7466909|20
AAAACCTCACCTGAGTTTCT

>7467988|20
AAGCCCACTGGAGAGGACTT

>7469541|20
CCCCGCCCTTGAGGGCAGAG

>7469799|20
TTTAGCTTTCAAATGCAAAA

>7471626|20
ATCAAGTTAAATAACTTTCT

>7473438|20
CAACCCATGAGCATGGAATG

>7477246|20
ACTGGGGGGTGCCTCCCAGT

>7477569|20
GCAGTTTGATCTCAGACTGC

>7477753|20
GGAAAGGGAACTCCCTGACC

>7478847|20
GAGCATCCTGGACGCTGCTC

>7479914|20
CCATCAGGAGATCCTGCGGG

>7480159|20
CAGTGGGGACCTCCACTCTG

>7481639|20
AGTTTCTTCCTGTAGGAACT

>7482751|20
CAGGCTGTGAACGCTGCCTG

>7485080|20
TGCCCTTAGACCTGAGAGCA

>7489327|20
TATGTCAAGCCCTTAGCATA

>7490096|20
ATTACATTTCAACATGAAAT

>7490455|20
CTGCTGCTGCTCATCAGGAG

>7491286|20
ATTTCTAAGAACTCAGAGAT

>7491330|20
CTGGGTCCTCAAGGAGCCTG

>7491425|20
GTGGCAGTCACGACTGACCC

>7493008|20
CACCGGGGCCAGCCCCAGAG

>7493410|20
CCTCTGCAGCCCTTCAGATG

>7494882|20
CTTAAGCTCAGGAGTTTGAG

>7495380|20
CAGGCATGAACTCAGGCCAG

>7495438|20
GAATTCCAAGTTTGGGACTC

>7496363|20
CCGGGCTGGTTCCAGCATGG

>7497723|20
AGGGAAGAGACCCCTCCCCT

>7500240|20
TGCCCACTACCTGGTGGGGA

>7500381|20
TGCAGCCTGGGCAGGCCGGA

>7500490|20
TGCCTGGGAGTTCCACGGCA

>7500890|20
GTTTGATTACTTCATCACAC

>7501498|20
CTCAGACAGAGCTGTCTCTG

>7503619|20
GGCACTGGGAACCCAGTCTC

>7504512|20
GGCCATAGTGCACTCTGCCC

>7506363|20
TTAAATATTTAAATATTTCA

>7506369|20
ATTTAAATATTTCATTAAAT

>7506893|20
CTGTGGAACTGGATTCACAG

>7507208|20
TATGCCCCCAGGGAGCCATA

>7508255|20
ATTGATGGGCTCCCCTCACT

>7510144|20
GCGGCCCCCTTGGGGACTGC

>7510319|20
GAGGATGGGTGCCCATCAGC

>7511551|20
AGGTCCCTCCTGAGCCACCT

>7511908|20
GTCCAGTAGCTCTGCTGGGC

>7515107|20
GCACTCAGGGCCCTGGGGGC

>7515116|20
GCCCTGGGGGCATCCAGGGC

>7515432|20
TTCTGCATGCTCAGGCCGAA

>7515514|20
GCTGGTTTCAGGAATCCAAC

>7517352|20
GGCTTTTTATCTAAAAATTC

>7517887|20
TGGGGTCTCCAGGGTCCCCA

>7519040|20
TTGGTCTAATCTTAGATTAA

>7520097|20
CCTTTGCTTCAAAGGCAAGG

>7520590|20
TTCCTTGGATGTCCAAGCTA

>7520952|20
CTCTGGGGCCAGCCACAGGG

>7520976|20
TGGTGGTGTGGAGGCCACCA

>7521245|20
GAATCTTCCCTGGTTGATTC

>7521559|20
AATTTTACTTCATTTAAATT

>7522546|20
AACTCCTGACCTCAGGTGAT

>7524026|20
TTACTTTTTTATAAAAATAA

>7524318|20
CACGCGGATTTATCCACGAG

>7526342|20
CATTTCATGGGCAAGAATTG

>7529449|20
GAGGCCAGAGTTCTGGCGGC

>7529488|20
GTCCTTGAGTCCCCAGGGAC

>7529570|20
CCTGGGCCTCCAGCCCCATG

>7530060|20
CCTCCCAGCTGGCGGGGAAG

>7530975|20
GAGACATGAATTCCTGTCTC

>7531765|20
AGCCGCAGGACCCTGAGCCT

>7532876|20
GCCACAGCAGCCTCTGTGGC

>7533102|20
CTCTGAAACCAGGTTCACAG

>7533448|20
CCTAGAGCCCAGGCTCGGGG

>7533793|20
GGCCGTGAGCCCTCCTGGCC

>7535192|20
TTTTAAAAATCTTTCTTAAA

>7535272|20
TGTTTCATCAGGGTGAAATA

>7535896|20
AGGGCCCTGGTCCAGGCCCT

>7536746|20
CTCTGCTGGGCTCAGAAGAG

>7536905|20
GCTGCGGGCAAGCACTCAGC

>7537701|20
GGCATTTTCTAGAAGATTCC

>7537867|20
TGGCCAGAGCCCTCTGGGGA

>7538402|20
AGATGGAAGCTCTGCCTTCT

>7538527|20
GTCCCTCAGCCCTTAGGGAC

>7538899|20
ATGTAATCTTCAGCTGACAT

>7539420|20
CTCCTGCCTTCATGCTGGAG

>7540587|20
AGAGGTCACTAATGACCTCT

>7542106|20
GTTCTAGAACTTCGTAGAAC

>7542457|20
AGCTGCCCCTAGGTCCAGCT

>7542558|20
TCCATCCTCCTGAAGAGGGA

>7542826|20
TGAGCTCCCATGGGGTCTCA

>7544325|20
CCCAGTCCCAGGAGACTGAG

>7545096|20
CTCTGGGAATGTCCCCAGAG

>7548604|20
ATACATCTGTACACATGCAT

>7548616|20
ACATGCATGCACATACATCT

>7548629|20
TACATCTGTACACATGTGTA

>7548633|20
TCTGTACACATGTGTACACA

>7548805|20
TATACACATACATGTACATA

>7548947|20
GTACATATGTACATTTATAC

>7552370|20
CCTGCTTAGGGCTGGGCAGG

>7553963|20
GCCCCATGGGGCCATGTGGC

>7554452|20
CTGCAGGCATCTGCCAGGAG

>7554645|20
CTTGAGGTCAGGAGCTCAAG

>7555348|20
CTTGATCTTCAACGATCATG

>7557825|20
AGACGGACTGGAGTGCGCCT

>7558036|20
CCCTCAGTGCTCCCTGTGGG

>7560776|20
CTCCGTCCAGATGGAGGGAG

>7561225|20
AGACCCTCCAGGGAGGCTCT

>7562597|20
TGGAGGAAGGACTCCCTCCA

>7563949|20
TTGTGTCCCAGGGGACAGAA

>7564738|20
GGTCCAGAACATTCTAGAGC

>7566372|20
CCAGCCCAGCCCTGCCCTGG

>7567747|20
GGGCCCAGGCCCCAGGGGCC

>7568979|20
AAGGGAAGGCCCCTTCCCAT

>7569789|20
ATGCCCCCAGGTGGGGACAT

>7569890|20
TCCCCTTGCCAGCCAGGCGA

>7570288|20
AGTTCTTAGGTCTAAGGAGT

>7570499|20
GGAAGGTAGTGCCACCTTCC

>7571613|20
ATCTGGGAACTTTTCCAGCT

>7572216|20
TACTGAGCACCTGCTCTGTA

>7573255|20
CCGATTCTGGGCAGATTCAG

>7573556|20
GAGGGTCTGTCCCGGCCCTC

>7575577|20
TGCACAGCCAGGGATGGGCA

>7576293|20
TCAGATGTGTCCACAGCTAA

>7576985|20
ATGTTTAAAAATCTAATCAT

>7577303|20
AGGATCCTTCTAATTATCCT

>7577949|20
AGGAGGCCTGGAGGACCCCT

>7578969|20
CAGCCCCAGTACTTGGGATG

>7579002|20
GGGGAGGGGGCCCCCGGCCC

>7579113|20
CCCACTCCAGATGGAAAGGG

>7579473|20
CACGCCTGGAGCCTGGTGTG

>7580693|20
CCTTCTGGGCACCCAGCTGG

>7582039|20
AACATCACATGTGCGTTGTT

>7582519|20
CTCCAAATGAGCTTTTGTAG

>7582577|20
ATTTTCCATTTATGGACCAT

>7586517|20
CTGAGGCCTGGAGCCCTGAG

>7586632|20
GGAGTCCTGGACAGAAATCC

>7586817|20
GGCCAGGCCAGGGCCTGCCC

>7586829|20
GCCTGCCCAGATGACCAGGC

>7586886|20
GGCTGGGTGACCACCCCTCC

>7587599|20
AGAGCCTGGGTCCTGGCCCT

>7587722|20
GGCACAGCCCAGGCTCTTCC

>7588131|20
AGACAAAGGTGCCTGTGGCT

>7588481|20
TTTGGTTTTTTAAAAAAAAA

>7588482|20
TTGGTTTTTTAAAAAAAAAA

>7588483|20
TGGTTTTTTAAAAAAAAAAA

>7591098|20
AACTCCTGACCTCAGGTGAT

>7593273|20
GCCTCCCTCCAGGGGCAGGC

>7594140|20
ATGGGACTCCTGAGGCCCCT

>7595102|20
CTGGGATGTGGACACCACAG

>7595822|20
TATGACCCCAGGAGGTGATA

>7595897|20
CCCCACAGGAACCTGGGGCG

>7596693|20
GGACACCGGCCCCTGGGTCC

>7597094|20
CTCCCTGTCCAGTCAGGTAG

>7597911|20
AAAGACTTTTTAAAATCTTT

>7597935|20
TTCCCAGCTCAAACTGAGAA

>7598895|20
AGTGTGGGTGAACCCACCTT

>7599183|20
CCCACATATAGAAATCTGGG

>7599228|20
TGACTTTTCTTGAAGAATCA

>7599965|20
CAAGCAGCGCCCTCTGCTGG

>7604042|20
TTCTTAATAGTTCTTAAAAA

>7604447|20
TTGGGTGGGGACACAGCCAA

>7604672|20
ACACTGAGTCCATTTAGTGT

>7605291|20
TCAAAGAAACTTTTTTCTGA

>7605356|20
TTTTAGCATCTATGCAACAA

>7605739|20
CTTCAACTTTTAAGTTCCAG

>7607627|20
AAGTAATCTAAAGATGATTT

>7609953|20
AGAAGAGGCTGGCCCCATCT

>7610553|20
CCCCTCCCATATGGTAGGGG

>7611293|20
CTGTGCCCAGCTGGGCTCCG

>7611388|20
GCACATGTATGTATCTGTGC

>7611422|20
GCATGTGTGTGCACACACAC

>7611433|20
CACACACACAGGTGTTTATG

>7612142|20
ACTTGGATTCAAACCCCAGT

>7617606|20
ATGAAAAACATAATTTTCAT

>7619040|20
CCCCTGCCTGAAGGCCAGGG

>7619763|20
GGGGTCCAGAGCTGAGCCCC

>7619810|20
GATGCACCCCAGGATGCAAC

>7620393|20
CCTGCAGCCCAGGCTCCAGG

>7620657|20
CAGACAGGCAGGGCTGGCTG

>7621359|20
GGTGCTCCTGGAGGAGCCTC

>7621364|20
TCCTGGAGGAGCCTCCAGGA

>7621968|20
CCAGGCACTCCATTTCCTGG

>7622918|20
GCAGCCTGTCAACAGCCAGC

>7623170|20
CCAGTGTCCAGGGTCCCTGG

>7623448|20
GACCTGCAGCACAGCAGGAC

>7624123|20
AATAGAAGTTGAATCCTATT

>7625158|20
GGGGCTCCCTGGGGAGACTC

>7625577|20
AGAGCCTGGCTCTAGGCTGT

>7626454|20
CGTAATAAACATTTATTAAG

>7630395|20
CTGAATTGGGGCCCTTTCAG

>7634055|20
AACTCCTGACCTCAGGTGAT

>7634167|20
CCAGGAGAGGGCTCTCAGGG

>7634489|20
TGCACAGCCCAGGATGTGCA

>7636040|20
GAGGCTCAGCACTGGGGCTC

>7636291|20
AACTCCTGACCTCAGGTGAT

>7636514|20
CTTATAAAACCTTATAAAAG

>7636665|20
AGAACTGGAAATCCATTTCT

>7639050|20
CCCTGCTCCAGGGAGCACAG

>7639538|20
TCGGCACCTGGAGGTGGCAA

>7640280|20
GAAGGAGGGCTCCCTCCCCC

>7640740|20
TGTGCCCAGCACTGTGCAAA

>7640925|20
CACCCTGTCCTGACTGTGTG

>7641719|20
GGCAAGTGTTCACACCTGCC

>7642570|20
TTTCTCTGTAAACAGACACA

>7642859|20
ACAGCTGTCCAGGCAGCTGT

>7643035|20
GTAAAAGAGCCCTCTTCTCC

>7643543|20
TGGTGGACCGGGCTGCACCA

>7644434|20
CCTGCAGGCAGGCCAGGAGG

>7644782|20
CTAAGGCCAGGTGTACTTAG

>7645531|20
TCCAGTGGGTTCCCATAGGA

>7645883|20
GGCCTTAGTAGACTCAGCCC

>7646477|20
CTTCAGCCTCCAGCCTGGAG

>7647377|20
CTTTCCCCACTTCTGGAAAG

>7647772|20
TGGGCTCCCCCGAGCGCCCA

>7648061|20
TGCCTGGCCCTGGCCATTCA

>7648454|20
CAGGGGCTCAGGAGGCCCTG

>7651004|20
TATACTGTACCTACAGAAAA

>7653273|20
ACCTGGGACAGGTCCTAGGT

>7653444|20
ATCTAGATGCGTATCTAGAT

>7653824|20
TACAGGCGTGAACCACTGTA

>7656255|20
CCCAGGAGCCAGCTTCAGGG

>7656998|20
GACAGGCGGAGCCCCCTGGC

>7657268|20
ATGACCTTGGGCAAGGTGCT

>7657337|20
TCCTAGAACTGGTGCGAGGA

>7665154|20
ACTAGGGGGTGCCTCCCAGT

>7665477|20
GCAGTTTGATCTCAGACTGC

>7665809|20
CAGAAATCACCTGTCTTCTG

>7666775|20
GGAGGATGGTTCCCACCTCC

>7668992|20
TGGCCTTTTCTAGAAGGACA

>7669325|20
AGCATGGCAGGTGCCCGGCT

>7670207|20
TCACATGTGCTCACATGGCA

>7670987|20
GAGGCCAGGTCCCAGGCCCC

>7671467|20
TGGCCAAAGGGCTTGGACCA

>7671573|20
CTCTAGCCCGAGGGCCTGAG

>7671618|20
CAGGAGCCAAGTGGTGCCTG

>7672793|20
CTCAGAGACAGGGCTCTAAG

>7673219|20
ATCCATGGGAACCCCGGGAT

>7673474|20
GCCTGGGTGGTCCCCCAGGC

>7673758|20
GCTCTCAGCCTGAGGAGAGC

>7678129|20
AGCAGCCTGGGCAGGTTCCT

>7679927|20
CTTGAACTCCTGGGCTCAAG

>7680395|20
CCCAAGTGTCTACAGTTGTG

>7681323|20
GGACCCCCCATGGTGGGTGC

>7682784|20
AAAGCGTTCCTGAACCATTT

>7682826|20
CAAGCCCAGCTCTGGGCCAG

>7683779|20
AACTCCTGACCTCAGGTGTT

>7684453|20
TGGTTGGTTGGAACAAATCA

>7684487|20
TGCTCCCACAGGTGGAAACA

>7689244|20
GCAGGACGCCAGCAGCCTGC

>7689267|20
CCTGACAGGTCCCTGGCAAG

>7690312|20
GGCAGACGGGACCCTCTGTC

>7691399|20
GCCCCACAGAGCCCTGGGGC

>7692346|20
GCGGCAGGCAGGCCCGCCCC

>7692680|20
GGGTCCTGGCTCCAGGCCTC

>7692907|20
GCGCACGCCCAGGCGTGGGC

>7693498|20
GGGGAGTGGACCCCCTCCTC

>7693520|20
CCAGCCCATGCCTGGGATGG

>7694126|20
TGGGCCTGATCTCAGTGCCA

>7694407|20
CCAGACCTGGGCAGCTGTGG

>7696301|20
GATCCACTGACCACTGGATC

>7696554|20
ATCACCTGAGGTCAGGAGTT

>7697408|20
GCCTGCTGGCCCCTGCAGTC

>7697467|20
TGCCTGGCCGTGCCCAGGCA

>7697472|20
GGCCGTGCCCAGGCACAGGC

>7699476|20
AGCTCTTCCAGGGAGGAGTT

>7699614|20
CTTGAACCCAGGAGTTCAAG

>7699797|20
CTCCAACCTGGACGATGGAG

>7699945|20
CTTTTCCCCTTGGGGAGAAG

>7700703|20
GGGATGCGGGTCCGGAGCCC

>7700706|20
ATGCGGGTCCGGAGCCCCAT

>7701054|20
CTGCCTCGGCTCCCAGGCTG

>7701233|20
GGCAGCCGCTGGCGGCTCTC

>7701658|20
CAGCCTCAAGGTTGGGGATG

>7701948|20
CACTCAATGCCCATTCAATG

>7702401|20
AGGGACCTGCCCAGGGTCCT

>7702407|20
CTGCCCAGGGTCCTGAGCAG

>7702536|20
CTGTCAGGCCCGCCTGCCTG

>7706990|20
GGGTGTCAGTCCTGCCAGCC

>7707925|20
CTTGAGCCCAGGAGTTCAAG

>7708231|20
ATCACCTGAGGTCAGGAGTT

>7709976|20
TTCAAATCTCCAGATTTTCA

>7710939|20
TATTCCTGTCAACAAGAATA

>7712429|20
GTTCCTCCCGTGGGAGGCTC

>7712744|20
CTTCCCTCCAGGAAGTGAAG

>7712970|20
GGCAAGTTACATAACTTCTC

>7714222|20
CTTGAGGTCAGGAGTTCAAG

>7714446|20
TAAATAAATAAATATATTAA

>7714486|20
GAGGCATTCTGGAAAGCCCC

>7716688|20
CTTCCCAAGGGCATGGGATG

>7717056|20
CCGCGCTGCAGGCAGCCCTG

>7718858|20
AAGCCCCTGACCCGGGCCTT

>7719788|20
AGGCAGGGCCAGCACTGCCT

>7720348|20
AACTCCTGACCTCAGGTGAT

>7720617|20
ACTTGGACTCAAATCCATGT

>7720706|20
CAGAACTGGGGCCAGTGCTG

>7721698|20
GGGAGGGCCTGGGTCCTACC

>7723906|20
GGCCGTGAGCTCTGATGGCC

>7724269|20
TGTGGCAGCCAGCTCCCTCA

>7724394|20
CGTCCAGCTTCAGCCAGACG

>7724672|20
GAGGTCACCATGGAGACCTC

>7725155|20
GAGGTGGTCTCGGCCGCCTC

>7726005|20
ATCACCTGAGGTCAGGAGTT

>7728218|20
CAGGCAGGCTCGTCGGCCTG

>7728793|20
GAGAAGGTCCTGATGTTCTC

>7729797|20
CTGGGGTGGGTCCACCCAAG

>7730135|20
AGGGTGGGGTCCTCCCCCCT

>7731378|20
TGTATCCAGGACTGGCCACA

>7731413|20
CACCCTCAGCCCAAAGGGTG

>7731572|20
CTCCCGAGGGCCCTGGGCAG

>7733108|20
CACTGTGGAATTAAACAGTG

>7733161|20
TGGCCTATAAATAGATGCCA

>7733584|20
ATTTCTGGGTCCCCAGAGAT

>7733845|20
TGTATTAATTCATTCATTCA

>7733902|20
CTTGCTCTGCACAGAGTAGG

>7734265|20
GGTCCTGCCCTGGCAGCTCC

>7734620|20
CTTGAAGTCAGGAGTTCGAG

>7734883|20
AATTGGGTTTCAAAACAATT

>7736291|20
TGGCCGGGGCTCCCTGCCCA

>7736313|20
CACCTCGGAGGTCCTATGTG

>7738552|20
TGGTTCCCCTTGGGGTACCA

>7739585|20
AGGCCCCTCGAGATGGGCCT

>7740352|20
GTCCCCGCGGGCGCTGGGCC

>7740905|20
CGCGCGCGCGCGCGCGCCAG

>7740927|20
GCAGCAGCAGCAGCAGCTGC

>7740930|20
GCAGCAGCAGCAGCTGCTGC

>7741648|20
TGCAAGGGGGACCTCTTCCA

>7741658|20
ACCTCTTCCAGGCTAGAGGT

>7742163|20
GAGACCTGCGTGCAGCTCCC

>7743884|20
TTGGGTGCATGTGCTCCCCA

>7744412|20
AAGATCAGCCAGCTGTTCCT

>7744786|20
ACTCCATTTCCAAATCAAGT

>7748483|20
TGGCTGGTCCAGGCCAGCAA

>7749415|20
CTTGAGGTCAGGAGTTCAAG

>7749419|20
AGGTCAGGAGTTCAAGACCT

>7749995|20
ATCACCTGAGGTCAGGAGTT

>7750019|20
ACCAGCTTGACCAACATGGT

>7751393|20
CTCAGAGCCAGGGCTGTGTG

>7751478|20
TTGGCTTCTGAAGAAGCGCA

>7752265|20
GCAGAAGCTTGACCCTCTGC

>7752510|20
AGAGCCTCATCTGACCCTCT

>7753462|20
TTGGGTGGGGACACAGCCAA

>7754409|20
CTGCAGAAAATATTGTGCAG

>7755523|20
AAGTCACTTGAAAGTGAGAT

>7755686|20
CATTGGTTCCAGAGCCAGTG

>7756674|20
ACTCTACTGGGCTGTAGGGT

>7756801|20
TCCTGAGCACCTCTTCAGGA

>7757220|20
AGGAAGGCATCTGCCACCCT

>7757430|20
GAGGAGTCAAGTGACTTGTC

>7759546|20
ATGTCCATATGTATGGACAT

>7761697|20
CTCGAACTCCTGGGTTCCAG

>7761950|20
TTCTAACTTGGAAGAAAGAA

>7762372|20
GGCTGAAACTTGTGTCTGCC

>7762589|20
GCTCACAATCCATTCAGAGC

>7763194|20
AACAAAGCTGGAGGTTTGGT

>7763741|20
ATCTATATATCTATATCTAT

>7764121|20
CCCGGGTCCTCGGGCCCCGG

>7764260|20
GAGCCCGGGAACGCGGGCCC

>7764362|20
GGAGGCCCGCGCGGGGCTCC

>7764850|20
GGGCCGGGCTGGGCCGGGCC

>7766407|20
AAAATTGTGCTCCCAAGTTT

>7767741|20
TGATGTATTGAATTACATTA

>7768474|20
CTTGAGCCCAGGAGTTCAAG

>7768806|20
ACTAATAATTAAATATTACT

>7770723|20
TTCAGCTAGAACTAGCTCTA

>7770726|20
AGCTAGAACTAGCTCTAGAT

>7770729|20
TAGAACTAGCTCTAGATGTA

>7770896|20
GATGTCTCCAGGAAGACAGC

>7770922|20
TTCCCTGTAGTTCCAGGAAA

>7771969|20
TTCCCAGGCTAGCCAGAGAA

>7772119|20
ATAACATACAAGTATGTATT

>7772597|20
CTTGAACTCCTGAGCTCAAG

>7773042|20
TGGGTCCTGTCCACGACACA

>7774364|20
TTCAGATTTAGAAATCAGCA

>7774393|20
CTGAATGGTCTACCTTTAAG

>7774803|20
AACTCCTGACCTCAGGTGAT

>7775018|20
TCAGCCCCATTTGGGACTCA

>7775575|20
CTTGAACTCCTGGGCTCAAG

>7776310|20
CTCCAACTCCTGAGTTCAAG

>7776639|20
CAGAAAAATACATATTTTTG

>7777378|20
CAAAGTACATTTGTACATAG

>7778318|20
TTCCGTAAACATTTGTGGAA

>7778834|20
CTTGAACTCGTGACTTCAGG

>7781068|20
TTTGGATGACCTCATCAATA

>7781986|20
TAATTTTTTAAACTAAATTA

>7782034|20
GGTGTATTGCTCAGTACAAC

>7783083|20
AGATATATACATATATACGT

>7783087|20
ATATACATATATACGTATAT

>7784939|20
GGATATGTATATAAATATCC

>7785289|20
TCCCTGGAACCTTTCAGGAA

>7785854|20
CTTAAGAAGCCCTCCTAAAG

>7786160|20
CCTGAGTCTTTAGATCCAGG

>7786421|20
CTATATGTATTTATTTATAG

>7786965|20
AAACTTGCACTTGTAACTTT

>7787046|20
GGACATCCACTTGGAAGCCC

>7788531|20
GTTCCAGAGTGCTCTGGAAC

>7789397|20
CTTGAACTCCTGACCTCAAG

>7790737|20
CTTGAGGTCAGGAGTTCAAG

>7790990|20
ATATATATATATATATATTT

>7791007|20
TTTAACATATATATGATATA

>7792516|20
TTCAGGATGTCCATCCTGGA

>7793094|20
AAAAAAAAATTTTTTTTAAT

>7793829|20
AACCTCATAAATATCAAGTT

>7794064|20
GTGACACAATCTTGGCTCAC

>7795763|20
TACTGAGCTGAAGCTAAGCA

>7796048|20
TGGTCTCGAACTCCTGACCA

>7798869|20
TAAGTACTAGTTACTAGTTA

>7801011|20
AAAAATAATGAAATAATTTT

>7801180|20
TAAAATTCTAAATTATTTTA

>7801732|20
ATCACCTGAGTTCAGGAGTT

>7802182|20
TGTATATATACATATATATA

>7802184|20
TATATATACATATATATATA

>7802186|20
TATATACATATATATATACA

>7802187|20
ATATACATATATATATACAT

>7802429|20
TATATGATAGATTTAATATA

>7802452|20
TATACTTATATATAACTATA

>7803016|20
GTATCTGGGATTACAGATAC

>7803130|20
CTTGAACTCCTGAGCTCAGG

>7803134|20
AACTCCTGAGCTCAGGCGAT

>7803270|20
TTTGATGAAAATTTATAAAA

>7804534|20
TATTGGTTATGTAACTAATA

>7805364|20
ATCACCTGAGGTCAGGAGTT

>7806081|20
TGTCTGATCATGAACAGAGA

>7807060|20
ATTTCATGAGTTCATAGAAT

>7807284|20
GGGCTGACTCCAGGCAGCCC

>7807641|20
TTATCAATATTTTTTGGTAA

>7808189|20
CTTGAACTCCTGACCTCAAG

>7808756|20
TATCCATTTTAAAATGAAGA

>7809589|20
TTTGGTTTTTTAAAAAAAAA

>7809590|20
TTGGTTTTTTAAAAAAAAAA

>7809591|20
TGGTTTTTTAAAAAAAAAAA

>7810614|20
TGCGTGGAGGACTCCTGGCA

>7812104|20
AATATATTGATCAGTACATT

>7813703|20
CAGAAGAATTTATTTTTGTG

>7814119|20
AAGGACTCACCTGGGCCCTT

>7814360|20
CAGACAAACCAGAATGTCTG

>7814920|20
TATGTTCAATCTTGAAGAAA

>7816969|20
AATTTAAATGAATTTAGATT

>7817176|20
TAATGTTTCTGGAGATATTA

>7817824|20
AGCCTTAAAATTTTAAAGAT

>7817856|20
TTATTTAAAACTATAAATAA

>7820005|20
GCAATTTCTAGACAAATTCC

>7820325|20
ACAGAGCAGCTCTGCTGTGT

>7820618|20
TATTTTAAATCTTCAAAGTA

>7821611|20
CATAACAAAAGTTTATCATG

>7822357|20
GGTAAAGATTTATTTTTAAC

>7824801|20
CTTGAGCTCAGGAGTTCAAG

>7825024|20
AAAAAAAAAAGTTTTACTTT

>7825506|20
ACAATGTTATTTAAATTTGT

>7827157|20
TGCAACTTTTGAAATCTGCA

>7827868|20
TTAGGAGAACATTTTGCTAA

>7828510|20
CTGTGAGTTAAAACTCAAGG

>7829074|20
AATGTTTCACATGTTACATT

>7829287|20
TCTTAATTTCGAATATAAGA

>7829821|20
CACATGTTTCAAAACATATG

>7831835|20
GAAAGGACCTCGGCCCTGTC

>7832391|20
CACATGACAGATGTAAAGTG

>7832750|20
ACCAGCTTGACCAACATGGT

>7834826|20
ATTGTATGTGTATACACAAT

>7835630|20
AACTCCTGATCTCAGGTGAT

>7836835|20
ACAATGTGCCTGTAGATTGT

>7837084|20
TGGTCTCGAACTCCTGACCA

>7839564|20
AAATCAGCCCAGTCTAATTT

>7840332|20
CTTTAAAAAAATTTTTAAAG

>7840764|20
AAACTATAACTTTGGAGTTT

>7841936|20
ATGAATGTATTTCCATTCTT

>7842855|20
TACTGAATATTTTTTCTGTA

>7843236|20
GCTGCACCTGTAGTTCCAGC

>7843939|20
GGGCCGGACCCGCCCCGCCC

>7844637|20
CGCCCCAGCCAGCCGGGCCG

>7844936|20
AGATGCCCCGCGGGGAAGCT

>7845493|20
TCTTCCAGTGAACAGCAAGA

>7847183|20
AATTACACTGCAGAGTAATT

>7847281|20
TGTAACAACTGGATGTTATA

>7847796|20
CCGTCCACCCAGGTGTATGG

>7848217|20
TTGACCTGCTTGCACCTCAA

>7848741|20
ATCACCTGAGGTCAGGAGTT

>7849199|20
AAATATATATATATATATAT

>7849310|20
TTGGCTGTGTCCCCACCCAA

>7849766|20
GAAATTCTATCTACTATTTC

>7850449|20
TCAGATCTCTTGAGAACTTA

>7850485|20
ATGGGGGAAACTGCCCCCAT

>7850864|20
AAAGGGGCTACAGGCCCCTT

>7850998|20
CTTGGGCAGCTCTGCCCTTG

>7851316|20
CAGAGGTTTCCAAACCTCAG

>7852124|20
TGCAGTACAAGTTTACTGTA

>7852473|20
TTGGGTGGGGACACAGCCAA

>7853364|20
GAATTATCACCTCATAAATC

>7855092|20
TGAAATAGTCTAATATTCCA

>7857472|20
ATCACCTGAGGTCAGGAGTT

>7859220|20
CAGATGTAAAATGACATATG

>7860567|20
TTTTAAAGCAAGCATTAGAA

>7861213|20
ACACACCCCAGGGTGTGTTT

>7861988|20
AACATTTTCTTGATAATTTT

>7864104|20
CTTAAATATCCATCATTAAG

>7864208|20
GATTTTTAAATATAAAAATC

>7866054|20
TTCATTATATTTATAAAGTA

>7866291|20
TCCCAGCAGCACTGCAGGCA

>7866871|20
AAATATATATATATATATAT

>7868440|20
ATGCTCTAAAATTTGAGTAT

>7868470|20
GAAGGTATTGTAATAGCTAC

>7869860|20
TCATCTTAATTTTTACATGA

>7871338|20
GTCAAATGTAGACGTTTTAC

>7872439|20
CACTTTGGGAGCCCGAGGTG

>7874725|20
AGATAAAATAAATTCTATTT

>7874741|20
ATTTTTTAATTTTTAAAATT

>7876810|20
GGGAAAGTTTGACATTTCCC

>7881743|20
ATTTATACTAAAGTCTATAT

>7882267|20
ACCAGCTTGGGCAACATGGT

>7882310|20
AAAAAAAAATTTTTTTTTTT

>7883480|20
ATCACCTGAGGTCAGGAGTT

>7884120|20
ATTAGAAAACATTTCCAAAT

>7885299|20
ACCACAAAATCTTTTGTTGT

>7885347|20
AAAATAGATACAACTATTCT

>7886310|20
ATAAATGTGTGCATATTGAT

>7887072|20
TGGCAAATGCTCATTCGTCA

>7888773|20
GACAAGTTATTTAACCTTTC

>7889558|20
AAGTAAAATAAATGTTACTT

>7889825|20
ATAAAGGAGGACTACTGTAT

>7890365|20
TGGGGTATATTTATACACAA

>7890958|20
GGTGAAGTAAGTCCTTCAAC

>7891124|20
ATTATCTTCCTGATGATATT

>7893131|20
ATTTCCTAATATTTGGAGAT

>7893168|20
ATTTTATTTCTAATTTAAAT

>7893418|20
TTTATATGTCCAGCTATAAA

>7894201|20
AACTCCTGACCTCAGGCGAT

>7894872|20
TAGTTTTTTAAAAAAAATTA

>7896613|20
TTCAAATTTATTCATTTGAA

>7896889|20
CCTTTACCAACTTGAAAAGG

>7897540|20
ATTTGTTATGTATTTCAAAT

>7898841|20
TTACTATCTGCATGTAGTAA

>7899265|20
TACAAAAACTCGCTTCTGTA

>7899352|20
AAAAACATAATTATTTTTAT

>7900095|20
ACATGTCCTCCAGGCCCTGT

>7900595|20
CTTGAACTCTTGAGCTCAAG

>7900885|20
CTTGAACTCCTGGGCTCAAG

>7902824|20
GAGGATGAACCTTCATACCC

>7903591|20
TTTAAAATAATGATTGTAAA

>7903820|20
GCGAGCCCAGTTGTCCTCGC

>7903838|20
GCCCACAGGGTCCTGCAGGC

>7905118|20
AATTTTGTTTCAACTGAATT

>7905459|20
GTGTTCCATTATTGGAACGC

>7905722|20
TGTGAATTATTTAATCCTCA

>7906646|20
TCTGTGTAGAACCACACAGA

>7906906|20
TTCAATGTTAAAAGATTAAA

>7907173|20
GTGGTCCGATCTCGGCTCAC

>7907419|20
ATTTATTTTTTAAAAGTAAT

>7910544|20
TTACTTTAAGTTTTCAGTAA

>7910553|20
GTTTTCAGTAAACGGGAAAC

>7910770|20
CTTTATATTCCAAAATAGAG

>7911049|20
TCTTTGGCGAGCACCAGAGA

>7911792|20
TGAAAATCTATAAAATTTCA

>7911809|20
TCATCATCTGTAAATGCTGA

>7912388|20
TTAACTCAACTTAGACTTAA

>7912861|20
GACTCCTTCGAGCAGGAATC

>7913668|20
GTGGCCTCATGTGAAGCCGC

>7914998|20
ATCACCTGAGGTCAGGAGCT

>7915002|20
CCTGAGGTCAGGAGCTCAAG

>7915294|20
TGATAAATTGGACTTTATCA

>7916389|20
TATTGCTATGAAGAACAATA

>7917449|20
GTAACCATTAAAATAGTAAC

>7918051|20
AGGGGTCTTTGAAGACCCGT

>7919296|20
TTTAATTTATATTAATTAAA

>7919299|20
AATTTATATTAATTAAAATT

>7919301|20
TTTATATTAATTAAAATTAA

>7919317|20
TTAATTAAAATTTTAATTTA

>7919512|20
CAGGAGAGGCTCTTTTCCTG

>7920118|20
AGTGAGTAATGTTATTCTCT

>7920810|20
GGCTCAGTCCGGGCTGGGCC

>7921717|20
CCTGGCCCCAGGTAGCCAGG

>7921963|20
AACAAAACACCTCTTTTTTT

>7922194|20
AACTCCTGACCTCAGGTGAT

>7922807|20
CATCGGGGTCCACCCCCGTG

>7922861|20
ACTGAGGATCAATTTTCAGT

>7923600|20
AGCAGAGAGCTCTGTCTGTT

>7923948|20
GATGACCTGGCCCGGCCATC

>7924021|20
CCCGGGGGGGTCTGCCCGGG

>7926627|20
TTGAGTCATACAGAACTCAA

>7927127|20
ACCATTTTGGTCAGGATGGT

>7927151|20
AACTCCTGACCTCAGGTGAT

>7928566|20
CCCCCAGGGGACTGTGGGGG

>7930643|20
GATTTTTCAGGTGAGAAAAC

>7931207|20
TTTGGTCTGAGCAGACAAAA

>7932816|20
TAGGTTATCCAGATGATCTA

>7933297|20
TCATGTGTACTTACACAACA

>7934764|20
TTGGCTGTGTCCCCACCCAA

>7936443|20
AAGATGGGTCCACCCAGCCT

>7937570|20
CCAAATATTTAAATTTTGGG

>7938366|20
AGGATGGTAGATATCATCAT

>7943530|20
AATGTAACTATGGTTACATT

>7945281|20
CTTTGGAAAGTTTTCCAAAG

>7946333|20
TTTATTCCAAGTGACATAAA

>7946451|20
GTGTTAATTTTAAGTAACCC

>7948310|20
CATTCATTTTCACATAAATG

>7948779|20
TTGTGTCCAGATGGAAACCA

>7949910|20
AGGTCAGGAGATCGAGACCT

>7950214|20
GCTCTCTTTAAAAATAGAGC

>7951363|20
ATCACCTGAGGTCAGGAGTT

>7951814|20
TTAAAAATAATTATTATAAA

>7952083|20
ATCCCTCAAGATTCAGGGCT

>7952960|20
TTTTGCCATGAAAGGTAAAA

>7953111|20
AGCTCGTAGCACAAGGAGCT

>7956616|20
TAGAAAAATAAATTATTTTA

>7956636|20
TTATGTAAAAATTTTTATAA

>7956975|20
CCTGAACTCCTGACCTCAGG

>7956979|20
AACTCCTGACCTCAGGGGAT

>7957533|20
TCTATAAATCAATTTGGAGA

>7958133|20
GGTTGTCCATGTATACAACC

>7958352|20
CTGTCCTGAGATCAGGCCAG

>7959548|20
AGTTAAGGAAGTTCTTATCT

>7960126|20
TGGAGGAAAGCTTAGCTCCA

>7960240|20
CTTGAGCTCAGGAGTTCAAG

>7961182|20
TTTTCAAATGTATTGGCAAA

>7961595|20
ATATACATATGTATGTATGT

>7961603|20
ATGTATGTATGTAAATATAT

>7961605|20
GTATGTATGTAAATATATAC

>7961607|20
ATGTATGTAAATATATACAT

>7961609|20
GTATGTAAATATATACATAC

>7961635|20
TATATACTTGGATGTGTATA

>7962094|20
TGAGAGCAGGGCTGGACTCA

>7963438|20
TTAATTAATTAATTAATTTA

>7963440|20
AATTAATTAATTAATTTATT

>7963442|20
TTAATTAATTAATTTATTTA

>7963446|20
TTAATTAATTTATTTATTTA

>7964068|20
AACTGCTAAAGTTAGAATTT

>7964198|20
TAATATAAATTTTTATCTTA

>7966321|20
CTTTCCATGTTCCTGCAAAG

>7967544|20
AAAAAATTTAAACATTTTTT

>7967549|20
ATTTAAACATTTTTTTAAAT

>7967567|20
ATTTAAAAAAATTTAAAAAT

>7968003|20
ATCACCTGAGGTCAGGAGTT

>7968136|20
ATCACCTGAGGTCAGGAGTT

>7969263|20
TTGGGTGGGGACACAGCCAA

>7969357|20
CACTTTGGCAGGCCGAGGTG

>7971739|20
ATCACCTGAGGTCAGGAGTT

>7973305|20
TAGATAAAGCACTAGATCTA

>7974177|20
CCATGTGCCTGGGCCCATGG

>7974213|20
CACTGCCTGGACAGGCATCG

>7976186|20
AAAAAAATTAAAACTTTCTT

>7976211|20
AAAAACCTGAGCTTGTTTTT

>7976293|20
AGAAATTTACATTTATTTCT

>7976887|20
TAAATTGACCTGTAGATTTA

>7977212|20
AACTCCTGACCTCAGGTGAT

>7977887|20
CTTGAGCTCAGGAGTTCAAG

>7977975|20
TTTATAAAAAATTTTAAAAA

>7978019|20
TATATATATATATATATAGA

>7978020|20
ATATATATATATATATAGAT

>7978021|20
TATATATATATATATAGATA

>7978022|20
ATATATATATATATAGATAT

>7978023|20
TATATATATATATAGATATA

>7978025|20
TATATATATATAGATATAGA

>7978026|20
ATATATATATAGATATAGAT

>7978027|20
TATATATATAGATATAGATA

>7978429|20
ACAACCACATTTGGGTTTGT

>7978734|20
TTTTTGCAAATGGGCAAAAA

>7978751|20
AAAAGCATGAGCAAGCATTT

>7979345|20
ATCACCTGAGGTCAGGAGTT

>7979501|20
GTGATCCAAGATTGTACCAC

>7980309|20
TTCTTTGGATTTCAAAAAAA

>7981177|20
CTTGAGGTCAGGAGTTCAAG

>7982453|20
GGGTCAGGATCTCCAGACCC

>7983356|20
GAGCCTGGACTTCCACCCTC

>7983433|20
GTGGGAGCTAGAACTCCCAC

>7983901|20
TCTAAAAAATTTTTTTTTTA

>7985479|20
TATAAGACTACAGTGATATA

>7986017|20
GTGATGCGATCTCGGCTCAC

>7986182|20
AACTCCTGACCTCAGGTGAT

>7989448|20
AACTCCTGACCTCAGGTGAT

>7990745|20
CTCGAGCTCTGGAGTTCGAG

>7991284|20
CAAGATACACATGTTCCTTG

>7991461|20
GAACAATGATGTCATCATTC

>7991786|20
AATGTTTGTTTACAACAATT

>7992084|20
TGCCTCGGGAGCCTGAGGCA

>7992413|20
ATACTTTTTCAAATAAATAT

>7993082|20
CAGGGACGAAATTGCCCCTG

>7993413|20
CCATGTATATATTTACATTG

>7996881|20
TAAAAGTTTCTAAATGTTTA

>7998506|20
TTTTAAAGTTTACTTTTAAA

>7998720|20
GAAAGAAAAGCTTATCTTCC

>7999529|20
GGAGGACATCAATGTCCTAC

>7999789|20
TTGCTGTGTTCACACAGCTA

>8000017|20
AACAGAGTGGCTACTATGTT

>8001662|20
TTTTTCTTTAAAAAAAAAAA

>8001769|20
TTTGACACTAGACTGTCCAA

>8003390|20
TTTCATTTAACTAAATGCTA

>8003723|20
CTTGAGCCCAAGAGTTCAAG

>8004733|20
TTGAGGCTAAATAGCATGAA

>8005343|20
TATGTTCTGTCCAGAGCAGA

>8006098|20
TTGAATATGCACATATGTAA

>8006180|20
ATGACAATTTCAATTTTTAT

>8006194|20
TTTTATAAAAATATTTAAAA

>8006271|20
TATTTGATATTTATCCACTA

>8006515|20
CAAAAAAATAAATTTTCTAG

>8006785|20
AACTCCTGAACTCAGGTGAT

>8007168|20
CAAATAAATACATGGATTTG

>8009074|20
GAGAGCGAGAACAGGCTCTC

>8010406|20
GATTACAGGCACCTGCCATC

>8010492|20
AACTCCTGACCTCAGGTGAT

>8011422|20
GCAGAAGGAAATGCTTTTGC

>8012091|20
TCTCACTTCAAGAAATAAGA

>8012264|20
GTGCCTGCGCACGCCGCCAC

>8015527|20
CGATGACCAGATGGCCATGG

>8016966|20
CACGGGGCCCGGGCTCGGTG

>8017588|20
GTGGCATGAGATCATGACCC

>8017616|20
CTTGACCTCCTGGGCTCAAG

>8017907|20
ATTTATTTCTTGAAATAAAT

>8018237|20
AAAATAAACGTGATTTTTTT

>8018557|20
TTTTAATATCTAAATTGAAA

>8018745|20
GATGGCAGGTGCCTGCAATC

>8020308|20
TTGCAACAACATTGATGGAA

>8021160|20
TATGATGTAAATACATCTGA

>8021325|20
GTCGCCCGAGATCGGGAGAC

>8022128|20
GTTTTGCGTGGACGGTAAAC

>8022627|20
AGAGCAATTAAAACTGCTAT

>8024237|20
TCTCTATCTAAAAATAGTGA

>8024576|20
TACAGCATTACAATTCTGTA

>8025566|20
ACTCATTTTAGAAAATTATT

>8026428|20
TGATTTGTTGAAACAAATTA

>8027896|20
CTTGAGCCCAGGAGTTCAAG

>8028010|20
CATAATACATTTTTATTTTG

>8028519|20
TTTTCATAAAGTTAAGAAAA

>8030740|20
CGTTTCTCTTATGAGAAATG

>8031010|20
CGCCATCTGTGCAGGTGACG

>8031770|20
ATCACCTGAGGTCAGGAGTT

>8032083|20
ACATCAAAACATGTTGCTGT

>8032745|20
TTTGAGGTCAGGAGTTCAAA

>8032948|20
AGTTAGCTGGGCAGTTAGCT

>8034151|20
CTTGAACCCAGGAGTTCAAG

>8035555|20
CTCTGCACTGTAGTGCAGAG

>8035834|20
TATTAAAGTTTACTTTAAAA

>8035927|20
AATAAAAATTGATAATTATT

>8038198|20
AGGTGTGCTCCACCACGCCT

>8039295|20
TACTAAACTTTAGTTTTTTA

>8039759|20
ACCATATTGCACAGTCTGGT

>8041457|20
AAATGGCAGACCTGGGATTT

>8043410|20
GTTCTGTGGCCCCACATCAC

>8046316|20
GCTTTAACAGATGATAATGC

>8046453|20
CAGTCAGTACCTACTGTGTG

>8047448|20
TGAATTTGAGGTAAAATACA

>8048332|20
AACTCCTGACCTCAGGTGAT

>8049053|20
CCAGCTTTATCTAAACCTTG

>8049082|20
TGGTCCTTCTTGAATGACTA

>8049808|20
CCTCCCTTTTTAGAGGGAAG

>8051819|20
AACTCCTGACCTCAGGTGAT

>8052772|20
ATCACCTGAGGTCAGGAGTT

>8053316|20
CCAGTAGCTGGAACTACAGG

>8053319|20
GTAGCTGGAACTACAGGTAC

>8053792|20
CCTCAACGTCCATGTTGTGG

>8058670|20
ATAATAATTTTAATTATTAT

>8058932|20
AGGTGAGGGAGCTCACACCT

>8058987|20
ATCTCCTGAGATCAGGAGTT

>8060010|20
ATTAAAAAAAATTTTAAAAT

>8060023|20
TTAAAATTACTTAAACTTAA

>8060324|20
AACACCTGACCTCAGGTGAT

>8060871|20
AACTCCTGACCTCAGGTGAT

>8061635|20
AAAACAAAATCTGTTCTTTT

>8066880|20
ATTTTAGTTTGAACAAAACT

>8067036|20
AAAAACAATTCATGTTTTTT

>8067889|20
TAGCTTTTTACAAAATGCCA

>8067918|20
AATTAATTTCTAAATTAATT

>8068930|20
ATCACCTAAGGTTAGGAGTT

>8069972|20
GCTAGGCACATTTGCTTAGC

>8070082|20
TCTTGACCATATGACCAAGA

>8070746|20
TTTATTTAGCACTTAATATA

>8071094|20
GATGAAGTTGCAACTTCAAC

>8071655|20
TTTCATTCTAAAGAATAAGA

>8072152|20
GCTGTGAGAGTTTTCAAAGC

>8073524|20
TGCAAGGAACCTTACTGGCA

>8077170|20
ACTCAATATACACATTGTGT

>8077949|20
GAATTCTAAACTTACATTTC

>8078052|20
AAGAAAAAAATTTTTTTAGT

>8080329|20
ATCTGGTTCTAGAACCTGAT

>8080826|20
AACTCCTGACCTCAGGTGAT

>8081713|20
TTAATGATAACTAACATTCA

>8082134|20
CTATTAAAAGTTATTAATTG

>8082936|20
GGCTGCTGCCTGAAGAAGCC

>8084155|20
TGATGGTATGCAGACAATCA

>8084676|20
GAGTGTCCCCTGGAACACAC

>8085270|20
GTAAGAGACTGGTTTCTTTC

>8088025|20
AAAGAATCTGAAGTATCTTT

>8088283|20
GAAAATCTGTCCCGATTTTC

>8088428|20
TGGGCACCTAAAGGAGCTCA

>8089358|20
ACTGTTTTCCTGAAAACATT

>8089383|20
TTTCTCTCATCTCAAAGAAA

>8089552|20
TTTATAATAAATATTTTAAA

>8089628|20
ATAATATAAATGTATATTAT

>8090971|20
ATTAATTAATTTTTATTTAT

>8091207|20
AACTCCTGACCTCAGGTGAT

>8091221|20
GGTGATGCACCTGCCTCGCC

>8091428|20
CCTATTAGCTGGCCAGTAGG

>8092566|20
AGCATTCCTGAAGGCAAGCT

>8092812|20
ATGCCAACACTTCTTGGGAT

>8092857|20
TTCATTTATCCATCAATAAA

>8094052|20
CTTGAACTCCTGACCTCAAG

>8094185|20
AGAAATATGCACAGATTTTT

>8094343|20
TTGTGTACCAAGGTATGCAA

>8096145|20
TATATATATATATATATGTA

>8096146|20
ATATATATATATATATGTAT

>8096147|20
TATATATATATATATGTATA

>8096148|20
ATATATATATATATGTATAT

>8096149|20
TATATATATATATGTATATA

>8096150|20
ATATATATATATGTATATAT

>8096151|20
TATATATATATGTATATATA

>8096152|20
ATATATATATGTATATATAT

>8096153|20
TATATATATGTATATATATA

>8096154|20
ATATATATGTATATATATAT

>8096156|20
ATATATGTATATATATATGT

>8096157|20
TATATGTATATATATATGTA

>8096158|20
ATATGTATATATATATGTAT

>8096159|20
TATGTATATATATATGTATA

>8096160|20
ATGTATATATATATGTATAT

>8096161|20
TGTATATATATATGTATATA

>8096163|20
TATATATATATGTATATATA

>8096164|20
ATATATATATGTATATATAT

>8096165|20
TATATATATGTATATATATA

>8096682|20
CTTGAGGTCAGGAGTTCAAG

>8097195|20
TTTCAGCAGTCCTGTGGAAA

>8097674|20
ATTATACTTTTAAAAATAAT

>8099143|20
TAATGAGAATTTTATAATTA

>8099543|20
TAAAATAAAAGTTTTTTTAA

>8102701|20
TACCCATCACCTGAAGAGTA

>8104313|20
ACCATGTTGACCAGGATGGT

>8104336|20
GATCACTTGACCTCGTGATC

>8105178|20
AACTCCTGACCTCAGGTGAT

>8107056|20
TGAGTACATTCATATACTAA

>8107698|20
AACACAATTCCAATTGTGTT

>8108187|20
GTTAAAAATGGATTTTACAC

>8108237|20
AAAATTTGGACCTGAATTTT

>8109403|20
TTCCCACCTATGAGTGGGAA

>8109638|20
ACATACGTGTGCATGTATCT

>8110299|20
AACTCCTGTAGACAGCAGAT

>8110686|20
AACTCCTGACCTCAGGTGGT

>8111418|20
ACCCTATTTCCAAATAAGGT

>8111636|20
AGGAGTCAACTTTGACTTCT

>8112292|20
AACTCCTGACCTCAGGTGAT

>8112772|20
AACTCCTGACCTCAGGTGAT

>8112903|20
CTTGAACTCCTGAGCTCAAG

>8113266|20
ATCACCTGAGGTCAGGAGTT

>8114027|20
ATCTTCCTTCCAGGAAAGAT

>8115910|20
CTTGACCTCCTGAGCTCAGG

>8116301|20
GTAATGCATTTATGCATTCC

>8116962|20
CTTCACTTGTTCAAGTGGAG

>8117917|20
CACTGCAGCCTGATACAGTG

>8118779|20
ATCACCTGAGGTCAGGAGTT

>8119084|20
CTCTTTTACTGGGAAGAGAG

>8119641|20
CTTGAACTCCTGGGCTCAAG

>8120346|20
TCAACCTGGGGCCAGGTGCA

>8120945|20
ATCACCTGAGGTCAGGAGTT

>8122303|20
ATAATCTAGGACTGGACTAT

>8123207|20
CAAGGCTGCAGGGAGCCATG

>8123971|20
TCCTGTCTTTGAGGACAGCA

>8124699|20
AAAAGTCATTTAGAACTTTT

>8124836|20
TTTTAAAAAACTGTTTTAAA

>8125395|20
CCTCTTAGGAACCTAAGTGG

>8125770|20
TTGGGTGGGGACACAGCCAA

>8126118|20
AACTCCTGACCTCAGGTGAT

>8126674|20
GTGGATGCCTTGGCATCACC

>8127649|20
AAATACTTTTTAAACTATTT

>8128016|20
AACTCTTGAACTCAAGTGAT

>8129327|20
AACTCCTGACCTCAGGTGAT

>8129432|20
ACTTTTTATATCTAATAAGT

>8129660|20
AGGGGTAGATTTTTACCCCT

>8130363|20
TGTGTGTGTGTACACACACA

>8130365|20
TGTGTGTGTACACACACATA

>8130403|20
TATATGGATAAACACATATA

>8133146|20
TACAGGTGCAAGCCACTGTA

>8133741|20
CTTGAACTCCTGACCTCAAG

>8134709|20
ATCACCTGAGGTCAGGAGTT

>8135089|20
ACATGTTGTTGATAACATCT

>8135569|20
ATCTCCTGACCTCAGGTGAT

>8137698|20
ATTTAATCTCAACATCAAAT

>8138192|20
TATTATTTTAAAAAAGAAAA

>8139068|20
AATAAATAAGTTTCTTTGTT

>8139556|20
ATCGCTTGAACTCAAGAGAT

>8140987|20
TTTTCTTCAGGTGGAGAACA

>8141461|20
TTTGAACTTCAAATGTCAAA

>8141894|20
CTTGAACTCCTGAGCTCAGG

>8143460|20
AGGATTCCATCTGAAACCCT

>8144088|20
CAGTGTGAACATTCATACAG

>8144629|20
TTATGTTCAATTGGAAATAA

>8145864|20
AACTCCTGACCTCAGGTGAT

>8146017|20
ACTTGCTAATTTTAGCATCT

>8146316|20
ATTTTCTGGCACCACAAGAT

>8147473|20
CCTGAACTCCTGACCTCAGG

>8147477|20
AACTCCTGACCTCAGGTGAT

>8148804|20
AACTCCTGACCTCAGGTGAT

>8151203|20
GATTAATGACCTCAATAATC

>8152301|20
GTGAGCCAAGATTGACTCAC

>8152523|20
TAATGACCCGAGGGCCATAA

>8153113|20
TGGATCTTTTGAAAGACACA

>8153345|20
TTTTTTTTTCCAAGAAGAAA

>8154883|20
GAATCCAAAAGTTTGGATAC

>8155176|20
CTGAGAGCCGTGGTTCACAG

>8155538|20
GTGAAATTATTTATTTTCTC

>8155601|20
GAAACATAAAATAATGATTC

>8155764|20
GAGAGGTCAAATAACCTCCC

>8155947|20
AGGAAACTTAAAATTCTCCT

>8156342|20
TTAATGATTAAAATCTTTGA

>8156613|20
AAAGAAACGTCCATATCTTT

>8156960|20
AGAAAAGGGCTCCCTTTCCT

>8157541|20
GGCTCTTTAGTTAAAGTGTC

>8158512|20
TTTCAACATTAATCTTGAGA

>8162030|20
ATATTAATTGAAATTTCTAT

>8162108|20
TTGAGAATTGAATTTTTCAA

>8162115|20
TTGAATTTTTCAATTTTCAA

>8162341|20
TCTCCAAATTAATTTGTAGA

>8162902|20
AAGTTAAAAACTTTTGATTT

>8163334|20
ACAGTGAATGAATACATTGT

>8163364|20
TAAAAATGAGATTATTTTGA

>8163569|20
ATCACCTGAGGTCAGGAGTT

>8164166|20
AGCTCCTGACCTCAGGTGAT

>8165275|20
AGACACACCTTGGCGTGCCT

>8165938|20
TCTTTCTTCCTGAACCAAGA

>8166061|20
ATCACCTGAGGTCAGGAGTT

>8166286|20
AAAAAAAAAAATTTTTTTTT

>8166907|20
GTAATTAAATATTTAAGTAC

>8167629|20
ACTTTTAGAAATTTAAAAGT

>8167634|20
TAGAAATTTAAAAGTTTCTA

>8167744|20
AATCTTGCTAAAGCAATAAT

>8171628|20
AACTCCTGACCTCAGGTGAT

>8172618|20
TTCTTAGAAAATCCTAAGGA

>8172841|20
CTTGAGCCCAGGAGTTCAAG

>8173200|20
TCATGTTTTTGAAGACATAA

>8174554|20
ATCACCTGAGGTCAGGGGTT

>8174882|20
ATGCATTTGTCCAAATTCAT

>8176277|20
TCTTAAATTTTAGTTTACGA

>8176560|20
GCCAGAGTCAAGATTCTGTC

>8176637|20
GTGACAGTGTGCATTGGCAC

>8176982|20
AAGTTGAAACTTTTCAATAT

>8177039|20
TTTTAGAGTTGACTCAAAAA

>8177429|20
AAATAAATAAATATATAGTT

>8177515|20
AAAGAGACACTTGTTTGTTT

>8178842|20
CCTGAAGTCAGGAGTTCAAG

>8179004|20
GTGAGCCAAGATTGCGTCAC

>8179221|20
ACCCTTTTTAAAAAAATGTT

>8183730|20
TGGCAGAACTGGTTGAGCCA

>8184161|20
AACTCCTGACCTCAGGTGAT

>8185198|20
ACCAGGCTGACCAACATGGT

>8186663|20
TTGGTTGGGGACACAGCCAA

>8187715|20
TACCAGTTTTTAAAATGATA

>8187842|20
CTTGAACCCCTGGGCTCAAG

>8188445|20
AACTCCTGACCTCAGGTGAT

>8190237|20
CTTGAACTCCTGGCTTCAAG

>8190444|20
CTTGAGCTCAGGAGTTCAAG

>8190760|20
CTTGAGGTCAGGAGTTCAAG

>8190994|20
AAAAAAAGGGACATTTTATT

>8193083|20
TTTAATTTTTTAAATTAAAA

>8193086|20
AATTTTTTAAATTAAAAATT

>8193093|20
TAAATTAAAAATTTTTTTTA

>8193095|20
AATTAAAAATTTTTTTTATT

>8193113|20
TTTTTAATATTTATTATATA

>8193389|20
AGTCTGCCTTGAGGGTGACT

>8193401|20
GGGTGACTGAGCTGGCACCC

>8193915|20
ACATTTGTGAACAGAACTGT

>8194409|20
CAATTTTGCCTGCAACTTTG

>8194816|20
GCAAGCATCTGGAGGCTGGC

>8196526|20
GGGAGGATCATGATCCCACC

>8197998|20
AAACACAGAACTGTATGTTT

>8198277|20
AGGCAGAAAAGTGTCTGCTT

>8198432|20
TTTTCATTTATAAATGTACA

>8199265|20
TAAAAAACTTCAGTTCTTAA

>8199590|20
GTGAGCTGAGATCACATCAC

>8199672|20
AAATAAAACCAGTTTTATCT

>8199716|20
ATTTAACTTTGAATTTACAT

>8199895|20
TAGAAATTGACCAATTCCAA

>8200946|20
ATCACCTGAGGTCAGGAGTT

>8201765|20
GGTCAGGCCTGGCCCTAACC

>8202190|20
GATTGCAGGTGCCTGCCACC

>8202822|20
TAAATGAATAAATTAATTAA

>8203138|20
CTTAATAGGTAGCTATTATG

>8203162|20
ACCTCAAAGAACTTTGAATT

>8204527|20
TCAGCCCCTGGAGATGCTGA

>8204868|20
ATGAACAAGTTCTTTTTCTT

>8205534|20
CTACTCAGGAACCTGAGGTG

>8205751|20
AGGAAGAGAGCCCTCATCCT

>8206869|20
CTCGAACTCCTGAGCTCAAG

>8207000|20
AGGCACGAGGGCTCATGCCT

>8207845|20
GAGCAAGTGCTCAGGTGCTC

>8209091|20
TTAAAATAAAATTAAATTAA

>8209606|20
TTTCTTTTTTTAAAAATTAA

>8210688|20
TTTCTGTTTTCAAAAAAAAA

>8213115|20
CCAGTTGTGCCCAGAATTGG

>8214038|20
GGACCAGGAAATTCTGATCC

>8214112|20
TTCTGCACTTCAGTGGAAAA

>8214225|20
GCTAAGTCCCCGGCCTTTGC

>8215173|20
TTTTTATCTAAAAATAAAAA

>8217618|20
ATTTATTATATGTAATTAAT

>8217636|20
ATTATTACTCAATTAATAAT

>8218098|20
TCGTGAATGTGCATTGACTA

>8218988|20
AACCAGTTGTCCAACTGACT

>8219843|20
CATGAGGCTCCACCCTCATG

>8221500|20
AACTCCTGACCTCAGGAGAT

>8222647|20
AATAGGGAGCACTCTTTATT

>8225381|20
TGGTCTCGATCTCCTGACCA

>8225388|20
GATCTCCTGACCATGTGATC

>8226867|20
CTCCACGCCTGGGCGTTGTG

>8226989|20
ATTTAAATCATTATTTATAT

>8228240|20
TGTGGTGACTGGTCACCTTA

>8229227|20
ATCACTTGAGGTCAAGAGTT

>8229939|20
GCCGTAAACTGGTTTAGGCC

>8232088|20
TTTATTGAGCACCCAATACA

>8232770|20
CTTGAACTCCTGGGCTCAAG

>8234843|20
ATTAACTAACATCTGTTAAT

>8234845|20
TAACTAACATCTGTTAATAA

>8235998|20
AGTAAAACCCTGTCTTTACT

>8236267|20
CTTGAGCCCAGGAGTTCAAG

>8237413|20
ACCAGCCTGACCAAGATGGT

>8238373|20
AATAAATTAATTAATCAATT

>8240117|20
GTTAGTTGAAGTTAACTTAC

>8240354|20
ACATTTTGTTTAAAAAATGT

>8241443|20
AACTCCTGACCTCAGGTGAT

>8242206|20
TCTCCATCTTGAAATTGAGA

>8243158|20
ATCACCTGAGGTCAGGAGTT

>8244024|20
AGCTCCTGACCTCAGGTGAT

>8245125|20
TCAGCTCTCGTGAGAACTCA

>8245259|20
TTGGGTGGGGACACAGCCAA

>8245888|20
AACTTGTGTGTACTGAAGTT

>8247638|20
TGGTCACGAACTCCTGACCA

>8248313|20
GTGGACCAAAATTGCACCAC

>8248727|20
AAAGATATCATGATTACTTT

>8250514|20
CTTGAAGTCAGGAGTTCAAG

>8250688|20
AGGCTGCTGCACTCCAGCCT

>8251253|20
AAATAAATAAATATATTTTT

>8252246|20
TGGAAATTACCTATTTTCTA

>8252727|20
AATTCTGTGTACACAGAAGT

>8253053|20
ATCACCTGAGGTCAGGAGTT

>8253401|20
TCAGTGCAAGTTTGTAATGA

>8253578|20
ATCGCCTGAGGTCAGGAGTT

>8255173|20
ATCTAATGTCAACATAAGGT

>8257453|20
TTGCTCTCTAAAGAAAGAAA

>8257483|20
TTAAAATATATATATATTTA

>8257488|20
ATATATATATATTTATATAT

>8257489|20
TATATATATATTTATATATA

>8257490|20
ATATATATATTTATATATAT

>8259459|20
CTTCTGGATTGATCCACAGG

>8259750|20
ATCACCTGAGGTCAGGAGTT

>8260514|20
GCCCTCAGTAAACTAAGAGC

>8260899|20
CCGAGGCTGACCTGCCTCGG

>8261268|20
CTTGAACTCCTGAGCTCAAG

>8261778|20
CACCCTTGCTGGGAAGGGTG

>8264103|20
ACTCTTGCCCAGGCTACAGT

>8264291|20
AACTCCTGACCTCAGGTGAT

>8266247|20
GATTCGGTTCAAGCCGATTC

>8266423|20
TGGATTACAGGTGTGAGCCA

>8266460|20
ATTCTTTTTTTAAAAAATAT

>8266980|20
CATTTTCAGTTCAGAAAAGG

>8267285|20
CTTGAACCCAGGAGTTCAAG

>8267884|20
AACTCCTGACCTCAGGTGAT

>8268941|20
ACACACACTGGAGGATGTGT

>8269127|20
TCTCAAAGACATCTCTGGGA

>8269873|20
ACCAGCTTGAGCAACATGGT

>8270217|20
ACCTCCTGGGCTCAGGTGGT

>8270493|20
AGAGTCTGCAAGCAGCCCCT

>8271319|20
GGAGCAGCCTCGGGTGCTCC

>8273173|20
AATTTGTCCTGGGAAAGATT

>8274388|20
AACTCCTGACCTCAGGTGAT

>8275626|20
CCCCTGGGCAGGGCCAGGGG

>8276106|20
AAAGACATGACCAAGTATTT

>8277294|20
GAGGGCTCGGCCGAGCCGTC

>8277478|20
CCGGCGCCTCCACGCGGCGG

>8277673|20
GGGACGCAGCCCGGTGTCCC

>8278568|20
GGAGCCACATTTGGGGCTGC

>8279153|20
GTGACACAATCTTGGCTCAC

>8279279|20
TGTTTTTTTTTAAAAAAAAA

>8279281|20
TTTTTTTTTAAAAAAAAAAA

>8279496|20
CTATGTATCTATAGACATAG

>8279544|20
ATATAGACAGATGTATCTAT

>8280293|20
GATTTGGCTGAAGCCATCTC

>8282465|20
ATCTCCCGACCTCAGGTGAT

>8282757|20
ATCAGTAATTTAATATTGAT

>8282908|20
GCCATGGACTGGTCTGTGGC

>8283338|20
CACCCTGGCTGGGCTGGGTG

>8283733|20
CAGGAAGAGCTCTCTGCCTG

>8285123|20
CCAGGTGATTCACCGCCTGG

>8285808|20
ATCACCTGAGGTCAGGAGTT

>8286349|20
ATCACCTGAGGTCAGGAGTT

>8287115|20
AGTTCGGGAGTTCCCTAACT

>8287131|20
AACTTCTTCCTGCAGATGTT

>8287735|20
TTGGTTGTGTCCCCACCCAA

>8289817|20
TCTGAGATGTGCATCTCAAA

>8291410|20
TCTTTATTTTGAAATAATTA

>8293097|20
TGTTGGGAAACTTCGCAACA

>8293367|20
AACTCCTGACCTCAGGTGAT

>8293698|20
TATATATATATATATATACA

>8293715|20
ACACACACACATATATGTGT

>8293728|20
TATGTGTATATATATACATA

>8293729|20
ATGTGTATATATATACATAT

>8293734|20
TATATATATACATATACGTA

>8293735|20
ATATATATACATATACGTAT

>8293744|20
CATATACGTATATGTATATG

>8293747|20
ATACGTATATGTATATGTAT

>8293836|20
ATATACATATATATATATGT

>8293838|20
ATACATATATATATATGTGT

>8293839|20
TACATATATATATATGTGTA

>8293843|20
TATATATATATGTGTATATA

>8293844|20
ATATATATATGTGTATATAT

>8293847|20
TATATATGTGTATATATATA

>8293848|20
ATATATGTGTATATATATAT

>8293849|20
TATATGTGTATATATATATA

>8293850|20
ATATGTGTATATATATATAT

>8293851|20
TATGTGTATATATATATATA

>8293852|20
ATGTGTATATATATATATAT

>8293853|20
TGTGTATATATATATATATA

>8293855|20
TGTATATATATATATATATA

>8293870|20
ATATATATATATATATATTT

>8295264|20
TTTATCACACATCTGATATA

>8295639|20
CTTGAGGTCAGGAGTTCAAG

>8296080|20
CAGGACCCTAAAGGGAGCTG

>8296683|20
CTTGAGCTCCTGGGCTCAAG

>8296849|20
CTTGAACTCCTGGGCTCAAG

>8297853|20
ACCATCTTGCCCAGGCTGGT

>8299320|20
AACTCCTGACCTCAGGTGAT

>8299364|20
GCTGGGGTTACAGGCCCAGC

>8299412|20
AACTCCTGATCTCAGGTGAT

>8299819|20
CCCATCTACTCGTAGAGGGG

>8300724|20
AACTCCTGACCTCAGGTGAT

>8301530|20
CAGCCTCTGGACTGTGGCTG

>8302192|20
ATCACCTGAGGTCAGGAGTT

>8303444|20
CATAAATTTAAAAAATTATG

>8303510|20
AAATAATAAATTTATATTTT

>8303511|20
AATAATAAATTTATATTTTT

>8305446|20
GTCACCTGAGCTCAGGAGAC

>8306532|20
TTCCCGTGAAATCTCCGGAA

>8307224|20
ACCAGGTTGGTCAGGCTGGT

>8307248|20
AACTCCTGACCTCAGGAGAT

>8308045|20
CTCCTGCCTCTAGGAATGAG

>8308411|20
CTACTCGGCAGGCTGAGTTG

>8308626|20
TTAAGAGAGTTCTTTTTTAA

>8308873|20
AACTCCTGACCTCAGGTGGT

>8310367|20
GGTACAGAAGCTTCTGTAGC

>8310540|20
ACTTGGTGGGGCCAAGAAGT

>8310839|20
GAGGGCCAGAGCAAGCCCTC

>8311181|20
CTTGAACTCCTGGGCTCAAG

>8312093|20
ATTAATTAATTTTATTTATT

>8312095|20
TAATTAATTTTATTTATTTA

>8314070|20
TCATACTCATATGAGTCTAA

>8314890|20
AACTCCTGATCTCAGGTGAT

>8315057|20
ATATATATATATATATATTT

>8315770|20
AACTCCTGACCTCAGGTGAT

>8315981|20
CTTGACCTCCTGGGCTCAAG

>8319366|20
GCAAAGAGTCCACTGTCTGC

>8319404|20
TTGCCCAAGACCTTGGGCAA

>8319955|20
AAAATTCAGCTCAGCATTTT

>8320915|20
CTTGAACTCCTGACCTCAAG

>8320977|20
CATGAGCTCCTGACCTCAGG

>8320981|20
AGCTCCTGACCTCAGGCGAT

>8323238|20
CCACTCTGAAATGAGATTGG

>8323756|20
AACTCCTGACCTCAGGTGAT

>8323885|20
ACCAATGCCCTGTGATTGGT

>8324732|20
GGGGATATTTGAATTTGCCC

>8325162|20
AACTCCTGACCTCAGGTGAT

>8325743|20
ACGTTATTTGGAAATAGAGT

>8326534|20
AACTCCTGACCTCAGGTGAT

>8327189|20
TGATTACTGCCCCATAATCA

>8328689|20
AACTCCTGACCTCAGGTGAT

>8328879|20
TGTGTCATTTCAGTGGCACA

>8329045|20
ATAAAGGTACCTAGCTTTAT

>8331334|20
GCAAACACAGATGGGTTTCC

>8332188|20
AACTCCTGAGCTCAGGTGAT

>8332599|20
TGTGTGTATGTATACATATA

>8332604|20
GTATGTATACATATAAAAAC

>8332623|20
CTTATATATACATATGTAAG

>8332663|20
ATATATTATATATGTTATAT

>8332664|20
TATATTATATATGTTATATA

>8332679|20
ATATATACATATATGTATAT

>8332683|20
ATACATATATGTATATATGT

>8332684|20
TACATATATGTATATATGTA

>8332691|20
ATGTATATATGTATAAACAT

>8336126|20
GGGGCATGCCAGGGTGCCCC

>8336566|20
GGGAGCCCCCCGGAGCTTCC

>8338297|20
CTCCAGACCCAGAACTGGAG

>8338408|20
CTTACACTCAGGAGTTCAAG

>8338865|20
AACTCCTGACCTCAGGTGAT

>8339799|20
GATGGGAGTGAAATTCCATC

>8340571|20
CCAGCTACTCGAGAGGCTGG

>8341449|20
TTGGCTGTGTCCCCACCCAA

>8341769|20
GTAATTTCTTTATAAATTAC

>8342228|20
AGTGTGGGACCTCTCACACT

>8342240|20
CTCACACTGGCCAGTGAGAG

>8342526|20
GCCTTGGACAGGACGAAGGC

>8344699|20
CTTGAACTCCTGACCTCAAG

>8345060|20
CAGTAACAATCTTTGTACTG

>8346111|20
TCCTTTGAAAATTCAAAGAA

>8347518|20
ATACGTTTACATAAAAATAT

>8347603|20
ATCACCTGAGGTCAGGAGTT

>8347872|20
CAAAAGTATCTATATTTTAG

>8348559|20
AGTTTTCTATGTAGAAATCT

>8348894|20
GGGATAACAGGTGTGAGCCC

>8349021|20
CTCGAGCTCGGGAGATCAAG

>8349318|20
TTTGTAACTGGATTTAGAAA

>8349490|20
AGATATGAATCTTCTTATCT

>8349542|20
CCTACAATATTTACTATAGG

>8349794|20
CCTGGGCTCCTGAGCTCAAG

>8349934|20
AACTCTTGGCCCCAAGTGAT

>8352044|20
TACACTGTGTGCACAGTATA

>8352341|20
TAATAATTGGTCAGTTTTTA

>8357577|20
CTTCCTGTGCACCCAGGAAG

>8357781|20
TGCAATCATGGATCACTGCA

>8358333|20
TTAAAGTTTAAAAAATTTTA

>8358596|20
ATCGCCTGAGGTCAGGAGTT

>8359107|20
AGCTATATATATATATATAT

>8359125|20
ATATATATATATATATATTT

>8359358|20
AACTCCTGACTTCAGGTGAT

>8360694|20
TTTTAAAAAGCAATTTAAAA

>8362025|20
TCCTGTAGCTGGCCAGAGGA

>8362594|20
AAGGCAAAGTTCTTTCCATT

>8362612|20
TTCAAACTCTTGAGTGTGGA

>8363702|20
ATCACCTGAGGTCAGGAGTT

>8364180|20
AATATCCTCAAGCAGATATT

>8364270|20
TGAGCAATACGTATACCTCA

>8364703|20
AACTCTTGACCTCAAGTGAT

>8366559|20
CTTGAGCCCAGGAGTTCAAG

>8366686|20
GGAGGATCACCTGAACCTGC

>8367225|20
AACTCCTGACCTCAGGTGAT

>8367463|20
AATGGAAATTTATTTCACTT

>8367534|20
CTCGAACTCCTGAGATCAAG

>8367570|20
GCCTCCGAAAGTGCTGAGGC

>8367607|20
ACCAGAAATTTATTTCTCTT

>8368102|20
CTCTGTGTGTCCTCACAGGG

>8369317|20
ATAGCTGGAGATCCATATAT

>8370010|20
AAAGGCATGATCAGGCCCTT

>8370512|20
ACACTCACTGCTGAGAGTGT

>8370905|20
TAAGGCTAAACTAAACCTTA

>8373383|20
TGTGTGCATGTATGTGCACA

>8373683|20
TAAGTAGCTGGAACTACCTA

>8374019|20
ATGGGACGGCACAGTCCCTT

>8374913|20
GGCTGAGGGTCCCCCCACCC

>8375418|20
AAGGAATTTTCAAAATCCCT

>8375901|20
TGAGGTGCTGAAGCTCATCA

>8376697|20
AGTGTGCCTCCAGGCCCTCT

>8376794|20
AGGGCTCCTTGAGGAGCCCT

>8377477|20
ACATACCATTTATTTTATGT

>8377644|20
CTGTATTTTAAAAAATGAAG

>8377681|20
AAGTATTTATGTATTTACTT

>8377685|20
ATTTATGTATTTACTTACAT

>8377917|20
TTCTTTTAAAATCAGAAGAA

>8379118|20
ATCACCTGAGGTCAGGAGTT

>8379999|20
AACTCCTGAGCTCAGGTGAT

>8383044|20
TATTAGAATCCATTCTGTTA

>8383112|20
CTTTGGAACCGGTGCCTAAG

>8384819|20
CCTCTGGAAGCCTCCAGAAG

>8385781|20
ATTCTTGAGTCCTAAAGATT

>8387283|20
TGTGTGTGCATGGACACACA

>8387285|20
TGTGTGCATGGACACACACA

>8387286|20
GTGTGCATGGACACACACAC

>8387326|20
TATATGTATGTATATATACA

>8387472|20
GCCCCACTGGTCTCTGGGGC

>8388676|20
ATCACCTGAGGTCAGGAGTT

>8390391|20
ACCACCGTCCTGACCCTGGT

>8390622|20
TCCCTGACGGGCATCAGCGA

>8391305|20
TTTAAAAAATATTTTTAAAA

>8391331|20
TTTAAAAAATATTTTTAAAA

>8391357|20
TTTAAAAAATATTTTTAAAA

>8391383|20
TTTAAAAAATATTTTTAAAA

>8391409|20
TTTAAAAAATATTTTTAAAA

>8391435|20
TTTAAAAAATATTTTTAAAA

>8391461|20
TTTAAAAAATATTTTTAAAA

>8391480|20
AAACACTTTTAAAAATATTT

>8391493|20
AATATTTTTAAAAAAAAAAT

>8391501|20
TAAAAAAAAAATATTTTTAA

>8391801|20
CATCTGTTAGGTATCAGGTG

>8392170|20
TTACGTTTGCCCAAATGTAA

>8393394|20
ACCATGCTGCCCAGGCTGGT

>8393414|20
CTTGAGCTCCTGGGCTCAAG

>8393712|20
CTTGAACTCCTGGGCTCAAG

>8394065|20
GGTTGAGGGCACCGTCAGCC

>8395426|20
GAGCAGAGCAGGGTCTGCGC

>8397428|20
TTGGGTGGGGACACAGCCAA

>8398803|20
ACAAAATATTCATCTTTTTT

>8399041|20
CCATAGCCATGTGGCCTTGG

>8399723|20
TACTCGCTGCTCTGCGATTA

>8401657|20
CCTCATATTGGAGTCTGAGG

>8401760|20
ATCACTTGAGGTCAAGAGTT

>8401764|20
CTTGAGGTCAAGAGTTCAAG

>8405366|20
AGGGAGACACATGGCTCACT

>8405496|20
GTGATCTCTGAAGTGAGCAC

>8407005|20
TTTGCCCAGAACTGGTCAAA

>8407079|20
TTCCTAGAACTTTCTAACAA

>8409162|20
ACCAGAGCTGCAGGTCTTGT

>8410599|20
GTCTCACCATGTGGTCAGGC

>8412813|20
AAACAAACTGTAGTTTATCT

>8413523|20
TTGGGATGGGACCAGCACAA

>8413718|20
CAGAAGGGCCTGGCCTCCTG

>8414232|20
GAAAGTGAACATTCACCTCC

>8414675|20
AAAATAAAAGATTTTTTTTT

>8414676|20
AAATAAAAGATTTTTTTTTT

>8414677|20
AATAAAAGATTTTTTTTTTT

>8414749|20
CGTGGGCTCTGGAGCACTCG

>8414897|20
TCAGTCCAGTCCAGGACTCA

>8415390|20
AGGGGGAGGAGCCTGGCCCT

>8415834|20
GAGGTGCCCTTGGGTGCCTC

>8416641|20
TGCCTGTCAGGTCACAGGAA

>8417594|20
GGAGCAGGTGAACCTGCCTC

>8418357|20
GGATCGCTGGTCAGCGATGC

>8421361|20
CCTGCAGCATCTGCTGCTGG

>8422254|20
AGACAGTGGAACCACTGTTT

>8422337|20
GGATGTGACTGGTCACATGC

>8422476|20
GGAGCCGTTCTAACCACTCC

>8422948|20
CCCATGTGGACCCACCTGAG

>8423709|20
GTATCGGAAGTTTCCAAAAC

>8424092|20
GCCCCATGGCCCCAGGGGAC

>8426274|20
ACCAAGAACAAGTACTTGTT

>8427383|20
AGGCAGGGGATGCCGTGCCT

>8428307|20
ATCACCTGAGGTCAGGAGAT

>8428748|20
AGTTATAATCAATTATTTCT

>8429638|20
CAGCAGTGAAGTCACAGGTG

>8429662|20
GAACGGTAAACTTACAATTC

>8431132|20
GAACTCAACTGGTTTAGTGC

>8432129|20
GATAAGCCACATGTCTTCTC

>8433225|20
AAGAAATCATTTTAATTCTT

>8434395|20
TTTTTATAACATTTTAAAAA

>8434421|20
TAAAAAAAATTTTTTTTTTA

>8435210|20
TCTTGAATAAGTATTCAGTA

>8435262|20
TAAAATTCACCTGAAATTAA

>8435974|20
TAATATATATTTATCTTTTA

>8436654|20
GCTTCTGATACAGGAGAAGC

>8437023|20
AGCAATAGATAACTATTGGT

>8438114|20
CAAGTTGAATTTTAAAATTG

>8438768|20
TCTGTTGCTGAAGCAACCCA

>8439333|20
CCCAGCTCCATGGGGCTGGG

>8439345|20
GGGCTGGGCCCGCCCCGCAC

>8439468|20
CAGGGGTTTCCAAGCCACTG

>8441060|20
ACCCCAGGATCTCCTTGGGT

>8441177|20
ATAGGAAGCGAGTTTCCGAT

>8442179|20
CAGTGTGCTGGAGCACATAG

>8442499|20
TGCGCATGCGTGCGTGTGCA

>8442516|20
GCATGAGAGAGCGCGCATGC

>8442729|20
TCTCTCAGAACTCCGAGTGA

>8442998|20
CCTTTTCCATCTGGGAAAAG

>8444688|20
CATATGATCTGGATCAGAAG

>8445126|20
TTCCTTGGAATTCCTAGCAA

>8445524|20
GGTAGCAGGGGCAGGCTACC

>8446052|20
AAATATATATATATATATAT

>8446066|20
ATATATATATATATATATTT

>8447799|20
ACATTTCAAGTTTATAATGT

>8448179|20
TGCAGGACATTTTTCCTCCA

>8448304|20
ATACCCAGTCTAGTGGTTAT

>8448857|20
AGATAATTTGGAAATGATAT

>8450481|20
CAGGGTAGGCTCTTCCCCTG

>8450708|20
TTTTAAAACTATTTTTAAAA

>8451659|20
GAAATATCTTCAGATATTCC

>8452851|20
ACCAGCCCTGGAGGGATGTT

>8453805|20
AATTTACATGAATGAAAGTT

>8454222|20
TGCAGGTGGCTCTAACTGCA

>8456666|20
TTTGTAATTATACTTCCAAA

>8458604|20
CTTCTAACATCTGTTATCAG

>8458721|20
TCTTCCCCAACTCTGGAAGA

>8458971|20
TCACTTCTACTTAGAACTGA

>8459061|20
GGCTGCAAAACTTTGCAGAC

>8459856|20
TGTCTTTTTTTAAAAAAAAA

>8459858|20
TCTTTTTTTAAAAAAAAAAA

>8460395|20
CTTGAACCCCTGGGCTCAAG

>8460804|20
CTAAAGTCCCAGAACTTTGG

>8462013|20
CCTCAACCTTCAGGTTCAAG

>8464185|20
AGCTTTTTTTTAAAAAAAAT

>8464187|20
CTTTTTTTTAAAAAAAATAG

>8465303|20
CTTGAAATAAATATTTCTAG

>8467118|20
TCCAGAAAGTGCTGTCTGCA

>8467526|20
AATAAAATTCCACTTTTTTT

>8467833|20
CATTTAAAACCTTTTTAAAG

>8467864|20
TCTTTCTTTTGAAACAGAGA

>8468351|20
CACCAGAAACATTTCTACTG

>8469821|20
TGGTGCTAAGATTATCAGCA

>8470323|20
TGTAGACATCAATTTTTACA

>8470791|20
GTCCATCTTCCAGGATGCAC

>8471052|20
ACAGATTTCCAGAAAAATGT

>8471746|20
ATTATTAAAACTATAATATT

>8471792|20
ATACTAAAAGGTTTTGGTTT

>8471810|20
TTTTAGAAATTTATTTAAAA

>8472583|20
GTGTGTTCATGTGCACACCC

>8472839|20
CCATTGTCCTGGGACAGTAG

>8473298|20
TAAATACATATATGCATTCA

>8473306|20
TATATGCATTCATGCACACA

>8473381|20
AAATAAAATAAATTTTAATT

>8473386|20
AAATAAATTTTAATTTTGTT

>8473530|20
GTAGCTGTAACTACAGGTGC

>8473621|20
CTTGAACTCCTGGGCTCAAG

>8475293|20
TAAGTCTTTCTAAAGACCAA

>8475351|20
TGCAGACTATTTAGGCTTCA

>8475587|20
GTTTTCATATGTAGGATAAC

>8475837|20
ATTCGAGCCTCGGCTCCATT

>8475954|20
CAAATGGAAAATTCCAACTG

>8476298|20
CATGTTTCTAGAAAAACATG

>8476771|20
AATAGTGAAACTTTACAATT

>8477200|20
TTTAAGGTTATAACCTGAAA

>8477485|20
TTAAAAATTTAAATCTCTAA

>8477839|20
ATAATTTGGGCCCAAGTTCT

>8478780|20
CAAACAAAAAATTATTTTTG

>8481093|20
CGAGCATTTCCAAATGCCAG

>8483227|20
CTGAGAACCAAGCTTCCCAG

>8483611|20
GAGCCCCCACCTCGGGGCTC

>8484621|20
CCTTTGTTACTTGACAAAAG

>8484669|20
ACGCTGTGTGCACACAGCAT

>8485400|20
ATTACAGAACATTCTGAGAT

>8487080|20
TAAAAATTATTTATTTATTA

>8487530|20
GGTCCAAGTCCACTGGGAAC

>8488008|20
TATTGACTTATAAATCAACA

>8490829|20
ACACTCTCCAAGGTAAGTGT

>8491179|20
CGGGGGTCTCCAGTCCCCAG

>8491536|20
ATAATTAATTCATTACATAT

>8491701|20
TATACCACTGTAGTCTTATA

>8491803|20
TTTCACTTTATAAAGTTTAA

>8492408|20
CTCAACTAACATTCATTGAG

>8492910|20
ATCATATTTTAAAATGGGAT

>8493047|20
ATATATACACATATACATAT

>8493991|20
ACCAAAGAGTTCTCTTTTCT

>8496769|20
TAATTTAAATGTTTTATTTA

>8497570|20
GTGACTTTCAAGAGAGTCCC

>8497864|20
TTCTCTAAAATTTTACAAAA

>8498268|20
CTTGAACTCTTGATTTCAAG

>8498479|20
TTTTCAAAATGTTTTCATAA

>8499227|20
TGTCAAAAATGTGTTTGAGA

>8499286|20
TGATTGTAAAATCAAAATCA

>8500286|20
AGCACTGAGTGCACAGTTCT

>8501095|20
ATTATGTGACCTCAGATGAT

>8501925|20
TTGAAAAAACATTTCTTCTA

>8501944|20
ATACTTAAGAGCTTTATTAT

>8503487|20
TGAGTGACAGGTGAGACTCA

>8504229|20
GTGCCCAAGACCTTGGGAGC

>8504647|20
ATTTCATGTTGAAATGTAAT

>8504969|20
TTTTCTTTATTTAAAAAAAA

>8504970|20
TTTCTTTATTTAAAAAAAAA

>8504971|20
TTCTTTATTTAAAAAAAAAA

>8504972|20
TCTTTATTTAAAAAAAAAAA

>8506218|20
AAAATTCTTTTAAGAATGTT

>8507616|20
CTGCTGCAGGTCTGCTGGAG

>8508701|20
TTGAAGAAACATTTATTAAA

>8509577|20
TTCAAAGAATCTTGTTAGAA

>8510554|20
GTCCTTCTGACCAGAAGCTC

>8510932|20
CGTGGAAAAGGTTGCCCACG

>8511819|20
TGCTGGGGTACAGGCCAGCA

>8512247|20
TCCCTGTCCAAGAGCAGGGA

>8512807|20
AAAATAAAGACCTTCCTTTT

>8513429|20
GATGAAATCAAGACTTCAAC

>8514328|20
TGTGTGTGTGTACGCACACA

>8515108|20
TTATCTTCTTCAGGAGGTAA

>8515558|20
TTTTTAATTGGAATTTAGAA

>8517406|20
TTGCCTCATAAATGTGGAAA

>8518143|20
TACGTAGAATGTTCTAAGCA

>8518587|20
CAGGTCTCTGTATAGCCCTG

>8519589|20
AATTGTAAAAATTTTCAAGT

>8519597|20
AAATTTTCAAGTTATAATTT

>8519612|20
AATTTCTTTAGAAAGATAAT

>8520215|20
AAATAAAATTCATTGTATTT

>8520307|20
ATGTTTTCTCAAGCAGACAT

>8520680|20
TTACATCAAAATTGATATAA

>8520889|20
AGTGAGATGCACAGCTCACT

>8521098|20
ATGCTACCTTCAGCTCGCAT

>8521634|20
CTTCAGTTCAAGATTTGAAG

>8522966|20
TAATTAGAATGTTCCAAGTA

>8525469|20
AAGCATGGTAGAGCATGCCT

>8525495|20
CCAGCTACTTAAGAAGCTGG

>8525700|20
ACAAGTTCAAATTAACTTTT

>8527599|20
TTGTTGAATGAAATCAATAA

>8528249|20
TTATTATTATTTATCAATAA

>8529110|20
ATTTTGACATCTTTAAAAAT

>8529830|20
CCTTTTGGTGAACCAAGAAG

>8530837|20
GTCTGAGAAAATTCTGAGAC

>8530863|20
AAAGAAATACCTTTTTTTTT

>8532093|20
AACTCCTGACCTCAGGTGAT

>8532866|20
AGCAGAAAGCACTTTCAGAT

>8532949|20
AACATTTACTTGTAAATCTT

>8534473|20
TGAAAATGTGCACATGTCCA

>8534866|20
ATAGCCATTATAATAACTAT

>8535132|20
ACAAAATTTAAAAATTTCTT

>8535211|20
ATCTCTTGAGGTCAGGAGTT

>8535215|20
CTTGAGGTCAGGAGTTCAAG

>8535794|20
AATGTCAATACATTTTCATT

>8536958|20
TATTCTTCTAAAAAGGAATA

>8537752|20
TTTACAGTAACTGCTTTAAA

>8538990|20
ACATGACAATTTTGTTATCT

>8538998|20
ATTTTGTTATCTAAATAAAT

>8539372|20
TTTTTTTAAATTTCAAAATA

>8539790|20
GATGTCAGATTTCTGGCTTC

>8540815|20
AAAAAGGCTAAAGGTTTTTT

>8541537|20
ATAGTTATGTATATAAATAT

>8541631|20
TAAATGAATTCATTCATAAA

>8542935|20
ATAAAAGTTGAAAATTATAT

>8544063|20
AAAATAATTTGAATTGTATT

>8544446|20
TTAACATAAGCTTATATTTA

>8544478|20
ACAAATAAAACTTTTTTTTT

>8544959|20
CTTATGTATGAAAAGATAAG

>8547231|20
ATATAATAATCTCATTAGAT

>8548137|20
TTTTTTAATCAAAAAAAAAA

>8548527|20
AACTCCTGACCTCAGGCGAT

>8549800|20
CTAAATTGGAACCACTTTAG

>8551361|20
TTGGTGGCACATGCCTGCAA

>8551595|20
CTTGAGCCCAGGAGGTCAAG

>8553926|20
ATTAGCTCTTCAGATTTAAT

>8555593|20
AACTCCTGACCTCAGGTGAT

>8557277|20
AAATTACTTCAAACTATTTT

>8558533|20
ATCACCTGAGGTCAGGAGTT

>8558698|20
GTGAGCCAAGATTGTGTCAC

>8558858|20
GAAATCAGGGCAGTGATTTC

>8559599|20
CAGAAATCTTCACATTTATG

>8559957|20
ATCACCTGAGGTCAGGAGTT

>8561095|20
GGGGGGGGGGTCAGCCCCCC

>8562188|20
CTGCCCGGCCAGCCGCCCAG

>8563856|20
TATACAGCCCTGGCAGGATA

>8564171|20
CTATTCTGTCTACTGAAAAG

>8564854|20
GTGAGACAAGATTGTGCCAC

>8565945|20
TCCAAAACATTTCTTTTTGA

>8566003|20
AAAACCAAACATCTGATTTT

>8566398|20
TAACCCCAGGTCTGGGATGA

>8566520|20
TTATTTAAAAATGTAAATGA

>8568019|20
AACTCCTGACCTCAAGAGAT

>8568873|20
GTTCTGTATACATACACCAC

>8571265|20
ATTATTATTAAACTAATAAT

>8573028|20
TCCCCAGGCTGGGCTGGGTA

>8573314|20
TAACAATATACATATTCTTA

>8573615|20
ATCACTTGAGGTCAAGAGTT

>8573913|20
AAAGCCTATCAATAGTCTTT

>8574198|20
TTTTTACTTGAAAGTTCAAA

>8574566|20
ATCACCTGAGGTCAGGAGTT

>8575105|20
AGAAATTCAGGTGTCTTTCT

>8575145|20
CAGCACTACACGTGGTGGTG

>8575252|20
TATAAAAAATGTTTTTTTAA

>8577601|20
ATATGTTTTTCAAAACAACT

>8577717|20
TTTATTCCTGAAGTATTAAA

>8577752|20
TGTATATGAAATCTGATACA

>8577828|20
TCCTCTTCAACTGCAGTGGA

>8578145|20
TTCTGTGAACATTCACCAAA

>8578889|20
TTAGAGAAAAATTTCCATAA

>8580265|20
TCTGTGGAAAGTTCCTGAGA

>8580429|20
TAATTCAGGGTCCAGAACTA

>8581225|20
TTCTTTTTTTCAAAAAAAAA

>8581226|20
TCTTTTTTTCAAAAAAAAAA

>8584251|20
TGCCCAAATAAATATGGTCA

>8585211|20
TTCATTTTTAAAAAAATCAA

>8586926|20
TAGTTTCCACTTACAAACTA

>8590358|20
TTTTTCTAAAATTAAAAAAA

>8590512|20
TGTCTACAACGTTGTATTCA

>8591777|20
AATTCATTCTACAATTAATT

>8592230|20
AAATTTGGACATGCATATTT

>8594458|20
AGAATTTCACATGAACTTAT

>8595487|20
AAGAAAATGCTCATGTTCAT

>8595609|20
ATTCTGTTTTAAAACAAAAT

>8596771|20
TCTTGTTCACATGTACAAAA

>8598330|20
TATGTAGCCACGACTACTTA

>8600282|20
GTACCTGGGACCACAGGTGC

>8601589|20
TAATAAAGTAAAATTAATTA

>8601778|20
TTTAACTGTTTAAAGCTAAA

>8604784|20
ATCTACATTGTACTGTATAT

>8604846|20
CATATAGCTGTAGCCATATG

>8605716|20
ATAAAAAATAAATTATTAAT

>8606237|20
ACCATACTGCCCAGGCTGGT

>8606364|20
ATAAATAAAAATATATATAT

>8606371|20
AAAATATATATATATAATTT

>8607138|20
TTTTTTTTTAAAAAAAAAAA

>8607348|20
ATCAACATAGGTATTTTAAT

>8607583|20
TGTATAAAGCACTTTTTAAA

>8607950|20
ATATATATGCACAAAGATAT

>8610828|20
AACTCCTGACCTCAGGTGAT

>8610910|20
AAAGGATTTTTAAATGTTTT

>8611283|20
CTCCACAATCAATACTGGAG

>8611827|20
CTTGAACAAGTTTGTCAAAG

>8612277|20
AGGATAAAGCTCTCTCTCCT

>8612608|20
AGAAAGAATAAATTATTTCT

>8613914|20
TAGGATAACTTGTTCTTCTA

>8614017|20
CTTGAGGTCAGGAGTTCAAG

>8614547|20
ACCAGCCTGGGCAAGATGGT

>8615318|20
AATGAAACTCAAATTTCAAT

>8615607|20
TAGTTTTAAGATAAAAGCTA

>8615866|20
ATAATTTCTGAAGACATTAT

>8616685|20
AAAAAATTTGTAAAACTTTT

>8617023|20
TGATAAGAATATTTTTAACA

>8617208|20
TGCCAGCGCCAGCACTGCCA

>8617409|20
AATGTCTTTAGAAAGAACTT

>8617883|20
TTTATTTAACATTAACTATA

>8618274|20
TCCTGTAAATGTTTGTAGGA

>8618648|20
ATAAAAGAGCCCTCATTAAT

>8619076|20
AACTCCTGACCTCAGGTGAT

>8620414|20
TGGGGACAAAATTGTCCCTA

>8622978|20
AAAGATTTCTACACATCTTT

>8623814|20
CAAGTTTCTCCAGAAATTTG

>8623876|20
ATACTTTCTGAAGAAACTTT

>8624679|20
AATTCAATTAAAATGAAATT

>8625543|20
ATCACCTGAGGTCAGGAGTT

>8626785|20
TGGAACTACTGGTACATCCA

>8627070|20
GATCTCCAGACCTCGTGATC

>8628294|20
TGGACTGAGGACTCACACCA

>8628565|20
TTAATTCATTGATGCATTCA

>8629006|20
TTTAAAAGTTCAGTTTTGAA

>8630412|20
AAAAAAATAAATTTTTTTGT

>8630928|20
TAAAAAAGATTTCATTATTA

>8632119|20
CATCTTTTTTCAAAAACAAG

>8632209|20
ATAAAATTAACTTATTTTGT

>8633581|20
ACAATGTGTTCATACATTTT

>8633640|20
ATTACAACCTTGGTTGTAAT

>8633671|20
TATATGTTTTCACACATAAA

>8633838|20
ATGGTTTTAGATAAAGCCAT

>8633947|20
CTTGACCTCCTGGGCTCAAG

>8634936|20
AGCTTTCTATTTAGAATGTT

>8634991|20
AATTTATGAAATTAAAAATT

>8635432|20
AAAAAGTAACCTTTTTTTTT

>8635604|20
ATATATATATATATATATTT

>8636126|20
CAGTAATAATGTTATTAATG

>8636735|20
ATGAAGAATATATTGCTCAT

>8640155|20
TGACATTATAGACAACGTCA

>8642246|20
TAATATATTTTAAGTTATTA

>8642348|20
CTTAAACTCCTGGGTTCAAG

>8642876|20
TCTCACCATCAAAGGTGAAA

>8643746|20
TAAATTAATTAAATAATTTA

>8643755|20
TAAATAATTTAAATAAATTA

>8643825|20
AATCACAGCAAGCTGCCATT

>8644812|20
AAACAAAAATTTTTTATTTT

>8645351|20
TGAGACAGCGTGTTGTATCA

>8646182|20
TCTAGGTCAAATGACTTGGA

>8646336|20
AACTATAATGGAATATAATT

>8647401|20
CTACAAGGAGTTCCTTCCAG

>8649276|20
ATCACCTGAGGTCAGGAGTT

>8651479|20
TTTTGCTTTAAAAAAAAAAA

>8651669|20
CAGGAAGCAGTTGCCTCCTG

>8653491|20
TAAAGGGGAGTTCCCCTGCA

>8653772|20
GGCTAGAAAAGTTTCTAAAC

>8654174|20
TTATTCTCACATGAGAATAA

>8654353|20
ATGAAGTGAAATCATCTCAT

>8654717|20
ATATTAATAAATAATAATGT

>8655136|20
CTTGAGCCCAGGAGCTTAAG

>8655324|20
TTTATTTCATCTGAAAAAAA

>8655342|20
AAAAATGCTAAAGCATTTGT

>8655421|20
CAATAAAAACTTTTCTGTTG

>8656237|20
AGGAAAAGCTTGCTGTCCCT

>8657818|20
AATTTTTTAAATAAACATTT

>8658243|20
ACAGCAAGCCAGCCTGCTGT

>8659186|20
CATCACACTACACTGGGATG

>8661492|20
CCCCCTTCCAGGGAGTGGGG

>8662730|20
TTCCGTTTTAAAAAACAAAA

>8663242|20
GAGGCACAAGATTTTGGCTC

>8664131|20
CCTGAGAAGTGCTTCAAAGG

>8664825|20
AAAAAAAACCTGTTTATGTT

>8668002|20
CTCGAACTCCTGACTTCAAG

>8668124|20
CAGGGTCTGGTCAGAGACTG

>8668402|20
AATTTAAAAAATTTTTAAAT

>8668403|20
ATTTAAAAAATTTTTAAATT

>8668897|20
CACTTTGGGAACCCAAGGCG

>8669054|20
ATCACCTGAGGTCAGGAGTT

>8669501|20
TAATCCCAACATTTGTATTA

>8669955|20
GTAGCTGCAACTGCAGACAC

>8670045|20
CTTGAACTCCTGAGCTCAAG

>8670174|20
TAATCTTAACTTTTAAATTA

>8670204|20
CTAAGCAATCTACTGATTAG

>8671344|20
CTTGAGGTCAGGAGTTCAAG

>8672495|20
GAAAGAAGATTTATCCTTTC

>8673482|20
CTGCCATGTACACCTGGAAG

>8674564|20
TTATACCCTATGGGATATAA

>8675453|20
TTTTAAAATTAACTTTGAAA

>8675594|20
AAACCAATTTCATGTGGTTT

>8675935|20
CTAAAGATGACCATCTAGAG

>8676109|20
ATTCAATTGTGCACTTGAAT

>8677057|20
GGGAGTATAGATATACAACC

>8677951|20
AGAAATAAAGTTTTATTATT

>8678737|20
TGTACACTTGAATGTGTGCA

>8681964|20
GAAATAACTATATTTATTCC

>8682175|20
ACAGAAGCTTTAGCTTTTAT

>8682271|20
AGCATTTCATAAGAGATGCT

>8682361|20
TAAAAATATTTACAATTTTA

>8682501|20
AATAAGGCTACACCCGTATT

>8684033|20
CTGAATTTACTTTACTTCAG

>8684908|20
ACTAGCTTGAACATGCTATT

>8685507|20
GGAATAGTGACCACAATGCC

>8687718|20
TTTCTTTTTACACAAAGAAA

>8688131|20
TCTTTTTGTTTAAAAAACGA

>8688433|20
CTATGTAAAACTTGCCATAG

>8688740|20
TTATATAAATGTTTATAGCA

>8691945|20
TGCTTGTGGCACCACAGACA

>8692453|20
TTTACAGGGCTCACTGGAAA

>8692916|20
GAAAATAAAAGTTTAATTGC

>8693313|20
TACAAAAAAAATTTTTTTAA

>8693608|20
TACTCTTTCATGGAAGAGGA

>8695151|20
AATATTGAGACCTCATTTTT

>8696777|20
TTCAACTTCTGGAAACTGAA

>8697051|20
AAATTTCATCCATTAAATTT

>8697803|20
CTTTTTTGTTGACATTAAAG

>8698201|20
ATATAAAAAACTTGTAATAT

>8698420|20
TAGCTTCATAAATGAAGTGA

>8698832|20
ACGAAAAAAAATTTTTTTTT

>8699426|20
GCAATCTTTAAAAAGCTTGC

>8699593|20
CATTGTCTAGTTAGAAACTG

>8701318|20
TTTAAACAGAGCTTTTTACA

>8701539|20
AATCTCAGTCCAATTAGATT

>8703031|20
TGCCTAGAATGTGCTAGACA

>8703340|20
TTCAAAGATTGACCTTTCAA

>8703431|20
ACAGTTTTTGAACACACTGT

>8703865|20
ATTTCATTTTCAATAGAAAT

>8704534|20
AACACATTGCCCTTTGTGTT

>8704613|20
TTTTTATTAGATCATAGAAA

>8705645|20
CAGATTGGGGGCGGAATCTG

>8706507|20
CTTGAGCTCGGGAGTTCAAG

>8707639|20
TCTAAATATTGAGATGTAGA

>8707868|20
CTCCACAGACCTCAGTGAAG

>8709227|20
GTAATAAATCAATTTGTTAC

>8710254|20
TAAATTCTAAATAATATTTA

>8710599|20
ATCACCTGAGGTCAGGAGTT

>8710974|20
ATTAAATTAAATAAATAAAT

>8712376|20
CTTTCTCACATGTCACAAAG

>8712780|20
ATGGCGGAAACTGCCCCCAT

>8712975|20
CTTGACCTCCTGTGCTCAAG

>8713426|20
AAAAGTAAATCTTTCCTTAT

>8714181|20
CTTGCCCTCCTGAGCTCAAG

>8714913|20
CTTGAACTCCTGAGCTCAAG

>8716757|20
TTCTCCTTTTTAAAGAAAAA

>8716954|20
CTTGAAGCCAGGAGTTCAAG

>8717022|20
TATTTCTACCTGAAAAAATA

>8717583|20
TTATGTTCCAAGGAAAATGA

>8717908|20
AAAGAAAATGTATTGTCTCT

>8719393|20
ATCACCTGAGGTCAGGCGTT

>8720111|20
TAATATATTAAATTATATGA

>8720295|20
ATATGAATTATAATTCTTCT

>8722169|20
CTTCACCTATTTAGCTGAAG

>8722866|20
CACTGCCGCTTGCTGCACTG

>8723023|20
TGCTTTACAAATGTAAAATA

>8724697|20
CTTGAACTCCTGGGCTCAAG

>8725464|20
AGGAATAATAAATTATTTCT

>8726336|20
TAAGGAACCGAGGTACCTCA

>8726568|20
AAGGGAAATCAATTTTCCTT

>8726571|20
GGAAATCAATTTTCCTTTCC

>8726949|20
TTAATGAGTAAACTCAATCA

>8728957|20
GTGAATATTCTAAAATGCAC

>8729057|20
GTGAATATTCTAAAATGCAC

>8729931|20
TTATATTTAACTTAATACAA

>8731272|20
TGGCAAAGAATGCTTTGCAA

>8732071|20
AAAATTCTATCTAGCACTTT

>8732996|20
CTCTTTAAATATTTAATCAG

>8733376|20
AACTCCTGACCTCAGGTGAT

>8734111|20
TAAAAATATTCAAATTATTA

>8734124|20
ATTATTAAAATTGTAATATT

>8734127|20
ATTAAAATTGTAATATTTAT

>8734384|20
AAAGTAATACATACTTCTTT

>8735121|20
TCTGATTAAAGTTAATTTGA

>8737266|20
ATCCCCTGAGATCAGGAGTT

>8738359|20
TTTCTTAAATACTTAAAAAA

>8738841|20
ACTTTCTCTAAAGAAAAAAT

>8739020|20
AATTTCAATTAAATAAAATT

>8740018|20
TAAAATTCTCTAAAATTTAA

>8741447|20
ACCTATTCATCTTAAAAGGT

>8741934|20
TCCTAATATTCATATTGAGA

>8742086|20
CAGACTAAGGGCTTATTTTG

>8743779|20
ATCACCTGAGGTCAGGAGTT

>8744291|20
GCCTTCATTTTAAAGAATGC

>8745314|20
AAGGCTTTCCAGGAAGCATT

>8746259|20
CTTGAACTCCTGGGATCAAG

>8746586|20
ATCACCTGAGGTCAGGAGTT

>8747714|20
TAATGTGTTGAAAGAGATTA

>8749964|20
CTGCCTCCTTCAGAAGGCAG

>8750564|20
CTTTGTATCGAGAGAGAAAG

>8750804|20
CTCTTTTCCTTGGAACAAAG

>8750808|20
TTTCCTTGGAACAAAGGAAA

>8751300|20
TACAGGATTCTAAATCTGTA

>8751471|20
AACACTGTTCCACAAGTGTT

>8752064|20
GATCATTAAAATAAATGGTC

>8753735|20
GTTATGAAACATTTCAAAAC

>8753981|20
TAAAATTTTTTAATGTTTTA

>8757094|20
TTAAGAGTAAATACTGTTAA

>8757406|20
ATAAATACACATGTATCTTT

>8758033|20
ATTATTTATGTATAAGTTAT

>8758044|20
ATAAGTTATCAATTACATAT

>8758934|20
TAACAAGAAGCTTCTGATTA

>8759201|20
CATAATTAGTGCTCACTATG

>8759546|20
CTATTTCATGGATTAATTAG

>8759754|20
TAGAGAAAACATTTTCTATA

>8761731|20
GCCAAGCGCCAGCGCCTGCC

>8762218|20
GTGTCTCAATCTTAAAACAC

>8762248|20
AGGGAAAATGGAATTTCTCT

>8762787|20
AAATATATACATATACATGT

>8763338|20
CGCGCGGGGCCCCGCCCGCG

>8764203|20
AGATTACCAACTGTTAATTT

>8764285|20
AATTTTATTAAAATTAAAGT

>8764726|20
ACAGACATGCACATGCATGT

>8764728|20
AGACATGCACATGCATGTTT

>8765020|20
TCATATCCAAGTGGCTATGA

>8768952|20
AAAAACTCTGGAGTTTTTTT

>8769396|20
CATGAACTCCTGAGCTCAAG

>8769690|20
CTTCTCTCACTTTACAGAAG

>8770344|20
AATATACTCTTGAATATACT

>8770914|20
TAGCTTACACCTGTAAACTA

>8770952|20
AGTGCTGTAATCCCAGCACT

>8771654|20
GGTTTTACAGATTTAAAAAC

>8772037|20
TAAATGTTTCAAAAAATTAA

>8772220|20
CACAGATTCGAGAATGTTTG

>8772835|20
TTTTTTTTTTTAATGAAAAA

>8772838|20
TTTTTTTTAATGAAAAACAA

>8773479|20
TAAGAAAAAAATTTTTTTTA

>8773481|20
AGAAAAAAATTTTTTTTAAT

>8773570|20
ATCACCTGAGGTCAGGAGTT

>8774063|20
TAAAATTCATTTGGCTTTTA

>8774110|20
ATGATAAAGTGCTTTAAAAT

>8774205|20
ATCTTTAAATTTTTAAATAT

>8774805|20
TTCCAATAGTTCTGTTGGAA

>8775348|20
ATCACCTGAGGTCAGGAGTT

>8775693|20
AGGCTCACATCTGTAATCCT

>8775744|20
CTTGAGCTCAAGAGTTCAGG

>8776303|20
CTTGAGCTCAGGAGTTCAAG

>8776400|20
GGGCACACACCTGTGGTCCC

>8777207|20
AATGAATTTTTAAAATCATT

>8777678|20
AAATACTAAGATTCCTATTT

>8779438|20
CTCATTTTGTCCCAAATTAG

>8779666|20
TTACATAGATGTCTATCAAA

>8779930|20
AAATTATTTTCATATAAATT

>8780531|20
CAGAGGGTAGGTACCAGCTG

>8781594|20
AACTCCTGACCTCAGGGGAT

>8784121|20
GACAAAAACCAGCTTTTATC

>8784177|20
TTAAAATGATGTCATTTATA

>8784393|20
CTGTATATTTCAAGATACAG

>8785326|20
GTCAAAATAACTATTTTGGC

>8785402|20
ATCTCTTGAGGTCAGGAGTT

>8785643|20
TTAATAGTTTAAAATATTAA

>8785983|20
TTTTAAAAAGTTGTTTAAAA

>8786151|20
CTCAACTCAATTTAGTTGAG

>8786837|20
TTCAGTATTCTAATATTGTA

>8787086|20
AACTCCTGACCTCAGGTGAT

>8790102|20
GAAGATTTCAAGTAAGCTTC

>8790623|20
AACTCCTGACCTCAGGTGAT

>8791254|20
ACTTCTGGAGGTCCAGACTT

>8791302|20
AGGAGCCTGAACAGGTTCTT

>8792298|20
AAGGCAACCAAGGTGTCCTT

>8792455|20
TATATGATTCCAACCATAGA

>8792742|20
TCATCAGTTGTAACAGATAA

>8793938|20
ATCACCTGAGGTCAGGAGTT

>8794531|20
CAGACACTGCTCATTGTCTG

>8795839|20
CAGCCATGTGAAGATGCCTG

>8795918|20
CTGTACAGCCTGCAGTACTG

>8796534|20
TGGATTACAGGTGTGAGCCA

>8797795|20
GGAAAAAAATGTTTTCATCC

>8799877|20
TATGATTAATGTTAATAATA

>8800235|20
TGTTCATCCTTGTGTGAACA

>8800898|20
TCTGGAATACCTCTTCCAGA

>8802950|20
AATCTTGAAGATTTAAGCTT

>8803124|20
TATTACACACTTGTTTAAAA

>8804059|20
ACTGTGTGTTGAAGCACAGT

>8804415|20
CACTTATAACATTATGAGGG

>8806255|20
ATATCTCTGTTCAAAGAGAT

>8806505|20
TTCTGCTAGAACCACCAGAA

>8809163|20
TTATCACAATTTTTGGATAA

>8811456|20
AATATTCTTATAAGAATCAT

>8812578|20
GTTTAAGTTTCATCTTAATC

>8812905|20
AAAATTTTCCAGAAATATTT

>8813560|20
ATTTTAAAAGATTTTAAAAT

>8814121|20
TATTAAGGAGTTACTGAATA

>8814554|20
CAGGTCTAATTTCAGAGCTG

>8814750|20
AAGTGAAGGTGCGTTCATTT

>8814846|20
ATCTTAATATGTATTTATAT

>8815480|20
TAGAAAAGGAACGTTTTGTA

>8815550|20
AAAATTTGTATACAAAATGT

>8816191|20
TAAACATTTTTAAAAATTTA

>8816196|20
ATTTTTAAAAATTTAAAAAT

>8816602|20
TCTTGGCTCAAGAGCCATAA

>8816755|20
TCACTTTAACTTTAGAATGA

>8818999|20
AATAAATGTGTACAATTTTT

>8819668|20
CAAAATCTCAAGAGATATGG

>8820307|20
AACTCCTGACCTCAGGTGAT

>8822727|20
TCAGGGGGACTTTCCTCTGA

>8822825|20
TCCAAACATTGATGTTTCCA

>8823249|20
TTTTGTACAACTCTGCAAAA

>8826380|20
CTTGAGGTCGGGAGTTCAAG

>8826835|20
AATTCACAATATTGTGAAAT

>8826874|20
TTATATAAGGACTTAGAGAA

>8828617|20
AGAACTTAACTTTAAATTTT

>8828687|20
CAGCACAGTAAACTTTTCTG

>8829491|20
ATTTTTAAAGTTGTAAAACT

>8830284|20
ACATTCTCATTTCAGAATAT

>8830458|20
CTACATTTTCAATATTGTAG

>8831018|20
AACTATGTGTGCACCTATTT

>8832061|20
ACATATAAAATTTTGTATGT

>8832611|20
ATCACCTGAGATCAGGAGTT

>8833325|20
CATCTGTCTAAATAGAGATG

>8835664|20
AACTTTTTTAAAAAACAATT

>8837508|20
AAGAGAATGAACATTATATT

>8838387|20
AAGATCTATTTATATATTTT

>8838677|20
CTTGAGCCCAGGAGTTCAAG

>8839265|20
TAAATATGAGATGACATTTA

>8844090|20
CACAATAAATGTCTGTTGTG

>8844677|20
CAGATTAATGAAGTGATCTG

>8845168|20
GAATAAACAGATATTTACTC

>8847667|20
ATCACCTGAGGTCAGGAGTT

>8848073|20
CTTGAGCCCGGGAGGTCAAG

>8848366|20
TTTTTAATATATGTTAATAA

>8849137|20
TATTATTTTTTAAAAAACTA

>8849359|20
AAATATATATATATATATAT

>8852068|20
CTTGAGCCCAGGAGGTCAAG

>8853470|20
TGTCTTGGATTTCAAAGCCA

>8854127|20
AAAAAAAAAAATTTTTTTTT

>8854129|20
AAAAAAAAATTTTTTTTTTT

>8854608|20
AAAAATGTATTTACAGATTT

>8857264|20
AAAAAAATTAAAAGTTGTTT

>8858231|20
ATCACCTGAGATCAGGAGTT

>8859274|20
AACTCCTGACCTCAGGTGGT

>8859390|20
CACCTCATGCCCATAAGGTG

>8859590|20
TTTTAATTAATTAAATTAAA

>8860094|20
AACTCCTGACCTCAGGTGAT

>8860514|20
ATATCTTAAAATTCTGATAT

>8861321|20
AAAAAATTGTTCTTTTTTTT

>8862200|20
ATTTAACCCTGGTGTTAAAT

>8862425|20
TTTAAAAGAGATCTTTTTTA

>8862426|20
TTAAAAGAGATCTTTTTTAA

>8862435|20
ATCTTTTTTAAAAAGAAAAT

>8863117|20
AGTTATATTTTAAAATAAAT

>8864551|20
CCCTTCCTCCAGAGTAAGAG

>8865890|20
ACAAAACAACCTTCTTTTTT

>8866224|20
TTGATTATTCAAATAACTAA

>8866376|20
AGGTCAGGAGTTCAAGACCT

>8867474|20
ATACTGAAAAATGTCAGAAT

>8867966|20
GGTATTTTGGCCAAAAGCCC

>8870361|20
AAGTTATTTTTAAATAAAAT

>8870364|20
TTATTTTTAAATAAAATAAA

>8870721|20
TGTTCTATTAAACTAGAATA

>8871583|20
CTTGAGCCCAGGAGTTCAAG

>8871925|20
CCTGGACATTCATATACAGG

>8874482|20
AATTTGTGTACACACTCATT

>8874764|20
TACTAAAAACTTTTTTAAAA

>8874838|20
TAATATTTCAAGAGAAATTA

>8879074|20
TCAGCTTCCCGAGTAGCTGA

>8879179|20
AACTCCTGACCTCAGGTGAT

>8881536|20
TTTCATTTTTTAAAATCATA

>8881698|20
AGAGACAAGGACTTTTTTCT

>8882673|20
ATTTCCACCAAGGTAGAAGT

>8883652|20
TTCCAGAATAAATTCTGCTA

>8885624|20
ATCACCTGAGGTCAGGAGTT

>8887120|20
AGATGTGGGGACGCACACCT

>8887502|20
ATCACCTGAGGTCAGGGGTT

>8888682|20
ACAGAATGTTCACATTATCT

>8888773|20
CACTTTGGCAGGCCGAGGTG

>8888798|20
ATCACCTGAGGTCAGGAGTT

>8889622|20
TGGTCAGAGTCCTCTCTCCA

>8890326|20
ATCACCTGAGGTCAGGAGTT

>8890778|20
TTTTCCTATCAAAAGGAAGA

>8891236|20
AACAACACACTTGTGTTGAT

>8891795|20
AGGCATGAACTTCCACGCCT

>8891870|20
CTTGAACTCCTGACCTCAAG

>8892381|20
CTTGAGCCCAGGAGTTCAAG

>8893981|20
AAATATTTTTTAAAAAAATT

>8895156|20
CTTGAGCTCAGGAGTTCGAG

>8895286|20
ATCACCTGAGGTCAGGAGTT

>8895515|20
AAAAAAAAAAATTTTTTTTT

>8895928|20
AACTCCTGACCTCAGGTGAT

>8896797|20
AACTAAAGATTTCTCTAATT

>8897175|20
AAAATACAATCTGGTCTTTT

>8897908|20
TCACAAATATCTTTTTGTCA

>8897930|20
GATATTTGTCCACAAAGATC

>8898147|20
TCATTAATGCACATTAATAA

>8898345|20
GTTTCCTGGGCCGGGGAAAC

>8899318|20
ATTTTTTTAATTAAAAAATT

>8899543|20
CTTGAGGTCAGGAGTTCAAG

>8899859|20
GAATGGCCCTGGGCCCAGTC

>8899933|20
ATGACTTTAACTAAAGCTAT

>8900209|20
TAAAGGGGAGTTCCCCTGCA

>8900823|20
ATCACCTGAAGTCAGGAGTT

>8901302|20
CCTGGATTGAGCACCCCAGG

>8903058|20
TTGGAATAAGGTTTTTGCAA

>8903609|20
AACTCCTGAACTCAGGTGAT

>8904552|20
TCCTGCAAATGTTCTCAGGA

>8905273|20
CCTGTTTTTACAAAGAAAGG

>8905782|20
GCCGTGCCTGAAGCCACGTC

>8905968|20
CAGGTCCCCCCGGGGAGCAG

>8906127|20
CCTCCTTTCCAGGAAGGAGG

>8906624|20
TCACTGCTATTTTGCAGGGA

>8908524|20
ATCACCTGAAGTCAGGAGTT

>8908610|20
GATGGCAGGCACCTGTAATC

>8908819|20
TGCTGTGCCTCGTCCCAGCA

>8908830|20
GTCCCAGCATCTGCGGTGAC

>8910902|20
ATCACCTGAGGTCAGGAGTT

>8911899|20
ATCACCTGAGGTCAGGAGTT

>8912064|20
GTGAGCCGAGATCGCGTCAC

>8912884|20
TGTGCCTTATGTGAGGGACA

>8913062|20
TAACATTTCAGGTGATGTTA

>8913267|20
GCAGAGGTCAAGACCTCCCC

>8915219|20
GATGGCAGGCACCTGTAATC

>8915876|20
TGAGTTCTCATGAGATCTGA

>8916927|20
GCTGAATCATTTTATTCCGC

>8917970|20
CGGGAATCACTTGAATCCAG

>8919176|20
AACTCCTGACCTCAGGTGAT

>8919498|20
CTTGACCTCTGGGGCTCAAG

>8919543|20
GTAGCTGGGACCATAGCTAC

>8919607|20
TCTCAGGTTAAATCCTGACA

>8920293|20
AACTTCTGACCTCAGATGAT

>8921308|20
CTAGCAGGGACCCCTGCAAG

>8921808|20
TTGGAATATAAAAATTCTAA

>8922789|20
GACCTAAGCCTGCTCAGGGC

>8923718|20
CTTGAGCTCCCGAGCTCAAG

>8924771|20
AAGACCTGAGTTTGGGTCTT

>8925282|20
CTCCAGCTGCCCTGCTGCAG

>8925998|20
CTGCCCTGCCAGCAGGACAG

>8926197|20
AAAACCGTTTGAAGGGTCTT

>8926783|20
CTCAAACTCTTGGGTTTAAG

>8927013|20
CAGGCAAGTTGAGTTACCTG

>8930747|20
GTGCTCCTACCTAGGACCCC

>8931828|20
ACAGCAGGTTTACCTGCCAT

>8932663|20
AACTCCTGATCTCAGGTGAT

>8932908|20
AATAAAATGCGCAGTTTAAT

>8934218|20
GGTCACAGCAAGCTGTCAGC

>8936171|20
TCCTTGGCGCTCTCCAAAGA

>8937105|20
GTGACACGATCTCGACTCAC

>8937392|20
GGAGGCCCACCTCGGCATCC

>8937696|20
CCTGAGGTCGGGAGCTCAAG

>8938058|20
AGGTTCCTCAAGAGGTGCCT

>8938953|20
TGGGGGGCCCCGACTCCCCA

>8939184|20
GGCCCGGGCCTGCCGCGGCC

>8939377|20
GCGCCCGTCTGGCCGGGCTC

>8939467|20
AAGGAAGGTTCACTTTCCTT

>8939656|20
AACCATTCATGTGAATTATT

>8940168|20
AAATTTTGCAAGCAGAGTTT

>8940556|20
AGAGATGTCCTGAAATCTTT

>8941855|20
ATCACCTGAGGTCAGGAGTT

>8943459|20
TTATTTTTAAATATATATAA

>8943462|20
TTTTTAAATATATATAAAAA

>8943463|20
TTTTAAATATATATAAAAAA

>8944259|20
AACTCCTGACCTCAGGCGAT

>8944464|20
CCACGTTCTTCAGAAGGTAG

>8945365|20
AGCATTGGAGTTCCAATGAT

>8947362|20
CTACCCACGGGCCTGGATAG

>8947982|20
CTAGAACTCTTGGGTTCAAG

>8949886|20
TATGCATATATGTATGCATA

>8949890|20
CATATATGTATGCATATATG

>8949892|20
TATATGTATGCATATATGTA

>8949927|20
GCAAACTAAACTTACTTTCC

>8950936|20
TTCTACAAAAATTTTTAAAA

>8950942|20
AAAAATTTTTAAAAATTAGT

>8952648|20
ACTAGCTCACCTGATCTTGT

>8953900|20
TTTTAAATCAAGTTTTATAA

>8955026|20
CATCTTGGCCTGCCAAAGTG

>8957462|20
ATACACAACCAGTTCTGTCT

>8959694|20
AACTCCTGACCTCAGGTGAT

>8960000|20
AACTCCTGGCCCCAGGTGAT

>8960290|20
CTTGAGGTCAGGAGTTCAAG

>8962527|20
GATACATACTGGTTTGCATC

>8963153|20
GGAGAGCATGGAAGCTCTGC

>8963335|20
CACTTTGGCAGGCCAAGGCG

>8964206|20
TTTTCTCCTTCAGGCGGAAA

>8964434|20
GAGGGGAGAGGTCCCCTCTC

>8964839|20
CCAAACTTGATCTGGTTTGG

>8965053|20
TTATTTTATTAATTAATTAA

>8965055|20
ATTTTATTAATTAATTAATT

>8965057|20
TTTATTAATTAATTAATTAA

>8965878|20
GGATTCTAAAGTAACAATCC

>8965923|20
TTCTTTTCTAAAGAAAAGGA

>8968049|20
CTGGCATCATCTGATTGCAG

>8971405|20
AAAAGGCATGTATTCCTTGT

>8972157|20
CAGGGGACCCTGGTCCACTG

>8973485|20
TCTTTAAAAAGTTTTTAAAA

>8974900|20
TACACAGCATCTTCTGTTTA

>8976546|20
ATCACCTGAGGTCAGGAGTT

>8977915|20
CTTGAGCTCAGGAATTCAAG

>8978050|20
AACTCCTGAGGTCAGGAGTT

>8978297|20
AAAATTCTGCACAGTATTTT

>8978667|20
CTTGAGGTCAGGAGTTCAAG

>8979075|20
ATCACCTGAGGTCAGGAGTT

>8979330|20
AAGCAAGCAAGTGGTTGCTT

>8982238|20
CTCAAACCACCTGGCTTCAG

>8983118|20
CTTGTTTCAAGTGCAGCAAG

>8985643|20
AAAGCAGAACTTACAGCTTT

>8988395|20
CTACTCCCAGCTGGGTGTAG

>8989200|20
TGGCTGCAAGATAGCTGCCA

>8989527|20
GTGGTGTGATCTCAGCCCAC

>8990533|20
TTTGGGAAAACTTGCCCATA

>8991009|20
AACTCCTGACCTCAGGTGAT

>8992480|20
AACTCCTGACCTCAGGTGAT

>8992787|20
AGTTATACCCCGAAATAACT

>8993233|20
CCAGCCTCTGGAGTAGCTGG

>8993969|20
TTGGGTGGGGACACAGCCAA

>8994092|20
TGAACCTCTTCAGATGTTAA

>8995621|20
CTCGAGCTCAGGAGTTCCAG

>8996781|20
AGTTTGTGTGGACACTAAGT

>8997036|20
AACTCCTGACCTCAGGTGAT

>8997772|20
CTTTAACTCCTGAGCTCAAG

>9000664|20
CATTTATATGGATATAGCTG

>9001731|20
AACTCCTGACCTCAGGTGAT

>9002404|20
AACTCCTGACATCAGGTGAT

>9002473|20
GTGCCTGGCCTGCCAGACTC

>9002682|20
GAACAAAGGCTCCTTTCTCC

>9003284|20
GAGGGAGGGGACCCTCTCTC

>9003285|20
AGGGAGGGGACCCTCTCTCT

>9003833|20
CAGGCTTCCGTGACAGCCTG

>9004186|20
GGCAATGATAAATCACTTCC

>9008806|20
ATCACCTGAGGTCAGGAGTT

>9009420|20
AACCCCTCCTTGAAGGGGCT

>9010728|20
ACCAACCTGGGCAACTTGGT

>9011052|20
ATCACCTGAGGTCAGGAGTT

>9012502|20
AAAGTATTTTGAAAGATTTT

>9013018|20
GTTTTGAAAGGTTTCTAATC

>9013304|20
TGGATGAACCAGTTTATCCA

>9014071|20
GGCAACGTCAGGAAGTTACC

>9014165|20
ACGGGCAACCAGCTGCCCTT

>9014189|20
CTGCTCTGCCTGTGGAGCAG

>9014441|20
CTTGAACTCCTGACCTCAAG

>9014855|20
AACCCCTGACCTCAGGTGAT

>9014937|20
TCATTTTAAAATTAAATTTA

>9015849|20
GTTATGAATTTAATCATAGC

>9019594|20
AACTCCTGACCTCAGGTGAT

>9021440|20
ATAATATATGTAGATATAAT

>9022076|20
ATCACCTGAGGTCAGGAGTT

>9023817|20
CTTGAACTCCTGGGCTCAAG

>9023918|20
TTCATAGCTACAAATATGAA

>9025080|20
ATCACCTGAGGTCAGGAGTT

>9026390|20
AACTCCTGACCTCAGGTGAT

>9027707|20
TTCTTGGTCAGGACAAAGAA

>9028852|20
ATCACCTGAGGTCAGGAGTT

>9031591|20
AACTCCTGACCTCAGGTGAT

>9032511|20
CACGATGTCAGGAGATCGAG

>9033300|20
AACTCCTGACCTCAGGTGAT

>9034076|20
CTTTGGCCATGTGGCCCAGG

>9034101|20
CTCGAACTCCTGAGCTCAAG

>9035530|20
ACCATGTTGCTCAGGATGGT

>9035843|20
AACTCCTGATCTCAGGTGAT

>9037311|20
GTCTATAATGAATGAGAGAC

>9037537|20
GATCATCAGGTCAGAAGATC

>9038354|20
TTTATGTTTTGAAGCACAAA

>9038950|20
GAACAATTGAACAATTATAC

>9041758|20
CTGGAACTCCTGAGCTCAAG

>9042176|20
CTGTGCTTCTGGAAACTCAG

>9043284|20
ATCTCTTGAGCTCATGAGTT

>9043288|20
CTTGAGCTCATGAGTTCGAG

>9045022|20
AACTCCTGACCTCAGGTGAT

>9045418|20
GAGCTGTGAGCCCAGAGCTC

>9045867|20
CTTGAGCCCAGGAGTTCAAG

>9047190|20
GCAGCTGGGACCACAGGTGC

>9048172|20
TCATTTTGTAAACAAAAACA

>9051278|20
ACTGTCGCCCAGGCTAGAGT

>9051461|20
CTTGAACTCCTGACCTCAAG

>9051701|20
TCTCCCAGATCTCTGTGAGA

>9052719|20
AACACAGGGAACCCATTGTT

>9053037|20
GAAACCTGACATCAGGTTGC

>9053473|20
TTGAATCCACATGGCTGCAA

>9054554|20
CCATGGTCACCTGACCCCGG

>9054708|20
TCCCATGCAACTGCCTAGGA

>9055051|20
AACTCCTGACCTCAGGTGAT

>9057054|20
CTTGAACTCCTGATCTCAAG

>9057416|20
AAAAAAAATTGAATTGTTTT

>9058244|20
CTTGAGGTCAGGAGTTCAAG

>9060031|20
TGCTTCGTACTTACCAAGCA

>9061698|20
AACTCCTGAGCTCAGGTGAT

>9061938|20
GAAGAAACTCCATTTTGTTC

>9062177|20
GGCCACAGGGACCTCTGCCC

>9062511|20
TGTTTGTGTAAAGTCAAACA

>9063694|20
ATCACCTGAGGTCAGGAGTT

>9065251|20
GTGAGTGGGCTCCAGCTCAC

>9065445|20
AAAATGTCTAAAGCCATTTT

>9065520|20
TGCATATATAGATATCTGTA

>9067483|20
AGCCCCACGTGCGGGGGGGT

>9068052|20
AGTGGCTGAAGTCACCCAGT

>9068876|20
AACTCCTGACCTCAGGTGAT

>9069062|20
CCGCAGGCCCTGGCCTCCTG

>9070820|20
TCTGGTCATTCATTTCCAGA

>9072030|20
AACTCCTGACGTCAGGTGAT

>9073556|20
GCAGGAAGGATGCCTCCTGC

>9073846|20
CCTGGAGTCGGGACACCAGG

>9075126|20
CTGGCCCCCGGGGTGGGCAG

>9077157|20
ATCACCTGAGGTCAGGAGTT

>9080827|20
TTGGCTGTGTCCTCACCCAA

>9081428|20
ACCCCTACAGGTCTGGGGGT

>9081528|20
TGAGTGAGTGCACTCAGTGA

>9082620|20
CCATGGTCACCTGACCCCGG

>9083667|20
AAAAAAAAAAATTTACTTTT

>9083747|20
CTTGAGGCCAAGGGTTCAAG

>9084132|20
CTTGAACTCCTGATTTCAGG

>9084136|20
AACTCCTGATTTCAGGTGAT

>9084140|20
CCTGATTTCAGGTGATCAGG

>9084392|20
ATAATTGTAAGTACACTAAT

>9084407|20
CTAATATATGTATATATACG

>9084465|20
GCTAATATATGTATACAAGC

>9085209|20
CCTCCAGCCTGGGCTGGAAG

>9086546|20
CCAGGAGCAAATTCTCCTTG

>9087311|20
CTAGAACTCCTGACCTCTAG

>9087882|20
ACATGGAAACATTAACATGT

>9088033|20
CTTGAGCTCAGGAGTTCAAG

>9089232|20
TTCTCATTGTGCAATGCTAA

>9089405|20
CGTGTCATAAGTCTGACATG

>9089811|20
CTCAAACAGCACTGTTAGGG

>9089892|20
CTTAAGTTCAGGAGCTCAAG

>9090597|20
TATATATATATATATATGCA

>9091147|20
GGCCAGAAACCTCTGTGGCC

>9092097|20
TGCTGGCTCTGGAGCATGCA

>9093132|20
ACTCCCTGAGGTCACTGAGT

>9093269|20
AAAAAAAAAAGTTATTTATT

>9093270|20
AAAAAAAAAGTTATTTATTT

>9096099|20
TTGGGTGGGGACACAGCCAA

>9097009|20
AAAGTGATCAGGTTCATTTT

>9097103|20
CACAGGAACCTGTTCCTCAG

>9097226|20
CCCCGGAAGACCTGTCGGGG

>9097520|20
ATGAGGACTGCATTCCACAT

>9097995|20
GAGCCAGTGCACACTGCCCC

>9098856|20
CCGGGCTCCTGGGACCCTGG

>9098887|20
CTGCAGTGCCAGAGCTGCAG

>9100393|20
CCCGACGGTGGACACTCGGG

>9100833|20
TGAGACAGGAACCTGGCTTA

>9103998|20
CCTGAACTCCCGACCTCAGG

>9106834|20
ATATATATATTTATTTATCT

>9107321|20
TTCTATTTTTAAAAAGAAAA

>9107942|20
CAGGTCAAGTGCATGGCCTG

>9108243|20
AAAAATATTTCAATGTATTT

>9108345|20
ATCACTTGAGGTCAAGTGCT

>9108349|20
CTTGAGGTCAAGTGCTCAAG

>9109222|20
ATGATGAGGACCCTCATGAT

>9109890|20
CAGTCTTTTCAAAAAGATGG

>9111366|20
GTCTTCATTAAAATTAAAAC

>9111884|20
ACTTACATGTGCATGGATGT

>9113031|20
AAATATATATATATATATGT

>9113032|20
AATATATATATATATATGTT

>9113033|20
ATATATATATATATATGTTT

>9113056|20
AAATATTTTTTAAAATATAT

>9113057|20
AATATTTTTTAAAATATATT

>9113122|20
TATTATATATTTATATATTA

>9113127|20
TATATTTATATATTAATATA

>9113147|20
TAATATATATTTATATATAA

>9113148|20
AATATATATTTATATATAAT

>9113159|20
ATATATAATATATATTATAT

>9113171|20
TATTATATATTTATATTACA

>9113186|20
TTACATATATTTATATGTTA

>9113191|20
TATATTTATATGTTAATATA

>9113230|20
TTTTATATATTTATATATTA

>9113245|20
TATTATATATTTATATATTA

>9113246|20
ATTATATATTTATATATTAT

>9113259|20
ATATTATATTTATATATTAT

>9113260|20
TATTATATTTATATATTATA

>9113272|20
ATATTATATATTTATATTAT

>9113273|20
TATTATATATTTATATTATA

>9113286|20
TATTATATATTTATATATTA

>9113287|20
ATTATATATTTATATATTAT

>9113300|20
ATATTATATTTATATATTAT

>9113301|20
TATTATATTTATATATTATA

>9113313|20
ATATTATATATTTATATTAT

>9113314|20
TATTATATATTTATATTATA

>9113328|20
ATTATATATTTATATATTGT

>9113342|20
TATTGTATATTTATATTATA

>9113356|20
ATTATATATTTATATATTGT

>9113369|20
ATATTGTATTTATATATTAT

>9113383|20
TATTATATATTTATATACTA

>9113384|20
ATTATATATTTATATACTAT

>9113417|20
TATTATATATTTATATATTA

>9113418|20
ATTATATATTTATATATTAT

>9113451|20
TATTATATATTTATATATTA

>9113452|20
ATTATATATTTATATATTAT

>9113485|20
TATTATATATTTATATATTA

>9113486|20
ATTATATATTTATATATTAT

>9113538|20
TATTATATATTTATATATAA

>9113539|20
ATTATATATTTATATATAAT

>9113550|20
ATATATAATATATATTATAT

>9113576|20
TCTATATATTTATATATTAA

>9113580|20
TATATTTATATATTAATATA

>9113601|20
ATTATATATTTATATATATT

>9113602|20
TTATATATTTATATATATTA

>9113620|20
TATATATATTTATATATATA

>9113714|20
CTTGAGGTCAGGAGTTCAAG

>9114672|20
TTGTGAAATAAATTTTAAAA

>9116465|20
AACTCCTGACCTCAGGTGAT

>9117152|20
ACCAGCTTGACCAACATGGT

>9118548|20
GTTTACAGCATCCTGTGAAC

>9118555|20
GCATCCTGTGAACATGGTGC

>9119537|20
CTTGGCCCTCCAGTGACAAG

>9121668|20
AAAAAAAAAAATTCTTTTCT

>9122732|20
ACCAGCTTGAGCAACATGGT

>9124280|20
AAGAAGGCTTAAGCCCTCTT

>9128026|20
ATCACCTGAGGTCAGGAGTT

>9131246|20
ATCACCTGAGGTCAGGAGTT

>9131795|20
GCTTCCGCCCTGGAGGGAGC

>9131915|20
GTCCTGTCCCTGCCCAGGAC

>9134002|20
GGTGGCGGGAGCCCGTAACC

>9134081|20
GTGGGCTGAGATCAAACCAC

>9134317|20
CAATTTAGAAGTCTATTTTG

>9134472|20
TGGTAACCTACATGTTACAA

>9135917|20
ACCATGTTGGTCAAGCTGGT

>9137240|20
CTTGAGCTCAGGAGTTCAAG

>9137315|20
AGGCATGGTGCTGCATGCCT

>9137577|20
ATCGCCTGAGGTCAGGAGTT

>9138057|20
CTGATTATATTTATAATTAG

>9138182|20
GGTAACTTCCTGAGGTTGCC

>9139897|20
TACATTTTTAAATAAATGTA

>9142349|20
AATACATGTACACATATGTT

>9143238|20
AACTTACAGAACTGTAAGCT

>9146647|20
ACCAAGTTGGTCAGGTTGGT

>9146667|20
CTTGAACTCCTGATCTCAAG

>9148475|20
AACCACCCCTGGTGGTGGTT

>9149621|20
ACCAGATGCTTGCCTCTGCT

>9150428|20
ATATAGTGGTCCTACAATAT

>9155353|20
AACCAAGTAAATTCTTGGTT

>9156711|20
ATCACCTGAGGTCAGGAGTT

>9159380|20
TAGCAGGACCAGGCCTGCTA

>9159770|20
TGGAAGGCTGCTCCCTTCCA

>9160504|20
CTTGTCGTGGACACGTGAAG

>9161336|20
AACTCCTGACCTCAGGTGAT

>9161542|20
TGGGCCAGGGGCCTGGGCTA

>9161999|20
AGAAGCTCAAGTGAGGGTCT

>9162246|20
ATCACCTGAGGTCAGGAGTT

>9163155|20
TCCTTTTTTAAAAAAAAAAA

>9163444|20
AACTCCTGACCTCAGGTGAT

>9164494|20
TCCCCTGGGGTCCCTTGGGA

>9166804|20
CTTGAAGTCAGGAGTTCGAG

>9167213|20
CCCTCCCTGCACAGGGAGGG

>9168697|20
AAAAGATCATTTCATTTTTT

>9169363|20
AACTCCTGACCTCAGGTGAT

>9170112|20
TTCAGAGCATTTCCTCTGGA

>9170359|20
ATCACTTGAGGTCAAGAGTT

>9174165|20
ACCACCTGAGGTCAGGAGTT

>9175432|20
TTTTGTTGATTTCAGCCAAA

>9175983|20
GCAGTTACAACTGAGACTGC

>9176150|20
CCACCAACACATGTGGCTGG

>9176197|20
ATATATATTATATTATATAT

>9176198|20
TATATATTATATTATATATA

>9176206|20
ATATTATATATATATATAAT

>9176208|20
ATTATATATATATATAATAT

>9176222|20
TAATATAATTATATATATTA

>9176234|20
ATATATTATATATATAATAT

>9176273|20
TATATATTACATATAATATA

>9176338|20
ATAAATTATATATAAATTAT

>9176348|20
TATAAATTATATATATTATA

>9176356|20
ATATATATTATATTATATAT

>9176373|20
TATAATATATATAAATTATA

>9176418|20
AATTATATATATATATATTT

>9176419|20
ATTATATATATATATATTTT

>9177017|20
CTTGAACTCCTGGCTTCAAG

>9178149|20
AGCTGGCGCCAGTGCCAGGT

>9178333|20
GAAGGTGAGTGCTCATGTTC

>9179059|20
ACTCTAGCCTGGGTGAGAGT

>9179313|20
AACTCCTGACCTCAGGTGAT

>9179757|20
CCCAGATTGGCAAAGCTGGG

>9180700|20
TCTGCAGCTTTAACTGCAGA

>9182134|20
ACGCTGGCGCCCACCACCGT

>9182593|20
GTGATGAGAGTTAACATCAC

>9182904|20
TGTTAGTCCACGGACAAAAA

>9183235|20
TATATATATATATATATAAA

>9183236|20
ATATATATATATATATAAAT

>9183237|20
TATATATATATATATAAATA

>9183266|20
TATATATTTATTAAAATATA

>9183268|20
TATATTTATTAAAATATATA

>9183269|20
ATATTTATTAAAATATATAT

>9183275|20
ATTAAAATATATATTTAAAT

>9183279|20
AAATATATATTTAAATATAT

>9183289|20
TTAAATATATATTAATTTAA

>9183294|20
TATATATTAATTTAAATATA

>9183295|20
ATATATTAATTTAAATATAT

>9183307|20
AAATATATATTTAAATATAT

>9183310|20
TATATATTTAAATATATATA

>9183311|20
ATATATTTAAATATATATAT

>9183321|20
ATATATATATTTAAATATAT

>9183322|20
TATATATATTTAAATATATA

>9183325|20
ATATATTTAAATATATATTT

>9183337|20
ATATATTTAAATTAATATAT

>9183338|20
TATATTTAAATTAATATATA

>9183359|20
TTAATTTAAATATATATTAA

>9183368|20
ATATATATTAAAATATATAT

>9183370|20
ATATATTAAAATATATATAT

>9183377|20
AAAATATATATATTTAATTT

>9183448|20
ATTTAAATATATATTTAATT

>9183465|20
ATTTAAATACATATTAAAAT

>9183471|20
ATACATATTAAAATATATAT

>9183480|20
AAAATATATATATTTAATTT

>9183496|20
ATTTAAATACATATTAAAAT

>9183502|20
ATACATATTAAAATATATAT

>9183510|20
TAAAATATATATTTAATTTA

>9183583|20
AAATATATATTTAAATATAT

>9183586|20
TATATATTTAAATATATCTA

>9183610|20
AAATATATATTTAAATATAT

>9183611|20
AATATATATTTAAATATATT

>9183612|20
ATATATATTTAAATATATTT

>9183629|20
TTTTAAATATATATTTAATA

>9183657|20
TATTTAATATATATTTAAAA

>9183664|20
TATATATTTAAAATTAAATA

>9183666|20
TATATTTAAAATTAAATATA

>9183703|20
TATTAAATATATATTAAATA

>9183766|20
AATATGTATTTATATATAAT

>9183776|20
TATATATAATTTTAAATATA

>9183778|20
TATATAATTTTAAATATATA

>9183785|20
TTTTAAATATATATTTAATA

>9183801|20
AATATTATATATTTAATATT

>9183808|20
TATATTTAATATTATATATA

>9183816|20
ATATTATATATATTTAATAT

>9183842|20
TATATTTAATATTATATATA

>9183858|20
TATATATAATATTAAATATA

>9183871|20
AAATATATATACAAATATTT

>9183884|20
AATATTTAATTTTAATTGTT

>9184373|20
ATTATTGTAAATACAAAATT

>9184400|20
GGATTGTGTAAAGACAATGC

>9187389|20
AAATACTGTATTCAATATTT
[truncated: 23,415,849 more chars]
