# Supplementary material for: detectIR: A Novel Program for Detecting Perfect and Imperfect Inverted Repeats Using Complex Numbers and Vector Calculation
Source: PLoS One. 2014 Nov 19;9(11):e113349. doi: 10.1371/journal.pone.0113349 (PMC4237412; doi:10.1371/journal.pone.0113349)
Supplement: File S12 — The output files of the imperfect inverted repeats detected differentially by detectIR and EMBOSS palindrome tool (Using the parameters described in the manuscript and chromosome 1 of Homo sapiens as input data). (TGZ) [file pone.0113349.s015.tgz › ./Supplemental_File_12/Private2.fasta]

>66213|20
TATATAATATATATTATATA

>66214|32
ATATAATATATATTATATAATATATATTATAT

>66508|32
ATATAATATATATTATATAATATATATTATAT

>79138|20
ACCACTGCAATTGCAGTGGT

>123372|100
AGAATATGAGACATTTCCCTAATCATTATGTGTAATTACAATTACATATATATATGTAATTGTAATTACA
CATAATGATTAGGGAAATGTCTCATATTCT

>144529|48
ATATATATATATATATATATATATATATATATATATATATATATATAT

>339855|100
AGAATATGAGACATTTCCCTAATCATTATGTGTAATTACAATTACATATATATATGTAATTGTAATTACA
CATAATGATTAGGGAAATGTCTCATATTCT

>649759|100
AGAATATGAGACATTTCCCTAATCATTATGTGTAATTACAATTACATATATATATGTAATTGTAATTACA
CATAATGATTAGGGAAATGTCTCATATTCT

>829182|38
ATATATATATATATATATATATATATATATATATATAT

>829183|38
TATATATATATATATATATATATATATATATATATATA

>829185|36
TATATATATATATATATATATATATATATATATATA

>829187|34
TATATATATATATATATATATATATATATATATA

>829189|32
TATATATATATATATATATATATATATATATA

>829191|30
TATATATATATATATATATATATATATATA

>829193|28
TATATATATATATATATATATATATATA

>829195|26
TATATATATATATATATATATATATA

>829197|24
TATATATATATATATATATATATA

>829199|22
TATATATATATATATATATATA

>829201|20
TATATATATATATATATATA

>938716|22
ATCCTGGGCTGCAGCCCAGGAT

>974734|20
GCTGTTGCTATAGCAACAGC

>1267676|20
GGTGCAGGACGTCCTGCACC

>1543485|20
ATATATATAATTATATATAT

>1702495|20
ATATATATATATATATATAT

>1702496|20
TATATATATATATATATATA

>1741510|24
AAAAAATATATATATATATTTTTT

>1866959|20
AGGTACACACGTGTGTACCT

>2142839|36
TATATATATATATATATATATATATATATATATATA

>2142840|36
ATATATATATATATATATATATATATATATATATAT

>2253585|20
AAGGAAAAGTACTTTTCCTT

>3253556|20
TGTGCATGCATGCATGCACA

>3327642|20
GTGTGCACACGTGTGCACAC

>3403703|42
ATATATATATATATATATATATATATATATATATATATATAT

>3403703|40
ATATATATATATATATATATATATATATATATATATATAT

>3403703|38
ATATATATATATATATATATATATATATATATATATAT

>3403703|36
ATATATATATATATATATATATATATATATATATAT

>3403703|34
ATATATATATATATATATATATATATATATATAT

>3403703|32
ATATATATATATATATATATATATATATATAT

>3403703|30
ATATATATATATATATATATATATATATAT

>3403703|28
ATATATATATATATATATATATATATAT

>3403703|26
ATATATATATATATATATATATATAT

>3403703|24
ATATATATATATATATATATATAT

>3403703|22
ATATATATATATATATATATAT

>3403703|20
ATATATATATATATATATAT

>3633610|20
GAATCTGTTGCAACAGATTC

>4046152|64
CATATATATATATATATATATATATATATATATATATATATATATATATATATATATATATATG

>4046153|60
ATATATATATATATATATATATATATATATATATATATATATATATATATATATATATAT

>4046153|58
ATATATATATATATATATATATATATATATATATATATATATATATATATATATATAT

>4046153|56
ATATATATATATATATATATATATATATATATATATATATATATATATATATATAT

>4046153|54
ATATATATATATATATATATATATATATATATATATATATATATATATATATAT

>4046153|52
ATATATATATATATATATATATATATATATATATATATATATATATATATAT

>4046153|50
ATATATATATATATATATATATATATATATATATATATATATATATATAT

>4046153|48
ATATATATATATATATATATATATATATATATATATATATATATATAT

>4046153|46
ATATATATATATATATATATATATATATATATATATATATATATAT

>4046153|44
ATATATATATATATATATATATATATATATATATATATATATAT

>4046153|42
ATATATATATATATATATATATATATATATATATATATATAT

>4046153|40
ATATATATATATATATATATATATATATATATATATATAT

>4046153|38
ATATATATATATATATATATATATATATATATATATAT

>4046153|36
ATATATATATATATATATATATATATATATATATAT

>4046153|34
ATATATATATATATATATATATATATATATATAT

>4046153|32
ATATATATATATATATATATATATATATATAT

>4046153|30
ATATATATATATATATATATATATATATAT

>4046153|28
ATATATATATATATATATATATATATAT

>4046153|26
ATATATATATATATATATATATATAT

>4046153|24
ATATATATATATATATATATATAT

>4046153|22
ATATATATATATATATATATAT

>4046153|20
ATATATATATATATATATAT

>4160067|20
ATATAATATATATATTATAT

>4160075|22
TATATATTATATATAATATATA

>4344695|20
ATTTTTTAAATTTAAAAAAT

>4643899|34
ATATATATATATATATATATATATATATATATAT

>4643899|32
ATATATATATATATATATATATATATATATAT

>4771400|22
GAGGTTTCAAGCTTGAAACCTC

>4843532|38
TATATATATATATATATATATATATATATATATATATA

>4843533|38
ATATATATATATATATATATATATATATATATATATAT

>4843582|22
TATATATATATATATATATATA

>4843583|22
ATATATATATATATATATATAT

>4875326|20
TCTAGCAATGCATTGCTAGA

>4883647|24
CACACACATATATATATGTGTGTG

>4992135|30
TATATATATATATATATATATATATATATA

>4992135|28
TATATATATATATATATATATATATATA

>4992135|26
TATATATATATATATATATATATATA

>4992135|24
TATATATATATATATATATATATA

>4992135|22
TATATATATATATATATATATA

>4992135|20
TATATATATATATATATATA

>4992136|30
ATATATATATATATATATATATATATATAT

>5129558|24
TTAATTAATTAATTAATTAATTAA

>5129558|20
TTAATTAATTAATTAATTAA

>5135769|28
AATTATATATAATGCATTATATATAATT

>5135793|28
AATTATATATAATGCATTATATATAATT

>5274548|28
TATATATATATATATATATATATATATA

>5274548|26
TATATATATATATATATATATATATA

>5274548|24
TATATATATATATATATATATATA

>5274548|22
TATATATATATATATATATATA

>5274548|20
TATATATATATATATATATA

>5274832|24
TATATATATATATATATATATATA

>5274832|22
TATATATATATATATATATATA

>5274832|20
TATATATATATATATATATA

>5827641|20
CAAATTGTTTAAACAATTTG

>6024978|22
TATATATATATATATATATATA

>6024978|20
TATATATATATATATATATA

>6174583|34
TTTTTTTGTGATATATATATATATCACAAAAAAA

>6268375|22
AAAAAAAAAAATTTTTTTTTTT

>6346600|20
GCCTGGATTTAAATCCAGGC

>6383798|32
ATATATATATATATATATATATATATATATAT

>6383799|32
TATATATATATATATATATATATATATATATA

>6508282|20
CAGGGCTCCGCGGAGCCCTG

>6791436|24
AATTCATATGAATTCATATGAATT

>7156093|20
ATCTAATTAATTAATTAGAT

>7199283|22
AATATAAATATATATTTATATT

>7199328|20
AATATAAATATATTTATATT

>7227802|20
TTAATTAATTAATTAATTAA

>7227804|20
AATTAATTAATTAATTAATT

>7305448|20
TGTATTATATATATAATACA

>7336339|22
ATATATATATATATATATATAT

>7336339|20
ATATATATATATATATATAT

>7458254|44
TATATATATATATATATATATATATATATATATATATATATATA

>7458255|44
ATATATATATATATATATATATATATATATATATATATATATAT

>7602176|20
ATTTTTCTAATTAGAAAAAT

>7761641|20
AATTTTTTTTAAAAAAAATT

>7866872|26
AATATATATATATATATATATATATT

>7866875|22
ATATATATATATATATATATAT

>7866877|20
ATATATATATATATATATAT

>7978016|20
ATATATATATATATATATAT

>7978017|20
TATATATATATATATATATA

>7984355|40
ATATATATATATATATATATATATATATATATATATATAT

>7984356|40
TATATATATATATATATATATATATATATATATATATATA

>7984358|38
TATATATATATATATATATATATATATATATATATATA

>7984360|36
TATATATATATATATATATATATATATATATATATA

>7984362|34
TATATATATATATATATATATATATATATATATA

>7984364|32
TATATATATATATATATATATATATATATATA

>7984366|30
TATATATATATATATATATATATATATATA

>7984368|28
TATATATATATATATATATATATATATA

>7984370|26
TATATATATATATATATATATATATA

>7984372|24
TATATATATATATATATATATATA

>7984374|22
TATATATATATATATATATATA

>7984376|20
TATATATATATATATATATA

>8091468|22
AAATTAATTAATTAATTAATTT

>8096143|20
CATATATATATATATATATG

>8293673|40
ATATATATATATATATATATATATATATATATATATATAT

>8293673|38
ATATATATATATATATATATATATATATATATATATAT

>8293673|36
ATATATATATATATATATATATATATATATATATAT

>8293673|34
ATATATATATATATATATATATATATATATATAT

>8293673|32
ATATATATATATATATATATATATATATATAT

>8293673|30
ATATATATATATATATATATATATATATAT

>8293673|28
ATATATATATATATATATATATATATAT

>8293673|26
ATATATATATATATATATATATATAT

>8293673|24
ATATATATATATATATATATATAT

>8293673|22
ATATATATATATATATATATAT

>8293673|20
ATATATATATATATATATAT

>8293857|30
TATATATATATATATATATATATATATATA

>8293858|30
ATATATATATATATATATATATATATATAT

>8315055|20
ATATATATATATATATATAT

>8332679|22
ATATATACATATATGTATATAT

>8359111|32
ATATATATATATATATATATATATATATATAT

>8391486|20
TTTTAAAAATATTTTTAAAA

>8446029|80
AAAAAAAAAAAAAAAAAAAAAAAAAATATATATATATATATATATATATATATATTTTTTTTTTTTTTTT
TTTTTTTTTT

>8461098|36
CATATATATATATATATATATATATATATATATATG

>8461099|32
ATATATATATATATATATATATATATATATAT

>8461099|30
ATATATATATATATATATATATATATATAT

>8461099|28
ATATATATATATATATATATATATATAT

>8461099|26
ATATATATATATATATATATATATAT

>8461099|24
ATATATATATATATATATATATAT

>8461099|22
ATATATATATATATATATATAT

>8461099|20
ATATATATATATATATATAT

>8524149|20
TAAACATTTTAAAATGTTTA

>8635593|30
AATATATATATATATATATATATATATATT

>8635594|26
ATATATATATATATATATATATATAT

>8830363|24
TTTAAAAAAAAATTTTTTTTTAAA

>8849361|24
ATATATATATATATATATATATAT

>8849363|22
ATATATATATATATATATATAT

>8849365|20
ATATATATATATATATATAT

>8854126|24
AAAAAAAAAAAATTTTTTTTTTTT

>8879265|22
AATTATTCTTTAAAGAATAATT

>9113550|22
ATATATAATATATATTATATAT

>9176203|28
ATTATATTATATATATATATAATATAAT

>9176250|24
ATATAATTATATATATAATTATAT

>9176288|24
ATATAATTATATATATAATTATAT

>9183280|22
AATATATATTTAAATATATATT

>9183606|20
ATTTAAATATATATTTAAAT

>9183821|26
ATATATATTTAATATTAAATATATAT

>9201761|20
TCTTTATTCATGAATAAAGA

>9496942|20
TTATATATATATATATATAA

>9583575|44
TATATATATATATATATATATATATATATATATATATATATATA

>9583576|44
ATATATATATATATATATATATATATATATATATATATATATAT

>9624798|26
ATATATATATATATATATATATATAT

>9624799|26
TATATATATATATATATATATATATA

>10247690|20
TATATAATATATATTATATA

>10247886|20
TATATAATATATATTATATA

>10248089|20
TATATAATATATATTATATA

>10274940|22
ACCATTTCTATATAGAAATGGT

>10275197|34
TATATATATATATATATATATATATATATATATA

>10275198|34
ATATATATATATATATATATATATATATATATAT

>10316749|28
AATAATAATAATAATTATTATTATTATT

>10319550|28
AAAAAAAAAAAAAATTTTTTTTTTTTTT

>10331232|20
TTTTTTTTAATTAAAAAAAA

>11011803|20
ATATATATATATATATATAT

>11057314|42
TATATATATATATATATATATATATATATATATATATATATA

>11057316|40
TATATATATATATATATATATATATATATATATATATATA

>11057318|38
TATATATATATATATATATATATATATATATATATATA

>11057320|36
TATATATATATATATATATATATATATATATATATA

>11057322|34
TATATATATATATATATATATATATATATATATA

>11057324|32
TATATATATATATATATATATATATATATATA

>11057326|30
TATATATATATATATATATATATATATATA

>11057328|28
TATATATATATATATATATATATATATA

>11057330|26
TATATATATATATATATATATATATA

>11057332|24
TATATATATATATATATATATATA

>11057334|22
TATATATATATATATATATATA

>11057336|20
TATATATATATATATATATA

>11397453|34
TATGTATATATAGTATATATACTATATATACATA

>11831107|20
TATATATATATATATATATA

>11831108|20
ATATATATATATATATATAT

>11831305|20
ATTTAAATAATTATTTAAAT

>11890795|28
TATATATATATATATATATATATATATA

>11890795|26
TATATATATATATATATATATATATA

>11890795|24
TATATATATATATATATATATATA

>11890795|22
TATATATATATATATATATATA

>11890795|20
TATATATATATATATATATA

>11931134|28
AAATATATATATATATATATATATATTT

>12027797|20
TTAATTAATTAATTAATTAA

>12135299|20
AAAAAAAAAATTTTTTTTTT

>12451411|20
TCATGGGGAATTCCCCATGA

>12456052|34
ATATATATATATATATATATATATATATATATAT

>12470698|22
ATAATTTTTTTAAAAAAATTAT

>12476570|20
AGATTAAAAGCTTTTAATCT

>12629296|26
CTTTTTAAAATATATATTTTAAAAAG

>13159033|38
TGTATATATATATATATATATATATATATATATATACA

>13839478|20
TTCTCCTGGATCCAGGAGAA

>13986451|30
TATATATATATATATATATATATATATATA

>13986451|28
TATATATATATATATATATATATATATA

>14153135|30
ATATATCTACATATATATATGTAGATATAT

>14307585|20
TATATATATATATATATATA

>14699695|26
ATATATATATATATATATATATATAT

>14699697|26
ATATATATATATATATATATATATAT

>14754065|20
ACATATGTGTACACATATGT

>14767759|20
ATATATATATATATATATAT

>14799525|22
TAATGGAATGATCATTCCATTA

>14841092|44
TATATATATATATATATATATATATATATATATATATATATATA

>14841093|44
ATATATATATATATATATATATATATATATATATATATATATAT

>15008110|44
TATATATATATATATATATATATATATATATATATATATATATA

>15008111|44
ATATATATATATATATATATATATATATATATATATATATATAT

>15245208|38
ATATATATATATATATATATATATATATATATATATAT

>15245210|36
ATATATATATATATATATATATATATATATATATAT

>15245212|34
ATATATATATATATATATATATATATATATATAT

>15245214|32
ATATATATATATATATATATATATATATATAT

>15245216|30
ATATATATATATATATATATATATATATAT

>15245218|28
ATATATATATATATATATATATATATAT

>15245220|26
ATATATATATATATATATATATATAT

>15245222|24
ATATATATATATATATATATATAT

>15245224|22
ATATATATATATATATATATAT

>15245226|20
ATATATATATATATATATAT

>15539306|20
TACATATGCATGCATATGTA

>15651807|20
GCACACACACGTGTGTGTGC

>16046624|20
TATATATATATATATATATA

>16114459|24
ATATATATATATATATATATATAT

>16114460|24
TATATATATATATATATATATATA

>16252927|30
AAATATACATATTTATAAATATGTATATTT

>16293413|20
TTAATTAATTAATTAATTAA

>16507197|20
TAATTAATTTAAATTAATTA

>16637999|24
ATATATATATATATATATATATAT

>16753053|22
TATATATATATATATATATATA

>16753053|20
TATATATATATATATATATA

>16753054|22
ATATATATATATATATATATAT

>16942789|20
TATATATATATATATATATA

>16942790|20
ATATATATATATATATATAT

>17026914|20
CAGGGCTCCGCGGAGCCCTG

>17284246|22
AATTTTTTTAATTAAAAAAATT

>17502402|48
TATATATATATATATATATATATATATATATATATATATATATATATA

>17502402|46
TATATATATATATATATATATATATATATATATATATATATATATA

>17643209|20
TTAATTAATTAATTAATTAA

>17980388|20
TTGTTAGAATATTCTAACAA

>18162656|20
CAAGACACCATGGTGTCTTG

>18314179|20
TGATTCTCCTAGGAGAATCA

>18460871|20
GCCTCAGAAGCTTCTGAGGC

>18798989|30
ATTAGTAAATACTGGCCAGTATTTACTAAT

>18860923|20
AAATATATAGCTATATATTT

>18888056|20
ATATATATATATATATATAT

>19231300|22
TCCCCCCAGGGCCCTGGGGGGA

>19570574|20
AAATGAAGAGCTCTTCATTT

>19584196|20
TGGCTGCTGGCCAGCAGCCA

>19584580|22
CCATTTTCTCATGAGAAAATGG

>19692778|26
ATATATATATATATATATATATATAT

>19854680|42
ATATATATATATATATATATATATATATATATATATATATAT

>19854682|42
ATATATATATATATATATATATATATATATATATATATATAT

>19867691|30
ATATATATATATATATATATATATATATAT

>19867691|28
ATATATATATATATATATATATATATAT

>19867691|26
ATATATATATATATATATATATATAT

>19867691|24
ATATATATATATATATATATATAT

>19867691|22
ATATATATATATATATATATAT

>19867691|20
ATATATATATATATATATAT

>19867692|30
TATATATATATATATATATATATATATATA

>20025982|26
ATATATATATATATATATATATATAT

>20182570|32
AAATATATATATATATATATATATATATATTT

>20271520|44
ATATATATATATATATATATATATATATATATATATATATATAT

>20271522|42
ATATATATATATATATATATATATATATATATATATATATAT

>20271524|40
ATATATATATATATATATATATATATATATATATATATAT

>20271526|38
ATATATATATATATATATATATATATATATATATATAT

>20271528|36
ATATATATATATATATATATATATATATATATATAT

>20271530|34
ATATATATATATATATATATATATATATATATAT

>20271532|32
ATATATATATATATATATATATATATATATAT

>20271534|30
ATATATATATATATATATATATATATATAT

>20271536|28
ATATATATATATATATATATATATATAT

>20271538|26
ATATATATATATATATATATATATAT

>20271540|24
ATATATATATATATATATATATAT

>20271542|22
ATATATATATATATATATATAT

>20271544|20
ATATATATATATATATATAT

>20286852|20
TTAATTAATTAATTAATTAA

>20432259|20
GGGGTCTGGATCCAGACCCC

>20472098|24
TTAATTAATTAATTAATTAATTAA

>20472098|20
TTAATTAATTAATTAATTAA

>20472102|24
TTAATTAATTAATTAATTAATTAA

>20472106|20
TTAATTAATTAATTAATTAA

>20824904|22
ATTCCAATTCATGAATTGGAAT

>21039054|32
TATATATATAGATAATATTATCTATATATATA

>21039134|22
ATATAGATAATATTATCTATAT

>21039159|22
ATATAGATAATATTATCTATAT

>21039184|22
ATATAGATAATATTATCTATAT

>21039335|22
ATATAGATAATATTATCTATAT

>21039796|20
TTTTTTTTAATTAAAAAAAA

>21099742|20
TAATTTTTTTAAAAAAATTA

>21250303|24
TATATATATATATATATATATATA

>21250303|22
TATATATATATATATATATATA

>21250303|20
TATATATATATATATATATA

>21250304|24
ATATATATATATATATATATATAT

>21506306|20
ATATATTATATATAATATAT

>21506725|20
TATATATTATATAATATATA

>21528840|20
ATATATATATATATATATAT

>21548655|22
GTGTGTGTGCATGCACACACAC

>21597208|20
AAATACATTTAAATGTATTT

>21618461|20
AAATATATATATATATATTT

>21672413|22
GCGCGCGCGCGCGCGCGCGCGC

>21672414|22
CGCGCGCGCGCGCGCGCGCGCG

>21701148|22
TATATATATATATATATATATA

>21729676|22
TAATTAATTAATTAATTAATTA

>21787323|22
ATAGCAAATAATTATTTGCTAT

>22004838|20
CAATATTCTTAAGAATATTG

>22145980|24
TTTATAAATTTATAAATTTATAAA

>22145986|20
AATTTATAAATTTATAAATT

>22344681|44
ATATATATATATATATATATATATATATATATATATATATATAT

>22344681|40
ATATATATATATATATATATATATATATATATATATATAT

>22344681|38
ATATATATATATATATATATATATATATATATATATAT

>22344681|36
ATATATATATATATATATATATATATATATATATAT

>22344681|34
ATATATATATATATATATATATATATATATATAT

>22344681|32
ATATATATATATATATATATATATATATATAT

>22344681|30
ATATATATATATATATATATATATATATAT

>22344681|28
ATATATATATATATATATATATATATAT

>22344681|26
ATATATATATATATATATATATATAT

>22344681|24
ATATATATATATATATATATATAT

>22344681|22
ATATATATATATATATATATAT

>22344681|20
ATATATATATATATATATAT

>22344683|42
ATATATATATATATATATATATATATATATATATATATATAT

>22381386|30
ATATATATATATATATATATATATATATAT

>22621125|22
AAATTAATTAATTAATTAATTT

>22757878|24
TATATATATATATATATATATATA

>22762319|20
ATCCAAAATATATTTTGGAT

>23126925|20
AGCACACTCATGAGTGTGCT

>23188526|20
GCTGGGTTCATGAACCCAGC

>23343671|62
TATATATATATATATATATATATATATATATATATATATATATATATATATATATATATATA

>23343673|60
TATATATATATATATATATATATATATATATATATATATATATATATATATATATATATA

>23448515|26
AAATTAATTAATTAATTAATTAATTT

>23448520|20
AATTAATTAATTAATTAATT

>23465513|26
ATATATATATATATATATATATATAT

>23465514|26
TATATATATATATATATATATATATA

>23648656|26
TTTCAAAATTTTATAAAATTTTGAAA

>23692211|26
AAATTAATTAATTAATTAATTAATTT

>23717811|22
GAACTCCTGAGCTCAGGAGTTC

>23725638|34
TATATATATATATATATATATATATATATATATA

>23790676|22
AAAAAAAAAAATTTTTTTTTTT

>23990603|58
ATATATATATATATATATATATATATATATATATATATATATATATATATATATATAT

>24128025|22
GCGCTCCCGGGCCCGGGAGCGC

>24135708|22
ATATATATATATATATATATAT

>24135708|20
ATATATATATATATATATAT

>24374663|60
TATATATATATATATATATATATATATATATATATATATATATATATATATATATATATA

>24374663|58
TATATATATATATATATATATATATATATATATATATATATATATATATATATATATA

>24374663|56
TATATATATATATATATATATATATATATATATATATATATATATATATATATATA

>24374663|54
TATATATATATATATATATATATATATATATATATATATATATATATATATATA

>24374663|52
TATATATATATATATATATATATATATATATATATATATATATATATATATA

>24374663|50
TATATATATATATATATATATATATATATATATATATATATATATATATA

>24374663|48
TATATATATATATATATATATATATATATATATATATATATATATATA

>24374663|46
TATATATATATATATATATATATATATATATATATATATATATATA

>24374663|44
TATATATATATATATATATATATATATATATATATATATATATA

>24374663|42
TATATATATATATATATATATATATATATATATATATATATA

>24374663|40
TATATATATATATATATATATATATATATATATATATATA

>24374663|38
TATATATATATATATATATATATATATATATATATATA

>24374663|36
TATATATATATATATATATATATATATATATATATA

>24374663|34
TATATATATATATATATATATATATATATATATA

>24374663|32
TATATATATATATATATATATATATATATATA

>24374663|30
TATATATATATATATATATATATATATATA

>24374663|28
TATATATATATATATATATATATATATA

>24374663|26
TATATATATATATATATATATATATA

>24374663|24
TATATATATATATATATATATATA

>24374663|22
TATATATATATATATATATATA

>24374663|20
TATATATATATATATATATA

>24948458|26
ATATATATATATATATATATATATAT

>24948459|26
TATATATATATATATATATATATATA

>25065619|28
TAAAAATTAATTAATTAATTAATTTTTA

>25265269|22
CTGTGTCCTCCGGAGGACACAG

>25328484|20
ATTATAATATATATTATAAT

>25509003|22
ATTCTAAATTATAATTTAGAAT

>25923764|40
ATATATATATATATATATATATATATATATATATATATAT

>25969722|24
TTAATTAATTAATTAATTAATTAA

>25969722|20
TTAATTAATTAATTAATTAA

>26006442|28
ATATATATATATATATATATATATATAT

>26006443|28
TATATATATATATATATATATATATATA

>26191308|20
TCAAGCTTGATCAAGCTTGA

>26224003|20
AGCACCTTTATAAAGGTGCT

>26307104|20
ATATATATATATATATATAT

>26329185|20
ACATCTTGTTAACAAGATGT

>26331227|44
ATATATATATATATATATATATATATATATATATATATATATAT

>26340117|22
CATATATATATATATATATATG

>26403693|34
ATATATATATATATATATATATATATATATATAT

>26403694|34
TATATATATATATATATATATATATATATATATA

>26403696|32
TATATATATATATATATATATATATATATATA

>26403698|30
TATATATATATATATATATATATATATATA

>26403700|28
TATATATATATATATATATATATATATA

>26403702|26
TATATATATATATATATATATATATA

>26403704|24
TATATATATATATATATATATATA

>26403706|22
TATATATATATATATATATATA

>26403708|20
TATATATATATATATATATA

>26558404|20
ATATGTATATATATACATAT

>26572540|24
AGGGAAATACATATGTATTTCCCT

>26588223|20
AAAAAAAAAATTTTTTTTTT

>26726207|20
ATTATATATTAATATATAAT

>26805047|40
TATATATATATATATATATATATATATATATATATATATA

>26805048|40
ATATATATATATATATATATATATATATATATATATATAT

>26815100|22
ATATATAATATATATTATATAT

>26962784|20
ATATATAATATATTATATAT

>26996145|26
TATATATATATATATATATATATATA

>26996149|22
TATATATATATATATATATATA

>26996151|20
TATATATATATATATATATA

>27002250|26
TATATATATATATATATATATATATA

>27002250|24
TATATATATATATATATATATATA

>27002250|22
TATATATATATATATATATATA

>27002250|20
TATATATATATATATATATA

>27002253|24
ATATATATATATATATATATATAT

>27002255|22
ATATATATATATATATATATAT

>27002257|20
ATATATATATATATATATAT

>27039012|20
TTAAAAAAAATTTTTTTTAA

>27172782|20
TATATATATATATATATATA

>27172783|20
ATATATATATATATATATAT

>27262625|34
AATATATATATATATATATATATATATATATATT

>27262626|30
ATATATATATATATATATATATATATATAT

>27262626|28
ATATATATATATATATATATATATATAT

>27262626|26
ATATATATATATATATATATATATAT

>27262626|24
ATATATATATATATATATATATAT

>27262626|22
ATATATATATATATATATATAT

>27262626|20
ATATATATATATATATATAT

>27407575|20
TATATATATATATATATATA

>27407576|20
ATATATATATATATATATAT

>27458439|30
ATATATATATATATATATATATATATATAT

>27458440|30
TATATATATATATATATATATATATATATA

>27492313|24
ATATATATATATATATATATATAT

>27492314|24
TATATATATATATATATATATATA

>27534934|40
CATGTGACTTTATAGCAGCATGCTGCTATAAAGTCACATG

>27598740|20
AAAAAAAAAATTTTTTTTTT

>27711827|22
TAAAATTAATTAATTAATTTTA

>27780665|34
TATATATATATATATATATATATATATATATATA

>27780666|34
ATATATATATATATATATATATATATATATATAT

>27813956|20
ATATAAATATATATTTATAT

>27814163|20
TATATAATATATATTATATA

>28161050|20
CTCTGAGTTATAACTCAGAG

>28387326|20
ACCATCTTGGCCAAGATGGT

>28399615|22
TATATATATATATATATATATA

>28399615|20
TATATATATATATATATATA

>28411065|46
AAAATATATATATATATATATATATATATATATATATATATATTTT

>28649365|20
ATATATATATATATATATAT

>28649366|20
TATATATATATATATATATA

>28652152|24
AAATATATATATATATATATATTT

>28745986|28
TGTGTGTGTGTATATATACACACACACA

>28869755|28
TATATATATATATATATATATATATATA

>28869757|26
TATATATATATATATATATATATATA

>28869759|24
TATATATATATATATATATATATA

>28869761|22
TATATATATATATATATATATA

>28869763|20
TATATATATATATATATATA

>29023672|44
TACATATATATATATATATATATATATATATATATATATATGTA

>29317696|20
ATATAAATATATATTTATAT

>29483727|20
CCACAAGAGGCCTCTTGTGG

>29526429|24
AAAAAAAAAATTAATTTTTTTTTT

>30088507|36
ATATAGAAAGGCAAATACGTATTTGCCTTTCTATAT

>30244163|24
ATATATGAATATATATTCATATAT

>30244194|24
ATATATGAATATATATTCATATAT

>30244225|24
ATATATGAATATATATTCATATAT

>30244256|24
ATATATGAATATATATTCATATAT

>30244285|28
ATATATATGAATATATATTCATATATAT

>30244383|26
TATATATGAATATATATTCATATATA

>30244413|28
ATATATATGAATATATATTCATATATAT

>30244473|28
ATATATATGAATATATATTCATATATAT

>30352778|22
TTCTGCCTTCATGAAGGCAGAA

>31010837|22
GAAGCCCAAGGCCTTGGGCTTC

>31091375|20
GTGGGGATAATTATCCCCAC

>31135838|20
TGTCCCTGAGCTCAGGGACA

>31305647|22
TATATATATATATATATATATA

>31305648|22
ATATATATATATATATATATAT

>31305650|20
ATATATATATATATATATAT

>31308377|48
TATATATATATATATATATATATATATATATATATATATATATATATA

>31308378|48
ATATATATATATATATATATATATATATATATATATATATATATATAT

>31313215|28
GGAGATATATATATATATATATATCTCC

>31405487|24
TATATATATATATATATATATATA

>31405487|22
TATATATATATATATATATATA

>31405487|20
TATATATATATATATATATA

>31415039|44
TATATATATATATATATATATATATATATATATATATATATATA

>31511806|26
TATATATATATATATATATATATATA

>31511807|26
ATATATATATATATATATATATATAT

>31539979|22
ATATATGTATATATACATATAT

>31589822|22
ATATATATTATATAATATATAT

>31658622|22
AGGGATTGCTTAAGCAATCCCT

>31686860|28
AATTAATTAATTAATTAATTAATTAATT

>31686862|28
TTAATTAATTAATTAATTAATTAATTAA

>31705245|28
TATATATATATATATATATATATATATA

>31725012|24
ATATATATAATATATTATATATAT

>31801054|20
GCTTAATTTATAAATTAAGC

>31867103|24
TAATATTTATAATTATAAATATTA

>31967618|82
ATATATATAATATATATATTATATATAATATATATAATATATATATTATATATATTATATATAATATATA
TATTATATATAT

>31967619|26
TATATATAATATATATATTATATATA

>31967771|26
TATATATATTATATATAATATATATA

>31967800|26
TATATATATTATATATAATATATATA

>31987262|28
AAATATATATATATATATATATATATTT

>32282701|22
ATATATATATATATATATATAT

>32282701|20
ATATATATATATATATATAT

>32368768|22
AAAAAAAAAAATTTTTTTTTTT

>32373742|64
TATATATATATATATATATATATATATATATATATATATATATATATATATATATATATATATA

>32373742|62
TATATATATATATATATATATATATATATATATATATATATATATATATATATATATATATA

>32373742|60
TATATATATATATATATATATATATATATATATATATATATATATATATATATATATATA

>32373742|58
TATATATATATATATATATATATATATATATATATATATATATATATATATATATATA

>32373742|56
TATATATATATATATATATATATATATATATATATATATATATATATATATATATA

>32373742|54
TATATATATATATATATATATATATATATATATATATATATATATATATATATA

>32373742|52
TATATATATATATATATATATATATATATATATATATATATATATATATATA

>32373742|50
TATATATATATATATATATATATATATATATATATATATATATATATATA

>32373742|48
TATATATATATATATATATATATATATATATATATATATATATATATA

>32373742|46
TATATATATATATATATATATATATATATATATATATATATATATA

>32373742|44
TATATATATATATATATATATATATATATATATATATATATATA

>32373742|42
TATATATATATATATATATATATATATATATATATATATATA

>32373742|40
TATATATATATATATATATATATATATATATATATATATA

>32373742|38
TATATATATATATATATATATATATATATATATATATA

>32373742|36
TATATATATATATATATATATATATATATATATATA

>32373742|34
TATATATATATATATATATATATATATATATATA

>32373742|32
TATATATATATATATATATATATATATATATA

>32373742|30
TATATATATATATATATATATATATATATA

>32373742|28
TATATATATATATATATATATATATATA

>32373742|26
TATATATATATATATATATATATATA

>32373742|24
TATATATATATATATATATATATA

>32373742|22
TATATATATATATATATATATA

>32373742|20
TATATATATATATATATATA

>32373745|64
ATATATATATATATATATATATATATATATATATATATATATATATATATATATATATATATAT

>32373747|62
ATATATATATATATATATATATATATATATATATATATATATATATATATATATATATATAT

>32373749|60
ATATATATATATATATATATATATATATATATATATATATATATATATATATATATATAT

>32373751|58
ATATATATATATATATATATATATATATATATATATATATATATATATATATATATAT

>32373753|56
ATATATATATATATATATATATATATATATATATATATATATATATATATATATAT

>32373755|54
ATATATATATATATATATATATATATATATATATATATATATATATATATATAT

>32373757|52
ATATATATATATATATATATATATATATATATATATATATATATATATATAT

>32373759|50
ATATATATATATATATATATATATATATATATATATATATATATATATAT

>32373761|48
ATATATATATATATATATATATATATATATATATATATATATATATAT

>32373763|46
ATATATATATATATATATATATATATATATATATATATATATATAT

>32373765|44
ATATATATATATATATATATATATATATATATATATATATATAT

>32373767|42
ATATATATATATATATATATATATATATATATATATATATAT

>32373769|40
ATATATATATATATATATATATATATATATATATATATAT

>32373771|38
ATATATATATATATATATATATATATATATATATATAT

>32373773|36
ATATATATATATATATATATATATATATATATATAT

>32373775|34
ATATATATATATATATATATATATATATATATAT

>32373777|32
ATATATATATATATATATATATATATATATAT

>32373779|30
ATATATATATATATATATATATATATATAT

>32373781|28
ATATATATATATATATATATATATATAT

>32373783|26
ATATATATATATATATATATATATAT

>32373785|24
ATATATATATATATATATATATAT

>32373787|22
ATATATATATATATATATATAT

>32373789|20
ATATATATATATATATATAT

>32393795|30
TATATTTATATATTATAATATATAAATATA

>32580052|24
AATATATATATATATATATATATT

>32580055|20
ATATATATATATATATATAT

>32668748|22
TTTTTTTTTAATTAAAAAAAAA

>32749852|22
GATATATATATATATATATATC

>33056981|20
AAAATATATATATATATTTT

>33262600|52
TATATATATATATATATATATATATATATATATATATATATATATATATATA

>33262602|50
TATATATATATATATATATATATATATATATATATATATATATATATATA

>33262604|48
TATATATATATATATATATATATATATATATATATATATATATATATA

>33262606|46
TATATATATATATATATATATATATATATATATATATATATATATA

>33262608|44
TATATATATATATATATATATATATATATATATATATATATATA

>33262610|42
TATATATATATATATATATATATATATATATATATATATATA

>33262612|40
TATATATATATATATATATATATATATATATATATATATA

>33262614|38
TATATATATATATATATATATATATATATATATATATA

>33262616|36
TATATATATATATATATATATATATATATATATATA

>33262618|34
TATATATATATATATATATATATATATATATATA

>33262620|32
TATATATATATATATATATATATATATATATA

>33262622|30
TATATATATATATATATATATATATATATA

>33262624|28
TATATATATATATATATATATATATATA

>33262626|26
TATATATATATATATATATATATATA

>33262628|24
TATATATATATATATATATATATA

>33262630|22
TATATATATATATATATATATA

>33262632|20
TATATATATATATATATATA

>33655235|40
CATATATATATATATATATATATATATATATATATATATG

>33655236|36
ATATATATATATATATATATATATATATATATATAT

>33655236|34
ATATATATATATATATATATATATATATATATAT

>33655236|32
ATATATATATATATATATATATATATATATAT

>33655236|30
ATATATATATATATATATATATATATATAT

>33655236|28
ATATATATATATATATATATATATATAT

>33655236|26
ATATATATATATATATATATATATAT

>33655236|24
ATATATATATATATATATATATAT

>33655236|22
ATATATATATATATATATATAT

>33655236|20
ATATATATATATATATATAT

>33702152|22
ATATATATATATATATATATAT

>33821851|24
TATATATATATATATATATATATA

>33821851|22
TATATATATATATATATATATA

>33821851|20
TATATATATATATATATATA

>33821852|26
ATATATATATATATATATATATATAT

>33898900|24
TGTGTGTATATATATATACACACA

>34454612|62
TCCATATATATATATATATATATATATATATATATATATATATATATATATATATATATGGA

>34454615|54
ATATATATATATATATATATATATATATATATATATATATATATATATATATAT

>34454617|54
ATATATATATATATATATATATATATATATATATATATATATATATATATATAT

>34542530|28
ATATATATATATATATATATATATATAT

>34542531|28
TATATATATATATATATATATATATATA

>34839260|20
TAAAATAAAATTTTATTTTA

>34865470|26
ATATATATATATATATATATATATAT

>34865470|24
ATATATATATATATATATATATAT

>34865470|22
ATATATATATATATATATATAT

>34865470|20
ATATATATATATATATATAT

>34865472|28
ATATATATATATATATATATATATATAT

>35532884|22
TATTTTTATTTAAATAAAAATA

>35554036|20
TATATATATATATATATATA

>35554037|20
ATATATATATATATATATAT

>35594797|20
TTAAAAAAAATTTTTTTTAA

>35616243|30
TATATATATATATATATATATATATATATA

>35616243|28
TATATATATATATATATATATATATATA

>35616243|26
TATATATATATATATATATATATATA

>35616243|24
TATATATATATATATATATATATA

>35616243|22
TATATATATATATATATATATA

>35616243|20
TATATATATATATATATATA

>35624785|28
AAAAAAAAAAAAAATTTTTTTTTTTTTT

>35673813|36
ATATATATATATATATATATATATATATATATATAT

>35673814|36
TATATATATATATATATATATATATATATATATATA

>35703429|46
TATATATATATATATATATATATATATATATATATATATATATATA

>35703429|44
TATATATATATATATATATATATATATATATATATATATATATA

>35703429|42
TATATATATATATATATATATATATATATATATATATATATA

>35703429|40
TATATATATATATATATATATATATATATATATATATATA

>35703429|38
TATATATATATATATATATATATATATATATATATATA

>35703429|36
TATATATATATATATATATATATATATATATATATA

>35703429|34
TATATATATATATATATATATATATATATATATA

>35703429|32
TATATATATATATATATATATATATATATATA

>35703429|30
TATATATATATATATATATATATATATATA

>35703429|28
TATATATATATATATATATATATATATA

>35703429|26
TATATATATATATATATATATATATA

>35703429|24
TATATATATATATATATATATATA

>35703429|22
TATATATATATATATATATATA

>35703429|20
TATATATATATATATATATA

>35950369|36
ATATATATATATATATATATATATATATATATATAT

>35950369|34
ATATATATATATATATATATATATATATATATAT

>35950369|32
ATATATATATATATATATATATATATATATAT

>35950369|30
ATATATATATATATATATATATATATATAT

>35950369|28
ATATATATATATATATATATATATATAT

>35950369|26
ATATATATATATATATATATATATAT

>35950369|24
ATATATATATATATATATATATAT

>35950369|22
ATATATATATATATATATATAT

>35950369|20
ATATATATATATATATATAT

>35985304|26
CAAAGTTCTTTTTAAAAAGAACTTTG

>35991854|28
TATATACATATATATATATATGTATATA

>35991991|22
TATATATATATATATATATATA

>36094182|68
AAAAAAAAAAAAAAAAATATATATATATATATATATATATATATATATATATTTTTTTTTTTTTTTTT

>36100860|30
CAAAAAAAAAAAAAATTTTTTTTTTTTTTG

>36165936|20
AAAAAAAAAATTTTTTTTTT

>36203715|26
ATATATATATATATATATATATATAT

>36203716|26
TATATATATATATATATATATATATA

>36307413|26
ATATATATATATATATATATATATAT

>36307414|26
TATATATATATATATATATATATATA

>36436629|20
AAATATATATATATATATTT

>36460815|24
ATATATATATATATATATATATAT

>36460817|22
ATATATATATATATATATATAT

>36460819|20
ATATATATATATATATATAT

>36570399|20
AATTAATTAATTAATTAATT

>36650991|22
TATACATATATATATATGTATA

>36676305|32
TATATATATATATATATATATATATATATATA

>36676308|30
ATATATATATATATATATATATATATATAT

>36676310|28
ATATATATATATATATATATATATATAT

>36676312|26
ATATATATATATATATATATATATAT

>36676314|24
ATATATATATATATATATATATAT

>36676316|22
ATATATATATATATATATATAT

>36676318|20
ATATATATATATATATATAT

>36686577|24
TATATATATATATATATATATATA

>36686579|22
TATATATATATATATATATATA

>36686581|20
TATATATATATATATATATA

>36718529|42
ATATATATATATATATATATATATATATATATATATATATAT

>36718529|40
ATATATATATATATATATATATATATATATATATATATAT

>36718529|38
ATATATATATATATATATATATATATATATATATATAT

>36718529|36
ATATATATATATATATATATATATATATATATATAT

>36718529|34
ATATATATATATATATATATATATATATATATAT

>36718529|32
ATATATATATATATATATATATATATATATAT

>36718529|30
ATATATATATATATATATATATATATATAT

>36718529|28
ATATATATATATATATATATATATATAT

>36718529|26
ATATATATATATATATATATATATAT

>36718529|24
ATATATATATATATATATATATAT

>36718529|22
ATATATATATATATATATATAT

>36718529|20
ATATATATATATATATATAT

>36718530|42
TATATATATATATATATATATATATATATATATATATATATA

>36747679|20
AAAAAAAAAATTTTTTTTTT

>36820577|20
GCTGTGGTAATTACCACAGC

>36868824|44
TATATATATATATATATATATATATATATATATATATATATATA

>36957120|20
AAAAAATTAATTAATTTTTT

>37002142|24
CATGAATGGATTAATCCATTCATG

>37010275|22
ATATATAATATATATTATATAT

>37010301|22
ATATATAATATATATTATATAT

>37010327|22
ATATATAATATATATTATATAT

>37010353|22
ATATATAATATATATTATATAT

>37010379|22
ATATATAATATATATTATATAT

>37010405|22
ATATATAATATATATTATATAT

>37010431|22
ATATATAATATATATTATATAT

>37010457|22
ATATATAATATATATTATATAT

>37010483|22
ATATATAATATATATTATATAT

>37010509|22
ATATATAATATATATTATATAT

>37010583|22
ATATATAATATATATTATATAT

>37010633|22
ATATATAATATATATTATATAT

>37010659|22
ATATATAATATATATTATATAT

>37010706|26
CATATATAATATATATATTATATATG

>37633830|48
ATATTTATATATATATAAATATATATATATTTATATATATATAAATAT

>37633830|22
ATATTTATATATATATAAATAT

>37633848|38
ATATATATATATTTATATATATATAAATATATATATAT

>37666489|22
CATATATATATATATATATATG

>37801054|54
ATATATATATATATATATATATATATATATATATATATATATATATATATATAT

>37801055|54
TATATATATATATATATATATATATATATATATATATATATATATATATATATA

>37872818|20
TAAAAAAAAATTTTTTTTTA

>37934679|36
TATATATATATATATATATATATATATATATATATA

>38102874|20
CCATCATTGGCCAATGATGG

>38252123|20
AAAAAAAAAATTTTTTTTTT

>38382982|30
ATATATATATATATATATATATATATATAT

>38574049|42
ATATATATATATATATATATATATATATATATATATATATAT

>38574049|40
ATATATATATATATATATATATATATATATATATATATAT

>38574049|38
ATATATATATATATATATATATATATATATATATATAT

>38574049|36
ATATATATATATATATATATATATATATATATATAT

>38574049|34
ATATATATATATATATATATATATATATATATAT

>38574049|32
ATATATATATATATATATATATATATATATAT

>38574049|30
ATATATATATATATATATATATATATATAT

>38574049|28
ATATATATATATATATATATATATATAT

>38574049|26
ATATATATATATATATATATATATAT

>38574049|24
ATATATATATATATATATATATAT

>38574049|22
ATATATATATATATATATATAT

>38574049|20
ATATATATATATATATATAT

>38574050|42
TATATATATATATATATATATATATATATATATATATATATA

>38574052|40
TATATATATATATATATATATATATATATATATATATATA

>38574054|38
TATATATATATATATATATATATATATATATATATATA

>38574056|36
TATATATATATATATATATATATATATATATATATA

>38574058|34
TATATATATATATATATATATATATATATATATA

>38574060|32
TATATATATATATATATATATATATATATATA

>38574062|30
TATATATATATATATATATATATATATATA

>38574064|28
TATATATATATATATATATATATATATA

>38574066|26
TATATATATATATATATATATATATA

>38574068|24
TATATATATATATATATATATATA

>38574070|22
TATATATATATATATATATATA

>38574072|20
TATATATATATATATATATA

>38575823|24
TATATATATATATATATATATATA

>38575824|24
ATATATATATATATATATATATAT

>38575826|22
ATATATATATATATATATATAT

>38575828|20
ATATATATATATATATATAT

>38706589|22
CTGAGCTCCAGCTGGAGCTCAG

>38719280|58
CTCAAGTCTCTTCATATATATATATATATATATATATATATATATGAAGAGACTTGAG

>38719293|30
ATATATATATATATATATATATATATATAT

>38719295|30
ATATATATATATATATATATATATATATAT

>38719348|24
TATATATATATATATATATATATA

>38719348|22
TATATATATATATATATATATA

>38719348|20
TATATATATATATATATATA

>38719349|26
ATATATATATATATATATATATATAT

>38719351|24
ATATATATATATATATATATATAT

>38719353|22
ATATATATATATATATATATAT

>38719355|20
ATATATATATATATATATAT

>38948625|32
ATATATATATATATATATATATATATATATAT

>38948627|30
ATATATATATATATATATATATATATATAT

>38948629|28
ATATATATATATATATATATATATATAT

>38948631|26
ATATATATATATATATATATATATAT

>38948633|24
ATATATATATATATATATATATAT

>38948635|22
ATATATATATATATATATATAT

>38948637|20
ATATATATATATATATATAT

>39347970|56
AAATATATATATATATATATATATATATATATATATATATATATATATATATATTT

>39378555|30
CATATATATATATATATATATATATATATG

>39378556|26
ATATATATATATATATATATATATAT

>39378556|24
ATATATATATATATATATATATAT

>39378556|22
ATATATATATATATATATATAT

>39378556|20
ATATATATATATATATATAT

>39490592|44
ATATATATATATATATATATATATATATATATATATATATATAT

>39511389|20
TATATATATATATATATATA

>39511390|20
ATATATATATATATATATAT

>39825685|40
ATATATATATATATATATATATATATATATATATATATAT

>39825686|40
TATATATATATATATATATATATATATATATATATATATA

>39841897|20
ATTTCTAAGTACTTAGAAAT

>40067252|24
ATATATATATATATATATATATAT

>40067254|22
ATATATATATATATATATATAT

>40067256|20
ATATATATATATATATATAT

>40279222|24
TATATATATATATATATATATATA

>40279223|24
ATATATATATATATATATATATAT

>40367795|20
AGGTGGGGCCGGCCCCACCT

>40440997|20
ACCATCTTGGCCAAGATGGT

>40783968|20
ATATATATATATATATATAT

>40786796|42
TATATATATATATATATATATATATATATATATATATATATA

>40788044|22
TATCTAAATATATATTTAGATA

>40968192|20
AAAAAAAAAATTTTTTTTTT

>41098091|44
TATATATATATATATATATATATATATATATATATATATATATA

>41098092|44
ATATATATATATATATATATATATATATATATATATATATATAT

>41098094|42
ATATATATATATATATATATATATATATATATATATATATAT

>41098096|40
ATATATATATATATATATATATATATATATATATATATAT

>41098098|38
ATATATATATATATATATATATATATATATATATATAT

>41098100|36
ATATATATATATATATATATATATATATATATATAT

>41098102|34
ATATATATATATATATATATATATATATATATAT

>41098104|32
ATATATATATATATATATATATATATATATAT

>41098106|30
ATATATATATATATATATATATATATATAT

>41098108|28
ATATATATATATATATATATATATATAT

>41098110|26
ATATATATATATATATATATATATAT

>41098112|24
ATATATATATATATATATATATAT

>41098114|22
ATATATATATATATATATATAT

>41098116|20
ATATATATATATATATATAT

>41136247|34
TATATATATATATATATATATATATATATATATA

>41136248|34
ATATATATATATATATATATATATATATATATAT

>41150967|24
ATTATATATATTAATATATATAAT

>41526956|20
TTTTTAAAAATTTTTAAAAA

>41671421|20
ACTGGGAGGTACCTCCCAGT

>41735622|20
TGGCATTCTATAGAATGCCA

>41916757|26
GCCACCTGCCCTGCAGGGCAGGTGGC

>42290415|42
TATATATATATATATATATATATATATATATATATATATATA

>42359580|20
TTTATATATATATATATAAA

>42384767|28
ATATATGTGCATATATATGCACATATAT

>42395398|26
TATATATATATATATATATATATATA

>42395399|26
ATATATATATATATATATATATATAT

>42438535|28
TTCCAAAATAATAATTATTATTTTGGAA

>42507846|26
ATATATATATATATATATATATATAT

>42507848|24
ATATATATATATATATATATATAT

>42507850|22
ATATATATATATATATATATAT

>42507852|20
ATATATATATATATATATAT

>42575835|54
ATATATATATATATATATATATATATATATATATATATATATATATATATATAT

>42575837|52
ATATATATATATATATATATATATATATATATATATATATATATATATATAT

>42575839|50
ATATATATATATATATATATATATATATATATATATATATATATATATAT

>42575841|48
ATATATATATATATATATATATATATATATATATATATATATATATAT

>42575843|46
ATATATATATATATATATATATATATATATATATATATATATATAT

>42575845|44
ATATATATATATATATATATATATATATATATATATATATATAT

>42575847|42
ATATATATATATATATATATATATATATATATATATATATAT

>42575849|40
ATATATATATATATATATATATATATATATATATATATAT

>42575851|38
ATATATATATATATATATATATATATATATATATATAT

>42575853|36
ATATATATATATATATATATATATATATATATATAT

>42575855|34
ATATATATATATATATATATATATATATATATAT

>42575857|32
ATATATATATATATATATATATATATATATAT

>42575859|30
ATATATATATATATATATATATATATATAT

>42575861|28
ATATATATATATATATATATATATATAT

>42575863|26
ATATATATATATATATATATATATAT

>42575865|24
ATATATATATATATATATATATAT

>42575867|22
ATATATATATATATATATATAT

>42575869|20
ATATATATATATATATATAT

>42696513|22
CTTTTGGATATATATCCAAAAG

>42850195|26
TATATATACATATATATGTATATATA

>42893767|38
ATATATATATATATATATATATATATATATATATATAT

>42893769|38
ATATATATATATATATATATATATATATATATATATAT

>42893771|36
ATATATATATATATATATATATATATATATATATAT

>42893773|34
ATATATATATATATATATATATATATATATATAT

>42893775|32
ATATATATATATATATATATATATATATATAT

>42893777|30
ATATATATATATATATATATATATATATAT

>42893779|28
ATATATATATATATATATATATATATAT

>42893781|26
ATATATATATATATATATATATATAT

>42893783|24
ATATATATATATATATATATATAT

>42893785|22
ATATATATATATATATATATAT

>42893787|20
ATATATATATATATATATAT

>43012074|40
TATATATATATATATATATATATATATATATATATATATA

>43012076|38
TATATATATATATATATATATATATATATATATATATA

>43012078|36
TATATATATATATATATATATATATATATATATATA

>43012080|34
TATATATATATATATATATATATATATATATATA

>43012082|32
TATATATATATATATATATATATATATATATA

>43012084|30
TATATATATATATATATATATATATATATA

>43012086|28
TATATATATATATATATATATATATATA

>43012088|26
TATATATATATATATATATATATATA

>43012090|24
TATATATATATATATATATATATA

>43012092|22
TATATATATATATATATATATA

>43012094|20
TATATATATATATATATATA

>43023342|20
TAAATAAAATATTTTATTTA

>43151921|20
AGGTCACAAATTTGTGACCT

>43241436|22
TATATATATATATATATATATA

>43274034|24
TATATATACTATATAGTATATATA

>43274079|26
TATATATACTGTATACAGTATATATA

>43274148|20
ATATACTATATATAGTATAT

>43274221|22
TATATACTATTAATAGTATATA

>43274238|22
ATATATACTATATAGTATATAT

>43378938|20
TATATATATATATATATATA

>43445745|20
ACAGATGCAGCTGCATCTGT

>43562732|30
ATATATATATATATATATATATATATATAT

>43562764|20
ATATATATATATATATATAT

>43619738|34
TATATATATATATATATATATATATATATATATA

>43619740|32
TATATATATATATATATATATATATATATATA

>43619742|30
TATATATATATATATATATATATATATATA

>43619744|28
TATATATATATATATATATATATATATA

>43619746|26
TATATATATATATATATATATATATA

>43619748|24
TATATATATATATATATATATATA

>43619750|22
TATATATATATATATATATATA

>43619752|20
TATATATATATATATATATA

>43620033|24
ATATGTACATATATATGTACATAT

>43645884|38
TATATATATTTTATATATATATATATAAAATATATATA

>44104602|20
ATATATATATATATATATAT

>44112698|20
AAAAAAAAAATTTTTTTTTT

>44383327|22
ATATATAATATATATTATATAT

>44550167|20
AATTTTTAAATTTAAAAATT

>44597974|24
TCAAAAAAAAAATTTTTTTTTTGA

>44642413|20
ATTAAAAAAATTTTTTTAAT

>44808484|48
AATATATATATATATATATATATATATATATATATATATATATATATT

>44808485|44
ATATATATATATATATATATATATATATATATATATATATATAT

>44808485|42
ATATATATATATATATATATATATATATATATATATATATAT

>44808485|40
ATATATATATATATATATATATATATATATATATATATAT

>44808485|38
ATATATATATATATATATATATATATATATATATATAT

>44808485|36
ATATATATATATATATATATATATATATATATATAT

>44808485|34
ATATATATATATATATATATATATATATATATAT

>44808485|32
ATATATATATATATATATATATATATATATAT

>44808485|30
ATATATATATATATATATATATATATATAT

>44808485|28
ATATATATATATATATATATATATATAT

>44808485|26
ATATATATATATATATATATATATAT

>44808485|24
ATATATATATATATATATATATAT

>44808485|22
ATATATATATATATATATATAT

>44808485|20
ATATATATATATATATATAT

>44863093|20
CTCAATAAATATTTATTGAG

>44902316|20
AAAAGACTTCGAAGTCTTTT

>44946080|20
AATTAATTAATTAATTAATT

>45022829|20
ATATATACATATGTATATAT

>45027686|20
CTAACTCCTTAAGGAGTTAG

>45263656|22
ATATATATATATATATATATAT

>45263657|22
TATATATATATATATATATATA

>45408050|40
TATATATATATATATATATATATATATATATATATATATA

>45408051|40
ATATATATATATATATATATATATATATATATATATATAT

>45422295|22
ATATATACATATATGTATATAT

>45497728|20
AAGATATTTTAAAATATCTT

>45510419|28
ATATATATATATATATATATATATATAT

>45641808|30
ATATATATATAATATATATTATATATATAT

>45915232|20
AATTAATTAATTAATTAATT

>46047598|22
AAATATATTTTAAAATATATTT

>46053335|26
TATATATATATATATATATATATATA

>46059530|20
AAAAAAAAAATTTTTTTTTT

>46336185|22
TTTATATATATATATATATAAA

>46459355|20
CAAAAAAAAATTTTTTTTTG

>46538630|22
AATATATATATATATATATATT

>47158298|20
CTGTACCAATATTGGTACAG

>47178711|20
AAAAAAAAAATTTTTTTTTT

>47241791|50
ATATATATATATATATATATATATATATATATATATATATATATATATAT

>47241791|46
ATATATATATATATATATATATATATATATATATATATATATATAT

>47241791|44
ATATATATATATATATATATATATATATATATATATATATATAT

>47241791|42
ATATATATATATATATATATATATATATATATATATATATAT

>47241791|40
ATATATATATATATATATATATATATATATATATATATAT

>47241791|38
ATATATATATATATATATATATATATATATATATATAT

>47241791|36
ATATATATATATATATATATATATATATATATATAT

>47241791|34
ATATATATATATATATATATATATATATATATAT

>47241791|32
ATATATATATATATATATATATATATATATAT

>47241791|30
ATATATATATATATATATATATATATATAT

>47241791|28
ATATATATATATATATATATATATATAT

>47241791|26
ATATATATATATATATATATATATAT

>47241791|24
ATATATATATATATATATATATAT

>47241791|22
ATATATATATATATATATATAT

>47241791|20
ATATATATATATATATATAT

>47305087|22
TTTATATTATATATAATATAAA

>47385111|20
ATATATATATATATATATAT

>47587704|36
TTTATATATAATATAATATATTATATTATATATAAA

>47789854|22
TCTTTTTTTTTAAAAAAAAAGA

>47808014|22
AATTAGCCAGGCCTGGCTAATT

>47942697|22
ATAACTTTATATATAAAGTTAT

>48084462|20
CTGTGCATGTACATGCACAG

>48275824|20
GTGCGCGCGCGCGCGCGCAC

>48329047|20
TATATATATATATATATATA

>48364332|20
CAAGGCTATATATAGCCTTG

>48456440|72
GTTTTATATATATATATATATATATATATATATATATATATATATATATATATATATATATATATATAAA
AC

>48541723|26
ATATATATATATATATATATATATAT

>48702174|20
TTATGCTTTTAAAAGCATAA

>48813209|20
AATTAATTATATAATTAATT

>48878709|22
AATATATAATATATTATATATT

>48935146|26
ATATATATATATATATATATATATAT

>48948976|20
ATATATATATATATATATAT

>48948977|20
TATATATATATATATATATA

>49303384|30
TATATATATATATATATATATATATATATA

>49303384|28
TATATATATATATATATATATATATATA

>49303384|26
TATATATATATATATATATATATATA

>49303384|24
TATATATATATATATATATATATA

>49303384|22
TATATATATATATATATATATA

>49303384|20
TATATATATATATATATATA

>49303387|28
ATATATATATATATATATATATATATAT

>49303389|26
ATATATATATATATATATATATATAT

>49303391|24
ATATATATATATATATATATATAT

>49303393|22
ATATATATATATATATATATAT

>49303395|20
ATATATATATATATATATAT

>49324674|36
ATTTGAATTTATGGTCATATGACCATAAATTCAAAT

>49337686|20
ATTTTCATAATTATGAAAAT

>49390834|28
ACACACACACACATATGTGTGTGTGTGT

>49446391|62
ATATATATATATATATATATATATATATATATATATATATATATATATATATATATATATAT

>49618549|22
TTAAACTAATATATTAGTTTAA

>49703184|64
TTATATATATATATATATATATATATATATATATATATATATATATATATATATATATATATAA

>49703185|60
TATATATATATATATATATATATATATATATATATATATATATATATATATATATATATA

>49703185|58
TATATATATATATATATATATATATATATATATATATATATATATATATATATATATA

>49703185|56
TATATATATATATATATATATATATATATATATATATATATATATATATATATATA

>49703185|54
TATATATATATATATATATATATATATATATATATATATATATATATATATATA

>49703185|52
TATATATATATATATATATATATATATATATATATATATATATATATATATA

>49703185|50
TATATATATATATATATATATATATATATATATATATATATATATATATA

>49703185|48
TATATATATATATATATATATATATATATATATATATATATATATATA

>49703185|46
TATATATATATATATATATATATATATATATATATATATATATATA

>49703185|44
TATATATATATATATATATATATATATATATATATATATATATA

>49703185|42
TATATATATATATATATATATATATATATATATATATATATA

>49703185|40
TATATATATATATATATATATATATATATATATATATATA

>49703185|38
TATATATATATATATATATATATATATATATATATATA

>49703185|36
TATATATATATATATATATATATATATATATATATA

>49703185|34
TATATATATATATATATATATATATATATATATA

>49703185|32
TATATATATATATATATATATATATATATATA

>49703185|30
TATATATATATATATATATATATATATATA

>49703185|28
TATATATATATATATATATATATATATA

>49703185|26
TATATATATATATATATATATATATA

>49703185|24
TATATATATATATATATATATATA

>49703185|22
TATATATATATATATATATATA

>49703185|20
TATATATATATATATATATA

>49878039|26
CACTAATCCCATTAATGGGATTAGTG

>49965394|20
TATATATATATATATATATA

>50014716|24
CCTAGTTTATGCGCATAAACTAGG

>50022188|22
TTATATATATATATATATATAA

>50180243|24
TATATATATATATATATATATATA

>50415738|28
ATATATATACACATATGTGTATATATAT

>50516440|20
ATGGATATTATAATATCCAT

>50552149|24
TATATATATATATATATATATATA

>50552151|22
TATATATATATATATATATATA

>50552153|20
TATATATATATATATATATA

>50716160|32
ATACATATATATATATATATATATATATGTAT

>50873982|30
ATATATATATATATATATATATATATATAT

>50873983|30
TATATATATATATATATATATATATATATA

>50968446|20
AAATACAATATATTGTATTT

>51020038|26
TATATATATATATATATATATATATA

>51053153|20
TTAGAAAAAGCTTTTTCTAA

>51164243|20
CTGCAAAAAATTTTTTGCAG

>51194708|24
ATATATATATATATATATATATAT

>51579043|22
TTAATATTAATATTAATATTAA

>51630140|22
TATATAATATATATATTATATA

>51652640|24
AATTAATTAATTAATTAATTAATT

>51652640|20
AATTAATTAATTAATTAATT

>51652646|20
TTAATTAATTAATTAATTAA

>51678883|20
CAGGCATGGGCCCATGCCTG

>51703115|20
TATATATATATATATATATA

>51729960|30
ATATATATATATATATATATATATATATAT

>51729961|30
TATATATATATATATATATATATATATATA

>51823053|58
AAAAAAAAAAAATATATATATATATATATATATATATATATATATATTTTTTTTTTTT

>51954958|22
CATATATATATATATATATATG

>52022500|30
TATATATATACATATATATGTATATATATA

>52046564|64
TTATATATATATATATATATATATATATATATATATATATATATATATATATATATATATATAA

>52046565|60
TATATATATATATATATATATATATATATATATATATATATATATATATATATATATATA

>52046565|58
TATATATATATATATATATATATATATATATATATATATATATATATATATATATATA

>52046565|56
TATATATATATATATATATATATATATATATATATATATATATATATATATATATA

>52046565|54
TATATATATATATATATATATATATATATATATATATATATATATATATATATA

>52046565|52
TATATATATATATATATATATATATATATATATATATATATATATATATATA

>52046565|50
TATATATATATATATATATATATATATATATATATATATATATATATATA

>52046565|48
TATATATATATATATATATATATATATATATATATATATATATATATA

>52046565|46
TATATATATATATATATATATATATATATATATATATATATATATA

>52046565|44
TATATATATATATATATATATATATATATATATATATATATATA

>52046565|42
TATATATATATATATATATATATATATATATATATATATATA

>52046565|40
TATATATATATATATATATATATATATATATATATATATA

>52046565|38
TATATATATATATATATATATATATATATATATATATA

>52046565|36
TATATATATATATATATATATATATATATATATATA

>52046565|34
TATATATATATATATATATATATATATATATATA

>52046565|32
TATATATATATATATATATATATATATATATA

>52046565|30
TATATATATATATATATATATATATATATA

>52046565|28
TATATATATATATATATATATATATATA

>52046565|26
TATATATATATATATATATATATATA

>52046565|24
TATATATATATATATATATATATA

>52046565|22
TATATATATATATATATATATA

>52046565|20
TATATATATATATATATATA

>52046567|60
TATATATATATATATATATATATATATATATATATATATATATATATATATATATATATA

>52061456|20
TCCTCACACTAGTGTGAGGA

>52126657|20
TTAAAAAAAATTTTTTTTAA

>52171049|24
ATATATATATATATATATATATAT

>52171049|22
ATATATATATATATATATATAT

>52378227|46
ATATATATATATATATATATATATATATATATATATATATATATAT

>52378228|46
TATATATATATATATATATATATATATATATATATATATATATATA

>52512538|30
AATATATATATATATATATATATATATATT

>52512541|26
ATATATATATATATATATATATATAT

>52512543|24
ATATATATATATATATATATATAT

>52512545|22
ATATATATATATATATATATAT

>52512547|20
ATATATATATATATATATAT

>52910625|24
ATATACATGTATATACATGTATAT

>52932328|32
AAAAATATATATATATATATATATATATTTTT

>52964575|56
TATATATATATATATATATATATATATATATATATATATATATATATATATATATA

>52964578|54
ATATATATATATATATATATATATATATATATATATATATATATATATATATAT

>52964580|52
ATATATATATATATATATATATATATATATATATATATATATATATATATAT

>52964582|50
ATATATATATATATATATATATATATATATATATATATATATATATATAT

>52964584|48
ATATATATATATATATATATATATATATATATATATATATATATATAT

>52964586|46
ATATATATATATATATATATATATATATATATATATATATATATAT

>52964588|44
ATATATATATATATATATATATATATATATATATATATATATAT

>52964590|42
ATATATATATATATATATATATATATATATATATATATATAT

>52964592|40
ATATATATATATATATATATATATATATATATATATATAT

>52964594|38
ATATATATATATATATATATATATATATATATATATAT

>52964596|36
ATATATATATATATATATATATATATATATATATAT

>52964598|34
ATATATATATATATATATATATATATATATATAT

>52964600|32
ATATATATATATATATATATATATATATATAT

>52964602|30
ATATATATATATATATATATATATATATAT

>52964604|28
ATATATATATATATATATATATATATAT

>52964606|26
ATATATATATATATATATATATATAT

>52964608|24
ATATATATATATATATATATATAT

>52964610|22
ATATATATATATATATATATAT

>52964612|20
ATATATATATATATATATAT

>53101302|24
CAACTCCTCCTATAGGAGGAGTTG

>53262625|22
TATATATTATATATAATATATA

>53263118|22
TATATATCATATATGATATATA

>53283450|38
TATATATATATATATATATATATATATATATATATATA

>53283451|38
ATATATATATATATATATATATATATATATATATATAT

>53288964|22
AAAAAAAAAAATTTTTTTTTTT

>53311983|56
TATATATATATATATATATATATATATATATATATATATATATATATATATATATA

>53311984|56
ATATATATATATATATATATATATATATATATATATATATATATATATATATATAT

>53324732|20
AATTAATTAATTAATTAATT

>53452659|20
TATATATATATATATATATA

>53452660|20
ATATATATATATATATATAT

>53698974|20
TATATACATTAATGTATATA

>53708510|22
TATATATATATATATATATATA

>54243919|26
TGTGTGTGTGTATATACACACACACA

>54280628|20
TGGTAATTTTAAAATTACCA

>54311322|22
TATATATATATATATATATATA

>54311322|20
TATATATATATATATATATA

>54340441|20
AAAAATATATATATATTTTT

>54841010|20
TGCATGCATGCATGCATGCA

>54885111|28
CATATATATATATATATATATATATATG

>54885114|24
ATATATATATATATATATATATAT

>54885116|22
ATATATATATATATATATATAT

>54885118|20
ATATATATATATATATATAT

>54957995|30
TATATATATATATATATATATATATATATA

>54957996|30
ATATATATATATATATATATATATATATAT

>54988660|36
TATATATATATATATATATATATATATATATATATA

>55005342|42
ATATATATATGCATATATATGCATATATATGCATATATATAT

>55005354|28
ATATATATGCATATATATGCATATATAT

>55005364|30
ATATATATGCATATATATATGCATATATAT

>55005375|20
TATATATATGCATATATATA

>55064855|42
ATATATATATATATATATATATATATATATATATATATATAT

>55064856|42
TATATATATATATATATATATATATATATATATATATATATA

>55153893|26
AAAAAAAAAAAAATTTTTTTTTTTTT

>55230892|20
TTGTTTTTTTAAAAAAACAA

>55683057|20
ATTGAATAAATTTATTCAAT

>56130268|28
ACTATATATAATATATATTATATATAGT

>56130584|20
ATATACTGTATACAGTATAT

>56130779|22
TATATATTATATATAATATATA

>56131601|48
TATATATATATATATATATATATATATATATATATATATATATATATA

>56131603|46
TATATATATATATATATATATATATATATATATATATATATATATA

>56131605|44
TATATATATATATATATATATATATATATATATATATATATATA

>56131607|42
TATATATATATATATATATATATATATATATATATATATATA

>56131609|40
TATATATATATATATATATATATATATATATATATATATA

>56131611|38
TATATATATATATATATATATATATATATATATATATA

>56131613|36
TATATATATATATATATATATATATATATATATATA

>56131615|34
TATATATATATATATATATATATATATATATATA

>56131617|32
TATATATATATATATATATATATATATATATA

>56131619|30
TATATATATATATATATATATATATATATA

>56131621|28
TATATATATATATATATATATATATATA

>56131623|26
TATATATATATATATATATATATATA

>56131625|24
TATATATATATATATATATATATA

>56131627|22
TATATATATATATATATATATA

>56131629|20
TATATATATATATATATATA

>56132324|36
TGTATATATATATATATATATATATATATATATACA

>56132378|22
ATACTATACCATGGTATAGTAT

>56132447|30
GTATACATGTATACATGTATACATGTATAC

>56132447|22
GTATACATGTATACATGTATAC

>56132456|28
TATACATGTATACATGTATACATGTATA

>56132464|20
TATACATGTATACATGTATA

>56132830|20
CATGTATACATGTATACATG

>56132943|26
ATACATGTATACATGTATACATGTAT

>56132949|22
GTATACATGTATACATGTATAC

>56198825|20
AGGTTGAATATATTCAACCT

>56332675|44
TATATATATATATATATATATATATATATATATATATATATATA

>56332679|40
TATATATATATATATATATATATATATATATATATATATA

>56332681|38
TATATATATATATATATATATATATATATATATATATA

>56332683|36
TATATATATATATATATATATATATATATATATATA

>56332685|34
TATATATATATATATATATATATATATATATATA

>56332687|32
TATATATATATATATATATATATATATATATA

>56332689|30
TATATATATATATATATATATATATATATA

>56332691|28
TATATATATATATATATATATATATATA

>56332693|26
TATATATATATATATATATATATATA

>56332695|24
TATATATATATATATATATATATA

>56332697|22
TATATATATATATATATATATA

>56332699|20
TATATATATATATATATATA

>56380750|22
ACTATATATATATATATATAGT

>56602450|20
ATATATATATATATATATAT

>56602451|20
TATATATATATATATATATA

>56602473|30
CATATATATATATATATATATATATATATG

>56602476|26
ATATATATATATATATATATATATAT

>56814258|48
ATATATATATATATATATATATATATATATATATATATATATATATAT

>56878868|20
TAAATTAATTAATTAATTTA

>56943812|20
ATATATACATATGTATATAT

>57173922|20
CAGTATTTGTACAAATACTG

>57519341|22
ATATATATATATATATATATAT

>57598576|22
AAATGATTTTATAAAATCATTT

>57692346|26
ATATATATATATATATATATATATAT

>57692348|24
ATATATATATATATATATATATAT

>57692350|22
ATATATATATATATATATATAT

>57692352|20
ATATATATATATATATATAT

>57999213|26
ATATATATATATATATATATATATAT

>58246798|48
CTATATATATATATATATATATATATATATATATATATATATATATAG

>58246801|44
TATATATATATATATATATATATATATATATATATATATATATA

>58261362|46
GATATATATATATATATATATATATATATATATATATATATATATC

>58261365|42
ATATATATATATATATATATATATATATATATATATATATAT

>58261367|40
ATATATATATATATATATATATATATATATATATATATAT

>58261369|38
ATATATATATATATATATATATATATATATATATATAT

>58261371|36
ATATATATATATATATATATATATATATATATATAT

>58261373|34
ATATATATATATATATATATATATATATATATAT

>58261375|32
ATATATATATATATATATATATATATATATAT

>58261377|30
ATATATATATATATATATATATATATATAT

>58261379|28
ATATATATATATATATATATATATATAT

>58261381|26
ATATATATATATATATATATATATAT

>58261383|24
ATATATATATATATATATATATAT

>58261385|22
ATATATATATATATATATATAT

>58261387|20
ATATATATATATATATATAT

>58300302|24
CAGTTTTATATATATATAAAACTG

>58373529|28
GTATGTGTATATATATATATACACATAC

>58387521|20
ATGGCTGTGGCCACAGCCAT

>58431174|22
CAAAAATTCTTAAGAATTTTTG

>58491324|34
TATATATATATATATATATATATATATATATATA

>58491325|34
ATATATATATATATATATATATATATATATATAT

>58491327|32
ATATATATATATATATATATATATATATATAT

>58491329|30
ATATATATATATATATATATATATATATAT

>58491331|28
ATATATATATATATATATATATATATAT

>58491333|26
ATATATATATATATATATATATATAT

>58491335|24
ATATATATATATATATATATATAT

>58491337|22
ATATATATATATATATATATAT

>58491339|20
ATATATATATATATATATAT

>58540197|20
TATATATATATATATATATA

>58540237|30
TATATATATATATATATATATATATATATA

>58540238|30
ATATATATATATATATATATATATATATAT

>58584142|32
ATATATATATATATATATATATATATATATAT

>58584142|30
ATATATATATATATATATATATATATATAT

>58584142|28
ATATATATATATATATATATATATATAT

>58584142|26
ATATATATATATATATATATATATAT

>58584142|24
ATATATATATATATATATATATAT

>58584142|22
ATATATATATATATATATATAT

>58584142|20
ATATATATATATATATATAT

>59109890|22
AAGGGAAAAATATTTTTCCCTT

>59181929|20
TTCAACAAATATTTGTTGAA

>59194820|20
TTATATATTATAATATATAA

>59196403|22
ATATATACTATATAGTATATAT

>59235228|22
CTCTTTACTAATTAGTAAAGAG

>59517051|20
ATTATATATTAATATATAAT

>59517318|32
TATATTTATATTAATATATTAATATAAATATA

>59517355|22
ATATTTATATTAATATAAATAT

>59739599|50
TATATATATATATATATATATATATATATATATATATATATATATATATA

>59739599|48
TATATATATATATATATATATATATATATATATATATATATATATATA

>59739599|46
TATATATATATATATATATATATATATATATATATATATATATATA

>59739599|44
TATATATATATATATATATATATATATATATATATATATATATA

>59739599|42
TATATATATATATATATATATATATATATATATATATATATA

>59739599|40
TATATATATATATATATATATATATATATATATATATATA

>59739599|38
TATATATATATATATATATATATATATATATATATATA

>59739599|36
TATATATATATATATATATATATATATATATATATA

>59739599|34
TATATATATATATATATATATATATATATATATA

>59739599|32
TATATATATATATATATATATATATATATATA

>59739599|30
TATATATATATATATATATATATATATATA

>59739599|28
TATATATATATATATATATATATATATA

>59739599|26
TATATATATATATATATATATATATA

>59739599|24
TATATATATATATATATATATATA

>59739599|22
TATATATATATATATATATATA

>59739599|20
TATATATATATATATATATA

>59739600|50
ATATATATATATATATATATATATATATATATATATATATATATATATAT

>59802719|24
TCATATATATATATATATATATGA

>59969267|24
ATATATATATATATATATATATAT

>59969267|22
ATATATATATATATATATATAT

>59969267|20
ATATATATATATATATATAT

>59969268|24
TATATATATATATATATATATATA

>60093212|26
ATGTATATTCATGCATGAATATACAT

>60219140|46
ATATATATATATATATATATATATATATATATATATATATATATAT

>60219142|44
ATATATATATATATATATATATATATATATATATATATATATAT

>60219144|42
ATATATATATATATATATATATATATATATATATATATATAT

>60219146|40
ATATATATATATATATATATATATATATATATATATATAT

>60219148|38
ATATATATATATATATATATATATATATATATATATAT

>60219150|36
ATATATATATATATATATATATATATATATATATAT

>60219152|34
ATATATATATATATATATATATATATATATATAT

>60219154|32
ATATATATATATATATATATATATATATATAT

>60219156|30
ATATATATATATATATATATATATATATAT

>60219158|28
ATATATATATATATATATATATATATAT

>60219160|26
ATATATATATATATATATATATATAT

>60219162|24
ATATATATATATATATATATATAT

>60219164|22
ATATATATATATATATATATAT

>60219166|20
ATATATATATATATATATAT

>60261916|22
TGTGATATATATATATATCACA

>60281507|20
CATTTTCTTTAAAGAAAATG

>60319672|42
AAATATATATATATATATATATATATATATATATATATATTT

>60321610|28
TAATTTATATATATATATATATAAATTA

>60329855|20
TATAATAAAATTTTATTATA

>60339398|38
TATATATATATATATATATATATATATATATATATATA

>60339400|38
TATATATATATATATATATATATATATATATATATATA

>60400662|22
ATATATATATATATATATATAT

>60400662|20
ATATATATATATATATATAT

>60400663|24
TATATATATATATATATATATATA

>60400689|36
TATATATATATATATATATATATATATATATATATA

>60420985|20
TATCCATATATATATGGATA

>60425309|20
ATATATGTATATACATATAT

>60433651|22
AGCTTTGTGATATCACAAAGCT

>60530501|22
TAAATATATAATTATATATTTA

>60551358|20
AGATATATATATATATATCT

>60551381|20
AGATATATATATATATATCT

>60551404|22
AGATATATATATATATATATCT

>60551429|20
AGATATATATATATATATCT

>60551452|22
AGATATATATATATATATATCT

>60551477|20
AGATATATATATATATATCT

>60551590|26
AGATATATATATATATATATATATCT

>60622899|42
ATATATATATATATATATATATATATATATATATATATATAT

>60641981|20
TTACACTAATATTAGTGTAA

>60736800|24
AAGTCCAATATATATATTGGACTT

>60736854|26
AAAGTCCAATATATATATTGGACTTT

>60737232|24
AATTACAAATTTAAATTTGTAATT

>60739208|20
AAATAAAATATATTTTATTT

>60745537|22
AATTGATGAAATTTCATCAATT

>61026173|26
ATATATATATATATATATATATATAT

>61026173|24
ATATATATATATATATATATATAT

>61026173|22
ATATATATATATATATATATAT

>61026173|20
ATATATATATATATATATAT

>61058036|30
AAATATATATATATATATATATATATATTT

>61115185|20
TATATATATATATATATATA

>61115186|22
ATATATATATATATATATATAT

>61248646|26
ATATATATATATATATATATATATAT

>61248648|24
ATATATATATATATATATATATAT

>61248650|22
ATATATATATATATATATATAT

>61248652|20
ATATATATATATATATATAT

>61513362|26
AAAAAAAAAAAAATTTTTTTTTTTTT

>61532576|28
ATATATATATATATATATATATATATAT

>61532577|28
TATATATATATATATATATATATATATA

>61539928|20
TATATATATATATATATATA

>61539929|20
ATATATATATATATATATAT

>61793294|20
ATGGTATATATATATACCAT

>61800228|56
TATATATATATATATATATATATATATATATATATATATATATATATATATATATA

>61975552|48
TATATATATATATATATATATATATATATATATATATATATATATATA

>62169391|36
TATATATATATATATATATATATATATATATATATA

>62279008|44
TATATATATATATATATATATATATATATATATATATATATATA

>62337098|30
CATATATATGTGTATATACACATATATATG

>62377371|20
ATATATATATATATATATAT

>62463663|22
TATATATAATATATTATATATA

>62463691|20
ATATATAATATATTATATAT

>62571831|28
TATATATATATATATATATATATATATA

>62571832|28
ATATATATATATATATATATATATATAT

>62571834|26
ATATATATATATATATATATATATAT

>62571836|24
ATATATATATATATATATATATAT

>62571838|22
ATATATATATATATATATATAT

>62571840|20
ATATATATATATATATATAT

>62663070|34
TATATATATATATATATATATATATATATATATA

>62663072|34
TATATATATATATATATATATATATATATATATA

>62671090|26
TATATATATATATATATATATATATA

>62671091|26
ATATATATATATATATATATATATAT

>62906035|20
TATATATATATATATATATA

>62906036|20
ATATATATATATATATATAT

>62990604|24
ATATATATATATATATATATATAT

>62990606|22
ATATATATATATATATATATAT

>62990608|20
ATATATATATATATATATAT

>63018984|42
TATATATATATATATATATATATATATATATATATATATATA

>63018985|42
ATATATATATATATATATATATATATATATATATATATATAT

>63027653|26
ATATATGTACATATATGTACATATAT

>63154852|50
TATATATATATATATATATATATATATATATATATATATATATATATATA

>63275182|22
ATTATAATTATATAATTATAAT

>63611015|32
AAAAAAAAAAAAAGATATCTTTTTTTTTTTTT

>63648130|20
ATATATGGGTACCCATATAT

>63710405|22
TGCCTGACCCATGGGTCAGGCA

>63762127|20
TATATATACATGTATATATA

>63887686|28
TATATATATACATATATGTATATATATA

>63910297|26
ATAGGAGATATATATATATCTCCTAT

>64028119|50
TTTATATATATATATATATATATATATATATATATATATATATATATAAA

>64112931|48
ATATATATATATATATATATATATATATATATATATATATATATATAT

>64112932|48
TATATATATATATATATATATATATATATATATATATATATATATATA

>64112934|46
TATATATATATATATATATATATATATATATATATATATATATATA

>64112936|44
TATATATATATATATATATATATATATATATATATATATATATA

>64112938|42
TATATATATATATATATATATATATATATATATATATATATA

>64112940|40
TATATATATATATATATATATATATATATATATATATATA

>64112942|38
TATATATATATATATATATATATATATATATATATATA

>64112944|36
TATATATATATATATATATATATATATATATATATA

>64112946|34
TATATATATATATATATATATATATATATATATA

>64112948|32
TATATATATATATATATATATATATATATATA

>64112950|30
TATATATATATATATATATATATATATATA

>64112952|28
TATATATATATATATATATATATATATA

>64112954|26
TATATATATATATATATATATATATA

>64112956|24
TATATATATATATATATATATATA

>64112958|22
TATATATATATATATATATATA

>64112960|20
TATATATATATATATATATA

>64120428|20
AATTAATTAATTAATTAATT

>64120430|20
TTAATTAATTAATTAATTAA

>64188460|28
ATATATATATATATATATATATATATAT

>64188460|26
ATATATATATATATATATATATATAT

>64188460|24
ATATATATATATATATATATATAT

>64188460|22
ATATATATATATATATATATAT

>64188460|20
ATATATATATATATATATAT

>64188461|28
TATATATATATATATATATATATATATA

>64188463|26
TATATATATATATATATATATATATA

>64188465|24
TATATATATATATATATATATATA

>64188467|22
TATATATATATATATATATATA

>64188469|20
TATATATATATATATATATA

>64240843|20
CACGCGCGCGCGCGCGCGTG

>64480413|34
TATATATATATATATATATATATATATATATATA

>64480413|32
TATATATATATATATATATATATATATATATA

>64480413|30
TATATATATATATATATATATATATATATA

>64480413|28
TATATATATATATATATATATATATATA

>64480413|26
TATATATATATATATATATATATATA

>64480413|24
TATATATATATATATATATATATA

>64480413|22
TATATATATATATATATATATA

>64480413|20
TATATATATATATATATATA

>64821693|44
TATATATATATATATATATATATATATATATATATATATATATA

>64907424|20
AAAAAAAAAATTTTTTTTTT

>65096356|22
AGAAGCCATGATCATGGCTTCT

>65106425|24
TATATATATATATATATATATATA

>65106425|22
TATATATATATATATATATATA

>65106425|20
TATATATATATATATATATA

>65344245|44
TATATATATATATATATATATATATATATATATATATATATATA

>65344246|44
ATATATATATATATATATATATATATATATATATATATATATAT

>65432444|20
TCTAGATTCTAGAATCTAGA

>65605298|24
TAATCTCTAAATATTTAGAGATTA

>65618044|24
TATATATATATATATATATATATA

>65618045|24
ATATATATATATATATATATATAT

>65637748|40
ATATATATATATATATATATATATATATATATATATATAT

>65772702|22
TATATATATATATATATATATA

>65772703|22
ATATATATATATATATATATAT

>65779829|24
TTCTATATATTTAAATATATAGAA

>66084998|20
ATATTCTTCTAGAAGAATAT

>66241448|32
ATAAATATATATATATATATATATATATTTAT

>66365319|26
ATATATATAATATATATTATATATAT

>66443226|20
CAGTGAATGTACATTCACTG

>66562192|32
TATATATATATATATATATATATATATATATA

>66562194|32
TATATATATATATATATATATATATATATATA

>66562196|30
TATATATATATATATATATATATATATATA

>66562198|28
TATATATATATATATATATATATATATA

>66562200|26
TATATATATATATATATATATATATA

>66562202|24
TATATATATATATATATATATATA

>66562204|22
TATATATATATATATATATATA

>66562206|20
TATATATATATATATATATA

>66597276|46
ATATATATATATATATATATATATATATATATATATATATATATAT

>66597280|42
ATATATATATATATATATATATATATATATATATATATATAT

>66597282|40
ATATATATATATATATATATATATATATATATATATATAT

>66597284|38
ATATATATATATATATATATATATATATATATATATAT

>66597286|36
ATATATATATATATATATATATATATATATATATAT

>66597288|34
ATATATATATATATATATATATATATATATATAT

>66597290|32
ATATATATATATATATATATATATATATATAT

>66597292|30
ATATATATATATATATATATATATATATAT

>66597294|28
ATATATATATATATATATATATATATAT

>66597296|26
ATATATATATATATATATATATATAT

>66597298|24
ATATATATATATATATATATATAT

>66597300|22
ATATATATATATATATATATAT

>66597302|20
ATATATATATATATATATAT

>66607011|40
ATATATATATATATATATATATATATATATATATATATAT

>66607011|38
ATATATATATATATATATATATATATATATATATATAT

>66607011|36
ATATATATATATATATATATATATATATATATATAT

>66607011|34
ATATATATATATATATATATATATATATATATAT

>66607011|32
ATATATATATATATATATATATATATATATAT

>66607011|30
ATATATATATATATATATATATATATATAT

>66607011|28
ATATATATATATATATATATATATATAT

>66607011|26
ATATATATATATATATATATATATAT

>66607011|24
ATATATATATATATATATATATAT

>66607011|22
ATATATATATATATATATATAT

>66607011|20
ATATATATATATATATATAT

>66607013|38
ATATATATATATATATATATATATATATATATATATAT

>66715321|22
AATTTTACTGGCCAGTAAAATT

>66769027|38
TGTGTGTGTGTATATATATATATATATACACACACACA

>66836778|36
TATATATATATATATATATATATATATATATATATA

>66836778|34
TATATATATATATATATATATATATATATATATA

>66836778|32
TATATATATATATATATATATATATATATATA

>66836778|30
TATATATATATATATATATATATATATATA

>66836778|28
TATATATATATATATATATATATATATA

>66836778|26
TATATATATATATATATATATATATA

>66836778|24
TATATATATATATATATATATATA

>66836778|22
TATATATATATATATATATATA

>66836778|20
TATATATATATATATATATA

>66836780|38
TATATATATATATATATATATATATATATATATATATA

>66901646|20
AATTTTTTAATTAAAAAATT

>66907268|22
ATATATACATATATGTATATAT

>66966333|20
ATATATATATATATATATAT

>66966334|20
TATATATATATATATATATA

>66977876|28
ATATATATATATATATATATATATATAT

>66977876|26
ATATATATATATATATATATATATAT

>66977876|24
ATATATATATATATATATATATAT

>66977876|22
ATATATATATATATATATATAT

>66977876|20
ATATATATATATATATATAT

>66977996|46
TATATATATATATATATATATATATATATATATATATATATATATA

>67054843|62
TTACATATATATATATATATATATATATATATATATATATATATATATATATATATATGTAA

>67463239|38
TATATCTGTGTGTGTATATATATACACACACAGATATA

>67732465|20
TTTTAAAAATATTTTTAAAA

>67777493|20
CAATTATCTTAAGATAATTG

>67852556|44
TATATATATATATATATATATATATATATATATATATATATATA

>67852557|44
ATATATATATATATATATATATATATATATATATATATATATAT

>67852559|42
ATATATATATATATATATATATATATATATATATATATATAT

>67852561|40
ATATATATATATATATATATATATATATATATATATATAT

>67852563|38
ATATATATATATATATATATATATATATATATATATAT

>67852565|36
ATATATATATATATATATATATATATATATATATAT

>67852567|34
ATATATATATATATATATATATATATATATATAT

>67852569|32
ATATATATATATATATATATATATATATATAT

>67852571|30
ATATATATATATATATATATATATATATAT

>67852573|28
ATATATATATATATATATATATATATAT

>67852575|26
ATATATATATATATATATATATATAT

>67852577|24
ATATATATATATATATATATATAT

>67852579|22
ATATATATATATATATATATAT

>67852581|20
ATATATATATATATATATAT

>67869609|26
AAATATATATATATATATATATATTT

>68317107|24
TATATATATATATATATATATATA

>68317107|22
TATATATATATATATATATATA

>68317107|20
TATATATATATATATATATA

>68366116|30
ATATATATATATATATATATATATATATAT

>68366117|30
TATATATATATATATATATATATATATATA

>68464406|26
AATAATAATAATATATTATTATTATT

>68479019|22
ATTTTATATATATATATAAAAT

>68513733|34
ATATATATATATATATATATATATATATATATAT

>68513735|32
ATATATATATATATATATATATATATATATAT

>68744962|36
ATATATATATATATATATATATATATATATATATAT

>68820191|36
TATATATATATATATATATATATATATATATATATA

>68820191|34
TATATATATATATATATATATATATATATATATA

>68820191|32
TATATATATATATATATATATATATATATATA

>68820191|30
TATATATATATATATATATATATATATATA

>68820191|28
TATATATATATATATATATATATATATA

>68820191|26
TATATATATATATATATATATATATA

>68820191|24
TATATATATATATATATATATATA

>68820191|22
TATATATATATATATATATATA

>68820191|20
TATATATATATATATATATA

>68820193|38
TATATATATATATATATATATATATATATATATATATA

>68820195|36
TATATATATATATATATATATATATATATATATATA

>68820197|34
TATATATATATATATATATATATATATATATATA

>68820199|32
TATATATATATATATATATATATATATATATA

>68820201|30
TATATATATATATATATATATATATATATA

>68820203|28
TATATATATATATATATATATATATATA

>68820205|26
TATATATATATATATATATATATATA

>68820207|24
TATATATATATATATATATATATA

>68820209|22
TATATATATATATATATATATA

>68820211|20
TATATATATATATATATATA

>68880322|22
ATATATATATATATATATATAT

>68880323|22
TATATATATATATATATATATA

>68880373|30
TATGTGTGTATATATATATATACACACATA

>68899775|22
ATATATATATATATATATATAT

>68899775|20
ATATATATATATATATATAT

>68911188|24
TTAATTAATTAATTAATTAATTAA

>68911188|20
TTAATTAATTAATTAATTAA

>68911194|20
AATTAATTAATTAATTAATT

>69129839|52
TATATATATATATATATATATATATATATATATATATATATATATATATATA

>69129839|50
TATATATATATATATATATATATATATATATATATATATATATATATATA

>69230567|24
GTATATATATATATATATATATAC

>69230568|20
TATATATATATATATATATA

>69230613|20
ATATATATATATATATATAT

>69231409|24
ATTTGATTATATATATAATCAAAT

>69291526|20
TCAGGTTATATATAACCTGA

>69316651|24
ATATATATATATATATATATATAT

>69316806|26
GTGTGTATATATATATATATACACAC

>69364027|24
TATATATTATATATATAATATATA

>69416249|22
TATATATATATATATATATATA

>69637436|40
ATATATATATATATATATATATATATATATATATATATAT

>69637436|38
ATATATATATATATATATATATATATATATATATATAT

>69637436|36
ATATATATATATATATATATATATATATATATATAT

>69637436|34
ATATATATATATATATATATATATATATATATAT

>69637436|32
ATATATATATATATATATATATATATATATAT

>69637436|30
ATATATATATATATATATATATATATATAT

>69637436|28
ATATATATATATATATATATATATATAT

>69637436|26
ATATATATATATATATATATATATAT

>69637436|24
ATATATATATATATATATATATAT

>69637436|22
ATATATATATATATATATATAT

>69637436|20
ATATATATATATATATATAT

>69637438|42
ATATATATATATATATATATATATATATATATATATATATAT

>69637440|40
ATATATATATATATATATATATATATATATATATATATAT

>69637442|38
ATATATATATATATATATATATATATATATATATATAT

>69637444|36
ATATATATATATATATATATATATATATATATATAT

>69637446|34
ATATATATATATATATATATATATATATATATAT

>69637448|32
ATATATATATATATATATATATATATATATAT

>69637450|30
ATATATATATATATATATATATATATATAT

>69637452|28
ATATATATATATATATATATATATATAT

>69637454|26
ATATATATATATATATATATATATAT

>69637456|24
ATATATATATATATATATATATAT

>69637458|22
ATATATATATATATATATATAT

>69637460|20
ATATATATATATATATATAT

>69643154|20
TACAAATATATATATTTGTA

>69659321|36
TACCAATATTGGAACAATATTGTTCCAATATTGGTA

>69697634|22
TGCCAAGGCTTAAGCCTTGGCA

>69726620|20
TATATGTGTATACACATATA

>69737748|22
AATATATATATATATATATATT

>69737801|26
ATATATATATATATATATATATATAT

>69844241|24
ATATATATATATATATATATATAT

>69844241|22
ATATATATATATATATATATAT

>69844241|20
ATATATATATATATATATAT

>69844242|24
TATATATATATATATATATATATA

>69951934|46
TATATATATATATATATATATATATATATATATATATATATATATA

>69969179|20
TGTGAAATAATTATTTCACA

>70019271|20
AGCAGCTGTGCACAGCTGCT

>70079734|28
TTTATGAATGATAATTATCATTCATAAA

>70102562|20
AGATATAAATATTTATATCT

>70381709|26
ATATATATATAAATTTATATATATAT

>70438616|20
TATTTATATATATATAAATA

>70489982|20
TAATATATTATAATATATTA

>70802190|24
AATAAATAATAATTATTATTTATT

>70811992|22
TTTTAATTTTTAAAAATTAAAA

>70920218|20
AGATACATATATATGTATCT

>71089751|20
CATATATATATATATATATG

>71113659|20
TATATAGATATATCTATATA

>71114172|24
ATAGGATATATATATATATCCTAT

>71267565|22
TATATATAACTAGTTATATATA

>71601860|22
TATATATATATATATATATATA

>71601860|20
TATATATATATATATATATA

>71601863|22
ATATATATATATATATATATAT

>71601865|20
ATATATATATATATATATAT

>71640820|26
CATATGTGTGTGTACACACACATATG

>71743151|20
ATTTTTTTAATTAAAAAAAT

>71780848|20
TTTTTTTTTTAAAAAAAAAA

>71896771|20
TTTTTTATGATCATAAAAAA

>71910983|20
TTTTTTTTTTAAAAAAAAAA

>72086808|22
AATGAATTTTTAAAAATTCATT

>72097982|22
TTTTAATAAAATTTTATTAAAA

>72182077|22
TAAAATTGAAATTTCAATTTTA

>72228408|24
TGTACACTTACATGTAAGTGTACA

>72364593|20
TTGCAAATATATATTTGCAA

>72364599|22
ATATATATTTGCAAATATATAT

>72364665|32
ATATATATATATATATATATATATATATATAT

>72364665|30
ATATATATATATATATATATATATATATAT

>72364665|28
ATATATATATATATATATATATATATAT

>72364665|26
ATATATATATATATATATATATATAT

>72364665|24
ATATATATATATATATATATATAT

>72364665|22
ATATATATATATATATATATAT

>72364665|20
ATATATATATATATATATAT

>72364667|32
ATATATATATATATATATATATATATATATAT

>72364669|30
ATATATATATATATATATATATATATATAT

>72364671|28
ATATATATATATATATATATATATATAT

>72364673|26
ATATATATATATATATATATATATAT

>72364675|24
ATATATATATATATATATATATAT

>72364677|22
ATATATATATATATATATATAT

>72364679|20
ATATATATATATATATATAT

>72387387|30
ATATATATATATATATATATATATATATAT

>72387387|28
ATATATATATATATATATATATATATAT

>72387387|26
ATATATATATATATATATATATATAT

>72387387|24
ATATATATATATATATATATATAT

>72387387|22
ATATATATATATATATATATAT

>72387387|20
ATATATATATATATATATAT

>72387388|30
TATATATATATATATATATATATATATATA

>72394221|28
ATATATATACACATATGTGTATATATAT

>72397331|24
CATTCATGAGAGCTCTCATGAATG

>72408140|28
ATATATATATATATATATATATATATAT

>72408874|22
AACTATACATATATGTATAGTT

>72463345|20
TCCAATAAATATTTATTGGA

>72465316|46
ATATATATATATATATATATATATATATATATATATATATATATAT

>72478477|34
TGTGTGTGTGTATATATATATATACACACACACA

>72487945|40
TATATATATATATATATATATATATATATATATATATATA

>72544770|22
ATATATATATATATATATATAT

>72544770|20
ATATATATATATATATATAT

>72544773|22
TATATATATATATATATATATA

>72544775|20
TATATATATATATATATATA

>72609597|28
AATATATATATATATATATATATATATT

>72609598|22
ATATATATATATATATATATAT

>72609598|20
ATATATATATATATATATAT

>72609600|24
ATATATATATATATATATATATAT

>72648462|20
TATATATATATATATATATA

>72648463|20
ATATATATATATATATATAT

>72695245|26
ATTTTCCAGATTATAATCTGGAAAAT

>72723687|20
TGGCAATAGATCTATTGCCA

>72786634|20
ATATATATATATATATATAT

>72786635|20
TATATATATATATATATATA

>72813716|30
ATATATATATATATATATATATATATATAT

>72813716|28
ATATATATATATATATATATATATATAT

>72813716|26
ATATATATATATATATATATATATAT

>72813716|24
ATATATATATATATATATATATAT

>72813716|22
ATATATATATATATATATATAT

>72813716|20
ATATATATATATATATATAT

>72813843|20
TATATATATATATATATATA

>72813844|20
ATATATATATATATATATAT

>72981492|20
TATATATGTATACATATATA

>73022577|40
ATATATATATATATATATATATATATATATATATATATAT

>73101799|20
GCGCGCGCGCGCGCGCGCGC

>73111434|24
TTAGTAGCTATATATAGCTACTAA

>73188444|22
GTGTATATATATATATATACAC

>73191788|28
TATATATATATATATATATATATATATA

>73191790|26
TATATATATATATATATATATATATA

>73191792|24
TATATATATATATATATATATATA

>73191794|22
TATATATATATATATATATATA

>73191796|20
TATATATATATATATATATA

>73261286|52
CACATATATATATATATATATATATATATATATATATATATATATATATGTG

>73308468|20
TGGTATATATATATATACCA

>73604526|20
AATATAATATATATTATATT

>73616216|42
TATATATATATATATATATATATATATATATATATATATATA

>73616216|40
TATATATATATATATATATATATATATATATATATATATA

>73616216|38
TATATATATATATATATATATATATATATATATATATA

>73616216|36
TATATATATATATATATATATATATATATATATATA

>73616216|34
TATATATATATATATATATATATATATATATATA

>73616216|32
TATATATATATATATATATATATATATATATA

>73616216|30
TATATATATATATATATATATATATATATA

>73616216|28
TATATATATATATATATATATATATATA

>73616216|26
TATATATATATATATATATATATATA

>73616216|24
TATATATATATATATATATATATA

>73616216|22
TATATATATATATATATATATA

>73616216|20
TATATATATATATATATATA

>73662577|20
ACTAAATGGGCCCATTTAGT

>73667210|34
TATATATACACACTATATATAGTGTGTATATATA

>73723597|48
ATATACACACACACACACACATATATATGTGTGTGTGTGTGTGTATAT

>73729514|24
ATATATATATATATATATATATAT

>73729515|24
TATATATATATATATATATATATA

>73729517|22
TATATATATATATATATATATA

>73729519|20
TATATATATATATATATATA

>73837852|32
ATATATATATATATATATATATATATATATAT

>73837852|30
ATATATATATATATATATATATATATATAT

>73837852|28
ATATATATATATATATATATATATATAT

>73837852|26
ATATATATATATATATATATATATAT

>73837852|24
ATATATATATATATATATATATAT

>73837852|22
ATATATATATATATATATATAT

>73837852|20
ATATATATATATATATATAT

>74012610|22
TTTATATATATATATATATAAA

>74013909|20
GTATATATATATATATATAC

>74038778|56
ATATATATATATATATATATATATATATATATATATATATATATATATATATATAT

>74038779|56
TATATATATATATATATATATATATATATATATATATATATATATATATATATATA

>74051834|20
CATATATATATATATATATG

>74121911|20
ATATATATATATATATATAT

>74160227|42
ATATATATATATATATATATATATATATATATATATATATAT

>74160227|40
ATATATATATATATATATATATATATATATATATATATAT

>74265081|20
ATAATTTATATATAAATTAT

>74314141|20
TTTTGGGTATATACCCAAAA

>74348375|36
AATTTATATAGATTTATATATAAATCTATATAAATT

>74353850|24
ATATATATATATATATATATATAT

>74405492|28
TATATATATATATATATATATATATATA

>74405492|24
TATATATATATATATATATATATA

>74405492|22
TATATATATATATATATATATA

>74405492|20
TATATATATATATATATATA

>74405651|38
ATATATATATATATATATATATATATATATATATATAT

>74405652|38
TATATATATATATATATATATATATATATATATATATA

>74405986|32
ATTATAATTATAATTATAATTATAATTATAAT

>74405986|26
ATTATAATTATAATTATAATTATAAT

>74405986|20
ATTATAATTATAATTATAAT

>74405993|30
TTATAATTATAATTATAATTATAATTATAA

>74405999|24
TTATAATTATAATTATAATTATAA

>74438040|22
TATTAATTATATATAATTAATA

>74438076|28
TATATATATATATATATATATATATATA

>74438078|26
TATATATATATATATATATATATATA

>74438080|24
TATATATATATATATATATATATA

>74438082|22
TATATATATATATATATATATA

>74438084|20
TATATATATATATATATATA

>74462286|22
ATATATATATATATATATATAT

>74475592|20
CAACCCTGCATGCAGGGTTG

>74695851|26
AAATAACATTTTTAAAAATGTTATTT

>74779730|34
TATATATATATATATATATATATATATATATATA

>74779730|32
TATATATATATATATATATATATATATATATA

>74779730|30
TATATATATATATATATATATATATATATA

>74779730|28
TATATATATATATATATATATATATATA

>74779730|26
TATATATATATATATATATATATATA

>74779730|24
TATATATATATATATATATATATA

>74779730|22
TATATATATATATATATATATA

>74779730|20
TATATATATATATATATATA

>74779731|34
ATATATATATATATATATATATATATATATATAT

>74834113|30
AACTATTTGGAATTTAAATTCCAAATAGTT

>74844279|46
TATATATATATATATATATATATATATATATATATATATATATATA

>74844280|46
ATATATATATATATATATATATATATATATATATATATATATATAT

>74856628|20
GAAAAAAATATATTTTTTTC

>75098729|22
TACAATATAAATTTATATTGTA

>75126280|20
TATATATATATATATATATA

>75169107|22
AAAATTGTCATATGACAATTTT

>75431814|26
TATTTATCATGGATCCATGATAAATA

>75570864|26
ATATATATATATATATATATATATAT

>75570865|26
TATATATATATATATATATATATATA

>75704071|26
ATATATATATATATATATATATATAT

>75911202|34
ATATATGTATATATTACGTAATATATACATATAT

>75990091|24
CATGAGGGTGAATTCACCCTCATG

>76202965|48
ATATATATATATATATATATATATATATATATATATATATATATATAT

>76202967|46
ATATATATATATATATATATATATATATATATATATATATATATAT

>76350966|24
TATATATACTACGTAGTATATATA

>76368361|60
TATATATATATATATATATATATATATATATATATATATATATATATATATATATATATA

>76372141|92
ATATTATATATATTATATATAATATATACATATTATATATTATATATATATAATATATAATATGTATATA
TTATATATAATATATATAATAT

>76400011|24
TGTATGACCATATATGGTCATACA

>76400875|24
TTTAAAAATATATATATTTTTAAA

>76523037|30
AATATATATATATATATATATATATATATT

>76523038|26
ATATATATATATATATATATATATAT

>76649537|20
ATATATATATATATATATAT

>76791475|22
CAAATATATATATATATATTTG

>76831541|20
TATTGATGTATACATCAATA

>76847727|22
CAGATTCTCAATTGAGAATCTG

>76991477|36
TATATATATATATATATATATATATATATATATATA

>76991478|36
ATATATATATATATATATATATATATATATATATAT

>76991480|34
ATATATATATATATATATATATATATATATATAT

>76991482|32
ATATATATATATATATATATATATATATATAT

>76991484|30
ATATATATATATATATATATATATATATAT

>76991486|28
ATATATATATATATATATATATATATAT

>76991488|26
ATATATATATATATATATATATATAT

>76991490|24
ATATATATATATATATATATATAT

>76991492|22
ATATATATATATATATATATAT

>76991494|20
ATATATATATATATATATAT

>77009765|20
TATATATATATATATATATA

>77132148|20
ATATATATATATATATATAT

>77132149|20
TATATATATATATATATATA

>77605431|20
TTTAAAAAGATCTTTTTAAA

>77608874|20
TTATTACTAATTAGTAATAA

>77655380|54
ATATATATATATATATATATATATATATATATATATATATATATATATATATAT

>77655380|52
ATATATATATATATATATATATATATATATATATATATATATATATATATAT

>77655380|50
ATATATATATATATATATATATATATATATATATATATATATATATATAT

>77655380|48
ATATATATATATATATATATATATATATATATATATATATATATATAT

>77655380|46
ATATATATATATATATATATATATATATATATATATATATATATAT

>77655380|44
ATATATATATATATATATATATATATATATATATATATATATAT

>77655380|42
ATATATATATATATATATATATATATATATATATATATATAT

>77655380|40
ATATATATATATATATATATATATATATATATATATATAT

>77655380|38
ATATATATATATATATATATATATATATATATATATAT

>77655380|36
ATATATATATATATATATATATATATATATATATAT

>77655380|34
ATATATATATATATATATATATATATATATATAT

>77655380|32
ATATATATATATATATATATATATATATATAT

>77655380|30
ATATATATATATATATATATATATATATAT

>77655380|28
ATATATATATATATATATATATATATAT

>77655380|26
ATATATATATATATATATATATATAT

>77655380|24
ATATATATATATATATATATATAT

>77655380|22
ATATATATATATATATATATAT

>77655380|20
ATATATATATATATATATAT

>77655381|54
TATATATATATATATATATATATATATATATATATATATATATATATATATATA

>77808571|20
TTCAGTAAATATTTACTGAA

>77833606|24
ATATATATTATATATAATATATAT

>77833901|34
TATATATATATATATATATATATATATATATATA

>77833901|32
TATATATATATATATATATATATATATATATA

>77833901|30
TATATATATATATATATATATATATATATA

>77833901|28
TATATATATATATATATATATATATATA

>77833901|26
TATATATATATATATATATATATATA

>77833901|24
TATATATATATATATATATATATA

>77833901|22
TATATATATATATATATATATA

>77833901|20
TATATATATATATATATATA

>77833903|36
TATATATATATATATATATATATATATATATATATA

>77833905|34
TATATATATATATATATATATATATATATATATA

>77833907|32
TATATATATATATATATATATATATATATATA

>77833909|30
TATATATATATATATATATATATATATATA

>77833911|28
TATATATATATATATATATATATATATA

>77833913|26
TATATATATATATATATATATATATA

>77833915|24
TATATATATATATATATATATATA

>77833917|22
TATATATATATATATATATATA

>77833919|20
TATATATATATATATATATA

>77857181|32
TATATATATATATATATATATATATATATATA

>77857182|32
ATATATATATATATATATATATATATATATAT

>77910054|24
ATATATACTATATATAGTATATAT

>77936512|46
ATATATATATATATATATATATATATATATATATATATATATATAT

>77936512|44
ATATATATATATATATATATATATATATATATATATATATATAT

>77936512|42
ATATATATATATATATATATATATATATATATATATATATAT

>77936512|40
ATATATATATATATATATATATATATATATATATATATAT

>77936512|38
ATATATATATATATATATATATATATATATATATATAT

>77936512|36
ATATATATATATATATATATATATATATATATATAT

>77936512|34
ATATATATATATATATATATATATATATATATAT

>77936512|32
ATATATATATATATATATATATATATATATAT

>77936512|30
ATATATATATATATATATATATATATATAT

>77936512|28
ATATATATATATATATATATATATATAT

>77936512|26
ATATATATATATATATATATATATAT

>77936512|24
ATATATATATATATATATATATAT

>77936512|22
ATATATATATATATATATATAT

>77936512|20
ATATATATATATATATATAT

>77940854|28
ATATATATATATATATATATATATATAT

>78160247|24
ATATATATATATATATATATATAT

>78160248|24
TATATATATATATATATATATATA

>78160250|22
TATATATATATATATATATATA

>78160252|20
TATATATATATATATATATA

>78307120|26
TAGAAGCAGAATATATTCTGCTTCTA

>78309799|24
ATATATATATATATATATATATAT

>78318858|20
ATTTTCAGAATTCTGAAAAT

>78435401|24
TTTTTTAAAAAATTTTTTAAAAAA

>78867891|20
AACTCCATATATATGGAGTT

>78881538|26
AATAATATTTAATATTAAATATTATT

>78912205|22
AAGACAGTGTTAACACTGTCTT

>79069439|20
TATATATATATATATATATA

>79141192|46
TATATATATATATATATATATATATATATATATATATATATATATA

>79141194|44
TATATATATATATATATATATATATATATATATATATATATATA

>79141196|42
TATATATATATATATATATATATATATATATATATATATATA

>79141198|40
TATATATATATATATATATATATATATATATATATATATA

>79141200|38
TATATATATATATATATATATATATATATATATATATA

>79141202|36
TATATATATATATATATATATATATATATATATATA

>79141204|34
TATATATATATATATATATATATATATATATATA

>79141206|32
TATATATATATATATATATATATATATATATA

>79141208|30
TATATATATATATATATATATATATATATA

>79141210|28
TATATATATATATATATATATATATATA

>79141212|26
TATATATATATATATATATATATATA

>79141214|24
TATATATATATATATATATATATA

>79141216|22
TATATATATATATATATATATA

>79141218|20
TATATATATATATATATATA

>79173037|20
ATTATATATTAATATATAAT

>79507861|26
TATATATATATATATATATATATATA

>79775039|22
TCAATAATTTATAAATTATTGA

>79863356|24
ATATATATATATATATATATATAT

>79863356|22
ATATATATATATATATATATAT

>79863356|20
ATATATATATATATATATAT

>79869342|20
TAAAATAATATATTATTTTA

>80036967|20
ATATATCATATATGATATAT

>80037004|20
ATATATCATATATGATATAT

>80037039|20
ATATATCATATATGATATAT

>80038328|24
ATATATACATATATATGTATATAT

>80149536|28
GTATATATATATATATATATATATATAC

>80149537|24
TATATATATATATATATATATATA

>80149537|22
TATATATATATATATATATATA

>80149537|20
TATATATATATATATATATA

>80172513|20
TTCAATAAATATTTATTGAA

>80173337|20
ATTTGCATTTAAATGCAAAT

>80210503|20
AATTTAAAAATTTTTAAATT

>80225569|38
ATATATATATATATATATATATATATATATATATATAT

>80225570|38
TATATATATATATATATATATATATATATATATATATA

>80413498|22
ATATATATATATATATATATAT

>80413500|20
ATATATATATATATATATAT

>80423148|20
TATATTATGTACATAATATA

>80423183|28
TTATGTGTATATATATATATACACATAA

>80475449|46
ATATATATATATATATATATATATATATATATATATATATATATAT

>80475451|44
ATATATATATATATATATATATATATATATATATATATATATAT

>80475453|42
ATATATATATATATATATATATATATATATATATATATATAT

>80475455|40
ATATATATATATATATATATATATATATATATATATATAT

>80475457|38
ATATATATATATATATATATATATATATATATATATAT

>80475459|36
ATATATATATATATATATATATATATATATATATAT

>80475461|34
ATATATATATATATATATATATATATATATATAT

>80475463|32
ATATATATATATATATATATATATATATATAT

>80475465|30
ATATATATATATATATATATATATATATAT

>80475467|28
ATATATATATATATATATATATATATAT

>80475469|26
ATATATATATATATATATATATATAT

>80475471|24
ATATATATATATATATATATATAT

>80475473|22
ATATATATATATATATATATAT

>80475475|20
ATATATATATATATATATAT

>80481070|22
GTTTTTTTTTTAAAAAAAAAAC

>80660924|24
TATATATATATATATATATATATA

>80701112|22
TAAAAATAATTAATTATTTTTA

>80707594|22
ATATATATATATATATATATAT

>80707595|22
TATATATATATATATATATATA

>80794952|28
ATATATACACATATATATGTGTATATAT

>80794973|28
TATATATGTGTATATATACACATATATA

>80794984|28
ATATATACACATATATATGTGTATATAT

>80795005|28
TATATATGTGTATATATACACATATATA

>80795016|28
ATATATACACATATATATGTGTATATAT

>80805227|24
ATATATATATATATATATATATAT

>80922970|52
ATATATATATATATATATATATATATATATATATATATATATATATATATAT

>80922970|50
ATATATATATATATATATATATATATATATATATATATATATATATATAT

>80922970|48
ATATATATATATATATATATATATATATATATATATATATATATATAT

>80922970|46
ATATATATATATATATATATATATATATATATATATATATATATAT

>80922970|44
ATATATATATATATATATATATATATATATATATATATATATAT

>80922970|42
ATATATATATATATATATATATATATATATATATATATATAT

>80922970|40
ATATATATATATATATATATATATATATATATATATATAT

>80922970|38
ATATATATATATATATATATATATATATATATATATAT

>80922970|36
ATATATATATATATATATATATATATATATATATAT

>80922970|34
ATATATATATATATATATATATATATATATATAT

>80922970|32
ATATATATATATATATATATATATATATATAT

>80922970|30
ATATATATATATATATATATATATATATAT

>80922970|28
ATATATATATATATATATATATATATAT

>80922970|26
ATATATATATATATATATATATATAT

>80922970|24
ATATATATATATATATATATATAT

>80922970|22
ATATATATATATATATATATAT

>80922970|20
ATATATATATATATATATAT

>80922971|54
TATATATATATATATATATATATATATATATATATATATATATATATATATATA

>80958222|20
TATTTATATATATATAAATA

>81109942|20
CTTGAGCTCATGAGCTCAAG

>81238530|26
CTCAGTTTCTCAGCTGAGAAACTGAG

>81269963|28
CATATATATATATATATATATATATATG

>81269964|22
ATATATATATATATATATATAT

>81269964|20
ATATATATATATATATATAT

>81292729|24
TATATATATATATATATATATATA

>81292729|22
TATATATATATATATATATATA

>81292729|20
TATATATATATATATATATA

>81329906|22
TATATATATATATATATATATA

>81329906|20
TATATATATATATATATATA

>81340230|24
TATGTGTGTATATATACACACATA

>81344965|22
AAAAAAAAAAATTTTTTTTTTT

>81422927|20
TATATAATATATATTATATA

>81534029|46
TATATATATATATATATATATATATATATATATATATATATATATA

>81701811|32
ATATATATATATATATATATATATATATATAT

>81701811|30
ATATATATATATATATATATATATATATAT

>81701811|28
ATATATATATATATATATATATATATAT

>81701811|26
ATATATATATATATATATATATATAT

>81701811|24
ATATATATATATATATATATATAT

>81701811|22
ATATATATATATATATATATAT

>81701811|20
ATATATATATATATATATAT

>81701814|32
TATATATATATATATATATATATATATATATA

>81701816|30
TATATATATATATATATATATATATATATA

>81701818|28
TATATATATATATATATATATATATATA

>81701820|26
TATATATATATATATATATATATATA

>81701822|24
TATATATATATATATATATATATA

>81701824|22
TATATATATATATATATATATA

>81701826|20
TATATATATATATATATATA

>81727484|20
TATATATATATATATATATA

>81730167|22
TATATATATATATATATATATA

>81787774|22
TATATATATATATATATATATA

>81799077|20
TTAATTAATTAATTAATTAA

>81925374|20
TGTGTATATATATATACACA

>82039194|20
AATACTATTGCAATAGTATT

>82212824|24
ATACATATATACGTATATATGTAT

>82212903|24
TATATATGTATATATACATATATA

>82291227|20
ACCATCTTGGCCAAGATGGT

>82324587|20
ATGGCATGTTAACATGCCAT

>82786549|46
ATATATATATATATATATATATATATATATATATATATATATATAT

>82786550|46
TATATATATATATATATATATATATATATATATATATATATATATA

>82828812|20
AACATAAATTAATTTATGTT

>82892927|20
TATTGTTTAATTAAACAATA

>82902793|26
TGAGATATATATATATATATATCTCA

>82948061|34
TGTGTATATATATATATATATATATATATACACA

>82982403|34
GCATATATATATATATATATATATATATATATGC

>82982405|28
ATATATATATATATATATATATATATAT

>82982405|26
ATATATATATATATATATATATATAT

>82982405|24
ATATATATATATATATATATATAT

>82982405|22
ATATATATATATATATATATAT

>82982405|20
ATATATATATATATATATAT

>82982407|28
ATATATATATATATATATATATATATAT

>83210356|30
ATATATATATATATATATATATATATATAT

>83210358|28
ATATATATATATATATATATATATATAT

>83210360|26
ATATATATATATATATATATATATAT

>83210362|24
ATATATATATATATATATATATAT

>83210364|22
ATATATATATATATATATATAT

>83210366|20
ATATATATATATATATATAT

>83294762|26
CAGATATCTTTTTAAAAAGATATCTG

>83331631|46
ACTATATATATATATATATATATATATATATATATATATATATAGT

>83331633|40
TATATATATATATATATATATATATATATATATATATATA

>83331633|38
TATATATATATATATATATATATATATATATATATATA

>83331633|36
TATATATATATATATATATATATATATATATATATA

>83331633|34
TATATATATATATATATATATATATATATATATA

>83331633|32
TATATATATATATATATATATATATATATATA

>83331633|30
TATATATATATATATATATATATATATATA

>83331633|28
TATATATATATATATATATATATATATA

>83331633|26
TATATATATATATATATATATATATA

>83331633|24
TATATATATATATATATATATATA

>83331633|22
TATATATATATATATATATATA

>83331633|20
TATATATATATATATATATA

>83331637|38
TATATATATATATATATATATATATATATATATATATA

>83331639|36
TATATATATATATATATATATATATATATATATATA

>83331641|34
TATATATATATATATATATATATATATATATATA

>83331643|32
TATATATATATATATATATATATATATATATA

>83331645|30
TATATATATATATATATATATATATATATA

>83331647|28
TATATATATATATATATATATATATATA

>83331649|26
TATATATATATATATATATATATATA

>83331651|24
TATATATATATATATATATATATA

>83331653|22
TATATATATATATATATATATA

>83331655|20
TATATATATATATATATATA

>83342456|22
ATATATGTATATATACATATAT

>83418901|24
ATATATATATATATATATATATAT

>83418901|22
ATATATATATATATATATATAT

>83418901|20
ATATATATATATATATATAT

>83459757|24
TATATATATATATATATATATATA

>83549490|32
TTTAAATAATTAAATTAATTTAATTATTTAAA

>83569637|34
ATATATATGTATATATGCATATATACATATATAT

>83571650|22
AATATATATATATATATATATT

>83574816|30
GATATATATATATATATATATATATATATC

>83574817|24
ATATATATATATATATATATATAT

>83574817|22
ATATATATATATATATATATAT

>83574817|20
ATATATATATATATATATAT

>83909467|22
ATTCTCAATTATAATTGAGAAT

>83937446|24
TGTGTGTGTGCATGCACACACACA

>83971795|20
ATATTATATTAATATAATAT

>84009995|22
TGTGTGTGTGCGCACACACACA

>84315923|26
TGCGCGCGCGCGCGCGCGCGCGCGCA

>84315924|22
GCGCGCGCGCGCGCGCGCGCGC

>84443417|20
ATTTAAATTTAAATTTAAAT

>84540148|30
TATATATATATATATATATATATATATATA

>84540148|28
TATATATATATATATATATATATATATA

>84540148|26
TATATATATATATATATATATATATA

>84540148|24
TATATATATATATATATATATATA

>84540148|22
TATATATATATATATATATATA

>84540148|20
TATATATATATATATATATA

>84645867|26
ATATATATATATATATATATATATAT

>84645867|24
ATATATATATATATATATATATAT

>84645867|22
ATATATATATATATATATATAT

>84645867|20
ATATATATATATATATATAT

>84731250|44
TATATATATATATATATATATATATATATATATATATATATATA

>84731252|42
TATATATATATATATATATATATATATATATATATATATATA

>84731254|40
TATATATATATATATATATATATATATATATATATATATA

>84731256|38
TATATATATATATATATATATATATATATATATATATA

>84731258|36
TATATATATATATATATATATATATATATATATATA

>84731260|34
TATATATATATATATATATATATATATATATATA

>84731262|32
TATATATATATATATATATATATATATATATA

>84731264|30
TATATATATATATATATATATATATATATA

>84731266|28
TATATATATATATATATATATATATATA

>84731268|26
TATATATATATATATATATATATATA

>84731270|24
TATATATATATATATATATATATA

>84731272|22
TATATATATATATATATATATA

>84731274|20
TATATATATATATATATATA

>84874500|20
TATATATATATATATATATA

>84961091|24
ACTGCTCATTTTAAAATGAGCAGT

>85024276|20
TTTTTTTTAATTAAAAAAAA

>85081904|22
GAGATATATATATATATATCTC

>85178039|20
TTTACTGTATATACAGTAAA

>85278810|32
ATATATATATATATATATATATATATATATAT

>85278810|30
ATATATATATATATATATATATATATATAT

>85278810|28
ATATATATATATATATATATATATATAT

>85278810|26
ATATATATATATATATATATATATAT

>85278810|24
ATATATATATATATATATATATAT

>85278810|22
ATATATATATATATATATATAT

>85278810|20
ATATATATATATATATATAT

>85291851|22
TATATGTATATATATACATATA

>85388122|24
TATATATATATATATATATATATA

>85388123|24
ATATATATATATATATATATATAT

>85462076|40
CATATATATATATATATATATATATATATATATATATATG

>85462077|36
ATATATATATATATATATATATATATATATATATAT

>85549930|36
TGTGTATATATATATATATATATATATATATACACA

>85599137|22
AAATATATATATATATATATTT

>85629129|36
TATATATATATATATATATATATATATATATATATA

>85629131|34
TATATATATATATATATATATATATATATATATA

>85629133|32
TATATATATATATATATATATATATATATATA

>85629135|30
TATATATATATATATATATATATATATATA

>85629137|28
TATATATATATATATATATATATATATA

>85629139|26
TATATATATATATATATATATATATA

>85629141|24
TATATATATATATATATATATATA

>85629143|22
TATATATATATATATATATATA

>85629145|20
TATATATATATATATATATA

>85758899|76
ATTTCTAACAGTATATATATATATATATATATATATATATATATATATATATATATATATATATACTGTT
AGAAAT

>85758910|52
TATATATATATATATATATATATATATATATATATATATATATATATATATA

>85758910|50
TATATATATATATATATATATATATATATATATATATATATATATATATA

>85758910|48
TATATATATATATATATATATATATATATATATATATATATATATATA

>85758910|46
TATATATATATATATATATATATATATATATATATATATATATATA

>85758910|44
TATATATATATATATATATATATATATATATATATATATATATA

>85758910|42
TATATATATATATATATATATATATATATATATATATATATA

>85758910|40
TATATATATATATATATATATATATATATATATATATATA

>85758910|38
TATATATATATATATATATATATATATATATATATATA

>85758910|36
TATATATATATATATATATATATATATATATATATA

>85758910|34
TATATATATATATATATATATATATATATATATA

>85758910|32
TATATATATATATATATATATATATATATATA

>85758910|30
TATATATATATATATATATATATATATATA

>85758910|28
TATATATATATATATATATATATATATA

>85758910|26
TATATATATATATATATATATATATA

>85758910|24
TATATATATATATATATATATATA

>85758910|22
TATATATATATATATATATATA

>85758910|20
TATATATATATATATATATA

>85758912|52
TATATATATATATATATATATATATATATATATATATATATATATATATATA

>85758914|50
TATATATATATATATATATATATATATATATATATATATATATATATATA

>85758916|48
TATATATATATATATATATATATATATATATATATATATATATATATA

>85758918|46
TATATATATATATATATATATATATATATATATATATATATATATA

>85758920|44
TATATATATATATATATATATATATATATATATATATATATATA

>85758922|42
TATATATATATATATATATATATATATATATATATATATATA

>85758924|40
TATATATATATATATATATATATATATATATATATATATA

>85758926|38
TATATATATATATATATATATATATATATATATATATA

>85758928|36
TATATATATATATATATATATATATATATATATATA

>85758930|34
TATATATATATATATATATATATATATATATATA

>85758932|32
TATATATATATATATATATATATATATATATA

>85758934|30
TATATATATATATATATATATATATATATA

>85758936|28
TATATATATATATATATATATATATATA

>85758938|26
TATATATATATATATATATATATATA

>85758940|24
TATATATATATATATATATATATA

>85758942|22
TATATATATATATATATATATA

>85758944|20
TATATATATATATATATATA

>86002632|34
ATATATATATATATATATATATATATATATATAT

>86002632|32
ATATATATATATATATATATATATATATATAT

>86002632|30
ATATATATATATATATATATATATATATAT

>86002632|28
ATATATATATATATATATATATATATAT

>86002632|26
ATATATATATATATATATATATATAT

>86002632|24
ATATATATATATATATATATATAT

>86002632|22
ATATATATATATATATATATAT

>86002632|20
ATATATATATATATATATAT

>86133649|20
ATATATATATATATATATAT

>86137140|20
AAAAAAAAAATTTTTTTTTT

>86205968|20
TAAGATAGTTAACTATCTTA

>86351061|20
TATATATATATATATATATA

>86351062|20
ATATATATATATATATATAT

>86361803|22
TATGCTAGCATATGCTAGCATA

>86415404|20
TATCTTGCAGCTGCAAGATA

>86462738|28
GTATATATATATATATATATATATATAC

>86462741|24
TATATATATATATATATATATATA

>86462743|22
TATATATATATATATATATATA

>86462745|20
TATATATATATATATATATA

>86552244|26
AAGACTTATTCATATGAATAAGTCTT

>86716232|24
AATTAATTAATTAATTAATTAATT

>86716238|20
TTAATTAATTAATTAATTAA

>86858541|20
ATTTTAAAATATTTTAAAAT

>86976670|32
ATATATATATATATATATATATATATATATAT

>87003435|36
ATATATATATATATATATATATATATATATATATAT

>87003435|34
ATATATATATATATATATATATATATATATATAT

>87003435|32
ATATATATATATATATATATATATATATATAT

>87003435|30
ATATATATATATATATATATATATATATAT

>87003435|28
ATATATATATATATATATATATATATAT

>87003435|26
ATATATATATATATATATATATATAT

>87003435|24
ATATATATATATATATATATATAT

>87003435|22
ATATATATATATATATATATAT

>87003435|20
ATATATATATATATATATAT

>87081766|22
TAAATTTTTAGCTAAAAATTTA

>87091228|24
GGAAAACTGGCTAGCCAGTTTTCC

>87190576|20
ATATATATATATATATATAT

>87190577|20
TATATATATATATATATATA

>87308706|26
ATTAATTAATTAATTAATTAATTAAT

>87456496|24
TATATATATATATATATATATATA

>87456497|24
ATATATATATATATATATATATAT

>87563768|20
CTTTTAAATGCATTTAAAAG

>87805334|20
TTTTTTTTTTAAAAAAAAAA

>88045488|24
TGGATTCTAAAGCTTTAGAATCCA

>88209426|20
TATATACATATATGTATATA

>88234380|24
ATATATATATATATATATATATAT

>88234384|20
ATATATATATATATATATAT

>88312822|34
ATATTATATATATTATATATAATATATATAATAT

>88312852|20
ATATATTATATATAATATAT

>88475990|20
GTATGTGTATATACACATAC

>88606518|22
ATATATATATATATATATATAT

>88606518|20
ATATATATATATATATATAT

>88606520|24
ATATATATATATATATATATATAT

>88606522|22
ATATATATATATATATATATAT

>88606524|20
ATATATATATATATATATAT

>88618644|22
ATTAAAGACTTAAGTCTTTAAT

>88641158|20
CTCATTCTTGCAAGAATGAG

>88740705|26
GCGCGCGCGCGCGCGCGCGCGCGCGC

>88740707|24
GCGCGCGCGCGCGCGCGCGCGCGC

>88862966|20
ATTTTTACTTAAGTAAAAAT

>88878046|22
TGCGCGCGCGCGCGCGCGCGCA

>88929864|20
AATTAATTAATTAATTAATT

>88929866|20
TTAATTAATTAATTAATTAA

>89061909|46
TATATATATATATATATATATATATATATATATATATATATATATA

>89285864|52
TATATATATATATATATATATATATATATATATATATATATATATATATATA

>89370171|24
TTATATATATATATATATATATAA

>89370187|24
ATATATAATATATATATTATATAT

>89370272|24
ATATATAATATATATATTATATAT

>89603723|24
TATTCACAATAGCTATTGTGAATA

>89780350|20
TCTAAATAGGCCTATTTAGA

>89916091|32
GTATGTATTCATATATATATATGAATACATAC

>90151819|24
GAAAAGGCAAGTACTTGCCTTTTC

>90209582|20
ATTTTGGCAGCTGCCAAAAT

>90251144|20
TTATCATTTTAAAATGATAA

>90304367|20
TATTATTTTATAAAATAATA

>90326345|24
ATATATATATATATATATATATAT

>90326346|24
TATATATATATATATATATATATA

>90330890|28
TATATATATATATATATATATATATATA

>90330892|28
TATATATATATATATATATATATATATA

>90347255|24
GAAAAGGCATGATCATGCCTTTTC

>90416360|22
TTAAAAAAAAATTTTTTTTTAA

>90536010|34
TGTGTGTGTATATATATATATATATACACACACA

>90541444|24
TATATATAATATATATTATATATA

>90541469|24
TATATATAATATATATTATATATA

>90844626|24
TGTATGTGTATATATACACATACA

>90944921|32
TATATATATATATATGCATATATATATATATA

>91132861|20
ATAAATATATATATATTTAT

>91137353|20
TTTGTTTTTTAAAAAACAAA

>91147547|22
TATGTGTGCACGTGCACACATA

>91151790|36
ATATATTTTCTATAATATATATTATAGAAAATATAT

>91191716|22
CGGGACGCGGATCCGCGTCCCG

>91291689|20
GTATGTGTATATACACATAC

>91304024|24
ATATATATATATATATATATATAT

>91304025|24
TATATATATATATATATATATATA

>91332834|22
TGTATATATATATATATATACA

>91495049|20
TATATTTATATATAAATATA

>91505812|48
TATATATATGCATATATATATATGCATATATATATATGCATATATATA

>91505826|34
TATATATATGCATATATATATATGCATATATATA

>91505840|20
TATATATATGCATATATATA

>91506087|20
ATATATATATATATATATAT

>91508165|22
TTAAATTTAAATTTAAATTTAA

>91660610|26
ATATATATATATATATATATATATAT

>91926114|20
TATATAATATATATTATATA

>91926209|20
TTTATATATATATATATAAA

>92375235|28
ATATATATATATATATATATATATATAT

>92375235|26
ATATATATATATATATATATATATAT

>92375235|24
ATATATATATATATATATATATAT

>92375235|22
ATATATATATATATATATATAT

>92375235|20
ATATATATATATATATATAT

>92375236|28
TATATATATATATATATATATATATATA

>92375861|30
ATATATATATATATATATATATATATATAT

>92375862|30
TATATATATATATATATATATATATATATA

>92403942|42
AGTACTGAACCCCATATATATATATATATGGGGTTCAGTACT

>92410836|56
AATATATATATATATATATATATATATATATATATATATATATATATATATATATT

>92410839|52
ATATATATATATATATATATATATATATATATATATATATATATATATATAT

>92596075|22
AAATATATATATATATATATTT

>92600435|20
AATTAATTAATTAATTAATT

>92660110|26
AATATATATATATATATATATATATT

>92660113|22
ATATATATATATATATATATAT

>92660115|20
ATATATATATATATATATAT

>92681847|30
ATATATATATATATATATATATATATATAT

>92681847|28
ATATATATATATATATATATATATATAT

>92682363|22
TAGTATTTAATATTAAATACTA

>92988991|26
TAATATATTTTTTAAAAAATATATTA

>93016339|32
ATATATATATATATATATATATATATATATAT

>93016340|32
TATATATATATATATATATATATATATATATA

>93016342|30
TATATATATATATATATATATATATATATA

>93016344|28
TATATATATATATATATATATATATATA

>93016346|26
TATATATATATATATATATATATATA

>93016348|24
TATATATATATATATATATATATA

>93016350|22
TATATATATATATATATATATA

>93016352|20
TATATATATATATATATATA

>93080322|24
AACTCATATATATATATATGAGTT

>93080398|44
TATATATATATATATATATATATATATATATATATATATATATA

>93080399|44
ATATATATATATATATATATATATATATATATATATATATATAT

>93085003|20
ATATATATATATATATATAT

>93201321|20
ATATGTTATATATAACATAT

>93286786|24
TATATATATATATATATATATATA

>93286788|22
TATATATATATATATATATATA

>93287039|20
GTATATATATATATATATAC

>93287084|24
TATATATATATATATATATATATA

>93287085|24
ATATATATATATATATATATATAT

>93287087|22
ATATATATATATATATATATAT

>93287089|20
ATATATATATATATATATAT

>93312349|52
CATATATATATATATATATATATATATATATATATATATATATATATATATG

>93312350|48
ATATATATATATATATATATATATATATATATATATATATATATATAT

>93312350|46
ATATATATATATATATATATATATATATATATATATATATATATAT

>93312350|44
ATATATATATATATATATATATATATATATATATATATATATAT

>93312350|42
ATATATATATATATATATATATATATATATATATATATATAT

>93312350|40
ATATATATATATATATATATATATATATATATATATATAT

>93312350|38
ATATATATATATATATATATATATATATATATATATAT

>93312350|36
ATATATATATATATATATATATATATATATATATAT

>93312350|34
ATATATATATATATATATATATATATATATATAT

>93312350|32
ATATATATATATATATATATATATATATATAT

>93312350|30
ATATATATATATATATATATATATATATAT

>93312350|28
ATATATATATATATATATATATATATAT

>93312350|26
ATATATATATATATATATATATATAT

>93312350|24
ATATATATATATATATATATATAT

>93312350|22
ATATATATATATATATATATAT

>93312350|20
ATATATATATATATATATAT

>93525637|20
CATATATATATATATATATG

>93558252|24
TTATAGAGAAAGCTTTCTCTATAA

>93624568|22
CATTTAAAATGCATTTTAAATG

>93640728|36
CCATTTATATATATATATATATATATATATAAATGG

>93768133|24
ATTTGTATTTGTACAAATACAAAT

>93895598|20
AAATTTTTAATTAAAAATTT

>94017336|20
ACCTCAAAATATTTTGAGGT

>94355457|26
AAAAAATATATATATATATATTTTTT

>94398562|42
ATATATATATATATATATATATATATATATATATATATATAT

>94398564|40
ATATATATATATATATATATATATATATATATATATATAT

>94398566|38
ATATATATATATATATATATATATATATATATATATAT

>94398568|36
ATATATATATATATATATATATATATATATATATAT

>94398570|34
ATATATATATATATATATATATATATATATATAT

>94398572|32
ATATATATATATATATATATATATATATATAT

>94398574|30
ATATATATATATATATATATATATATATAT

>94398576|28
ATATATATATATATATATATATATATAT

>94398578|26
ATATATATATATATATATATATATAT

>94398580|24
ATATATATATATATATATATATAT

>94398582|22
ATATATATATATATATATATAT

>94398584|20
ATATATATATATATATATAT

>94420042|20
TTTAAAAAAATTTTTTTAAA

>94448013|34
ATATATATATATATATATATATATATATATATAT

>94448013|32
ATATATATATATATATATATATATATATATAT

>94448013|30
ATATATATATATATATATATATATATATAT

>94448013|28
ATATATATATATATATATATATATATAT

>94448013|26
ATATATATATATATATATATATATAT

>94448013|24
ATATATATATATATATATATATAT

>94448013|22
ATATATATATATATATATATAT

>94448013|20
ATATATATATATATATATAT

>94448014|36
TATATATATATATATATATATATATATATATATATA

>94448016|34
TATATATATATATATATATATATATATATATATA

>94448018|32
TATATATATATATATATATATATATATATATA

>94448020|30
TATATATATATATATATATATATATATATA

>94448022|28
TATATATATATATATATATATATATATA

>94448024|26
TATATATATATATATATATATATATA

>94448026|24
TATATATATATATATATATATATA

>94448028|22
TATATATATATATATATATATA

>94448030|20
TATATATATATATATATATA

>94698670|20
AAAAAAAAAATTTTTTTTTT

>94707289|20
TTTATATATATATATATAAA

>94845709|20
AAATGTTATATATAACATTT

>94848481|40
ATATATATATATATATATATATATATATATATATATATAT

>94848483|38
ATATATATATATATATATATATATATATATATATATAT

>95065943|22
ATATATATATATATATATATAT

>95065943|20
ATATATATATATATATATAT

>95065944|22
TATATATATATATATATATATA

>95081142|28
TTAATTAATTAATTAATTAATTAATTAA

>95081148|24
AATTAATTAATTAATTAATTAATT

>95081152|20
AATTAATTAATTAATTAATT

>95106693|20
TACTATTATTAATAATAGTA

>95241563|20
ACATATATATATATATATGT

>95374394|20
TAATTTTTTTAAAAAAATTA

>95404571|52
AAATATATATATATATATATATATATATATATATATATATATATATATATTT

>95435988|28
TTGAATATATATATATATATATATTCAA

>95632630|20
ATACTGATGGCCATCAGTAT

>95792772|28
CATATATATATATATATATATATATATG

>95792773|24
ATATATATATATATATATATATAT

>95792773|22
ATATATATATATATATATATAT

>95792773|20
ATATATATATATATATATAT

>95792775|24
ATATATATATATATATATATATAT

>95792777|22
ATATATATATATATATATATAT

>95792779|20
ATATATATATATATATATAT

>95915928|20
TTATATATAATTATATATAA

>95919638|20
CTCAATAAAATTTTATTGAG

>96032150|34
ATATATATATATATATATATATATATATATATAT

>96032151|34
TATATATATATATATATATATATATATATATATA

>96105636|42
TACTATATATATATATATATATATATATATATATATATAGTA

>96105639|34
TATATATATATATATATATATATATATATATATA

>96105639|32
TATATATATATATATATATATATATATATATA

>96105639|30
TATATATATATATATATATATATATATATA

>96105639|28
TATATATATATATATATATATATATATA

>96105639|26
TATATATATATATATATATATATATA

>96105639|24
TATATATATATATATATATATATA

>96105639|22
TATATATATATATATATATATA

>96105639|20
TATATATATATATATATATA

>96105641|34
TATATATATATATATATATATATATATATATATA

>96105643|32
TATATATATATATATATATATATATATATATA

>96105645|30
TATATATATATATATATATATATATATATA

>96105647|28
TATATATATATATATATATATATATATA

>96105649|26
TATATATATATATATATATATATATA

>96105651|24
TATATATATATATATATATATATA

>96105653|22
TATATATATATATATATATATA

>96105655|20
TATATATATATATATATATA

>96230664|20
ATTATATATATATATATAAT

>96250989|34
TTTAATATATTTAAAATATTTTAAATATATTAAA

>96391274|20
TATATATATATATATATATA

>96391275|20
ATATATATATATATATATAT

>96395998|24
ATAATTAATTTTAAAATTAATTAT

>96479963|46
ATATATATATATATATATATATATATATATATATATATATATATAT

>96479965|44
ATATATATATATATATATATATATATATATATATATATATATAT

>96479967|42
ATATATATATATATATATATATATATATATATATATATATAT

>96479969|40
ATATATATATATATATATATATATATATATATATATATAT

>96479971|38
ATATATATATATATATATATATATATATATATATATAT

>96479973|36
ATATATATATATATATATATATATATATATATATAT

>96479975|34
ATATATATATATATATATATATATATATATATAT

>96479977|32
ATATATATATATATATATATATATATATATAT

>96479979|30
ATATATATATATATATATATATATATATAT

>96479981|28
ATATATATATATATATATATATATATAT

>96479983|26
ATATATATATATATATATATATATAT

>96479985|24
ATATATATATATATATATATATAT

>96479987|22
ATATATATATATATATATATAT

>96479989|20
ATATATATATATATATATAT

>96508685|20
TATATATATATATATATATA

>96508686|20
ATATATATATATATATATAT

>96648606|36
TATATATATATATATATATATATATATATATATATA

>96648607|36
ATATATATATATATATATATATATATATATATATAT

>97034026|24
TATGTATATATATATATATACATA

>97055076|26
ATATATATGATATATATCATATATAT

>97130999|26
AAATTTAAACAAATTTGTTTAAATTT

>97368551|20
TATATATATATATATATATA

>97459924|24
TGTTTAACTTTATAAAGTTAAACA

>97481797|24
TATATATATATATATATATATATA

>97481797|22
TATATATATATATATATATATA

>97481797|20
TATATATATATATATATATA

>97481798|26
ATATATATATATATATATATATATAT

>97567952|26
CATATATATATATATATATATATATG

>97567953|22
ATATATATATATATATATATAT

>97567953|20
ATATATATATATATATATAT

>97599575|50
ATATATATATATATATATATATATATATATATATATATATATATATATAT

>97599577|48
ATATATATATATATATATATATATATATATATATATATATATATATAT

>97599579|46
ATATATATATATATATATATATATATATATATATATATATATATAT

>97599581|44
ATATATATATATATATATATATATATATATATATATATATATAT

>97599583|42
ATATATATATATATATATATATATATATATATATATATATAT

>97599585|40
ATATATATATATATATATATATATATATATATATATATAT

>97599587|38
ATATATATATATATATATATATATATATATATATATAT

>97599589|36
ATATATATATATATATATATATATATATATATATAT

>97599591|34
ATATATATATATATATATATATATATATATATAT

>97599593|32
ATATATATATATATATATATATATATATATAT

>97599595|30
ATATATATATATATATATATATATATATAT

>97599597|28
ATATATATATATATATATATATATATAT

>97599599|26
ATATATATATATATATATATATATAT

>97599601|24
ATATATATATATATATATATATAT

>97599603|22
ATATATATATATATATATATAT

>97599605|20
ATATATATATATATATATAT

>97638873|28
CATATATACACATATATGTGTATATATG

>97661126|22
ATATATATATATATATATATAT

>97661126|20
ATATATATATATATATATAT

>97661194|52
ATATATATATATATATATATATATATATATATATATATATATATATATATAT

>97661196|50
ATATATATATATATATATATATATATATATATATATATATATATATATAT

>97661198|48
ATATATATATATATATATATATATATATATATATATATATATATATAT

>97661200|46
ATATATATATATATATATATATATATATATATATATATATATATAT

>97661202|44
ATATATATATATATATATATATATATATATATATATATATATAT

>97661204|42
ATATATATATATATATATATATATATATATATATATATATAT

>97661206|40
ATATATATATATATATATATATATATATATATATATATAT

>97661208|38
ATATATATATATATATATATATATATATATATATATAT

>97661210|36
ATATATATATATATATATATATATATATATATATAT

>97661212|34
ATATATATATATATATATATATATATATATATAT

>97661214|32
ATATATATATATATATATATATATATATATAT

>97661216|30
ATATATATATATATATATATATATATATAT

>97661218|28
ATATATATATATATATATATATATATAT

>97661220|26
ATATATATATATATATATATATATAT

>97661222|24
ATATATATATATATATATATATAT

>97661224|22
ATATATATATATATATATATAT

>97661226|20
ATATATATATATATATATAT

>97672197|48
TATATATATATATATATATATATATATATATATATATATATATATATA

>97672199|46
TATATATATATATATATATATATATATATATATATATATATATATA

>97672201|44
TATATATATATATATATATATATATATATATATATATATATATA

>97672203|42
TATATATATATATATATATATATATATATATATATATATATA

>97672205|40
TATATATATATATATATATATATATATATATATATATATA

>97672207|38
TATATATATATATATATATATATATATATATATATATA

>97672209|36
TATATATATATATATATATATATATATATATATATA

>97672211|34
TATATATATATATATATATATATATATATATATA

>97672213|32
TATATATATATATATATATATATATATATATA

>97672215|30
TATATATATATATATATATATATATATATA

>97672217|28
TATATATATATATATATATATATATATA

>97672219|26
TATATATATATATATATATATATATA

>97672221|24
TATATATATATATATATATATATA

>97672223|22
TATATATATATATATATATATA

>97672225|20
TATATATATATATATATATA

>97695103|42
TATATATATATATATATATATATATATATATATATATATATA

>97695105|42
TATATATATATATATATATATATATATATATATATATATATA

>97695107|40
TATATATATATATATATATATATATATATATATATATATA

>97695109|38
TATATATATATATATATATATATATATATATATATATA

>97695111|36
TATATATATATATATATATATATATATATATATATA

>97695113|34
TATATATATATATATATATATATATATATATATA

>97695115|32
TATATATATATATATATATATATATATATATA

>97695117|30
TATATATATATATATATATATATATATATA

>97695119|28
TATATATATATATATATATATATATATA

>97695121|26
TATATATATATATATATATATATATA

>97695123|24
TATATATATATATATATATATATA

>97695125|22
TATATATATATATATATATATA

>97695127|20
TATATATATATATATATATA

>97707681|46
TATATATATATATATATATATATATATATATATATATATATATATA

>97707682|46
ATATATATATATATATATATATATATATATATATATATATATATAT

>97836615|20
TATATATAAGCTTATATATA

>98051117|20
AAAAAATTTTAAAATTTTTT

>98052021|56
CATATATATATATATATATATATATATATATATATATATATATATATATATATATG

>98052024|52
ATATATATATATATATATATATATATATATATATATATATATATATATATAT

>98052026|50
ATATATATATATATATATATATATATATATATATATATATATATATATAT

>98052028|48
ATATATATATATATATATATATATATATATATATATATATATATATAT

>98052030|46
ATATATATATATATATATATATATATATATATATATATATATATAT

>98052032|44
ATATATATATATATATATATATATATATATATATATATATATAT

>98052034|42
ATATATATATATATATATATATATATATATATATATATATAT

>98052036|40
ATATATATATATATATATATATATATATATATATATATAT

>98052038|38
ATATATATATATATATATATATATATATATATATATAT

>98052040|36
ATATATATATATATATATATATATATATATATATAT

>98052042|34
ATATATATATATATATATATATATATATATATAT

>98052044|32
ATATATATATATATATATATATATATATATAT

>98052046|30
ATATATATATATATATATATATATATATAT

>98052048|28
ATATATATATATATATATATATATATAT

>98052050|26
ATATATATATATATATATATATATAT

>98052052|24
ATATATATATATATATATATATAT

>98052054|22
ATATATATATATATATATATAT

>98052056|20
ATATATATATATATATATAT

>98217017|34
TATATATATATATATATATATATATATATATATA

>98217018|34
ATATATATATATATATATATATATATATATATAT

>98217020|32
ATATATATATATATATATATATATATATATAT

>98217022|30
ATATATATATATATATATATATATATATAT

>98217024|28
ATATATATATATATATATATATATATAT

>98217026|26
ATATATATATATATATATATATATAT

>98217028|24
ATATATATATATATATATATATAT

>98217030|22
ATATATATATATATATATATAT

>98217032|20
ATATATATATATATATATAT

>98358986|32
ATATATATATATATATATATATATATATATAT

>98358986|30
ATATATATATATATATATATATATATATAT

>98358986|28
ATATATATATATATATATATATATATAT

>98358986|26
ATATATATATATATATATATATATAT

>98358986|24
ATATATATATATATATATATATAT

>98358986|22
ATATATATATATATATATATAT

>98358986|20
ATATATATATATATATATAT

>98358987|32
TATATATATATATATATATATATATATATATA

>98358989|30
TATATATATATATATATATATATATATATA

>98358991|28
TATATATATATATATATATATATATATA

>98358993|26
TATATATATATATATATATATATATA

>98358995|24
TATATATATATATATATATATATA

>98358997|22
TATATATATATATATATATATA

>98358999|20
TATATATATATATATATATA

>98544018|20
ATATATGTATATACATATAT

>98762145|36
ATATATATATATATATATATATATATATATATATAT

>98762146|36
TATATATATATATATATATATATATATATATATATA

>98785198|28
CATATATATATATATATATATATATATG

>98785199|22
ATATATATATATATATATATAT

>98785199|20
ATATATATATATATATATAT

>98852193|22
AATAATAATAATTATTATTATT

>98892930|46
CATATATATATATATATATATATATATATATATATATATATATATG

>98892931|42
ATATATATATATATATATATATATATATATATATATATATAT

>98892931|40
ATATATATATATATATATATATATATATATATATATATAT

>98892931|38
ATATATATATATATATATATATATATATATATATATAT

>98892931|36
ATATATATATATATATATATATATATATATATATAT

>98892931|34
ATATATATATATATATATATATATATATATATAT

>98892931|32
ATATATATATATATATATATATATATATATAT

>98892931|30
ATATATATATATATATATATATATATATAT

>98892931|28
ATATATATATATATATATATATATATAT

>98892931|26
ATATATATATATATATATATATATAT

>98892931|24
ATATATATATATATATATATATAT

>98892931|22
ATATATATATATATATATATAT

>98892931|20
ATATATATATATATATATAT

>98892933|42
ATATATATATATATATATATATATATATATATATATATATAT

>98955047|40
TATATATATATATATATATATATATATATATATATATATA

>98955047|38
TATATATATATATATATATATATATATATATATATATA

>98955047|36
TATATATATATATATATATATATATATATATATATA

>98955047|34
TATATATATATATATATATATATATATATATATA

>98955047|32
TATATATATATATATATATATATATATATATA

>98955047|30
TATATATATATATATATATATATATATATA

>98955047|28
TATATATATATATATATATATATATATA

>98955047|26
TATATATATATATATATATATATATA

>98955047|24
TATATATATATATATATATATATA

>98955047|22
TATATATATATATATATATATA

>98955047|20
TATATATATATATATATATA

>99381891|20
ACTTTAAAGATCTTTAAAGT

>99394105|22
ATATATATATATATATATATAT

>99394105|20
ATATATATATATATATATAT

>99394107|22
ATATATATATATATATATATAT

>99394109|20
ATATATATATATATATATAT

>99433161|22
CTTAATTAATTAATTAATTAAG

>99467228|34
ATATATATATATATATATATATATATATATATAT

>99467230|32
ATATATATATATATATATATATATATATATAT

>99577547|28
ATTATATAATTATATATAATTATATAAT

>99748540|22
ATATATAATATATATTATATAT

>99907191|20
CATCTAGTGATCACTAGATG

>99911677|24
AAAACAAAGATATATCTTTGTTTT

>100033049|20
AATATATATATATATATATT

>100174186|34
ATATATATATATATATATATATATATATATATAT

>100174188|32
ATATATATATATATATATATATATATATATAT

>100174190|30
ATATATATATATATATATATATATATATAT

>100174192|28
ATATATATATATATATATATATATATAT

>100174194|26
ATATATATATATATATATATATATAT

>100174196|24
ATATATATATATATATATATATAT

>100174198|22
ATATATATATATATATATATAT

>100174200|20
ATATATATATATATATATAT

>100261503|34
ATATATATATATATATATATATATATATATATAT

>100261503|32
ATATATATATATATATATATATATATATATAT

>100419107|30
TATATATATATATATATATATATATATATA

>100462967|46
TATATATATATATATATATATATATATATATATATATATATATATA

>100570646|20
GTTTAGGCTTAAGCCTAAAC

>100778537|20
CTACATATATATATATGTAG

>100798914|20
GTTTAATTAATTAATTAAAC

>100801367|22
AGATTTAAATTAATTTAAATCT

>100801386|28
TCTTAATTTAATTTAAATTAAATTAAGA

>100878253|26
TATATATATATATATATATATATATA

>100878254|26
ATATATATATATATATATATATATAT

>100957105|24
TATATATATATATATATATATATA

>100957106|24
ATATATATATATATATATATATAT

>101108752|20
GTCATCAACATGTTGATGAC

>101194272|20
ATATATATATATATATATAT

>101194275|20
TATATATATATATATATATA

>101206813|30
ATATATATATATATATATATATATATATAT

>101206815|30
ATATATATATATATATATATATATATATAT

>101283367|40
ATATATATATATATATATATATATATATATATATATATAT

>101283367|38
ATATATATATATATATATATATATATATATATATATAT

>101283367|36
ATATATATATATATATATATATATATATATATATAT

>101283367|34
ATATATATATATATATATATATATATATATATAT

>101283367|32
ATATATATATATATATATATATATATATATAT

>101283367|30
ATATATATATATATATATATATATATATAT

>101283367|28
ATATATATATATATATATATATATATAT

>101283367|26
ATATATATATATATATATATATATAT

>101283367|24
ATATATATATATATATATATATAT

>101283367|22
ATATATATATATATATATATAT

>101283367|20
ATATATATATATATATATAT

>101312837|24
TATATATATATATATATATATATA

>101459116|38
ATATATATATATATATATATATATATATATATATATAT

>101569025|24
TATATATATATATATATATATATA

>101569028|22
ATATATATATATATATATATAT

>101569030|20
ATATATATATATATATATAT

>101597545|34
TTCATATATATACACATATGTGTATATATATGAA

>101718757|34
TATATATATATATATATATATATATATATATATA

>101718759|32
TATATATATATATATATATATATATATATATA

>101718761|30
TATATATATATATATATATATATATATATA

>101718763|28
TATATATATATATATATATATATATATA

>101718765|26
TATATATATATATATATATATATATA

>101718767|24
TATATATATATATATATATATATA

>101718769|22
TATATATATATATATATATATA

>101718771|20
TATATATATATATATATATA

>101718775|54
TATATATATATATATAAGCTTATATATATATATAAGCTTATATATATATATATA

>101718777|32
TATATATATATATAAGCTTATATATATATATA

>101718795|32
TATATATATATATAAGCTTATATATATATATA

>101746317|20
AGTTATTGAGCTCAATAACT

>101836352|20
ATATATATATATATATATAT

>101867475|22
TATATATATATATATATATATA

>101867476|22
ATATATATATATATATATATAT

>102010114|28
ATTGTAAAAAATATATATTTTTTACAAT

>102018607|28
ATATATACATGTATATACATGTATATAT

>102042036|20
TGTGTTATATATATAACACA

>102200049|26
TGTATATATATATATATATATATACA

>102388766|20
TGTAAATTTTAAAATTTACA

>102424392|20
TATATATATATATATATATA

>102424395|20
ATATATATATATATATATAT

>102511045|36
ATATATATATATATATATATATATATATATATATAT

>102511046|36
TATATATATATATATATATATATATATATATATATA

>102559129|24
TATTATATATTATAATATATAATA

>102559216|42
ATAATATATATTATATAATATATATTATATAATATATATTAT

>102559230|28
ATAATATATATTATATAATATATATTAT

>102559273|24
TATATATAATATATATTATATATA

>102559440|24
TATATATAATATATATTATATATA

>102604719|36
TATATATATATATATATATATATATATATATATATA

>102637136|26
TATATATATATATATATATATATATA

>102637137|26
ATATATATATATATATATATATATAT

>102637139|24
ATATATATATATATATATATATAT

>102637141|22
ATATATATATATATATATATAT

>102637143|20
ATATATATATATATATATAT

>102679960|28
ATATATATATATATATATATATATATAT

>102679962|26
ATATATATATATATATATATATATAT

>102679964|24
ATATATATATATATATATATATAT

>102679966|22
ATATATATATATATATATATAT

>102679968|20
ATATATATATATATATATAT

>102722637|42
ATATATATATATATATATATATATATATATATATATATATAT

>102722637|40
ATATATATATATATATATATATATATATATATATATATAT

>102722637|38
ATATATATATATATATATATATATATATATATATATAT

>102722637|36
ATATATATATATATATATATATATATATATATATAT

>102722637|34
ATATATATATATATATATATATATATATATATAT

>102722637|32
ATATATATATATATATATATATATATATATAT

>102722637|30
ATATATATATATATATATATATATATATAT

>102722637|28
ATATATATATATATATATATATATATAT

>102722637|26
ATATATATATATATATATATATATAT

>102722637|24
ATATATATATATATATATATATAT

>102722637|22
ATATATATATATATATATATAT

>102722637|20
ATATATATATATATATATAT

>102722639|40
ATATATATATATATATATATATATATATATATATATATAT

>102931942|20
TATATAATATATATTATATA

>102937530|20
ATATATATATATATATATAT

>102945075|24
ATAACTGTATATATATACAGTTAT

>102948208|48
ATATATATATATATATATATATATATATATATATATATATATATATAT

>102948209|48
TATATATATATATATATATATATATATATATATATATATATATATATA

>103049085|30
TATATATACATATATATATATGTATATATA

>103049178|32
TATATATATATATATATATATATATATATATA

>103189163|38
ATATATATATATATATATATATATATATATATATATAT

>103189163|36
ATATATATATATATATATATATATATATATATATAT

>103189165|36
ATATATATATATATATATATATATATATATATATAT

>103189167|34
ATATATATATATATATATATATATATATATATAT

>103189169|32
ATATATATATATATATATATATATATATATAT

>103189171|30
ATATATATATATATATATATATATATATAT

>103189173|28
ATATATATATATATATATATATATATAT

>103189175|26
ATATATATATATATATATATATATAT

>103189177|24
ATATATATATATATATATATATAT

>103189179|22
ATATATATATATATATATATAT

>103189181|20
ATATATATATATATATATAT

>103239716|42
GTGTATATATATATATATATATATATATATATATATATACAC

>103344032|28
ATATATATATATATATATATATATATAT

>103344032|26
ATATATATATATATATATATATATAT

>103344032|24
ATATATATATATATATATATATAT

>103344032|22
ATATATATATATATATATATAT

>103344032|20
ATATATATATATATATATAT

>103344034|26
ATATATATATATATATATATATATAT

>103344036|24
ATATATATATATATATATATATAT

>103344038|22
ATATATATATATATATATATAT

>103344040|20
ATATATATATATATATATAT

>103492953|48
ATATATATATATATATATATATATATATATATATATATATATATATAT

>103492953|44
ATATATATATATATATATATATATATATATATATATATATATAT

>103492953|42
ATATATATATATATATATATATATATATATATATATATATAT

>103492953|40
ATATATATATATATATATATATATATATATATATATATAT

>103492953|38
ATATATATATATATATATATATATATATATATATATAT

>103492953|36
ATATATATATATATATATATATATATATATATATAT

>103492953|34
ATATATATATATATATATATATATATATATATAT

>103492953|32
ATATATATATATATATATATATATATATATAT

>103492953|30
ATATATATATATATATATATATATATATAT

>103492953|28
ATATATATATATATATATATATATATAT

>103492953|26
ATATATATATATATATATATATATAT

>103492953|24
ATATATATATATATATATATATAT

>103492953|22
ATATATATATATATATATATAT

>103492953|20
ATATATATATATATATATAT

>103492955|46
ATATATATATATATATATATATATATATATATATATATATATATAT

>103501879|26
TATATATATATATATATATATATATA

>103501879|24
TATATATATATATATATATATATA

>103501879|22
TATATATATATATATATATATA

>103501879|20
TATATATATATATATATATA

>103501880|28
ATATATATATATATATATATATATATAT

>103501882|26
ATATATATATATATATATATATATAT

>103501884|24
ATATATATATATATATATATATAT

>103501886|22
ATATATATATATATATATATAT

>103501888|20
ATATATATATATATATATAT

>103537426|22
TATATATATATATATATATATA

>103638549|22
ATATAGTATATATATACTATAT

>103638560|28
ATATACTATATTATATAATATAGTATAT

>103643598|40
TATATATATATATATATATATATATATATATATATATATA

>103643598|38
TATATATATATATATATATATATATATATATATATATA

>103643598|36
TATATATATATATATATATATATATATATATATATA

>103643598|34
TATATATATATATATATATATATATATATATATA

>103643598|32
TATATATATATATATATATATATATATATATA

>103643598|30
TATATATATATATATATATATATATATATA

>103643598|28
TATATATATATATATATATATATATATA

>103643598|26
TATATATATATATATATATATATATA

>103643598|24
TATATATATATATATATATATATA

>103643598|22
TATATATATATATATATATATA

>103643598|20
TATATATATATATATATATA

>103696044|20
ACATATATGTACATATATGT

>103758023|22
AAAAAAAAACTAGTTTTTTTTT

>103797236|20
TTTTTTTTTCGAAAAAAAAA

>103835544|22
TTTAAAATGTTAACATTTTAAA

>103936968|20
TTTTTTTTTCGAAAAAAAAA

>103975276|22
TTTAAAATGTTAACATTTTAAA

>104008602|40
TATATATATATATATATATATATATATATATATATATATA

>104008602|38
TATATATATATATATATATATATATATATATATATATA

>104008602|36
TATATATATATATATATATATATATATATATATATA

>104008602|34
TATATATATATATATATATATATATATATATATA

>104008602|32
TATATATATATATATATATATATATATATATA

>104008602|30
TATATATATATATATATATATATATATATA

>104008602|28
TATATATATATATATATATATATATATA

>104008602|26
TATATATATATATATATATATATATA

>104008602|24
TATATATATATATATATATATATA

>104008602|22
TATATATATATATATATATATA

>104008602|20
TATATATATATATATATATA

>104008605|40
ATATATATATATATATATATATATATATATATATATATAT

>104008607|38
ATATATATATATATATATATATATATATATATATATAT

>104008609|36
ATATATATATATATATATATATATATATATATATAT

>104008611|34
ATATATATATATATATATATATATATATATATAT

>104008613|32
ATATATATATATATATATATATATATATATAT

>104008615|30
ATATATATATATATATATATATATATATAT

>104008617|28
ATATATATATATATATATATATATATAT

>104008619|26
ATATATATATATATATATATATATAT

>104008621|24
ATATATATATATATATATATATAT

>104008623|22
ATATATATATATATATATATAT

>104008625|20
ATATATATATATATATATAT

>104117684|24
ATATATATATATATATATATATAT

>104222618|20
ATATATATATATATATATAT

>104222619|20
TATATATATATATATATATA

>104359602|26
TATATATATATATATATATATATATA

>104359603|26
ATATATATATATATATATATATATAT

>104374613|20
ACCATGTTGGCCAACATGGT

>104393637|22
TAATATATATATATATATATTA

>104436712|22
TATATATATATATATATATATA

>104436712|20
TATATATATATATATATATA

>104480237|24
TATATATATATATATATATATATA

>104480238|24
ATATATATATATATATATATATAT

>104480240|22
ATATATATATATATATATATAT

>104480242|20
ATATATATATATATATATAT

>104595374|46
TATATATATATATATATATATATATATATATATATATATATATATA

>104595375|46
ATATATATATATATATATATATATATATATATATATATATATATAT

>104598054|20
ATATATATATATATATATAT

>104598055|20
TATATATATATATATATATA

>104634244|22
ATTCAATAAATATTTATTGAAT

>104788056|20
ATATGTACATATGTACATAT

>104840087|42
TATATATATATATATATATATATATATATATATATATATATA

>104840087|40
TATATATATATATATATATATATATATATATATATATATA

>105026433|42
TGTGTGTGTATATATATATATATATATATATATACACACACA

>105064546|22
TTATTTTATATATATAAAATAA

>105092464|28
ATATATATATATATATATATATATATAT

>105098976|22
TATATATATATATATATATATA

>105098976|20
TATATATATATATATATATA

>105098977|24
ATATATATATATATATATATATAT

>105098979|22
ATATATATATATATATATATAT

>105098981|20
ATATATATATATATATATAT

>105104892|22
ATAGTGTATATATATACACTAT

>105104978|20
TATATATATATATATATATA

>105155328|26
TATATATATATATATATATATATATA

>105155330|24
TATATATATATATATATATATATA

>105155332|22
TATATATATATATATATATATA

>105155334|20
TATATATATATATATATATA

>105171667|28
CATATATATATATATATATATATATATG

>105171668|24
ATATATATATATATATATATATAT

>105171668|22
ATATATATATATATATATATAT

>105171668|20
ATATATATATATATATATAT

>105243698|32
TATATATATATATATATATATATATATATATA

>105243700|30
TATATATATATATATATATATATATATATA

>105243702|28
TATATATATATATATATATATATATATA

>105243704|26
TATATATATATATATATATATATATA

>105243706|24
TATATATATATATATATATATATA

>105243708|22
TATATATATATATATATATATA

>105243710|20
TATATATATATATATATATA

>105351601|28
TATATATATATATATATATATATATATA

>105397836|24
ATATAGATAGATATCTATCTATAT

>105397884|22
TATATATAGATATCTATATATA

>105397933|26
CTATATATAGATATATCTATATATAG

>105412353|22
ATATATTATATATATAATATAT

>105412421|20
ATATATTATATATAATATAT

>105412499|22
ATATTATATAATTATATAATAT

>105413064|36
TATATAATATATATTATATATAATATATATTATATA

>105422266|22
TATATATATATATATATATATA

>105500257|22
AATAATAATAATTATTATTATT

>105539115|34
ATATATATATATATATATATATATATATATATAT

>105539116|34
TATATATATATATATATATATATATATATATATA

>105539118|32
TATATATATATATATATATATATATATATATA

>105539120|30
TATATATATATATATATATATATATATATA

>105539122|28
TATATATATATATATATATATATATATA

>105539124|26
TATATATATATATATATATATATATA

>105539126|24
TATATATATATATATATATATATA

>105539128|22
TATATATATATATATATATATA

>105539130|20
TATATATATATATATATATA

>105551799|28
TATATATATATATATATATATATATATA

>105551799|26
TATATATATATATATATATATATATA

>105551799|24
TATATATATATATATATATATATA

>105551799|22
TATATATATATATATATATATA

>105551799|20
TATATATATATATATATATA

>105562695|22
ATATGTGTATATATACACATAT

>105562736|22
ATATATATATATATATATATAT

>105562737|22
TATATATATATATATATATATA

>105562785|20
ATATATATATATATATATAT

>105606360|34
TATATATATATATATATATATATATATATATATA

>105606360|32
TATATATATATATATATATATATATATATATA

>105606360|30
TATATATATATATATATATATATATATATA

>105606360|28
TATATATATATATATATATATATATATA

>105606360|26
TATATATATATATATATATATATATA

>105606360|24
TATATATATATATATATATATATA

>105606360|22
TATATATATATATATATATATA

>105606360|20
TATATATATATATATATATA

>105606361|36
ATATATATATATATATATATATATATATATATATAT

>105606363|34
ATATATATATATATATATATATATATATATATAT

>105606365|32
ATATATATATATATATATATATATATATATAT

>105606367|30
ATATATATATATATATATATATATATATAT

>105606369|28
ATATATATATATATATATATATATATAT

>105606371|26
ATATATATATATATATATATATATAT

>105606373|24
ATATATATATATATATATATATAT

>105606375|22
ATATATATATATATATATATAT

>105606377|20
ATATATATATATATATATAT

>105711521|26
TATATATATATATATATATATATATA

>105711522|26
ATATATATATATATATATATATATAT

>105711524|24
ATATATATATATATATATATATAT

>105711526|22
ATATATATATATATATATATAT

>105711528|20
ATATATATATATATATATAT

>105789299|42
TATATATATATATATATATATATATATATATATATATATATA

>105803293|28
TATATATATATATATATATATATATATA

>105846233|20
ATATATATATATATATATAT

>105878974|20
ATATATATATATATATATAT

>105904348|20
TATATATGTATACATATATA

>105963953|20
TATATATATATATATATATA

>105963954|20
ATATATATATATATATATAT

>105964664|34
ATATATATATATATATATATATATATATATATAT

>105964667|32
TATATATATATATATATATATATATATATATA

>105964669|30
TATATATATATATATATATATATATATATA

>105964671|28
TATATATATATATATATATATATATATA

>105964673|26
TATATATATATATATATATATATATA

>105964675|24
TATATATATATATATATATATATA

>105964677|22
TATATATATATATATATATATA

>105964679|20
TATATATATATATATATATA

>106020030|20
ATATATATATATATATATAT

>106020031|20
TATATATATATATATATATA

>106072337|24
TATATATATATATATATATATATA

>106096338|46
ATATATATATATATATATATATATATATATATATATATATATATAT

>106096338|44
ATATATATATATATATATATATATATATATATATATATATATAT

>106096338|42
ATATATATATATATATATATATATATATATATATATATATAT

>106096338|40
ATATATATATATATATATATATATATATATATATATATAT

>106096338|38
ATATATATATATATATATATATATATATATATATATAT

>106096338|36
ATATATATATATATATATATATATATATATATATAT

>106096338|34
ATATATATATATATATATATATATATATATATAT

>106096338|32
ATATATATATATATATATATATATATATATAT

>106096338|30
ATATATATATATATATATATATATATATAT

>106096338|28
ATATATATATATATATATATATATATAT

>106096338|26
ATATATATATATATATATATATATAT

>106096338|24
ATATATATATATATATATATATAT

>106096338|22
ATATATATATATATATATATAT

>106096338|20
ATATATATATATATATATAT

>106096339|46
TATATATATATATATATATATATATATATATATATATATATATATA

>106105501|46
CATATATATATATATATATATATATATATATATATATATATATATG

>106105502|42
ATATATATATATATATATATATATATATATATATATATATAT

>106105506|40
ATATATATATATATATATATATATATATATATATATATAT

>106105508|38
ATATATATATATATATATATATATATATATATATATAT

>106105510|36
ATATATATATATATATATATATATATATATATATAT

>106105512|34
ATATATATATATATATATATATATATATATATAT

>106105514|32
ATATATATATATATATATATATATATATATAT

>106105516|30
ATATATATATATATATATATATATATATAT

>106105518|28
ATATATATATATATATATATATATATAT

>106105520|26
ATATATATATATATATATATATATAT

>106105522|24
ATATATATATATATATATATATAT

>106105524|22
ATATATATATATATATATATAT

>106105526|20
ATATATATATATATATATAT

>106204136|22
ATATTAAAAGATCTTTTAATAT

>106236696|24
CAGTAGAATATATATATTCTACTG

>106286800|20
TTTTTTTTTTAAAAAAAAAA

>106302774|22
ATATATAATATATATTATATAT

>106302799|22
ATATATAATATATATTATATAT

>106307812|26
ATATATATATATATATATATATATAT

>106307814|24
ATATATATATATATATATATATAT

>106307816|22
ATATATATATATATATATATAT

>106307818|20
ATATATATATATATATATAT

>106331850|42
TATATATATATATATATATATATATATATATATATATATATA

>106417111|22
TATATATATATATATATATATA

>106417112|22
ATATATATATATATATATATAT

>106505941|20
ATATATATACGTATATATAT

>106558134|20
TTTTAAAAATATTTTTAAAA

>106602505|48
TATATATATATATATATATATATATATATATATATATATATATATATA

>106616212|22
ATATGTCATATATATGACATAT

>106616581|22
TACAATAAGTGCACTTATTGTA

>106637571|36
TATATATATATATATATATATATATATATATATATA

>106637573|34
TATATATATATATATATATATATATATATATATA

>106668751|48
ATATATATATATATATATATATATATATATATATATATATATATATAT

>106668753|46
ATATATATATATATATATATATATATATATATATATATATATATAT

>106668755|44
ATATATATATATATATATATATATATATATATATATATATATAT

>106668757|42
ATATATATATATATATATATATATATATATATATATATATAT

>106668759|40
ATATATATATATATATATATATATATATATATATATATAT

>106668761|38
ATATATATATATATATATATATATATATATATATATAT

>106668763|36
ATATATATATATATATATATATATATATATATATAT

>106668765|34
ATATATATATATATATATATATATATATATATAT

>106668767|32
ATATATATATATATATATATATATATATATAT

>106668769|30
ATATATATATATATATATATATATATATAT

>106668771|28
ATATATATATATATATATATATATATAT

>106668773|26
ATATATATATATATATATATATATAT

>106668775|24
ATATATATATATATATATATATAT

>106668777|22
ATATATATATATATATATATAT

>106668779|20
ATATATATATATATATATAT

>106771885|40
ATATATATATATATATATATATATATATATATATATATAT

>106771885|38
ATATATATATATATATATATATATATATATATATATAT

>106771885|36
ATATATATATATATATATATATATATATATATATAT

>106771885|34
ATATATATATATATATATATATATATATATATAT

>106771885|32
ATATATATATATATATATATATATATATATAT

>106771885|30
ATATATATATATATATATATATATATATAT

>106771885|28
ATATATATATATATATATATATATATAT

>106771885|26
ATATATATATATATATATATATATAT

>106771885|24
ATATATATATATATATATATATAT

>106771885|22
ATATATATATATATATATATAT

>106771885|20
ATATATATATATATATATAT

>106771887|40
ATATATATATATATATATATATATATATATATATATATAT

>106771889|38
ATATATATATATATATATATATATATATATATATATAT

>106771891|36
ATATATATATATATATATATATATATATATATATAT

>106771893|34
ATATATATATATATATATATATATATATATATAT

>106771895|32
ATATATATATATATATATATATATATATATAT

>106771897|30
ATATATATATATATATATATATATATATAT

>106771899|28
ATATATATATATATATATATATATATAT

>106771901|26
ATATATATATATATATATATATATAT

>106771903|24
ATATATATATATATATATATATAT

>106771905|22
ATATATATATATATATATATAT

>106771907|20
ATATATATATATATATATAT

>106828965|28
TATATATATATATATATATATATATATA

>106828967|26
TATATATATATATATATATATATATA

>106828969|24
TATATATATATATATATATATATA

>106828971|22
TATATATATATATATATATATA

>106828973|20
TATATATATATATATATATA

>106903523|20
GATTTGATTTAAATCAAATC

>106969695|24
ATATATACATATATATGTATATAT

>106969782|20
TATCTATATATATATAGATA

>106973884|20
TATATATTATATAATATATA

>106973993|22
TATATATTATATATAATATATA

>107000919|22
ACTTTTTTTTTAAAAAAAAAGT

>107019199|44
TATATATATATATATATATATATATATATATATATATATATATA

>107019199|42
TATATATATATATATATATATATATATATATATATATATATA

>107019199|40
TATATATATATATATATATATATATATATATATATATATA

>107019199|38
TATATATATATATATATATATATATATATATATATATA

>107019199|36
TATATATATATATATATATATATATATATATATATA

>107019199|34
TATATATATATATATATATATATATATATATATA

>107019199|32
TATATATATATATATATATATATATATATATA

>107019199|30
TATATATATATATATATATATATATATATA

>107019199|28
TATATATATATATATATATATATATATA

>107019199|26
TATATATATATATATATATATATATA

>107019199|24
TATATATATATATATATATATATA

>107019199|22
TATATATATATATATATATATA

>107019199|20
TATATATATATATATATATA

>107019200|46
ATATATATATATATATATATATATATATATATATATATATATATAT

>107019202|44
ATATATATATATATATATATATATATATATATATATATATATAT

>107019204|42
ATATATATATATATATATATATATATATATATATATATATAT

>107019206|40
ATATATATATATATATATATATATATATATATATATATAT

>107019208|38
ATATATATATATATATATATATATATATATATATATAT

>107019210|36
ATATATATATATATATATATATATATATATATATAT

>107019212|34
ATATATATATATATATATATATATATATATATAT

>107019214|32
ATATATATATATATATATATATATATATATAT

>107019216|30
ATATATATATATATATATATATATATATAT

>107019218|28
ATATATATATATATATATATATATATAT

>107019220|26
ATATATATATATATATATATATATAT

>107019222|24
ATATATATATATATATATATATAT

>107019224|22
ATATATATATATATATATATAT

>107019226|20
ATATATATATATATATATAT

>107142452|24
TATATATATATATATATATATATA

>107142453|24
ATATATATATATATATATATATAT

>107142455|22
ATATATATATATATATATATAT

>107142457|20
ATATATATATATATATATAT

>107226158|22
ATATATATATATATATATATAT

>107226158|20
ATATATATATATATATATAT

>107226159|22
TATATATATATATATATATATA

>107307942|46
TATATATATATATATATATATATATATATATATATATATATATATA

>107307942|44
TATATATATATATATATATATATATATATATATATATATATATA

>107307942|42
TATATATATATATATATATATATATATATATATATATATATA

>107307942|40
TATATATATATATATATATATATATATATATATATATATA

>107307942|38
TATATATATATATATATATATATATATATATATATATA

>107307942|36
TATATATATATATATATATATATATATATATATATA

>107307942|34
TATATATATATATATATATATATATATATATATA

>107307942|32
TATATATATATATATATATATATATATATATA

>107307942|30
TATATATATATATATATATATATATATATA

>107307942|28
TATATATATATATATATATATATATATA

>107307942|26
TATATATATATATATATATATATATA

>107307942|24
TATATATATATATATATATATATA

>107307942|22
TATATATATATATATATATATA

>107307942|20
TATATATATATATATATATA

>107307944|44
TATATATATATATATATATATATATATATATATATATATATATA

>107363649|24
TATATATATATATATATATATATA

>107365916|50
ATATATATATATATATATATATATATATATATATATATATATATATATAT

>107440955|22
TTAAGTTTCTTAAGAAACTTAA

>107562552|58
GTGTATATATATATATATATATATATATATATATATATATATATATATATATATACAC

>107612489|22
ATATATATATATATATATATAT

>107612490|22
TATATATATATATATATATATA

>107631833|34
ATAGCAAAACATATATATATATATGTTTTGCTAT

>107697366|28
AACCTGATATATATATATATATCAGGTT

>107756095|20
TTGGGAAATGCATTTCCCAA

>107833586|22
TATATATATATATATATATATA

>107833586|20
TATATATATATATATATATA

>107839838|32
CATATATATATATATATATATATATATATATG

>107839839|28
ATATATATATATATATATATATATATAT

>107839839|26
ATATATATATATATATATATATATAT

>107839839|24
ATATATATATATATATATATATAT

>107839839|22
ATATATATATATATATATATAT

>107839839|20
ATATATATATATATATATAT

>107839843|26
ATATATATATATATATATATATATAT

>107839845|24
ATATATATATATATATATATATAT

>107839847|22
ATATATATATATATATATATAT

>107839849|20
ATATATATATATATATATAT

>107892298|22
CCTAAACAATATATTGTTTAGG

>108187558|34
GTATACTCTGTATACTCGAGTATACAGAGTATAC

>108234986|20
ACATTAATAATTATTAATGT

>108296151|20
TATATATATATATATATATA

>108385988|24
ATATATATATATATATATATATAT

>108461309|20
ATATATATATATATATATAT

>108466661|20
CCAAAACAGTACTGTTTTGG

>108501896|20
TTAATTAATTAATTAATTAA

>108561256|22
ATATATATATATATATATATAT

>108561256|20
ATATATATATATATATATAT

>108561257|22
TATATATATATATATATATATA

>108565950|22
ATATATAATATATATTATATAT

>108565977|22
ATATATAATATATATTATATAT

>108566004|22
ATATATAATATATATTATATAT

>108566031|22
ATATATAATATATATTATATAT

>108566059|20
TATATAATATATATTATATA

>108566084|20
TATATAATATATATTATATA

>108633646|20
ATATATATATATATATATAT

>108633647|20
TATATATATATATATATATA

>108637008|26
ATATATATATATATATATATATATAT

>108637009|26
TATATATATATATATATATATATATA

>108700771|22
TTTATAAAAATATTTTTATAAA

>108787524|46
ATATATATATATATATATATATATATATATATATATATATATATAT

>108787525|46
TATATATATATATATATATATATATATATATATATATATATATATA

>108900894|48
TATATATATATATATATATATATATATATATATATATATATATATATA

>108900895|48
ATATATATATATATATATATATATATATATATATATATATATATATAT

>108910573|54
TATATATATATATATATATATATATATATATATATATATATATATATATATATA

>108910576|52
ATATATATATATATATATATATATATATATATATATATATATATATATATAT

>108910578|50
ATATATATATATATATATATATATATATATATATATATATATATATATAT

>108910580|48
ATATATATATATATATATATATATATATATATATATATATATATATAT

>108910582|46
ATATATATATATATATATATATATATATATATATATATATATATAT

>108910584|44
ATATATATATATATATATATATATATATATATATATATATATAT

>108910586|42
ATATATATATATATATATATATATATATATATATATATATAT

>108910588|40
ATATATATATATATATATATATATATATATATATATATAT

>108910590|38
ATATATATATATATATATATATATATATATATATATAT

>108910592|36
ATATATATATATATATATATATATATATATATATAT

>108910594|34
ATATATATATATATATATATATATATATATATAT

>108910596|32
ATATATATATATATATATATATATATATATAT

>108910598|30
ATATATATATATATATATATATATATATAT

>108910600|28
ATATATATATATATATATATATATATAT

>108910602|26
ATATATATATATATATATATATATAT

>108910604|24
ATATATATATATATATATATATAT

>108910606|22
ATATATATATATATATATATAT

>108910608|20
ATATATATATATATATATAT

>108917475|30
ATATATATATATATATATATATATATATAT

>108992040|44
ATATATATATATATATATATATATATATATATATATATATATAT

>109267387|20
AATTAATTAATTAATTAATT

>109267389|20
TTAATTAATTAATTAATTAA

>109345019|22
AAATTAATTAATTAATTAATTT

>109387000|20
ATATATATATATATATATAT

>109387001|20
TATATATATATATATATATA

>109416006|30
ATATATATATATATATATATATATATATAT

>109459172|20
TTTTTAAAAGCTTTTAAAAA

>109460234|54
ATATATATATATATATATATATATATATATATATATATATATATATATATATAT

>109614604|32
ATATATATATATATATATATATATATATATAT

>109614605|32
TATATATATATATATATATATATATATATATA

>109614644|22
ATATATATATATATATATATAT

>109614645|22
TATATATATATATATATATATA

>109614674|24
ATATATATATATATATATATATAT

>109614675|24
TATATATATATATATATATATATA

>109614706|32
ATATATATATATATATATATATATATATATAT

>109614707|32
TATATATATATATATATATATATATATATATA

>109614744|24
ATATATATATATATATATATATAT

>109614745|24
TATATATATATATATATATATATA

>109614747|22
TATATATATATATATATATATA

>109614749|20
TATATATATATATATATATA

>109641357|20
CCTTCTCCCTAGGGAGAAGG

>109686657|20
ATATATATATATATATATAT

>109718505|28
TTAAAATGTATAAATTTATACATTTTAA

>109761888|24
TATATATATATATATATATATATA

>109761890|22
TATATATATATATATATATATA

>109761892|20
TATATATATATATATATATA

>109764593|40
TATATATATATATATATATATATATATATATATATATATA

>109764594|40
ATATATATATATATATATATATATATATATATATATATAT

>109769300|20
ATATATATATATATATATAT

>109769301|20
TATATATATATATATATATA

>109869051|34
ATATATATATATATATATATATATATATATATAT

>109869051|32
ATATATATATATATATATATATATATATATAT

>109869051|30
ATATATATATATATATATATATATATATAT

>109869051|28
ATATATATATATATATATATATATATAT

>109869051|26
ATATATATATATATATATATATATAT

>109869051|24
ATATATATATATATATATATATAT

>109869051|22
ATATATATATATATATATATAT

>109869051|20
ATATATATATATATATATAT

>109869052|36
TATATATATATATATATATATATATATATATATATA

>109921322|60
ATATATATATATATATATATATATATATATATATATATATATATATATATATATATATAT

>109921322|58
ATATATATATATATATATATATATATATATATATATATATATATATATATATATATAT

>109921322|56
ATATATATATATATATATATATATATATATATATATATATATATATATATATATAT

>109921322|54
ATATATATATATATATATATATATATATATATATATATATATATATATATATAT

>109921322|52
ATATATATATATATATATATATATATATATATATATATATATATATATATAT

>109921322|50
ATATATATATATATATATATATATATATATATATATATATATATATATAT

>109921322|48
ATATATATATATATATATATATATATATATATATATATATATATATAT

>109921322|46
ATATATATATATATATATATATATATATATATATATATATATATAT

>109921322|44
ATATATATATATATATATATATATATATATATATATATATATAT

>109921322|42
ATATATATATATATATATATATATATATATATATATATATAT

>109921322|40
ATATATATATATATATATATATATATATATATATATATAT

>109921322|38
ATATATATATATATATATATATATATATATATATATAT

>109921322|36
ATATATATATATATATATATATATATATATATATAT

>109921322|34
ATATATATATATATATATATATATATATATATAT

>109921322|32
ATATATATATATATATATATATATATATATAT

>109921322|30
ATATATATATATATATATATATATATATAT

>109921322|28
ATATATATATATATATATATATATATAT

>109921322|26
ATATATATATATATATATATATATAT

>109921322|24
ATATATATATATATATATATATAT

>109921322|22
ATATATATATATATATATATAT

>109921322|20
ATATATATATATATATATAT

>109921323|62
TATATATATATATATATATATATATATATATATATATATATATATATATATATATATATATA

>109952452|20
CTTGAACTCATGAGTTCAAG

>110046103|22
TATATATATATATATATATATA

>110046105|20
TATATATATATATATATATA

>111112218|28
TTATATAAGTTCTATAGAACTTATATAA

>111136943|30
ATGTGTGTGTATATATATATACACACACAT

>111342732|20
TTTTTTTTTTAAAAAAAAAA

>111429468|26
AATATATATATATATATATATATATT

>111429469|22
ATATATATATATATATATATAT

>111429469|20
ATATATATATATATATATAT

>111629081|24
ATATATATATATATATATATATAT

>111629081|22
ATATATATATATATATATATAT

>111629081|20
ATATATATATATATATATAT

>111698121|22
ATATATGTATATATACATATAT

>111868114|20
AGAATAGAGATCTCTATTCT

>111872139|42
ATATATATATATATATATATATATATATATATATATATATAT

>111872139|40
ATATATATATATATATATATATATATATATATATATATAT

>111872139|38
ATATATATATATATATATATATATATATATATATATAT

>111872139|36
ATATATATATATATATATATATATATATATATATAT

>111872139|34
ATATATATATATATATATATATATATATATATAT

>111872139|32
ATATATATATATATATATATATATATATATAT

>111872139|30
ATATATATATATATATATATATATATATAT

>111872139|28
ATATATATATATATATATATATATATAT

>111872139|26
ATATATATATATATATATATATATAT

>111872139|24
ATATATATATATATATATATATAT

>111872139|22
ATATATATATATATATATATAT

>111872139|20
ATATATATATATATATATAT

>111872140|42
TATATATATATATATATATATATATATATATATATATATATA

>111946117|20
GGGAGTCATGCATGACTCCC

>111951642|20
AATATATTTTAAAATATATT

>111971412|44
ATATATATATATATATATATATATATATATATATATATATATAT

>111971413|44
TATATATATATATATATATATATATATATATATATATATATATA

>111971415|42
TATATATATATATATATATATATATATATATATATATATATA

>111971417|40
TATATATATATATATATATATATATATATATATATATATA

>111971419|38
TATATATATATATATATATATATATATATATATATATA

>111971421|36
TATATATATATATATATATATATATATATATATATA

>111971423|34
TATATATATATATATATATATATATATATATATA

>111971425|32
TATATATATATATATATATATATATATATATA

>111971427|30
TATATATATATATATATATATATATATATA

>111971429|28
TATATATATATATATATATATATATATA

>111971431|26
TATATATATATATATATATATATATA

>111971433|24
TATATATATATATATATATATATA

>111971435|22
TATATATATATATATATATATA

>111971437|20
TATATATATATATATATATA

>111994568|20
AAAAATTTTTAAAAATTTTT

>112044779|26
TATATATTTATTATAATAAATATATA

>112044863|24
ATATATTTATTATAATAAATATAT

>112044919|28
ATATATATTCATTATAATGAATATATAT

>112049662|20
TATATATATATATATATATA

>112049663|20
ATATATATATATATATATAT

>112287888|26
TATATATATATATATATATATATATA

>112287888|24
TATATATATATATATATATATATA

>112287888|22
TATATATATATATATATATATA

>112287888|20
TATATATATATATATATATA

>112335552|24
TATTATTTTATATATAAAATAATA

>112647243|22
ATTATATATTATAATATATAAT

>112647282|22
ATTATATATTATAATATATAAT

>112647465|24
ATAATATATTATATAATATATTAT

>112674793|24
CATATATATATATATATATATATG

>112674796|20
ATATATATATATATATATAT

>112914876|30
ATATATATATATATATATATATATATATAT

>112975452|22
GAAATATTTAATTAAATATTTC

>112984111|26
AATAAAGCTGCTATAGCAGCTTTATT

>113026719|22
AAAATTATATATATATAATTTT

>113111485|26
TATATATATATATATATATATATATA

>113113166|30
TGTATATATATATATATATATATATATACA

>113420739|22
TTTAAAATATTAATATTTTAAA

>113493607|20
AATTTATAAATTTATAAATT

>113508063|22
AAATATATATATATATATATTT

>113741975|36
ATATATATATATATATATATATATATATATATATAT

>113741976|36
TATATATATATATATATATATATATATATATATATA

>113764609|36
ATATATATATATATATATATATATATATATATATAT

>113764611|36
ATATATATATATATATATATATATATATATATATAT

>113794365|48
ATATATATATATATATATATATATATATATATATATATATATATATAT

>113794365|46
ATATATATATATATATATATATATATATATATATATATATATATAT

>113794365|44
ATATATATATATATATATATATATATATATATATATATATATAT

>113794365|42
ATATATATATATATATATATATATATATATATATATATATAT

>113794365|40
ATATATATATATATATATATATATATATATATATATATAT

>113794365|38
ATATATATATATATATATATATATATATATATATATAT

>113794365|36
ATATATATATATATATATATATATATATATATATAT

>113794365|34
ATATATATATATATATATATATATATATATATAT

>113794365|32
ATATATATATATATATATATATATATATATAT

>113794365|30
ATATATATATATATATATATATATATATAT

>113794365|28
ATATATATATATATATATATATATATAT

>113794365|26
ATATATATATATATATATATATATAT

>113794365|24
ATATATATATATATATATATATAT

>113794365|22
ATATATATATATATATATATAT

>113794365|20
ATATATATATATATATATAT

>113794369|46
ATATATATATATATATATATATATATATATATATATATATATATAT

>113794371|44
ATATATATATATATATATATATATATATATATATATATATATAT

>113794373|42
ATATATATATATATATATATATATATATATATATATATATAT

>113794375|40
ATATATATATATATATATATATATATATATATATATATAT

>113794377|38
ATATATATATATATATATATATATATATATATATATAT

>113794379|36
ATATATATATATATATATATATATATATATATATAT

>113794381|34
ATATATATATATATATATATATATATATATATAT

>113794383|32
ATATATATATATATATATATATATATATATAT

>113794385|30
ATATATATATATATATATATATATATATAT

>113794387|28
ATATATATATATATATATATATATATAT

>113794389|26
ATATATATATATATATATATATATAT

>113794391|24
ATATATATATATATATATATATAT

>113794393|22
ATATATATATATATATATATAT

>113794395|20
ATATATATATATATATATAT

>113959101|22
TATTAATTATATATAATTAATA

>113996117|20
TAATATTTAATTAAATATTA

>114093405|20
AAAAATATATATATATTTTT

>114184076|20
TGTATGTATATATACATACA

>114198060|20
TGCTTAAATATATTTAAGCA

>114205858|22
ATATATATATATATATATATAT

>114205860|20
ATATATATATATATATATAT

>114253414|20
ATATATATATATATATATAT

>114343000|36
TTTATTTGGTAAGAAGTATACTTCTTACCAAATAAA

>114410161|20
TATATTAAATATTTAATATA

>114554300|20
ATATATATATATATATATAT

>114554301|20
TATATATATATATATATATA

>114685763|20
TATATACATATATGTATATA

>114860595|30
TATATATATATATATATATATATATATATA

>114887159|26
TTTCTCATGGGTTAACCCATGAGAAA

>114930554|26
ATATATATATATATATATATATATAT

>114930554|24
ATATATATATATATATATATATAT

>114930554|22
ATATATATATATATATATATAT

>114930554|20
ATATATATATATATATATAT

>115003838|20
ATATATATATATATATATAT

>115067960|20
AGTAATTTTTAAAAATTACT

>115091304|24
TATATATATATATATATATATATA

>115091304|22
TATATATATATATATATATATA

>115091304|20
TATATATATATATATATATA

>115118868|20
CTATATATATATATATATAG

>115690179|22
ATATATATATATATATATATAT

>115728368|20
ATATACTATATATAGTATAT

>115728390|22
GCTATATACTATAGTATATAGC

>115935053|36
ATATATATATATATATATATATATATATATATATAT

>115935054|36
TATATATATATATATATATATATATATATATATATA

>116109135|24
TGTATATATATATATATATATACA

>116165577|20
ATGTTTTTTTAAAAAAACAT

>116199987|20
CAGACCTGAATTCAGGTCTG

>116273135|20
TTAATTAATTAATTAATTAA

>116483594|22
TATATAATATATATATTATATA

>116522606|26
TATTAAGTATATATATATACTTAATA

>116644222|22
TATATATATATATATATATATA

>116644223|22
ATATATATATATATATATATAT

>116659780|38
ATACATATATATATATATATATATATATATATATGTAT

>116705369|24
TTTTTTTTTTTTAAAAAAAAAAAA

>116779456|30
TATCAAAAATTGAAATTTCAATTTTTGATA

>116842637|22
TTTATATATATATATATATAAA

>116866729|28
CATATATATATATATATATATATATATG

>116866730|24
ATATATATATATATATATATATAT

>116866730|22
ATATATATATATATATATATAT

>116866730|20
ATATATATATATATATATAT

>117558765|24
ACACGTTGTTGTACAACAACGTGT

>117659599|24
ACCTTCAGTCCTAGGACTGAAGGT

>117699715|22
ATATATATATATATATATATAT

>117699718|20
TATATATATATATATATATA

>117747644|20
ACACGTATATATATACGTGT

>117817349|20
TATATATATATATATATATA

>117817350|20
ATATATATATATATATATAT

>117847290|20
AATTAATTAATTAATTAATT

>117847292|20
TTAATTAATTAATTAATTAA

>117875127|22
ATATATATATATATATATATAT

>117875128|22
TATATATATATATATATATATA

>117957644|20
AAAATATATATATATATTTT

>117975544|20
ATATAAAAGATCTTTTATAT

>117988535|20
TTTATATGTATACATATAAA

>118069503|28
TATATATATATATATATATATATATATA

>118069504|28
ATATATATATATATATATATATATATAT

>118069506|26
ATATATATATATATATATATATATAT

>118069508|24
ATATATATATATATATATATATAT

>118069510|22
ATATATATATATATATATATAT

>118069512|20
ATATATATATATATATATAT

>118238209|24
TATATATATATATATATATATATA

>118238209|22
TATATATATATATATATATATA

>118238209|20
TATATATATATATATATATA

>118238210|24
ATATATATATATATATATATATAT

>118272855|20
TATGGTATATATATACCATA

>118302346|22
GAATCATATTTAAATATGATTC

>118396754|52
GTATGTGTGTGTATATATATATATATATATATATATATATACACACACATAC

>118783665|24
CATATTTTGCAATTGCAAAATATG

>118862084|20
ATATAACATATATGTTATAT

>118867534|26
ATATATACATATATATATGTATATAT

>118930020|20
TATATATGTATACATATATA

>118943990|24
AATATATATTATATAATATATATT

>118944017|24
AATATATATTATATAATATATATT

>118944069|24
AATATATATTATATAATATATATT

>118944096|24
AATATATATTATATAATATATATT

>118944247|20
TATAAATATATATATTTATA

>118944403|38
AATATATCATATAAATATATATATTTATATGATATATT

>118968896|20
TCAGTTAATTAATTAACTGA

>118994864|56
TATGTATATATATATATATATATATATATATATATATATATATATATATATACATA

>119008899|20
GACAATATTATAATATTGTC

>119125936|36
ATATATATATATATATATATATATATATATATATAT

>119125938|34
ATATATATATATATATATATATATATATATATAT

>119125940|32
ATATATATATATATATATATATATATATATAT

>119125942|30
ATATATATATATATATATATATATATATAT

>119125944|28
ATATATATATATATATATATATATATAT

>119125946|26
ATATATATATATATATATATATATAT

>119125948|24
ATATATATATATATATATATATAT

>119125950|22
ATATATATATATATATATATAT

>119125952|20
ATATATATATATATATATAT

>119256741|22
ATATATATATGCATATATATAT

>119256756|20
TATATATATGCATATATATA

>119261433|24
TACATATATATATATATATATGTA

>119283665|48
TTTATATATATATATATATATATATATATATATATATATATATATAAA

>119405027|24
TTAAAAAAAAAATTTTTTTTTTAA

>119743009|22
TGTATGTATATATATACATACA

>119778804|22
AATACATGACATGTCATGTATT

>119789723|20
TATATATATATATATATATA

>119793727|32
ATATATATATATATATATATATATATATATAT

>119793728|32
TATATATATATATATATATATATATATATATA

>119806950|32
TATATATATATATATATATATATATATATATA

>119806950|30
TATATATATATATATATATATATATATATA

>119806950|28
TATATATATATATATATATATATATATA

>119806950|26
TATATATATATATATATATATATATA

>119806950|24
TATATATATATATATATATATATA

>119806950|22
TATATATATATATATATATATA

>119806950|20
TATATATATATATATATATA

>119931761|30
ATATATATATATATATATATATATATATAT

>119931761|28
ATATATATATATATATATATATATATAT

>119931761|26
ATATATATATATATATATATATATAT

>119931761|24
ATATATATATATATATATATATAT

>119931761|22
ATATATATATATATATATATAT

>119931761|20
ATATATATATATATATATAT

>119931762|30
TATATATATATATATATATATATATATATA

>119937168|22
ATATATATATATATATATATAT

>119937168|20
ATATATATATATATATATAT

>119937169|22
TATATATATATATATATATATA

>119937171|20
TATATATATATATATATATA

>120219465|22
TTGGAGCCAATATTGGCTCCAA

>120374794|56
TGTGTGTGTGTATATATATATATATATATATATATATATATATATACACACACACA

>120475598|20
TATATGCATATATGCATATA

>120583694|22
ATATATATATATATATATATAT

>120583696|20
ATATATATATATATATATAT

>120603066|20
TATATATATATATATATATA

>120649198|42
TATATATATATATATATATATATATATATATATATATATATA

>120649198|40
TATATATATATATATATATATATATATATATATATATATA

>120649198|38
TATATATATATATATATATATATATATATATATATATA

>120649198|36
TATATATATATATATATATATATATATATATATATA

>120649198|34
TATATATATATATATATATATATATATATATATA

>120649198|32
TATATATATATATATATATATATATATATATA

>120649198|30
TATATATATATATATATATATATATATATA

>120649198|28
TATATATATATATATATATATATATATA

>120649198|26
TATATATATATATATATATATATATA

>120649198|24
TATATATATATATATATATATATA

>120649198|22
TATATATATATATATATATATA

>120649198|20
TATATATATATATATATATA

>120649200|44
TATATATATATATATATATATATATATATATATATATATATATA

>120649202|42
TATATATATATATATATATATATATATATATATATATATATA

>120649204|40
TATATATATATATATATATATATATATATATATATATATA

>120649206|38
TATATATATATATATATATATATATATATATATATATA

>120649208|36
TATATATATATATATATATATATATATATATATATA

>120649210|34
TATATATATATATATATATATATATATATATATA

>120649212|32
TATATATATATATATATATATATATATATATA

>120649214|30
TATATATATATATATATATATATATATATA

>120649216|28
TATATATATATATATATATATATATATA

>120649218|26
TATATATATATATATATATATATATA

>120649220|24
TATATATATATATATATATATATA

>120649222|22
TATATATATATATATATATATA

>120649224|20
TATATATATATATATATATA

>120773758|22
TATATATATATATATATATATA

>120773760|20
TATATATATATATATATATA

>120784025|20
TATATATATATATATATATA

>120784101|42
TATATATATATATATATATATATATATATATATATATATATA

>120784101|40
TATATATATATATATATATATATATATATATATATATATA

>120784101|38
TATATATATATATATATATATATATATATATATATATA

>120784101|36
TATATATATATATATATATATATATATATATATATA

>120784101|34
TATATATATATATATATATATATATATATATATA

>120784101|32
TATATATATATATATATATATATATATATATA

>120784101|30
TATATATATATATATATATATATATATATA

>120784101|28
TATATATATATATATATATATATATATA

>120784101|26
TATATATATATATATATATATATATA

>120784101|24
TATATATATATATATATATATATA

>120784101|22
TATATATATATATATATATATA

>120784101|20
TATATATATATATATATATA

>120784105|40
TATATATATATATATATATATATATATATATATATATATA

>120784107|38
TATATATATATATATATATATATATATATATATATATA

>120784109|36
TATATATATATATATATATATATATATATATATATA

>120784111|34
TATATATATATATATATATATATATATATATATA

>120784113|32
TATATATATATATATATATATATATATATATA

>120784115|30
TATATATATATATATATATATATATATATA

>120784117|28
TATATATATATATATATATATATATATA

>120784119|26
TATATATATATATATATATATATATA

>120784121|24
TATATATATATATATATATATATA

>120784123|22
TATATATATATATATATATATA

>120784125|20
TATATATATATATATATATA

>121113169|28
TAAATATATATTTATAAATATATATTTA

>121269183|26
TATATATATATATATATATATATATA

>121269183|24
TATATATATATATATATATATATA

>121269183|22
TATATATATATATATATATATA

>121269183|20
TATATATATATATATATATA

>142641542|20
ATATATATATATATATATAT

>142699941|24
TATATATATATATATATATATATA

>142699941|22
TATATATATATATATATATATA

>142699941|20
TATATATATATATATATATA

>142699942|24
ATATATATATATATATATATATAT

>142840203|22
ATATATATATATATATATATAT

>142840204|22
TATATATATATATATATATATA

>142909915|44
ATATATATATATATATATATATATATATATATATATATATATAT

>142909916|44
TATATATATATATATATATATATATATATATATATATATATATA

>142909918|42
TATATATATATATATATATATATATATATATATATATATATA

>142909920|40
TATATATATATATATATATATATATATATATATATATATA

>142909922|38
TATATATATATATATATATATATATATATATATATATA

>142909924|36
TATATATATATATATATATATATATATATATATATA

>142909926|34
TATATATATATATATATATATATATATATATATA

>142909928|32
TATATATATATATATATATATATATATATATA

>142909930|30
TATATATATATATATATATATATATATATA

>142909932|28
TATATATATATATATATATATATATATA

>142909934|26
TATATATATATATATATATATATATA

>142909936|24
TATATATATATATATATATATATA

>142909938|22
TATATATATATATATATATATA

>142909940|20
TATATATATATATATATATA

>143196402|48
TATATATATATATATATATATATATATATATATATATATATATATATA

>143196402|46
TATATATATATATATATATATATATATATATATATATATATATATA

>143196402|44
TATATATATATATATATATATATATATATATATATATATATATA

>143196402|42
TATATATATATATATATATATATATATATATATATATATATA

>143196402|40
TATATATATATATATATATATATATATATATATATATATA

>143196402|38
TATATATATATATATATATATATATATATATATATATA

>143196402|36
TATATATATATATATATATATATATATATATATATA

>143196402|34
TATATATATATATATATATATATATATATATATA

>143196402|32
TATATATATATATATATATATATATATATATA

>143196402|30
TATATATATATATATATATATATATATATA

>143196402|28
TATATATATATATATATATATATATATA

>143196402|26
TATATATATATATATATATATATATA

>143196402|24
TATATATATATATATATATATATA

>143196402|22
TATATATATATATATATATATA

>143196402|20
TATATATATATATATATATA

>143196403|48
ATATATATATATATATATATATATATATATATATATATATATATATAT

>143272106|20
TGGTAATTTTAAAATTACCA

>143276668|50
ATATATATATATATATATATATATATATATATATATATATATATATATAT

>143276670|48
ATATATATATATATATATATATATATATATATATATATATATATATAT

>143276672|46
ATATATATATATATATATATATATATATATATATATATATATATAT

>143276674|44
ATATATATATATATATATATATATATATATATATATATATATAT

>143276676|42
ATATATATATATATATATATATATATATATATATATATATAT

>143276678|40
ATATATATATATATATATATATATATATATATATATATAT

>143276680|38
ATATATATATATATATATATATATATATATATATATAT

>143276682|36
ATATATATATATATATATATATATATATATATATAT

>143276684|34
ATATATATATATATATATATATATATATATATAT

>143276686|32
ATATATATATATATATATATATATATATATAT

>143276688|30
ATATATATATATATATATATATATATATAT

>143276690|28
ATATATATATATATATATATATATATAT

>143276692|26
ATATATATATATATATATATATATAT

>143276694|24
ATATATATATATATATATATATAT

>143276696|22
ATATATATATATATATATATAT

>143276698|20
ATATATATATATATATATAT

>143666522|22
TGTATATATATATATATATACA

>143755847|20
ATATATATATATATATATAT

>143755848|20
TATATATATATATATATATA

>143755909|26
GTATATATATATATATATATATATAC

>143755912|22
TATATATATATATATATATATA

>143968000|28
TATATATATATATATATATATATATATA

>143968000|26
TATATATATATATATATATATATATA

>143968000|24
TATATATATATATATATATATATA

>143968000|22
TATATATATATATATATATATA

>143968000|20
TATATATATATATATATATA

>143968002|30
TATATATATATATATATATATATATATATA

>143968004|28
TATATATATATATATATATATATATATA

>143968006|26
TATATATATATATATATATATATATA

>143968008|24
TATATATATATATATATATATATA

>143968010|22
TATATATATATATATATATATA

>143968012|20
TATATATATATATATATATA

>143978344|32
TATATATATATATATATATATATATATATATA

>143978344|30
TATATATATATATATATATATATATATATA

>143978344|28
TATATATATATATATATATATATATATA

>143978344|26
TATATATATATATATATATATATATA

>143978344|24
TATATATATATATATATATATATA

>143978344|22
TATATATATATATATATATATA

>143978344|20
TATATATATATATATATATA

>144609983|26
ATATATATATATATATATATATATAT

>144609983|24
ATATATATATATATATATATATAT

>144609983|22
ATATATATATATATATATATAT

>144609983|20
ATATATATATATATATATAT

>144609984|28
TATATATATATATATATATATATATATA

>144706436|20
ATATATATATATATATATAT

>144981755|20
ATATATATATATATATATAT

>145113357|22
ATATTAAATATATATTTAATAT

>145218344|22
ATATATATATATATATATATAT

>145237729|20
ATATATATATATATATATAT

>145382167|36
CATATATATATATATATATATATATATATATATATG

>145382172|30
ATATATATATATATATATATATATATATAT

>145382174|28
ATATATATATATATATATATATATATAT

>145382176|26
ATATATATATATATATATATATATAT

>145382178|24
ATATATATATATATATATATATAT

>145382180|22
ATATATATATATATATATATAT

>145382182|20
ATATATATATATATATATAT

>145594550|20
AAAAAAAAAATTTTTTTTTT

>145623159|22
TATATATATATATATATATATA

>145623160|22
ATATATATATATATATATATAT

>145986506|24
ATATATATATATATATATATATAT

>145986506|22
ATATATATATATATATATATAT

>145986506|20
ATATATATATATATATATAT

>145986507|24
TATATATATATATATATATATATA

>145997600|42
ATATATATATATATATATATATATATATATATATATATATAT

>145997601|42
TATATATATATATATATATATATATATATATATATATATATA

>146016276|42
ATATATATATATATATATATATATATATATATATATATATAT

>146016278|40
ATATATATATATATATATATATATATATATATATATATAT

>146016280|38
ATATATATATATATATATATATATATATATATATATAT

>146016282|36
ATATATATATATATATATATATATATATATATATAT

>146016284|34
ATATATATATATATATATATATATATATATATAT

>146016286|32
ATATATATATATATATATATATATATATATAT

>146016288|30
ATATATATATATATATATATATATATATAT

>146016290|28
ATATATATATATATATATATATATATAT

>146016292|26
ATATATATATATATATATATATATAT

>146016294|24
ATATATATATATATATATATATAT

>146016296|22
ATATATATATATATATATATAT

>146016298|20
ATATATATATATATATATAT

>146236161|26
ATATATATATATATATATATATATAT

>146390161|42
ATATATATATATATATATATATATATATATATATATATATAT

>146390161|40
ATATATATATATATATATATATATATATATATATATATAT

>146390161|38
ATATATATATATATATATATATATATATATATATATAT

>146390161|36
ATATATATATATATATATATATATATATATATATAT

>146390161|34
ATATATATATATATATATATATATATATATATAT

>146390161|32
ATATATATATATATATATATATATATATATAT

>146390161|30
ATATATATATATATATATATATATATATAT

>146390161|28
ATATATATATATATATATATATATATAT

>146390161|26
ATATATATATATATATATATATATAT

>146390161|24
ATATATATATATATATATATATAT

>146390161|22
ATATATATATATATATATATAT

>146390161|20
ATATATATATATATATATAT

>146416499|26
ATATATATATATATATATATATATAT

>146619592|28
TATATATATATATATATATATATATATA

>146635486|20
AAATATATTATAATATATTT

>146668191|24
TAAAAAGATGTATACATCTTTTTA

>146745021|20
ATTTAGAAAGCTTTCTAAAT

>147110270|20
ATATATGTATATACATATAT

>147164879|32
ATTCACATAGCATTATATAATGCTATGTGAAT

>147208155|24
ATATATATATATATATATATATAT

>147246194|24
ATATATATATATATATATATATAT

>147246194|22
ATATATATATATATATATATAT

>147246196|22
ATATATATATATATATATATAT

>147246198|20
ATATATATATATATATATAT

>147528257|20
ATATATATATATATATATAT

>147528258|20
TATATATATATATATATATA

>147539404|30
ATATATATATATATATATATATATATATAT

>147539405|30
TATATATATATATATATATATATATATATA

>147558044|52
ATATATATATATATATATATATATATATATATATATATATATATATATATAT

>147558046|50
ATATATATATATATATATATATATATATATATATATATATATATATATAT

>147558048|48
ATATATATATATATATATATATATATATATATATATATATATATATAT

>147558050|46
ATATATATATATATATATATATATATATATATATATATATATATAT

>147558052|44
ATATATATATATATATATATATATATATATATATATATATATAT

>147558054|42
ATATATATATATATATATATATATATATATATATATATATAT

>147558056|40
ATATATATATATATATATATATATATATATATATATATAT

>147558058|38
ATATATATATATATATATATATATATATATATATATAT

>147558060|36
ATATATATATATATATATATATATATATATATATAT

>147558062|34
ATATATATATATATATATATATATATATATATAT

>147558064|32
ATATATATATATATATATATATATATATATAT

>147558066|30
ATATATATATATATATATATATATATATAT

>147558068|28
ATATATATATATATATATATATATATAT

>147558070|26
ATATATATATATATATATATATATAT

>147558072|24
ATATATATATATATATATATATAT

>147558074|22
ATATATATATATATATATATAT

>147558076|20
ATATATATATATATATATAT

>147854035|20
TGTATATATATATATATACA

>148019281|20
ATATATATATATATATATAT

>148187614|30
ATATATATATATATATATATATATATATAT

>148187614|28
ATATATATATATATATATATATATATAT

>148187614|26
ATATATATATATATATATATATATAT

>148187614|24
ATATATATATATATATATATATAT

>148187614|22
ATATATATATATATATATATAT

>148187614|20
ATATATATATATATATATAT

>148187617|28
TATATATATATATATATATATATATATA

>148187619|26
TATATATATATATATATATATATATA

>148187621|24
TATATATATATATATATATATATA

>148187623|22
TATATATATATATATATATATA

>148187625|20
TATATATATATATATATATA

>148187696|22
GTATATATATATATATATATAC

>148348914|20
TATACATGTATACATGTATA

>148535860|20
ATATATATATATATATATAT

>148572354|30
ATATATATATATATATATATATATATATAT

>148572354|28
ATATATATATATATATATATATATATAT

>148572354|26
ATATATATATATATATATATATATAT

>148572354|24
ATATATATATATATATATATATAT

>148572354|22
ATATATATATATATATATATAT

>148572354|20
ATATATATATATATATATAT

>148572355|32
TATATATATATATATATATATATATATATATA

>148575340|20
ATATATACACGTGTATATAT

>148575484|24
ATATATATACACGTGTATATATAT

>148575513|24
ATATATATACACGTGTATATATAT

>148655874|22
GTATATATATATATATATATAC

>148655943|34
TATATATATATATATATATATATATATATATATA

>148655944|34
ATATATATATATATATATATATATATATATATAT

>148678911|24
ATTTTAAAATCTAGATTTTAAAAT

>148734402|20
TATATATATATATATATATA

>148737376|20
ATATATACACGTGTATATAT

>148737403|20
ATATATACACGTGTATATAT

>148737490|28
TAATATATATACACGTGTATATATATTA

>148737519|24
ATATATATACACGTGTATATATAT

>148737546|24
ATATATATACACGTGTATATATAT

>148737573|24
ATATATATACACGTGTATATATAT

>148737602|24
ATATATATACACGTGTATATATAT

>148817871|24
ATATATATATATATATATATATAT

>148840594|24
ATTTTAAAATCTAGATTTTAAAAT

>148843789|44
TATATATATATATATATATATATATATATATATATATATATATA

>148843789|42
TATATATATATATATATATATATATATATATATATATATATA

>148843789|40
TATATATATATATATATATATATATATATATATATATATA

>148843789|38
TATATATATATATATATATATATATATATATATATATA

>148843789|36
TATATATATATATATATATATATATATATATATATA

>148843789|34
TATATATATATATATATATATATATATATATATA

>148843789|32
TATATATATATATATATATATATATATATATA

>148843789|30
TATATATATATATATATATATATATATATA

>148843789|28
TATATATATATATATATATATATATATA

>148843789|26
TATATATATATATATATATATATATA

>148843789|24
TATATATATATATATATATATATA

>148843789|22
TATATATATATATATATATATA

>148843789|20
TATATATATATATATATATA

>148925479|20
TGGTAATTTTAAAATTACCA

>149006934|24
ATTTTAAAATCTAGATTTTAAAAT

>149086866|26
TATATATATATATATATATATATATA

>149140708|28
ATATATATATATATATATATATATATAT

>149140708|26
ATATATATATATATATATATATATAT

>149140708|24
ATATATATATATATATATATATAT

>149140708|22
ATATATATATATATATATATAT

>149140708|20
ATATATATATATATATATAT

>149140709|30
TATATATATATATATATATATATATATATA

>149190604|36
TATATATATATATATATATATATATATATATATATA

>149190605|36
ATATATATATATATATATATATATATATATATATAT

>149190607|34
ATATATATATATATATATATATATATATATATAT

>149190609|32
ATATATATATATATATATATATATATATATAT

>149190611|30
ATATATATATATATATATATATATATATAT

>149190613|28
ATATATATATATATATATATATATATAT

>149190615|26
ATATATATATATATATATATATATAT

>149190617|24
ATATATATATATATATATATATAT

>149190619|22
ATATATATATATATATATATAT

>149190621|20
ATATATATATATATATATAT

>149283501|46
ATATATATATATATATATATATATATATATATATATATATATATAT

>149371304|44
TATATATATATATATATATATATATATATATATATATATATATA

>149371304|42
TATATATATATATATATATATATATATATATATATATATATA

>149549117|22
ATATATAATATATATTATATAT

>149669064|44
ATATATATATATATATATATATATATATATATATATATATATAT

>149669065|44
TATATATATATATATATATATATATATATATATATATATATATA

>149756257|20
TATATATATATATATATATA

>149819823|20
AGACCTTTCATGAAAGGTCT

>149986038|26
TATATATATATATATATATATATATA

>149986040|24
TATATATATATATATATATATATA

>149986042|22
TATATATATATATATATATATA

>149986044|20
TATATATATATATATATATA

>150048140|22
ATATATATATATATATATATAT

>150048141|22
TATATATATATATATATATATA

>150060523|30
ATATATATATATATATATATATATATATAT

>150060527|26
ATATATATATATATATATATATATAT

>150060529|24
ATATATATATATATATATATATAT

>150060531|22
ATATATATATATATATATATAT

>150060533|20
ATATATATATATATATATAT

>150076063|22
TTTATTTACTTAAGTAAATAAA

>150091761|22
ATCCAAATCCATGGATTTGGAT

>150172600|20
TTATGAAATATATTTCATAA

>150495426|34
TATATATATATATATATATATATATATATATATA

>150495427|34
ATATATATATATATATATATATATATATATATAT

>150528056|20
TGTGTGTGTGCACACACACA

>150569538|20
AGAAAAAAAATTTTTTTTCT

>150666296|28
TATATATATATATATATATATATATATA

>150666297|28
ATATATATATATATATATATATATATAT

>150716064|22
TATATTATGTATACATAATATA

>150716095|22
TATATTATGTATACATAATATA

>150716126|22
TATATTATGTATACATAATATA

>150716162|22
TATATTATGTATACATAATATA

>150716198|22
TATATTATGTATACATAATATA

>150716234|22
TATATTATGTATACATAATATA

>150716270|22
TATATTATGTATACATAATATA

>150716306|22
TATATTATGTATACATAATATA

>150716342|22
TATATTATGTATACATAATATA

>150716378|22
TATATTATGTATACATAATATA

>150716414|22
TATATTATGTATACATAATATA

>150716450|22
TATATTATGTATACATAATATA

>150716486|22
TATATTATGTATACATAATATA

>150716557|22
TATATTATGTATACATAATATA

>150716781|22
TATATTATGTATACATAATATA

>150716817|22
TATATTATGTATACATAATATA

>150716853|22
TATATTATGTATACATAATATA

>150716924|22
TATATTATGTATACATAATATA

>150716960|22
TATATTATGTATACATAATATA

>150716996|22
TATATTATGTATACATAATATA

>150717034|22
TATATTATGTATACATAATATA

>150791344|20
TTAAATTTTTAAAAATTTAA

>150871407|20
AATATATATATATATATATT

>151056535|24
TAAAAAAATATATATATTTTTTTA

>151241014|22
AAAAATATATATATATATTTTT

>151248174|28
TATATATATATATATATATATATATATA

>151303954|20
ATATATATATATATATATAT

>151469032|46
ATATATATATATATATATATATATATATATATATATATATATATAT

>151469032|44
ATATATATATATATATATATATATATATATATATATATATATAT

>151469032|42
ATATATATATATATATATATATATATATATATATATATATAT

>151469032|40
ATATATATATATATATATATATATATATATATATATATAT

>151469032|38
ATATATATATATATATATATATATATATATATATATAT

>151469032|36
ATATATATATATATATATATATATATATATATATAT

>151469032|34
ATATATATATATATATATATATATATATATATAT

>151469032|32
ATATATATATATATATATATATATATATATAT

>151469032|30
ATATATATATATATATATATATATATATAT

>151469032|28
ATATATATATATATATATATATATATAT

>151469032|26
ATATATATATATATATATATATATAT

>151469032|24
ATATATATATATATATATATATAT

>151469032|22
ATATATATATATATATATATAT

>151469032|20
ATATATATATATATATATAT

>151596886|22
TATATATATATATATATATATA

>151614077|30
ATATATATATATATATATATATATATATAT

>151614079|28
ATATATATATATATATATATATATATAT

>151614081|26
ATATATATATATATATATATATATAT

>151614083|24
ATATATATATATATATATATATAT

>151614085|22
ATATATATATATATATATATAT

>151614087|20
ATATATATATATATATATAT

>151832705|22
GTGTGTGTGCGCGCACACACAC

>151925925|22
AAAGATATATATATATATCTTT

>151928085|22
ACATATATATATATATATATGT

>151936607|24
TATATATATATATATATATATATA

>151936607|22
TATATATATATATATATATATA

>151974626|22
ATATATATATATATATATATAT

>151977663|26
ATATATATATATATATATATATATAT

>151977666|24
TATATATATATATATATATATATA

>151977668|22
TATATATATATATATATATATA

>151977670|20
TATATATATATATATATATA

>152055233|26
ATATATATATATATATATATATATAT

>152055235|24
ATATATATATATATATATATATAT

>152200542|36
ATATATATATATATATATATATATATATATATATAT

>152200542|34
ATATATATATATATATATATATATATATATATAT

>152200542|32
ATATATATATATATATATATATATATATATAT

>152200542|30
ATATATATATATATATATATATATATATAT

>152200542|28
ATATATATATATATATATATATATATAT

>152200542|26
ATATATATATATATATATATATATAT

>152200542|24
ATATATATATATATATATATATAT

>152200542|22
ATATATATATATATATATATAT

>152200542|20
ATATATATATATATATATAT

>152200544|38
ATATATATATATATATATATATATATATATATATATAT

>152200546|36
ATATATATATATATATATATATATATATATATATAT

>152200548|34
ATATATATATATATATATATATATATATATATAT

>152200550|32
ATATATATATATATATATATATATATATATAT

>152200552|30
ATATATATATATATATATATATATATATAT

>152200554|28
ATATATATATATATATATATATATATAT

>152200556|26
ATATATATATATATATATATATATAT

>152200558|24
ATATATATATATATATATATATAT

>152200560|22
ATATATATATATATATATATAT

>152200562|20
ATATATATATATATATATAT

>152212108|20
AAACCCTCTGCAGAGGGTTT

>152527328|38
ATATATATATATATATATATATATATATATATATATAT

>152527328|36
ATATATATATATATATATATATATATATATATATAT

>152527328|34
ATATATATATATATATATATATATATATATATAT

>152527328|32
ATATATATATATATATATATATATATATATAT

>152527328|30
ATATATATATATATATATATATATATATAT

>152527328|28
ATATATATATATATATATATATATATAT

>152527328|26
ATATATATATATATATATATATATAT

>152527328|24
ATATATATATATATATATATATAT

>152527328|22
ATATATATATATATATATATAT

>152527328|20
ATATATATATATATATATAT

>152527331|38
TATATATATATATATATATATATATATATATATATATA

>152527333|36
TATATATATATATATATATATATATATATATATATA

>152527335|34
TATATATATATATATATATATATATATATATATA

>152527337|32
TATATATATATATATATATATATATATATATA

>152527339|30
TATATATATATATATATATATATATATATA

>152527341|28
TATATATATATATATATATATATATATA

>152527343|26
TATATATATATATATATATATATATA

>152527345|24
TATATATATATATATATATATATA

>152527347|22
TATATATATATATATATATATA

>152527349|20
TATATATATATATATATATA

>152707969|20
AGTTAAGGAGCTCCTTAACT

>152793815|26
GTATATATATATATATATATATATAC

>152793816|22
TATATATATATATATATATATA

>152793816|20
TATATATATATATATATATA

>152860359|24
TATGTGTATATATATATACACATA

>153010941|22
ATAATACAATTAATTGTATTAT

>153154257|20
ATTATATATATATATATAAT

>153624933|28
AAAAAATTATATATATATATAATTTTTT

>153697647|20
TATATATATATATATATATA

>153697688|20
GTGTATATATATATATACAC

>153829615|20
TATATATATATATATATATA

>153952326|20
TATATGTTTATAAACATATA

>153979293|26
CATATATATATATATATATATATATG

>153979294|22
ATATATATATATATATATATAT

>153979294|20
ATATATATATATATATATAT

>153979423|20
TATATATATATATATATATA

>153979424|20
ATATATATATATATATATAT

>154064288|22
TATATACATATATATGTATATA

>154175649|62
ATATATATATATATATATATATATATATATATATATATATATATATATATATATATATATAT

>154188807|20
AAAAAAAAAATTTTTTTTTT

>154249783|30
AAAATATATATATATATATATATATATTTT

>154257877|20
AATATATATATATATATATT

>154282058|20
ATATATATATATATATATAT

>154282059|20
TATATATATATATATATATA

>154368240|24
AAAAAAAAAAAATTTTTTTTTTTT

>154382116|30
TTCACTCCAAAAATATATTTTTGGAGTGAA

>154419931|22
ATATATATATATATATATATAT

>154419932|22
TATATATATATATATATATATA

>154467925|22
TCTTAACTTTTAAAAGTTAAGA

>154506351|20
ATATATATATATATATATAT

>154532579|34
AAATATATATATATATATATATATATATATATTT

>154738893|26
TATATATATATATATATATATATATA

>154743110|20
TCCTCATTTTAAAATGAGGA

>154813480|20
CAGGGGCAGGCCTGCCCCTG

>154878471|30
AATATATATATATATATATATATATATATT

>154878472|26
ATATATATATATATATATATATATAT

>155073655|40
ATATATATATATATATATATATATATATATATATATATAT

>155222482|32
TATATATATATATATATATATATATATATATA

>155222483|32
ATATATATATATATATATATATATATATATAT

>155302252|40
TATATATATATATATATATATATATATATATATATATATA

>155302253|40
ATATATATATATATATATATATATATATATATATATATAT

>155302255|38
ATATATATATATATATATATATATATATATATATATAT

>155302257|36
ATATATATATATATATATATATATATATATATATAT

>155302259|34
ATATATATATATATATATATATATATATATATAT

>155302261|32
ATATATATATATATATATATATATATATATAT

>155302263|30
ATATATATATATATATATATATATATATAT

>155302265|28
ATATATATATATATATATATATATATAT

>155302267|26
ATATATATATATATATATATATATAT

>155302269|24
ATATATATATATATATATATATAT

>155302271|22
ATATATATATATATATATATAT

>155302273|20
ATATATATATATATATATAT

>155579009|24
TATATATATATATATATATATATA

>155579009|22
TATATATATATATATATATATA

>155579009|20
TATATATATATATATATATA

>155779765|20
AATTATATATATATATAATT

>155848691|20
TTAATTAATTAATTAATTAA

>155853328|20
AATTAATTAATTAATTAATT

>155933959|30
ATATATATATATATATATATATATATATAT

>155974120|22
ATATAAAAATATATTTTTATAT

>155985327|22
ATATATATATATATATATATAT

>155985328|22
TATATATATATATATATATATA

>155985330|20
TATATATATATATATATATA

>156004617|46
TATATATATATATATATATATATATATATATATATATATATATATA

>156004619|44
TATATATATATATATATATATATATATATATATATATATATATA

>156141547|28
TTAATTAATTAATTAATTAATTAATTAA

>156163843|20
CCGCCCCCTGCAGGGGGCGG

>156182516|20
AACAGTGAATATTCACTGTT

>156266371|28
ATATATATATATATATATATATATATAT

>156266372|28
TATATATATATATATATATATATATATA

>156385064|20
AATGATGCCTAGGCATCATT

>156548295|42
TAATAATAATAATAATAATAATTATTATTATTATTATTATTA

>156705358|22
ATATATATATATATATATATAT

>156705360|20
ATATATATATATATATATAT

>156748895|28
AATATATATATATATATATATATATATT

>156748896|24
ATATATATATATATATATATATAT

>156748896|22
ATATATATATATATATATATAT

>156748896|20
ATATATATATATATATATAT

>156757243|46
ATATATATATATATATATATATATATATATATATATATATATATAT

>156906290|28
ATATATATATATATATATATATATATAT

>156906291|28
TATATATATATATATATATATATATATA

>157164268|24
ATAACAGTATATATATACTGTTAT

>157217087|22
TATAACCTACATGTAGGTTATA

>157724385|20
GGGGTCTGGATCCAGACCCC

>157725114|20
TGTTTCTCAATTGAGAAACA

>158104942|26
AAAAAAATTAATTAATTAATTTTTTT

>158246411|22
GAAACAGAAGTACTTCTGTTTC

>158315054|38
TATATATATATATATATATATATATATATATATATATA

>158364881|24
ATATATATATATATATATATATAT

>158364882|24
TATATATATATATATATATATATA

>158468644|26
ACCATTGTGTATATATACACAATGGT

>158522031|20
TATATATATATATATATATA

>158522032|20
ATATATATATATATATATAT

>158697436|20
AATATATATATATATATATT

>158729598|28
TATATATATAATATATATTATATATATA

>158946659|46
TATATATATATATATATATATATATATATATATATATATATATATA

>158946659|44
TATATATATATATATATATATATATATATATATATATATATATA

>158946659|42
TATATATATATATATATATATATATATATATATATATATATA

>158946659|40
TATATATATATATATATATATATATATATATATATATATA

>158946659|38
TATATATATATATATATATATATATATATATATATATA

>158946659|36
TATATATATATATATATATATATATATATATATATA

>158946659|34
TATATATATATATATATATATATATATATATATA

>158946659|32
TATATATATATATATATATATATATATATATA

>158946659|30
TATATATATATATATATATATATATATATA

>158946659|28
TATATATATATATATATATATATATATA

>158946659|26
TATATATATATATATATATATATATA

>158946659|24
TATATATATATATATATATATATA

>158946659|22
TATATATATATATATATATATA

>158946659|20
TATATATATATATATATATA

>158946661|46
TATATATATATATATATATATATATATATATATATATATATATATA

>158946663|44
TATATATATATATATATATATATATATATATATATATATATATA

>158946665|42
TATATATATATATATATATATATATATATATATATATATATA

>158946667|40
TATATATATATATATATATATATATATATATATATATATA

>158946669|38
TATATATATATATATATATATATATATATATATATATA

>158946671|36
TATATATATATATATATATATATATATATATATATA

>158946673|34
TATATATATATATATATATATATATATATATATA

>158946675|32
TATATATATATATATATATATATATATATATA

>158946677|30
TATATATATATATATATATATATATATATA

>158946679|28
TATATATATATATATATATATATATATA

>158946681|26
TATATATATATATATATATATATATA

>158946683|24
TATATATATATATATATATATATA

>158946685|22
TATATATATATATATATATATA

>158946687|20
TATATATATATATATATATA

>158948064|28
CATATATATATATATATATATATATATG

>158948067|24
ATATATATATATATATATATATAT

>158948069|22
ATATATATATATATATATATAT

>158948071|20
ATATATATATATATATATAT

>158981292|20
TACACACATATATGTGTGTA

>159058590|22
TGGGGACTCTGCAGAGTCCCCA

>159215776|20
TTAATAGATATATCTATTAA

>159594649|20
ATAAATATATATATATTTAT

>159604672|30
TATAATTGAATGTTATAACATTCAATTATA

>159739841|56
ATATATATATATATATATATATATATATATATATATATATATATATATATATATAT

>159739842|56
TATATATATATATATATATATATATATATATATATATATATATATATATATATATA

>159788733|38
TATATATATATATATATATATATATATATATATATATA

>159788733|36
TATATATATATATATATATATATATATATATATATA

>159788733|34
TATATATATATATATATATATATATATATATATA

>159788733|32
TATATATATATATATATATATATATATATATA

>159788733|30
TATATATATATATATATATATATATATATA

>159788733|28
TATATATATATATATATATATATATATA

>159788733|26
TATATATATATATATATATATATATA

>159788733|24
TATATATATATATATATATATATA

>159788733|22
TATATATATATATATATATATA

>159788733|20
TATATATATATATATATATA

>159788734|38
ATATATATATATATATATATATATATATATATATATAT

>159818472|22
AATAATAATAATTATTATTATT

>159853414|30
ATATATATATATATATATATATATATATAT

>159853415|30
TATATATATATATATATATATATATATATA

>159964609|46
CATATATATATATATATATATATATATATATATATATATATATATG

>159964610|40
ATATATATATATATATATATATATATATATATATATATAT

>159964610|38
ATATATATATATATATATATATATATATATATATATAT

>159964610|36
ATATATATATATATATATATATATATATATATATAT

>159964610|34
ATATATATATATATATATATATATATATATATAT

>159964610|32
ATATATATATATATATATATATATATATATAT

>159964610|30
ATATATATATATATATATATATATATATAT

>159964610|28
ATATATATATATATATATATATATATAT

>159964610|26
ATATATATATATATATATATATATAT

>159964610|24
ATATATATATATATATATATATAT

>159964610|22
ATATATATATATATATATATAT

>159964610|20
ATATATATATATATATATAT

>159964612|42
ATATATATATATATATATATATATATATATATATATATATAT

>160019467|44
ATATATATATATATATATATATATATATATATATATATATATAT

>160204832|20
AATATAAATTAATTTATATT

>160213918|20
ATCATTTTTATAAAAATGAT

>160344638|20
CCCTCAGGGATCCCTGAGGG

>160454002|32
TATATATATATATATATATATATATATATATA

>160454003|32
ATATATATATATATATATATATATATATATAT

>160524685|20
TAAATTCTATATAGAATTTA

>160610116|34
ATATATATATATATATATATATATATATATATAT

>160610116|32
ATATATATATATATATATATATATATATATAT

>160610116|30
ATATATATATATATATATATATATATATAT

>160610116|28
ATATATATATATATATATATATATATAT

>160610116|26
ATATATATATATATATATATATATAT

>160610116|24
ATATATATATATATATATATATAT

>160610116|22
ATATATATATATATATATATAT

>160610116|20
ATATATATATATATATATAT

>160610117|34
TATATATATATATATATATATATATATATATATA

>160734668|20
ATATATATATATATATATAT

>160840415|20
TATATATGTATACATATATA

>160843542|20
ATATGTATATATATACATAT

>160954162|22
TATATATTATATATAATATATA

>160985198|20
ATATATATATATATATATAT

>160985199|20
TATATATATATATATATATA

>161158673|28
AATATATATATATATATATATATATATT

>161158674|24
ATATATATATATATATATATATAT

>161158674|22
ATATATATATATATATATATAT

>161158674|20
ATATATATATATATATATAT

>161296352|20
AATATATATATATATATATT

>161366089|20
TATATATATATATATATATA

>161386838|28
TATATATATATATATATATATATATATA

>161386839|28
ATATATATATATATATATATATATATAT

>161395763|32
TATATATATATATATATATATATATATATATA

>161395763|30
TATATATATATATATATATATATATATATA

>161395763|28
TATATATATATATATATATATATATATA

>161395763|26
TATATATATATATATATATATATATA

>161395763|24
TATATATATATATATATATATATA

>161395763|22
TATATATATATATATATATATA

>161395763|20
TATATATATATATATATATA

>161514348|22
CCTCCTGGTGATCACCAGGAGG

>161595792|22
CCTCCTGGTGATCACCAGGAGG

>161726274|36
TATATATATATATATATATATATATATATATATATA

>161726277|34
ATATATATATATATATATATATATATATATATAT

>161726279|32
ATATATATATATATATATATATATATATATAT

>161726281|30
ATATATATATATATATATATATATATATAT

>161726283|28
ATATATATATATATATATATATATATAT

>161726285|26
ATATATATATATATATATATATATAT

>161726287|24
ATATATATATATATATATATATAT

>161726289|22
ATATATATATATATATATATAT

>161726291|20
ATATATATATATATATATAT

>161755177|20
TTAATTTTTTAAAAAATTAA

>161918366|20
TTTTTAAAAATTTTTAAAAA

>162291522|20
ATATATATATATATATATAT

>162291523|20
TATATATATATATATATATA

>162502657|28
CTATATATACATATATATGTATATATAG

>162515109|26
TCTCTGACTCCAGCTGGAGTCAGAGA

>162558940|22
TATATATTATATATAATATATA

>162660993|26
TCTGTGAATCTCATGAGATTCACAGA

>162697746|28
TATATCTATATATATATATATAGATATA

>162697785|24
TATATCTATATATATATAGATATA

>162697830|20
TATATCTATATATAGATATA

>162697861|20
TATATCTATATATAGATATA

>162697892|20
TATATCTATATATAGATATA

>162699072|20
ATATATATATATATATATAT

>162730163|20
TGTGTGTGTATACACACACA

>162757830|22
ATATATATATATATATATATAT

>162757831|22
TATATATATATATATATATATA

>162812304|34
TATATATATATATATATATATATATATATATATA

>162812304|32
TATATATATATATATATATATATATATATATA

>162812304|30
TATATATATATATATATATATATATATATA

>162812304|28
TATATATATATATATATATATATATATA

>162812304|26
TATATATATATATATATATATATATA

>162812304|24
TATATATATATATATATATATATA

>162812304|22
TATATATATATATATATATATA

>162812304|20
TATATATATATATATATATA

>162870098|20
TATATGTATATATACATATA

>162962436|20
AAGAAAATAATTATTTTCTT

>162981616|24
TATATATATATATATATATATATA

>162981617|24
ATATATATATATATATATATATAT

>163072057|20
TATTATATATATATATAATA

>163087944|20
TGTATATACATGTATATACA

>163458296|20
ATATATATATATATATATAT

>163514329|24
GTATATATATTTAAATATATATAC

>163516868|46
ATATATATATATATATATATATATATATATATATATATATATATAT

>163516868|44
ATATATATATATATATATATATATATATATATATATATATATAT

>163516868|42
ATATATATATATATATATATATATATATATATATATATATAT

>163516868|40
ATATATATATATATATATATATATATATATATATATATAT

>163516868|38
ATATATATATATATATATATATATATATATATATATAT

>163516868|36
ATATATATATATATATATATATATATATATATATAT

>163516868|34
ATATATATATATATATATATATATATATATATAT

>163516868|32
ATATATATATATATATATATATATATATATAT

>163516868|30
ATATATATATATATATATATATATATATAT

>163516868|28
ATATATATATATATATATATATATATAT

>163516868|26
ATATATATATATATATATATATATAT

>163516868|24
ATATATATATATATATATATATAT

>163516868|22
ATATATATATATATATATATAT

>163516868|20
ATATATATATATATATATAT

>163516869|46
TATATATATATATATATATATATATATATATATATATATATATATA

>163605575|56
TGTATATATATATATATATATATATATATATATATATATATATATATATATATACA

>163683001|20
TGTGTATATATATATACACA

>163725844|36
ATATATATATATATATATATATATATATATATATAT

>163725844|34
ATATATATATATATATATATATATATATATATAT

>163725844|32
ATATATATATATATATATATATATATATATAT

>163725844|30
ATATATATATATATATATATATATATATAT

>163725844|28
ATATATATATATATATATATATATATAT

>163725844|26
ATATATATATATATATATATATATAT

>163725844|24
ATATATATATATATATATATATAT

>163725844|22
ATATATATATATATATATATAT

>163725844|20
ATATATATATATATATATAT

>163725846|38
ATATATATATATATATATATATATATATATATATATAT

>163725848|36
ATATATATATATATATATATATATATATATATATAT

>163725850|34
ATATATATATATATATATATATATATATATATAT

>163725852|32
ATATATATATATATATATATATATATATATAT

>163725854|30
ATATATATATATATATATATATATATATAT

>163725856|28
ATATATATATATATATATATATATATAT

>163725858|26
ATATATATATATATATATATATATAT

>163725860|24
ATATATATATATATATATATATAT

>163725862|22
ATATATATATATATATATATAT

>163725864|20
ATATATATATATATATATAT

>163734461|20
ATATATGTATATACATATAT

>163759898|30
TATATATATATATATATATATATATATATA

>163759898|28
TATATATATATATATATATATATATATA

>163759898|26
TATATATATATATATATATATATATA

>163759898|24
TATATATATATATATATATATATA

>163759898|22
TATATATATATATATATATATA

>163759898|20
TATATATATATATATATATA

>163891866|20
TTATATATATATATATATAA

>163929791|20
TATATATATATATATATATA

>164032842|28
ATATATATATTATATATAATATATATAT

>164032852|26
TATATATAATATATATATTATATATA

>164035775|20
GCACACACATATGTGTGTGC

>164169849|20
TATATATATATATATATATA

>164169851|20
TATATATATATATATATATA

>164307579|34
TATATATATATATATATATATATATATATATATA

>164307580|34
ATATATATATATATATATATATATATATATATAT

>164335767|20
AAAAAAAAAATTTTTTTTTT

>164405942|44
TATATATATATATATATATATATATATATATATATATATATATA

>164405942|42
TATATATATATATATATATATATATATATATATATATATATA

>164405942|40
TATATATATATATATATATATATATATATATATATATATA

>164405942|38
TATATATATATATATATATATATATATATATATATATA

>164405942|36
TATATATATATATATATATATATATATATATATATA

>164405942|34
TATATATATATATATATATATATATATATATATA

>164405942|32
TATATATATATATATATATATATATATATATA

>164405942|30
TATATATATATATATATATATATATATATA

>164405942|28
TATATATATATATATATATATATATATA

>164405942|26
TATATATATATATATATATATATATA

>164405942|24
TATATATATATATATATATATATA

>164405942|22
TATATATATATATATATATATA

>164405942|20
TATATATATATATATATATA

>164405943|44
ATATATATATATATATATATATATATATATATATATATATATAT

>164406060|34
TATATATATATATATATATATATATATATATATA

>164436083|20
TATATATATATATATATATA

>164436084|20
ATATATATATATATATATAT

>164462350|24
TGTGTATATATATATATATACACA

>164493602|22
TATATATATATATATATATATA

>164493603|22
ATATATATATATATATATATAT

>164493605|20
ATATATATATATATATATAT

>164541111|42
TATATATATATATATATATATATATATATATATATATATATA

>164541114|40
ATATATATATATATATATATATATATATATATATATATAT

>164541116|38
ATATATATATATATATATATATATATATATATATATAT

>164541118|36
ATATATATATATATATATATATATATATATATATAT

>164541120|34
ATATATATATATATATATATATATATATATATAT

>164541122|32
ATATATATATATATATATATATATATATATAT

>164541124|30
ATATATATATATATATATATATATATATAT

>164541126|28
ATATATATATATATATATATATATATAT

>164541128|26
ATATATATATATATATATATATATAT

>164541130|24
ATATATATATATATATATATATAT

>164541132|22
ATATATATATATATATATATAT

>164541134|20
ATATATATATATATATATAT

>164590225|20
AAAAAATTAATTAATTTTTT

>164716555|20
TGTATATATATATATATACA

>164871364|32
CTATATATATATATATATATATATATATATAG

>164871367|28
TATATATATATATATATATATATATATA

>164871369|26
TATATATATATATATATATATATATA

>164871371|24
TATATATATATATATATATATATA

>164871373|22
TATATATATATATATATATATA

>164871375|20
TATATATATATATATATATA

>164899455|22
ATTCAACAAATATTTGTTGAAT

>164916532|20
TATATATATATATATATATA

>165066321|20
AAATATATATATATATATTT

>165161288|22
TTTAATAATATATATTATTAAA

>165310825|26
AAATATATATATATATATATATATTT

>165447234|38
ACATATATATATATATATATATATATATATATATATGT

>165765885|20
AATTAATTAATTAATTAATT

>165789618|22
TATATATAGTATACTATATATA

>165958400|30
ATAATATCACTTATTAATAAGTGATATTAT

>166047099|24
TTATATATATAATTATATATATAA

>166047137|24
TTATATATATAATTATATATATAA

>166047185|24
TTATATATATAATTATATATATAA

>166047223|24
TTATATATATAATTATATATATAA

>166079128|30
TATATATATATATATATATATATATATATA

>166079130|28
TATATATATATATATATATATATATATA

>166079132|26
TATATATATATATATATATATATATA

>166079134|24
TATATATATATATATATATATATA

>166079136|22
TATATATATATATATATATATA

>166079138|20
TATATATATATATATATATA

>166490740|20
TATATATATATATATATATA

>166502900|40
TATATATATATATATATATATATATATATATATATATATA

>166502901|40
ATATATATATATATATATATATATATATATATATATATAT

>166697977|24
ATATATATATATATATATATATAT

>166879019|24
TATATATATATATATATATATATA

>166879020|24
ATATATATATATATATATATATAT

>166879022|22
ATATATATATATATATATATAT

>166879024|20
ATATATATATATATATATAT

>166975839|36
TATATATATATATATATATATATATATATATATATA

>166975839|34
TATATATATATATATATATATATATATATATATA

>166975839|32
TATATATATATATATATATATATATATATATA

>166975839|30
TATATATATATATATATATATATATATATA

>166975839|28
TATATATATATATATATATATATATATA

>166975839|26
TATATATATATATATATATATATATA

>166975839|24
TATATATATATATATATATATATA

>166975839|22
TATATATATATATATATATATA

>166975839|20
TATATATATATATATATATA

>167080708|44
TATATATATATATATATATATATATATATATATATATATATATA

>167090068|56
TATATATATATATATATATATATATATATATATATATATATATATATATATATATA

>167127281|20
TTTTAAAATTAATTTTAAAA

>167184777|44
TATATATATATATATATATATATATATATATATATATATATATA

>167184777|42
TATATATATATATATATATATATATATATATATATATATATA

>167184777|40
TATATATATATATATATATATATATATATATATATATATA

>167184777|38
TATATATATATATATATATATATATATATATATATATA

>167184777|36
TATATATATATATATATATATATATATATATATATA

>167184777|34
TATATATATATATATATATATATATATATATATA

>167184777|32
TATATATATATATATATATATATATATATATA

>167184777|30
TATATATATATATATATATATATATATATA

>167184777|28
TATATATATATATATATATATATATATA

>167184777|26
TATATATATATATATATATATATATA

>167184777|24
TATATATATATATATATATATATA

>167184777|22
TATATATATATATATATATATA

>167184777|20
TATATATATATATATATATA

>167204304|24
TTCTAATAATAGCTATTATTAGAA

>167206984|26
TATATATATATATATATATATATATA

>167206985|26
ATATATATATATATATATATATATAT

>167221254|20
TATATATATATATATATATA

>167708521|26
TATATATATATATATATATATATATA

>167894681|32
ATATATATATATATATATATATATATATATAT

>167938406|22
AAAAATGTTTTAAAACATTTTT

>168008902|22
ATTAATATATTAATATATTAAT

>168008911|20
TTAATATATTAATATATTAA

>168118696|24
TATATATATATATATATATATATA

>168118698|22
TATATATATATATATATATATA

>168138798|24
TATATATATATATATATATATATA

>168138798|22
TATATATATATATATATATATA

>168138798|20
TATATATATATATATATATA

>168138799|24
ATATATATATATATATATATATAT

>168233398|26
ATATATATATATATATATATATATAT

>168233399|26
TATATATATATATATATATATATATA

>168257251|20
TATTTCACTTAAGTGAAATA

>168326860|26
TATATATATATATATATATATATATA

>168326861|26
ATATATATATATATATATATATATAT

>168637420|46
ATATATATATATATATATATATATATATATATATATATATATATAT

>168637420|44
ATATATATATATATATATATATATATATATATATATATATATAT

>168637420|42
ATATATATATATATATATATATATATATATATATATATATAT

>168637420|40
ATATATATATATATATATATATATATATATATATATATAT

>168637420|38
ATATATATATATATATATATATATATATATATATATAT

>168637420|36
ATATATATATATATATATATATATATATATATATAT

>168637420|34
ATATATATATATATATATATATATATATATATAT

>168637420|32
ATATATATATATATATATATATATATATATAT

>168637420|30
ATATATATATATATATATATATATATATAT

>168637420|28
ATATATATATATATATATATATATATAT

>168637420|26
ATATATATATATATATATATATATAT

>168637420|24
ATATATATATATATATATATATAT

>168637420|22
ATATATATATATATATATATAT

>168637420|20
ATATATATATATATATATAT

>168637422|44
ATATATATATATATATATATATATATATATATATATATATATAT

>168637424|42
ATATATATATATATATATATATATATATATATATATATATAT

>168637426|40
ATATATATATATATATATATATATATATATATATATATAT

>168637428|38
ATATATATATATATATATATATATATATATATATATAT

>168637430|36
ATATATATATATATATATATATATATATATATATAT

>168637432|34
ATATATATATATATATATATATATATATATATAT

>168637434|32
ATATATATATATATATATATATATATATATAT

>168637436|30
ATATATATATATATATATATATATATATAT

>168637438|28
ATATATATATATATATATATATATATAT

>168637440|26
ATATATATATATATATATATATATAT

>168637442|24
ATATATATATATATATATATATAT

>168637444|22
ATATATATATATATATATATAT

>168637446|20
ATATATATATATATATATAT

>168718859|46
TATATATATATATATATATATATATATATATATATATATATATATA

>168718860|46
ATATATATATATATATATATATATATATATATATATATATATATAT

>168718862|44
ATATATATATATATATATATATATATATATATATATATATATAT

>168718864|42
ATATATATATATATATATATATATATATATATATATATATAT

>168718866|40
ATATATATATATATATATATATATATATATATATATATAT

>168718868|38
ATATATATATATATATATATATATATATATATATATAT

>168718870|36
ATATATATATATATATATATATATATATATATATAT

>168718872|34
ATATATATATATATATATATATATATATATATAT

>168718874|32
ATATATATATATATATATATATATATATATAT

>168718876|30
ATATATATATATATATATATATATATATAT

>168718878|28
ATATATATATATATATATATATATATAT

>168718880|26
ATATATATATATATATATATATATAT

>168718882|24
ATATATATATATATATATATATAT

>168718884|22
ATATATATATATATATATATAT

>168718886|20
ATATATATATATATATATAT

>168782952|24
AATTAATTAATTAATTAATTAATT

>168782952|20
AATTAATTAATTAATTAATT

>168782953|26
ATTAATTAATTAATTAATTAATTAAT

>168920526|22
GGAAGGATATATATATCCTTCC

>169227614|30
ATATATATATATATATATATATATATATAT

>169227615|30
TATATATATATATATATATATATATATATA

>169324031|24
ATATCTATTATATATAATAGATAT

>169324458|40
TATAGATATAATATATAATATATTATATATTATATCTATA

>169344634|36
ATATATATATATATATATATATATATATATATATAT

>169344636|34
ATATATATATATATATATATATATATATATATAT

>169344638|32
ATATATATATATATATATATATATATATATAT

>169344640|30
ATATATATATATATATATATATATATATAT

>169344642|28
ATATATATATATATATATATATATATAT

>169344644|26
ATATATATATATATATATATATATAT

>169344646|24
ATATATATATATATATATATATAT

>169344648|22
ATATATATATATATATATATAT

>169344650|20
ATATATATATATATATATAT

>169440928|26
GTGTGTGTGTATATATACACACACAC

>169698960|20
AGAATAAAAGCTTTTATTCT

>169751955|28
AATTCATTAATTCATGAATTAATGAATT

>170024736|22
TATATACATATATATGTATATA

>170483280|20
TATATATATATATATATATA

>170483281|20
ATATATATATATATATATAT

>170705686|26
TATATATATATATATATATATATATA

>170705687|26
ATATATATATATATATATATATATAT

>170773640|22
TGAGGATTCAATTGAATCCTCA

>170778298|20
TATTTTAAATATTTAAAATA

>170786017|20
ATTGTGCACATGTGCACAAT

>170825072|22
TAGCTAGCTAGCTAGCTAGCTA

>171064938|20
ATATAAATATATATTTATAT

>171065196|36
TAATATATATTATATATTAATATATAATATATATTA

>171194279|46
TATATATATATATATATATATATATATATATATATATATATATATA

>171194281|44
TATATATATATATATATATATATATATATATATATATATATATA

>171201069|20
ATAAAATAAATTTATTTTAT

>171401410|20
GGTACAGAAGCTTCTGTACC

>171627291|28
TATATATATATATATATATATATATATA

>171677512|22
ATTTATTCTTTAAAGAATAAAT

>171724150|22
ACTACTGCCTTAAGGCAGTAGT

>172009055|24
TTTAACACAATTAATTGTGTTAAA

>172040227|34
ATATATATATATATATATATATATATATATATAT

>172040227|32
ATATATATATATATATATATATATATATATAT

>172196408|42
TGTGATATATATATATATATATATATATATATATATATCACA

>172196412|30
ATATATATATATATATATATATATATATAT

>172196412|28
ATATATATATATATATATATATATATAT

>172196412|26
ATATATATATATATATATATATATAT

>172196412|24
ATATATATATATATATATATATAT

>172196412|22
ATATATATATATATATATATAT

>172196412|20
ATATATATATATATATATAT

>172196416|30
ATATATATATATATATATATATATATATAT

>172196418|28
ATATATATATATATATATATATATATAT

>172196420|26
ATATATATATATATATATATATATAT

>172196422|24
ATATATATATATATATATATATAT

>172196424|22
ATATATATATATATATATATAT

>172196426|20
ATATATATATATATATATAT

>172346694|28
ATATATATATATATATATATATATATAT

>172346694|24
ATATATATATATATATATATATAT

>172346694|22
ATATATATATATATATATATAT

>172346694|20
ATATATATATATATATATAT

>172663295|34
TATAAGTATATATACCTAGGTATATATACTTATA

>172663858|44
ATATATATATATATATATATATATATATATATATATATATATAT

>172663859|44
TATATATATATATATATATATATATATATATATATATATATATA

>172808413|34
CCATATATATATATATATATATATATATATATGG

>172808415|28
ATATATATATATATATATATATATATAT

>172808417|28
ATATATATATATATATATATATATATAT

>172808419|26
ATATATATATATATATATATATATAT

>172808421|24
ATATATATATATATATATATATAT

>172808423|22
ATATATATATATATATATATAT

>172808425|20
ATATATATATATATATATAT

>172880627|20
AGATATATATATATATATCT

>172997968|36
TATATATATATATATATATATATATATATATATATA

>172997970|34
TATATATATATATATATATATATATATATATATA

>172997972|32
TATATATATATATATATATATATATATATATA

>172997974|30
TATATATATATATATATATATATATATATA

>172997976|28
TATATATATATATATATATATATATATA

>172997978|26
TATATATATATATATATATATATATA

>172997980|24
TATATATATATATATATATATATA

>172997982|22
TATATATATATATATATATATA

>172997984|20
TATATATATATATATATATA

>173003679|20
TGTCTTGGATATCCAAGACA

>173118515|20
ATTTATATATATATATAAAT

>173121414|28
TGTGTGTGTATATATATATACACACACA

>173303177|22
ATTAATTAATTAATTAATTAAT

>173364517|42
ATATATATATATATATATATATATATATATATATATATATAT

>173364517|40
ATATATATATATATATATATATATATATATATATATATAT

>173364517|38
ATATATATATATATATATATATATATATATATATATAT

>173364517|36
ATATATATATATATATATATATATATATATATATAT

>173364517|34
ATATATATATATATATATATATATATATATATAT

>173364517|32
ATATATATATATATATATATATATATATATAT

>173364517|30
ATATATATATATATATATATATATATATAT

>173364517|28
ATATATATATATATATATATATATATAT

>173364517|26
ATATATATATATATATATATATATAT

>173364517|24
ATATATATATATATATATATATAT

>173364517|22
ATATATATATATATATATATAT

>173364517|20
ATATATATATATATATATAT

>173364519|40
ATATATATATATATATATATATATATATATATATATATAT

>173490618|20
ATATATATATATATATATAT

>173604601|28
AATTTAGCTATTTTAAAATAGCTAAATT

>173714416|22
CTCAGCTTCCCGGGAAGCTGAG

>173760524|20
TTATATATATATATATATAA

>173998613|20
TATATATATATATATATATA

>174045311|30
TATATATATTATATATATATAATATATATA

>174297096|22
TATATATATATATATATATATA

>174297125|38
ATATATATATATATATATATATATATATATATATATAT

>174297126|38
TATATATATATATATATATATATATATATATATATATA

>174297128|36
TATATATATATATATATATATATATATATATATATA

>174297130|34
TATATATATATATATATATATATATATATATATA

>174297132|32
TATATATATATATATATATATATATATATATA

>174297134|30
TATATATATATATATATATATATATATATA

>174297136|28
TATATATATATATATATATATATATATA

>174297138|26
TATATATATATATATATATATATATA

>174297140|24
TATATATATATATATATATATATA

>174297142|22
TATATATATATATATATATATA

>174297144|20
TATATATATATATATATATA

>174320818|20
AGACAACCTTAAGGTTGTCT

>174407883|32
TATATATATATATATATATATATATATATATA

>174407884|32
ATATATATATATATATATATATATATATATAT

>174407886|30
ATATATATATATATATATATATATATATAT

>174407888|28
ATATATATATATATATATATATATATAT

>174407890|26
ATATATATATATATATATATATATAT

>174407892|24
ATATATATATATATATATATATAT

>174407894|22
ATATATATATATATATATATAT

>174407896|20
ATATATATATATATATATAT

>174426082|20
GTCAATAAATATTTATTGAC

>174471715|20
TATATATATATATATATATA

>174471716|20
ATATATATATATATATATAT

>174471752|20
ATATATATGTACATATATAT

>174471778|20
ATATATATGTACATATATAT

>174519997|38
TATATATATATATATATATATATATATATATATATATA

>174520138|22
ATATATATATATATATATATAT

>175028824|22
ATATATATATATATATATATAT

>175028825|22
TATATATATATATATATATATA

>175028901|22
TATATATATGCGCATATATATA

>175200145|42
ATATATATATATATATATATATATATATATATATATATATAT

>175209502|22
TATATATATATATATATATATA

>175209503|22
ATATATATATATATATATATAT

>175209505|20
ATATATATATATATATATAT

>175209587|54
ATATATATGAGATATATATGGTATATATATATACCATATATATCTCATATATAT

>175211985|20
GTAGATATATATATATCTAC

>175345997|20
TATATATATATATATATATA

>175541850|22
GAATATATATATATATATATTC

>175920575|24
TATATATATATATATATATATATA

>175997833|30
ATATATATATATATATATATATATATATAT

>175997834|30
TATATATATATATATATATATATATATATA

>176022164|20
TATGTGTCAATTGACACATA

>176287033|20
AACCATATATATATATGGTT

>176310215|42
GATATATATATATATATATATATATATATATATATATATATC

>176310216|36
ATATATATATATATATATATATATATATATATATAT

>176310216|34
ATATATATATATATATATATATATATATATATAT

>176310216|32
ATATATATATATATATATATATATATATATAT

>176310216|30
ATATATATATATATATATATATATATATAT

>176310216|28
ATATATATATATATATATATATATATAT

>176310216|26
ATATATATATATATATATATATATAT

>176310216|24
ATATATATATATATATATATATAT

>176310216|22
ATATATATATATATATATATAT

>176310216|20
ATATATATATATATATATAT

>176310218|38
ATATATATATATATATATATATATATATATATATATAT

>176687835|20
TTTTTTTTTTAAAAAAAAAA

>176785289|44
TATATATATATATATATATATATATATATATATATATATATATA

>177025700|24
TATATATATATATATATATATATA

>177368469|30
TATATATATTATATATATATAATATATATA

>177368490|42
ATATATATAATATATATTATATATAATATATATTATATATAT

>177368507|24
TATATATAATATATATTATATATA

>177368535|26
ATATATATAATATATATTATATATAT

>177368544|28
ATATATATTATATATATATAATATATAT

>177460430|22
TATATATATATATATATATATA

>177519102|50
ATATATATATATATATATATATATATATATATATATATATATATATATAT

>177519102|48
ATATATATATATATATATATATATATATATATATATATATATATATAT

>177519102|46
ATATATATATATATATATATATATATATATATATATATATATATAT

>177519102|44
ATATATATATATATATATATATATATATATATATATATATATAT

>177519102|42
ATATATATATATATATATATATATATATATATATATATATAT

>177519102|40
ATATATATATATATATATATATATATATATATATATATAT

>177519102|38
ATATATATATATATATATATATATATATATATATATAT

>177519102|36
ATATATATATATATATATATATATATATATATATAT

>177519102|34
ATATATATATATATATATATATATATATATATAT

>177519102|32
ATATATATATATATATATATATATATATATAT

>177519102|30
ATATATATATATATATATATATATATATAT

>177519102|28
ATATATATATATATATATATATATATAT

>177519102|26
ATATATATATATATATATATATATAT

>177519102|24
ATATATATATATATATATATATAT

>177519102|22
ATATATATATATATATATATAT

>177519102|20
ATATATATATATATATATAT

>177526063|24
CATGAATGAATTAATTCATTCATG

>177572146|50
TATATATATATATATATATATATATATATATATATATATATATATATATA

>177572148|48
TATATATATATATATATATATATATATATATATATATATATATATATA

>177572150|46
TATATATATATATATATATATATATATATATATATATATATATATA

>177572152|44
TATATATATATATATATATATATATATATATATATATATATATA

>177572154|42
TATATATATATATATATATATATATATATATATATATATATA

>177572156|40
TATATATATATATATATATATATATATATATATATATATA

>177572158|38
TATATATATATATATATATATATATATATATATATATA

>177572160|36
TATATATATATATATATATATATATATATATATATA

>177572162|34
TATATATATATATATATATATATATATATATATA

>177572164|32
TATATATATATATATATATATATATATATATA

>177572166|30
TATATATATATATATATATATATATATATA

>177572168|28
TATATATATATATATATATATATATATA

>177572170|26
TATATATATATATATATATATATATA

>177572172|24
TATATATATATATATATATATATA

>177572174|22
TATATATATATATATATATATA

>177572176|20
TATATATATATATATATATA

>177653107|20
TATATATATATATATATATA

>177812222|20
AATATATATATATATATATT

>178031498|50
ATATATATATATATATATATATATATATATATATATATATATATATATAT

>178031500|48
ATATATATATATATATATATATATATATATATATATATATATATATAT

>178031502|46
ATATATATATATATATATATATATATATATATATATATATATATAT

>178031504|44
ATATATATATATATATATATATATATATATATATATATATATAT

>178031506|42
ATATATATATATATATATATATATATATATATATATATATAT

>178031508|40
ATATATATATATATATATATATATATATATATATATATAT

>178031510|38
ATATATATATATATATATATATATATATATATATATAT

>178031512|36
ATATATATATATATATATATATATATATATATATAT

>178031514|34
ATATATATATATATATATATATATATATATATAT

>178031516|32
ATATATATATATATATATATATATATATATAT

>178031518|30
ATATATATATATATATATATATATATATAT

>178031520|28
ATATATATATATATATATATATATATAT

>178031522|26
ATATATATATATATATATATATATAT

>178031524|24
ATATATATATATATATATATATAT

>178031526|22
ATATATATATATATATATATAT

>178031528|20
ATATATATATATATATATAT

>178050913|42
ATATATATATATATATATATATATATATATATATATATATAT

>178050913|40
ATATATATATATATATATATATATATATATATATATATAT

>178050913|38
ATATATATATATATATATATATATATATATATATATAT

>178050913|36
ATATATATATATATATATATATATATATATATATAT

>178050913|34
ATATATATATATATATATATATATATATATATAT

>178050913|32
ATATATATATATATATATATATATATATATAT

>178050913|30
ATATATATATATATATATATATATATATAT

>178050913|28
ATATATATATATATATATATATATATAT

>178050913|26
ATATATATATATATATATATATATAT

>178050913|24
ATATATATATATATATATATATAT

>178050913|22
ATATATATATATATATATATAT

>178050913|20
ATATATATATATATATATAT

>178050914|44
TATATATATATATATATATATATATATATATATATATATATATA

>178118771|22
GAAGAAAGAATATTCTTTCTTC

>178151860|20
CCACTATACATGTATAGTGG

>178229503|48
ATATATATATATATATATATATATATATATATATATATATATATATAT

>178229505|46
ATATATATATATATATATATATATATATATATATATATATATATAT

>178229507|44
ATATATATATATATATATATATATATATATATATATATATATAT

>178229509|42
ATATATATATATATATATATATATATATATATATATATATAT

>178229511|40
ATATATATATATATATATATATATATATATATATATATAT

>178229513|38
ATATATATATATATATATATATATATATATATATATAT

>178229515|36
ATATATATATATATATATATATATATATATATATAT

>178229517|34
ATATATATATATATATATATATATATATATATAT

>178229519|32
ATATATATATATATATATATATATATATATAT

>178229521|30
ATATATATATATATATATATATATATATAT

>178229523|28
ATATATATATATATATATATATATATAT

>178229525|26
ATATATATATATATATATATATATAT

>178229527|24
ATATATATATATATATATATATAT

>178229529|22
ATATATATATATATATATATAT

>178229531|20
ATATATATATATATATATAT

>178364908|20
ATATATATATATATATATAT

>178367217|20
ATATGTAATATATTACATAT

>178380287|28
GTGTGTGTGTGTGTACACACACACACAC

>178458496|22
AAATTAATTAATTAATTAATTT

>178616990|22
AGTACTTGGAGCTCCAAGTACT

>178825338|32
ATATATATATATATATATATATATATATATAT

>178825340|30
ATATATATATATATATATATATATATATAT

>178825342|28
ATATATATATATATATATATATATATAT

>178825344|26
ATATATATATATATATATATATATAT

>178825346|24
ATATATATATATATATATATATAT

>178825348|22
ATATATATATATATATATATAT

>178825350|20
ATATATATATATATATATAT

>178977534|50
ATATATATATATATATATATATATATATATATATATATATATATATATAT

>178977534|48
ATATATATATATATATATATATATATATATATATATATATATATATAT

>178977534|46
ATATATATATATATATATATATATATATATATATATATATATATAT

>178977534|44
ATATATATATATATATATATATATATATATATATATATATATAT

>178977534|42
ATATATATATATATATATATATATATATATATATATATATAT

>178977534|40
ATATATATATATATATATATATATATATATATATATATAT

>178977534|38
ATATATATATATATATATATATATATATATATATATAT

>178977534|36
ATATATATATATATATATATATATATATATATATAT

>178977534|34
ATATATATATATATATATATATATATATATATAT

>178977534|32
ATATATATATATATATATATATATATATATAT

>178977534|30
ATATATATATATATATATATATATATATAT

>178977534|28
ATATATATATATATATATATATATATAT

>178977534|26
ATATATATATATATATATATATATAT

>178977534|24
ATATATATATATATATATATATAT

>178977534|22
ATATATATATATATATATATAT

>178977534|20
ATATATATATATATATATAT

>179183659|28
ATATATATATATATATATATATATATAT

>179183661|26
ATATATATATATATATATATATATAT

>179183663|24
ATATATATATATATATATATATAT

>179183665|22
ATATATATATATATATATATAT

>179183667|20
ATATATATATATATATATAT

>179197598|20
CATACATACATGTATGTATG

>179206323|48
TATATATATATATATATATATATATATATATATATATATATATATATA

>179246073|20
CAAAAAAAAATTTTTTTTTG

>179309956|22
ATATATATATATATATATATAT

>179309956|20
ATATATATATATATATATAT

>179309958|20
ATATATATATATATATATAT

>179489986|24
TAACTGTATATATATATACAGTTA

>179661499|34
TATATATATATATATATATATATATATATATATA

>179661499|32
TATATATATATATATATATATATATATATATA

>179661499|30
TATATATATATATATATATATATATATATA

>179661499|28
TATATATATATATATATATATATATATA

>179661499|26
TATATATATATATATATATATATATA

>179661499|24
TATATATATATATATATATATATA

>179661499|22
TATATATATATATATATATATA

>179661499|20
TATATATATATATATATATA

>179661502|34
ATATATATATATATATATATATATATATATATAT

>179661504|32
ATATATATATATATATATATATATATATATAT

>179661506|30
ATATATATATATATATATATATATATATAT

>179661508|28
ATATATATATATATATATATATATATAT

>179661510|26
ATATATATATATATATATATATATAT

>179661512|24
ATATATATATATATATATATATAT

>179661514|22
ATATATATATATATATATATAT

>179661516|20
ATATATATATATATATATAT

>179876729|24
TATATATATATATATATATATATA

>179960841|22
TGTATATATATATATATATACA

>180055677|20
TATATATATATATATATATA

>180073103|20
TATATATTTTAAAATATATA

>180073127|20
TATATATTTTAAAATATATA

>180073151|20
TATATATTTTAAAATATATA

>180107902|24
TATATATGTATATATACATATATA

>180107939|26
TATATATGTATATATATACATATATA

>180108059|26
TATATATGTATATATATACATATATA

>180200690|22
CGCGCGCGCGCGCGCGCGCGCG

>180200690|20
CGCGCGCGCGCGCGCGCGCG

>180200694|20
CGCGCGCGCGCGCGCGCGCG

>180203303|56
ATTATATATATATATATATATATATATATATATATATATATATATATATATATAAT

>180203305|50
TATATATATATATATATATATATATATATATATATATATATATATATATA

>180203309|48
TATATATATATATATATATATATATATATATATATATATATATATATA

>180203311|46
TATATATATATATATATATATATATATATATATATATATATATATA

>180203313|44
TATATATATATATATATATATATATATATATATATATATATATA

>180203315|42
TATATATATATATATATATATATATATATATATATATATATA

>180203317|40
TATATATATATATATATATATATATATATATATATATATA

>180203319|38
TATATATATATATATATATATATATATATATATATATA

>180203321|36
TATATATATATATATATATATATATATATATATATA

>180203323|34
TATATATATATATATATATATATATATATATATA

>180203325|32
TATATATATATATATATATATATATATATATA

>180203327|30
TATATATATATATATATATATATATATATA

>180203329|28
TATATATATATATATATATATATATATA

>180203331|26
TATATATATATATATATATATATATA

>180203333|24
TATATATATATATATATATATATA

>180203335|22
TATATATATATATATATATATA

>180203337|20
TATATATATATATATATATA

>180297380|20
ATATACATATATATGTATAT

>180314582|20
AAAAGATTTATAAATCTTTT

>180487689|20
TATATATATATATATATATA

>180500613|22
TTTTTTTTTTTAAAAAAAAAAA

>180520426|22
ATATATATATATATATATATAT

>180520426|20
ATATATATATATATATATAT

>180656622|22
ACTATAAAACTAGTTTTATAGT

>180665345|22
TATATATATATATATATATATA

>180665346|22
ATATATATATATATATATATAT

>180665348|20
ATATATATATATATATATAT

>180673382|32
ATATATATATATATATATATATATATATATAT

>180673382|30
ATATATATATATATATATATATATATATAT

>180673384|30
ATATATATATATATATATATATATATATAT

>180673386|28
ATATATATATATATATATATATATATAT

>180673388|26
ATATATATATATATATATATATATAT

>180673390|24
ATATATATATATATATATATATAT

>180673392|22
ATATATATATATATATATATAT

>180673394|20
ATATATATATATATATATAT

>181051633|20
ACTAGCCACATGTGGCTAGT

>181261823|20
ATATATGTATATACATATAT

>181341945|22
AATATATATATATATATATATT

>181409637|22
ACTCCCCCAAATTTGGGGGAGT

>181764903|22
AATATATATATATATATATATT

>181866057|22
TATATATATATATATATATATA

>181866058|22
ATATATATATATATATATATAT

>181866060|20
ATATATATATATATATATAT

>181965625|20
ATGTCTTTCATGAAAGACAT

>182018457|24
TATATATAAATATATTTATATATA

>182073126|26
ACACATGTATATGCATATACATGTGT

>182153761|48
TATATATATATATATATATATATATATATATATATATATATATATATA

>182153762|48
ATATATATATATATATATATATATATATATATATATATATATATATAT

>182250495|20
CATATATATATATATATATG

>182323357|28
ATTATTTTTAATATATATTAAAAATAAT

>182329465|22
ATATATATATATATATATATAT

>182329466|22
TATATATATATATATATATATA

>182693337|44
ATATATATATATATATATATATATATATATATATATATATATAT

>182693339|44
ATATATATATATATATATATATATATATATATATATATATATAT

>182693341|42
ATATATATATATATATATATATATATATATATATATATATAT

>182693343|40
ATATATATATATATATATATATATATATATATATATATAT

>182693345|38
ATATATATATATATATATATATATATATATATATATAT

>182693347|36
ATATATATATATATATATATATATATATATATATAT

>182693349|34
ATATATATATATATATATATATATATATATATAT

>182693351|32
ATATATATATATATATATATATATATATATAT

>182693353|30
ATATATATATATATATATATATATATATAT

>182693355|28
ATATATATATATATATATATATATATAT

>182693357|26
ATATATATATATATATATATATATAT

>182693359|24
ATATATATATATATATATATATAT

>182693361|22
ATATATATATATATATATATAT

>182693363|20
ATATATATATATATATATAT

>182866634|22
TATATATATAATTATATATATA

>182896186|62
TATATATATATATATATATATATATATATATATATATATATATATATATATATATATATATA

>182896186|60
TATATATATATATATATATATATATATATATATATATATATATATATATATATATATATA

>182896186|58
TATATATATATATATATATATATATATATATATATATATATATATATATATATATATA

>182896186|56
TATATATATATATATATATATATATATATATATATATATATATATATATATATATA

>182896186|54
TATATATATATATATATATATATATATATATATATATATATATATATATATATA

>182896186|52
TATATATATATATATATATATATATATATATATATATATATATATATATATA

>182896186|50
TATATATATATATATATATATATATATATATATATATATATATATATATA

>182896186|48
TATATATATATATATATATATATATATATATATATATATATATATATA

>182896186|46
TATATATATATATATATATATATATATATATATATATATATATATA

>182896186|44
TATATATATATATATATATATATATATATATATATATATATATA

>182896186|42
TATATATATATATATATATATATATATATATATATATATATA

>182896186|40
TATATATATATATATATATATATATATATATATATATATA

>182896186|38
TATATATATATATATATATATATATATATATATATATA

>182896186|36
TATATATATATATATATATATATATATATATATATA

>182896186|34
TATATATATATATATATATATATATATATATATA

>182896186|32
TATATATATATATATATATATATATATATATA

>182896186|30
TATATATATATATATATATATATATATATA

>182896186|28
TATATATATATATATATATATATATATA

>182896186|26
TATATATATATATATATATATATATA

>182896186|24
TATATATATATATATATATATATA

>182896186|22
TATATATATATATATATATATA

>182896186|20
TATATATATATATATATATA

>182896188|62
TATATATATATATATATATATATATATATATATATATATATATATATATATATATATATATA

>182896190|60
TATATATATATATATATATATATATATATATATATATATATATATATATATATATATATA

>182896192|58
TATATATATATATATATATATATATATATATATATATATATATATATATATATATATA

>182896194|56
TATATATATATATATATATATATATATATATATATATATATATATATATATATATA

>182896196|54
TATATATATATATATATATATATATATATATATATATATATATATATATATATA

>182896198|52
TATATATATATATATATATATATATATATATATATATATATATATATATATA

>182896200|50
TATATATATATATATATATATATATATATATATATATATATATATATATA

>182896202|48
TATATATATATATATATATATATATATATATATATATATATATATATA

>182896204|46
TATATATATATATATATATATATATATATATATATATATATATATA

>182896206|44
TATATATATATATATATATATATATATATATATATATATATATA

>182896208|42
TATATATATATATATATATATATATATATATATATATATATA

>182896210|40
TATATATATATATATATATATATATATATATATATATATA

>182896212|38
TATATATATATATATATATATATATATATATATATATA

>182896214|36
TATATATATATATATATATATATATATATATATATA

>182896216|34
TATATATATATATATATATATATATATATATATA

>182896218|32
TATATATATATATATATATATATATATATATA

>182896220|30
TATATATATATATATATATATATATATATA

>182896222|28
TATATATATATATATATATATATATATA

>182896224|26
TATATATATATATATATATATATATA

>182896226|24
TATATATATATATATATATATATA

>182896228|22
TATATATATATATATATATATA

>182896230|20
TATATATATATATATATATA

>182899839|20
TATATATATATATATATATA

>182921327|44
ATATATATATATATATATATATATATATATATATATATATATAT

>182921328|44
TATATATATATATATATATATATATATATATATATATATATATA

>183002082|22
AAATTTTACATATGTAAAATTT

>183146180|22
ATATATATATATATATATATAT

>183146181|22
TATATATATATATATATATATA

>183293550|20
AAGTGGGAAATTTCCCACTT

>183457462|20
TATTTAAATGCATTTAAATA

>183507469|20
AACATTTTAATTAAAATGTT

>184081367|22
AATCAATAAATATTTATTGATT

>184106620|20
TTTATATTCTAGAATATAAA

>184183559|24
ATATATATATATATATATATATAT

>184183559|22
ATATATATATATATATATATAT

>184183646|20
TATATATATATATATATATA

>184183647|20
ATATATATATATATATATAT

>184293275|22
TTATTATTATTAATAATAATAA

>184379752|44
TATATATATATATATATATATATATATATATATATATATATATA

>184379752|42
TATATATATATATATATATATATATATATATATATATATATA

>184379752|40
TATATATATATATATATATATATATATATATATATATATA

>184379752|38
TATATATATATATATATATATATATATATATATATATA

>184379752|36
TATATATATATATATATATATATATATATATATATA

>184379752|34
TATATATATATATATATATATATATATATATATA

>184379752|32
TATATATATATATATATATATATATATATATA

>184379752|30
TATATATATATATATATATATATATATATA

>184379752|28
TATATATATATATATATATATATATATA

>184379752|26
TATATATATATATATATATATATATA

>184379752|24
TATATATATATATATATATATATA

>184379752|22
TATATATATATATATATATATA

>184379752|20
TATATATATATATATATATA

>184474441|34
ATATATATATATATATATATATATATATATATAT

>184474442|34
TATATATATATATATATATATATATATATATATA

>184713384|44
ATATATATATATATATATATATATATATATATATATATATATAT

>184713386|42
ATATATATATATATATATATATATATATATATATATATATAT

>185439648|26
TATGATAGTAACATGTTACTATCATA

>185474265|50
TGTATATATATATATATATATATATATATATATATATATATATATATACA

>185480768|20
ATATATATACGTATATATAT

>185491279|22
CTAATTAATTTAAATTAATTAG

>185491486|22
TTGAATTATATATATAATTCAA

>185565753|28
ATATCTATCTCTATATAGAGATAGATAT

>185695243|22
TGTATATATATATATATATACA

>186032200|36
ATATATATATATATATATATATATATATATATATAT

>186032200|34
ATATATATATATATATATATATATATATATATAT

>186032202|34
ATATATATATATATATATATATATATATATATAT

>186032204|32
ATATATATATATATATATATATATATATATAT

>186032206|30
ATATATATATATATATATATATATATATAT

>186032208|28
ATATATATATATATATATATATATATAT

>186032210|26
ATATATATATATATATATATATATAT

>186032212|24
ATATATATATATATATATATATAT

>186032214|22
ATATATATATATATATATATAT

>186032216|20
ATATATATATATATATATAT

>186053848|22
ACATATAACATATGTTATATGT

>186057598|22
TTTTCTTTTTTAAAAAAGAAAA

>186236503|20
ATATATATATATATATATAT

>186425127|32
ATATATATATATATATATATATATATATATAT

>186425129|30
ATATATATATATATATATATATATATATAT

>186428885|28
TATATATATATATATATATATATATATA

>186536169|20
TCAGAAAAATATTTTTCTGA

>186584744|22
AAATATATATATATATATATTT

>186771293|22
TATATATATATATATATATATA

>186771294|22
ATATATATATATATATATATAT

>186771296|20
ATATATATATATATATATAT

>186775260|20
AACTACTTTTAAAAGTAGTT

>186822012|20
TAATTTATCATGATAAATTA

>186903576|20
ATATATATATATATATATAT

>187066829|20
AATTAATTAATTAATTAATT

>187080944|20
TTATATATATATATATATAA

>187178422|30
TATATATATATATATATATATATATATATA

>187178422|28
TATATATATATATATATATATATATATA

>187178422|26
TATATATATATATATATATATATATA

>187178422|24
TATATATATATATATATATATATA

>187178422|22
TATATATATATATATATATATA

>187178422|20
TATATATATATATATATATA

>187178425|30
ATATATATATATATATATATATATATATAT

>187178427|28
ATATATATATATATATATATATATATAT

>187178429|26
ATATATATATATATATATATATATAT

>187178431|24
ATATATATATATATATATATATAT

>187178433|22
ATATATATATATATATATATAT

>187178435|20
ATATATATATATATATATAT

>187209793|24
CAAGATGGCCTTAAGGCCATCTTG

>187345174|20
TATATATATATATATATATA

>187451549|28
TATATATATATATATATATATATATATA

>187451549|26
TATATATATATATATATATATATATA

>187451549|24
TATATATATATATATATATATATA

>187451549|22
TATATATATATATATATATATA

>187451549|20
TATATATATATATATATATA

>187476842|24
ATATATATATATATATATATATAT

>187476842|22
ATATATATATATATATATATAT

>187476842|20
ATATATATATATATATATAT

>187476843|24
TATATATATATATATATATATATA

>187505271|20
TATATATACATGTATATATA

>187665042|26
TTTTATATATATATATATATATAAAA

>187825277|20
GTATATATATATATATATAC

>188066467|22
AAAAACATTTATAAATGTTTTT

>188131222|20
AATTAATTAATTAATTAATT

>188179873|42
TATATATATATTATATATATATATATATATAATATATATATA

>188200956|22
GTGTGTGTGTATACACACACAC

>188223159|22
TATATATTATATATAATATATA

>188313857|26
TATATATATATATATATATATATATA

>188313857|24
TATATATATATATATATATATATA

>188313857|22
TATATATATATATATATATATA

>188313857|20
TATATATATATATATATATA

>188313983|20
ATATATATATATATATATAT

>188313987|20
ATATATATATATATATATAT

>188365251|26
TATATATACATATATATGTATATATA

>188531985|26
TATATATATATATATATATATATATA

>188531987|24
TATATATATATATATATATATATA

>188531989|22
TATATATATATATATATATATA

>188531991|20
TATATATATATATATATATA

>188772570|44
TATATATATATATATATATATATATATATATATATATATATATA

>188808409|22
AATATATATATATATATATATT

>188819109|24
ATATATATATATATATATATATAT

>188838545|34
TATATATATATATATATATATATATATATATATA

>188838546|34
ATATATATATATATATATATATATATATATATAT

>188838548|32
ATATATATATATATATATATATATATATATAT

>188838550|30
ATATATATATATATATATATATATATATAT

>188838552|28
ATATATATATATATATATATATATATAT

>188838554|26
ATATATATATATATATATATATATAT

>188838556|24
ATATATATATATATATATATATAT

>188838558|22
ATATATATATATATATATATAT

>188838560|20
ATATATATATATATATATAT

>188861686|22
ATATATATATATATATATATAT

>188861688|22
ATATATATATATATATATATAT

>188895579|30
CATATATATATATATATATATATATATATG

>188895582|26
ATATATATATATATATATATATATAT

>188975040|20
TATATATATATATATATATA

>189000756|24
TATATATATATATATATATATATA

>189000757|24
ATATATATATATATATATATATAT

>189046617|32
ATATATATATATATATATATATATATATATAT

>189046619|30
ATATATATATATATATATATATATATATAT

>189046621|28
ATATATATATATATATATATATATATAT

>189046623|26
ATATATATATATATATATATATATAT

>189046625|24
ATATATATATATATATATATATAT

>189046627|22
ATATATATATATATATATATAT

>189046629|20
ATATATATATATATATATAT

>189128616|20
AAAATAATTTAAATTATTTT

>189200832|62
GGTGTATGTGTGCGTATATATGTGTGTATATATATACACACATATATACGCACACATACACC

>189259001|20
ATTTAAATTTAAATTTAAAT

>189330378|26
TATATATATATATATATATATATATA

>189330379|26
ATATATATATATATATATATATATAT

>189397853|20
ATATATTATATATAATATAT

>189434040|30
TATATATATATATATATATATATATATATA

>189434041|30
ATATATATATATATATATATATATATATAT

>189434043|28
ATATATATATATATATATATATATATAT

>189434045|26
ATATATATATATATATATATATATAT

>189434047|24
ATATATATATATATATATATATAT

>189434049|22
ATATATATATATATATATATAT

>189434051|20
ATATATATATATATATATAT

>189464210|24
AATATATATATATATATATATATT

>189464211|20
ATATATATATATATATATAT

>189464219|44
ATATATATATATATTATATATATATATATAATATATATATATAT

>189464254|32
TATATATATTATATATATATATAATATATATA

>189532045|26
AAATATATATATATATATATATATTT

>189541734|24
TATATATAATATATATTATATATA

>189579360|32
ATTATATATATATATATATATATATATATAAT

>189579362|26
TATATATATATATATATATATATATA

>189579362|24
TATATATATATATATATATATATA

>189579362|22
TATATATATATATATATATATA

>189579362|20
TATATATATATATATATATA

>189579366|24
TATATATATATATATATATATATA

>189579368|22
TATATATATATATATATATATA

>189579370|20
TATATATATATATATATATA

>189605891|24
TATATATATATATATATATATATA

>189605891|22
TATATATATATATATATATATA

>189605891|20
TATATATATATATATATATA

>189653123|32
GAGAAATATATATATATATATATATATTTCTC

>189686486|20
TACATATATATATATATGTA

>189810648|28
ATATATATATATATATATATATATATAT

>189810650|26
ATATATATATATATATATATATATAT

>189810652|24
ATATATATATATATATATATATAT

>189810654|22
ATATATATATATATATATATAT

>189810656|20
ATATATATATATATATATAT

>189849956|20
GTTTAATTTATAAATTAAAC

>189987801|40
ATATATATATATATATATATATATATATATATATATATAT

>189987801|38
ATATATATATATATATATATATATATATATATATATAT

>189987801|36
ATATATATATATATATATATATATATATATATATAT

>189987801|34
ATATATATATATATATATATATATATATATATAT

>189987801|32
ATATATATATATATATATATATATATATATAT

>189987801|30
ATATATATATATATATATATATATATATAT

>189987801|28
ATATATATATATATATATATATATATAT

>189987801|26
ATATATATATATATATATATATATAT

>189987801|24
ATATATATATATATATATATATAT

>189987801|22
ATATATATATATATATATATAT

>189987801|20
ATATATATATATATATATAT

>189987805|40
ATATATATATATATATATATATATATATATATATATATAT

>189987807|38
ATATATATATATATATATATATATATATATATATATAT

>189987809|36
ATATATATATATATATATATATATATATATATATAT

>189987811|34
ATATATATATATATATATATATATATATATATAT

>189987813|32
ATATATATATATATATATATATATATATATAT

>189987815|30
ATATATATATATATATATATATATATATAT

>189987817|28
ATATATATATATATATATATATATATAT

>189987819|26
ATATATATATATATATATATATATAT

>189987821|24
ATATATATATATATATATATATAT

>189987823|22
ATATATATATATATATATATAT

>189987825|20
ATATATATATATATATATAT

>190026283|20
TTACATGTAATTACATGTAA

>190029113|24
TATATATATATATATATATATATA

>190029113|20
TATATATATATATATATATA

>190059169|20
AATTAATTAATTAATTAATT

>190121622|20
ATATATATATATATATATAT

>190172881|64
ATATATATATATATATATATATATATATATATATATATATATATATATATATATATATATATAT

>190246218|30
TATATATATATATATATATATATATATATA

>190270336|30
TATATATATATATATATATATATATATATA

>190334934|36
GTGTATATATATATATATATATATATATATATACAC

>190356748|20
CAGGACAACATGTTGTCCTG

>190365844|26
ATATATATATATATATATATATATAT

>190365844|24
ATATATATATATATATATATATAT

>190365844|22
ATATATATATATATATATATAT

>190365844|20
ATATATATATATATATATAT

>190381526|20
TATATATATATATATATATA

>190408437|20
TATATTAATTAATTAATATA

>190451530|20
ATATATATACGTATATATAT

>190451564|20
ATATATATACGTATATATAT

>190511456|58
TATATATATATATATATATATATATATATATATATATATATATATATATATATATATA

>190511456|56
TATATATATATATATATATATATATATATATATATATATATATATATATATATATA

>190511456|54
TATATATATATATATATATATATATATATATATATATATATATATATATATATA

>190511456|52
TATATATATATATATATATATATATATATATATATATATATATATATATATA

>190511456|50
TATATATATATATATATATATATATATATATATATATATATATATATATA

>190511456|48
TATATATATATATATATATATATATATATATATATATATATATATATA

>190511456|46
TATATATATATATATATATATATATATATATATATATATATATATA

>190511456|44
TATATATATATATATATATATATATATATATATATATATATATA

>190511456|42
TATATATATATATATATATATATATATATATATATATATATA

>190511456|40
TATATATATATATATATATATATATATATATATATATATA

>190511456|38
TATATATATATATATATATATATATATATATATATATA

>190511456|36
TATATATATATATATATATATATATATATATATATA

>190511456|34
TATATATATATATATATATATATATATATATATA

>190511456|32
TATATATATATATATATATATATATATATATA

>190511456|30
TATATATATATATATATATATATATATATA

>190511456|28
TATATATATATATATATATATATATATA

>190511456|26
TATATATATATATATATATATATATA

>190511456|24
TATATATATATATATATATATATA

>190511456|22
TATATATATATATATATATATA

>190511456|20
TATATATATATATATATATA

>190608415|22
AAAGAACAAGATCTTGTTCTTT

>190664036|64
ATATATATATATATATATATACGTATATATATATATATATACGTATATATATATATATATATAT

>190664036|20
ATATATATATATATATATAT

>190664080|22
ATATATATATATATATATATAT

>190739820|46
ATATATATATATATATATATATATATATATATATATATATATATAT

>190739821|46
TATATATATATATATATATATATATATATATATATATATATATATA

>190929703|26
AGTTTTATATATATATATATAAAACT

>191058485|24
TATATACACATATATGTGTATATA

>191070207|24
GTTATATATATATATATATATAAC

>191085684|20
TATATATATATATATATATA

>191203775|36
TATATATATATTATATATATATATAATATATATATA

>191209838|22
ATATATATATATATATATATAT

>191209838|20
ATATATATATATATATATAT

>191229956|26
ATATATATATATATATATATATATAT

>191229956|24
ATATATATATATATATATATATAT

>191462613|34
TATATATATATATATATATATATATATATATATA

>191462614|34
ATATATATATATATATATATATATATATATATAT

>191466605|20
ATATATACATATGTATATAT

>191472161|28
ATATATATATATATATATATATATATAT

>191608127|20
GTGTGTGTATATACACACAC

>191793925|24
GTGTATATATATATATATATACAC

>191794211|38
ATATATATATATATATATATATATATATATATATATAT

>191794213|36
ATATATATATATATATATATATATATATATATATAT

>191794215|34
ATATATATATATATATATATATATATATATATAT

>191794217|32
ATATATATATATATATATATATATATATATAT

>191794219|30
ATATATATATATATATATATATATATATAT

>191794221|28
ATATATATATATATATATATATATATAT

>191794223|26
ATATATATATATATATATATATATAT

>191794225|24
ATATATATATATATATATATATAT

>191794227|22
ATATATATATATATATATATAT

>191794229|20
ATATATATATATATATATAT

>191797577|56
ATATATATATATATATATATATATATATATATATATATATATATATATATATATAT

>191797577|54
ATATATATATATATATATATATATATATATATATATATATATATATATATATAT

>191797577|52
ATATATATATATATATATATATATATATATATATATATATATATATATATAT

>191797577|50
ATATATATATATATATATATATATATATATATATATATATATATATATAT

>191797577|48
ATATATATATATATATATATATATATATATATATATATATATATATAT

>191797577|46
ATATATATATATATATATATATATATATATATATATATATATATAT

>191797577|44
ATATATATATATATATATATATATATATATATATATATATATAT

>191797577|42
ATATATATATATATATATATATATATATATATATATATATAT

>191797577|40
ATATATATATATATATATATATATATATATATATATATAT

>191797577|38
ATATATATATATATATATATATATATATATATATATAT

>191797577|36
ATATATATATATATATATATATATATATATATATAT

>191797577|34
ATATATATATATATATATATATATATATATATAT

>191797577|32
ATATATATATATATATATATATATATATATAT

>191797577|30
ATATATATATATATATATATATATATATAT

>191797577|28
ATATATATATATATATATATATATATAT

>191797577|26
ATATATATATATATATATATATATAT

>191797577|24
ATATATATATATATATATATATAT

>191797577|22
ATATATATATATATATATATAT

>191797577|20
ATATATATATATATATATAT

>191853491|22
ATATATGTATATATACATATAT

>191907624|20
TATATATATATATATATATA

>191922194|22
TATTCTAGAATATTCTAGAATA

>191923002|22
ATATATATATATATATATATAT

>191923003|22
TATATATATATATATATATATA

>192107428|38
ATGTATTTGATATATATATATATATATATCAAATACAT

>192212625|20
TTATTTAATATATTAAATAA

>192265832|30
TATATATATATATATATATATATATATATA

>192265833|30
ATATATATATATATATATATATATATATAT

>192265835|28
ATATATATATATATATATATATATATAT

>192265837|26
ATATATATATATATATATATATATAT

>192265839|24
ATATATATATATATATATATATAT

>192265841|22
ATATATATATATATATATATAT

>192265843|20
ATATATATATATATATATAT

>192328789|20
ATATATATATATATATATAT

>192356449|34
TATATATATATATATATATATATATATATATATA

>192356449|32
TATATATATATATATATATATATATATATATA

>192356449|30
TATATATATATATATATATATATATATATA

>192356449|28
TATATATATATATATATATATATATATA

>192356449|26
TATATATATATATATATATATATATA

>192356449|24
TATATATATATATATATATATATA

>192356449|22
TATATATATATATATATATATA

>192356449|20
TATATATATATATATATATA

>192356450|34
ATATATATATATATATATATATATATATATATAT

>192356452|32
ATATATATATATATATATATATATATATATAT

>192356454|30
ATATATATATATATATATATATATATATAT

>192356456|28
ATATATATATATATATATATATATATAT

>192356458|26
ATATATATATATATATATATATATAT

>192356460|24
ATATATATATATATATATATATAT

>192356462|22
ATATATATATATATATATATAT

>192356464|20
ATATATATATATATATATAT

>192596655|44
ATATATATATATATATATATATATATATATATATATATATATAT

>192596655|42
ATATATATATATATATATATATATATATATATATATATATAT

>192596655|40
ATATATATATATATATATATATATATATATATATATATAT

>192596655|38
ATATATATATATATATATATATATATATATATATATAT

>192596655|36
ATATATATATATATATATATATATATATATATATAT

>192596655|34
ATATATATATATATATATATATATATATATATAT

>192596655|32
ATATATATATATATATATATATATATATATAT

>192596655|30
ATATATATATATATATATATATATATATAT

>192596655|28
ATATATATATATATATATATATATATAT

>192596655|26
ATATATATATATATATATATATATAT

>192596655|24
ATATATATATATATATATATATAT

>192596655|22
ATATATATATATATATATATAT

>192596655|20
ATATATATATATATATATAT

>192596656|44
TATATATATATATATATATATATATATATATATATATATATATA

>192718114|20
TAATAAGTAATTACTTATTA

>192747849|38
ATATATATATATATATATATATATATATATATATATAT

>192747850|38
TATATATATATATATATATATATATATATATATATATA

>192787431|24
ATATATATATATATATATATATAT

>192787433|22
ATATATATATATATATATATAT

>192787435|20
ATATATATATATATATATAT

>192832112|20
ATATATATATATATATATAT

>192832113|20
TATATATATATATATATATA

>193015815|20
TAAATTTATATATAAATTTA

>193064827|24
TTTATATATATATATATATATAAA

>193065181|22
ATTAAGTCATTAATGACTTAAT

>193130777|20
ATATATAATATATTATATAT

>193130816|20
ATATATAATATATTATATAT

>193131496|20
GTGTATATATATATATACAC

>193194375|30
GATATATATATATATATATATATATATATC

>193194376|26
ATATATATATATATATATATATATAT

>193194376|24
ATATATATATATATATATATATAT

>193194376|22
ATATATATATATATATATATAT

>193194376|20
ATATATATATATATATATAT

>193194378|26
ATATATATATATATATATATATATAT

>193203469|22
TAAATATATATATATATATTTA

>193434854|26
ATATATACTATATATATAGTATATAT

>193533322|28
ATATATACACATATATATGTGTATATAT

>193729366|40
TATATATATATATATATATATATATATATATATATATATA

>193729368|38
TATATATATATATATATATATATATATATATATATATA

>193729370|36
TATATATATATATATATATATATATATATATATATA

>193729372|34
TATATATATATATATATATATATATATATATATA

>193729374|32
TATATATATATATATATATATATATATATATA

>193729376|30
TATATATATATATATATATATATATATATA

>193729378|28
TATATATATATATATATATATATATATA

>193729380|26
TATATATATATATATATATATATATA

>193729382|24
TATATATATATATATATATATATA

>193729384|22
TATATATATATATATATATATA

>193729386|20
TATATATATATATATATATA

>193736419|22
CAATCTGATCTAGATCAGATTG

>193865717|24
TATATATATATATATATATATATA

>193865718|24
ATATATATATATATATATATATAT

>193903853|22
TATATATATATATATATATATA

>193903853|20
TATATATATATATATATATA

>193903856|20
ATATATATATATATATATAT

>193910268|34
TATATATATATATATATATATATATATATATATA

>193954274|30
ATATATATATATATATATATATATATATAT

>193954274|28
ATATATATATATATATATATATATATAT

>193954274|26
ATATATATATATATATATATATATAT

>193954274|24
ATATATATATATATATATATATAT

>193954274|22
ATATATATATATATATATATAT

>193954274|20
ATATATATATATATATATAT

>194181828|36
AAATATATATATATATATATATATATATATATATTT

>194183933|20
ACATTTACAATTGTAAATGT

>194209350|22
ATATATGTATATATACATATAT

>194209466|22
AATGTGTATATATATACACATT

>194269552|20
CAGGGTATACGTATACCCTG

>194286479|24
ATATATATATGATCATATATATAT

>194311316|26
TAAATATATATAATTATATATATTTA

>194451152|28
ATAATATATATTATATAATATATATTAT

>194463063|28
ATATACACACATATATATGTGTGTATAT

>194463796|46
TATATATATATATATATATATATATATATATATATATATATATATA

>194508981|40
TATATATATATATATATATATATATATATATATATATATA

>194508981|38
TATATATATATATATATATATATATATATATATATATA

>194508981|36
TATATATATATATATATATATATATATATATATATA

>194508981|34
TATATATATATATATATATATATATATATATATA

>194508981|32
TATATATATATATATATATATATATATATATA

>194508981|30
TATATATATATATATATATATATATATATA

>194508981|28
TATATATATATATATATATATATATATA

>194508981|26
TATATATATATATATATATATATATA

>194508981|24
TATATATATATATATATATATATA

>194508981|22
TATATATATATATATATATATA

>194508981|20
TATATATATATATATATATA

>194647286|26
TATATATATATATATATATATATATA

>194647287|26
ATATATATATATATATATATATATAT

>194673445|22
AATATATATATATATATATATT

>194748793|20
CACGCCATTGCAATGGCGTG

>194814677|32
TATATATATATATATATATATATATATATATA

>194833649|26
TATATATATATATATATATATATATA

>194877546|42
TTATATATATATATATATATATATATATATATATATATATAA

>194877547|38
TATATATATATATATATATATATATATATATATATATA

>194881908|44
TATATATATATATTATATATATATATATATAATATATATATATA

>194881939|22
ATATATATATATATATATATAT

>194881939|20
ATATATATATATATATATAT

>194881940|22
TATATATATATATATATATATA

>194890309|28
TAATAAACATATATATATATGTTTATTA

>194922725|46
TGGTATATATATATATATATATATATATATATATATATATATACCA

>194922728|38
TATATATATATATATATATATATATATATATATATATA

>194922728|36
TATATATATATATATATATATATATATATATATATA

>194922728|34
TATATATATATATATATATATATATATATATATA

>194922728|32
TATATATATATATATATATATATATATATATA

>194922728|30
TATATATATATATATATATATATATATATA

>194922728|28
TATATATATATATATATATATATATATA

>194922728|26
TATATATATATATATATATATATATA

>194922728|24
TATATATATATATATATATATATA

>194922728|22
TATATATATATATATATATATA

>194922728|20
TATATATATATATATATATA

>194922730|38
TATATATATATATATATATATATATATATATATATATA

>194922732|36
TATATATATATATATATATATATATATATATATATA

>194922734|34
TATATATATATATATATATATATATATATATATA

>194922736|32
TATATATATATATATATATATATATATATATA

>194922738|30
TATATATATATATATATATATATATATATA

>194922740|28
TATATATATATATATATATATATATATA

>194922742|26
TATATATATATATATATATATATATA

>194922744|24
TATATATATATATATATATATATA

>194922746|22
TATATATATATATATATATATA

>194922748|20
TATATATATATATATATATA

>194991827|20
TATATATATGCATATATATA

>195013906|22
GTGTGTATATATATATACACAC

>195189887|44
ATATATATATATATATATATATATATATATATATATATATATAT

>195512460|34
TATATATATATATATATATATATATATATATATA

>195538921|20
TGGGAAAAGATCTTTTCCCA

>195581794|20
ATATATATATATATATATAT

>195581795|22
TATATATATATATATATATATA

>195746747|22
ATATATATATATATATATATAT

>195746747|20
ATATATATATATATATATAT

>195777594|36
TATATATATATATATATATATATATATATATATATA

>195777594|34
TATATATATATATATATATATATATATATATATA

>195777594|32
TATATATATATATATATATATATATATATATA

>195777594|30
TATATATATATATATATATATATATATATA

>195777594|28
TATATATATATATATATATATATATATA

>195777594|26
TATATATATATATATATATATATATA

>195777594|24
TATATATATATATATATATATATA

>195777594|22
TATATATATATATATATATATA

>195777594|20
TATATATATATATATATATA

>195777595|36
ATATATATATATATATATATATATATATATATATAT

>195801701|22
ATATATGTATATATACATATAT

>195802190|24
ATTTATAGTATATATACTATAAAT

>195802217|24
ATTTATAGTATATATACTATAAAT

>195810312|22
ATATATATATATATATATATAT

>195810312|20
ATATATATATATATATATAT

>195810313|22
TATATATATATATATATATATA

>195811794|26
ATATATATATATATATATATATATAT

>195811796|26
ATATATATATATATATATATATATAT

>195814566|40
TATATATATATATATATATATATATATATATATATATATA

>195814567|40
ATATATATATATATATATATATATATATATATATATATAT

>195814569|38
ATATATATATATATATATATATATATATATATATATAT

>195814571|36
ATATATATATATATATATATATATATATATATATAT

>195814573|34
ATATATATATATATATATATATATATATATATAT

>195814575|32
ATATATATATATATATATATATATATATATAT

>195814577|30
ATATATATATATATATATATATATATATAT

>195814579|28
ATATATATATATATATATATATATATAT

>195814581|26
ATATATATATATATATATATATATAT

>195814583|24
ATATATATATATATATATATATAT

>195814585|22
ATATATATATATATATATATAT

>195814587|20
ATATATATATATATATATAT

>195891911|32
ATATATATATATATATATATATATATATATAT

>195891913|30
ATATATATATATATATATATATATATATAT

>195891915|28
ATATATATATATATATATATATATATAT

>195891917|26
ATATATATATATATATATATATATAT

>195891919|24
ATATATATATATATATATATATAT

>195891921|22
ATATATATATATATATATATAT

>195891923|20
ATATATATATATATATATAT

>195907104|20
ATATGTATATATATACATAT

>195909987|22
TATAGATTATATATAATCTATA

>196117025|34
ATATATATATATATATATATATATATATATATAT

>196117025|32
ATATATATATATATATATATATATATATATAT

>196136564|24
GTATATATATATATATATATATAC

>196136565|20
TATATATATATATATATATA

>196144481|24
AATATATATTAGCTAATATATATT

>196225840|22
ATATATATATATATATATATAT

>196311551|26
TATATATATATATATATATATATATA

>196311551|24
TATATATATATATATATATATATA

>196311551|22
TATATATATATATATATATATA

>196311551|20
TATATATATATATATATATA

>196311552|26
ATATATATATATATATATATATATAT

>196354900|26
AAAATATATATATATATATATATTTT

>196404270|42
TATATATATATATATATATATATATATATATATATATATATA

>196406170|22
TATATAAATATATATTTATATA

>196451862|22
ACAGGACATATATATGTCCTGT

>196534718|28
TATACATATATATATATATATATGTATA

>196565187|44
TATATATATATATATATATATATATATATATATATATATATATA

>196565188|44
ATATATATATATATATATATATATATATATATATATATATATAT

>196565190|42
ATATATATATATATATATATATATATATATATATATATATAT

>196565192|40
ATATATATATATATATATATATATATATATATATATATAT

>196565194|38
ATATATATATATATATATATATATATATATATATATAT

>196565196|36
ATATATATATATATATATATATATATATATATATAT

>196565198|34
ATATATATATATATATATATATATATATATATAT

>196565200|32
ATATATATATATATATATATATATATATATAT

>196565202|30
ATATATATATATATATATATATATATATAT

>196565204|28
ATATATATATATATATATATATATATAT

>196565206|26
ATATATATATATATATATATATATAT

>196565208|24
ATATATATATATATATATATATAT

>196565210|22
ATATATATATATATATATATAT

>196565212|20
ATATATATATATATATATAT

>196661159|20
TGTGTGTGTATACACACACA

>196741789|20
CTATATATATATATATATAG

>196742826|22
ATATATATATATATATATATAT

>196772931|48
TATATATATATATATATATATATATATATATATATATATATATATATA

>196793879|32
TATATATATATATATATATATATATATATATA

>196793880|32
ATATATATATATATATATATATATATATATAT

>196854632|26
ATATATATGATATATATCATATATAT

>196854641|28
ATATATATCATATATATATGATATATAT

>196854663|26
ATATATATGATATATATCATATATAT

>196854672|26
ATATATATCATATATATGATATATAT

>196854690|34
ATATATATATATGATATATATCATATATATATAT

>196897826|34
ATATATATATATATATATATATATATATATATAT

>196897828|32
ATATATATATATATATATATATATATATATAT

>196897830|30
ATATATATATATATATATATATATATATAT

>196897832|28
ATATATATATATATATATATATATATAT

>196897834|26
ATATATATATATATATATATATATAT

>196897836|24
ATATATATATATATATATATATAT

>196897838|22
ATATATATATATATATATATAT

>196897840|20
ATATATATATATATATATAT

>196968813|42
GTATATATATATATATATATATATATATATATATATATATAC

>196968814|38
TATATATATATATATATATATATATATATATATATATA

>197101885|20
ATAAATATATATATATTTAT

>197114976|20
ATATATATATATATATATAT

>197114979|20
TATATATATATATATATATA

>197149119|20
ACATTAGTGTACACTAATGT

>197152187|22
ATGTATACATATATGTATACAT

>197221669|44
TATATATATATATATATATATATATATATATATATATATATATA

>197221670|44
ATATATATATATATATATATATATATATATATATATATATATAT

>197278075|20
TATATACATATATGTATATA

>197498334|40
ATATATATATATATATATATATATATATATATATATATAT

>197498334|38
ATATATATATATATATATATATATATATATATATATAT

>197498334|36
ATATATATATATATATATATATATATATATATATAT

>197498334|34
ATATATATATATATATATATATATATATATATAT

>197498334|32
ATATATATATATATATATATATATATATATAT

>197498334|30
ATATATATATATATATATATATATATATAT

>197498334|28
ATATATATATATATATATATATATATAT

>197498334|26
ATATATATATATATATATATATATAT

>197498334|24
ATATATATATATATATATATATAT

>197498334|22
ATATATATATATATATATATAT

>197498334|20
ATATATATATATATATATAT

>197650154|22
TATATGAATTTAAATTCATATA

>197660040|20
CATTAAAATATATTTTAATG

>197682932|28
TATAATATATTATATATAATATATTATA

>197682945|30
ATATAATATATTATATATAATATATTATAT

>197683019|28
ATATAATATATTATATAATATATTATAT

>197683036|24
ATATATTATATGCATATAATATAT

>197693384|22
ATTTTAAAATTAATTTTAAAAT

>197695089|22
TCATTCATATATATATGAATGA

>197714738|42
TATATATATTATATATATATATATATATATATAATATATATA

>197714747|20
TATATATATATATATATATA

>197714751|20
TATATATATATATATATATA

>197962631|28
ATATAGATATAGATATCTATATCTATAT

>198015445|22
TGTGTGTGTATATACACACACA

>198113645|20
TATATATATATATATATATA

>198178156|46
TATGTGTGTGTGTATATATATATATATATATATACACACACACATA

>198193777|22
ATTTTATATATATATATAAAAT

>198221659|36
TATATATATATATATATATATATATATATATATATA

>198221659|34
TATATATATATATATATATATATATATATATATA

>198221659|32
TATATATATATATATATATATATATATATATA

>198221659|30
TATATATATATATATATATATATATATATA

>198221659|28
TATATATATATATATATATATATATATA

>198221659|26
TATATATATATATATATATATATATA

>198221659|24
TATATATATATATATATATATATA

>198221659|22
TATATATATATATATATATATA

>198221659|20
TATATATATATATATATATA

>198405440|20
TATATATATATATATATATA

>198409256|20
TATATATATATATATATATA

>198485927|20
TGTGTGTGTATACACACACA

>198498326|20
ATATATATATATATATATAT

>198524969|20
ATATATATATATATATATAT

>198629160|36
ATATATATATATATATATATATATATATATATATAT

>198629162|36
ATATATATATATATATATATATATATATATATATAT

>198629164|34
ATATATATATATATATATATATATATATATATAT

>198629166|32
ATATATATATATATATATATATATATATATAT

>198629168|30
ATATATATATATATATATATATATATATAT

>198629170|28
ATATATATATATATATATATATATATAT

>198629172|26
ATATATATATATATATATATATATAT

>198629174|24
ATATATATATATATATATATATAT

>198629176|22
ATATATATATATATATATATAT

>198629178|20
ATATATATATATATATATAT

>198692243|20
TATATATATATATATATATA

>198822515|20
ATATATATATATATATATAT

>198891680|50
ATATATATATATATATATATATATATATATATATATATATATATATATAT

>198891680|48
ATATATATATATATATATATATATATATATATATATATATATATATAT

>198891680|46
ATATATATATATATATATATATATATATATATATATATATATATAT

>198891680|44
ATATATATATATATATATATATATATATATATATATATATATAT

>198891680|42
ATATATATATATATATATATATATATATATATATATATATAT

>198891680|40
ATATATATATATATATATATATATATATATATATATATAT

>198891680|38
ATATATATATATATATATATATATATATATATATATAT

>198891680|36
ATATATATATATATATATATATATATATATATATAT

>198891680|34
ATATATATATATATATATATATATATATATATAT

>198891680|32
ATATATATATATATATATATATATATATATAT

>198891680|30
ATATATATATATATATATATATATATATAT

>198891680|28
ATATATATATATATATATATATATATAT

>198891680|26
ATATATATATATATATATATATATAT

>198891680|24
ATATATATATATATATATATATAT

>198891680|22
ATATATATATATATATATATAT

>198891680|20
ATATATATATATATATATAT

>199068881|30
ATATATATATATATATATATATATATATAT

>199068881|28
ATATATATATATATATATATATATATAT

>199068881|26
ATATATATATATATATATATATATAT

>199068881|24
ATATATATATATATATATATATAT

>199068881|22
ATATATATATATATATATATAT

>199068881|20
ATATATATATATATATATAT

>199068883|30
ATATATATATATATATATATATATATATAT

>199068885|28
ATATATATATATATATATATATATATAT

>199068887|26
ATATATATATATATATATATATATAT

>199068889|24
ATATATATATATATATATATATAT

>199068891|22
ATATATATATATATATATATAT

>199068893|20
ATATATATATATATATATAT

>199181292|34
ATATATATATATATATATATATATATATATATAT

>199181292|32
ATATATATATATATATATATATATATATATAT

>199181292|30
ATATATATATATATATATATATATATATAT

>199181292|28
ATATATATATATATATATATATATATAT

>199181292|26
ATATATATATATATATATATATATAT

>199181292|24
ATATATATATATATATATATATAT

>199181292|22
ATATATATATATATATATATAT

>199181292|20
ATATATATATATATATATAT

>199181293|34
TATATATATATATATATATATATATATATATATA

>199447736|24
TATATACTATATATATAGTATATA

>199447980|32
TATATATATACTATATATATAGTATATATATA

>199742340|20
AAAAAAAAAATTTTTTTTTT

>199768136|40
TATATATATATATATATATATATATATATATATATATATA

>199768136|38
TATATATATATATATATATATATATATATATATATATA

>199768136|36
TATATATATATATATATATATATATATATATATATA

>199768136|34
TATATATATATATATATATATATATATATATATA

>199768136|32
TATATATATATATATATATATATATATATATA

>199768136|30
TATATATATATATATATATATATATATATA

>199768136|28
TATATATATATATATATATATATATATA

>199768136|26
TATATATATATATATATATATATATA

>199768136|24
TATATATATATATATATATATATA

>199768136|22
TATATATATATATATATATATA

>199768136|20
TATATATATATATATATATA

>199768139|38
ATATATATATATATATATATATATATATATATATATAT

>199768141|36
ATATATATATATATATATATATATATATATATATAT

>199768143|34
ATATATATATATATATATATATATATATATATAT

>199768145|32
ATATATATATATATATATATATATATATATAT

>199768147|30
ATATATATATATATATATATATATATATAT

>199768149|28
ATATATATATATATATATATATATATAT

>199768151|26
ATATATATATATATATATATATATAT

>199768153|24
ATATATATATATATATATATATAT

>199768155|22
ATATATATATATATATATATAT

>199768157|20
ATATATATATATATATATAT

>199892946|28
ATATATATATATATATATATATATATAT

>199892947|28
TATATATATATATATATATATATATATA

>199899925|20
TTTATATATATATATATAAA

>199919950|22
TATATATATATATATATATATA

>199919950|20
TATATATATATATATATATA

>199958934|20
GAAAAAAAAATTTTTTTTTC

>200042364|26
ATATATATATATATATATATATATAT

>200042366|24
ATATATATATATATATATATATAT

>200042368|22
ATATATATATATATATATATAT

>200042370|20
ATATATATATATATATATAT

>200042397|22
TATATATATATATATATATATA

>200042398|22
ATATATATATATATATATATAT

>200042400|20
ATATATATATATATATATAT

>200243038|42
TATATATATATATATATATATATATATATATATATATATATA

>200243039|42
ATATATATATATATATATATATATATATATATATATATATAT

>200243041|40
ATATATATATATATATATATATATATATATATATATATAT

>200243043|38
ATATATATATATATATATATATATATATATATATATAT

>200243045|36
ATATATATATATATATATATATATATATATATATAT

>200243047|34
ATATATATATATATATATATATATATATATATAT

>200243049|32
ATATATATATATATATATATATATATATATAT

>200243051|30
ATATATATATATATATATATATATATATAT

>200243053|28
ATATATATATATATATATATATATATAT

>200243055|26
ATATATATATATATATATATATATAT

>200243057|24
ATATATATATATATATATATATAT

>200243059|22
ATATATATATATATATATATAT

>200243061|20
ATATATATATATATATATAT

>200243088|48
ATATATATATATATTCTTCATATATATATGAAGAATATATATATATAT

>200243113|32
ATATGAAGAATATATATATATATTCTTCATAT

>200555920|26
TATATATATATATATATATATATATA

>200786294|20
GTGTGTGTATATACACACAC

>200837933|20
ACATATTTATATAAATATGT

>200886976|32
TATATATATATATATATATATATATATATATA

>200886978|30
TATATATATATATATATATATATATATATA

>201134280|28
ATATATATATATATATATATATATATAT

>201158448|20
AGAACACCCTAGGGTGTTCT

>201828309|24
ATATATATATATATATATATATAT

>201828309|22
ATATATATATATATATATATAT

>201828309|20
ATATATATATATATATATAT

>201828310|26
TATATATATATATATATATATATATA

>201870789|44
TATATATATATATACACATATATATATGTGTATATATATATATA

>201902724|26
TATATATATATATATATATATATATA

>201902724|24
TATATATATATATATATATATATA

>201902724|22
TATATATATATATATATATATA

>201902724|20
TATATATATATATATATATA

>201902725|28
ATATATATATATATATATATATATATAT

>201902727|26
ATATATATATATATATATATATATAT

>201902729|24
ATATATATATATATATATATATAT

>201902731|22
ATATATATATATATATATATAT

>201902733|20
ATATATATATATATATATAT

>201931015|20
TGTCAGAGTATACTCTGACA

>201935981|30
ATATATATAACATATATATGTTATATATAT

>202141882|22
ATTATATATAATTATATATAAT

>202141956|24
ATTATATATAATATTATATATAAT

>202142313|24
ATATATATATATATATATATATAT

>202142313|22
ATATATATATATATATATATAT

>202142313|20
ATATATATATATATATATAT

>202295104|32
AGAAGAAAGGAAGTGGCCACTTCCTTTCTTCT

>202315132|24
TATATATATATATATATATATATA

>202315132|22
TATATATATATATATATATATA

>202315136|20
TATATATATATATATATATA

>202415365|20
TATATATATATATATATATA

>202415366|20
ATATATATATATATATATAT

>202517937|28
TATATATATATATATATATATATATATA

>202517939|26
TATATATATATATATATATATATATA

>202745011|22
TATATATATATATATATATATA

>202745013|20
TATATATATATATATATATA

>202819224|20
TTAATTAATTAATTAATTAA

>203237416|32
ATATATATATATATATATATATATATATATAT

>203237417|32
TATATATATATATATATATATATATATATATA

>203429219|24
ACAAGTACTTAATTAAGTACTTGT

>203446153|20
CCTCTCTATTAATAGAGAGG

>203499831|20
GTGATACACATGTGTATCAC

>203623087|30
AAATATATATATATATATATATATATATTT

>203732974|24
AAAAAAAAAAAATTTTTTTTTTTT

>203859403|22
TATATATATATATATATATATA

>203859403|20
TATATATATATATATATATA

>204105532|24
TATATATATATATATATATATATA

>204105535|22
ATATATATATATATATATATAT

>204105537|20
ATATATATATATATATATAT

>204112247|20
ATGGGGGAGGCCTCCCCCAT

>204169428|20
TATATATATATATATATATA

>204169429|20
ATATATATATATATATATAT

>204177453|20
TATATATGTATACATATATA

>204188370|20
TATATATATATATATATATA

>204204083|58
TATATATATATATATATATATATATATATATATATATATATATATATATATATATATA

>204307421|22
ATGTAAAAGAATTCTTTTACAT

>204409895|22
ATATATATATATATATATATAT

>204515096|22
TTCTAAATTTTAAAATTTAGAA

>204550342|26
ATATATATATATATATATATATATAT

>204703896|22
ATGAGGAGCTGCAGCTCCTCAT

>204846125|32
TATATATATATATATATATATATATATATATA

>204846127|30
TATATATATATATATATATATATATATATA

>204846129|28
TATATATATATATATATATATATATATA

>204846131|26
TATATATATATATATATATATATATA

>204846133|24
TATATATATATATATATATATATA

>204846135|22
TATATATATATATATATATATA

>204846137|20
TATATATATATATATATATA

>204895510|26
ATATATATATATATATATATATATAT

>204953511|26
ATATATATATATATATATATATATAT

>204953511|24
ATATATATATATATATATATATAT

>204953511|22
ATATATATATATATATATATAT

>204953511|20
ATATATATATATATATATAT

>205062608|54
ATATATATATATATATATATATATATATATATATATATATATATATATATATAT

>205062609|54
TATATATATATATATATATATATATATATATATATATATATATATATATATATA

>205363498|28
AATTAATTAATTAATTAATTAATTAATT

>205502066|30
TATATATATATATATATATATATATATATA

>205502068|28
TATATATATATATATATATATATATATA

>205502070|26
TATATATATATATATATATATATATA

>205502072|24
TATATATATATATATATATATATA

>205502074|22
TATATATATATATATATATATA

>205502076|20
TATATATATATATATATATA

>206563398|28
TAAATATATATTTATAAATATATATTTA

>206696931|30
TATATATTTTATATATATATAAAATATATA

>206696961|24
AAATATATTATATATAATATATTT

>206697058|20
ATATATTATATATAATATAT

>206697104|20
ATATATTATATATAATATAT

>206697150|20
ATATATTATATATAATATAT

>206814786|24
TATGGTATATATATATATACCATA

>206864828|22
ATATATATATATATATATATAT

>206864829|22
TATATATATATATATATATATA

>206955191|22
TATATACATATATATGTATATA

>206955217|22
TATATACATATATATGTATATA

>206955243|22
TATATACATATATATGTATATA

>206955269|22
TATATACATATATATGTATATA

>206955345|22
TATATACATATATATGTATATA

>206955371|22
TATATACATATATATGTATATA

>207228987|20
TATATATATATATATATATA

>207228989|20
TATATATATATATATATATA

>207234511|36
TATATATATATATATATATATATATATATATATATA

>207234512|36
ATATATATATATATATATATATATATATATATATAT

>207387340|44
ATATATATATATATATATATATATATATATATATATATATATAT

>207387341|44
TATATATATATATATATATATATATATATATATATATATATATA

>207627051|20
ACATATATGTACATATATGT

>207695153|20
ATATATATATATATATATAT

>207711439|28
ATATATATATATATATATATATATATAT

>207711439|26
ATATATATATATATATATATATATAT

>207711439|24
ATATATATATATATATATATATAT

>207711439|22
ATATATATATATATATATATAT

>207711439|20
ATATATATATATATATATAT

>207711441|28
ATATATATATATATATATATATATATAT

>207711443|26
ATATATATATATATATATATATATAT

>207711445|24
ATATATATATATATATATATATAT

>207711447|22
ATATATATATATATATATATAT

>207711449|20
ATATATATATATATATATAT

>207729994|30
ATATATATATATATATATATATATATATAT

>207729994|28
ATATATATATATATATATATATATATAT

>207729994|26
ATATATATATATATATATATATATAT

>207729994|24
ATATATATATATATATATATATAT

>207729994|22
ATATATATATATATATATATAT

>207729994|20
ATATATATATATATATATAT

>207729996|30
ATATATATATATATATATATATATATATAT

>207729998|28
ATATATATATATATATATATATATATAT

>207730000|26
ATATATATATATATATATATATATAT

>207730002|24
ATATATATATATATATATATATAT

>207730004|22
ATATATATATATATATATATAT

>207730006|20
ATATATATATATATATATAT

>207754627|20
ATATGTATACGTATACATAT

>207754764|22
ACATATGTATATATACATATGT

>207790830|24
ATATATATATATATATATATATAT

>207817260|22
TATATATATATATATATATATA

>207817262|20
TATATATATATATATATATA

>207845778|58
GAGACTTCAGCACCTTTATCTTTTCTGATATCAGAAAAGATAAAGGTGCTGAAGTCTC

>208474282|22
ATATATATATATATATATATAT

>208474283|22
TATATATATATATATATATATA

>208474285|20
TATATATATATATATATATA

>208503224|44
ATATATATATATATATATATATATATATATATATATATATATAT

>208525380|20
TGGAGATAACGTTATCTCCA

>208532422|22
TCTCTCATTTGCAAATGAGAGA

>208799186|32
ATATATATATATATATATATATATATATATAT

>208799187|32
TATATATATATATATATATATATATATATATA

>208957838|34
ATATATATATATATATATATATATATATATATAT

>208957838|32
ATATATATATATATATATATATATATATATAT

>208957838|30
ATATATATATATATATATATATATATATAT

>208957838|28
ATATATATATATATATATATATATATAT

>208957838|26
ATATATATATATATATATATATATAT

>208957838|24
ATATATATATATATATATATATAT

>208957838|22
ATATATATATATATATATATAT

>208957838|20
ATATATATATATATATATAT

>208957839|34
TATATATATATATATATATATATATATATATATA

>209157836|20
TATATATATATATATATATA

>209249248|24
TATATATATATATATATATATATA

>209258810|40
CATATATATATATATATATATATATATATATATATATATG

>209258811|36
ATATATATATATATATATATATATATATATATATAT

>209258811|34
ATATATATATATATATATATATATATATATATAT

>209258811|32
ATATATATATATATATATATATATATATATAT

>209258811|30
ATATATATATATATATATATATATATATAT

>209258811|28
ATATATATATATATATATATATATATAT

>209258811|26
ATATATATATATATATATATATATAT

>209258811|24
ATATATATATATATATATATATAT

>209258811|22
ATATATATATATATATATATAT

>209258811|20
ATATATATATATATATATAT

>209258813|36
ATATATATATATATATATATATATATATATATATAT

>209258815|34
ATATATATATATATATATATATATATATATATAT

>209258817|32
ATATATATATATATATATATATATATATATAT

>209258819|30
ATATATATATATATATATATATATATATAT

>209258821|28
ATATATATATATATATATATATATATAT

>209258823|26
ATATATATATATATATATATATATAT

>209258825|24
ATATATATATATATATATATATAT

>209258827|22
ATATATATATATATATATATAT

>209258829|20
ATATATATATATATATATAT

>209293081|32
AAATATATATATATATATATATATATATATTT

>209394430|48
TATATATATATATATATATATATATATATATATATATATATATATATA

>209394431|48
ATATATATATATATATATATATATATATATATATATATATATATATAT

>209394433|46
ATATATATATATATATATATATATATATATATATATATATATATAT

>209394435|44
ATATATATATATATATATATATATATATATATATATATATATAT

>209394437|42
ATATATATATATATATATATATATATATATATATATATATAT

>209394439|40
ATATATATATATATATATATATATATATATATATATATAT

>209394441|38
ATATATATATATATATATATATATATATATATATATAT

>209394443|36
ATATATATATATATATATATATATATATATATATAT

>209394445|34
ATATATATATATATATATATATATATATATATAT

>209394447|32
ATATATATATATATATATATATATATATATAT

>209394449|30
ATATATATATATATATATATATATATATAT

>209394451|28
ATATATATATATATATATATATATATAT

>209394453|26
ATATATATATATATATATATATATAT

>209394455|24
ATATATATATATATATATATATAT

>209394457|22
ATATATATATATATATATATAT

>209394459|20
ATATATATATATATATATAT

>209394655|46
TATATATATATATATATATATATATATATATATATATATATATATA

>209394656|46
ATATATATATATATATATATATATATATATATATATATATATATAT

>209394658|44
ATATATATATATATATATATATATATATATATATATATATATAT

>209394660|42
ATATATATATATATATATATATATATATATATATATATATAT

>209394662|40
ATATATATATATATATATATATATATATATATATATATAT

>209394664|38
ATATATATATATATATATATATATATATATATATATAT

>209394666|36
ATATATATATATATATATATATATATATATATATAT

>209394668|34
ATATATATATATATATATATATATATATATATAT

>209394670|32
ATATATATATATATATATATATATATATATAT

>209394672|30
ATATATATATATATATATATATATATATAT

>209394674|28
ATATATATATATATATATATATATATAT

>209394676|26
ATATATATATATATATATATATATAT

>209394678|24
ATATATATATATATATATATATAT

>209394680|22
ATATATATATATATATATATAT

>209394682|20
ATATATATATATATATATAT

>210051749|20
AATTAATTAATTAATTAATT

>210051751|20
TTAATTAATTAATTAATTAA

>210232773|24
ATATATATATATATATATATATAT

>210232773|22
ATATATATATATATATATATAT

>210232773|20
ATATATATATATATATATAT

>210232774|24
TATATATATATATATATATATATA

>210333033|20
AAAATAAAAATTTTTATTTT

>210407330|20
TTTTTTTTTTAAAAAAAAAA

>210450010|22
ATTAATTAATTAATTAATTAAT

>210500272|32
TATATATATATATATATATATATATATATATA

>210601631|56
TATATATATATATATATATATATATATATATATATATATATATATATATATATATA

>210601631|54
TATATATATATATATATATATATATATATATATATATATATATATATATATATA

>210601631|52
TATATATATATATATATATATATATATATATATATATATATATATATATATA

>210601631|50
TATATATATATATATATATATATATATATATATATATATATATATATATA

>210601631|48
TATATATATATATATATATATATATATATATATATATATATATATATA

>210601631|46
TATATATATATATATATATATATATATATATATATATATATATATA

>210601631|44
TATATATATATATATATATATATATATATATATATATATATATA

>210601631|42
TATATATATATATATATATATATATATATATATATATATATA

>210601631|40
TATATATATATATATATATATATATATATATATATATATA

>210601631|38
TATATATATATATATATATATATATATATATATATATA

>210601631|36
TATATATATATATATATATATATATATATATATATA

>210601631|34
TATATATATATATATATATATATATATATATATA

>210601631|32
TATATATATATATATATATATATATATATATA

>210601631|30
TATATATATATATATATATATATATATATA

>210601631|28
TATATATATATATATATATATATATATA

>210601631|26
TATATATATATATATATATATATATA

>210601631|24
TATATATATATATATATATATATA

>210601631|22
TATATATATATATATATATATA

>210601631|20
TATATATATATATATATATA

>210601633|58
TATATATATATATATATATATATATATATATATATATATATATATATATATATATATA

>210631902|24
AACTCTACCCTTAAGGGTAGAGTT

>210891703|36
TTTATATATAAATATATGCATATATTTATATATAAA

>211030220|22
TATATATATATATATATATATA

>211030220|20
TATATATATATATATATATA

>211040701|24
ACACATATATATATATATATGTGT

>211239399|22
TTAAAAAAAAATTTTTTTTTAA

>211359005|28
ATATATATATATATATATATATATATAT

>211359008|26
TATATATATATATATATATATATATA

>211359010|24
TATATATATATATATATATATATA

>211359012|22
TATATATATATATATATATATA

>211359014|20
TATATATATATATATATATA

>211392466|30
TATATATATATATATATATATATATATATA

>211412817|44
TATATATATATATATATATATATATATATATATATATATATATA

>211412817|42
TATATATATATATATATATATATATATATATATATATATATA

>211412817|40
TATATATATATATATATATATATATATATATATATATATA

>211412817|38
TATATATATATATATATATATATATATATATATATATA

>211412817|36
TATATATATATATATATATATATATATATATATATA

>211412817|34
TATATATATATATATATATATATATATATATATA

>211412817|32
TATATATATATATATATATATATATATATATA

>211412817|30
TATATATATATATATATATATATATATATA

>211412817|28
TATATATATATATATATATATATATATA

>211412817|26
TATATATATATATATATATATATATA

>211412817|24
TATATATATATATATATATATATA

>211412817|22
TATATATATATATATATATATA

>211412817|20
TATATATATATATATATATA

>211412819|44
TATATATATATATATATATATATATATATATATATATATATATA

>211412821|42
TATATATATATATATATATATATATATATATATATATATATA

>211412823|40
TATATATATATATATATATATATATATATATATATATATA

>211412825|38
TATATATATATATATATATATATATATATATATATATA

>211412827|36
TATATATATATATATATATATATATATATATATATA

>211412829|34
TATATATATATATATATATATATATATATATATA

>211412831|32
TATATATATATATATATATATATATATATATA

>211412833|30
TATATATATATATATATATATATATATATA

>211412835|28
TATATATATATATATATATATATATATA

>211412837|26
TATATATATATATATATATATATATA

>211412839|24
TATATATATATATATATATATATA

>211412841|22
TATATATATATATATATATATA

>211412843|20
TATATATATATATATATATA

>211476916|22
AAAATCCTAAATTTAGGATTTT

>211789281|40
TATATATATATATATATATATATATATATATATATATATA

>211789283|38
TATATATATATATATATATATATATATATATATATATA

>211789285|36
TATATATATATATATATATATATATATATATATATA

>211789287|34
TATATATATATATATATATATATATATATATATA

>211789289|32
TATATATATATATATATATATATATATATATA

>211789291|30
TATATATATATATATATATATATATATATA

>211789293|28
TATATATATATATATATATATATATATA

>211789295|26
TATATATATATATATATATATATATA

>211789297|24
TATATATATATATATATATATATA

>211789299|22
TATATATATATATATATATATA

>211789301|20
TATATATATATATATATATA

>211798770|20
ATATATATATATATATATAT

>211871345|24
TATATATATATATATATATATATA

>211906002|20
CATGTATTCATGAATACATG

>211975259|20
TAAAAAAAAATTTTTTTTTA

>212000009|20
ATATATATATATATATATAT

>212060675|20
AAAAAAAAAATTTTTTTTTT

>212147619|32
ATATATATATATATATATATATATATATATAT

>212147620|32
TATATATATATATATATATATATATATATATA

>212192601|20
AATTAATTAATTAATTAATT

>212289833|40
ATATATATATATATATATATATATATATATATATATATAT

>212289834|40
TATATATATATATATATATATATATATATATATATATATA

>212318484|22
ATATATATATATATATATATAT

>212318485|22
TATATATATATATATATATATA

>212869781|22
TGTGTGTGTGTACACACACACA

>212918503|42
TATATATATATATATATATATATATATATATATATATATATA

>212918504|42
ATATATATATATATATATATATATATATATATATATATATAT

>212918543|20
TATGCATATGCATATGCATA

>212980091|36
TATATATATATATATATATATATATATATATATATA

>213012466|26
ATATATTATATATATATATAATATAT

>213292767|76
CATATATATATATATATATATATATATATATATATATATATATATATATATATATATATATATATATATA
TATATG

>213292768|72
ATATATATATATATATATATATATATATATATATATATATATATATATATATATATATATATATATATAT
AT

>213292768|70
ATATATATATATATATATATATATATATATATATATATATATATATATATATATATATATATATATATAT

>213292768|68
ATATATATATATATATATATATATATATATATATATATATATATATATATATATATATATATATATAT

>213292768|66
ATATATATATATATATATATATATATATATATATATATATATATATATATATATATATATATATAT

>213292768|64
ATATATATATATATATATATATATATATATATATATATATATATATATATATATATATATATAT

>213292768|62
ATATATATATATATATATATATATATATATATATATATATATATATATATATATATATATAT

>213292768|60
ATATATATATATATATATATATATATATATATATATATATATATATATATATATATATAT

>213292768|58
ATATATATATATATATATATATATATATATATATATATATATATATATATATATATAT

>213292768|56
ATATATATATATATATATATATATATATATATATATATATATATATATATATATAT

>213292768|54
ATATATATATATATATATATATATATATATATATATATATATATATATATATAT

>213292768|52
ATATATATATATATATATATATATATATATATATATATATATATATATATAT

>213292768|50
ATATATATATATATATATATATATATATATATATATATATATATATATAT

>213292768|48
ATATATATATATATATATATATATATATATATATATATATATATATAT

>213292768|46
ATATATATATATATATATATATATATATATATATATATATATATAT

>213292768|44
ATATATATATATATATATATATATATATATATATATATATATAT

>213292768|42
ATATATATATATATATATATATATATATATATATATATATAT

>213292768|40
ATATATATATATATATATATATATATATATATATATATAT

>213292768|38
ATATATATATATATATATATATATATATATATATATAT

>213292768|36
ATATATATATATATATATATATATATATATATATAT

>213292768|34
ATATATATATATATATATATATATATATATATAT

>213292768|32
ATATATATATATATATATATATATATATATAT

>213292768|30
ATATATATATATATATATATATATATATAT

>213292768|28
ATATATATATATATATATATATATATAT

>213292768|26
ATATATATATATATATATATATATAT

>213292768|24
ATATATATATATATATATATATAT

>213292768|22
ATATATATATATATATATATAT

>213292768|20
ATATATATATATATATATAT

>213292772|70
ATATATATATATATATATATATATATATATATATATATATATATATATATATATATATATATATATATAT

>213292774|68
ATATATATATATATATATATATATATATATATATATATATATATATATATATATATATATATATATAT

>213292776|66
ATATATATATATATATATATATATATATATATATATATATATATATATATATATATATATATATAT

>213292778|64
ATATATATATATATATATATATATATATATATATATATATATATATATATATATATATATATAT

>213292780|62
ATATATATATATATATATATATATATATATATATATATATATATATATATATATATATATAT

>213292782|60
ATATATATATATATATATATATATATATATATATATATATATATATATATATATATATAT

>213292784|58
ATATATATATATATATATATATATATATATATATATATATATATATATATATATATAT

>213292786|56
ATATATATATATATATATATATATATATATATATATATATATATATATATATATAT

>213292788|54
ATATATATATATATATATATATATATATATATATATATATATATATATATATAT

>213292790|52
ATATATATATATATATATATATATATATATATATATATATATATATATATAT

>213292792|50
ATATATATATATATATATATATATATATATATATATATATATATATATAT

>213292794|48
ATATATATATATATATATATATATATATATATATATATATATATATAT

>213292796|46
ATATATATATATATATATATATATATATATATATATATATATATAT

>213292798|44
ATATATATATATATATATATATATATATATATATATATATATAT

>213292800|42
ATATATATATATATATATATATATATATATATATATATATAT

>213292802|40
ATATATATATATATATATATATATATATATATATATATAT

>213292804|38
ATATATATATATATATATATATATATATATATATATAT

>213292806|36
ATATATATATATATATATATATATATATATATATAT

>213292808|34
ATATATATATATATATATATATATATATATATAT

>213292810|32
ATATATATATATATATATATATATATATATAT

>213292812|30
ATATATATATATATATATATATATATATAT

>213292814|28
ATATATATATATATATATATATATATAT

>213292816|26
ATATATATATATATATATATATATAT

>213292818|24
ATATATATATATATATATATATAT

>213292820|22
ATATATATATATATATATATAT

>213292822|20
ATATATATATATATATATAT

>213311121|22
TATATATATATATATATATATA

>213311122|22
ATATATATATATATATATATAT

>213356111|20
CATATATATCGATATATATG

>213356249|20
ATATATATCATGATATATAT

>213501848|34
TATATATATATATATATATATATATATATATATA

>213501848|32
TATATATATATATATATATATATATATATATA

>213501848|30
TATATATATATATATATATATATATATATA

>213501848|28
TATATATATATATATATATATATATATA

>213501848|26
TATATATATATATATATATATATATA

>213501848|24
TATATATATATATATATATATATA

>213501848|22
TATATATATATATATATATATA

>213501848|20
TATATATATATATATATATA

>213501849|36
ATATATATATATATATATATATATATATATATATAT

>213501851|34
ATATATATATATATATATATATATATATATATAT

>213501853|32
ATATATATATATATATATATATATATATATAT

>213501855|30
ATATATATATATATATATATATATATATAT

>213501857|28
ATATATATATATATATATATATATATAT

>213501859|26
ATATATATATATATATATATATATAT

>213501861|24
ATATATATATATATATATATATAT

>213501863|22
ATATATATATATATATATATAT

>213501865|20
ATATATATATATATATATAT

>214021875|22
CTATATGTGTATACACATATAG

>214122977|20
CATATATATATATATATATG

>214168094|52
ATATATATATATATATATATATATATATATATATATATATATATATATATAT

>214168095|52
TATATATATATATATATATATATATATATATATATATATATATATATATATA

>214201198|22
TTTATATATATATATATATAAA

>214234470|20
TATATATATATATATATATA

>214344769|22
TATTAACATATATATGTTAATA

>214392726|20
ATATATATATATATATATAT

>214392727|20
TATATATATATATATATATA

>214440306|24
CTATCTCTCTATATAGAGAGATAG

>214514740|20
ACCTAGGTGGCCACCTAGGT

>214672722|20
GCATATATATATATATATGC

>214738186|20
ATATATATATATATATATAT

>214768729|22
ATATATATATATATATATATAT

>214854473|24
TTTACTTATTTGCAAATAAGTAAA

>214884919|22
ATATATATATATATATATATAT

>214884920|22
TATATATATATATATATATATA

>214991946|20
TATATATATATATATATATA

>215007523|22
TTATATATTATATAATATATAA

>215106698|26
ACATACATATATATATATATGTATGT

>215180341|40
TATATATATATATATATATATATATATATATATATATATA

>215180341|38
TATATATATATATATATATATATATATATATATATATA

>215180341|36
TATATATATATATATATATATATATATATATATATA

>215180341|34
TATATATATATATATATATATATATATATATATA

>215180341|32
TATATATATATATATATATATATATATATATA

>215180341|30
TATATATATATATATATATATATATATATA

>215180341|28
TATATATATATATATATATATATATATA

>215180341|26
TATATATATATATATATATATATATA

>215180341|24
TATATATATATATATATATATATA

>215180341|22
TATATATATATATATATATATA

>215180341|20
TATATATATATATATATATA

>215180342|40
ATATATATATATATATATATATATATATATATATATATAT

>215180529|40
TATATATATATATATATATATATATATATATATATATATA

>215180529|38
TATATATATATATATATATATATATATATATATATATA

>215180529|36
TATATATATATATATATATATATATATATATATATA

>215180529|34
TATATATATATATATATATATATATATATATATA

>215180529|32
TATATATATATATATATATATATATATATATA

>215180529|30
TATATATATATATATATATATATATATATA

>215180529|28
TATATATATATATATATATATATATATA

>215180529|26
TATATATATATATATATATATATATA

>215180529|24
TATATATATATATATATATATATA

>215180529|22
TATATATATATATATATATATA

>215180529|20
TATATATATATATATATATA

>215180533|38
TATATATATATATATATATATATATATATATATATATA

>215180535|36
TATATATATATATATATATATATATATATATATATA

>215180537|34
TATATATATATATATATATATATATATATATATA

>215180539|32
TATATATATATATATATATATATATATATATA

>215180541|30
TATATATATATATATATATATATATATATA

>215180543|28
TATATATATATATATATATATATATATA

>215180545|26
TATATATATATATATATATATATATA

>215180547|24
TATATATATATATATATATATATA

>215180549|22
TATATATATATATATATATATA

>215180551|20
TATATATATATATATATATA

>215282374|20
TATATATATGCATATATATA

>215299084|38
TATATATATATATATATATATATATATATATATATATA

>215403851|24
TATATATATATATATATATATATA

>215403931|20
TATATATATATATATATATA

>215485501|48
ATATATATATATATATATATATATATATATATATATATATATATATAT

>215485502|48
TATATATATATATATATATATATATATATATATATATATATATATATA

>215485504|46
TATATATATATATATATATATATATATATATATATATATATATATA

>215485506|44
TATATATATATATATATATATATATATATATATATATATATATA

>215485508|42
TATATATATATATATATATATATATATATATATATATATATA

>215485510|40
TATATATATATATATATATATATATATATATATATATATA

>215485512|38
TATATATATATATATATATATATATATATATATATATA

>215485514|36
TATATATATATATATATATATATATATATATATATA

>215485516|34
TATATATATATATATATATATATATATATATATA

>215485518|32
TATATATATATATATATATATATATATATATA

>215485520|30
TATATATATATATATATATATATATATATA

>215485522|28
TATATATATATATATATATATATATATA

>215485524|26
TATATATATATATATATATATATATA

>215485526|24
TATATATATATATATATATATATA

>215485528|22
TATATATATATATATATATATA

>215485530|20
TATATATATATATATATATA

>215614591|32
ATATATATATATATATATATATATATATATAT

>215803825|44
TATATATATATATATATATATATATATATATATATATATATATA

>215803826|44
ATATATATATATATATATATATATATATATATATATATATATAT

>215803828|42
ATATATATATATATATATATATATATATATATATATATATAT

>215803830|40
ATATATATATATATATATATATATATATATATATATATAT

>215803832|38
ATATATATATATATATATATATATATATATATATATAT

>215803834|36
ATATATATATATATATATATATATATATATATATAT

>215803836|34
ATATATATATATATATATATATATATATATATAT

>215803838|32
ATATATATATATATATATATATATATATATAT

>215803840|30
ATATATATATATATATATATATATATATAT

>215803842|28
ATATATATATATATATATATATATATAT

>215803844|26
ATATATATATATATATATATATATAT

>215803846|24
ATATATATATATATATATATATAT

>215803848|22
ATATATATATATATATATATAT

>215803850|20
ATATATATATATATATATAT

>215860567|20
ACAATTGTTATAACAATTGT

>216009799|32
ATATATATTATATATATATATATAATATATAT

>216009811|50
TATATATATATAATATATATTATATATATAATATATATTATATATATATA

>216009813|28
TATATATATAATATATATTATATATATA

>216009831|48
TATATATATAATATATATTATATATATATAATATATATTATATATATA

>216009849|32
TATATATATATAATATATATTATATATATATA

>216009861|32
ATATATATTATATATATATATATAATATATAT

>216009885|20
ATATATATATATATATATAT

>216049194|20
AATTAATATATATATTAATT

>216085798|20
TATATATATATATATATATA

>216085835|20
GTATATATATATATATATAC

>216085858|20
TATATATATATATATATATA

>216128438|20
ACTTTAATAATTATTAAAGT

>216250906|26
ATTATATATATAATTATATATATAAT

>216279502|28
TTATATATTTATATATATAAATATATAA

>216404579|36
TATATATATATATTATATATATAATATATATATATA

>216496623|22
TATATATATATATATATATATA

>216496625|20
TATATATATATATATATATA

>216542490|20
GAAATAGAAATTTCTATTTC

>216559884|24
TATATATATATATATATATATATA

>216559887|22
ATATATATATATATATATATAT

>216559889|20
ATATATATATATATATATAT

>216573558|24
TTATATATATATATATATATATAA

>216573559|20
TATATATATATATATATATA

>216803761|20
CACATGTGCATGCACATGTG

>216909330|20
ATATATATATATATATATAT

>216909331|20
TATATATATATATATATATA

>216952521|98
ATATAAATATATATTTATATTTATAAATATAAATATATATTTATATTTATAAATATAAATATATATTTAT
ATTTATAAATATAAATATATATTTATAT

>216952521|72
ATATAAATATATATTTATATTTATAAATATAAATATATATTTATATTTATAAATATAAATATATATTTAT
AT

>216952521|46
ATATAAATATATATTTATATTTATAAATATAAATATATATTTATAT

>216952521|20
ATATAAATATATATTTATAT

>217121856|24
ACCTAATATTAGCTAATATTAGGT

>217277007|26
TAATTAATTAATTAATTAATTAATTA

>217277010|24
TTAATTAATTAATTAATTAATTAA

>217277014|20
TTAATTAATTAATTAATTAA

>217412540|24
AATATATAATATATATTATATATT

>217583201|24
TCTATATCTATATATAGATATAGA

>217606704|22
ATATATATATATATATATATAT

>217657899|20
TATATATATATATATATATA

>217757687|20
ATATATATATATATATATAT

>217757688|20
TATATATATATATATATATA

>217814817|20
TTTTAAATAGCTATTTAAAA

>217817057|20
TATATATATATATATATATA

>217923328|26
TATATATATATATATATATATATATA

>217923329|26
ATATATATATATATATATATATATAT

>217923331|24
ATATATATATATATATATATATAT

>217923333|22
ATATATATATATATATATATAT

>217923335|20
ATATATATATATATATATAT

>217946748|24
ACATATACACATATGTGTATATGT

>218169814|26
CATATATATATATATATATATATATG

>218169815|20
ATATATATATATATATATAT

>218225480|30
ATATATATATATATATATATATATATATAT

>218225483|28
TATATATATATATATATATATATATATA

>218225485|26
TATATATATATATATATATATATATA

>218225487|24
TATATATATATATATATATATATA

>218225489|22
TATATATATATATATATATATA

>218225491|20
TATATATATATATATATATA

>218259278|22
ATTTTAAAATATATTTTAAAAT

>218291657|48
TATATATATATATATATATATATATATATATATATATATATATATATA

>218291658|48
ATATATATATATATATATATATATATATATATATATATATATATATAT

>218306121|26
TTTTATATATATATATATATATAAAA

>218318790|40
GTGTATATATATATATATATATATATATATATATATACAC

>218457805|20
TTCCAAAAATATTTTTGGAA

>218621271|42
ATATATATATATATATATATATATATATATATATATATATAT

>218621272|42
TATATATATATATATATATATATATATATATATATATATATA

>218635230|42
ATATATATATGGCTATATATATATATATAGCCATATATATAT

>218705310|20
TATATAAATATATTTATATA

>218894289|40
TATATATATATATATATATATATATATATATATATATATA

>218894522|20
TATATATATATATATATATA

>218894524|20
TATATATATATATATATATA

>218894546|30
TATATATATATATACGTATATATATATATA

>219022923|22
AATATATATATATATATATATT

>219107443|28
TATATATATAATATATATTATATATATA

>219767194|22
GGTGGCCTTAGCTAAGGCCACC

>219768570|46
AAAAAAAAAAAAAATATATATATATATATATATTTTTTTTTTTTTT

>219871560|24
CGCGCGCGCGCGCGCGCGCGCGCG

>219871562|22
CGCGCGCGCGCGCGCGCGCGCG

>219871564|20
CGCGCGCGCGCGCGCGCGCG

>219969846|20
ATATATATATATATATATAT

>220025912|50
ATATATATATATATATATATATATATATATATATATATATATATATATAT

>220025912|48
ATATATATATATATATATATATATATATATATATATATATATATATAT

>220025912|46
ATATATATATATATATATATATATATATATATATATATATATATAT

>220025912|44
ATATATATATATATATATATATATATATATATATATATATATAT

>220025912|42
ATATATATATATATATATATATATATATATATATATATATAT

>220025912|40
ATATATATATATATATATATATATATATATATATATATAT

>220025912|38
ATATATATATATATATATATATATATATATATATATAT

>220025912|36
ATATATATATATATATATATATATATATATATATAT

>220025912|34
ATATATATATATATATATATATATATATATATAT

>220025912|32
ATATATATATATATATATATATATATATATAT

>220025912|30
ATATATATATATATATATATATATATATAT

>220025912|28
ATATATATATATATATATATATATATAT

>220025912|26
ATATATATATATATATATATATATAT

>220025912|24
ATATATATATATATATATATATAT

>220025912|22
ATATATATATATATATATATAT

>220025912|20
ATATATATATATATATATAT

>220025913|50
TATATATATATATATATATATATATATATATATATATATATATATATATA

>220194167|46
TATATATATATATATATATATATATATATATATATATATATATATA

>220194170|44
ATATATATATATATATATATATATATATATATATATATATATAT

>220194172|42
ATATATATATATATATATATATATATATATATATATATATAT

>220194174|40
ATATATATATATATATATATATATATATATATATATATAT

>220194176|38
ATATATATATATATATATATATATATATATATATATAT

>220194178|36
ATATATATATATATATATATATATATATATATATAT

>220194180|34
ATATATATATATATATATATATATATATATATAT

>220194182|32
ATATATATATATATATATATATATATATATAT

>220194184|30
ATATATATATATATATATATATATATATAT

>220194186|28
ATATATATATATATATATATATATATAT

>220194188|26
ATATATATATATATATATATATATAT

>220194190|24
ATATATATATATATATATATATAT

>220194192|22
ATATATATATATATATATATAT

>220194194|20
ATATATATATATATATATAT

>220201175|20
AATTAATTAATTAATTAATT

>220201177|20
TTAATTAATTAATTAATTAA

>220255406|20
ATATATATATATATATATAT

>220264254|38
ATATATATATATATATATATATATATATATATATATAT

>220264254|36
ATATATATATATATATATATATATATATATATATAT

>220264254|34
ATATATATATATATATATATATATATATATATAT

>220264254|32
ATATATATATATATATATATATATATATATAT

>220264254|30
ATATATATATATATATATATATATATATAT

>220264254|28
ATATATATATATATATATATATATATAT

>220264254|26
ATATATATATATATATATATATATAT

>220264254|24
ATATATATATATATATATATATAT

>220264254|22
ATATATATATATATATATATAT

>220264254|20
ATATATATATATATATATAT

>220264255|38
TATATATATATATATATATATATATATATATATATATA

>220267249|22
AAATATATATATATATATATTT

>220284919|22
TATATATATATATATATATATA

>220284919|20
TATATATATATATATATATA

>220284920|22
ATATATATATATATATATATAT

>220337087|28
ATATATATATATATATATATATATATAT

>220337090|26
TATATATATATATATATATATATATA

>220337092|24
TATATATATATATATATATATATA

>220337094|22
TATATATATATATATATATATA

>220337096|20
TATATATATATATATATATA

>220388289|28
TATATATATATATATATATATATATATA

>220388289|26
TATATATATATATATATATATATATA

>220388289|24
TATATATATATATATATATATATA

>220388289|22
TATATATATATATATATATATA

>220388289|20
TATATATATATATATATATA

>220388291|28
TATATATATATATATATATATATATATA

>220431293|22
CTCTGTGTTTATAAACACAGAG

>220461020|20
CCAGTGTTCTAGAACACTGG

>220620836|22
TATATATTTATATAAATATATA

>220694158|24
AATATATATATATATATATATATT

>220694161|20
ATATATATATATATATATAT

>220771739|24
ATTATATATATATATATATATAAT

>220809538|20
CAAAAAAGAATTCTTTTTTG

>221125424|22
AGAAGATATATATATATCTTCT

>221189135|20
TATATATATGCATATATATA

>221309792|22
ATATATATTTATAAATATATAT

>221325013|20
ATCTTAATGATCATTAAGAT

>221405945|20
TATATGTATATATACATATA

>221603125|22
GAGATATATATATATATATCTC

>221977025|26
TATATATATATATATATATATATATA

>221977026|26
ATATATATATATATATATATATATAT

>222051196|26
CTATATATATATATATATATATATAG

>222051197|22
TATATATATATATATATATATA

>222051197|20
TATATATATATATATATATA

>222092081|36
ATATATATATATATATATATATATATATATATATAT

>222092083|34
ATATATATATATATATATATATATATATATATAT

>222092085|32
ATATATATATATATATATATATATATATATAT

>222092087|30
ATATATATATATATATATATATATATATAT

>222092089|28
ATATATATATATATATATATATATATAT

>222092091|26
ATATATATATATATATATATATATAT

>222092093|24
ATATATATATATATATATATATAT

>222092095|22
ATATATATATATATATATATAT

>222092097|20
ATATATATATATATATATAT

>222093674|24
ATATATATATATATATATATATAT

>222155442|36
AATATATATATATATATATATATATATATATATATT

>222155443|30
ATATATATATATATATATATATATATATAT

>222155443|28
ATATATATATATATATATATATATATAT

>222155443|26
ATATATATATATATATATATATATAT

>222155443|24
ATATATATATATATATATATATAT

>222155443|22
ATATATATATATATATATATAT

>222155443|20
ATATATATATATATATATAT

>222283796|22
AAATTTATATATATATAAATTT

>222294669|20
TTTTTAAAAATTTTTAAAAA

>222311714|20
ATATACGTATATACGTATAT

>222312015|24
ATATATGTGTATATACACATATAT

>222312051|24
ATATATGTGTATATACACATATAT

>222312087|24
ATATATGTGTATATACACATATAT

>222473876|26
ATTGCTGAATCATATGATTCAGCAAT

>222602901|34
GTATATATATATATATATATATATATATATATAC

>222602904|30
TATATATATATATATATATATATATATATA

>222602906|28
TATATATATATATATATATATATATATA

>222602908|26
TATATATATATATATATATATATATA

>222602910|24
TATATATATATATATATATATATA

>222602912|22
TATATATATATATATATATATA

>222602914|20
TATATATATATATATATATA

>222611034|46
TATATATATATATATATATATATATATATATATATATATATATATA

>222611034|44
TATATATATATATATATATATATATATATATATATATATATATA

>222611034|42
TATATATATATATATATATATATATATATATATATATATATA

>222611034|40
TATATATATATATATATATATATATATATATATATATATA

>222611034|38
TATATATATATATATATATATATATATATATATATATA

>222611034|36
TATATATATATATATATATATATATATATATATATA

>222611034|34
TATATATATATATATATATATATATATATATATA

>222611034|32
TATATATATATATATATATATATATATATATA

>222611034|30
TATATATATATATATATATATATATATATA

>222611034|28
TATATATATATATATATATATATATATA

>222611034|26
TATATATATATATATATATATATATA

>222611034|24
TATATATATATATATATATATATA

>222611034|22
TATATATATATATATATATATA

>222611034|20
TATATATATATATATATATA

>222611114|20
GTGTATATATATATATACAC

>222989415|30
ATATATATATATATATATATATATATATAT

>223110081|26
TTATATATCATATATATGATATATAA

>223110178|24
TATATATCATATATATGATATATA

>223160415|20
CAAATATATATATATATTTG

>223183848|20
AAAGAAAAATATTTTTCTTT

>223315128|38
TATATATATATATATATATATATATATATATATATATA

>223384077|20
ATATATATATATATATATAT

>223478136|62
ATATATATATATATATATATATATATATATATATATATATATATATATATATATATATATAT

>223478138|62
ATATATATATATATATATATATATATATATATATATATATATATATATATATATATATATAT

>223478140|60
ATATATATATATATATATATATATATATATATATATATATATATATATATATATATATAT

>223478142|58
ATATATATATATATATATATATATATATATATATATATATATATATATATATATATAT

>223478144|56
ATATATATATATATATATATATATATATATATATATATATATATATATATATATAT

>223478146|54
ATATATATATATATATATATATATATATATATATATATATATATATATATATAT

>223478148|52
ATATATATATATATATATATATATATATATATATATATATATATATATATAT

>223478150|50
ATATATATATATATATATATATATATATATATATATATATATATATATAT

>223478152|48
ATATATATATATATATATATATATATATATATATATATATATATATAT

>223478154|46
ATATATATATATATATATATATATATATATATATATATATATATAT

>223478156|44
ATATATATATATATATATATATATATATATATATATATATATAT

>223478158|42
ATATATATATATATATATATATATATATATATATATATATAT

>223478160|40
ATATATATATATATATATATATATATATATATATATATAT

>223478162|38
ATATATATATATATATATATATATATATATATATATAT

>223478164|36
ATATATATATATATATATATATATATATATATATAT

>223478166|34
ATATATATATATATATATATATATATATATATAT

>223478168|32
ATATATATATATATATATATATATATATATAT

>223478170|30
ATATATATATATATATATATATATATATAT

>223478172|28
ATATATATATATATATATATATATATAT

>223478174|26
ATATATATATATATATATATATATAT

>223478176|24
ATATATATATATATATATATATAT

>223478178|22
ATATATATATATATATATATAT

>223478180|20
ATATATATATATATATATAT

>223929143|28
TATATATATATATATATATATATATATA

>223929144|28
ATATATATATATATATATATATATATAT

>223930201|20
TATATATATATATATATATA

>223930202|20
ATATATATATATATATATAT

>223985459|22
ACACACATATATATATGTGTGT

>224019186|34
TATATATATATATATATATATATATATATATATA

>224019188|32
TATATATATATATATATATATATATATATATA

>224019190|30
TATATATATATATATATATATATATATATA

>224019192|28
TATATATATATATATATATATATATATA

>224019194|26
TATATATATATATATATATATATATA

>224019196|24
TATATATATATATATATATATATA

>224019198|22
TATATATATATATATATATATA

>224019200|20
TATATATATATATATATATA

>224124738|26
ATATCTATTATATATATAATAGATAT

>224124778|26
ATATCTATTATATATATAATAGATAT

>224124807|26
ATATCTATTATATATATAATAGATAT

>224124836|26
ATATCTATTATATATATAATAGATAT

>224124943|26
ATATCTATTATATATATAATAGATAT

>224125078|24
ATATATATTATATATAATATATAT

>224125222|24
TATATATAATATATATTATATATA

>224150449|24
ACATATATATATATATATATATGT

>224355861|24
AATTAATTAATTAATTAATTAATT

>224594854|20
ATATATATATATATATATAT

>224596780|22
TAGTATACTAGCTAGTATACTA

>224689209|20
ATATATATATATATATATAT

>224740888|34
TAATATCACAGGGGGTATACCCCCTGTGATATTA

>225273821|28
AATAATAATAATAATTATTATTATTATT

>225305058|30
CAATAATAATAATAATTATTATTATTATTG

>225450946|22
ATATATATACATGTATATATAT

>225478350|46
TATATATATATATATATATATATATATATATATATATATATATATA

>225478351|46
ATATATATATATATATATATATATATATATATATATATATATATAT

>225489812|22
ATATATAATATATATTATATAT

>225523528|20
TATGTACATATATGTACATA

>225523552|20
TATGTACATATATGTACATA

>225523634|24
TATATATACATATATGTATATATA

>225561848|36
TATATATATATATATATATATATATATATATATATA

>225561848|34
TATATATATATATATATATATATATATATATATA

>225561848|32
TATATATATATATATATATATATATATATATA

>225561848|30
TATATATATATATATATATATATATATATA

>225561848|28
TATATATATATATATATATATATATATA

>225561848|26
TATATATATATATATATATATATATA

>225561848|24
TATATATATATATATATATATATA

>225561848|22
TATATATATATATATATATATA

>225561848|20
TATATATATATATATATATA

>225561850|36
TATATATATATATATATATATATATATATATATATA

>225561852|34
TATATATATATATATATATATATATATATATATA

>225561854|32
TATATATATATATATATATATATATATATATA

>225561856|30
TATATATATATATATATATATATATATATA

>225561858|28
TATATATATATATATATATATATATATA

>225561860|26
TATATATATATATATATATATATATA

>225561862|24
TATATATATATATATATATATATA

>225561864|22
TATATATATATATATATATATA

>225561866|20
TATATATATATATATATATA

>225561951|22
TATATATATATATATATATATA

>225561952|22
ATATATATATATATATATATAT

>225644379|20
AGATATATATATATATATCT

>225992676|22
TATATATATATATATATATATA

>225992677|22
ATATATATATATATATATATAT

>226144917|20
AAAATATATATATATATTTT

>226151845|22
TATATATATATATATATATATA

>226265341|22
TGCTTGAACCCGGGTTCAAGCA

>226392162|28
TATTAATGATTAATATTAATCATTAATA

>226535520|34
ATATATATATATATATATATATATATATATATAT

>226535522|32
ATATATATATATATATATATATATATATATAT

>226535524|30
ATATATATATATATATATATATATATATAT

>226535526|28
ATATATATATATATATATATATATATAT

>226535528|26
ATATATATATATATATATATATATAT

>226535530|24
ATATATATATATATATATATATAT

>226535532|22
ATATATATATATATATATATAT

>226535534|20
ATATATATATATATATATAT

>226538763|20
ATATATATATATATATATAT

>226694171|20
ATATATATATATATATATAT

>226934833|22
AAAAATGTATATATACATTTTT

>227258090|20
ATGAATTTTTAAAAATTCAT

>227392985|22
ATATATATATATATATATATAT

>227392986|22
TATATATATATATATATATATA

>227405111|22
CACTTCAGCCCGGGCTGAAGTG

>227407984|30
TATATATATATATATATATATATATATATA

>227407984|28
TATATATATATATATATATATATATATA

>227407984|26
TATATATATATATATATATATATATA

>227407984|24
TATATATATATATATATATATATA

>227407984|22
TATATATATATATATATATATA

>227407984|20
TATATATATATATATATATA

>227519423|20
TAAAAAAATATATTTTTTTA

>227520101|24
TATATATATATATATATATATATA

>227520101|22
TATATATATATATATATATATA

>227520101|20
TATATATATATATATATATA

>227520102|24
ATATATATATATATATATATATAT

>227717015|20
TGGTAATTTTAAAATTACCA

>227988237|32
TATATATATATATATATATATATATATATATA

>228228677|20
TATATATATATATATATATA

>228242881|40
ATATATATATATATATATATATATATATATATATATATAT

>228242882|40
TATATATATATATATATATATATATATATATATATATATA

>228494188|20
TGGCCTGCAGCTGCAGGCCA

>228519109|48
ATATATATATATATATATATATATATATATATATATATATATATATAT

>228519109|46
ATATATATATATATATATATATATATATATATATATATATATATAT

>228519109|44
ATATATATATATATATATATATATATATATATATATATATATAT

>228519109|42
ATATATATATATATATATATATATATATATATATATATATAT

>228519109|40
ATATATATATATATATATATATATATATATATATATATAT

>228519109|38
ATATATATATATATATATATATATATATATATATATAT

>228519109|36
ATATATATATATATATATATATATATATATATATAT

>228519109|34
ATATATATATATATATATATATATATATATATAT

>228519109|32
ATATATATATATATATATATATATATATATAT

>228519109|30
ATATATATATATATATATATATATATATAT

>228519109|28
ATATATATATATATATATATATATATAT

>228519109|26
ATATATATATATATATATATATATAT

>228519109|24
ATATATATATATATATATATATAT

>228519109|22
ATATATATATATATATATATAT

>228519109|20
ATATATATATATATATATAT

>228519110|48
TATATATATATATATATATATATATATATATATATATATATATATATA

>228519112|46
TATATATATATATATATATATATATATATATATATATATATATATA

>228519114|44
TATATATATATATATATATATATATATATATATATATATATATA

>228519116|42
TATATATATATATATATATATATATATATATATATATATATA

>228519118|40
TATATATATATATATATATATATATATATATATATATATA

>228519120|38
TATATATATATATATATATATATATATATATATATATA

>228519122|36
TATATATATATATATATATATATATATATATATATA

>228519124|34
TATATATATATATATATATATATATATATATATA

>228519126|32
TATATATATATATATATATATATATATATATA

>228519128|30
TATATATATATATATATATATATATATATA

>228519130|28
TATATATATATATATATATATATATATA

>228519132|26
TATATATATATATATATATATATATA

>228519134|24
TATATATATATATATATATATATA

>228519136|22
TATATATATATATATATATATA

>228519138|20
TATATATATATATATATATA

>228658022|24
TAAATAATAAATATTTATTATTTA

>228842983|20
TATATATATATATATATATA

>228934882|44
AATATATATATATATATATATATATATATATATATATATATATT

>228934885|40
ATATATATATATATATATATATATATATATATATATATAT

>228934887|38
ATATATATATATATATATATATATATATATATATATAT

>228934889|36
ATATATATATATATATATATATATATATATATATAT

>228934891|34
ATATATATATATATATATATATATATATATATAT

>228934893|32
ATATATATATATATATATATATATATATATAT

>228934895|30
ATATATATATATATATATATATATATATAT

>228934897|28
ATATATATATATATATATATATATATAT

>228934899|26
ATATATATATATATATATATATATAT

>228934901|24
ATATATATATATATATATATATAT

>228934903|22
ATATATATATATATATATATAT

>228934905|20
ATATATATATATATATATAT

>228965218|44
TATATATATATATATATATATATATATATATATATATATATATA

>228982754|20
TATATAATATATATTATATA

>229031265|20
TATATATATATATATATATA

>229031266|20
ATATATATATATATATATAT

>229059758|28
CTAAATATATATATATATATATATTTAG

>229111734|20
AAATATATATATATATATTT

>229151245|24
ATATGTACATATATATGTACATAT

>229207525|24
GAACTATGGTCATGACCATAGTTC

>229417567|28
ATATATATATATATATATATATATATAT

>229417569|26
ATATATATATATATATATATATATAT

>229417571|24
ATATATATATATATATATATATAT

>229417573|22
ATATATATATATATATATATAT

>229417575|20
ATATATATATATATATATAT

>229473426|20
ATATATATATATATATATAT

>229473427|20
TATATATATATATATATATA

>229502111|20
ATGGTGTATATATACACCAT

>229505372|24
TATAATTATATATATATAATTATA

>229575398|22
TATATATATATATATATATATA

>229575399|22
ATATATATATATATATATATAT

>229585599|22
TATATATATATATATATATATA

>229585600|22
ATATATATATATATATATATAT

>229763859|24
TATATATGTATATATACATATATA

>230008084|28
CTTCTATGCCTGGATCCAGGCATAGAAG

>230169830|22
ATTTTAAAATATATTTTAAAAT

>230451484|24
TGTATGTGTATATATACACATACA

>230540376|20
ATATATATATATATATATAT

>230684404|20
TGGCTCTTGGCCAAGAGCCA

>230718435|22
TTGTCCATTAATTAATGGACAA

>231007692|24
CATGAATGGATTAATCCATTCATG

>231275650|20
TGTACTTCATATGAAGTACA

>231494801|54
TATATATATATATATATATATATATATATATATATATATATATATATATATATA

>231613388|26
ATATATATATATATATATATATATAT

>231613392|22
ATATATATATATATATATATAT

>231613394|20
ATATATATATATATATATAT

>231849450|20
ATATATATATATATATATAT

>231849451|20
TATATATATATATATATATA

>231904645|20
CTTGCAGAAATTTCTGCAAG

>231925681|20
AATCATTTTTAAAAATGATT

>232004439|42
TATATATATATATATATATATATATATATATATATATATATA

>232004439|40
TATATATATATATATATATATATATATATATATATATATA

>232004439|38
TATATATATATATATATATATATATATATATATATATA

>232004439|36
TATATATATATATATATATATATATATATATATATA

>232004439|34
TATATATATATATATATATATATATATATATATA

>232004439|32
TATATATATATATATATATATATATATATATA

>232004439|30
TATATATATATATATATATATATATATATA

>232004439|28
TATATATATATATATATATATATATATA

>232004439|26
TATATATATATATATATATATATATA

>232004439|24
TATATATATATATATATATATATA

>232004439|22
TATATATATATATATATATATA

>232004439|20
TATATATATATATATATATA

>232004440|42
ATATATATATATATATATATATATATATATATATATATATAT

>232088438|22
TATATATATATATATATATATA

>232224636|20
AATATATATATATATATATT

>232332347|26
TATATATATATATATATATATATATA

>232332348|26
ATATATATATATATATATATATATAT

>232347743|20
TTCCTTTCTGCAGAAAGGAA

>232398458|30
ATAATATTATATAATATTATATAATATTAT

>232398458|20
ATAATATTATATAATATTAT

>232398461|34
ATATTATATAATATTATATAATATTATATAATAT

>232398471|24
ATATTATATAATATTATATAATAT

>232663824|26
TTATATATATATATATATATATATAA

>232663827|22
TATATATATATATATATATATA

>232663829|20
TATATATATATATATATATA

>232708442|22
TATATATATATATATATATATA

>232844563|20
AATTAATTAATTAATTAATT

>232905092|20
CTTAACACTATAGTGTTAAG

>233227484|30
AAAAAAAAAAAATCATGATTTTTTTTTTTT

>233246585|20
TATATTATTTAAATAATATA

>233285631|20
AATTTATATATATATAAATT

>233310119|34
AAAAATTTATATATAAATTTATATATAAATTTTT

>233508950|20
GCCTTTGCCTAGGCAAAGGC

>233571881|20
TTAAATTAAATTTAATTTAA

>233645906|30
TATATATATATATATATATATATATATATA

>233645907|30
ATATATATATATATATATATATATATATAT

>233727227|20
TCAAGTGGGTACCCACTTGA

>233730586|20
TTATGTATATATATACATAA

>233730657|30
TATGTGTGTGTATATATATACACACACATA

>233808384|34
TATATATATATATATACGTATATATATATATATA

>233871928|24
ACAAAAACAGAGCTCTGTTTTTGT

>233942311|20
TATGTGTATATATACACATA

>233942349|24
ATATATATATATATATATATATAT

>233942349|22
ATATATATATATATATATATAT

>233942349|20
ATATATATATATATATATAT

>233942350|26
TATATATATATATATATATATATATA

>234035002|20
TATCATATATATATATGATA

>234204570|30
TATATATATATATATATATATATATATATA

>234204570|28
TATATATATATATATATATATATATATA

>234204570|26
TATATATATATATATATATATATATA

>234204570|24
TATATATATATATATATATATATA

>234204570|22
TATATATATATATATATATATA

>234204570|20
TATATATATATATATATATA

>234204571|32
ATATATATATATATATATATATATATATATAT

>234204573|30
ATATATATATATATATATATATATATATAT

>234204575|28
ATATATATATATATATATATATATATAT

>234204577|26
ATATATATATATATATATATATATAT

>234204579|24
ATATATATATATATATATATATAT

>234204581|22
ATATATATATATATATATATAT

>234204583|20
ATATATATATATATATATAT

>234372672|38
TATATATATATATATATATATATATATATATATATATA

>234372673|38
ATATATATATATATATATATATATATATATATATATAT

>234604810|28
TTTTTTTTTTTTTTAAAAAAAAAAAAAA

>234693613|22
TATATACATATATATGTATATA

>234734083|20
ATATATATATATATATATAT

>234818671|20
TATTATATATATATATAATA

>234821182|22
AACTCTCTCTTAAGAGAGAGTT

>235081785|40
ATATATATATATATATATATATATATATATATATATATAT

>235081786|40
TATATATATATATATATATATATATATATATATATATATA

>235081788|38
TATATATATATATATATATATATATATATATATATATA

>235081790|36
TATATATATATATATATATATATATATATATATATA

>235081792|34
TATATATATATATATATATATATATATATATATA

>235081794|32
TATATATATATATATATATATATATATATATA

>235081796|30
TATATATATATATATATATATATATATATA

>235081798|28
TATATATATATATATATATATATATATA

>235081800|26
TATATATATATATATATATATATATA

>235081802|24
TATATATATATATATATATATATA

>235081804|22
TATATATATATATATATATATA

>235081806|20
TATATATATATATATATATA

>235169066|22
ATTAATTAATTAATTAATTAAT

>235322870|20
AAAAAAAAAATTTTTTTTTT

>235352397|20
AAATTAAACTAGTTTAATTT

>235626325|20
TGGTATATATATATATACCA

>235629512|24
ATTAAAAAAAAATTTTTTTTTAAT

>235684689|34
ATATATATATATATATATATATATATATATATAT

>235684690|34
TATATATATATATATATATATATATATATATATA

>235818728|36
ATATATATATATATATATATATATATATATATATAT

>235839351|20
AGAAAATTCATGAATTTTCT

>235941397|28
AAATATATATATATATATATATATATTT

>236057662|28
TATATATATATATATATATATATATATA

>236057663|28
ATATATATATATATATATATATATATAT

>236097726|20
TATATATATATATATATATA

>236097727|20
ATATATATATATATATATAT

>236403192|20
TATATATATATATATATATA

>236403193|20
ATATATATATATATATATAT

>236408598|24
ATATATATATATATATATATATAT

>236408599|24
TATATATATATATATATATATATA

>236408630|24
GTATATATATACGTATATATATAC

>236408658|24
GTATATATATACGTATATATATAC

>236408686|24
GTATATATATACGTATATATATAC

>236408714|24
GTATATATATACGTATATATATAC

>236408742|24
GTATATATATACGTATATATATAC

>236408855|26
TATATATATATATATATATATATATA

>236408856|26
ATATATATATATATATATATATATAT

>236413873|46
ATATATATATATATATATATATATATATATATATATATATATATAT

>236413873|44
ATATATATATATATATATATATATATATATATATATATATATAT

>236413873|42
ATATATATATATATATATATATATATATATATATATATATAT

>236413873|40
ATATATATATATATATATATATATATATATATATATATAT

>236413873|38
ATATATATATATATATATATATATATATATATATATAT

>236413873|36
ATATATATATATATATATATATATATATATATATAT

>236413873|34
ATATATATATATATATATATATATATATATATAT

>236413873|32
ATATATATATATATATATATATATATATATAT

>236413873|30
ATATATATATATATATATATATATATATAT

>236413873|28
ATATATATATATATATATATATATATAT

>236413873|26
ATATATATATATATATATATATATAT

>236413873|24
ATATATATATATATATATATATAT

>236413873|22
ATATATATATATATATATATAT

>236413873|20
ATATATATATATATATATAT

>236413875|44
ATATATATATATATATATATATATATATATATATATATATATAT

>236485491|34
TATATATATATATATATATATATATATATATATA

>236485492|34
ATATATATATATATATATATATATATATATATAT

>236514482|20
CCCAGTGAATATTCACTGGG

>236526307|26
ATATATATATATATATATATATATAT

>236526308|26
TATATATATATATATATATATATATA

>236643397|36
ATATATATATATATATATATATATATATATATATAT

>236643397|34
ATATATATATATATATATATATATATATATATAT

>236643397|32
ATATATATATATATATATATATATATATATAT

>236643397|30
ATATATATATATATATATATATATATATAT

>236643397|28
ATATATATATATATATATATATATATAT

>236643397|26
ATATATATATATATATATATATATAT

>236643397|24
ATATATATATATATATATATATAT

>236643397|22
ATATATATATATATATATATAT

>236643397|20
ATATATATATATATATATAT

>236643399|38
ATATATATATATATATATATATATATATATATATATAT

>236643401|36
ATATATATATATATATATATATATATATATATATAT

>236643403|34
ATATATATATATATATATATATATATATATATAT

>236643405|32
ATATATATATATATATATATATATATATATAT

>236643407|30
ATATATATATATATATATATATATATATAT

>236643409|28
ATATATATATATATATATATATATATAT

>236643411|26
ATATATATATATATATATATATATAT

>236643413|24
ATATATATATATATATATATATAT

>236643415|22
ATATATATATATATATATATAT

>236643417|20
ATATATATATATATATATAT

>236657064|24
GTATATATATATATATATATATAC

>236657067|20
TATATATATATATATATATA

>236780662|20
CTTGAACTCATGAGTTCAAG

>236782418|22
AAATATATATATATATATATTT

>236852601|38
ATATATATATATATATATATATATATATATATATATAT

>236852601|36
ATATATATATATATATATATATATATATATATATAT

>236852601|34
ATATATATATATATATATATATATATATATATAT

>236852601|32
ATATATATATATATATATATATATATATATAT

>236852601|30
ATATATATATATATATATATATATATATAT

>236852601|28
ATATATATATATATATATATATATATAT

>236852601|26
ATATATATATATATATATATATATAT

>236852601|24
ATATATATATATATATATATATAT

>236852601|22
ATATATATATATATATATATAT

>236852601|20
ATATATATATATATATATAT

>236852602|38
TATATATATATATATATATATATATATATATATATATA

>236900599|20
ATATATATATATATATATAT

>237094121|26
CACTGGGGTCTTGCAAGACCCCAGTG

>237245825|32
ATATATATATATATATATATATATATATATAT

>237245826|32
TATATATATATATATATATATATATATATATA

>237311828|26
ATATATATATATATATATATATATAT

>237311829|26
TATATATATATATATATATATATATA

>237372237|48
TATATATATATATATATATATATATATATATATATATATATATATATA

>237437340|24
ATATTTATAATATATTATAAATAT

>237543660|62
ATATATATATATATATATATATATATATATATATATATATATATATATATATATATATATAT

>237543663|60
TATATATATATATATATATATATATATATATATATATATATATATATATATATATATATA

>237543665|58
TATATATATATATATATATATATATATATATATATATATATATATATATATATATATA

>237543667|56
TATATATATATATATATATATATATATATATATATATATATATATATATATATATA

>237543669|54
TATATATATATATATATATATATATATATATATATATATATATATATATATATA

>237543671|52
TATATATATATATATATATATATATATATATATATATATATATATATATATA

>237543673|50
TATATATATATATATATATATATATATATATATATATATATATATATATA

>237543675|48
TATATATATATATATATATATATATATATATATATATATATATATATA

>237543677|46
TATATATATATATATATATATATATATATATATATATATATATATA

>237543679|44
TATATATATATATATATATATATATATATATATATATATATATA

>237543681|42
TATATATATATATATATATATATATATATATATATATATATA

>237543683|40
TATATATATATATATATATATATATATATATATATATATA

>237543685|38
TATATATATATATATATATATATATATATATATATATA

>237543687|36
TATATATATATATATATATATATATATATATATATA

>237543689|34
TATATATATATATATATATATATATATATATATA

>237543691|32
TATATATATATATATATATATATATATATATA

>237543693|30
TATATATATATATATATATATATATATATA

>237543695|28
TATATATATATATATATATATATATATA

>237543697|26
TATATATATATATATATATATATATA

>237543699|24
TATATATATATATATATATATATA

>237543701|22
TATATATATATATATATATATA

>237543703|20
TATATATATATATATATATA

>237710277|20
ATATATATATATATATATAT

>237792448|20
GATTTATACATGTATAAATC

>237887485|32
ATATATATATATATATATATATATATATATAT

>237955764|22
GAAACTTTGTGCACAAAGTTTC

>238099692|40
TATATACATATACCTATATATATATAGGTATATGTATATA

>238109694|42
TATATATATATATATATATATATATATATATATATATATATA

>238109695|42
ATATATATATATATATATATATATATATATATATATATATAT

>238115434|34
ATATATATATATATATATATATATATATATATAT

>238219686|52
TATATATATATATATATATATATATATATATATATATATATATATATATATA

>238385736|20
CTCAACAAATATTTGTTGAG

>238407957|36
ATGTATATATATATATATATATATATATATATACAT

>238415225|24
ATATATATATATATATATATATAT

>238415226|24
TATATATATATATATATATATATA

>238437047|42
ATATATATATATATATATATATATATATATATATATATATAT

>238437049|40
ATATATATATATATATATATATATATATATATATATATAT

>238437051|38
ATATATATATATATATATATATATATATATATATATAT

>238437053|36
ATATATATATATATATATATATATATATATATATAT

>238437055|34
ATATATATATATATATATATATATATATATATAT

>238437057|32
ATATATATATATATATATATATATATATATAT

>238437059|30
ATATATATATATATATATATATATATATAT

>238437061|28
ATATATATATATATATATATATATATAT

>238437063|26
ATATATATATATATATATATATATAT

>238437065|24
ATATATATATATATATATATATAT

>238437067|22
ATATATATATATATATATATAT

>238437069|20
ATATATATATATATATATAT

>238469205|24
ATGTTCTTCTCATGAGAAGAACAT

>238636877|26
TATATATATATATATATATATATATA

>238636877|24
TATATATATATATATATATATATA

>238636877|22
TATATATATATATATATATATA

>238636877|20
TATATATATATATATATATA

>238639581|20
AATGAAAATATATTTTCATT

>238659367|24
TAATATTAAATATATTTAATATTA

>238790801|56
TATATATACTATATATAGTATATATATATATATATATACTATATATAGTATATATA

>238790831|26
TATATATACTATATATAGTATATATA

>238790864|26
TATATATACTATATATAGTATATATA

>238790875|22
TATATAGTATATATACTATATA

>238794004|24
ATATATATATATATATATATATAT

>238794005|24
TATATATATATATATATATATATA

>238804953|20
TATTAATAATATTATTAATA

>238808677|28
TATATATATATATATATATATATATATA

>238808678|28
ATATATATATATATATATATATATATAT

>238821083|30
AAACCTATATATATATATATATATAGGTTT

>239000364|22
TGTGTATATATATATATACACA

>239010827|20
TCAACTTCATATGAAGTTGA

>239132798|22
ATATACATATATATATGTATAT

>239198320|22
TATATATATATATATATATATA

>239198320|20
TATATATATATATATATATA

>239253526|20
ATAAATAGTTAACTATTTAT

>239264151|20
TGTGTGTGCATGCACACACA

>239273822|24
AAAGAGAATTTTAAAATTCTCTTT

>239441699|30
TATATATATATATATATATATATATATATA

>239441700|30
ATATATATATATATATATATATATATATAT

>239486966|50
ATATATATATATATATATATATATATATATATATATATATATATATATAT

>239486967|50
TATATATATATATATATATATATATATATATATATATATATATATATATA

>239486969|48
TATATATATATATATATATATATATATATATATATATATATATATATA

>239486971|46
TATATATATATATATATATATATATATATATATATATATATATATA

>239486973|44
TATATATATATATATATATATATATATATATATATATATATATA

>239486975|42
TATATATATATATATATATATATATATATATATATATATATA

>239486977|40
TATATATATATATATATATATATATATATATATATATATA

>239486979|38
TATATATATATATATATATATATATATATATATATATA

>239486981|36
TATATATATATATATATATATATATATATATATATA

>239486983|34
TATATATATATATATATATATATATATATATATA

>239486985|32
TATATATATATATATATATATATATATATATA

>239486987|30
TATATATATATATATATATATATATATATA

>239486989|28
TATATATATATATATATATATATATATA

>239486991|26
TATATATATATATATATATATATATA

>239486993|24
TATATATATATATATATATATATA

>239486995|22
TATATATATATATATATATATA

>239486997|20
TATATATATATATATATATA

>239561056|20
TTTCTATATATATATAGAAA

>239568022|36
ATATATATATATATATATATATATATATATATATAT

>239752939|30
TATATATATATATATATATATATATATATA

>239752941|30
TATATATATATATATATATATATATATATA

>239765411|30
TATATATATATATATATATATATATATATA

>239765413|28
TATATATATATATATATATATATATATA

>239869852|20
GTGTGTATGTACATACACAC

>240023120|32
TATATATATATATATATATATATATATATATA

>240023122|30
TATATATATATATATATATATATATATATA

>240023124|28
TATATATATATATATATATATATATATA

>240023126|26
TATATATATATATATATATATATATA

>240023128|24
TATATATATATATATATATATATA

>240023130|22
TATATATATATATATATATATA

>240023132|20
TATATATATATATATATATA

>240037585|44
GTATATATATATATATATATATATATATATATATATATATATAC

>240037586|40
TATATATATATATATATATATATATATATATATATATATA

>240037586|38
TATATATATATATATATATATATATATATATATATATA

>240037586|36
TATATATATATATATATATATATATATATATATATA

>240037586|34
TATATATATATATATATATATATATATATATATA

>240037586|32
TATATATATATATATATATATATATATATATA

>240037586|30
TATATATATATATATATATATATATATATA

>240037586|28
TATATATATATATATATATATATATATA

>240037586|26
TATATATATATATATATATATATATA

>240037586|24
TATATATATATATATATATATATA

>240037586|22
TATATATATATATATATATATA

>240037586|20
TATATATATATATATATATA

>240085267|42
ATATATATATACACACATATATATATGTGTGTATATATATAT

>240085336|28
ATATATATATCCTATAGGATATATATAT

>240085392|38
GATATATATATATATATATATATATATATATATATATC

>240085393|34
ATATATATATATATATATATATATATATATATAT

>240085393|32
ATATATATATATATATATATATATATATATAT

>240085393|30
ATATATATATATATATATATATATATATAT

>240085393|28
ATATATATATATATATATATATATATAT

>240085393|26
ATATATATATATATATATATATATAT

>240085393|24
ATATATATATATATATATATATAT

>240085393|22
ATATATATATATATATATATAT

>240085393|20
ATATATATATATATATATAT

>240194254|22
CATATATATATATATATATATG

>240246224|46
TATATATATATATATATATATATATATATATATATATATATATATA

>240246226|44
TATATATATATATATATATATATATATATATATATATATATATA

>240246228|42
TATATATATATATATATATATATATATATATATATATATATA

>240246230|40
TATATATATATATATATATATATATATATATATATATATA

>240246232|38
TATATATATATATATATATATATATATATATATATATA

>240246234|36
TATATATATATATATATATATATATATATATATATA

>240246236|34
TATATATATATATATATATATATATATATATATA

>240246238|32
TATATATATATATATATATATATATATATATA

>240246240|30
TATATATATATATATATATATATATATATA

>240246242|28
TATATATATATATATATATATATATATA

>240246244|26
TATATATATATATATATATATATATA

>240246246|24
TATATATATATATATATATATATA

>240246248|22
TATATATATATATATATATATA

>240246250|20
TATATATATATATATATATA

>240323206|26
TATATATATATATATATATATATATA

>240323207|26
ATATATATATATATATATATATATAT

>240323763|26
TATATACATTATATATAATGTATATA

>240376380|20
ATGATTTACATGTAAATCAT

>240411733|26
ATATATATATATATATATATATATAT

>240411736|24
TATATATATATATATATATATATA

>240411738|22
TATATATATATATATATATATA

>240411740|20
TATATATATATATATATATA

>240590472|20
TATATATATATATATATATA

>240590473|20
ATATATATATATATATATAT

>240703442|20
TTCCTCTCTGCAGAGAGGAA

>240710815|20
ATATATATATATATATATAT

>240806507|28
AAAAAAAAAAAAAATTTTTTTTTTTTTT

>240956887|24
ATATATATATATATATATATATAT

>240956887|22
ATATATATATATATATATATAT

>240956887|20
ATATATATATATATATATAT

>241107583|50
TATATATATATATATATATATATATATATATATATATATATATATATATA

>241107584|50
ATATATATATATATATATATATATATATATATATATATATATATATATAT

>241228521|26
TATCTTTTAATATATATTAAAAGATA

>241252368|30
TATATATATATATATATATATATATATATA

>241252370|28
TATATATATATATATATATATATATATA

>241252372|26
TATATATATATATATATATATATATA

>241252374|24
TATATATATATATATATATATATA

>241252376|22
TATATATATATATATATATATA

>241252378|20
TATATATATATATATATATA

>241311081|38
TATATATATATATATATATATATATATATATATATATA

>241896951|22
TTATATACATATATGTATATAA

>241935248|44
ATATATATATATATATATATATATATATATATATATATATATAT

>241935250|42
ATATATATATATATATATATATATATATATATATATATATAT

>241935252|40
ATATATATATATATATATATATATATATATATATATATAT

>241935254|38
ATATATATATATATATATATATATATATATATATATAT

>241935256|36
ATATATATATATATATATATATATATATATATATAT

>241935258|34
ATATATATATATATATATATATATATATATATAT

>241935260|32
ATATATATATATATATATATATATATATATAT

>241935262|30
ATATATATATATATATATATATATATATAT

>241935264|28
ATATATATATATATATATATATATATAT

>241935266|26
ATATATATATATATATATATATATAT

>241935268|24
ATATATATATATATATATATATAT

>241935270|22
ATATATATATATATATATATAT

>241935272|20
ATATATATATATATATATAT

>242405172|40
TATATATATATATATATATATATATATATATATATATATA

>242405172|38
TATATATATATATATATATATATATATATATATATATA

>242405172|36
TATATATATATATATATATATATATATATATATATA

>242405172|34
TATATATATATATATATATATATATATATATATA

>242405172|32
TATATATATATATATATATATATATATATATA

>242405172|30
TATATATATATATATATATATATATATATA

>242405172|28
TATATATATATATATATATATATATATA

>242405172|26
TATATATATATATATATATATATATA

>242405172|24
TATATATATATATATATATATATA

>242405172|22
TATATATATATATATATATATA

>242405172|20
TATATATATATATATATATA

>242405174|40
TATATATATATATATATATATATATATATATATATATATA

>242438351|22
ACACACATATATATATGTGTGT

>242438560|20
ATATGAATATATATTCATAT

>242608019|20
AAATAATATATATATTATTT

>242665093|20
TATATATATATATATATATA

>242679553|28
TATATATATATATATATATATATATATA

>242708041|34
TATATATATATATATATATATATATATATATATA

>242847612|22
ATATATATATATATATATATAT

>242847612|20
ATATATATATATATATATAT

>242847613|22
TATATATATATATATATATATA

>242847641|22
ATATATATATATATATATATAT

>242847641|20
ATATATATATATATATATAT

>242847642|22
TATATATATATATATATATATA

>242852094|34
ATATATATATATATATATATATATATATATATAT

>242852094|32
ATATATATATATATATATATATATATATATAT

>242858644|24
ATTATATAATATATATTATATAAT

>242919325|36
ATATATATATATATATATATATATATATATATATAT

>242919327|34
ATATATATATATATATATATATATATATATATAT

>242919329|32
ATATATATATATATATATATATATATATATAT

>242919331|30
ATATATATATATATATATATATATATATAT

>242919333|28
ATATATATATATATATATATATATATAT

>242919335|26
ATATATATATATATATATATATATAT

>242919337|24
ATATATATATATATATATATATAT

>242919339|22
ATATATATATATATATATATAT

>242919341|20
ATATATATATATATATATAT

>242957216|24
TTATATATAATATATTATATATAA

>243327510|20
TTTTTTTTTTAAAAAAAAAA

>243389299|24
GTATATATATCTAGATATATATAC

>243395484|20
CTTGAACTCATGAGTTCAAG

>243397041|32
AAAATATATATATATATATATATATATATTTT

>243489535|24
AATTATTATGTATACATAATAATT

>243490622|22
TAAAATTATAATTATAATTTTA

>243490651|22
TAAAATTATAATTATAATTTTA

>243490759|20
AAAATTATAATTATAATTTT

>243698512|20
TTTTAAAATATATTTTAAAA

>243776360|20
TATATATATATATATATATA

>243812694|24
TATGTGTATATATATATACACATA

>243849933|22
ATATATATATATATATATATAT

>243849933|20
ATATATATATATATATATAT

>243856549|48
TATATATATATATATATATATATATATATATATATATATATATATATA

>243856551|46
TATATATATATATATATATATATATATATATATATATATATATATA

>243856553|44
TATATATATATATATATATATATATATATATATATATATATATA

>243856555|42
TATATATATATATATATATATATATATATATATATATATATA

>243856557|40
TATATATATATATATATATATATATATATATATATATATA

>243856559|38
TATATATATATATATATATATATATATATATATATATA

>243856561|36
TATATATATATATATATATATATATATATATATATA

>243856563|34
TATATATATATATATATATATATATATATATATA

>243856565|32
TATATATATATATATATATATATATATATATA

>243856567|30
TATATATATATATATATATATATATATATA

>243856569|28
TATATATATATATATATATATATATATA

>243856571|26
TATATATATATATATATATATATATA

>243856573|24
TATATATATATATATATATATATA

>243856575|22
TATATATATATATATATATATA

>243856577|20
TATATATATATATATATATA

>243862768|46
TATATATATATATATATATATATATATATATATATATATATATATA

>243862768|44
TATATATATATATATATATATATATATATATATATATATATATA

>243862768|42
TATATATATATATATATATATATATATATATATATATATATA

>243862768|40
TATATATATATATATATATATATATATATATATATATATA

>243862768|38
TATATATATATATATATATATATATATATATATATATA

>243862768|36
TATATATATATATATATATATATATATATATATATA

>243862768|34
TATATATATATATATATATATATATATATATATA

>243862768|32
TATATATATATATATATATATATATATATATA

>243862768|30
TATATATATATATATATATATATATATATA

>243862768|28
TATATATATATATATATATATATATATA

>243862768|26
TATATATATATATATATATATATATA

>243862768|24
TATATATATATATATATATATATA

>243862768|22
TATATATATATATATATATATA

>243862768|20
TATATATATATATATATATA

>243862770|46
TATATATATATATATATATATATATATATATATATATATATATATA

>243862772|44
TATATATATATATATATATATATATATATATATATATATATATA

>243862774|42
TATATATATATATATATATATATATATATATATATATATATA

>243862776|40
TATATATATATATATATATATATATATATATATATATATA

>243862778|38
TATATATATATATATATATATATATATATATATATATA

>243862780|36
TATATATATATATATATATATATATATATATATATA

>243862782|34
TATATATATATATATATATATATATATATATATA

>243862784|32
TATATATATATATATATATATATATATATATA

>243862786|30
TATATATATATATATATATATATATATATA

>243862788|28
TATATATATATATATATATATATATATA

>243862790|26
TATATATATATATATATATATATATA

>243862792|24
TATATATATATATATATATATATA

>243862794|22
TATATATATATATATATATATA

>243862796|20
TATATATATATATATATATA

>244148833|22
TTTTAAAAAAATTTTTTTAAAA

>244460456|24
AAAATTAATTAATTAATTAATTTT

>244473376|52
AATATATATATATATATATATATATATATATATATATATATATATATATATT

>244473379|48
ATATATATATATATATATATATATATATATATATATATATATATATAT

>244473381|46
ATATATATATATATATATATATATATATATATATATATATATATAT

>244473383|44
ATATATATATATATATATATATATATATATATATATATATATAT

>244473385|42
ATATATATATATATATATATATATATATATATATATATATAT

>244473387|40
ATATATATATATATATATATATATATATATATATATATAT

>244473389|38
ATATATATATATATATATATATATATATATATATATAT

>244473391|36
ATATATATATATATATATATATATATATATATATAT

>244473393|34
ATATATATATATATATATATATATATATATATAT

>244473395|32
ATATATATATATATATATATATATATATATAT

>244473397|30
ATATATATATATATATATATATATATATAT

>244473399|28
ATATATATATATATATATATATATATAT

>244473401|26
ATATATATATATATATATATATATAT

>244473403|24
ATATATATATATATATATATATAT

>244473405|22
ATATATATATATATATATATAT

>244473407|20
ATATATATATATATATATAT

>244742127|20
TATATATATATATATATATA

>244746214|66
TATATATATATATATATATATATATATATATATATATATATATATATATATATATATATATATATA

>244784617|32
AATATATATATATATATATATATATATATATT

>244784620|28
ATATATATATATATATATATATATATAT

>244784622|26
ATATATATATATATATATATATATAT

>244784624|24
ATATATATATATATATATATATAT

>244784626|22
ATATATATATATATATATATAT

>244784628|20
ATATATATATATATATATAT

>244788710|26
ATATATATATATATATATATATATAT

>244913304|30
ATATATATATATATATATATATATATATAT

>244913304|28
ATATATATATATATATATATATATATAT

>245236998|20
TATATATACATGTATATATA

>245537397|44
ATATATATATATATATATATATATATATATATATATATATATAT

>245537399|42
ATATATATATATATATATATATATATATATATATATATATAT

>245537401|40
ATATATATATATATATATATATATATATATATATATATAT

>245537403|38
ATATATATATATATATATATATATATATATATATATAT

>245537405|36
ATATATATATATATATATATATATATATATATATAT

>245537407|34
ATATATATATATATATATATATATATATATATAT

>245537409|32
ATATATATATATATATATATATATATATATAT

>245537411|30
ATATATATATATATATATATATATATATAT

>245537413|28
ATATATATATATATATATATATATATAT

>245537415|26
ATATATATATATATATATATATATAT

>245537417|24
ATATATATATATATATATATATAT

>245537419|22
ATATATATATATATATATATAT

>245537421|20
ATATATATATATATATATAT

>245796381|20
TCATTATATTAATATAATGA

>245825738|20
ATATATATATATATATATAT

>245825739|20
TATATATATATATATATATA

>245833548|34
ATATATATATATATATATATATATATATATATAT

>245833550|34
ATATATATATATATATATATATATATATATATAT

>245977163|42
TATATATATATATATATATATATATATATATATATATATATA

>245977163|40
TATATATATATATATATATATATATATATATATATATATA

>245977163|38
TATATATATATATATATATATATATATATATATATATA

>245977163|36
TATATATATATATATATATATATATATATATATATA

>245977163|34
TATATATATATATATATATATATATATATATATA

>245977163|32
TATATATATATATATATATATATATATATATA

>245977163|30
TATATATATATATATATATATATATATATA

>245977163|28
TATATATATATATATATATATATATATA

>245977163|26
TATATATATATATATATATATATATA

>245977163|24
TATATATATATATATATATATATA

>245977163|22
TATATATATATATATATATATA

>245977163|20
TATATATATATATATATATA

>246084849|28
GTGTATATATATATATATATATATACAC

>246126337|20
TCCTGTTTTTAAAAACAGGA

>246407348|20
ACTCATATATATATATGAGT

>246410768|20
TATATATATATATATATATA

>246410769|20
ATATATATATATATATATAT

>246542029|30
ATATATTATATATAATTATATATAATATAT

>246840811|20
TGTATATATATATATATACA

>246885809|42
ATATATATATATATATATATATATATATATATATATATATAT

>246885811|40
ATATATATATATATATATATATATATATATATATATATAT

>246885813|38
ATATATATATATATATATATATATATATATATATATAT

>246885815|36
ATATATATATATATATATATATATATATATATATAT

>246885817|34
ATATATATATATATATATATATATATATATATAT

>246885819|32
ATATATATATATATATATATATATATATATAT

>246885821|30
ATATATATATATATATATATATATATATAT

>246885823|28
ATATATATATATATATATATATATATAT

>246885825|26
ATATATATATATATATATATATATAT

>246885827|24
ATATATATATATATATATATATAT

>246885829|22
ATATATATATATATATATATAT

>246885831|20
ATATATATATATATATATAT

>247122613|40
ATATATATATATATATATATATATATATATATATATATAT

>247122614|40
TATATATATATATATATATATATATATATATATATATATA

>247136233|22
GTATATATATATATATATATAC

>247162282|38
ATATATATATATATATATATATATATATATATATATAT

>247162284|36
ATATATATATATATATATATATATATATATATATAT

>247162286|34
ATATATATATATATATATATATATATATATATAT

>247162288|32
ATATATATATATATATATATATATATATATAT

>247162290|30
ATATATATATATATATATATATATATATAT

>247162292|28
ATATATATATATATATATATATATATAT

>247162294|26
ATATATATATATATATATATATATAT

>247162296|24
ATATATATATATATATATATATAT

>247162298|22
ATATATATATATATATATATAT

>247162300|20
ATATATATATATATATATAT

>247177417|20
TTCAGCTTTTAAAAGCTGAA

>247178772|20
TATAGAAACATGTTTCTATA

>247254728|32
TATATATATATATATATATATATATATATATA

>247267942|26
TTTTATATATATATATATATATAAAA

>247318695|20
TTTAAAAAATATTTTTTAAA

>247525246|46
TATATATATATATATATATATATATATATATATATATATATATATA

>247525246|44
TATATATATATATATATATATATATATATATATATATATATATA

>247525246|42
TATATATATATATATATATATATATATATATATATATATATA

>247525246|40
TATATATATATATATATATATATATATATATATATATATA

>247525246|38
TATATATATATATATATATATATATATATATATATATA

>247525246|36
TATATATATATATATATATATATATATATATATATA

>247525246|34
TATATATATATATATATATATATATATATATATA

>247525246|32
TATATATATATATATATATATATATATATATA

>247525246|30
TATATATATATATATATATATATATATATA

>247525246|28
TATATATATATATATATATATATATATA

>247525246|26
TATATATATATATATATATATATATA

>247525246|24
TATATATATATATATATATATATA

>247525246|22
TATATATATATATATATATATA

>247525246|20
TATATATATATATATATATA

>247525247|46
ATATATATATATATATATATATATATATATATATATATATATATAT

>247536852|22
AAATATATATATATATATATTT

>247582447|20
TATATATATATATATATATA

>247582448|20
ATATATATATATATATATAT

>247599759|20
TGCATGCTTGCAAGCATGCA

>247862062|44
TATATATATATATATATATATATATATATATATATATATATATA

>247862062|42
TATATATATATATATATATATATATATATATATATATATATA

>247862062|40
TATATATATATATATATATATATATATATATATATATATA

>247862062|38
TATATATATATATATATATATATATATATATATATATA

>247862062|36
TATATATATATATATATATATATATATATATATATA

>247862062|34
TATATATATATATATATATATATATATATATATA

>247862062|32
TATATATATATATATATATATATATATATATA

>247862062|30
TATATATATATATATATATATATATATATA

>247862062|28
TATATATATATATATATATATATATATA

>247862062|26
TATATATATATATATATATATATATA

>247862062|24
TATATATATATATATATATATATA

>247862062|22
TATATATATATATATATATATA

>247862062|20
TATATATATATATATATATA

>247862063|46
ATATATATATATATATATATATATATATATATATATATATATATAT

>247863996|20
ATATATGTATATACATATAT

>247989147|32
CATATATATATATATATATATATATATATATG

>247989148|28
ATATATATATATATATATATATATATAT

>247989148|26
ATATATATATATATATATATATATAT

>247989148|24
ATATATATATATATATATATATAT

>247989148|22
ATATATATATATATATATATAT

>247989148|20
ATATATATATATATATATAT

>248277512|20
TATATATATATATATATATA

>248286759|24
TATATATATATATATATATATATA

>248286761|22
TATATATATATATATATATATA

>248286763|20
TATATATATATATATATATA

>248376702|24
TATATATATATATATATATATATA

>248376702|22
TATATATATATATATATATATA

>248376702|20
TATATATATATATATATATA

>248376703|24
ATATATATATATATATATATATAT

>248412452|26
ATATATATATATATATATATATATAT

>248412453|26
TATATATATATATATATATATATATA

>248412455|24
TATATATATATATATATATATATA

>248412457|22
TATATATATATATATATATATA

>248412459|20
TATATATATATATATATATA

>248453120|20
TTTTTTACATATGTAAAAAA

>248472758|32
TCTAATTGTCTAATAATTATTAGACAATTAGA

>248516949|28
TATATATATATATATATATATATATATA

>248537733|20
ACATAAATATATATTTATGT

>248545041|20
TTAAATATATATATATTTAA

>248579067|28
ATATATGTATATGTACATATACATATAT

>248742259|42
ATATATATATATATATATATATATATATATATATATATATAT

>248742260|42
TATATATATATATATATATATATATATATATATATATATATA

>248836425|22
AAATATATATATATATATATTT

>248848060|20
TATATATATATATATATATA

>248857889|20
CAGAATATGGCCATATTCTG
