# Supplementary material for: detectIR: A Novel Program for Detecting Perfect and Imperfect Inverted Repeats Using Complex Numbers and Vector Calculation
Source: PLoS One. 2014 Nov 19;9(11):e113349. doi: 10.1371/journal.pone.0113349 (PMC4237412; doi:10.1371/journal.pone.0113349)
Supplement: File S13 — The output files of the imperfect inverted repeats detected differentially by detectIR and EMBOSS palindrome tool (Using the parameters described in the manuscript and chromosome 1 of Zea mays as input data). (TGZ) [file pone.0113349.s016.tgz › ./Supplemental_File_13/Private1.fasta]

>19|20
TTGCATCAGTTCTGCTGCTA

>484|20
AAAAAGAATGAATTCAGTTT

>1536|20
ATACTTCACTAGTTAAGTAT

>1657|20
AGATCTGTGCTCAATGATCT

>2496|20
TTTTGGATACCTGTCCGAAA

>3546|20
GGCTAGTCCATTGACTGGCC

>3829|20
TAGCATATAAATATATTCCA

>3896|20
TAGAATGGAATTCAATTCAA

>4503|20
ACGTTTAAAAGTTAAAACTT

>4555|20
AGTAACCTTGCCATGTTACT

>6944|20
TCTCATCAGCCCCGTTGAGA

>10459|20
ATATATGCGGCACCATATAT

>10861|20
CGGAAATAGTACTATCTCCG

>11662|20
ACACATAAGGGCATATATGT

>11786|20
TTTGTGCCAGTTGCTACAAA

>12372|20
TGCATCATCAAGTTGATGCA

>16054|20
TGTCCGGTGCACACCGGACA

>16341|20
GTTGGCTGTACACAGCCAAC

>18931|20
ACTAATCGAGATCGAGTAGT

>21184|20
TAGTTTTGAAATTGAAACTA

>23781|20
TGTCCGGTGCACACCGGACA

>24046|20
GTTGGCTGTACACAGCCAAC

>24782|20
TTGGGGTATTTATAGCCCCA

>24950|20
TGTCCGGTGCACACCGGACA

>25203|20
TGTCCGGTGCACACCGGACA

>25456|20
TGGGCAAACTAGTTAGTCCA

>29535|20
TTTTTCTCATATGAGGAGAA

>30621|20
TTCACATTTCTAAATTTCAA

>32946|20
TTGGGGTATTTATAGCCCCA

>33114|20
TGTCCGGTGCACACCGGACA

>33348|20
TGTCCGGTGCACACCGGACA

>33601|20
TGGGCAAACTAGTTAGTCCA

>35638|20
ATTTAATTACATAATCAAAT

>35822|20
CGGGCGCACGGGCGCGGCCG

>35832|20
GGCGCGGCCGGGGCCTCGGC

>35844|20
GCCTCGGCGAGCGCGCAGGC

>35873|20
GCCTCGGCGAGCGCGCAGGC

>36054|20
ACGGCAGCTCTAGACGCCGT

>36153|20
CGGAGATAATATTACGTCCG

>36173|20
ACGGTTTACTAGGTAACCGT

>37184|20
TATATATATAAATATATATA

>37185|20
ATATATATAAATATATATAT

>37186|20
TATATATAAATATATATATA

>37220|20
CCTATGTATATATATATAGG

>37710|20
CCGTGCAAGGTCTCGAACGG

>40335|20
TTGCAACCTATAGGTTGACA

>41795|20
TCCCGAAGTAAACTTCAGAA

>42853|20
AATGCCTAACATTAGGTTTT

>43145|20
TAACGTATTATAATACGATA

>44075|20
ATCCCAACCCCGCGTGGGAT

>44352|20
GATTCCATAAATATAGGATC

>46231|20
CAAACTAGCAGGCTTGATTG

>46476|20
TTTTTTTTTCTAAAAAACAA

>46652|20
GTTCGTCGCCAGCGATGTAC

>47349|20
TCTGCTGGAACTCTAGCACA

>48049|20
CAGTATTGACATCACTTCTG

>48584|20
ATCTTCAGTAGAAAGAAGAT

>48635|20
AAGTATTGTGCTCCATACTT

>48695|20
TAGTGTTTTCAAGAACACGA

>48774|20
CAGGTAGTTCTAACTAAATG

>49389|20
ATGATATATGTATATATATT

>50037|20
GCATTCAATATAGAGAATGC

>50752|20
ATACAACTAGTTATTTGTTT

>52162|20
AAAATACCCATGTGTCTTTT

>54947|20
GACTTTCTCAAGACGAAGTC

>55309|20
TCATTTTTATTTAAAAAGAA

>56182|20
AAGATGGTGCTCACTATTTT

>56261|20
CCTGAATTGTTCTAATCAGG

>57043|20
ACAGTTGCAACTGAAATTGT

>58665|20
CATCAAATCTTGATTTGCAG

>59746|20
CTTTTAAAGGTCTCAAAAAG

>60278|20
GACATGATTGCAAACAGGTC

>60622|20
TGTATCAAATGTTTGCTGCA

>61647|20
GCATTCAATATAGAGAATGC

>61867|20
ATTATTTCTAAAGAATCAAT

>62146|20
AGGTCTTACAAGTTAGAACT

>62677|20
GAAGATTCAGATGAAGCTGC

>63492|20
CAACCTAGTTCAGTTGGTTG

>63825|20
GTTCAGGCATTTGACTGATC

>64194|20
TGTTTATATAAATATGAATA

>64493|20
TAGTTTTTTTTAAAAAAACA

>64494|20
AGTTTTTTTTAAAAAAACAT

>64643|20
AAAAAAAACAAGTTTATGTT

>64658|20
ATGTTGCCAGTTGGTAAAAT

>64815|20
TTTTTCTTACATAGGAAGAA

>64907|20
TTTAGATATTCATATTCAAA

>65739|20
GTCGCTCTAGATAGAGCAAC

>65933|20
CAGGAAAATCCATTTTCCAG

>66721|20
AGATGCTTTCCATAGCAACT

>66870|20
CCACTGCAATCTTGCCCTGG

>67738|20
CATTTGCCGCTCGTGAAATG

>67958|20
TATATGTACTTGAACAGATA

>68582|20
ATGTCTGGTTTACCAAACTT

>69164|20
TCGTAGCATCCATGGTATGA

>70608|20
GGCAGGAAAGGTGTCCTGAC

>74044|20
GGGGGGGGTGCAACCCCCAC

>76016|20
ATTAGCCACTTGTGGGTTAT

>77577|20
TCGTCGCCACCTGCCGCCGA

>80445|20
GGTCGCCATCCATCGCGACC

>80674|20
GTGCCGCGTCCACCAGGCAC

>81222|20
TCAGCGGGAGTTCGCGATGA

>81514|20
GTGTGCCTGCACATGCACAC

>81936|20
GCATGTGGAGATCGACCTGC

>82360|20
CATGTCTGTAAACAGCCATG

>84195|20
TCTTAACTGTTCTGTTTAGA

>85962|20
GTGATAAAAGTTTTTAAAAC

>86221|20
AACTCTCACAAGGGAGAGGT

>86439|20
ATGGATTTAAATAACTCTAT

>86606|20
AGGACACTTTTAAATGACCT

>86632|20
TATTCTTTATTTCAAAAATA

>86847|20
CACCCGCGCCCGCGCGCGCG

>87166|20
CTCCGACGAGGTCGGCCGAG

>89851|20
TATCGCGGGTGCCCACGTTA

>90178|20
CATACATAAAGTATTGTATG

>91406|20
GCGCCGCGGGGCCCAGGCGC

>93275|20
TTATAGGATTTAGCCTAAAA

>94020|20
CGAACTTCGATCGATGTTTG

>97263|20
CTGAATCTGTCCAAATTCTG

>97474|20
TCAAACACTGTAATGTTTGA

>98466|20
CATTTTTTTTAAAAAAAAGG

>98467|20
ATTTTTTTTAAAAAAAAGGT

>98835|20
AGGTCTATCCTGATCGTCCT

>98936|20
TGGTATTCGCTCCGATACCA

>100113|20
AAAGTGGATACAACCAATTT

>100520|20
AGATGCATATGTATGAATAT

>100823|20
CACAGGCATCAATGTCTATG

>101048|20
AATATTAATCCAAAAATATT

>101512|20
TCAAACATTACAGTTTTTGA

>101720|20
CAGAATTTGGACAGATTCAG

>104506|20
CAAACATCGATCGAAGTTCG

>106148|20
CTGAATCTGTCCAAATTCTG

>106356|20
TCAAAAACTGTAATGTTTGA

>106820|20
AATATTTTTGGATTAATATT

>107045|20
CATAGACATTGATGCCTGTG

>107348|20
ATATTCATACATATGCATCT

>107755|20
AAATTGGTTGTATCCACTTT

>108911|20
TTCGGGCGGTTCCGCCACAA

>109081|20
CATGACATAGATTTATCATG

>110624|20
CTGCTAACAAATGATATCAG

>111270|20
AAGCACCTCTGGACCTGCTT

>112430|20
CCGAGTGTCTGGGCACCCGG

>113729|20
CACCGTCGGCGCCGCCGGAG

>115532|20
GCAGCAGCCAGGGCGGCCGC

>115559|20
CCAACGTGCCCGGACGGTGG

>116845|20
CGCGCCGCGTGCTCCGCGCG

>117974|20
TTGGGGTATTTATAGCCCCA

>118142|20
TGTCCGGTGCACACCGGACA

>118395|20
TGTCCGGTGCACACCGGACA

>118648|20
TGGGCAAACTAGTTAGTCCA

>122770|20
TTTTTCTCATATGAGGAGAA

>125421|20
AGAAGAAGATTTCTTCTCCT

>126177|20
TTGGGGTATTTATAGCCCCA

>126345|20
TGTCCGGTGCACACCGGACA

>126598|20
TGTCCGGTGCACACCGGACA

>126851|20
TGGGCAAACTAGTTAGTCCA

>127891|20
AGATTTTATTCAAAAATTCT

>131499|20
TCATGGTGTAAACAGCAGGA

>133590|20
CTTCCTATACTTATTGGAAG

>133689|20
TATATATATATATATATAGA

>133742|20
AAAATAAACTTGTCTATCTT

>134162|20
AAATATCCTACAGTATTTTT

>134863|20
CGGAAACCAACTGAATTCCG

>135832|20
GCTGCTGCTCTAGGCGCAGC

>137847|20
AACAGACAGACCTGTTTGGT

>138041|20
CTTTGACATCTATGTTAATG

>138909|20
TTTCCAGTTTTAAGTGTAAA

>138927|20
AAATCATTATTTATTTATTT

>140352|20
GCAGTTTTCGGGAAAACCAC

>142447|20
ATAACAAAAGATTTTGCCAT

>144047|20
TGATAATTTAAAAATAATGA

>146038|20
GTTGTTGAACTTTCTAGAAC

>148340|20
ATTAATTATAAAAAGTTAAT

>148640|20
GCGGTTGGCGTGCCACCCTC

>149116|20
AGCCTGCAGGGCAGCAGCCT

>151850|20
TCCCAATTGTACAATTGCTA

>152568|20
ACACATAAAGTTTTATTTTT

>154154|20
TTGTTTTAAAATTATATCAA

>155748|20
ATATAATTATGTAATATTAT

>155882|20
TGTCGTCACCGGTGAAGTCA

>156966|20
GGCATATATAAACATGTGCC

>161869|20
AGCCTCTCGCCCGACAGCCT

>161941|20
CGGCGCCGGCTCCGGGTCCG

>162163|20
CGCCGGCGGCACCTCCCGCG

>163231|20
GATCTGATTCTATTCATATC

>164058|20
TCAAACAGAGGTCTATCTGA

>164677|20
GAAGCTTCCAAGCAAGCATC

>166106|20
GCATTCAATATAGAGAATGC

>167068|20
GCATTCAATATAGAGAATGC

>169892|20
ACAAAATTAATGCATTTTGT

>171447|20
CAGCTACTATTTAGAATCTG

>171460|20
GAATCTGAAAATTCAGAAAC

>171599|20
TAATTGGTCTGGAACGATTA

>172712|20
GACCGATAATATTATCGAAC

>172888|20
ATGTTTATGTGCATAAACCT

>173339|20
GAGTCCATCGCCATGGAGTC

>173456|20
GCCAGTAACCCGTTCCTGCC

>173774|20
AATCGTGACCAGTCTCGATT

>174941|20
CACCTCTCACTTCGGAGGTG

>175054|20
TCATACCATGGATGCTACGA

>175704|20
GCTTCTCCCTGGGCAGACGC

>178701|20
AAATGAATGCACTTACATTT

>179342|20
GACTCCGAACCTTCTGACTC

>179756|20
AGCTGAACTGAAATTCAGAT

>181006|20
GTTTTGCAATCTTCGAAAAC

>184486|20
ATACTCGATGGACCAAGTAT

>184579|20
GATGGATCGAGCAAACCATC

>185156|20
ATAGTCCTTAGAACGACCAT

>187127|20
CGGCCGAGCTGGGGCGGCCG

>187687|20
AAATGAATGCACTTACATTT

>189026|20
CCAGGGCAAGATTGCAGTGG

>190158|20
GTTGCTCTATCTAGAGCGAC

>190431|20
AATCATCATTTATTATTATT

>191440|20
GCGGTTTTCGGGAAAACCAC

>191706|20
CTGGGCTGCGAGAAGCCAAG

>191980|20
TTCGGACTCCGAAGGCCGAA

>192910|20
TCTGGTTCTACAGCTCCAGA

>194959|20
TATTACATTCAAATGTACAA

>197362|20
TTCGGCCTTCGAAGTCCGAA

>197636|20
CTTGGCTTCTCGCAGCCCAG

>197902|20
GTGGTTTTCCCGAAAACTGC

>199759|20
ATGGCAAAATCTTTTGTTAT

>201578|20
TATTACATTCAAATGTACAA

>203981|20
TTCGGCCTTCGAAGTCCGAA

>204255|20
CTTGGCTTCTCGCAGCCCAG

>204521|20
GTGGTTTTCCCGAAAACTGC

>206378|20
ATGGCAAAATCTTTTGTTAT

>207724|20
AACATTTTTGTAAAAAACTT

>209337|20
CTTCTCCAAAGTTTGAGGAG

>209467|20
CTTCGGACATATGCCTGAAG

>210480|20
AATCATCATTTATTATTATT

>213633|20
CAGTTCTTCGAGGAGAAGTG

>213933|20
TGTACTGTACATTCAGTAGA

>214023|20
ACAACTCCATGTGGAATTCT

>214557|20
ATGAACATCTAGAAATTCAT

>216350|20
GGCAAAACCTTGGTATTTCC

>216728|20
GTACAGGCATCTTCCTCTAC

>217221|20
TTCTTAACTTGAGTTCAAAA

>217677|20
GCGTCTGACTGGTGGGACGC

>220996|20
CACGCTTTTGGAAAAGATTG

>221939|20
ATATATATATATATATAGAT

>221940|20
TATATATATATATATAGATA

>221941|20
ATATATATATATATAGATAT

>221942|20
TATATATATATATAGATATA

>221943|20
ATATATATATATAGATATAT

>221944|20
TATATATATATAGATATATA

>221945|20
ATATATATATAGATATATAT

>221946|20
TATATATATAGATATATATA

>221947|20
ATATATATAGATATATATAT

>221948|20
TATATATAGATATATATATA

>221949|20
ATATATAGATATATATATAT

>221950|20
TATATAGATATATATATATA

>221951|20
ATATAGATATATATATATAT

>221965|20
ATATATTTTATAAAAGAAAT

>222125|20
CTATTTATGTAAATAAAAAG

>222226|20
ATATATATACATAAATAAAT

>222229|20
TATATACATAAATAAATATA

>222230|20
ATATACATAAATAAATATAT

>222233|20
TACATAAATAAATATATATA

>222234|20
ACATAAATAAATATATATAT

>222237|20
TAAATAAATATATATATTTA

>222245|20
TATATATATTTATATACACA

>223919|20
ACAAATAAAGTTTTATGTTT

>224741|20
GTGGGTAAAGTTGTACCCAC

>224789|20
TTAGTCGTGCTCACGGTTAA

>227200|20
CTGTGATCCTCGGTTCACCG

>228083|20
AGAATGCATAAATGAATTTT

>230059|20
TAAGTTATCTGGTTCACTTA

>230512|20
AATCAAACTGAAGCTTGATT

>232068|20
GAACTGGTTTTACCCAGTTC

>232480|20
TCCACCAGGAGCAGGGTGGA

>233206|20
ATCGGAACGCGCGTTCCCTT

>233216|20
GCGTTCCCTTGAAGGATCGC

>233717|20
GGTTCTCCTAGAAGAGAAAC

>234310|20
TGCCGCACACATGGGCGACA

>234589|20
TACTATACTATACTATACTA

>234594|20
TACTATACTATACTATACTA

>234599|20
TACTATACTATACTATACTA

>234629|20
TACTATACTATACTATACTA

>235013|20
AATAGGTATTGATACAAATT

>235595|20
CCTCATGTTTTAACATGCTG

>236078|20
TTTCTTGATCAATAAAGACA

>239294|20
TTTTGTTAACGTCAAAAAAA

>239429|20
CATATGTAAAATTTCATAGG

>239924|20
GCCGTAACTTTAGTTAGGTC

>241944|20
CATTTCTTTAAAAAAAGATG

>242426|20
TCCATCTATAGATTGATTGA

>242690|20
TAATCTTAATCTTAATCTTA

>242696|20
TAATCTTAATCTTAATCTTA

>242702|20
TAATCTTAATCTTAATCTTA

>242708|20
TAATCTTAATCTTAATCTTA

>242714|20
TAATCTTAATCTTAATCTTA

>242840|20
CGGACATTTCGAAATGACAG

>244402|20
AGATGCCCCGAGAGGCATCT

>246051|20
ACTAGTCCCAGGAGGCTAGT

>247167|20
TGAAAAGCATTTTCTTTTGA

>248189|20
AAGTTAAGCGTGCTCAACTT

>248600|20
GATCGGACGAACGAACGATC

>248685|20
GATTGTACGAACGAACAATC

>248821|20
GATCGAACGAACGAACGATC

>248895|20
GAACGATCGAACGATCGGAC

>248934|20
GAACGATCGGACGAACGATC

>248946|20
GAACGATCGAACGATCGGAC

>249252|20
GTATGACACTGGAGGCATAC

>249622|20
AATGAAATTTGAGATTCATT

>250786|20
GGCGCCGGCCGGCCGGATCC

>251007|20
TGTATCTATTCATTGATACA

>251351|20
TGGACTAACTAGTTTGCCCA

>251604|20
TGTCCGGTGTGCACCGGACA

>251857|20
TGTCCGGTGTGCACCGGACA

>252025|20
TGGGGCTATAAATACCCCAA

>256668|20
CCAGGTGTCAAGCCACCCGG

>257425|20
ATCGTCATTTCAATCACAAT

>259917|20
TCAACAAATGAATTGATTGA

>261346|20
TTTCGATCAGTTAATCGAGA

>261669|20
AAATATTTTTCAAAATGTGT

>262783|20
ACTAGCCTCCTGGGACTAGT

>263558|20
TCACTAAATTGATTTTGTCA

>266149|20
TCTGTTGCGCTCGCCCCAGA

>266810|20
TATTATGGACATCTCTAATA

>266953|20
CAGATACATCCAATTATCTG

>268089|20
GAATCCTATGCATGGTATTC

>268375|20
TTTACTACATATGTTCTAAA

>268703|20
ACAAAATCATTTGTTTTTTT

>269784|20
CCTCACTGCCTGGAGAGAGG

>270021|20
ATCTTCCATTTATGACAGAT

>270626|20
CTGCGAGTGTACAGTGGCAG

>270865|20
CGGCGAGGTCCACCTCACCG

>271522|20
CACCATTTAAATTAATCGTG

>272013|20
AGCAAACTGACCAGTTAGGT

>274480|20
AAATAATTATGTAGTTATGT

>274640|20
AGACACAAAAATATGTGTAT

>275989|20
ATTCTTTGTGAACAAACAAT

>276498|20
ACCCCATCTTGACATTGGGT

>277261|20
TTTATATGCAAGCAAATGAA

>277778|20
GCGCGACGATGTCGGCGAGC

>278550|20
CGGTATGGTGTACCGTCCCG

>280564|20
GGACGACGAAGTGGTCGTGC

>281455|20
AAACGATCCACGGATCGAGT

>281770|20
TTGGGGTATTTATAGCCCCA

>281937|20
TGTCCGGTGCACACCGGACA

>282432|20
TGGGCAAACTAGTTAGTCCA

>286551|20
TTTTTCTCATATGAGGAGAA

>288542|20
GCGCTTGGTTCACCAAGGTC

>289158|20
AGAAGAAGATTTTTCCTTCT

>289635|20
AAACGATCCACGGATCGAGT

>289950|20
TTGGGGTATTTATAGCCCCA

>290135|20
TGTCCGGTGCACACCGGACA

>290630|20
TGGGCAAACTAGTTAGTCCA

>291026|20
CGGACCCCTGCCCGGGTCCG

>291124|20
GGATCCCTACCTGGGGGTCC

>291405|20
GTACCCCAGTTCCGTGGTAC

>293804|20
CGCCTGCTCCGGAGGAGGTG

>293906|20
CCCACCGAGTTCTCGGCGAG

>295116|20
AGGCTCGACGGGTCGAGGCT

>296187|20
CGATGAAGTCCACATCTTCG

>297214|20
TCCTTGGTGGGCTCCACGGA

>297338|20
CTCGGGCACGAGTGCCCAAG

>303034|20
CCTCGTCGCGGGCCATGAGG

>303238|20
GGGTCTCTCTGGAGAGGGCC

>303239|20
GGTCTCTCTGGAGAGGGCCC

>303533|20
AAGCTACTTCCATGTAGCCT

>303622|20
GTGCGCGGTTTACCGCAAAC

>303900|20
GAGGGCCGTGCATGGCACTC

>304387|20
GGAGTTGGGAGCTCACCTCC

>304657|20
TCCAGATCCCAGGATCCCGA

>304845|20
GCCCTGTACCGGTTCATGGC

>305005|20
AGGGGAGGGACCCCTCAACT

>305103|20
GTGGACTCGTCCCAGACCAC

>305723|20
CAAGGTAGAGGTATACGTTG

>306272|20
TGCTGGTGGTCCGACCATCA

>306980|20
CAACGAGCCCAGGCTCGCAG

>307111|20
CTTGGGCACCCGTGCCCGAG

>307360|20
ATGTCCTTCCTGAAGATCAT

>309214|20
AGCCTCGACAAGTCGAGCCT

>311537|20
GCCATGAACCGGTACAGGGC

>311715|20
AGGGTCCCAGTTTGGATCCT

>311719|20
TCCCAGTTTGGATCCTGGGA

>311725|20
TTTGGATCCTGGGATCTGAA

>311743|20
AAGCTGCTTGAATGCAGCGT

>311923|20
CGGGACCCCCAGGGTTGCCG

>311981|20
GGAGGTGAGCTCCCAGCTCC

>313064|20
TGCGGTGCAACTGCACTGAA

>314010|20
ATTGAATAATTTTGTGCAAT

>316152|20
TCACTCAGATGTCTGTGAGA

>316401|20
TGGAATCATTCATGAAACCA

>319958|20
ATTGAATAATTTTGTGCAAT

>320891|20
AGACGCCTGCACCGGCGTGT

>322019|20
GGATCCCTACCTTGGGGTCC

>322357|20
TAGCTTGCTTCATCACGCTA

>323119|20
GGCGGCGCACCTGAGGCGCC

>324913|20
GCATGAGAGCTCTCGCTTGC

>324988|20
AGCGCCGAGCTCTAGGAGCT

>326535|20
ACCACTGGAGATACCGTGGT

>334487|20
AGCAACAAAAATATGTCGCT

>336218|20
CCCACGCGCGCGCGCCTTGG

>336388|20
CCGGCGAGGTCCTACGCCGG

>336543|20
ATCGCCGTGTTCCCGGCGGT

>337631|20
TAGAACTCAAATGAGGTCCA

>342056|20
TGTCCGGTGCACACCGGACA

>342413|20
TGTCCGGTGTGCACCGGACA

>342580|20
TGGGGCTATAAATACCCCAA

>345179|20
AGAATGAAATGTTGCATGCT

>345374|20
AAAATGAAAAATTTAAATTT

>345986|20
TTCTCCTCATATGAGAAAAA

>349591|20
ATAGTATTTTAAAATGATAT

>350194|20
TGTCCGGTGCACACCGGACA

>350574|20
TGTCCGGTGTGCACCGGACA

>350743|20
TGGGGCTATAAATACCCCAA

>351058|20
ACTCGATCCGTGGATCGTTT

>351674|20
AGCAACAAAAATATGTCGCT

>354113|20
CCGGCGAGGTCCTACGCCGG

>354268|20
ATCGCCGTGTTCCCGGCGGT

>354919|20
TTCAGTTACCCGTTACTGTA

>355355|20
TAGAACTCAAATGAGGTCCA

>356461|20
CAAACTAATAAATAAGTTAG

>357054|20
TGTTGACTAGGTAATCAAGA

>357559|20
AACAGTTCGTTCGATCTATT

>359676|20
TCCTTTATGTGCATAACGTA

>360480|20
CCTTCCTCTGGAGAGGAAAG

>361484|20
AAAGAGGACGTGTGCACTTT

>363308|20
CTTTTTGGGCACGCACAAAG

>363309|20
TTTTTGGGCACGCACAAAGA

>364625|20
TCCTTTTGCTAGAAGAAGGA

>364910|20
CTGTAGCTTTGAGGCAACAG

>365410|20
GGGCCTTGTACACACCGCCC

>365926|20
GGCTGTGAGGGCTCTCAGCC

>366138|20
CCGGGGGGGGGCCACCGCGG

>366400|20
CCTCCCTTCCTGAAAGGAAG

>366773|20
GGGAAGGATGAATCGCTCCC

>367567|20
AAAGGGGAGAGCTCCCCGTT

>369710|20
ACCGACACAGGTGGGTAGGT

>369797|20
GAGAAGGGGTGCCCCCTCGC

>372943|20
ATTTTCTTGTTCCTGAAAAT

>373422|20
TTTATTTTAGATAGAAGAAA

>373433|20
TAGAAGAAATGTTTCTTCTA

>373444|20
TTTCTTCTATCTAAAATAAA

>374313|20
TTGAAAATTCAAATTCTGAA

>375406|20
GCAGCAACCATAGTTGCTGC

>376139|20
CGAGCTAAAAGTCTAGCTCG

>376649|20
TATTTATTTGAAATTCAATA

>377285|20
TATAATCTGGTCAAATTATA

>377349|20
TAATTAATCCGGGTTAATTA

>378119|20
AGCCCGGAACATTACGAGCT

>378620|20
AAAATTCAGCCCCGCATTTT

>379501|20
TCTTGTACAGATGAACAAAA

>380952|20
GATCATTCCCTGTGATGATC

>381742|20
CTCAATCTCTGGAGCTCGAG

>382073|20
AGATCACTCAGGTCTGATCT

>382592|20
TAATTTTCACATGAGTATTA

>383227|20
TTATATGAACTTGGATATAA

>383767|20
TCGAGACTTGGAAGACTGGA

>383881|20
CACACTACACATTCAGTGTG

>383971|20
AAGGAGAGGTCCCCCTGCTT

>384523|20
ATATTTTACATGTTAAAAAT

>384524|20
TATTTTACATGTTAAAAATA

>386936|20
GAAAAATTTTTATTTTTTTC

>387690|20
TCATCGACTACAGTCAATCA

>390099|20
GCTTTTTACCTGCAGAAAGC

>390500|20
GAAGAAAATGTACTTTCATC

>391675|20
GTCCGAGGCTGGGCTCGGGC

>391949|20
GGGTGCGCGCGAGCGCACCC

>392416|20
GGACCCATTCGATAGGGTCC

>392430|20
GGGTCCGAGGGCTCGGTGCC

>392926|20
GGGAAGCCCGCGGGCTATCC

>394523|20
CCAGCCCTCTGGTGGGCTGG

>394617|20
CCCTCGGCCATGGCCGGTGG

>396080|20
GCCAAGGCCGGGACCTTGCC

>396136|20
TCCCAGGCCAAGGCCTCGAA

>396614|20
GTGCGACGCTGGCGTCATAC

>396990|20
GGCGTAGGAGTTCCCACGGC

>397871|20
TCGGAGCCCGCGAGCTTCGA

>398187|20
GGCGAGAAGCACGTGTCGCC

>400717|20
CCTCTCTTGTGCAAGAAATG

>401055|20
AGTGGAGATTCATCACCAAT

>401994|20
ATATCAAGTTTAATCGATAT

>402169|20
CCTGCCGTCTGGACAGGAGG

>402509|20
AAAATATAGCACTAAAATTT

>402528|20
TAAAATAGGACCCGATTTAA

>403599|20
GACATCCTCTTGAGGCTGGC

>404083|20
ACACTAAAAGGTTTTAGTGT

>405144|20
ACACTAAAAGGTTTTAGTGT

>406205|20
ACACTAAAAGGTTTTAGTGT

>407268|20
ACACTAAAAGGTTTTAGTGT

>408331|20
ACACTAAAAGGTTTTAGTGT

>408885|20
ACACTAAAAGGTTTTAGTGT

>409897|20
ACACTAAAAGGTTTTAGTGT

>410958|20
ACACTAAAAGGTTTTAGTGT

>412014|20
ACACTAAAAGGTTTTAGTGT

>413076|20
ACACTAAAAGGTTTTAGTGT

>414138|20
ACACTAAAAGGTTTTAGCGT

>415200|20
ACACTAAAAGGTTTTAGTGT

>416234|20
ACACTAAAAGGTTTTAGTGT

>418473|20
ACACTAAAAGGTTTTAGTGT

>419830|20
CAACTTTGTTGACATAGTAG

>422831|20
AAGCACTAATATTAGTGGAT

>422979|20
TCGGAATATCGTTGTTCCGA

>423310|20
AGATCCAAATCTTCGGATAT

>423990|20
CGCGCTCGGCTCCCAGCTCG

>424706|20
AACGACACGACCTTGTCGTT

>425430|20
AAAACAAAAGTTTTGGTTTT

>426554|20
ACAAGAATCTCGAGTCATGT

>428347|20
CACACATGGAACCTTATGTG

>428631|20
AAGCACTAATATTAGTGGAT

>428779|20
TCGGAATATCGTTGTTCCGA

>429075|20
GCCCGAGCCCAGCCTCGGGC

>429299|20
GAAGTGACCGCATTCACTTC

>430557|20
CGACGACAATTTACTCGTCG

>430572|20
CGTCGGTCCAGGGACCCCCG

>430642|20
TGACGAACAGCTTCTCGTCA

>430880|20
CTCCCCCGCCGACGGAGGAG

>430940|20
TCGGCTCTCCAGCGAGTCGA

>432327|20
CCGGCTGGCCTGCCAACTGG

>432450|20
CTGGGACGACCTGGTCCAAG

>433392|20
ACCCTCAGGCTCCTGCGAGT

>433942|20
CGCAAACGCCGACGTTTTCG

>433984|20
CGGCATACCGAGGGATGTCG

>434699|20
CCCATCAAGGACTTGAAAGG

>434763|20
TCTCGCGCCTCGGCGAAAGA

>434849|20
GCCCTCGGGAACCAGAAGGC

>437035|20
AAGACGCCCGAGGGCGGCAT

>437853|20
TCCGATCCTGCAGGCTCGGA

>438129|20
CGGTGTCGGTCCCGCCAGCG

>438644|20
TTCTGCTCCGGGGGGCCGAA

>439194|20
ATTTCGTGTGAACACCATAT

>440120|20
ATCGTGTAGTCCTATCCGAT

>442517|20
AAAAACAAAACTATTTTTTT

>443507|20
ATTTCGTGTGAACACCATAT

>444432|20
ATCGTGTAGTCCTATCCGAT

>446703|20
CCATCCGGGGGCTCGGAAGG

>447824|20
TTCGTAGGCTGGCCCTCGAA

>448596|20
GAACCCATAATTAGGGGTAC

>448728|20
GCCCGAGCCCAGCCTCGGGC

>448900|20
AAGGGTGGCCTGACACCTTT

>448952|20
GAAGTGACCGCAGTCACTTC

>449327|20
GCCCGACCCAGGGCTCGGAC

>449858|20
TTTTATATCATCATAGAAAA

>450351|20
AATATTAATTTATTAATGAT

>450853|20
GCGGTTTTCGGGAAAACCTC

>451393|20
TTCGGACTTCGAAGGCCGAA

>452254|20
GCTGAAGCTGAAGCTAAAGC

>453802|20
TGGTACATTTGAATGTAATA

>455728|20
ATAACAAAAGATTTTGCCAT

>456579|20
TTTTATATCATCATAGAAAA

>457662|20
CGTCGGTCCAGGGACCCCCG

>457840|20
CCGAAACCAGTTTATTTCGG

>457877|20
AGATCCAAATCTTCGGATAT

>458558|20
CGCGCTCGGCTCCCAGCTCG

>459676|20
GATAGAAGTGGAATTCTAGC

>461381|20
AAGTATCTAAGTTGATTCTT

>462948|20
TTCTAACAGAACTCTAAGAA

>464156|20
ATATGCTAAGTTCAGCAAAT

>465534|20
TTTGGGAAGAGCTCCACAAA

>465695|20
TTAGCAGAATTTTCTTATAA

>465931|20
GTTCTTTCAAGTCAAAGATC

>466883|20
GCACTTTTGGACCAAAGTGC

>468274|20
TCGTGGACCTGGGTCTACGA

>468363|20
TCGATTATTTGAATGACCGA

>468503|20
TTTATAGAAAATTCTAGAAA

>468875|20
AGATACAACTTGATGTATCT

>468923|20
CATGAACATTCATGTATATG

>469214|20
AACATAAAATGTTAAATGTT

>469446|20
ACCTCTGCCTTGGCAAAGAT

>469817|20
TTAAGCTTCGGGAAGCCGAA

>469929|20
CTCTGCGGTCCACCGCGCAG

>473817|20
CTCTTATAGAGCTAAAAAAG

>474374|20
GTGTTGTGGCTCCATACCAC

>477151|20
CTTCGGCTGATCTGCTGAAG

>477844|20
CAGCTTTGGGGCCGAAGCAG

>477978|20
AACATAAAATGTTAAATGTT

>478210|20
ACCTCTGCCTTGGCAAAGAT

>479186|20
TAGACCAAGTGCTTGAACTA

>479189|20
ACCAAGTGCTTGAACTAGGT

>480409|20
AATAATTATAGAAAATGATT

>482769|20
CATCTACATGTATGTATAGG

>485023|20
AAAATTGAGAACAGAATTTT

>485346|20
TTTAAATTTGTAAATCAAAA

>486569|20
CGTCGAATCTGGATCCGAGG

>486831|20
AATAATTATAGAAAATGATT

>488645|20
AAAGGTGTCAGGCCACCTTT

>489091|20
TGTCCGGTATACACCGGACA

>489343|20
TGTCCGGTGTGCACCGGACA

>489510|20
TGGGGCTATAAATACCCCAA

>490270|20
AGGAGAAGAAATCTTCTTCT

>492310|20
AAAATGAAAAATTTAAATTT

>492423|20
AAAAGATTGTCCAATTTTGT

>492919|20
TTCTCCTCATATGAGAAAAA

>495307|20
ATTCTAAACAAGTTTGGGAT

>497544|20
TGTCCGGTGTGCACCGGACA

>498510|20
AGGGAGTGTTAATACTCGCT

>498594|20
GGGTGCGCGCGAGCGCACCC

>498596|20
GTGCGCGCGAGCGCACCCAC

>499245|20
TTCGAGGGCCAGCCTACGAA

>500364|20
CCTTCCGAGCCCCCGGATGG

>500942|20
TTCGGCCCCCCGGAGCAGAA

>501458|20
CGCTGGCGGGACCGACACCG

>501734|20
TCCGAGCCTGCAGGATCGGA

>502552|20
ATGCCGCCCTCGGGCGTCTT

>504780|20
GCCTTCAGGTTCCCGAGGGC

>504866|20
TCTTTCGCCGAGGCGCGAGA

>504930|20
CCTTTCAAGTCCTTGATGGG

>505657|20
CGACATCCCTCGGTATGCCG

>505699|20
CGAAAACGTCGGCGTTTGCG

>505809|20
GGGACGGATTTAACCGTCTC

>506249|20
ACCCGCAGGAGCCCGAGGGT

>507192|20
CTTGGACCAGGTCGTCCTAG

>507315|20
CCAGTTGGCAGGCCAGCCGG

>508763|20
CTCCTCCGTCGGCGGGGGAG

>509087|20
CGACGAGTAAATTGTCGTCG

>509636|20
AGCGAGCCAGATGGGACGCT

>510397|20
AAAGGTGTCAGGCCACATTT

>510570|20
GCCCGAGGCTGGGCTCGGGC

>510885|20
TTCCCACGATCTCGTAGCAA

>511222|20
TTAGGTATGGACATACGTTA

>511949|20
TCCCACAACTTGTTGAGCGA

>511973|20
CATGTGTGATCTCACCCTTG

>512448|20
CCGGCGCGCCCGCGCGCGCG

>512839|20
GGCACAGTACTTGCTCTGCC

>512925|20
GTTTATCAAACTGGAGAAAC

>514845|20
CAATTTAAGGACTAAAATTG

>514982|20
GCAGACGCCTAGGCATCTTC

>516253|20
TCGCGTGTTAAATCACACGA

>516254|20
CGCGTGTTAAATCACACGAG

>516413|20
TACAGATCCAAGGATGTATA

>516576|20
ATTCGAGAATCTTCTCGTAT

>517442|20
CCCGGTGCGGCCGCACCCTG

>518990|20
ATTGCCACAGATGTGGTATT

>519122|20
AGCATCCATCCATCAATGCT

>521325|20
ATGGAAGTCCTGAATTCCAT

>526764|20
GCCGCGGCGAACGCGACGGC

>526828|20
GAGAGGACGAACTTCCTTTC

>528140|20
TGTCACGGTAAACAGTGTCA

>528536|20
ATGGGAAGGCCCCATCCGAT

>529458|20
AGGTTACTTGGAATTAAACT

>529577|20
AAAATCTTTTCAAAGTCTTT

>533514|20
ACAAGTTTTTGAACTCTTGT

>533940|20
AAATTTAAACTTTTCATTTT

>533961|20
AAGTTAATGCTCATTAATTT

>534530|20
CTCGCCTCGCCCGAGCCCAG

>534538|20
GCCCGAGCCCAGCCTCGGGC

>535191|20
GCCCGACCCGGGGCTCGGAC

>535267|20
GCCCGACCCAGGGCTCGGAC

>535524|20
GGCGTCCCATCTGGCTCGCC

>539337|20
GAGACGGTTAAATCCGTCCC

>539390|20
CCAGATCGGCTCCGAGCTCG

>540216|20
CCCATCAAGGACTTGAAAGG

>540280|20
TCTCGCGCCTCGGCGAAAGA

>540366|20
GCCCTCGGGAACCTGAAGGC

>541317|20
GCCTCGGCCCAGCCCGAGGC

>543152|20
GGAGCCGCGCCCTCGGCTTC

>543720|20
GATGCGGCTTGAGCCGCGGC

>543818|20
CTCGGCGGCCCGGCTCCGAG

>544373|20
GGGTCGCGGTTCCACGCCCC

>544836|20
GGCCATGATCAATCGTGCCC

>545086|20
GAGGGGTCAAGTACCCCCTC

>545165|20
CCAGCCCGCTTGGGGGCTGG

>546166|20
GCGGCTCCGCTCGGAGGGGC

>546973|20
TTCGTAGGCTGGCCCCCGAA

>547622|20
GCGGGTGCGCTCGCACGCAC

>547708|20
AGCGAGTATTAACACTCCCT

>547874|20
CTTGCCTCGCCCGAGCCTAG

>547882|20
GCCCGAGCCTAGCCTCGGGC

>547934|20
GCCCGAGGGCCCCCTCAAGC

>548106|20
GAAGTGACCGCAGTCACTTC

>548186|20
GCCACTCGACATAGAGAGGC

>548535|20
GCCCGACCCGGGGCTCGGAC

>548586|20
GCCCGACCCAGGGCTCGGAC

>550662|20
CTCGCAATTGGACTTGTGAG

>550908|20
CTTGGCTGTGTACAGCCAAG

>551172|20
TGTCCGGTGTGCACCGGACA

>551255|20
CGGGCACCGGACAGTGTCCG

>553571|20
AATCTCTTGCTCTAGAAATT

>557953|20
CGGACACTGTCCGGTGCCCG

>558036|20
TGTCCGGTGCACACCGGACA

>558301|20
CTTGGCTGTACACAGCCAAG

>562848|20
GTGGGTTGGCGGCAACCCCC

>563647|20
GGAGCTACTGGAGGAGGTCC

>563735|20
GATGGGTCGCCCGACCCATC

>565377|20
TACAGAGACAAGTTTCTGCA

>568305|20
AGGCTGCTTGGAACGAGCCT

>569802|20
ATCCCAAACTTGTTTAGAAT

>571898|20
GAGGAGAACATTTTCTTCTC

>572069|20
ACAAGTCTTGGAACCCTTGT

>572139|20
ACATATGATGCATCAAAGGT

>572385|20
ACAAAATTAGATAATCTTTT

>573747|20
TCCCGATTACTTCCTCGGGA

>573752|20
ATTACTTCCTCGGGAGTCAT

>574507|20
AGAAGAGGATTTCTCCTTCT

>574768|20
CTGAAATTTACAAATATAAG

>575291|20
TTGGGGTATTTATAGCCCCA

>576876|20
CGCCACCTTGCTAGGTAGCG

>577403|20
TCTGTTCATTGATAAACAAA

>580362|20
TAGAGCCCACCTTGGCACTA

>580710|20
GAGCTAGAGCTCTCTATTTC

>580808|20
TATACCAAAAATGTGGTATA

>581113|20
GCGCCAGAGCACGCTCGCGC

>581114|20
CGCCAGAGCACGCTCGCGCG

>581948|20
AAGAATTTTTGAAAATGCAT

>581988|20
AAATTTGGTCAAACCAATTT

>582528|20
TGTTTGACATTTTTCAAATA

>583293|20
ATGCATAACCTGTTATTTAT

>584102|20
TAAATTAAAATCTTGATTTA

>584600|20
GGGATTGACGGGTTATTCCC

>584748|20
AAATTTTCCAAGTAAAATTT

>585557|20
ACGGTGCATGAATGCCCTGT

>585808|20
AGCAGCAGCTCGCTGAGGCT

>585914|20
CTCCAGTGTGGACACTGCTG

>586816|20
GGGGCTCAGCACTAAGCTCC

>586837|20
TGACCGTCTCAACACCGTCA

>590934|20
TAGAGCCCACCTTGGCACTA

>591281|20
GAGCTAGAGCTCTCTATTTC

>591379|20
TATACAAAAAATGTGGTATA

>591684|20
GCGCCAGAGCACGCTCGCGC

>591685|20
CGCCAGAGCACGCTCGCGCG

>592452|20
AAACCCAGGGACCTCGGTGT

>592559|20
AAATTTGGTCAAACCAATTT

>593099|20
TGTTTGACATTTTTCAAATA

>593864|20
ATGCATAACCTGTTATTTAT

>594673|20
TAAATTAAAATCTTGATTTA

>595171|20
GGGATTGACGGGTTATTCCC

>596763|20
GACACTCACTATTCAGTGTC

>597784|20
ATTAAAACTTTATTTTGAAT

>601060|20
GGGGGTTGCCGCCAACCCAC

>601639|20
GTTTCTCCAGTTTGATAAAC

>601775|20
GCAACTACACCTCTAGTTCC

>604338|20
CTGACGGGCGGGCCCGCCAG

>604660|20
TTCTCCTATAGAAAAGAGAA

>605199|20
AACATTCGAAATAGAATGGT

>605485|20
ACAAGTTTTTGAACTCTTGT

>605911|20
AAATTTAAACTTTTCATTTT

>605932|20
AAGTTAATGCTCATTAATTT

>606623|20
TGTCCGGTGTGCACCAGACA

>609182|20
GTAAAGATTTTAATATTGAC

>609706|20
ACCAGGGTCTTGAGCCTGTT

>610149|20
ATCAAAAGAATAGTTTTGAT

>611231|20
TGTTCGGTGCACACTGGACA

>611797|20
AAATTGCCCAAGGGCACATT

>612161|20
TAGAGGTTCGTGATTCTCTA

>612207|20
AACTTAAATTAATTTATCTT

>612511|20
CTAAATTAGACCTAATTCCG

>612665|20
TCTCGAACGCACGATCGTGA

>613535|20
GCGGTCTCCACGGCGAACGC

>613922|20
TGGATTTCAAATCAAATTCA

>614690|20
TCATGCGACCTGCGGCATGA

>617673|20
TAACGTGGTACACCTCGATA

>620260|20
ATTGGTTAGTCCTAACACAT

>620286|20
CCTTTAGAAGTTTATGAAGG

>621300|20
TATCAAAATCAATTTTGCAA

>622873|20
AAGCAAATGTGCATTTGAAT

>623962|20
TGTCCGATGCACACTGGACA

>624629|20
CCACCTCTGCCCCGAGGAGG

>624711|20
TGACAGGGAGGTCAATGTCA

>626835|20
CAAGTGGGCATGCAAACTTG

>626894|20
ATACTCAAGCACTAGAGGAT

>627038|20
CTAGAGGTGAACAACTCAAG

>627338|20
TGGGGTCCAGTTGGGCCCAA

>628949|20
CTAACTCTTACAAAACTTAG

>629182|20
TTAAGTCGGATACGCCTTAA

>629924|20
TCCTCCTACAAGTAAGAAGA

>633483|20
CTGAAATTTACAAATATAAG

>634006|20
TTGGGGTATTTATAGCCCCA

>634970|20
TCATTAGAGCCCTCTAATTA

>636024|20
ATCCCAAACTTGTTTAGAAT

>638120|20
GAGGAGAACATTTTCTTCTC

>638291|20
ACAAGTCTTGGAACCCTTGT

>638361|20
ACATATGATGCATCAAAGGT

>638607|20
ACAAAATTAGATAATCTTTT

>639969|20
TCCCGATTACTTCCTCGGGA

>639974|20
ATTACTTCCTCGGGAGTCAT

>640729|20
AGAAGAGGATTTCTCCTTCT

>640990|20
CTGAAATTTACAAATATAAG

>641513|20
TTGGGGTATTTATAGCCCCA

>642369|20
TTTTAATTTGAAATTTGAAA

>642375|20
TTTGAAATTTGAAATTCGAA

>642596|20
TAAAATCAAAATTGAATTTA

>642639|20
AAAGAAATACATATTCCCTT

>642744|20
AGACTTAAATGTTTTAGTAT

>643937|20
ATGAGATTACTTTATGTCAT

>644304|20
GGGAGCCTCACGAGGCTGGC

>644566|20
ATCTATCTATCTATATATAT

>644567|20
TCTATCTATCTATATATATA

>645771|20
TCTCCACGCACGCGTCCAGA

>645837|20
CCAGAACCGTCCGGTCCGGG

>645848|20
CGGTCCGGGAACCCGAACCG

>647006|20
AGACCTATATTTATAGCCCT

>647667|20
TTGAAAGCACCTCCTCTCAA

>648634|20
AGTCATTACCGATAATTACT

>649828|20
GTAATTTCAAATGAGGTTAC

>650402|20
GAAGAATGATTTCCTTATTC

>650883|20
TGAATGGCAACTGCAATTAA

>652029|20
TCCGTCCTCACGAGGCCGCA

>652494|20
GCCTCGCTTAGAAGCTAGTC

>652679|20
TGTTTTTTTGAAAAAATAAA

>653326|20
GAAGAGCGGCTCCTCTCTAC

>653806|20
CTTTTGGTGCTCAACAATAG

>654952|20
TCAGCGGGAGTTCGCGATGA

>655244|20
GTGTGCCTACATATGCACAC

>655667|20
GCACGTGGAGATCGACCTGC

>656915|20
TGTTGAGGTGTACTTCAAAA

>657886|20
TAGTTATATACATATACATA

>657892|20
TATACATATACATATGTCCA

>658206|20
GATGGTCCCTGGCAACCATC

>658486|20
GCTCACCAACTTTGGTAAGC

>658939|20
GGCGCGGGCTCGTCCGCGTC

>667844|20
CTTTGGCGGACCAGCCAAAG

>668019|20
CATCGAGCATTTTCTCAATG

>668875|20
GCATTCAAAGATTTGAAGCC

>669508|20
TATGTGATAGATATCTCTTA

>673225|20
CAACCCCCTCAAGTGTGTTG

>673605|20
CCAACCCTGATTAGGGTTAG

>674478|20
GTTAGAGTGGACGCACTAAC

>675222|20
AGCGACAACACGTCGTCTCT

>676277|20
CTCTATCTGTACATATAAAG

>676364|20
TACTATTCTACAGAAAAATA

>676374|20
CAGAAAAATATGATTTTCTG

>678027|20
GACATATTTAAAAAAAGGTC

>679809|20
GTACTATTGAACAATATGAC

>681519|20
TAAGCAACCTCGATAGCTTA

>681668|20
TTGGCAAGGTCCCATGTCAA

>682024|20
ATATGCATACATAAGCAAAT

>682176|20
CCTCCCTAACCTTAGGGGGG

>683445|20
CAATCGTCCACGGACGTGTG

>687692|20
TCCGGGCTCGAGGGCTCGGA

>690220|20
TGGCAGTGGTGCCCCTTCCA

>690583|20
GTCAGCAATTCATTGCTAGC

>690938|20
CCCCGAGGATGTCGCCGGGG

>692193|20
AAAGCCATGGACAAGGCTAT

>692704|20
CTCGGCGTCGGGAGTCCGAG

>693087|20
CGGGCGACTCCACTCTCCCG

>694456|20
CCGGCTGCGCCCGGAGCCAG

>694798|20
GACGTGGCGGGCACCATGTC

>694824|20
GCTGAGGGAAGTGTCTCAGC

>695195|20
AGGCTGCGCAAGCGGAGGCT

>695328|20
AGTCGTGCGGACGCACGCGT

>695803|20
ATGTCGAAGACCTTGGAGAT

>695868|20
CGAGGCTGAGGTCAACCTGG

>697986|20
ATTGCGAAGGGCTTCCCGAT

>698672|20
GCCCTTAGCTTGCGAAGGCC

>700782|20
CCATGCGGTCAAAGGCATGG

>701900|20
TCCCGGAGACTTCTCCAGGA

>702291|20
TGAGCGCGATCTCTTGCTCA

>704026|20
CACGGGTATCCATACCCACG

>704182|20
TGGGTGGTTGTAACCACTGA

>704977|20
TTTTCGGCTTCAGCTCAAAA

>706213|20
CTTCGTCAATGTCGCCGAAG

>706258|20
AAGATATAACATAATCTCTT

>709034|20
ATATTATGATGTCATATGAT

>709239|20
GTTGAGAACAAGTCCCCAAC

>709735|20
GCTTAATTTTGAAATGACGC

>710595|20
TGTCAATACTTGTATTCAGA

>711878|20
TCTAATTCCTCGAACTTAGA

>713207|20
TAGGCTTCTTTAGAAGGCGA

>713271|20
GAAAATAAGGCTTTATGTTC

>714147|20
TATTAGTTATAGAACCAATA

>714883|20
ATTCGCTTAGCCAACCGAAT

>715150|20
TACTGGTCTACAGTCAAGTA

>715842|20
AACGGCTCTTCAGAGTCTTT

>716703|20
CGGCAATTAAATAACGGCCG

>717107|20
GGCGGCCAGGGCTAGCCGCC

>717147|20
GGCGGCTAGCCCTGGCCGCC

>719461|20
ATGTCTGAATCTTCAGTTAT

>719478|20
TATGAATTTTTAAAGTCACA

>719730|20
CCCTTTTTGGCTAAAAATGG

>719856|20
TGTTGCGTAAATACCCAAAA

>721609|20
TGGTATCGGAGCGAATACCA

>722297|20
GTCAAAAAAGGTTTATTGTC

>722714|20
CAATCTTGATCTCATGGTTG

>722743|20
CAGATCAAATATCTGATCTG

>725753|20
TGGCGTTAAAATTAACGGAA

>725984|20
TGTGTGATTGTAATCACGGA

>726714|20
ATGTTTTCTGTAGAAAAGTT

>727499|20
GAGCCCGAGCCCCCGGGGTC

>727502|20
CCCGAGCCCCCGGGGTCGGG

>728153|20
AAAGGTGTCAGGCCACCTTT

>728505|20
AGGGAGTGTTAGCACTCGCT

>728589|20
GGGTGCGCGCGAGCGCACCC

>729239|20
TTCGGGGGCCAGCCTTCGAA

>730756|20
AGGATGCAACATTCCGTCCT

>730946|20
GCGAACCTCCCGATGTTCGC

>732215|20
GGCTTTGCCGAGGCGAGGCC

>732733|20
GTCCTCAGGCTCCAGAGCAC

>732855|20
CCCATTCGACATGGGATGGG

>733455|20
GGCGCGTCGTGCTACCCGCC

>734118|20
GAGCAGGCCCGCGCCGGCTC

>734197|20
GTCGGCAGCTGGGTGTCGAC

>734644|20
GCCTTCAGGTTCCCGATGGC

>734730|20
TCTTTCGCCGAGGCGTGAGA

>735521|20
CGACATCCCTCGGTATGCCG

>736114|20
ACGCGCAGGAGCCTGAGGGT

>737057|20
CTTGGACCAAGTCGTCCCAG

>737889|20
CTGTGGGTCGTGACCCCCCG

>738159|20
ATCCCAACAGATGCTGGGAT

>739674|20
GAGCCCGAGCCCCCGGGGTC

>739677|20
CCCGAGCCCCCGGGGTCGGG

>740157|20
AAAGGTGTCAGGCCACCTTT

>740572|20
CTGAATCTGTCCAAATTCTG

>741074|20
ATGTCTGAATCTTCAGTTAT

>741091|20
TATGAATTTTTAAAGTCACA

>741343|20
CCCTTTTTGGCTAAAAATGG

>745005|20
GATGGGTCGGGCGACCCATC

>745093|20
GGACCTCCTCCAGTAGCTCC

>746994|20
TGCAGAGCCTTGGCGCCGCA

>747550|20
AGTGCTATGACCATGGCACT

>747594|20
CGGTAAAGACATCTTTGCCG

>747836|20
GAGTGCCGCAGGTGGCACTC

>747936|20
TTTGTCGAGTGCCCGACAAA

>749102|20
AAATTCAGAACTATGAATTT

>749141|20
TAATTTTCATATGCAAAGTA

>749412|20
TATACAAATGTATTTTTCTA

>749556|20
GATTTTTTTACATAAGAATC

>751191|20
GTTTATCAAACTGGAGAAAC

>751380|20
TCAGCCGTGCTCACGGTTAA

>751769|20
GTGGGTTGGCGGCAACCCCC

>752632|20
GATGGGTCGCCCGACCCATC

>753369|20
TACAGAGACAAGTTTCTGCA

>756232|20
TCTGTGATAGTTGTCAGAGA

>756991|20
GAGTCAGAAGGTTCGGAGTC

>758594|20
CAGGTCGCCCCGGGGACCCG

>758600|20
GCCCCGGGGACCCGCAGGGC

>758942|20
CCCGCGCGCCCGCCCGCAGG

>759131|20
AGGGTATAATTTTAACCCCT

>760162|20
GTTTATCAAACTGGAGAAAC

>760351|20
TCAGCCGTGCTCACGGTTAA

>760740|20
GTGGGTTGGCGGCAACCCCC

>760989|20
GTGACAAGTAGACTCCTCAC

>761470|20
TTCGGGCGGTTCCGCCACAA

>763409|20
AACCACCCCAAGAGCTGGTT

>763636|20
AAGTCAATTTGAACTGTCTT

>763668|20
AACTTAGCTCAAGTTAAGTT

>763732|20
AACTTTTCTGAAGGAAAGTT

>763922|20
TTAAATAAAAATATATTCAA

>764138|20
AGTTGATTAGTTCATCGACT

>764377|20
AATCAAAGTCTACTTTGATT

>764650|20
CCAAGTATGTTCATTGTTGG

>764752|20
TTATTTCCCTTGGGATATAA

>766403|20
TTCGGCCTCCGAAAGCCGAA

>768996|20
GTAAAGAAGAGCTTTTATAC

>769080|20
CCACATCAGAGCTGATGAAG

>770600|20
GCGCTTGTGCTCTCAGGCGC

>770812|20
ATGACGAAGGACTTGGCCAT

>771003|20
ACCATGATTGAAATCATCAT

>772364|20
TTGAAATATTTAAATTTGAA

>772483|20
TCTGAGCCATTTGGCCCACA

>773377|20
TCCTTAAACAAGTTTTAGTA

>774746|20
AAATTTGGTCAAACCAATTT

>775283|20
TGTTTGATATTTTTCAAATA

>775305|20
AAGTTAGTTATAAGTAACTT

>776239|20
GTCCGAGCCCTGGGTCGGGC

>776295|20
GTCCGAGCCCTGGGTCGGGC

>776407|20
GTCCGAGCCCTGGGTCGGGC

>776463|20
GTCCGAGCCCTGGGTCGGGC

>776519|20
GTCCGAGCCCTGGGTCGGGC

>776631|20
GTCCGAGCCCTGGGTCGGGC

>776887|20
AAAGGTGTCAGGCCACCTTT

>777060|20
GCCCGAGGCTAGGCTCGGGC

>777235|20
AGGGAGTGTTAACACTCGCT

>777319|20
GGGTGCGCGCGAGCGCACCC

>779378|20
TCCGAGCCTGCAGGATCGGA

>782377|20
GCCTTCAGGTTCCCGAGGGC

>782463|20
TCTTTCGCCGAGGCGTGAGA

>782527|20
CCCTTCAAGTCCTTGATGGG

>782762|20
CCTTGACCGTCCGGCCAATG

>783254|20
CGACATCCCTCGGTATGCCG

>784790|20
CTTGGACCAGGTCGTCCCAG

>784913|20
CCAGTTGGCAGGCCAGCCGG

>785195|20
CAGGCGCTATGTTGCGCGTG

>785809|20
TTCCGTCGGAACAGTCGGAA

>787515|20
GTCCGAGCCCTGGGTCGGGC

>787571|20
GTCCGAGCCCTGGGTCGGGC

>787739|20
GTCCGAGCCCTGGGTCGGGC

>787795|20
GTCCGAGCCCTGGGTCGGGC

>787851|20
GTCCGAGCCCTGGGTCGGGC

>787999|20
GAAGTGACTGCGGTCACTTC

>788051|20
AAAGGTGTCAGGCCACCTTT

>788224|20
GCCCGAGGCTAGGCTCGGGC

>788538|20
TATTTTTTACCTCAAAATTA

>791069|20
GATGACCCTGGAGCCTCATC

>792670|20
GGGGCTCAGCACTAAGCTCC

>794563|20
GTCCGAGCCCTGGGTCGGGC

>794619|20
GTCCGAGCCCTGGGTCGGGC

>794675|20
GTCCGAGCCCTGGGTCGGGC

>794787|20
GTCCGAGCCCTGGGTCGGGC

>794843|20
GTCCGAGCCCTGGGTCGGGC

>795532|20
GGGTGCGCGCGAGCGCACCC

>796183|20
TTCGAGGGCCAGCCTACGAA

>798116|20
GCCTCGGCTTCAGCCCGGGC

>798160|20
AGCCAGCCCCCGGGTGGGCT

>798162|20
CCAGCCCCCGGGTGGGCTGG

>801307|20
CCTTTCAAGTCCTTGATGGG

>803587|20
CTTGGACCAGGTCGTCCCAG

>803710|20
CCAGTTGGCAGGCCAGCCGG

>806315|20
GTCCGAGCCCTGGGTCGGGC

>806427|20
GTCCGAGCCCTGGGTCGGGC

>806483|20
GTCCGAGCCCTGGGTCGGGC

>806595|20
GTCCGAGCCTTGGGTCGGGC

>806651|20
GTCCGAGCCCTGGGTCGGGC

>806855|20
GAAGTGACTGCGGTCACTTC

>807778|20
AAGCTGAGCATGCTGAGCAT

>808875|20
ACAGCTTCGGCTAAAGCTGT

>809166|20
ATATTAAATAGATATAATAT

>809366|20
AACATTTAACATTTTATGTT

>809501|20
CTGCTTCGGCCCCGAGGCTG

>810194|20
CTTCGGTAGATCAGCCGAAG

>812132|20
CAATAAAGGCACCTTCAGTG

>812977|20
GTGGTATGGAGCCACAACAC

>817532|20
CTGCGCGGTGGACCGCAGAG

>817644|20
TTCGACTTCCTGAAGCCTAA

>817767|20
ACAGCTTCGGCTAAAGCTGT

>818058|20
ATATTAAATAGATATAATAT

>818258|20
AACATTTAACATTTTATGTT

>819672|20
TTAAAAGGACTTCCTTCTGA

>820108|20
TCCTTAAACAAGTTTTAGTA

>821489|20
AAATTTGGTCAAACCAATTT

>821828|20
ACTCAATTATTTAATGTAGT

>822027|20
TGTTTGATATTTTTCAAATA

>822268|20
TATTTTTGACCTCAAAATTA

>823782|20
CAGGTTCTCTGGAGGACATG

>823807|20
TGGACTGACTTGGCCGTCCA

>824279|20
TCGCCGCGCCCGCGCGGCGA

>824668|20
CCAGCGGTCCAGATCTCTGG

>824756|20
GGGCCCGACCGGTCAGTCCC

>824881|20
CGAGCGGTCGAGATCGCCCG

>824883|20
AGCGGTCGAGATCGCCCGAT

>825043|20
TTTGTATTTTGAATTCCAAA

>826097|20
GTTTATCAAACTGGAGAAAC

>826164|20
GTGAATCCCTGGCCATTCAC

>826996|20
TGTAAGGTGTGCACCGGACA

>827986|20
CACTAACCCCGGCCTTAGTG

>828174|20
GGACTCTATCAAGGGAGTCC

>832392|20
TAACTAAAATGTTGTAGGTA

>833091|20
AATATACATACACATATATT

>833889|20
CTTGACCCTGGAGGATAAAG

>834182|20
TGGAACTAGCTCTCGTTACA

>834951|20
CTTGACCCTGGAGGATAAAG

>836410|20
AAGTTCATCAGGTTGAAGTT

>837031|20
CAAGTAGATGAAGTTACTTG

>840628|20
TGAAGAAGGTACGTCCTTCA

>840648|20
TGACCTTCGTCCGAAGATCA

>841295|20
TGGGGCTATAAATACCCCCA

>842220|20
ATCGGTCATTTATGACAGAT

>842667|20
AAATAGTGTAAAAACTAATT

>842881|20
GACTCAACTTCAGTTTACTC

>844012|20
AAGTGAAGAAGTCCTCTCTT

>844763|20
GAACTCGTGAACACGTGGTC

>847972|20
CGCCCGTGACTTCACCGGCG

>848580|20
CCGCCGCGGAACCTCGTCGG

>849529|20
AATGAATTTCAAGTTTCATT

>849847|20
GTATGCCTCCAGTGTCATAC

>850149|20
GTCCGATCGTTCGATCGTTC

>850161|20
GATCGTTCGTCCGATCGTTC

>851021|20
AAGTTGAGCACGCTTAACTT

>851872|20
TCAAAAGGAAATGCTTTTCA

>852987|20
ACTAGCCTCCTGGGACTAGT

>853096|20
GACCCAAAAGTTTTTGAGTC

>853369|20
TCCACACCATGTGGAATGGA

>854426|20
TCGTGTTTTGAAAAACTCTA

>855551|20
TGCAGCCTGCTCAAGCAGCA

>856158|20
AATGAATTTCAAGTTTCATT

>856903|20
GATCGTTCGTTCGTTCGATC

>857039|20
GATCGTTCGTTCGTCCGATC

>857125|20
GATCGTTCGTTCGTTCGATC

>857261|20
GATCGTTCGTTCGTCCGATC

>857718|20
AAGTTGAGCACGCTTAACTT

>858552|20
TCAAAAGGAAATGCTTTTCA

>859172|20
TGCTTTTGAAATGAAAACCA

>859666|20
ACTAGCCTCCTGGGACTAGT

>860920|20
TGATATTGGGTCCTATTTCA

>861194|20
TGTTTGATATTTTTCAAATA

>863368|20
TGGTATCGGAGCAAATACCA

>863610|20
TTAGCATGCATGCATGATAA

>864700|20
TTACGGGTACTTTCCCCTAA

>868139|20
AGCCCGATATGTATCGGAAT

>869917|20
AAATTCAGAAATCTGAATTT

>871225|20
TTATCAATTAAAAATGCTAA

>871756|20
TGATATTGGGTCCTATTTCA

>872030|20
TGTTTGATATTTTTCAAATA

>874369|20
TATTTTATGCACCAAAAATA

>875492|20
TCCGAACCCCAGGGTTATGA

>876092|20
AACATCTTCGAGAACATTTT

>876438|20
AACCGGTCTGAAAATCGGTT

>877132|20
GAGCAGGTTCAAACTTGTTC

>877864|20
CGCAATGCTCAAGCAGTGAG

>878604|20
AATATGGTCAAGCCCATATT

>879139|20
CTTGAATGTTCAAAATCAAG

>879547|20
TCAAGTAAAGGTAAACTTGA

>879914|20
CGACGAGTAAATTGTCGTCG

>881391|20
GCCCGAGGCTGGGCTCGGGC

>881399|20
CTGGGCTCGGGCGAGGCGAG

>881565|20
AGGGAGTGTTAATACTCGCT

>882133|20
GGGTTCGAGGGCTCGATGCC

>882300|20
TTCGAGGGCCAGCCTACGAA

>882524|20
CCGGATTGGTGCAAACCCGG

>883733|20
CAGGAGAATCCATTCTTCGG

>884108|20
CGGTCGAGGAACCACAACCG

>885470|20
TCCTTCGGAACTCCGGAGAA

>890145|20
ATAGCCTTGTCCATGGCTCT

>891409|20
CCCCGGCGACATCCTCGGGG

>891963|20
GCAGGAACCGAGGTACCAGC

>894285|20
TCTTTCATTAGAAGGGAAGA

>894698|20
TCCGAGCCCTCGAGCCCGGA

>896240|20
CCGGATTGGTGCAAACCCGG

>897995|20
AAACGATCCACGGATCGAGT

>898310|20
TTGGGGTATTTATAGCCCCA

>898477|20
TGTCCGGTGCACACCGGACA

>898972|20
TGGGCAAACAAGTTAGTCCA

>903057|20
TTTTTCTCATATGAGGAGAA

>903669|20
AAATTTAAATTTTTCATTTT

>903864|20
AGCATGCAACATTTCATTCT

>905060|20
GCGCTTGGTTCACCAAGGTC

>905709|20
AGAAGAAGATTTCTTCTCCT

>906150|20
AAACGATCCACGGATCGAGT

>907486|20
AACCTGCTGCTCACCAGGCT

>907658|20
TATATAACTCAAGTTATGAA

>907865|20
ATTAAAAATGAATTTCTAAT

>908201|20
AACGGCTAGATCTACGCGTT

>908242|20
CGCCAGATCTTGATCCGACG

>908869|20
AGAGCCGCTGTAGAGGCTTT

>911476|20
TTGCATGAGCACACATCCAA

>911631|20
TTCCCTTCTCCAAAAGTGAA

>912114|20
TAATCCTCATCTGATGATAA

>915942|20
AACCTGCTGCTCACCAGGCT

>916114|20
TATATAACTCAAGTTATGAA

>916321|20
ATTAAAAATGAATTTCTAAT

>916657|20
AACGGCTAGATCTACGCGTT

>916698|20
CGCCAGATCTTGATCCGACG

>917325|20
AGAGCCGCTGTAGAGGCTTT

>917901|20
TAGAATTATCTATACTTGTA

>918333|20
TTCAGCTTCGGGAAGCCGAA

>918703|20
AGTTTTTGACTTCTCAAACT

>918972|20
TCAACTGTTTCAAAAGCTGA

>921147|20
ATTAAGAAAGATTTTTTACT

>921658|20
AAAAAACTCAGGATATTTTT

>923221|20
GTGTTATGGCTCCATACCAC

>923792|20
TGGATCCGATGTGGGATCCA

>924111|20
CGGCAGCCCCTGTGCTGCAG

>924417|20
TTTAACCTTGGATGGTGAAA

>925252|20
TTCAGACCAGCTTGTCTGAA

>927000|20
TAGAATTATCTATACTTGTA

>927964|20
TTGGGGTATTTATAGCCCCA

>928132|20
TGTCCGGTGCACACCGGACA

>928627|20
TGGGCAAACAAGTTAGTCCA

>931684|20
CAGGTGATAGGTATCGTCTG

>933088|20
GCCTTCAGGTTCCCGAGGGC

>933174|20
TCTTTCGCCGAGGCGCAAGA

>933238|20
CCTTTCAAGTCCTTGATGGG

>935499|20
CTTGGACCAGATTGTCCCAG

>935614|20
CGTTCCACCCAGGTGGCAGG

>935622|20
CCAGGTGGCAGGCCAGCCGG

>937070|20
CTCCTCCGTCGGCGGGGGAG

>938593|20
GAAGTGACTGCGGTCACTTC

>938817|20
GCCCGAGGCTGGGCTCGGGC

>938825|20
CTGGGCTCGGGCGAGGCGAG

>939811|20
CACAACAAAATGGTGTTGTG

>940401|20
TCAAGTCATCCAAGTCTTGA

>940738|20
GAGGAGTTGAACAACTTCAC

>941828|20
TGTCATGGAGTTCCAAGAAA

>942392|20
GTTTTCCCCTGGTGGAAACC

>942417|20
AACTGGTATAAAAACCGGTT

>942594|20
AACCGGTTTTATAACCGGTT

>943747|20
AATGACATTCCAATATGATT

>943987|20
CAGAGATCTTCATCTCTCTG

>945171|20
TTCATATCATATGTTATGCA

>945772|20
AACATCTTCGAGAACATTTT

>946119|20
AATCGGTCTGAAAACCGGTT

>946813|20
GAGCAGGTTCAAACTTGTTC

>947411|20
ACTAGCCTCATGGGACTAGT

>949216|20
CTGTTTTCATGTCAAAACAG

>949347|20
ATTAAAAATGAATTTCTAAT

>952555|20
AGTTGATGAAATAATCAATT

>952586|20
TTTATTATAACTTTACTAAA

>952609|20
TATATTTTAATTAACTTATA

>954642|20
GTCCGAGCCCTGGGTCGGGC

>954698|20
GTCCGAGCCCTGGGTCGGGC

>954754|20
GTCCGAGCCCTGGGTCGGGC

>954810|20
GTCCGAGCCCTGGGTCGGGC

>955519|20
TTCGGGGGCCAGCCTTCGAA

>956916|20
GCCGGAGCTCTACCTCCCGC

>958839|20
GGCTTTGCCGAGGCGAGGCC

>961311|20
TCTTTCGCCGAGGCGTGAGA

>961375|20
CCTTTCAAGTCCTTGATGGG

>962102|20
CGACATCCCTCGGTATGCCG

>963515|20
CGCTGCTTCAAGAATCACCG

>966588|20
GTCCGAGCCCTGGGTCGGGC

>966644|20
GTCCGAGCCCTGGGTCGGGC

>966700|20
GTCCGAGCCCTGGGTCGGGC

>966756|20
GTCCGAGCCCTGGGTCGGGC

>966956|20
AAAGGTGTCAGGCCACCTTT

>967951|20
ATTTTAAATTCAATTCAAAT

>967957|20
AATTCAATTCAAATTCAACT

>968675|20
TCAGGAAGAGATCCTACTGA

>971145|20
GATCGATGACCTCTTCGACC

>972187|20
TTCTTGGAAGATTGGAAGAA

>973990|20
TTAAGTCGTCGCTGACTTAA

>975968|20
CTCCCTGCAGTTTCAGCGAG

>977096|20
AATCTATCACCTGATCTATT

>979640|20
GGCTTGTTCTTGAACTTGCC

>979829|20
CTGAGGAGGTTCTTCCCCAG

>980145|20
AACAAGCTCACGAGCTAGCT

>980276|20
TGTCCGGTGTGCACCGAACA

>981262|20
TTTCAAAGTTCACTATGTAA

>983858|20
CTGCATTTGCTCAATTGCTG

>984169|20
TGGAATGGATGTCCTTTGCA

>984516|20
TCTATTTTTTAAAAAGTACA

>986046|20
AACTAAAGTCAATTTTATTT

>987145|20
TCTGCAATTGTAATGGGAGA

>988096|20
AGAGAGCAAACTATCTCTCT

>988491|20
TAACCAAAGTGCTTTTATTA

>988575|20
GAAGCAACCTAGGATGCTTC

>991521|20
CATTGAATCCCGATTCAAGG

>992404|20
TGGAGATGCTGGCCTCTGCA

>992794|20
CCTGGTGATCGACCACAAGG

>993699|20
AAAACTAGACCTGTTGTTTT

>993804|20
AAATTAGCTAAAGATATTTT

>994014|20
TTTGAATTTGAAAATACAAA

>994614|20
CGACGTCGATCTCGAGCTCG

>995267|20
TGTATGAGCTTGCTCAGTCA

>996755|20
GCGCGAGCACCTGGTGGCGC

>997369|20
GCGCCAGATCTATCTGTCCC

>997671|20
TTCTTTTTCATGAGAAAGAA

>997952|20
CTTTTTGTATCTTCAAATAG

>1001083|20
GCCGAGCTGCTCGGCTCGTC

>1001219|20
TATAAATAATCTAAATTATA

>1003302|20
TATTTTTTTTTAAAAAAAAA

>1003485|20
ATCATACTGGTCAGTATACT

>1003664|20
TCATTTTTCTTGAATAATTA

>1004476|20
AAATAAGATTCATCTCATCT

>1004635|20
CAGGGCAGGCCCATGCCATG

>1005812|20
GCCTACTCCAAGGAGTATCC

>1006578|20
AGCACTACTGTAGTAGTAGT

>1006796|20
GATCGATCTCAAGCTCGCTC

>1007274|20
AGACATTGAATTTTATGTCT

>1007355|20
GATGGAGGGAGCAATCCATC

>1007666|20
ACAAAAATAATTATATTGGT

>1008711|20
AACCTGATGTGCATCGGTTT

>1011074|20
GGGGGGTATTTATAGTCCCC

>1011183|20
GTGCACGCATGTCAGTGCAC

>1011551|20
TTGATTGTGTCCCCAACCAA

>1011712|20
AAATTCGGAGTTACGAATTT

>1012088|20
GTCTCTTTTATAAAATAGGC

>1012312|20
AGACGTCCAACTGGAAATCT

>1013482|20
ACTAATATATTTTTATTAAT

>1014626|20
TCCCTGCACGTGTGCAGAGA

>1015069|20
TATGTCCATGGATGAACAAA

>1015207|20
CTTGGCTGTGTACAGCCAAG

>1015436|20
TATCCGGTGTGCACCGGACA

>1017848|20
AAGAAATGAAATGCTTTCTT

>1018587|20
ACCTCAAGACCTCTGGAGCT

>1021893|20
AACTCAAATTTATTTTATTT

>1022197|20
CTTGGCTGTGTACAGCCAAG

>1022447|20
TGTCCGGTGTGCACCGGACA

>1022530|20
CGGGCACCGGACAGTGTCCG

>1023316|20
ACCAATATAAATTTATTGAT

>1023573|20
CAACACATCGTGATGGTTTG

>1023935|20
GTGTTCATGTCCATCCACAC

>1024863|20
TTTTAGCGGTGCCGACAAAA

>1025730|20
CTAGTTTCTAAATAAAATAG

>1026200|20
CAATGTCACTTGTAATATTG

>1027927|20
TTTATTTTGTGCAAAAGTAA

>1028388|20
TTTAATATCAAGATACTTAA

>1028882|20
TTAATATATTTATTAATTAA

>1031294|20
ATATGAATACATATTTATAT

>1032367|20
AAACCTTGTTTACAATCTTT

>1033382|20
TAATTCATATATATGTAATA

>1035134|20
TGAAGTCACAAGTGAAGTCA

>1036555|20
CAGCGCGGCCAGCGGCCCTG

>1039720|20
TTTGAGGAACATTGCTCGAA

>1040135|20
TAATGGTATAGATCCAATTA

>1042932|20
CGCGGTCCGAACGGTCCGCG

>1043072|20
CTCCTCTATAAATAGAGAGG

>1043174|20
CTAGTCTAGTTCTAGTTTAG

>1043968|20
TTATTTCCTTTAGGATATAA

>1045506|20
CAACCTTTCCGGAAAAGATG

>1048124|20
TGCATGAAACTTTACATACA

>1049952|20
ATGACAAAATATTTCGCCAT

>1050644|20
TTATTTCCTTTAGGATATAA

>1052256|20
CAGGCCAAATCTTCGGCTTG

>1053273|20
GTACCCCGCTTGGGGGGCAC

>1054503|20
CATGCTGATGTATCTGCCTG

>1056825|20
CGGTCCGCACTTGTGGGCCG

>1056903|20
GCTAGATTCGTGAAATTAGC

>1056956|20
CTTCTCTATAAATAGAGAGG

>1057892|20
TGATCCACCCTGGTGCACCA

>1059654|20
ACCCATTAGTTCCCATGGGT

>1059842|20
AACTCTTCACATGTAGATTT

>1062275|20
CCCAAACACAAGTCTTTGAG

>1066171|20
TGGGGGTATTTATAGCCCCA

>1066746|20
CTAGTCTAGTTCTAGTTTAG

>1067779|20
CTAGTCTAGTTCTAGTTTAG

>1068801|20
GACAGCTTCGTGAAGCCGAC

>1069866|20
GTCATAAATGTAATTTTGAC

>1070885|20
TCCAGCATATTTATGCATGA

>1071055|20
CTTCGGCGGATCAGCCGAAG

>1073835|20
GTGGTGTGGAGCCACAATAC

>1075165|20
AAAATTTCTCTAGAGTTTTT

>1075883|20
GAAGAAAAAAATCTTTCTTC

>1076989|20
GTCATAAATGTAATTTTGAC

>1077747|20
CACACTTTAAATAAAATTTG

>1080201|20
TTCAGACAAGCTGGTCTGAA

>1081342|20
CTGCAGCACAGGGGCTGCCG

>1081661|20
TGGATCCCACATCGGATCCA

>1082232|20
GTGGTATGGAGCCATAACAC

>1084258|20
AGTAAAAAATCTTTCTTAAT

>1086321|20
CTTCGGGTCGGGTTCCGAAG

>1086807|20
CACACTTTAAATAAAATTTG

>1087849|20
CTGCAGCACAGGGGCTGCCG

>1088168|20
TGGATCCCACATCGGATCCA

>1088739|20
GTGGTATGGAGCCATAACAC

>1090308|20
AAAAATATCCTGAGTTTTTT

>1092246|20
AGTAAAAAATCTTTCTTAAT

>1094460|20
TCAGCTTTTGAAACAGTTGA

>1094729|20
AGTTTGAGAAGTCGAAAACT

>1095099|20
TTCGGCTTCCCGAAGCTGAA

>1095975|20
TATACAAATTTAGTTGTGTA

>1098254|20
GCGGCTGCAGGTGGACCCGC

>1098338|20
GGCAACGCCGGGCCGATGCC

>1098415|20
ACGGAGGCGGTCGCGTCCAT

>1098464|20
GGATCTGGCCCGCCCGCTCC

>1101896|20
AAAAGGAAGGTCTTCGTATT

>1102305|20
TGTCCAGTGCGCACCGGACA

>1102847|20
TTGGTTCTTGCAAGGACCAA

>1104753|20
TTGGTTTATCCATAAGTCAA

>1105405|20
CACGCTGACTTGTCATCCTG

>1106145|20
ATGATGATTTCAATCATGGT

>1106336|20
ATGGCCAAGTCCTTCGTCAT

>1106662|20
TTTGGAGAAGTTGCTTCAAA

>1107228|20
TTTGAAGTTTGAATTGCAAA

>1107958|20
TGATAACGATATCGTAATTA

>1108103|20
TGCTCGCCGCACGCCGGGCA

>1108248|20
CGTCCGATCGGGATCGGATG

>1108824|20
GACAAAACCTGGGATTTGCC

>1109743|20
TTAGGTTCTGTAGAACCCGA

>1110482|20
AACTCTTTAAGTAAGGAATT

>1110860|20
CCACTGTTAAATAATAGTTG

>1113026|20
GTGGCTAATTAATTAGGCCC

>1113055|20
ATACTTATATTTTTAAGGAT

>1114036|20
AGGAGCTAGGACCAGCCCCT

>1115725|20
GGAAAATGTGAACATTATTC

>1116241|20
CTTTGACCAGTTGGTCGGAG

>1117129|20
TCAGGCTGATCTCAACATGA

>1118218|20
GACACCACTCAATTGGTCTC

>1118902|20
TTAAAAGGACTTCCTTCTGA

>1119615|20
GACAAAACCTGGGATTTGCC

>1120534|20
TTAGGTTCTGTAGAACCCGA

>1121745|20
CCACTGTTAAATAATAGTTG

>1123791|20
CGTCAGATCTAGATCCGAGG

>1123930|20
GGTTTCATTAAAATCAACCC

>1124058|20
ATAGAAAATGGATTTTTAAT

>1124436|20
ATCCTGGTGAGCAGCAGGTT

>1129640|20
TTCGGTTTCCAGAGGCCGAA

>1130061|20
AGATCATGACTTCATTCTCT

>1131912|20
ATGCTGATTTTAATCATGAT

>1132405|20
AGTGAACATGTATGATCATT

>1132574|20
TTCGAGCTATTTTGCTCGGA

>1132808|20
ATGGCAAAGTCCTTCGTCAT

>1134528|20
TTTCATCAGCTCTGTTGCAA

>1134906|20
TGTTAACAACTTCGTCAACA

>1138069|20
ATTTTTTCTTCAGAAATGAT

>1139936|20
TTCCTAGGTCCACCAAGCAA

>1140032|20
AAAACTCAAACTTGATTTGT

>1140142|20
TTCACCTCACTTGATGAGAA

>1140647|20
CTTTCATGTCAACATCAAGG

>1143300|20
TTTGTTTATCAATGAACAGA

>1143553|20
CTCGTCAACAAGTTAAGGAG

>1143616|20
ATGCTAAGGTCCTTTACCAT

>1143645|20
ACATCTTGTGAACAATATTT

>1144251|20
CACAAACATAGATGTGTCTG

>1144252|20
ACAAACATAGATGTGTCTGT

>1144318|20
CAACAAACTCTATTTAGTTG

>1146979|20
CAACACATCGTGATGGTTTG

>1147340|20
GTGTTCATGTCCATCCACAC

>1148268|20
TTTTAGCGGTGCCGACAAAA

>1149104|20
CTCACGCCGCCCGTCGTCAG

>1152953|20
CGGCGGCCTCCATGCCGTCG

>1153098|20
CCCCCGGGTTCACCCTGCGG

>1154790|20
CGAAATCGACATCCACTTCG

>1155314|20
ATTCTTTTTTTAAGTAGAAT

>1155345|20
TTTTACCTTGTAAACTAAAA

>1155352|20
TTGTAAACTAAAAATTACAA

>1155427|20
AGTAAACAATTTGGTTTCCT

>1156021|20
ATAAGAATCAAGATTTTTTT

>1156613|20
ATATTATCATGTTACAATAT

>1156674|20
ATATATATTGTAGGATATAT

>1156863|20
TTCTATTCATCTAAATACAA

>1158130|20
CAAAATTTCGAGCATTTTTG

>1158425|20
AAAAGAAATTTATTTCTAAT

>1159114|20
TTCTTTAGAGCTCTGAATAA

>1159921|20
CCATTAGCGAACTCTAATGG

>1160744|20
CAATTGATCTGGAGCTATTG

>1162430|20
GATATTTGGCACCAACAATC

>1165266|20
GTTGTGACAAGTGTCCGAAC

>1166948|20
TATTCAACAACTCTTGATTA

>1169240|20
GCGCATGGTGGAGCATGCCC

>1170054|20
TCTATAGATATAGATATAGA

>1170056|20
TATAGATATAGATATAGATA

>1170155|20
TTTTGACTTGCAAATCAACA

>1170947|20
CTGCTGCTGTCCTGCAGCAG

>1171024|20
CTGCTGCTGTCCTGCAGCAG

>1172208|20
GCCTTGCGCAGGCGCAACAC

>1172335|20
GCCAGCCCTCCAGGGCTGCC

>1173250|20
GCTTGCCGATGTGGCCAAGC

>1174364|20
GCTGGTGTCGAGGCACCACC

>1174435|20
ACTCATCAAGGTGGAGGAGT

>1174538|20
GACGTTGGCCTGACCACGTC

>1174943|20
ACCTGGCTTGAAGGCCAGGT

>1176302|20
CTGCTGTTGTCCTGCAGCAG

>1176412|20
CTGCTGCTGTCCTGCAGCAG

>1178790|20
TATCCAGTGTGCACCGGACA

>1179844|20
AACTTAAAAGATTTTACCTT

>1180126|20
AGGTTGCTAAATAGGAAACT

>1180495|20
ATGCATCATAAATGATGATT

>1181139|20
CCAAACTTTCTAAATTTTGG

>1181689|20
ATATTATTTTCAAATCTTAT

>1181959|20
ATTCAAAATATATTGTGCAT

>1182139|20
AAATTCAAATCTTGAAATTT

>1182176|20
ATTCAAAATGAATTTTAAAT

>1182182|20
AATGAATTTTAAATTTCATT

>1182188|20
TTTTAAATTTCATTTGAAAA

>1182859|20
GATCGTTCGTTCGTCCGATC

>1186088|20
TAAGCTCCATGTGGATCTCA

>1187589|20
TTTGGAGCTCAAGATCCTAA

>1189435|20
GGTGGTTTAAATAAAGAACC

>1189968|20
TTTTCAGAATTTTTGGAAAA

>1191416|20
CAGGTTCTCTGGAGGACATG

>1191820|20
TTCGGGCGGGTCCGCCACAA

>1192865|20
AAATTCAAATCTTGAAATTT

>1192902|20
ATTCAAAATGAATTTTAAAT

>1192908|20
AATGAATTTTAAATTTCGTT

>1193687|20
TGGGTTTTTCTAAAAATCAA

>1193961|20
TTGGTCCTCGCAAGAACCAA

>1194064|20
AAGATCTCCAAGGTGATCAT

>1194486|20
GACAGTGAATAGTCGCTGTC

>1194502|20
TGTCTGGTGCGCACTGGACA

>1194911|20
AATACGAAGACCTTCCTTTT

>1196085|20
GCACAACTGCACAGTGCTGC

>1196272|20
AGCAGAACTGAAGTTCCGAT

>1196348|20
GTTAGTTACAGGCAAGTAAC

>1197187|20
AATGTTTTGCACAAACAATT

>1197823|20
TATATAAATAGACCTATATA

>1197894|20
TTGATTGTTCAAATAAACAA

>1198098|20
GTCATGCCCTTGAGCATCAC

>1198475|20
TGATGCGGATCTCCCCTTCA

>1198939|20
CTTTTAAGTGAACTTCGAAG

>1200132|20
TATGTTTTACCTAAACCAAA

>1201129|20
CTCGCGGCATTTGCCGGGGG

>1201151|20
AGGTAAGCCTTGGTTTATCT

>1201834|20
ACTCTAAACTAATTTATAGT

>1203438|20
CCTAGACTGGACAGCCAAGG

>1204591|20
AAGAAGCAGAACTGCTGCAT

>1204704|20
GATATGAAATCTCTCATGTC

>1205534|20
GGATATGCGTACGCAGAGCC

>1206095|20
AGCAACTAATGTTGGTCGCT

>1206581|20
CTGGCCTTGATTAAGGCCTG

>1206646|20
GGACCCCTCCTGAGGGGTCC

>1207279|20
CACTACCGCAGGCGGTGGCG

>1207507|20
GGGCCCGGGCCCCCGTGTCC

>1207737|20
ATCTTTCTTTAAAAAGAGAT

>1211259|20
TTAAAGAAAAATTACTATAA

>1212134|20
GAATCTATCAAGCTAGATAC

>1212136|20
ATCTATCAAGCTAGATACAT

>1213830|20
TCAGGTGACTCGTAACCTCA

>1214458|20
CCTCGGATCCAGATCCAATG

>1216177|20
AGGCTCGACGTGTCGAGGCT

>1216545|20
GACCCACAGGACTGTAGCTC

>1217863|20
GAGTGCCATGCACGGCCCTC

>1217890|20
CTGGCACACTTGTCGGCCAG

>1221040|20
TACCCAAAAAATTAGGGGTA

>1222763|20
CGACCCAAGCTCCTGGGCCG

>1223178|20
TAATTAAGCATTCTTAATTA

>1223536|20
TCATATATACATATATACAA

>1225939|20
AGTAATCAATCTTGCTTCCT

>1226370|20
ATTATTCTTTTACGTATAAT

>1227069|20
TGTCTGTTTTCAAACAAAGA

>1230033|20
AGCAAGAAGACCATATTGCT

>1230077|20
TTCAGACAAGCTGGTCTGAA

>1230624|20
ATTATTTTCAGGCATATAAT

>1230912|20
TTTCACCGTCCAAGGTTAAA

>1231218|20
CTGCAGCACAGGGGCTGCCG

>1231263|20
CAATAAAGGCACCTTCAGTG

>1231537|20
TGGATCCCACATCGGATCCA

>1232108|20
GTGGTATGGAGCCATAACAC

>1234027|20
CACTGCTGGCTCCAACAGAG

>1234912|20
TCGGTAGCCGCGACTTCCGA

>1236099|20
TTTTAAAAAACTCTTGAAAA

>1236226|20
TCAGCTTTTGAAACAGTTGA

>1236495|20
AGTTTGGGAAGTCAAAAACT

>1236754|20
CTGTGCAGTGGACCGCAAAG

>1236866|20
TTCGGCTTCCCGAAGCTGAA

>1237886|20
TATGAATCATATAAATCATA

>1238562|20
CCGGCCCGAGCTCGGCCCGG

>1238745|20
CTCAATCCACATGGATTGAG

>1239434|20
ATTTGCATTTGAATTGAAAT

>1240647|20
GCCGGGGCGCACGCGGCGGC

>1241112|20
ACCTGGCCTTCAAGCCAGGT

>1241567|20
GTCGGCAACAAGAAGCCGAC

>1241770|20
ACTCCTCCACCTTGATGAGT

>1242139|20
TCTTGCCAAGGTACGCAAGA

>1243870|20
GGCAGCCCTAAAGGACTGGC

>1243997|20
GTGTTGCGCCTGCGCAAGGC

>1248593|20
CATGGAGGCAGGCCACCAGG

>1248965|20
GGAGCGACTTCAGTCGGTGC

>1253164|20
GTTGTTTGGAGCCTAAGAAC

>1254533|20
ATAGCTTTGTCCATAGCTTT

>1258732|20
TCCTCGGACGAGTCCGAGGA

>1258753|20
TTCTCCTCGTCCGAGGAGTA

>1261097|20
AATATACCTAGAGGTCTATT

>1263386|20
AAGATTACTAAAGAAATTTT

>1263725|20
ATCACTCCTGAAGCAGTTAT

>1264037|20
TTCGGCCTTCGAAAACCGAA

>1264112|20
TCTTTTATTGGAACAAGAGA

>1264343|20
GAAGATAATGCACTATCTGC

>1264468|20
GCGACCTCTGGAAAGGTTGC

>1265943|20
CTTCTCTGGTGCGAGAGGAG

>1266456|20
TTGTAAAAACATTTCTAGAA

>1266717|20
CCGCATCAGAACTGATGAAG

>1266833|20
TGACATGATGTATGATGTGA

>1268457|20
ATGACGAAGGACTTGGCCAT

>1268648|20
ATCATGATTAAAATCATCAT

>1268792|20
AACATAAAATGTTAAATGTT

>1270147|20
TATCCTCCTGGAGTTGGATA

>1270426|20
TCTCACAACCGCTTATGAGA

>1270441|20
TGAGATTTGGACAAAGCTAA

>1272854|20
CTCACAAATCAAATTGTGGG

>1275063|20
CGAAATCTGTCCAGAATTTG

>1275074|20
CAGAATTTGGACAGATTCAG

>1275239|20
GCAATTAAAACTGTACTTGC

>1276522|20
TCTGGCGGGAGCTAGCCAGA

>1276808|20
GCCCGAGCCCTGGGTCGGGC

>1276864|20
GTCCGAGCCCTGGGTCGGGC

>1276920|20
GTCCGAGCCCTGGGTCGGGC

>1276976|20
GTCCGAGCCCTGGGTCGGGC

>1277124|20
GAAGTGACGGCGGTCACTTC

>1277522|20
AGGGAGTGTTAGCACTCGCT

>1278262|20
TTCGGGGGCCAGCCTTCGAA

>1279750|20
GAGTGGCTTCGGAGCCGCTC

>1279759|20
CGGAGCCGCTCGCGGCGCCG

>1279948|20
TTCGGCCCCCCGGAGCAGAA

>1281341|20
GGCTTTGCCGAGGCGAGGCC

>1283739|20
AGGCACCAAGATAGGCGCCT

>1283856|20
TCTTTCGCCGAGGCGTGAGA

>1283920|20
CCTTTCAAGTCCTTGATGGG

>1286183|20
CTTGGACTAGGTCGTCCCAG

>1287285|20
ATCCCAACAGATGCTGGGGT

>1288913|20
GTCCGAGCCCTGGGTCGGGC

>1288969|20
GTCCGAGCCCTGGGTCGGGC

>1289025|20
GTCCGAGCCCTGGGTCGGGC

>1289081|20
GTCCGAGCCCTGGGTCGGGC

>1289229|20
GAAGTGACGGCGGTCACTTC

>1289277|20
AAAGGTGTCAGGCCACCTTT

>1291997|20
ATAATAAGTACATTTATGAT

>1292320|20
AAAAAAATTAAAATTATTTT

>1292322|20
AAAAATTAAAATTATTTTCT

>1292516|20
TGGGGGATAGATATCCCCCA

>1292650|20
CCGGATTGGTGCAAACCCGG

>1295120|20
TCCTCCTCCGCCGAGGGGGA

>1295123|20
TCCTCCGCCGAGGGGGAGGA

>1295769|20
CGCCGACTTCCAAGGCGCCG

>1297488|20
CTCGCTGAAGCTGCAGGGAG

>1297535|20
CTGGAGGCGAACACCTCAAG

>1298740|20
GTTGTTTGGAGCCTAAGAAC

>1299197|20
AGCTGTATTTCAAAACAGCT

>1300345|20
ATAGCCTTGTCCATGGCTTT

>1301131|20
TCAGCTGGCTGGCCATCTCA

>1301271|20
ATCAGGAGAAATCAGCTGAT

>1301615|20
CCCCGACGACATCCTCGGGG

>1302333|20
TGGAAGGGGCACCACTGCCA

>1304164|20
GGCATTACACCTAAAATGCC

>1304605|20
TACTATACTACACTATACTA

>1304927|20
TCCTCCTCGTCCGAGGAGAA

>1304957|20
TCCGAGCCCTCGAGCCCGGA

>1306373|20
TGGGGGATAGATATCCCCCA

>1308910|20
GTAGTCTTTACAAAGATTCC

>1309785|20
TCGCACGGCGAGACGCGCGA

>1309899|20
TCGCGCGATGAAACGCACGA

>1310007|20
GAATCGTCGTGCGACGAAGC

>1310089|20
CGCACAACTACAGTTGCGCG

>1310125|20
GCGCGCGCCGGGGGGCACGC

>1311985|20
AGCTAAACTGAAATTTAGAT

>1314058|20
ATGTCTTGGTGCTAAGAGAT

>1314300|20
TGTCCGGTGCACACCGGACA

>1314525|20
GTTGGCTGTACACGGCCAAC

>1314831|20
AATTTGTTTTGATTCAAATT

>1314894|20
GCAAATCAAACTTAATTTCC

>1315912|20
TTTCTTAGAACTCCAAGACA

>1317395|20
GCGGTCGTTGGAACGTCCTC

>1318243|20
ATTTGTTAGTCCTAACACAT

>1318269|20
CCTTTAGAAGTTTGTGAAGG

>1318886|20
ATTTTTGGACATCTACAAAT

>1318972|20
TCAATTAATTCATTGATTTA

>1319471|20
CGCCACCTTGCTAGGTAGCG

>1319760|20
ACCAGGGTCTTGAGCCTGTT

>1321013|20
ATGTCTTGGTGCTAAGAGAT

>1321442|20
GTTGGCTGTACACAGCCAAC

>1324131|20
GCCCGAGCCTAGCCTCGGGC

>1324304|20
AAAGGTGGCCTGACACCTTT

>1324353|20
GAAGTGACCGCCGTCACTTC

>1324501|20
GCCCGACCCAGGGCTCGGAC

>1324557|20
GCCCGACCCAGGGCTCGGAC

>1324613|20
GCCCGACCCAGGGCTCGGAC

>1324669|20
GCCCGACCCAGGGCTCGGAC

>1324725|20
GCCCGACCCAGGGCTCGGAC

>1326359|20
ATCCCAGCATCTGTTGGGAT

>1328353|20
ACCCTCAGGCTCCTGCGCGT

>1328946|20
CGGCATACCGAGGGATGTCG

>1329895|20
GCCTCGGCGAGCGCCTTGGC

>1330877|20
CTCGGGAACCCGCTCCCCAG

>1331379|20
GAGGGGTCAGGTGACCTCTC

>1331587|20
ACGGCTCCCTCGGGAGTCCT

>1332632|20
ACTCCGCCCACGGGAGGAAT

>1333451|20
TTCGAAGGCTGGCCCCCGAA

>1334101|20
GGGTGCGCTCGCGCGCACCC

>1334186|20
AGCGAGTGCTAACACTCCCT

>1334533|20
AAAGGTGGCCTGACACCTTT

>1334581|20
GAAGTGACCGCCGTCACTTC

>1334729|20
GCCCGACCCAGGGCTCGGAC

>1334785|20
GCCCGACCCAGGGCTCGGAC

>1334841|20
GCCCGACCCAGGGCTCGGAC

>1334897|20
GCCCGACCCAGGGCTCGGAC

>1334953|20
GCCCGACCCAGGGCTCGGAC

>1336767|20
GATGGGTCGAGCAACCCATC

>1339084|20
TCGTGCGGCGAGACGCGCGA

>1339304|20
GAATCGTCGTGCGACGAAGC

>1339386|20
CGCACATCTACAGTTGTGTG

>1340364|20
TGGGGCTATAAATACCCCCA

>1340939|20
GGTTTTAGGGCACTAAGACC

>1342548|20
ATTGAAAATCAATTTGAAAT

>1343270|20
GGGAATAACCCGTCAATCCC

>1345474|20
TGTTTTATTAAAATAAAAGA

>1345887|20
TTTGACCAAAATTGGATAAA

>1346404|20
CGGTGTACCTCGGTCCACGG

>1347149|20
GAATTAGAGAGCTCTAGCTC

>1348452|20
TTGTAAGAGAACTCTGCCAA

>1351596|20
GGAGCTTAGTGCTGAGCCCC

>1352319|20
AGGAGGCATAAATTCTTCCT

>1352583|20
GAAGCAGACTCGTCTCCTCC

>1352921|20
ACAGAGCATTCATGCACCGT

>1353728|20
AAGTTTTATTTAGAAAATTT

>1353876|20
GGGAATAACCCGTCAATCCC

>1356077|20
TGTTTTATTAAAATAAAAGA

>1356491|20
TTTGACCAAAATTGGATAAA

>1356568|20
CGGTTTTCCTGGAAAAACAG

>1357969|20
TCGTGCGGCGAGACGCGCGA

>1358278|20
CGCGCAACTACAGTTGCGTG

>1359141|20
TGGGGCTATAAATACCCCCA

>1359716|20
GGTTTTAGGGCACTAAGACC

>1361325|20
ATTGAAAATCAATTTGAAAT

>1362048|20
GGGAATAACCCGTCAATCCC

>1364249|20
TGTTTTATTAAAATAAAAGA

>1364662|20
TTTGACCAAAATTGGATAAA

>1365920|20
GAATTAGAGAGCTCTAGCTC

>1368781|20
GGTTTTAGGGCACTAAGACC

>1370387|20
ATTGAAAATCAATTTGAAAT

>1370452|20
GAGAAAACCAGGGTTTAATC

>1372961|20
GACCTTGGTAAACCAAGTGC

>1373528|20
TCCGACGAGAGCTCCTCCGA

>1373774|20
AAAGAACTAATTAGTGCTAT

>1373938|20
CATTGCCAACCTTAGAAATG

>1374357|20
AAAATGAAAAATTTAAATTT

>1377147|20
AAAACATTTGAAAATGATTT

>1377360|20
ATTCTAAACAAGTTTGGGAT

>1378378|20
AGTTATAAGGGCTTATATTT

>1378692|20
AAGGTCTTTGAAAAGAATTT

>1378709|20
TTTACATAAGATTTTGCAAA

>1379505|20
AACGACCACATTTGGTGGTT

>1379524|20
TGGGGCTATAAATACCCCAA

>1381927|20
GTGGGCGACGCGTGGCCCAC

>1381974|20
TGTCCGGTGTGCACCGGACA

>1383089|20
AACAGGCTCAAGACCCTGGT

>1384000|20
AATCTCTTGCTCTAGAAATT

>1384272|20
AATTTTGATCAATTAAAATT

>1384386|20
CCCATTTGCAGGGAAAAGGG

>1385561|20
AAGCACGGCACGACGTTCTT

>1387251|20
TGTCTTGGAGTTCAAAGAAA

>1388331|20
TTATGTCCTAAAGGAAGTAA

>1389042|20
ATGGCAAAATCTTTTGTTAT

>1389358|20
CTCCTCAAACTTTGGAGAAG

>1389661|20
CAAGGAGAATCTTTTGCTTG

>1391070|20
ATGATAGCTTCAGCCATCTT

>1391409|20
TCTTTCGCATCTTCGAAGGA

>1392051|20
TGCGTCAATAAATTTAAGCA

>1392798|20
TTTGGTTTCTGGTAACAAAA

>1393018|20
GGAGCAGCTGCAGCTTCTTC

>1393465|20
TTCGGCCTCCGCAGGCCGAA

>1395102|20
TTATGTCCTAAAGGAAGTAA

>1396224|20
GCGGGCGACGCGTGGCCCGC

>1397406|20
ACGAGCCAGCTCGAGCTCGT

>1399076|20
ATATGGTTCAAGAATCAGAT

>1399372|20
ACCCCGCACATCTGCTGGGT

>1400459|20
CGCCGCGGACCTCACCGGCG

>1400624|20
CGCGGCCGCGCGCGGCCACG

>1400629|20
CCGCGCGCGGCCACGCTCGG

>1400740|20
TATATATATGTATATATATA

>1400741|20
ATATATATGTATATATATAT

>1400742|20
TATATATGTATATATATATA

>1400747|20
ATGTATATATATATATTGAT

>1400766|20
TATTTTATGCACCAAAAATA

>1401396|20
TCCAAACCCCAGGGTTATGA

>1402146|20
ACTAGCCTCCTGGGACTAGT

>1402724|20
TCAGGAAGAGATCCTACTGA

>1403124|20
CCTTGATGACCTTCTCAAGG

>1403320|20
TTATTTCCCTTGGGATATAA

>1404552|20
AGAGAATGAAGTCATGATCT

>1404828|20
AGCTCGTTCTGGCTCGAGCT

>1405551|20
AAGCGAAAGAACCTGCGCTT

>1406215|20
AGTATCGGGTTCCCGAAGCT

>1409466|20
ATGACGAAAGATTTGGCCAT

>1409657|20
ATCATGATTAAAATCATCAT

>1410161|20
TTATTTCCCTTGGGATATAA

>1411210|20
CCGGGATGGCCCTATCCTGG

>1411373|20
TGAGTATGTGCACAAATTCA

>1416202|20
TTAACCCTAAATAGGGATTA

>1416423|20
ACTATGTTTAAACATATAGT

>1418374|20
GATAATAAATCTTTATTATC

>1419635|20
AGCGACAAATTTTTGTTGCT

>1420886|20
TGATGGCAATCTTGCACTCA

>1424417|20
TTCTTAGAAGATTGGAAGAA

>1425984|20
TTTAACACCAAGGTTTGAAA

>1426367|20
TATTTTATGCACCAAAAATA

>1426998|20
TCCAAACCCCAGGGTTATGA

>1427745|20
ACTAGCCTCCTGGGACTAGT

>1429024|20
TAATAATAAGATAATAATTA

>1429209|20
TGCATTCAAGTTTGAAACCA

>1429427|20
GGAGCCCACTTGTCAGCTCC

>1429942|20
GCGGCAGCCGCGGCAGCCGC

>1435680|20
CGCCGACTTCCAAGGCGCCG

>1436820|20
CAAGCTACTCAAGAAGCTAG

>1437399|20
CTCGCTGAAGCTGCAGGGAG

>1437446|20
CTAGAGGCGAACACCTCAAG

>1438740|20
CGCCGATCTCAAGTTCGGGG

>1439803|20
TAAAGTCGGTAACGACTTAA

>1440268|20
ATAGCCTTGTCCATGGCTCT

>1441530|20
CCCCGACGACATCCTCGGGG

>1442149|20
CTTCTGCTCATCAGCAGAAG

>1444359|20
GCAGTTATATCTAAAACTCC

>1444553|20
TCTTTCATTAAAAGGGAAGA

>1444969|20
TCCGAGCCCTCGAGCCCGGA

>1445973|20
CCATTGGGTGCACCCCATGG

>1446803|20
CATACTCACCAGTACGTATG

>1447505|20
GGTCTTCAACCTTGCAGAAC

>1447882|20
TTTAATAGTGGACGATTAGA

>1447899|20
AGATAAATAGTTAATTAACT

>1448245|20
CCTTTATTTAGAAAAAAAAG

>1448714|20
CTACAATATAAATAGTGTAG

>1449433|20
AAGCCAACTACAGTTGTTTT

>1449532|20
GGGTAGGTTGAAACCCACTC

>1451617|20
ATATATATATATATATATTT

>1453216|20
TACCATCATTGACGGTGGTA

>1453938|20
GGTCCAGGACCTTCTGGACC

>1454801|20
TTGGAGGAGTGCTCATTCAA

>1455617|20
TTTTATACCCTGTCATAAAA

>1458288|20
CAGCGCTGGACCCGGAGCTG

>1459336|20
TATTTCTTGTACAAGATTTA

>1459521|20
TCTATGGATCAATCGATAAA

>1460238|20
ATCTATATAGTTAAATAAAT

>1460311|20
AGATACTCTACAGACTATGT

>1462748|20
ACCAAAGAATTTTCTTTCTT

>1462829|20
CTCAATCAAAATTGAGTGTG

>1463412|20
AGAAAAGAAACTTCATCTCT

>1465020|20
TATACTGTGCACACATTCTA

>1466376|20
CCTTGGTGCCTGCTTCAAGG

>1466814|20
GCTGAAAGTTTACTTTCGTC

>1468967|20
GTAGATTTTACAAAATTTGC

>1471989|20
ATTCGAGTTCTACCTCGAAT

>1472940|20
TCCTCGACGTCCCGCGAGGA

>1473268|20
ACATGTGGCCAGGCGCATGT

>1474677|20
GGGAGCCAGACCTTGCTGCC

>1475030|20
CAGTAGACCTGGGCCTAATG

>1476370|20
ATAATCAAGTCCTTGAGTCT

>1476562|20
CTGCCATTCAAGAATCCCAG

>1477587|20
TAAAAATGACATAATATTTA

>1479327|20
CCGTGCAGGAGCCTGCGGGG

>1479643|20
CCGCGACCAGCAGGTCGCAG

>1479803|20
CAGGGCGGAGATCCGCGCGG

>1480141|20
CAGTAGACCTGGGCCTAATG

>1483140|20
ACTGCATTTGCAAATGCATT

>1483795|20
AGCCGCCGTGCATGGCTGCT

>1484496|20
GCTGCAGCAACTGCTGCCGC

>1484669|20
CCACTTGGGCTCCCACGTCG

>1487641|20
GCATGTGGAGATCGACCTGC

>1490064|20
GTTCTCATTAAAAAGAAAAC

>1492087|20
AATCTCTATCAATGGCGATT

>1492774|20
ATTGGGTTTGGACACCCCAT

>1493155|20
CTATTACCCATGGGTAATCG

>1493750|20
TGTACTCGAACTCGAACACA

>1494082|20
GGTTGTTGGCTCCAAAAACC

>1495093|20
ACTGGACAGGGCAGTCTAGT

>1497074|20
ATTATACAAGTTTCTAGAAT

>1497241|20
CCCGGCCCGACCCGGCCCGG

>1497350|20
TGGGCCTAGCCCTTGGCCCA

>1497905|20
TGGGCCGTGACCTCGGCCCA

>1497929|20
CGGCCCGATATAACGGGCCG

>1498321|20
TCTGGGTCGCCCGATCCCGA

>1498452|20
CGACGGCGCAGGCGCCAGCG

>1498975|20
CAACGGGGAAATCCCCATCG

>1499372|20
CCCCGTTTGCCCTATCGGGG

>1499966|20
AAAAGAGATATATCTCCTTT

>1500134|20
CAGTTTTAATTTTAAATTTG

>1500996|20
TCCGGCGGGGACTCGGCGGA

>1501579|20
AAATGGAGAAGTATTCATTT

>1501742|20
ATAGGAGGATGTACTCATAT

>1502037|20
AGTTTATTTAAAAACAAATT

>1502122|20
AAGTTTGGCCTGCCAGTCTT

>1502451|20
CACTTGCATAAATAGAAGTG

>1503260|20
CTTTTCATTTGAATGCATAG

>1508551|20
AGAAAAATAACTATTTTCGT

>1509013|20
GTGCCTATAAATATATGAAC

>1510609|20
ACAACTTCTTCAGAACTTAT

>1510900|20
TTCAGACAAGCTGGCCTGAA

>1511115|20
AGAAAGAAACTTGTCATTCT

>1512380|20
GACCTTTGCTGGGGAAGGTC

>1512931|20
GTGGTGTGGAGCCACAATAC

>1513050|20
GCTTCGACTGAAGACGAAGC

>1513416|20
TTTTCCTTTCCAAAGGGGAA

>1514768|20
AACCGCTGCACGCATCGGTT

>1514911|20
TGAGAGAAGTTCTTCATTCA

>1515115|20
TGTAGAAGCAAGCTTCGTCA

>1515144|20
TTCGTTGTTAAAACAATGAA

>1515434|20
TTTAAGTTTTGAAAGTTGAA

>1517310|20
CCTTCATAAACTTCTAAAGG

>1517336|20
ATGTGTTAGGACTAACTGAT

>1517355|20
TGTCTGTTTTGAGAAAGACA

>1518652|20
TCATACCTCTAAGGGTATGA

>1519333|20
AATTTTGTATCTTTAAAATT

>1519584|20
CTCTACAGAAGTCTCTATAG

>1520255|20
ATGGGGATGAACATCTCCTT

>1522558|20
AATAATGTTATATGATTATT

>1523535|20
CCATCACATCCATGAGATTG

>1524346|20
CTCAACCGTCCACAGTAGAG

>1524684|20
AATTTTTCAAATGAAAAAGT

>1525237|20
AATCCACCTCAACATGGATT

>1525840|20
TCTGGTCCGTGCTGACTAGA

>1526339|20
TTCATTTACAAGTAATTGTA

>1527338|20
GGGGGAGGCACGAATCCCCC

>1527594|20
AGTAAGTTTCTAGACTTAGT

>1527629|20
ACTAACATGTTCATCTAAGT

>1527937|20
TGTCCGGCGTGCACCGGATA

>1528665|20
ATAAACCAAGTTTGTGTTAT

>1529596|20
AACAGGCTCAAGACCCTGGT

>1530506|20
AATCTCTTGCTCTAGAAATT

>1531721|20
CTCTAACTCATGATTTGGAG

>1531889|20
CTTGTCACAACTATCACAAG

>1532110|20
AAAAGAATTTGATTTCCTTT

>1532216|20
TCTTTAATGAGCAATGAAGA

>1533022|20
TATTGTTGAAATAAAGAATA

>1533440|20
AATGAATTGAACAATGCAAT

>1534049|20
ATTACTCTTTGATGAATAAT

>1534583|20
TGATCATCAAATGAAGGTCA

>1536026|20
GAAGAAAATAAATCCTCTTC

>1536051|20
ATTTATCTTTTAATATATAT

>1536076|20
ATTAAGATAAATATTATAAT

>1536749|20
GCACCGGACAGGTCTGGTGC

>1539009|20
TAGACCTGATGTCATGTTTA

>1539476|20
ATCATTTCTTGAGAGATCAT

>1540339|20
TATATATATATATATATCAA

>1540528|20
ATCAGTTATGTATATATGAT

>1541069|20
TGTGTGGATGAATGGACACA

>1541766|20
AGACTCATGTGCATGATCCT

>1542123|20
CTTGATGCATGTGCATGAGG

>1542438|20
AAATGGACCCTGATCCATTT

>1542783|20
TCGGGTGTTGTAGCACCGGA

>1543418|20
ACGAGGTGCTTGGCCCTCGT

>1543575|20
CCTAGAGCCTAAACTCTAGG

>1544156|20
CAGACAGTGAACAGTGGCTG

>1544946|20
GAAGTTAACCAGCTAACTTC

>1544989|20
GAAGTTAGCTGGCTAACTTC

>1544995|20
AGCTGGCTAACTTCCCAGCT

>1545925|20
AAAATCAAAGATTTTATTCT

>1546256|20
AATATTATTGTAATAAAACT

>1547307|20
TCATACCTTTAAGGGTATGA

>1548736|20
AAAGGTGTCAGGCCACCTTT

>1549085|20
AGGGAGTGTTAGCACTCGCT

>1549169|20
GGGTGCGCGCGAGCGCACCC

>1549819|20
TTCGGGGGCCAGCCTTCGAA

>1550031|20
CGGAAAAGGATCCTTTTCGG

>1551853|20
CGTGTCGGGCTCCTGACCCG

>1551890|20
GAGAGGTCACCTGACCCCTC

>1552384|20
CTGAGGAGCGGGCTCCCGAG

>1553214|20
GCCGCGGCCCAGGTCGCGGC

>1554333|20
CGACATCCCTCGGTATGGCG

>1555869|20
CTTGGACCAAGTCGTCCCAG

>1559086|20
AAAGGTGTCAGGCCACCTTT

>1559974|20
AATTTTGTATTTTTAAAATT

>1564410|20
CACCACACTGTACGGTGGTG

>1564533|20
TGTCCGGCGTGCACCGAACA

>1565260|20
ATAAACCAAGTTTGTGTTAT

>1565426|20
AAGAAGTTACTTAACTTCCT

>1567012|20
ATATATTATATATATTATAT

>1567013|20
TATATTATATATATTATATA

>1568669|20
TTCAAAATATTTATTTAAAA

>1568673|20
AAATATTTATTTAAAAATGT

>1568725|20
TAATAAAATAAATTTTAAAA

>1568927|20
AAAAACAACCTGTTGCATTT

>1569652|20
GGGGTCACGTCCGCCACCCC

>1570184|20
TTATTTTTAGTTAAAAATGA

>1572317|20
TTTATTTTGCCCAAAACATA

>1572632|20
GGGACCGACCTGTCGGCGCC

>1573392|20
CGCCGCTAGACCGAGCGGCG

>1573445|20
TCTCGGTTGTTCGCCCGAGA

>1573566|20
GCCCGGCTGGTCAGCCCGCC

>1573577|20
CAGCCCGCCCTGGCTCGCTG

>1574001|20
AAGTATATATTTATTTATTT

>1574009|20
ATTTATTTATTTAATGAAAT

>1574011|20
TTATTTATTTAATGAAATAA

>1574013|20
ATTTATTTAATGAAATAAAT

>1574015|20
TTATTTAATGAAATAAATAA

>1574656|20
ATTGCTTAAACTAAATCAAT

>1574992|20
GTTTATCAAAGTGGAGAAAC

>1576994|20
ACCACTCTCTTGATGGTGGT

>1579764|20
TTTGAGGAAGGTACTTCAAA

>1582250|20
TTTATTTTGCCCAAAACATA

>1583323|20
CGCCGCGAGACCGAGCGGCG

>1583377|20
TCTTGGTCGTTCGCCCGAGA

>1583509|20
CAGCCTGCCCTGGCTCGCTG

>1583573|20
GCGCGCGCGCCCGCGCGATC

>1583901|20
AAGTATATATTTATTTATTT

>1583909|20
ATTTATTTATTTAATGAAAT

>1583911|20
TTATTTATTTAATGAAATAA

>1583913|20
ATTTATTTAATGAAATAAAT

>1583915|20
TTATTTAATGAAATAAATAA

>1584552|20
ATTGCTTAAACTAAATCAAT

>1584893|20
GTTTATCAAACTGGAGAAAC

>1586452|20
TGGGCGTATAAATATGGCCA

>1586707|20
AAAATCACCAAGGAGATTCT

>1587047|20
AACTTACTCCCGAGGCAGTT

>1587361|20
TTCGGCCTTCGGAGGCCGAA

>1588751|20
AAACCAAAATTTTTTTGTTT

>1589749|20
AATATGGCTGAAGCCATTAT

>1589932|20
AAACTTTACACGTACCGTTT

>1591413|20
CTTCTCCAAAGTTTGAGGAG

>1591574|20
GATCCTGTGTGCACTGGAAC

>1596701|20
AAAATAGTTTTAACTTTTGT

>1597498|20
TTCGTGGGCCGGCCCACAAA

>1597576|20
AGACCAATATCTTTTGGTCT

>1598480|20
ATACTGTTCAAGGACAGAAT

>1598787|20
GCATCCATTTTAATGCATAC

>1599295|20
CAACGATATCTAAAACGTTG

>1601138|20
AAATGATGTAGATCTCATTT

>1601319|20
GAAAGTTGTAGATAATTTTC

>1602509|20
CTAGGTTAGAACGAACCTAG

>1603242|20
AGTCCGGTGTGCACTAGACT

>1603419|20
GGGGCTATAAATAGACCCCC

>1603633|20
ATTGGAGATCAAGCTCCCAT

>1605093|20
TTAACCGTGAACACGGCTGA

>1605280|20
GTTTCTTCAGTTTAATAAAC

>1606335|20
TTTGAAGTTTAAAATACAAA

>1607828|20
TGGATTTCAAATCAAATTCA

>1607945|20
GATAAAATAAATAGTTAATC

>1609056|20
GCTAGGATGAACAACATAGC

>1611528|20
TTCTGAAGTTTACTTCGGGA

>1612988|20
TGTCAACCTATAGGTTGCAA

>1614818|20
TTCAGTTGTGAATAAGTGAA

>1617116|20
AGCGCTATGGTCATAGAACT

>1618918|20
CCAAGGAGTGTACGGCTTGG

>1620072|20
TTCTTATTTGTAAATTTGAA

>1621461|20
TAACATCACCTGTGATGCAA

>1622479|20
ATGATAATAAATATTATTGT

>1622681|20
TCAATTTGGAGCTAAATTGA

>1622874|20
GGATTTATTATAACAAAACC

>1622897|20
GGGCTCTTTAGAAAGATCTC

>1623951|20
TGTGAATTTCCAAATTCAAA

>1624107|20
TATATAAATACATGTATTTA

>1624111|20
TAAATACATGTATTTATTTA

>1624824|20
TCTAATTAATTTGCATTAGA

>1625299|20
TTTGTCTTTAGAAGGAAAAA

>1626993|20
ATGATAATAAATATTATTGT

>1627195|20
TCAATTTGGATCTAAATTGA

>1627388|20
GGATTTATTATAACAAAACC

>1627411|20
GGGCTCTTTAGAAAGATCTC

>1628013|20
TTATCATCACTTGAGAATAA

>1629924|20
ATAACTCAAAATTTAGTGAT

>1631884|20
TGTGAATCTCCAAATTCAAA

>1632040|20
TATATAAATACATGTATTTA

>1632044|20
TAAATACATGTATTTATTTA

>1632287|20
GAAGCATAGCTCTAGGATTC

>1634085|20
ATGTTACATCTATGAAACTT

>1634248|20
GTAAACAAATTTGTATTTAC

>1634795|20
TTTCATCCATTTGCAGGAAA

>1635730|20
TAGGCCTGCACGGAGGCCGA

>1635803|20
AAAATAAAGCTCCCTATTTT

>1635966|20
TTCGTCGGCATGCCGAAGAA

>1636818|20
TTGGTCCTCGCAAGAACCAA

>1637346|20
TGTCCAGTGCACACCGGACA

>1637729|20
AATATGAAGATCTTCATCTT

>1640662|20
CACATACTCATAAGTATATG

>1640846|20
TCACATCTAGGTATATATGA

>1641531|20
TGTCCGGTGCACACCGGACA

>1641684|20
AGGGAATTTTGAAATTTTCT

>1643156|20
ATCTTGAAGCCCTTCTTGAT

>1643267|20
CTAGGGTCTTCAAACCCGAG

>1644755|20
CCTTGATGTTGACATAAAAG

>1645958|20
AAGTTGAGCACGTTTAACTT

>1646963|20
GATCCAAAAGTTTTTGAGTC

>1647339|20
TCGTGTTTTGAAAAACTCTA

>1649139|20
ATTCAAAATGAATTTCAAAT

>1649145|20
AATGAATTTCAAATTTCATT

>1649864|20
GATCGTTCGTTCGTTCGATC

>1650383|20
AAGTTGAGCACGTTTAACTT

>1651218|20
TCAAAAGAAAATGCTTTTCA

>1652335|20
ACTAGCCTCCTGGGACTAGT

>1653510|20
TCTTCTTCATTTGAAGAAGA

>1654948|20
TTGGTCCTTGCAAGAACCAA

>1655891|20
AATATGAAGACCTTCATCTT

>1656758|20
GATCAAAACAAGTTTTTTTC

>1657366|20
TTTGTCGGGCACTCGGCAAA

>1657427|20
CGGCAAAACGTGCTTTGCCG

>1657640|20
CGGCAAAGCATACTTTGCCG

>1658492|20
ATATGCAGATCTTTGCATAT

>1658983|20
AAAGTTTTCGAGAAAGCTGT

>1659295|20
AATTAGTATGGATATCAATT

>1659537|20
CGGCAAAGAATGGTTTGCCG

>1659557|20
AGTGCCAGCTGGATGACACT

>1659627|20
AGTGCTCTACATCTAGCACT

>1659676|20
AGTGCTCTACATCTAGCACT

>1659696|20
CGGCAAAGACGCCTTTGCCG

>1659716|20
AGTGCTAGATGTAGAGCACT

>1659765|20
AGTGCTAGATGTAGAGCACT

>1660234|20
AGGGCAGAGCACGCTTCCCT

>1661865|20
ATAATGTATGGATACATCGT

>1661968|20
CGTCGTGGACATGCACTACG

>1662583|20
GGCCAAGGAGGTCCATGGGC

>1662625|20
GGACATCGACGGAGATGTCC

>1662968|20
TGCAGAGCCTTGGCGCCGCA

>1663542|20
AGTGCAATGACCATGGCACT

>1663586|20
CGGTAAAGACATCTTTGCCG

>1663648|20
CGGCAAAGACATCTTTGCCG

>1663939|20
TTTGCCGAGTGCCCGACAAA

>1664744|20
ACGGGTTAAGATTAACGCGT

>1664876|20
GGGTGGCTCGTGAACCTCCC

>1664909|20
GCCAGCAGCCTGATGCGGGC

>1665120|20
TATATATATATATATATACA

>1665121|20
ATATATATATATATATACAT

>1665988|20
GCGTCTGGGAGCCCATGCGC

>1666191|20
GTACATATAGATATATATAC

>1669261|20
CGTCGTCGCACGCGGCGTCG

>1669390|20
CTTCCTCTAGTTATTGGAAG

>1670002|20
AAGAACGTCGTGTCGTGCTT

>1670074|20
TTTTTTATTTTACAAAAAAA

>1671244|20
AGACTCGTTGGAACCAGTTT

>1671452|20
AGTGTCAAAAATATAACACT

>1671472|20
CGGCAAAGAGCTCTTTGCTG

>1671856|20
TCTAAATTTTAAAATTTAAA

>1671860|20
AATTTTAAAATTTAAAAATT

>1671864|20
TTAAAATTTAAAAATTTGAA

>1671867|20
AAATTTAAAAATTTGAATTT

>1671871|20
TTAAAAATTTGAATTTTGAA

>1672010|20
TTTAAAATTTGAATTTTTCA

>1673240|20
TGTCCGGTGCACACCGGACA

>1673605|20
GTTGGCTGTACACAGCCAAC

>1674247|20
CCAAAACGAGATCATTTTTG

>1674984|20
TTTCTTAGAACTCCAAGACA

>1677316|20
ATTGGTTAGACCTAACACAT

>1677342|20
CCTTTAGAAGTTTATGAAGG

>1677965|20
TTTTTACATGAAAGTACAAA

>1678062|20
TAGGCACAACATTTTTCCTA

>1678186|20
ATCATAGATAAATGCATGAT

>1678386|20
TCTTAAGTTGAACATTAAGA

>1678423|20
TAATTTAGAAATAGAAATTA

>1679241|20
CGCCACCTTGCTAGGTAGCG

>1681260|20
TGTCCGGTGCACACCGGACA

>1681620|20
GTTGGCTGTACACAGCCAAC

>1682188|20
TTATTTTATTCATAAAAGTA

>1683164|20
GCTCGATCCTGGGAGAGAGC

>1683275|20
TCGCCCTCCTCGGAGCGCCA

>1683479|20
TTGGAAGCTCAAGGCTCCAA

>1683657|20
GAACGTGGGTACCGACGTTC

>1683708|20
GAACGTCGGTACCTACGTTC

>1684341|20
CGTTCTTAACCTTAAGTTCG

>1684371|20
CGTTCTTAAACTTAAGTTCG

>1684401|20
CGTTCTTAACCTTAAGAACG

>1684633|20
TATATATAGTACAATCTATA

>1685360|20
AGATTTCATTGATGAAGTTT

>1685994|20
TCGATATATATATATATATA

>1686248|20
TTTGTTTTGGACTAAACATA

>1686296|20
TGTATGTATATCTACATTCA

>1686355|20
CTAAAAATAACTATATTTTG

>1686439|20
TAGAAATATAAATATTGCTA

>1686621|20
TAAATGTATGTATGCATATA

>1686964|20
CGGCAACGACTTCTTTGCCG

>1688090|20
CGGCAAAGACTTATTTGTCG

>1688481|20
GAGTAAAAGACCGTTTAGTC

>1688539|20
GACACAAATGTAATTTTGTC

>1688717|20
TGAGAATATACATAGTCTAA

>1689719|20
CTTCGGCAGATCAGCCGAAG

>1690465|20
TTTAGGCAAGCTGGTCTAAA

>1691339|20
TTTTAGTTGTACAAATAACA

>1692312|20
TTTGATGCTGAAGCATTCAA

>1692492|20
GTGGTGTGGAGCCACAACAC

>1694079|20
AGTTAAAAACCTTTTTTAAT

>1694285|20
GCTAGGGAACCTTCCATTGC

>1694549|20
CCGACGATATGTGTCGTCGG

>1697207|20
GAGTAAAAGACCATTTAGTC

>1697265|20
GACACAAATGTAATTTTGTC

>1697415|20
TCATTGATATTTGTCCATGA

>1697443|20
TGAGAATATACATAGTCTAA

>1697791|20
ACGTGACAACATTTTCATGT

>1698948|20
ATTCCTTCTTTAGGAGGAAT

>1699545|20
GAAACCACTTGAGTGGATCC

>1701328|20
ATTGATTAATGTTAAGCACT

>1701563|20
ATCTATGCGAGCGCAAACAT

>1702602|20
GCATGAGTCGAGACGCATTC

>1703428|20
TTTTATTTAGGTATATAACA

>1704051|20
CTTCAGCGCCAGCGCCCAAG

>1704232|20
TATCCGGTGTGCACTGGACA

>1706055|20
AACAGGATCAAGACCCTGGT

>1706959|20
AATCTCTTGCTCTAGAAATT

>1708257|20
ATGTGTTAGGACTAACCGAT

>1709124|20
CGCGCTGCCTCGGCACGGCG

>1710014|20
ACATTATTATGTAATGACGT

>1710094|20
TAAAACTAAATCTAGTTCTA

>1710115|20
TTGTGTTTTTATAAATACAA

>1710419|20
TTCAATTGTTCACTATTAAA

>1710617|20
TGTTCTTATGCATATGTACA

>1712501|20
TTTAAATACTCGTCTCTAAA

>1713440|20
CTTTCAACCCAGTTTGAGAG

>1713636|20
CCACCTCAATTTTGGAGTGG

>1715027|20
GGGGTTAGATTTGTAACACC

>1715370|20
ATCCTTCATTTATGAATGGT

>1715581|20
TTTAAATACTCGTCTCTAAA

>1716520|20
CTTTCAACCCAGTTTGAGAG

>1716716|20
CCACCTCAATTTTGGAGTGG

>1718107|20
GGGGTTAGATTTGTAACACC

>1718637|20
CGCGCTGCCTCGGCACGGCG

>1719527|20
ACATTATTATGTAATGACGT

>1719607|20
TAAAACTAAATCTAGTTCTA

>1719628|20
TTGTGTTTTTATAAATACAA

>1719932|20
TTCAATTGTTCACTATTAAA

>1720130|20
TGTTCTTATGCATATGTACA

>1722114|20
CAAATCATCAGGATTAGTTG

>1722481|20
AAGGGAGTAACTACTCGCTT

>1724002|20
TCTTGTACTAAAGTACAAAA

>1725730|20
CGCGAGCGCGGGCGCGCGTG

>1725731|20
GCGAGCGCGGGCGCGCGTGC

>1725738|20
CGGGCGCGCGTGCGGGCGCG

>1725739|20
GGGCGCGCGTGCGGGCGCGC

>1727220|20
TCAGGATGTGAACCTCATGA

>1727364|20
AAGTATCTAAGTTGATTCTT

>1727508|20
AGCAACCAACTTTTGTTGCT

>1727705|20
TTACTTTTAAATAAAGGTAA

>1728737|20
AGCTGAACTGAAATTCAGAT

>1729881|20
ACTAAGACAGGTGTTGTAGT

>1731843|20
AGAGGGTCGACCAAGCCTCT

>1733522|20
GATGGGTCGGGCGACCCATC

>1735330|20
ATTGATTAATGTTAAGCACT

>1736230|20
CACCGCGAGCACGCGCGGCG

>1736511|20
CCGCGCCGAACTGGGCGGGG

>1737693|20
GTTGGCTGTACACAGCCAAC

>1737994|20
ACTCAAAATTGATTTTGTTT

>1742529|20
TAGTTTGGAAATTGAAACTA

>1742602|20
ACATGTTCTACACAAGATGT

>1743934|20
CTCCCCCATCAAAGTGGGAG

>1744980|20
CGGACACCGTCCGGTGCCCG

>1745266|20
GGCGCACCGGACGGTGGGGC

>1746025|20
GCGGTGGTTCTAACCGCCGC

>1746092|20
CCGCCGAGCTGGCTGGGCCG

>1750289|20
GTTTCTCCAGTTTGATAAAC

>1750632|20
ATTGATTAAAGTAAAGCAAT

>1752422|20
GCGTGGGCGAGCGCCCCTGC

>1753936|20
TGATCCCACTCGTGGCCTCA

>1754154|20
TGATTCGGTTCACTGCATCA

>1754966|20
AAAATGTTGGTCAAAATTTT

>1755978|20
TATGATTTTCTAAAGTCTTA

>1756882|20
ACGGGATGGGACGATCCCTT

>1757715|20
TTAATTAAATATTTACTTTA

>1758566|20
TATTAGGTTAGATCATAATA

>1758638|20
TCTAATTAATTTGGATTAGA

>1760472|20
TAAATATATAGACATATATA

>1761029|20
AACTTGCGGCTCCGTGAGTT

>1761223|20
TTAATACCAACTAGTATTAA

>1762143|20
TTAATAAACTGGCTTATGAA

>1762300|20
AGCTTGCTTCCAAACAAGAT

>1762627|20
CGGCGGCTGGTCGTCCGCCG

>1764027|20
ACCGCCGCCTCGGCAGCGGT

>1765077|20
AACAAATCACGTGATTACTT

>1765467|20
GAGTGTTCTAGATGACACTC

>1765616|20
GAGTGCGCTAGAAGGCACTC

>1765658|20
AGTGTCATGGTCACAACACT

>1767253|20
GCTTGAGGGGGCCCTCGGGC

>1767305|20
GCCCGAGGCTGGGCTCGGGC

>1767313|20
CTGGGCTCGGGCGAGGCGAG

>1767478|20
AGGGAGTGTTAATACTCGCT

>1767562|20
GGGTGCGCGCGAGCGCACCC

>1769021|20
GCCCCTCCGAGCGGAGCCGC

>1769996|20
CGGGCCCGCGAGCGGACGCG

>1770815|20
GGGGCCGACTTGTCGGCGCC

>1774644|20
ACCAACGCATCTGCCGTGGT

>1776053|20
AGAATCGTACCTTTGATTCT

>1776587|20
TAAAATTTTTGAAAAATTCA

>1778047|20
CGGCGGTGGTTCCACCGGTG

>1778775|20
CTACGGGGTATACCACGCAG

>1779830|20
CACAATATACATATACTATG

>1780085|20
CCGCCGCGCGCGAGCTGCGG

>1780103|20
GGCGCGAGGGGCCACGTGCC

>1780907|20
GCGCCGGCGGGCGACGGCGC

>1782810|20
AGTGGCAGCAGGCTGCTGCT

>1783071|20
AATCTAGATCAATCTATGTT

>1785294|20
TAATTTCAATCTTTAAATTA

>1785304|20
CTTTAAATTATGATTTGAAG

>1785456|20
ATTTAGATAATCATTTAAAT

>1785488|20
GATATTTTTATAAAAATCTC

>1785567|20
ATTTAGACACATTTCTATAT

>1785795|20
TCCAATCCATATGGAATTGA

>1785827|20
AGACCTTAAGGTTAAGGTAT

>1785858|20
AATCTCTATGTATACAGATT

>1786737|20
GTATACGATGAATTATATAC

>1786880|20
TTTTACAGAACTCTCTAAAA

>1787009|20
TAAACAACAACTGTTAATTA

>1787472|20
GTCCGCTAGATCTACCGGAC

>1788604|20
TTTTTTATTAAACAAAAAAA

>1788903|20
AAATTTTGTAGAAAAAAATT

>1789952|20
TGATACCATACATGGTACTA

>1790028|20
TGATTATATAGATTTGATCA

>1790194|20
AAAATTAATCTAGTATTTTT

>1790777|20
TTAAATAAATTTTAGTTTAA

>1791035|20
GACCTTCAAAATTGACGGAC

>1791383|20
TTAGAGGCTCAACCCTATAA

>1791954|20
CGGTGGCCCTCGCGCCATCG

>1792641|20
AGAACCACTGGAGTTGTTCT

>1792799|20
TTATTTGCGGTCGCAAACAA

>1792979|20
TAAATCGTTCTAAATATTTA

>1793491|20
CGTAAACAATTTTGTTTTCG

>1793914|20
TTCTGAGAATTTTTTCACAA

>1796886|20
ACCTTGACATATGTCATCGT

>1797178|20
ATATACTTCTAGAAGAAGAT

>1797384|20
CAAAGTGCAAATGCAATTTG

>1799264|20
CAAATTGCATTTGCACTTTG

>1799470|20
ATCTTCTTCTGGAAGTATAT

>1799645|20
TTGATAGAAAGTTCCATAAA

>1799763|20
ACGATGACATTTGTCAAAGT

>1801335|20
CCACAATCATCTAGTTGTGG

>1801513|20
CGCAACAACAAGTTGCTTCG

>1803110|20
GCGATATATAAATATATAAC

>1803111|20
CGATATATAAATATATAACG

>1803324|20
CAATTATGGCTCGATAATCG

>1805274|20
CGTTAGAACCAGTTATAACG

>1806231|20
CTTCTCAGAGCTCTCAGAAG

>1806349|20
ACTTGAGACGTGCCTCAATT

>1806998|20
ACCATACCCTCGGGGATGAT

>1807043|20
CGTGTAAAATTTTGTACCCG

>1807270|20
ACTCGTCAAGATTGGAGAGT

>1807325|20
TAGCTCAAGTACTTGTACTA

>1807386|20
TGGCACTAGTACTAGAACCA

>1807695|20
GGCCGGCTGGTCAGCTCGCC

>1807979|20
TTTGTATTTCAAACTTCAAA

>1808688|20
AAATTCTTCTGGCAGAATAT

>1808940|20
GTGGTGTGGAGCCACAATAC

>1812490|20
AGTCAACCTGAAGGTTAGCT

>1813592|20
GTATGGTGGGACCACCTTTC

>1813925|20
AAAGGACATGAATGTAATTT

>1815143|20
CTTCCTCTAGTTATTGGAAG

>1816793|20
AGGGAGTGTTAGCACTCGCT

>1817025|20
GGGCCCAAGCTCTCGGGCTC

>1817528|20
TTCGGGGGCCAGCCTTCGAA

>1817988|20
ACGGGTCACGGGTGCACCGT

>1818528|20
GCATATGTTTTATTATATGC

>1818735|20
TTGAGTTTGCACAAACATAA

>1819482|20
AAATTAAAAGCTATTCATTT

>1819505|20
ATACTCTATAAATAGACTAT

>1821987|20
TCTTTATGCAGGCTTAAACA

>1822013|20
AAAGTACTAGCTAGTACATT

>1822159|20
AAGCGTGATTAATCGTGCTT

>1822164|20
TGATTAATCGTGCTTAATCA

>1822828|20
ATTGTTTAATTTTAAAACAT

>1823247|20
GTAAACATAGTTGTATTTAC

>1823477|20
ATATTTTATACATCAAATTT

>1824711|20
AGTCTGAACAAGATCAAACT

>1826284|20
ATAAATTATTAATTACTTAT

>1826304|20
TGTATATATATATATATGAA

>1826314|20
TATATATGAAATCAAGTATA

>1826699|20
ATATCATTATGTAATGTTTT

>1827275|20
TTCTTTTTTTGAAAAATGCA

>1828452|20
AAGAATCAAGCTTGATTCGT

>1830920|20
TCTATATATATATATATATA

>1833322|20
ATCCCAGCATCTGTTGGGAT

>1834424|20
CTGGGACGACTTGGTCCAAG

>1835367|20
ACCCTCAAGCTCTTGCGCGT

>1836273|20
GGCCTAGCCTCGGCAAAGCC

>1838732|20
GCAACCGGCGCGCCAGTTGC

>1839341|20
AAGGTGCGCCCGCGGAGCTT

>1840944|20
TGTGACCAGTGCTTGTGACA

>1842003|20
TAGATGTTGTGCAACGGCTA

>1842951|20
GATGGGTTGCTCGACCCATC

>1846159|20
ACCAATGCGCCCGCATTCTT

>1846174|20
TTCTTCATGAACTTGATGAA

>1847511|20
TGAAATCGGTATGGATTTCA

>1847768|20
ATCTGAATTTCAGTTCAGCT

>1848935|20
GGGCCGACCCCGGCCGGCCC

>1849450|20
AACCGCCCCTAGGGCCGGTT

>1850492|20
GTGAATCCCTGGCCATTCAC

>1851456|20
TCATAAACCTTGGGTTTTGA

>1852075|20
CAAGCCTTGCACAATACTTG

>1852616|20
ACGAATATGAACATAATAGT

>1854294|20
AGAGACGAATGTGGGTCTCT

>1854597|20
AAATATGTTAGAACATAATT

>1855005|20
GCTGGAGAAGATTCCCCCGC

>1855332|20
AATAATAACACGGTATAATT

>1855766|20
GCATTTTTCACGCAAAATTC

>1855902|20
TTACAACCATTTGAGTGTAA

>1856037|20
TGCAAAATTTGAATTTTAAA

>1856072|20
TTCAATTTTTGAGAATCGAA

>1856133|20
ACTTTTAGAGATCTACAACT

>1856333|20
TGGTTGAATGAATCCAAACA

>1856337|20
TGAATGAATCCAAACATTCA

>1856871|20
ATATAAATATGTAGCTATAT

>1857075|20
ATGTATATATATATATATAT

>1857076|20
TGTATATATATATATATATA

>1857436|20
TGTGTGTTCCAGCACACACA

>1858200|20
CACTGATACTGGTATCATTG

>1858586|20
TACTTAACATATGTTAAGAA

>1859047|20
TAATGAGATCAATCACAGTA

>1859305|20
CACATGCTACTTAACATATG

>1861826|20
AAAATCGTATTTAATATTTT

>1862176|20
TTTTTATATAGATCCAAAAA

>1862964|20
CTTCCTCTAGTTATTGGAAG

>1864124|20
AACTAAAATGCATTTCACTT

>1864353|20
TTGCATATATGTATATGGCA

>1865306|20
TTGCATATATGTATATGGCA

>1865321|20
TGGCAATTTCTAAAATGCAA

>1865577|20
TCATTGAGTCAAGTCAAGGA

>1866702|20
AAAATACATACATATATTAT

>1867739|20
CCTTTTATGTGCAAACAAGG

>1867763|20
ACAGTGCCAGGTGGCATAGT

>1870089|20
AATATTTCTGTATAAATGTT

>1870327|20
AATGCCACATTTTTGGCACT

>1870568|20
AATTTAATAAATTTAAAATT

>1871126|20
TAAGCAACATTTTTTGCCTA

>1871782|20
GCAGTAGTTTCAACAATTGC

>1872344|20
ATTATCTATACATAAATCAT

>1872403|20
GTCTTGAATGCATTAAACAC

>1873359|20
ATAATCATAAATACAATTAT

>1873362|20
ATCATAAATACAATTATTAT

>1874697|20
ACGAGGAGGAGCCTCAGCGT

>1875163|20
AAGTCCAAGTTCTTGTTCTT

>1875834|20
GTAAATTAAAATTTATTTCC

>1877347|20
CCTGCAGTCTGGTCTGCAGG

>1877369|20
CGCTAGCGATCTAGCTACCG

>1880022|20
TCTATATATATATATATATA

>1880391|20
TTCTATATAGTTCTATAAAA

>1880516|20
AACTTAATGATTATTAAGTT

>1881638|20
TATATAATTGTAAGGATATA

>1881753|20
ATGTTGTACCCGCACAACGT

>1882986|20
AAATGAAAATATCTGCATTT

>1883264|20
TGTAATAATCAACTATTAGA

>1883629|20
AATGTTTAAAGTTAAAAAGT

>1884222|20
TATGTACAAAATTGTAAAAA

>1884407|20
AATAATAATTCATTAGAATT

>1884547|20
TTTTTTTTCATGAAACAAAA

>1885644|20
CAAGAAGAATCTTTTGCTTG

>1886428|20
TATATAATTGTAAGGATATA

>1886543|20
ATGTTGTACCCGCACAACGT

>1887772|20
AAATGAAAATATCTGCATTT

>1888050|20
TGTAATAATCAACTATTAGA

>1888415|20
AATGTTTAAAGTTAAAAAGT

>1889008|20
TATGTACAAAATTGTAAAAA

>1889193|20
AATAATAATTCATTAGAATT

>1891291|20
CAAGAAGAATCTTTTGCTTG

>1894390|20
TTTGGTTTCTGGTAACAAAA

>1894748|20
AAGGCAGTATCTTCAGCCTT

>1895048|20
TTCGGCCTCCGCAGGCCGAA

>1895855|20
AGCTTCAAAACTTAAAAGCT

>1896092|20
ATTTTAAACAAGTTTATATT

>1896791|20
CCAACACCTCTAGAAGTTGG

>1897587|20
AAATTAGAATAATCTGATTT

>1898200|20
ATCTAAAATCAATTTAACAT

>1899871|20
GCTCGGTGCCGGCACGGGGC

>1900676|20
CGACCAAAACTTTTTTGCCG

>1900935|20
CATATTGCATTTGCACTTTG

>1901324|20
TTGATAGAAACTTCCATAAA

>1901441|20
ACGATGACATCTGTCAAAGT

>1902177|20
TCTCATGATGGATCTTCAGA

>1903610|20
ATTTTTTTAGGTATAAAATT

>1904747|20
ACTATAGAGCTCAATATAGT

>1907136|20
CAGTCTGGTGCACAAGGCTG

>1907391|20
TCTATTTCACCTTAAATAGA

>1907428|20
CTCTACAAACATTGTTAGAG

>1907574|20
AAACCAAGTCGACTTGACTT

>1909511|20
TTATTTCCCATAGGATATAA

>1910907|20
TTTTGTCTGGGCAGTGAAAA

>1911171|20
TTCGGCCTCCGAAGGCCGAA

>1912509|20
AAAAGATAATTTTGTATTTT

>1912898|20
CTTCGCTTGTCCAAGGAAAG

>1913535|20
TGTTGACGAAGTCGTTAACA

>1915264|20
ATCATGATTAAAATCATCAT

>1916706|20
GGAAATAAGAGCCCATTTCC

>1917002|20
TAGGGCCGGCTCTGGCCATA

>1917053|20
ATTTTAGGGGCCCAAAAAAT

>1917067|20
AAAAATTATACATAATGTAT

>1917325|20
AGGTTATTGAACAATTAACT

>1918393|20
TTAGCAATCTTGATAGCTCA

>1919570|20
CTGATGGCTTCAGCAACCAG

>1919690|20
GGTCTGATGTGCACCGGACC

>1919764|20
CACCGAAGGGTCCTGTGGTG

>1920038|20
TTTGTATTAATGAATATAAA

>1920456|20
TTCAGCTTCGGGAAGCCGAA

>1920818|20
AAGTAAAAAGTTTTTGACTT

>1920826|20
AGTTTTTGACTTCCCAAACT

>1921095|20
TCAACTGTTTCAAAAGCTGA

>1921222|20
TTTTCAAGAGTTTTTTAAAA

>1923316|20
CTCTGTTGGAGCCAGCAGTG

>1925284|20
GTGTTATGGCTCCATACCAC

>1925855|20
TGGATCCGATGTGGGATCCA

>1926129|20
CACTGAAGGTGCCTTTATTG

>1926174|20
CGGCAGCCCCTGTGCTGCAG

>1926480|20
TTTAACCTTGGACGGTGAAA

>1926768|20
ATTATATGCCTGAAAATAAT

>1927315|20
TTCAGACCAGCTTGTCTGAA

>1927359|20
AGCAATATGGTCTTCTTGCT

>1929078|20
TTTGTATTAATGAATATAAA

>1929501|20
GCATCGGACTGGTCCAATGC

>1930114|20
ATTCAAGCTGGAACTTCAAT

>1931153|20
ATTGCTAAATCTTGAGAAAT

>1931575|20
AAAGTTGAAAATTCAAGTAT

>1934084|20
CTCCTTTTGATCTTAAGGAG

>1935387|20
ACTAGTCCCAGGAGGCTAGT

>1936766|20
TATTTTTGGTGCATAAAATA

>1936789|20
ATATATATACATATATATAT

>1936790|20
TATATATACATATATATATA

>1936791|20
ATATATACATATATATATAT

>1936887|20
CCGAGCGCGGGCGCGCGCGG

>1936905|20
GGCCGCGTGGGCAGGTGGCC

>1936918|20
GGTGGCCCACTTGGCCCGCC

>1936928|20
TTGGCCCGCCAGCGGGGGAA

>1937050|20
CGCCGGTGAGGTCCGCGGCG

>1939526|20
TTCTTCCAATCTTCCAAGAA

>1941910|20
TGAATTTGTGCACATACTCA

>1942634|20
CCTTGAGAAGGTCGTCAAGG

>1943614|20
ACTAGTCCCAGGAGGCTAGT

>1944363|20
TCATAACCCTGGGGTTTGGA

>1944994|20
TATTTTTGGTGCATAAAATA

>1945117|20
CCGAGCGCGGGCGCGCGCGG

>1945148|20
GGTGGCCCACTTGGCCCACC

>1945282|20
CGCCGGTGAGGTCCGCGGCG

>1946832|20
GCTTGACTTGGAATTGAAGC

>1946882|20
AAATGGACCCCGAGCCATTT

>1947191|20
GTCCGGCGTGAAGTCCGGAC

>1947304|20
ACCCCACCGGACGGTCCGGT

>1947370|20
GGGGGCTATAAATACACCCC

>1947573|20
GTGAGTTTAGATAAACTGCC

>1949350|20
CATCACGCAAATGCCTTATG

>1949565|20
GAAAAATTTGAAACTTTTGC

>1950433|20
ATGTATATCATGGGATACAT

>1951708|20
TCATTCAAATGTATGAATTA

>1951784|20
AAATGGACCCCGGGCCATTT

>1952229|20
ACCCCACCGGACGGTCCGGT

>1952295|20
GGGGGCTATAAATACACCCC

>1952296|20
GGGGCTATAAATACACCCCC

>1954197|20
AGGACAATTAGAATTTTTCT

>1957561|20
AAGTTCATGATCATGAGATT

>1958538|20
CAACTTCTGAACAGAAAATG

>1959557|20
TTTATATATATATATATATA

>1959562|20
ATATATATATATATATAAGT

>1959563|20
TATATATATATATATAAGTA

>1959564|20
ATATATATATATATAAGTAT

>1959565|20
TATATATATATATAAGTATA

>1959566|20
ATATATATATATAAGTATAT

>1959570|20
ATATATATAAGTATATAACT

>1961092|20
TATATAATCTGGATTAAATA

>1961099|20
TCTGGATTAAATAATCCTAA

>1961520|20
TATATAATCCAGATTATATA

>1961527|20
TCCAGATTATATAATCCAGA

>1961534|20
TATATAATCCAGATTATATA

>1962107|20
TTTGTTTTTGAAAAAAAAAA

>1962549|20
TATATTTATATACAGATATA

>1963052|20
GGTAACATCCAGATGATAGC

>1963353|20
ATGACTGGAGCTCCAGATAT

>1964068|20
TGACATCAATTTCAATGTCA

>1964893|20
ATAACTTCACTTGAAAATAT

>1965296|20
CAACTAATCGCGATTAGTCG

>1965675|20
GGAGTAGCACTTGCTGCTGC

>1965843|20
GGAGTAGCACTTGCTGCTGC

>1966771|20
ACACACACACATGTGTGTGT

>1966773|20
ACACACACATGTGTGTGTAT

>1966782|20
TGTGTGTGTATACGCACATA

>1966802|20
TATATGTATATATACATACA

>1967084|20
AATCGCGATTAGTCGCGATT

>1968310|20
GCATAAGGCTAGCCTTCTTC

>1969497|20
CGGCGAGGAGATCGTCGACG

>1970155|20
TAATATTAATAATAATAATA

>1970211|20
TCCGCTTCCTCGAAGGCGGA

>1970288|20
TATATAATTCAAACTTTATA

>1970401|20
TAAACCTATACATAATTTTA

>1970570|20
AACGGACATATATTTTCGTT

>1970689|20
CGGTAGGGGGCACCCTACGG

>1971222|20
CGTCGACGATCTCCTCGCCG

>1972204|20
TATTGCAAACCTTTGATATA

>1972468|20
AAGTTAAGCGTGCTCAACTT

>1972923|20
GAACGATCGAACGATCGGAC

>1972962|20
GAACGATCGGACGAACGATC

>1972974|20
GAACGATCGAACGATCGGAC

>1973284|20
GTATGTCACCGGAGGCATAC

>1973602|20
AATGAAATTTGAAATTCATT

>1973608|20
ATTTGAAATTCATTTTAAAT

>1975127|20
TTAAGTCGGCGACGACTTAA

>1975216|20
TTAAGTCGGCGATGACTTAA

>1977589|20
CTCACTAGTAGACTTGTTAG

>1977842|20
TGTTCTCAGGGCTGAAAAAA

>1980919|20
ACAGTTCAACATGGAACAGT

>1981228|20
CGTTGTAACTGGTTACACCG

>1983432|20
TTGAGAATACTTCTCCTCAA

>1984175|20
GGTTGAAGGCTCCCTCAGCC

>1986093|20
ACACTATTTCTAAAAAGTGT

>1986462|20
TACTGTATTACATTACATTA

>1990388|20
ACTAATCGAGATCGAGTAGT

>1994500|20
GCACCGGACATGTCCAGTGC

>1994510|20
TGTCCAGTGCACACCGGACA

>1995051|20
GAGCGAGGGACCCCTCGAAC

>1996075|20
GTCCGAGCCCTGGGTCGGGC

>1996131|20
GTCCGAGCCCTGGGTCGGGC

>1996187|20
GTCCGAGCCCTGGGTCGGGC

>1996243|20
GTCCGAGCCCTGGGTCGGGC

>1996355|20
GTCCGAGCCCTGGGTCGGGC

>1996551|20
AAAGGTGTCAGGCTACCTTT

>1998222|20
TGTCCGGTGCACACCAGACA

>2002231|20
TTTTGTTTTCCAAAAACAAA

>2002464|20
AAATGTTTTTCAAAACAACT

>2002512|20
ATATCTTGAGCTCCACATAT

>2002834|20
ACTAGCCTCCTGGGACTAGT

>2003214|20
TCCACACCATGTGGAATGGA

>2003547|20
TAAGCTCCATGTGGATCTCA

>2004271|20
TCGTGTTTTGAAAAACTCTA

>2004581|20
TAGATCACAAATTAGATCTA

>2004632|20
ACTCGTCTCAAGAGAAAAGT

>2006034|20
ATTCGAAATGAATTTCAAAT

>2006040|20
AATGAATTTCAAATTTCATT

>2006695|20
GTCCGATCGTTCGATCGTTC

>2006769|20
GATCGTTCGTTCGTTCGATC

>2008112|20
CGGTACGAGTCCACGAACCG

>2008632|20
GACATGGTGCCCGCCACGTC

>2008870|20
TCGTGCCGAAGTCGGCAACA

>2009019|20
GGCACCGGCTGGCTGCTGCC

>2009318|20
GGGCGAAGACATCTTCCCCC

>2010023|20
ACGACTTCCATCGAAGTCTT

>2011756|20
CTTTTTAAGTGCTTAGATAG

>2015334|20
TGGGGGTATTTATAGCCCCA

>2016679|20
TATAAGATATTTAGTTTATA

>2017639|20
ATTTCAAAAAGTTTTGTATT

>2017824|20
TTTTGACTTAGAAGTTAGAA

>2018195|20
TTTGGGTAAAGTTACAAAAA

>2019892|20
CAGGGGAAGAACCTCCCCAG

>2020831|20
GTCGGTGTTTCATCACCAAC

>2020929|20
TCATACCTCAAGAGGTTTCA

>2021792|20
ACTAGTCCCAGGAGGCTAGT

>2022114|20
ATATGTGGAGCTCAAGATAT

>2022162|20
AGTTGTTTTGAAAAACATTT

>2022386|20
TTTGTTTTTGGAAAACAAAA

>2022910|20
TGAAAAGCATTTTCTTTTGA

>2023785|20
AAAATGGTATTTAACATTCT

>2026283|20
TGTCCGGTGTGCACCGGACA

>2030062|20
CATTAGTCGCACGACTTGTG

>2030122|20
ACCATGGTCTTGAGCATGTT

>2032077|20
GTCGCGGCCGTGGCCGCGTC

>2032555|20
TATTTTTTTAAAAAAAAGGA

>2032585|20
GACACACCGGGCGCTGTGGC

>2032710|20
TTATTTCCTATAGTAAATAA

>2032725|20
AATAATTACTAGAAATTTTT

>2033024|20
ACGACGCAATTTTGTGTCGT

>2033819|20
TTCTGAGAATTTTTTCACAA

>2036792|20
ACTTTGACAGATGTCATCGT

>2036909|20
TTTATGGAACTTTCTATCAA

>2037084|20
ATATACTTCCAGAAGAATAT

>2038171|20
TACTACTACTGGTAGTATAA

>2038832|20
CGGCGGCGGCACCGGCTCCG

>2039317|20
GCGCCGCGGACCCGCGCCAC

>2040597|20
AAATTCGGGTACCCGAAATT

>2040767|20
TACACATATTTATAAATGTA

>2040777|20
TATAAATGTACAAATTAATA

>2041177|20
AAACATGGTTAACCATTTAT

>2041817|20
TACTTGTTTAGAAAAAAATA

>2041824|20
TTAGAAAAAAATATTTCAAA

>2044093|20
TCTTGGAATCCAATCTAAGA

>2044335|20
AGCATCTTCTTGAAGGGGCT

>2044593|20
ATCTCTTTCTCGAGAGAAAT

>2047511|20
TAAATAAATAAATATACTTA

>2047769|20
TGAATAAATATATTCCTTCA

>2049091|20
TCGATGTGGCGCCAGATCTA

>2052594|20
TGGGGCATAGATATGCCTCA

>2053093|20
TCCTCCATGTCCTTGGTGGA

>2053304|20
AACTTCAAGTACGTGTAGTT

>2053799|20
TAAGACATCCCGTTGTCTCA

>2054317|20
GACAACCTCCGGATGTAGTC

>2055171|20
GTAAACCCGATCAAGTTTAC

>2055195|20
GAGAGCATCGAGCTCCTCTC

>2055688|20
TAATAAATTTTAACTTATTA

>2055727|20
TAGCTATAGATATATAGGTA

>2057513|20
GTCCGAGCCCTGGGTCGGGC

>2057683|20
GTCCGAGCCCTGGGTCGGGC

>2057995|20
AAAGGTGTCAGGCCACCTTT

>2058167|20
GCCCGAGGCTAGGCTCGGGC

>2058342|20
AGGGAGTGTTAACACTCGCT

>2058426|20
GGGTGCGCGCGAGCGCACCC

>2059076|20
TTCGAGGGCCAGCCTTCGAA

>2060157|20
CCTTCCGAGCCCCCGGATGG

>2060523|20
GGCTCTCGGACCCGAGTGGC

>2060734|20
TTCGGCCCCCCGGAGCAGAA

>2061523|20
TCCGAGCCTCCAGGATCGGA

>2064550|20
GCCTTCAGGTTCCCGAGGGC

>2064700|20
CCTTTCAAGTCCTTGATGGG

>2065427|20
CGACATCCCTCGGTATGTCG

>2066842|20
CGCTGCTTCGAGAATCACCG

>2066963|20
CTTGGACCAGGTCGTCCTAG

>2067086|20
CCAGTTGGCAGGCCAGCCGG

>2069681|20
GTCCGAGCCCTGGGTCGGGC

>2069963|20
GTCCGAGCCCTGGGTCGGGC

>2070111|20
GAAGTGACTGCGGTCACTTC

>2070163|20
AAAGGTGTCAGGCCACCTTT

>2070335|20
GCCCGAGGCTGGGCTCGGGC

>2075270|20
ACCTTGCATGGAGGCATGGT

>2076322|20
CATTATAATTCATTATGAAG

>2076370|20
TACTTAAGATGTCATAAGCA

>2076435|20
TTCACTATAACTATAGGGTA

>2076496|20
GTTCTAAAGGCATTTAGCAC

>2078278|20
TTCTTCCAATCTTCCAAGAA

>2079320|20
GGTCGAAGAGGTCGTCGATC

>2080640|20
TGAATTTGTGCACATACTCA

>2080943|20
TGGGAGGCTTGAGCCTCAGA

>2081251|20
TTATTTTATTCATCACATAA

>2081364|20
CCTTGAGAAGGTCGTCAAGG

>2081764|20
TCAGTAGGATCTCTTACTAA

>2082343|20
ACTAGTCCCAAGAGGCTAGT

>2082627|20
TATATAATACATGTTGTATA

>2083716|20
TATTTTTTGTGCATAAAATA

>2083739|20
ATATATATACATATATATAT

>2083740|20
TATATATACATATATATATA

>2083741|20
ATATATACATATATATATAT

>2083742|20
TATATACATATATATATATA

>2083743|20
ATATACATATATATATATAT

>2083744|20
TATACATATATATATATATA

>2083745|20
ATACATATATATATATATAT

>2083746|20
TACATATATATATATATATA

>2083747|20
ACATATATATATATATATAT

>2083855|20
CCGAGCGCGGGCGCGCGCGG

>2083865|20
GCGCGCGCGGGCGCGTGGGC

>2083873|20
GGGCGCGTGGGCAGGCGGCC

>2083886|20
GGCGGCCCACTTGGCCCGCC

>2084021|20
CGCCGATGAGGTCCACGGCG

>2086083|20
GTACCCCTGTTCCAGGGTAC

>2087774|20
TATCTCTATCTATAGACACA

>2089138|20
TGCGCTGGCGAGCACGCGCA

>2089991|20
TTATTTAATGTATTAAAATA

>2090281|20
GGGCTAACTTTAGATAGGCC

>2091140|20
GTAGGTCAGTTCTGTCCTCC

>2091651|20
TGTATGCATTTATGAATTCA

>2091755|20
GGCTGACCTTGACTTCAGCC

>2092846|20
TCATTTCCTGAAGAAACTGA

>2094118|20
GAAACTTCCGTGGAATTTTC

>2096813|20
CTTAACAGACTTCTGTACAG

>2097281|20
AGAGTATGTTGACATCATCT

>2097370|20
GCTTCAAAGTTCTGTGATGC

>2099331|20
TGGGAACGAGATTGTTCTCA

>2100970|20
TGTCGAAGTATACTTGGATA

>2100974|20
GAAGTATACTTGGATATTTC

>2102033|20
CAGAAAATTTTAATTTTCAG

>2102432|20
ACAATATGTGAAAATCTTGT

>2103041|20
TCAGACTTTTCAAAGCATGA

>2104695|20
GTGGGATGACATCATTCCTC

>2104980|20
TTATTTAAAAATCTAATTAA

>2105779|20
CCAACCCTTATAAGGGTATG

>2106498|20
CGCCGGCAGTGCTCCCAGCG

>2106990|20
AAGTTGAGCACGCTTAACTT

>2108031|20
TACAATCACTCGAGACTGTA

>2108950|20
ACTAGCCTCCTGGGACTAGT

>2109663|20
TAAGCTCCATGTGGATCTGA

>2110340|20
TCGTGTTTTGAAAAACTCTA

>2111447|20
AGGGAGTGTTAGCACTCGCT

>2111531|20
GGGTGCGCGCGAGCGCACCC

>2112184|20
TTCGGGGGCCAGCCTTCGAA

>2112644|20
ACGGGTCACGGGTGCACCGT

>2112908|20
GCAACTGGCGCGCCGGTTGC

>2115133|20
GGCTTTGCCGAGGCGAGGCC

>2117116|20
GTCGGCAGCTGGGTGTCGAC

>2117563|20
GCCTTCAGGTTCCCGAGGGC

>2117649|20
TCTTTCGCCGAGGCGTGAGA

>2118440|20
CGACATCCCTCGGTATGCCG

>2119976|20
CTTGGACCAAGTCGTCCCAG

>2121078|20
ATCCCAACAGATGCTGGGAT

>2121188|20
CGCTCGCCTCAATGAGAGCG

>2122469|20
AACCCGAGTCGGCTCGGGGT

>2123066|20
AAAGGTGTCAGGCCACCTTT

>2123565|20
TCCAAACCCCAGGGTTATGA

>2124436|20
ACTAGCCTCTTGAGACTAGT

>2124517|20
ACCTGGCCTTCAAGCCAGGT

>2124894|20
TAAGCGCGTGGAGGCGCCTA

>2125057|20
GACGTGGCCAGGCCAACGTC

>2125824|20
GTACGGATCTATATCCGTAC

>2125944|20
ACAATATCAAATAATATTTT

>2126452|20
TAAATAACCACGGTTATTTA

>2126811|20
TGTCCGGTGTGCACCGGATA

>2128089|20
TATGATCATAAATGAACAAA

>2128212|20
CCTCAAGATATCTCATGAGG

>2128802|20
CTGATAATTATAATGACCAG

>2129237|20
AATCTCTTGCTCTAGAAATT

>2129557|20
AATTAAGGATGTGCTTGATT

>2130125|20
CAAATCATCGAGATTAGTTG

>2132455|20
AAGCAAAGTCCATTTAGCTT

>2132497|20
TCCTCATCGCTCGAGGAAGA

>2134398|20
TGCGAAGTCCTGCCTTTGCA

>2135577|20
GTCTGCCGAAGTCGAGAGAC

>2135703|20
CCGGCGCCAGCTGGCGGGGG

>2136482|20
GCGCCAGGCGTGCCAGGCGC

>2136500|20
GCCCCCGCATCTGCTGCGGC

>2138087|20
TGTCCTGGAGTTCCAAGAAA

>2139648|20
CGTATCCGGTCCCGTATCCG

>2139949|20
TGTCCGGTGCACACCGGACA

>2139996|20
GTGGGCCACGCGTCGCCCGC

>2142775|20
CACAAGTCCGGGGAGATGTG

>2146710|20
GGAATGCCAAGTTGGATTCC

>2148169|20
CCAACCCTTCTAAGGGTATG

>2150258|20
GAGACATCCGTGGATGGGTC

>2150386|20
CTTCCTTGATTTCAGGGGAG

>2150603|20
TGTCTTGGATCTCTAAGAAA

>2151099|20
CTTGTGAATTGATGCACATG

>2154566|20
CGACAATCCCAGAATTGTCG

>2155127|20
ACCTTTCCAGTTGGCAAGAT

>2155561|20
AGAAGAGAAACTTCTCTGCT

>2155738|20
GGCGGAGGTGCACCGCCTCC

>2156188|20
TCTCGCCGACCTGGCCGAGA

>2157377|20
GCCAGGGGCGAGCCCTTGCC

>2157964|20
ATGAATCAAGCTTGATTCGT

>2158545|20
GTGGCTGATACATGAGACAC

>2158903|20
AACGAGCAATATTCATCGTT

>2159083|20
CGATCTGGTCAACCAGCTAG

>2159104|20
GGTCCTCAATGTTGATGATC

>2160057|20
TGGTGAATGTACATTCATGA

>2160411|20
TTGCCGGACCCGTGCGACAA

>2163526|20
ACAGCCTTTGAACATGCTGT

>2165297|20
CCCACTCACGTGGGAGTAGG

>2165747|20
GTCCCCTAAATTTAGAGGAC

>2165951|20
TTTTAAATTCAACATTAAAA

>2166510|20
CAGAACAGCCAGCTGATCAG

>2167531|20
ATCATGCCTTTAAGAATGAT

>2168355|20
AGCGACGACGCGCCGCCGCT

>2168455|20
CGGCCGAGGAACCTGCGCCG

>2169084|20
TTGCAAAGTGAAGTTTGAAA

>2169310|20
TTTTGCCTTGTAAACCAAAA

>2169390|20
TTTTGCTTTTGAAACAAAAA

>2169499|20
GGAGGTGGTCCACCATCTTC

>2170712|20
TTGGGGTATTTATAGCCCCA

>2170859|20
TTGGGGTATTTATAGCCCCA

>2171912|20
TACCAATTTGAAAATCGTTA

>2173189|20
AATCGTTTCGAGAAACGTTT

>2175668|20
CAACGGCACTGGTGACGTGG

>2175775|20
TGGGGCTATAAATACCCCAA

>2176533|20
AGGAGAAGAAATCTTCTTCT

>2176566|20
AGAAGGAGAGATCTTCCTCT

>2178840|20
AGAGTGAGACATCTAGCTCT

>2179176|20
GAGAAGAAAATGTTCTCCTC

>2181161|20
CCTTAATGGACCAATCAAGG

>2181576|20
ATTCTAACCAAGTTTGGAAT

>2183806|20
CAACGGCACTGGTGACGTGG

>2183913|20
TGGGGCTATAAATACCCCAA

>2187785|20
CCACAACTAGATGATTGTGG

>2189735|20
TTTATAGAAGATTCAATGAA

>2189860|20
CAAAGTGCAAATGCAATATG

>2190810|20
TGGGGTTATAAATACCCCCA

>2192292|20
ATGACTCCCGAGGAAGTAAT

>2194148|20
GAGAAGAAGATGTTCTCCTC

>2197895|20
TTGCAAAAGAACTTTGGAAA

>2198067|20
AAATATGCACCTCTATATTT

>2200217|20
ACAAGTATTCAAATACTTGT

>2200425|20
CTTCTCAAATATTTGAATAG

>2201426|20
GTGCACGGGACCGTGTGCAC

>2203055|20
GAGAAGAAGATGTTCTCCTC

>2203724|20
CCATGACACAGGTCTTATGG

>2204342|20
ATGAACATCTAGAAATTCAT

>2205592|20
AAACCAACTAAAGTTGTTAT

>2207111|20
CATAGGAGAGTTCGGCTATG

>2207975|20
CAGAATTCCATGGACATCTG

>2211205|20
TGTTAGTGAGTTCATTAGCA

>2212104|20
TGGGGTGAAAGTTAAACCCA

>2216269|20
AAACAACATACATTTTCTTT

>2216360|20
AGTTGGTCTTTATACTAACT

>2216466|20
TTCTGATGACTTCATTACAA

>2216583|20
TTCCTCTGCGGGCACCGGAA

>2217226|20
AAATGAAAAGGTTGCCATTT

>2219795|20
TAGAATCTATTTAGTCTCTA

>2219945|20
ATTAATTACAAGAAAGTAAT

>2220316|20
CCCAATCTATATGGATTGAG

>2220342|20
TGAGGGAGTTCAATCCCTAA

>2220736|20
TATTAATTTGTATATTTATA

>2220828|20
AAATTGTATTTATACTAATT

>2220923|20
AATTCTGGGTACCCGGATTT

>2223801|20
TGATAAACATGTCTTCATCA

>2224525|20
ATCTTAATTGTAATGAAGTT

>2224573|20
AACTTTGACTTGTCAAATAT

>2225621|20
GATAATAAAACTTTATTTTC

>2226993|20
ATGAAACAAGATTGTCTCCT

>2227117|20
GGGTTACTTTTAAGTATCTC

>2227726|20
TGAAGAAATACATTTTTACA

>2230304|20
TGTCCGGTGTGCACCGGACA

>2230836|20
TTGGTTCTTGCGAGGACCAA

>2231831|20
TCTTCCTCCAAGAAGAAAGA

>2232543|20
TTTTCTCTAGCAAGAGAAAA

>2232777|20
TCTTCCTCAAGTGAAGAAGA

>2233483|20
CATTTATGTCAACATCAAGG

>2234722|20
TGGGTGTTTAGAAACAAACA

>2234913|20
TGTAAAATGTGCATTTTTAA

>2235082|20
ATTGAGAAGGGCTTCTAGAT

>2236264|20
GCTTTTTAGTACTTAAATGC

>2236551|20
TGTCCGGTGTGCACCAGATA

>2236994|20
TGAGGGTTTTCAAATCCTAA

>2239625|20
AATCCACGTTGAGGTGGACT

>2241686|20
AATCCACGTTGAGGTGGACT

>2243983|20
AAGTCAGAAAATTCAGAGTT

>2245706|20
TTGAGGGAATGTTGCCACAA

>2246033|20
TTCTGATTTTGAATTCCGAA

>2246589|20
TATTCCGCCTCGGCGGTAGA

>2246774|20
ATTGGGAGTATACTTCAAAT

>2247003|20
GGCTTAGCATTTTCTAAACC

>2250486|20
CCTTCACAAACTTCTAAAGG

>2251908|20
GCTGGTTCGAGCGAACTGGC

>2252151|20
CGGGCACCGGACAGTGTCCG

>2252757|20
AATTTCTTGTGCTAGCAATT

>2254470|20
AATCTCTTGCTCTAGAAATT

>2255779|20
GTCCGAGCCCTGGGTCGGGC

>2255835|20
GTCCGAGCCCTGGGTCGGGC

>2255891|20
GTCCGAGCCCTGGGTCGGGC

>2256003|20
GTCCGAGCCCTGGGTCGGGC

>2256199|20
AAAGGTGTCAGGCCACCTTT

>2256526|20
AGGGAGTGTTAGCACTCGCT

>2256610|20
GGGTGCGCGCGAGCGCACCC

>2258909|20
ACGGGCCGGCCCCGGCTCTT

>2259621|20
CGAGGCCAGGTCGGACCTCG

>2259693|20
TCCGAGCCTGCAGGATCGGA

>2260727|20
GGCCGGGGGTGCCTCGGGCC

>2260828|20
CTCGGGAGCAGGCTTCCGGG

>2261678|20
CGACATCCCTCGGTATGCCG

>2263214|20
CTTGGACTAGGTCGTCCCAG

>2263337|20
CCAGCTGGCAGGCCAGGCGG

>2264272|20
GTCATGAGGTCCCGCATGGC

>2265794|20
CGAGGTCGAGGTCGAGCCCG

>2265891|20
GTCCGAGCCCTGGGTCGGGC

>2265947|20
GTCCGAGCCCTGGGTCGGGC

>2266003|20
GTCCGAGCCCTGGGTCGGGC

>2266059|20
GTCCGAGCCCTGGGTCGGGC

>2266171|20
GTCCGAGCCCTGGGTCGGGC

>2266317|20
GAAGTGACGGCGGTCACTTC

>2266367|20
AAAGGTGTCAGGCCACCTTT

>2267943|20
AGCCAAAGCTAGCTCTGTCT

>2268079|20
TGTCCGATGTGCACCGGACA

>2269287|20
GTACAAATGCTCATTTGCTC

>2269453|20
TATGTTTATCAATGAACAGA

>2269980|20
CGCTACCTAGCAAGGTGGCG

>2270611|20
AAGAAATGAAATGCTTTCTT

>2272670|20
AAATTGAATCAAAACAATTT

>2273072|20
GCTGGTTCGAGCGAACTGGC

>2273253|20
TGTCCGGTGTGCACCGGACA

>2273345|20
GGGACACCGGACACTGTCCC

>2276322|20
AATTTGATTCAAAACAAATT

>2276336|20
CAAATTTGAGTTCTTATTTG

>2276639|20
AGCCAAAGCTAGCTCTGTCT

>2276776|20
TGTCCGGTGTGCACCGGACA

>2276891|20
TGTCCGGTGTGCACCGGACA

>2277922|20
TTTCAACATAAATGGCGAAA

>2278169|20
TCCTCGAAGCACGTCGATGA

>2278959|20
ATAAATTATAGAAAATTCAT

>2279050|20
TTTTGACATGAATGTCACAA

>2279123|20
TTATAACTTAAAATCTATAA

>2279386|20
TAATATAGTTTAATATTTTA

>2279461|20
AACCCACGATCTCGTAGCTT

>2280483|20
GACAAAATTACATTTGTGTC

>2283619|20
GACAAAATTACATTTGTGTC

>2285026|20
ATATATCTAGTTATATAGAT

>2287270|20
AATTCAAACTTGTGTTAATT

>2288335|20
CATGTTCGCGGGGGAACTTG

>2288795|20
ATAAATTATAGAAAATTCAT

>2288886|20
TTTTGACATGAATGTTACAA

>2289222|20
TAATATAGTTTAATATTTTA

>2289297|20
AACCCACGATCTCGTAGCTT

>2290163|20
TGTCCGGTGTGCACCGGACA

>2290249|20
CGGGCACCGGACAGTGTCCG

>2291261|20
GCTCAAATGCTCATTTGCTC

>2294607|20
ACTACTCGATCTCGATTAGT

>2295778|20
CAGGGACGTGAAGGTCCCTG

>2297466|20
TGTCCGGTGTGCACCGGACA

>2297549|20
CGGGCACCGGACAGTGTCCG

>2299212|20
TAAAGGAACAAGTTGCTTCA

>2299653|20
ATGATTATATGTATGATGAT

>2300170|20
GTAGTATTTGCGAAAACTAC

>2300238|20
TGTATATATATATATATATA

>2300592|20
TCTAATTACTTGTAATCTGA

>2301193|20
ATTGAAATCCAGATTTTATT

>2302855|20
GTAGCCGGAGCTCTGGCTGC

>2303015|20
GCCCGCGCGCTCGCGTGGCC

>2303227|20
GTGACGCCCGCGGGCGCCAC

>2305282|20
AGGGGGCAATAATGTCCCCT

>2305560|20
TATATATATATATATATGCA

>2305686|20
ATATACTTAAGTACCTATAT

>2306022|20
TATATGCATGTATACAAATA

>2306290|20
TAATTCTACATGGAAAATTA

>2306414|20
GAATGCATTGCATTGCATGC

>2306894|20
GCTCAGCTCAGGTGCTCAGC

>2307433|20
CGACGACGGCCCCCTCCTCG

>2309104|20
CAACATGTTTCATCATGCTG

>2310251|20
ATGGAGAAGTCCTTCGTCAT

>2310968|20
ATCCGGATACTTATTCGGAT

>2311022|20
CAAATAATATATAGAATTTG

>2311029|20
TATATAGAATTTGTTATATA

>2311339|20
CAGGCTATTCAAACCGCCTG

>2311461|20
TTACCATATTAATATTTTAA

>2311505|20
AATTTAAATGAATTAATATT

>2311554|20
AATTTAAATGAATTAATATT

>2311599|20
TACAATTTAAATGAATTTTA

>2313250|20
AGCAAGATTCCAATGATGCT

>2313434|20
ATACAACATGAATGTTCTTT

>2314241|20
CACTTTCAGGTCTAATAGTG

>2317668|20
ATGCACCTCCTGAGTTGCAT

>2319810|20
AGTTGTGAAGTTCTACAACT

>2320862|20
TCTTTTGATGGAACAAGAGA

>2321638|20
AATTGGTGGACCCACCATGT

>2322966|20
ATTAAACATAAATATTTTAT

>2323720|20
ATCATCATCGTGATCATCAT

>2324018|20
GCTCAGAGAAATATCTGAGC

>2324977|20
ACCGCCAGTGAACTGTCTGT

>2325804|20
CATCCTCCATGTGCAGCATG

>2326249|20
GACAAAACACATATATTGTC

>2326476|20
AACATGTAGTGCAAAATGTT

>2326725|20
AGCTGTTGATGTTAAAAGCT

>2329459|20
TAGTTTTTCCTGGAAAACAA

>2330230|20
AATATATAAATATATATATT

>2330243|20
ATATATTATGTATACTAAAT

>2330245|20
ATATTATGTATACTAAATAT

>2330260|20
AATATATATATTTATATATT

>2330261|20
ATATATATATTTATATATTT

>2330262|20
TATATATATTTATATATTTA

>2330549|20
CGCCGTCGTCCACGCCGTCG

>2330561|20
CGCCGTCGTCCACGCCGTCG

>2330692|20
GCCGCGCGCACGCGGGCGCC

>2331295|20
TATGTATTTGTATATATATA

>2331483|20
TACGCATCTTTAGCTTCGTA

>2332948|20
CGTCCAAGGATCCGAGGACG

>2335065|20
TATCAATATATATATATATA

>2335066|20
ATCAATATATATATATATAT

>2335067|20
TCAATATATATATATATATA

>2335078|20
ATATATATATATATATATGT

>2335492|20
TAGACGAGTTCAGTCGTTTA

>2336772|20
AGATGCATGTGCATGCATGT

>2337075|20
TAGTTGACGGCCATCAACTA

>2337366|20
AAATGATATTCATGTTATTT

>2337575|20
TTCGTGAAAGGTGTCACGCA

>2337731|20
ATGACATGTTGACATGTTTT

>2338587|20
TTGCTTAACTCGTTCAACAA

>2338731|20
ATTGTGCTCTCGAGCACTGT

>2340600|20
CACGAATAGATCAAATCGTG

>2342218|20
CTTGGGCACCCGTGCCCGAG

>2344288|20
AGCCTCGACACGTCAAGCCT

>2345799|20
GGCGCTGTCTGGGCAGCGAC

>2345869|20
CAGACCCATCGGTGGGCCTG

>2346104|20
CTGGGAGAGATCACCCCCAG

>2346356|20
AGGCGCTGCTTGCAGCCCCT

>2346460|20
CCAGGGATCTGGATCCCACG

>2347286|20
CGGCGGCGAGATCGCCGAGG

>2349374|20
AGTTATAGATTTCTAAAAAT

>2350044|20
TAACCAGTGACCAGTGGATA

>2350502|20
GACGTGCTAGGTAGCTCATC

>2351143|20
AAAAGTATACATATAATCTT

>2352042|20
AGGAACTTAACTAACTTCCT

>2352120|20
TCCTACGGCTGGCTCTAGGA

>2352140|20
AGTTAGCTGCCCAGTTAGCT

>2352222|20
TCCTATGGCTGGCTCTAGGA

>2352285|20
TCCTACGGCTGGCTCTAGGA

>2352305|20
AGTTAGCTGCCCAGCTAACT

>2352388|20
TCCTACGGCTGGCTCTAGGA

>2352443|20
AGAAAGCTACCTAACTTCCT

>2353342|20
TATGCTTCCGTGCAAGCAGA

>2353518|20
TTAATAGTGGTCTGTATTAA

>2353900|20
AAAAAGATTGAAATATTGTT

>2354193|20
ATCTTCTTGCCCAAAAAAAT

>2355629|20
GAAGTTAGCCAGCTAACTTC

>2355785|20
TTCCTAGAGCCCTCTAGGAA

>2356387|20
ACTTTTAGAGATCTATAACT

>2358096|20
ATATTAAATTTATTTACTAT

>2358213|20
TATGATTGTGTACCATCACA

>2360191|20
TGACCTTCATCTGAAGATCA

>2360254|20
AACATTTAACATTATGTGTT

>2360716|20
ATGATGATTTTAATCATGAT

>2360907|20
ATGGCGAAGTCCTTTGTCAT

>2361119|20
GCGATTGAGGGCACAAGCGC

>2362974|20
TGTTGACGACTTCGTCAACA

>2363595|20
AAGATTTTTTAAAACATCTT

>2364093|20
AGCTTCGGAAATCCGAAGCT

>2365347|20
TTTGGCCTTCGGAGGCCAAA

>2367055|20
AACATTTAACATTATGTGTT

>2371309|20
CATTTTTGTGTACTAACATG

>2371669|20
TGTCCGGTGTGCACCGGACA

>2371941|20
ACTCTCCCTCTAGGGAGAAT

>2374019|20
CTTGTCCATACAAAGACAAG

>2375289|20
TCTTCTGGTGTACCTAAAGA

>2375864|20
CAATTGGTATCTTTCAATTG

>2376616|20
ATATCCACTCAAGTGAATGT

>2376774|20
GCTAAGATTTTAATGTAAGC

>2377739|20
CAGTCTGGTGCACCAGACAG

>2377997|20
TGTCCGGTGTGCACCGGACA

>2378844|20
AACTTTCAGCACTGGATGTT

>2379110|20
TCATGCTTTGTAAAGAAAGA

>2380909|20
ATGACGAAGGACTTCGCCAT

>2382282|20
TTTTTAAATAGATTCAAAAA

>2382300|20
AACTCAGTTTCAAATGGGTT

>2382452|20
AACCATTGAAATCAAAGATT

>2382889|20
AGGAAGTTACTTAACTTCCT

>2383162|20
AGGAAGTTACTTAACTTCCT

>2383792|20
TCACAAATTTTAATCTATGA

>2383950|20
TAGTTGCCACATGGCATATA

>2384311|20
AACTTGGATGAATCTAACTT

>2387022|20
TTTGACATCTTGATGTGCAA

>2387282|20
AGTGTTATGACCTGAACACT

>2387400|20
TTTTTTTAAATTTTAAAATA

>2387459|20
AAAGATTTTTTAATATTTTT

>2388014|20
AAAGTTTTATGTAAAAGCTT

>2388041|20
ATATGGATAGTTATATATAT

>2388698|20
TAACTGTCAAATGTCAGTGA

>2388864|20
TTTAGCCAAACTTAGCTAAA

>2389322|20
TTTCATATATTTTTATGATA

>2390053|20
CATTATGGTGGACCCTAATG

>2390062|20
GGACCCTAATGTTAGTCTCC

>2392657|20
ATTTAAGGTTTATTTTAAAT

>2394615|20
CAATCTTCTCCAGGATATTG

>2395234|20
ATGGTAAGTACACTTATGAT

>2396035|20
ACACATGACATGTTATGTGT

>2396372|20
TATTAACAAGTTTGGAAATA

>2396464|20
TTTGCTAGAAATAAAGCAAA

>2397107|20
ACCAAACAACATTGGTTTGT

>2397808|20
GTCGTTATTCGATTAACGAC

>2400087|20
AGACATCAATTTTAATGTTT

>2400274|20
TGCAGCAAAAATATGCTTCA

>2400326|20
ACTCTCACCGGGGTAATAGT

>2400876|20
ATAAATACACATGTGGTTAT

>2401409|20
ATACCTACCCTGGAAGATAT

>2403701|20
TTCATCTCAATTGAAGTGAA

>2404225|20
ATATATATATATATATATCT

>2404226|20
TATATATATATATATATCTA

>2404227|20
ATATATATATATATATCTAT

>2404381|20
GCTAGCGTCTTGTCGATAGC

>2404483|20
CCAGCTATAACTGTTGCTGG

>2405220|20
TTTTGCCAGCCCTGGCATGA

>2405797|20
AGCCAAAGCCAGCTTTGTCT

>2406027|20
TGTCCGGTGTGCACCGGACA

>2407126|20
GTACAAATGCTCATTTGCTC

>2407292|20
TATGTTTATCAATGAACAGA

>2407819|20
CGCTACCTAGCAAGGTGGCG

>2407884|20
ATCAATGAAAGTGCATTCAT

>2408255|20
AATCAAACTAGAGCTTGATT

>2408257|20
TCAAACTAGAGCTTGATTGA

>2408936|20
AGCTGAACTTGACTTCAGCT

>2408990|20
AGCTGAGCTGAACTTCAGCT

>2409031|20
AGCTGAACTCAACTTCAGCT

>2409250|20
AACCGCCCCGCTGGGCGGTT

>2410621|20
ATGAGCTTGCTCAAACTCAT

>2410784|20
TTTCAATTGAGCAAATTAAA

>2411912|20
GTCTATCCTTTATGATTGAC

>2411935|20
AAAATGAATTGAGTCATTAT

>2412159|20
AACTTAAAAGATTTTACCTT

>2412632|20
AGTTGAACTTCAGTTCGGCT

>2412739|20
GTCTGACCATTTTTTCAGAC

>2413240|20
ATGATTTGCTTGCCATTCAT

>2414136|20
ATATTGATTTGAATCCATGT

>2414316|20
ATATTATTTTCAAATCTTAT

>2414583|20
ATTCAAAATATATTGTGCAT

>2414810|20
TTCAACTAAAGTAAGATGAA

>2414915|20
TTAAATTCCTTGCAATATAA

>2415308|20
TTTTTTTGTCAACCAAATAA

>2415676|20
AGAAATGAAAATCAATTTCT

>2416118|20
ATTTGTACCAAGGTTCAAAT

>2416424|20
CCAATGTCATCTAAAATTGG

>2417865|20
AATCAAACTAGAGCTTGATT

>2417867|20
TCAAACTAGAGCTTGATTGA

>2418546|20
AGCTGAACTTGACTTCAGCT

>2418600|20
AGCTGAGCTGAACTTCAGCT

>2418641|20
AGCTGAACTCAACTTCAGCT

>2418930|20
CTGGCTGCCAGGCCTGCCAG

>2420783|20
ATAAGAGTTGTAATGCTTAT

>2420907|20
TAATGTTCCTAGGAAAGTTA

>2422526|20
GAACAAGATCAACCTTCTTC

>2422727|20
ACTACTCGATCTCGATTAGT

>2424411|20
CTTACAAGTCCATTTGCAAG

>2425016|20
CAAATTTGAGTTCTTATTTG

>2425311|20
AGCCAAAGCCAGCTCTGTCT

>2425561|20
TGTCAGGTGTGCACTGGACA

>2427323|20
TTGGTCACGACCTTGACCCA

>2429864|20
TATCAAGATGAATCTGGAAA

>2430320|20
CACATGAGTACAATTATGTG

>2433304|20
ACTTCTAATGAACTAGAATT

>2434636|20
ATATAAAAAAATCTTTTTAT

>2434638|20
ATAAAAAAATCTTTTTATTT

>2435456|20
CTCATACAATATTGTTTTAG

>2435629|20
TTTAACCTCAGGAGGGCAAA

>2436160|20
GCCCGCCTCTCGCCGCGGGC

>2436561|20
CAACTTCCCCCGGTAAGCTG

>2437205|20
TTATGGGTTTGAACCCAATA

>2437239|20
TCTAATTTCAAGAAATAGGA

>2437701|20
AAACGATCCACGGATCGAGT

>2438017|20
TTGGGGTATTTATAGCCCCA

>2438184|20
TGTCCGGTGCACACCGGACA

>2438677|20
TGGGCAAACTAGTTAGTCCA

>2442793|20
TTTTTCTCATATGAGGAGAA

>2444796|20
GCACTTGGTTCACCAAGGTC

>2445445|20
AGAAGAAGATTTCTTCTCCT

>2445885|20
AAACGATCCACGGATCGAGT

>2446200|20
TTGGGGTATTTATAGCCCCA

>2446367|20
TGTCCGGTGCACACCGGACA

>2446703|20
TGTCCGGTGTGCACCGGACA

>2446841|20
TGGGCAAACTAGTTAGTCCA

>2446937|20
CGGGAATTACTTAATTCCCG

>2447540|20
AGAAACATGTTCATGTGTTT

>2447745|20
AAGTATATAAGTATATAAAT

>2447789|20
ATATCTCCAGGTGCAGGTAT

>2447948|20
TGTTGTATTGAAATATAATA

>2448397|20
TACAAATGCAGGAATTTATA

>2449356|20
GTCCCTTGCCGTCAAAGGAC

>2449542|20
AGCGACGTGTGCGTGTCGCT

>2449795|20
ACAACTCAAGATTTATTTGT

>2449814|20
TAAATATGTAAACAAATTTA

>2449822|20
TAAACAAATTTATTTGTACA

>2450558|20
AATGTAATCTCGATTATATT

>2450831|20
AATATTAGTTAACTGAAATT

>2451163|20
GCCTTGGGTGGACCAACGGC

>2453844|20
TTTTATTTTGCAACATAAAA

>2453984|20
AAAATAAAATGTTTTAATAT

>2454108|20
GCAGCGTCGGGCGGCGCAGC

>2454486|20
TTCGTTTCCGGGGAGAGGAA

>2454578|20
CGGGAGTTAAGTTATTCCCG

>2454698|20
CGGGGATTACGTTATTCCCG

>2455906|20
GGCTTTGCCGAGGCGAGGCC

>2457719|20
ATTGTTGGACGTCGAAAAAT

>2457872|20
GTCGGCAGCTGGGTGTCGAC

>2458405|20
TCTTTCGCCGAGGCGTGAGA

>2459196|20
CGACATCCCTCGGTATGCCG

>2459789|20
ACGCGCAGGAGCCTGAGGGT

>2461564|20
CTGTGGGTCGTGACCCCCCG

>2462489|20
CGAAACGGAGCACCGTTCCG

>2463468|20
GTCCGAGCCCTGGGTCGGGC

>2463893|20
AAAGGTGTCAGGCCACCTTT

>2464929|20
TTGAAAGGAACTAGTTTCAA

>2465357|20
ACCAAACACTAGTGGTTTGT

>2466686|20
GGCATGCATGCATGCATGGC

>2466957|20
AAAACTAAACCTTTTTTTTT

>2467405|20
CTTCCAGCATCTGCTGCACG

>2467882|20
TAAAATATATATATATATAA

>2469299|20
TGACGAGCGCGCGCTCGGGA

>2469306|20
CGCGCGCTCGGGAGACCGCG

>2469933|20
CCTCCAATGGGCAATGGCGG

>2470764|20
GAATGGAAGTGCCTCCATCC

>2473133|20
GGCAAGCTCAAGAGCAGGCC

>2473856|20
GGAGCGACTTCAGTCGGTGC

>2475675|20
AATAGACCAGGTGGTAGATT

>2478513|20
GCTAGATTTCAAAAGCTATC

>2478581|20
ACTTCATTCTCGAAAGAACT

>2478673|20
TTAAGTCGGCGATGACTTAA

>2478851|20
TTAAGTCAGCGATGACTTAA

>2479827|20
TTGAGAATACTTCTCCTCAA

>2480012|20
CAGAGACAGAGCTCTTTCTG

>2480413|20
GGGAGCCCGCCCGGACACCC

>2481587|20
CAAATTCCAAGTAGAATATG

>2483450|20
TCCGAGCCCTCGAGCCCGGA

>2485667|20
TCTCTCTTAAGTAGGATAGA

>2487790|20
CGATTCACCCTGGTGCACCG

>2488111|20
TTTGCATAAGGTAGTGCAAA

>2488249|20
TTTCAAAAACCTTTTGCAAA

>2488468|20
TTGAAAACTTCATTTTTAAA

>2488577|20
AAATATAAGCCCTTTTACTT

>2489402|20
ACAATATATGGAAATATTTT

>2490720|20
AATCATTTTTTAAAAGGAAT

>2490722|20
TCATTTTTTAAAAGGAATGA

>2492027|20
TAATAATCAAGTCATTTTTA

>2492148|20
ACCTTGCATGGAGGCATGGT

>2493196|20
CATTATAATTCATTATAAAG

>2493256|20
CATAAGCTAGGTAGTTTAAG

>2495137|20
GATTCCAATCAATTGACATC

>2495903|20
AGGGCCCACAAGTTGGCCTT

>2496860|20
CATTTATTATTTAGTAGATG

>2497215|20
AGTTATTTTTTACAATAAAT

>2497217|20
TTATTTTTTACAATAAATTA

>2497503|20
CAGCTGTAATGTTATAGCGG

>2500024|20
GCCCGAGTCCGGGTTCGGGC

>2500414|20
AAAAGAGGAGATGCTCGTTT

>2500495|20
GGGTGCGCGCGAGCGCACCC

>2501147|20
TTCGAGGGCCAGCCTACGAA

>2501636|20
GTGGGAGAGGGCTCTCCCGC

>2502471|20
GGTCATCCATAGGGATGATC

>2503187|20
AATGGAACTGGAGTCCCGTT

>2504790|20
AGTCTCCCACTTGGAAGCCT

>2505412|20
GAAGCCCCCTGGGCGCCTTC

>2505614|20
CCCCACGAGGGCTCGAGGTG

>2509426|20
CCAACTGGCATGCCAGTCGG

>2512165|20
CGGACACTGTCCGGTGCCCG

>2512248|20
TGTCCGGTGCACACCGGACA

>2513520|20
AGCATAAATACATGTATGCT

>2516428|20
AAAGCTAGTGAACCATCTTT

>2519883|20
CGGACACTGTCCGGTGCCCG

>2520012|20
TGGACTAACTAGTTTGCCCA

>2520516|20
TGTCCGGTGTGCACCGGACA

>2520683|20
TGGGGCTATAAATACCCCAA

>2521189|20
TGTCCGGTGCACACCGGACA

>2522186|20
CCCGAGGCCGAGCCCTAGGG

>2523316|20
TGTCCGGTGTGCACCGGACA

>2525000|20
AGAAGGAAAAATCTTCTTCT

>2525616|20
GACCTTGGTGAACCAAGCGC

>2526928|20
TCATGATCACATGATCTTAA

>2527437|20
ACAAGGGTTCCAAGACTTGT

>2527620|20
TTCTCCTCATATGAGAAAAA

>2530011|20
ATTCTAACCAAGTTTGGAAT

>2531685|20
TGGACTAACTAGTTTGCCCA

>2532889|20
TGTCCGGTGCACACCGGACA

>2533880|20
CCCGAGGCCGAGCCCTAGGG

>2534809|20
GCCCGAGGCTAGGTTCGGGC

>2535922|20
ATACGAGATGCATTTGGTAT

>2536256|20
AAGCATATATCTCCATGCTT

>2537056|20
TGGCGCCAAGCTAGGTGCCA

>2537326|20
AAATTTTAACTTTTATATTT

>2537801|20
AATTTATTAAATAAAAACTT

>2538615|20
GGTCCGTGAGATCAGGGTCC

>2539298|20
ATCATATTTGTAAATTTGAT

>2539536|20
TAGCTGGCTCAACCCTGCTA

>2540728|20
CAACTAATCGTGATTAATCG

>2547051|20
CCCGAGTGGAACCCCTGGGG

>2547714|20
AGGGAGTGTTAGCACTCGCT

>2548437|20
TTCGGGGGCCAGCCTTCGAA

>2549150|20
GCAACTGGCGTGTCGGTTGC

>2549781|20
CATCACCAGGGCTGGGGAGG

>2549926|20
GAGTGGCTTCGGAGCCGCTC

>2549935|20
CGGAGCCGCTCGCGGTGCCG

>2550693|20
CTGGCACCCTTGGGAGCCGG

>2553958|20
TCTTTCGCCGAGGCGTGAGA

>2554749|20
CGACATCCCTCGGTATGCCG

>2554901|20
GGGACGGCCTTGACCGTCTC

>2556232|20
GTCCCAGGAGTTCCCGGGGC

>2556285|20
CTTGGACCAAGTCGTCCCAG

>2560292|20
GTCCGAGCCCTGGGTCGGGC

>2562160|20
AAATGTAAAAGTATACATAT

>2563000|20
GCCCTTCGGTTCCAAAGGAC

>2565805|20
AACAACTTGAGCAAACTGTT

>2565926|20
CTTCTTTTTAAAAAAAGAAG

>2566967|20
TGATATTTGAACCAAGATCA

>2567456|20
GAAATGTGTGGACACACCTC

>2568572|20
TCCAAATGAGTTCATTTCAA

>2570562|20
GGAGCTGAGAGCTCCGTTCC

>2571204|20
GGTTAAAGCCAGCTTTAGAC

>2571244|20
AAGGGTCCACATGCACCATT

>2571947|20
AACACCTGAGTTTAGTTGTT

>2572006|20
CAGATGTAATTTTACTACTG

>2572024|20
TGTGATTAAGTTGTATCACA

>2575373|20
TATATATATATATATATAAA

>2575375|20
TATATATATATATATAAAGA

>2575376|20
ATATATATATATATAAAGAT

>2575377|20
TATATATATATATAAAGATA

>2575745|20
ACAGCGGCTGAAGCAGGTGT

>2576109|20
GTAAAAAACTAGTCTGTTAC

>2577274|20
TGGACTAACTAGTTTGCCCA

>2577708|20
CGCTCTGCGCGCGCAGAGGG

>2577769|20
TGTCCGGTGTGCACCGGACA

>2578329|20
ACTCGATCCGTGGATCGTTT

>2579416|20
GACCTTGGTGAACCAAGCGC

>2581238|20
ACAAGGGTTCCAAGACTTGT

>2581421|20
TTCTCCTCATATGAGAAAAA

>2583663|20
CTAACGAGTCTACTTGTGAG

>2585556|20
TGGACTAACTAGTTTGCCCA

>2585990|20
CGCTCTGCGCGCGCAGAGGG

>2586051|20
TGTCCGGTGTGCACCGGACA

>2586983|20
GCCTTCAGGTTCCCGAAGGC

>2587343|20
ACTCGATCCGTGGATCGTTT

>2587998|20
GTGTTGTGGCTCCACACCAC

>2589149|20
TATTATTTGTACAAATGAAA

>2590773|20
CTTCGGCTGATCAGCCGAGG

>2590943|20
TCATGCATAGATATGCTGGA

>2591568|20
TGTCCGGTGTGCACCGGACA

>2592676|20
GTTCAAATGCTCATTTGCTC

>2593198|20
ACAATATTCGTGAAAATTCT

>2593369|20
CGCTACCTAGCAAGGTGGCG

>2594107|20
ACATCTTGTGTAGAACATGT

>2594183|20
ATTGCATTTCTAAATTAAAT

>2598630|20
AAATTGAATCAAAACAATTT

>2599668|20
TGTCCGGTGTGCACCAGACA

>2601216|20
ATATATATATATATATTTCT

>2603216|20
CTGACAGTGGGCTCTGGCAG

>2603863|20
GTAGAGGTTGTACCCTGTAC

>2605163|20
TGATCTTCAGATGAAGGTTA

>2605260|20
ATCATATGACATCATAATAT

>2605661|20
ATATTACACTTGGGAAATAT

>2607170|20
AAAAGACTGAACAGAGTTTT

>2609791|20
AAGGGGATGTCCATGGCCTT

>2613316|20
GAGGCAGTCAAGTCTGTCTC

>2613369|20
CAGGATCGGCTCCGAGCTTG

>2613529|20
AAACAGCACCTGCGCCGTTT

>2614259|20
TCTCGCGCCTCGGCGAGAAA

>2614322|20
CTTGGACTCCCGAGGCCGAG

>2616767|20
AAAATTTCCCCGGAAAAGTT

>2617728|20
AGCCGCCTGGACAAGCGCCT

>2618164|20
TCACCTTCCACGAAAGGTAA

>2619752|20
AGTTGTACGCCCTTCCAACT

>2619859|20
CGCCATTCGTGCCAATGCCG

>2620669|20
GGCATCGAGCCCTCGAACCC

>2620862|20
CCTTCCTCCTTGCAGAAAGG

>2621386|20
GGGACGCGATCTCGCCTCGC

>2621404|20
GCCCGAGTCAGGCCTTGGGC

>2622574|20
GATCCTTCAGCTGAAGCAAC

>2622910|20
TGTTGATGAAGTCGTCAATA

>2623646|20
CGCCGTACTGTAGGACTGCG

>2625671|20
GCAGCGGCCACGGCGGCTGC

>2626390|20
CGGACACTGTCCGGTGCCCG

>2626473|20
TGTCCGGTGCACACCGGACA

>2626739|20
CTTGGCTGTACACAGCCAAG

>2627093|20
CGGTTTTTTTTATAAAACGG

>2627199|20
GTCTGTCGAAGTCGAGAGAC

>2627365|20
GCCCTCGCCAAGGCGCAGGC

>2631477|20
ACATCTTGTGTAGAACATGT

>2631796|20
TTTTGTATCATGATAAGAAA

>2633795|20
ACTACTCGATCTCGGTTAGT

>2635391|20
AGCATACATGTATTTATGCT

>2636183|20
AATGTGCCCTTGGGGCCATT

>2636379|20
CTTGGCTGTGTACAGCCAAG

>2636645|20
TGTCCGGTGTGCACCGGACA

>2636728|20
CGGGCACCGGACAGTGTCCG

>2639606|20
TCTCGGCGAGGTCTGCGAGA

>2639648|20
CGACGACGATGTCGTCCACG

>2641116|20
CGACGACCCTTGGGTTATCG

>2641789|20
TAACCTGGTGAACCAGGTGA

>2643481|20
CAATGGGTAAATACCCACCG

>2643556|20
CATATACACTGGTGGGTATG

>2643591|20
CCATACCCATGTGGGTATGG

>2643665|20
TACTATACAAATGTCAAGTA

>2644710|20
TCTAAAATTTGACTTTTCGA

>2645733|20
TGTGGGCACTTGTGCCCTCA

>2645950|20
ATGACGAAGGACTTTGTCAT

>2646141|20
ATCATGATTAAAATCATCAT

>2646225|20
GTCATCTTGAGCAAGCTGAC

>2646649|20
TTATTTCCCTAAGGATATAA

>2646669|20
TGATCTTCGGACGAAGGTTA

>2646766|20
ATCATATGACATCATAATAT

>2649736|20
CAGAAAGCAGCAGCTTTCTG

>2650240|20
AAATGGCCCGGGGTCCATTT

>2650467|20
CCATTTAAATTTTAAATTGG

>2650703|20
TAAATGAGTATTCTCCTTTA

>2651610|20
ATGTATCCCATGATATACAT

>2651826|20
AAGTATGGTGTAGCATCCTT

>2653014|20
TCTTCGTCCTCGGAGGATGA

>2653650|20
TGAGGGGTTTCATCCCGTCA

>2655229|20
AAATGGCTCGGGGTCCATTT

>2655807|20
GTATATACATTTGTATATTC

>2656128|20
CATGTTCTCCTGAGAAAAAG

>2656888|20
ATAGGGTCGGTCGATCCGAT

>2657298|20
ATACAAATAAGTATTGATAT

>2658676|20
AAAAAAGAAAGTTCCTTCTT

>2658678|20
AAAAGAAAGTTCCTTCTTTT

>2659132|20
GAAGGTGAGGACTGAACTTC

>2660050|20
CTGCAATTTACAGGTTGCAG

>2660355|20
ATTGGTCAAAGTTGAAAAAT

>2661233|20
GGTTTATGCGAGCAGAATCC

>2661386|20
AAGAATACAAATCTTTTCTT

>2662759|20
AATAATGTTATATGATTATT

>2663054|20
CTGCTTCGGACCCGAAGCTG

>2663747|20
CTTCAGCAGATCAGCCGAAG

>2665328|20
TTTCACCTTCCAAAGTCAAA

>2665371|20
TTTTAATTGCACAAATAACA

>2665529|20
AAAAATATCTGGATATGGTT

>2666931|20
CATTCCTAGGTCTTGGAATG

>2667084|20
TTTAGTCTTATAAGAGCAAA

>2667680|20
TTCGTTGCGTACGAAAAGAA

>2667820|20
TTTTGTTTACATTTACAAAA

>2669188|20
TCGGCGGTCGCGGCCTCCGA

>2671641|20
AATAATGTTATATGATTATT

>2672723|20
AAACTCTTTAGAACTAGTTT

>2673443|20
AAACGATCCACGGATCGAAT

>2673928|20
TGTCCGGTGCACACCGGACA

>2674200|20
TATCCGGTGTACACCGGACA

>2674444|20
TGGGCAAACTAGTTAGTCCA

>2677906|20
AGAATCCCTTTAGGGTCTCT

>2678565|20
TTTTTCTCATATGAGGAGAA

>2680571|20
GTGCTTGGTTCACCAAGGTC

>2681158|20
GTGCTTGGTTCACCAAGGTC

>2682247|20
AAACGATCCACGGATCGAAT

>2682732|20
TGTCCGGTGCACACCGGACA

>2683229|20
TGGGCAAACTAGTTAGTCCA

>2683363|20
TTTTTATATAGATCAAAAAA

>2683783|20
TTTTCAATGTGCATGCAAAA

>2683934|20
TCGCCGAAGGACGTCGTCGA

>2684453|20
CTTCCTCTATTTATTGGAAG

>2684686|20
GCCTTCACCTTGTTGAGGGC

>2684950|20
CTCTCCCCAAGTCCGGAGAG

>2685688|20
TTTCATCAAATTTGAAAAAA

>2686490|20
AAATGGCTAGGTATCCTTTT

>2686983|20
ATAGGACAATCTTATCCTGT

>2688660|20
AACTACGTTTAAACTTCGTT

>2689122|20
AACATCATTATATTCATGTT

>2689686|20
TCACTTTAATTTTAAATTTA

>2690676|20
TTCCGTAATGTATTTTGGAA

>2691030|20
ACAACATATACAGATGGTGT

>2692233|20
TGCTGTGTACATACAGGGCA

>2693960|20
TTGTCGTATCCATCCGAGAA

>2694119|20
AGCAAGAAGAGCTGCTAGCT

>2694722|20
TTTAAAATTCAAATTTTGCA

>2694856|20
TTACATTCAAATGGTTGTAA

>2697033|20
AAAAAAATATATCTTTTTTT

>2697044|20
TCTTTTTTTCTAAAAAATAA

>2697823|20
TGGGGGTATTTATAACCCCA

>2700121|20
ATCCCAAACTTGCTTAGGAT

>2700334|20
AAATCATTTTCAAGTGTTTT

>2702521|20
GAGGAGAACATCTTCTTCTC

>2703120|20
AAATTTAAATTTTTCATTTT

>2704370|20
TCCCGATTACTTCCTCGGGA

>2704375|20
ATTACTTCCTCGGGAGTCAT

>2706581|20
TGTCCGGTGCACACCGGACA

>2706697|20
TGTCCGGTGCACACCGGACA

>2707092|20
TGGGGGTATTTATAACCCCA

>2708261|20
ATATAAATAGATATTGAAAT

>2708267|20
ATAGATATTGAAATATTTAT

>2708273|20
ATTGAAATATTTATTTAAAT

>2708280|20
TATTTATTTAAATATAATTA

>2709172|20
TAATTTAATGAATTAATCTA

>2711388|20
TTGGGGTATTTATAGCCCCA

>2711555|20
TGTCCGGTGCACACCGGACA

>2711616|20
CCCTCTGCGCGCGCAGAGCG

>2712060|20
TGGGCAAACTAGTTAGTCCA

>2714802|20
TTTTTCTCATATGAGGAGAA

>2715414|20
AAATTTAAATTTTTCATTTT

>2715609|20
AGCATGCAACATTTCATTCT

>2716805|20
GTGCTTGGTTCACCAAGGTC

>2718210|20
TTGGGGTATTTATAGCCCCA

>2718378|20
TGTCCGGTGCACACCGGACA

>2718874|20
TGGGCAAACTAGTTAGTCCA

>2718962|20
AGTTCCTGGCACAAGGGACT

>2719072|20
TTTTGCCAGTGCAGGCAATA

>2721769|20
TATGAATTACATGCTTCATA

>2722993|20
TTCTGAAGTTTACTTCGGGA

>2724453|20
TGTCAACCTATAGGTTGCAA

>2727414|20
TATGAATTACATGCTTCATA

>2728108|20
CAACGGAACATGTTCAGGTG

>2729070|20
TGCTTTTGTCAACAAATGCA

>2729149|20
AGTTTACAACATTATAATCT

>2730027|20
ATTTACCCATCTGGGTACTT

>2731454|20
GCGTTGATGCCCAGCAGCGC

>2731525|20
GTCCGGCGCAGGCCCCAGAC

>2732461|20
GCGTTGATGCCCAGCAGCGC

>2733037|20
CGCACCATCACGACGCTGCG

>2734777|20
AACCCGGAGGACTCTGGGCT

>2736168|20
TCCTGATATTCATATTAGCA

>2736208|20
AGGAATAAACATTTATCTCT

>2736800|20
GGTCATCAGAACAGACGACC

>2736983|20
CTATCAACATAAATTGATAG

>2737382|20
TGTGAACTTCTAAATTCATA

>2738700|20
TAAAAGTAAGATTACTGATA

>2738852|20
TCAACTTTTCAAAATTTTGA

>2739268|20
AGTTTAGTAGGTGCTAGACT

>2739285|20
ACTTTAGCAGGTGCTAAACT

>2739391|20
ATTTAAACTCCATTTTGAAT

>2740292|20
TGCTTAATAAATATACAGCA

>2740998|20
CTCGCGAAGACCGTCGCGTG

>2744466|20
AGGTGGGTCATGGCCCCCCT

>2744846|20
TCTACATATTCATTTGGAGA

>2745384|20
GAGGAATGAGTTCATTTCAC

>2745903|20
ACATCATTAGGTAATAATGT

>2746081|20
TTTTGTCAGCTCAAACAAAA

>2747677|20
GGCTAGTTAGGTGGCTAGCC

>2748012|20
TTTTTTATATGTATATAATA

>2749914|20
TTTCCTCTTTCATGAAGAAA

>2749956|20
ATTTATGTGGACACAAACAT

>2751175|20
CTAGGTTAGTTCTTACCTAG

>2751598|20
TCATAACATCTATTTTATCA

>2752686|20
CCTCAAGTGGGCCCTTGAGG

>2753795|20
CGCCGAGCTGCAGCTCGAGG

>2753872|20
CGCTCGCTGACCTGCGGGCG

>2754789|20
GCCACGGCCTCGGCCGGCGC

>2755238|20
AGTCAGCCCGAGGGCAGGCT

>2755544|20
TCCATGCTTGGAAATATGGA

>2755856|20
AGTTGAAATGAATTTTAATT

>2756708|20
ACTCTTCTTACACGAAGAAT

>2757236|20
GACCTTTGATTTCTAAAGTC

>2758094|20
TTAGAGTAGTTCTAGACTAA

>2758288|20
GGCGAGCGCAAGACCTCGCC

>2758953|20
CCTTAGGCCTCGGCCTCGGG

>2759921|20
CGGCGGCGAACTCGACGACG

>2760462|20
ACCCCGACTCCAGTTGGGAT

>2761184|20
CGGGTCGCCTCGGCGACGAG

>2761440|20
CCGGCTGGCATGCCAGCTGG

>2762933|20
CATCGGCCGAACGGTCGAGG

>2763168|20
CCTATCAAAGATTTGAAAGG

>2764400|20
TGTCCGGTGTGCACCGGACA

>2764514|20
TGTCCGGTGTGCACCGGATA

>2765794|20
TTAATGAATAGATTCATAAA

>2766313|20
TGCTACCTAGCAAGGTGGCA

>2766944|20
AAGAAATGAAATGCTTTCTT

>2767505|20
TAGGAGAAATGTTGTTCCTA

>2772065|20
TGTCCGGTGTGCACCGTACA

>2775373|20
GCCCAAGCGGACGCCTCGGC

>2775834|20
ATGCCCGAATGTTCAGGCCT

>2776437|20
TGCTCCCTGTCCTGGCAGCA

>2776679|20
GATCATCCCTACGGATGACC

>2777501|20
GCAGGAGAGCCCTCTCCCAC

>2778082|20
GGACCCTATCGAACGGGTCC

>2778111|20
AAATCACCTGAAGGTACTTT

>2778550|20
GGGTGCGCTCGCGCGCACCC

>2779192|20
CCTTAGGCCTCGGCCTCAGG

>2780031|20
TGAAAATTTCCAAATTTAAA

>2780560|20
TTGGGGTATTTATAGCCCCA

>2780746|20
TGTCCGGTGCACACCGGACA

>2780807|20
CCCTCTGCGCGCGCAGAGCG

>2781230|20
TGGGCAAACTAGTTAGTCCA

>2783384|20
AAATATACTAAACAATATTT

>2783938|20
TTCTGGGGCTTGCAGCAGAA

>2784650|20
CCACTGCACTTGTCCACTGG

>2785506|20
TCAACGCTGGACAGCGAGGA

>2786349|20
TCTTTGCCCAAGGGCATACA

>2788561|20
AAATAGCTATTTAGCAACTT

>2788592|20
TTTAGCAAGTTCTTGTTAGA

>2788932|20
CTAATATAGCACTAGGTTAG

>2789890|20
TCAAGTAAAACTTAACTTAA

>2790317|20
GAGCAGAGCAGGCTTGGCTC

>2790341|20
GCCTCCGAAACTTCGGATCC

>2790361|20
GCTGTGGGCCTGCCAACAAC

>2790479|20
GAGACAATATTTATTTTGTC

>2790480|20
AGACAATATTTATTTTGTCT

>2790537|20
AAAAAAACGTTCGTCTTATT

>2791555|20
AACGAAATTTAAAATTCATT

>2791561|20
ATTTAAAATTCATTTTAAAT

>2791564|20
TAAAATTCATTTTAAATTTA

>2792224|20
CATTTATATTTATGTAATTG

>2792845|20
CAGTGCGCGCTCGCGTGCTG

>2792903|20
TCCGCTGCAACTGCACCGGA

>2793087|20
GCGCGCTCCTCGATGCGCGC

>2793268|20
CGTGCACCGCCCGTTGCGCG

>2793746|20
AGGCGCCGCGGGAGGCGGCT

>2794573|20
AAGCAGATCAAGGTCTGGTT

>2795235|20
AAGGGATGCAAGTAACCCTT

>2797333|20
TTTATATTTAGAAATAAAGA

>2798206|20
TTGTCCGCCTTGAAGGACAA

>2798748|20
AGCATTTTCCGGATGATGCT

>2799154|20
GAACATATGGCGTTATGTTC

>2802499|20
TGCAGGAATGGATGCTTGCA

>2802637|20
TGAAGATGTTGACCTCCTCA

>2804400|20
TAATCTTGTTGACGAGGTTA

>2805555|20
TTGGGGTATTTATAGCCCCA

>2809031|20
CTCGCCTCGCCCGAGCCCAG

>2809039|20
GCCCGAGCCCAGCCTCGGGC

>2809272|20
GCAGTGACCGCAGTCACTTC

>2809901|20
CTCGCCCGACCTCGGGCTCG

>2809992|20
GGCGTCCCATCTGGCTCGCC

>2810284|20
TCCTTACATCTATAAAAGGA

>2812976|20
AGAATCCTTTCAAGGTCTCT

>2813264|20
GAAGCTTATGAAGAATCTTC

>2817186|20
GGGCGAAGACATCCTCTCCC

>2819043|20
ACTCGATCCGTGGATCGTTT

>2821902|20
AGAGAATATGCAAATTATCT

>2822655|20
GCACTTGGTTCACCAAGGTC

>2822997|20
GCGATGTTAGATGAAATCGC

>2823304|20
AGAAGAAGATTTCTTCTCCT

>2824058|20
TTGGGGTATTTATAGCCCCA

>2824479|20
TGTCCGGTGCACACCGGACA

>2826107|20
ATTCTAAACAAGTTTGGGAT

>2827838|20
TGGACTAACTAGTTTGCCCA

>2830244|20
ATGAATCAAGCTTGATTCGT

>2830734|20
GATAGAATAAATACTCTAAC

>2830838|20
TCTTGGATATGTTCCCAAGA

>2830915|20
TGTGTCACAAGTGTCACAAA

>2831140|20
AAAAGAGATTGATTTCCTTT

>2831835|20
GATAGAATAAGTACTCTAAC

>2831939|20
TCTTGGATATGTTCCCAAGA

>2832016|20
TGTGTCACAAGTGTCACAAA

>2832186|20
GTGCCAAAGACCTTGGTCAC

>2832240|20
AAAAGAGATTGATTTCCTTT

>2834721|20
GGTTTAGAAAATGCTAAGCC

>2834950|20
ATTTGAAGTATACTCCCAAT

>2835135|20
TCTACCGCCGAGGCGGAATA

>2835690|20
TTCGGAATTCAAAATCAGAA

>2837719|20
AACTCTGAATTTTCTGACTT

>2840002|20
AGTCCACCTCAACGTGGATT

>2840589|20
AAATAGGCCACGACCCATTT

>2841663|20
GCGCGCCCGTGCGGCCACGC

>2841834|20
GAGTCGGAGGTCGCCGCCTC

>2841869|20
CGCCAAGGACATCCTCGTCG

>2842680|20
GTCTGGTTAACTAAGCTGAC

>2843794|20
CAAGTGCCGTCCGGCCCTAG

>2844313|20
AGTCCACCTCAACGTGGATT

>2845198|20
TTCTCCTCATATGAGAAAAA

>2849771|20
TGTCCGGTGTGCACCGGACA

>2849940|20
TGGGGCTATAAATACCCCAA

>2850254|20
ACTCGATCCGTGGATCGTTT

>2851866|20
TTTTTCTCATATGAGGAGAA

>2852478|20
AAATTTAAATTTTTCATTTT

>2854959|20
AAACGATCCACGGATCGAGT

>2855276|20
TTGGGGTATTTATAGCCCCA

>2855443|20
TGTCCGGTGCACACCGGACA

>2855937|20
TGGGCAAACTAGTTAGTCCA

>2856462|20
CTTCTTCTCAGGAGAACATG

>2856774|20
TCATTTGATGAATCAACAGA

>2856814|20
TTTGGCCAACATAGGCTAAA

>2857307|20
TCAATCGAGCACTCGAGTAA

>2858160|20
CCTTTTATCTGGATGAAGGG

>2859612|20
ACCACACGTGTACGCTTGGT

>2860260|20
AGGAACCAAAATTGATTGCT

>2863037|20
ATGGGCCACGCCTGGACCAT

>2863581|20
CAACACGCTGGAGCTCGTTG

>2865791|20
TCACCTCTTTCAAGAAGAGA

>2867416|20
TATGCACACTTGTGTGAGTA

>2867548|20
TTCCTCAGGCACCTGGGAAA

>2868105|20
TCTCATCCACATGCATGGGA

>2868254|20
TTTTTATATGGATAAAAATA

>2868785|20
TATTGATCATCTCATCAAAA

>2869192|20
ATTAAATTGCACAAATTTAT

>2873124|20
AATGAATGTAGATATACATT

>2873497|20
ACCGTGACGGCCGTCACCGT

>2873807|20
GTCGTCGACCAGTCGCCGCC

>2875151|20
TATGAAGTATTTAATGCATA

>2875587|20
CCGGGCAAGGGCTGGCCCTG

>2875748|20
AGCCTCGCCTCGGCGTGGCT

>2876393|20
TCTCATTCTACAGAAGGGGA

>2877155|20
ACCATTTCATTTGTAATAGT

>2877580|20
CTGCTGCTGTCCTGCAGCAG

>2877639|20
CTACTGCTGTCCTGCAGCAG

>2878299|20
TCGGTCGCTGCAGAAACCGA

>2878950|20
GCCAGCCCTTCAGGGCTGCC

>2879370|20
CGTCGTAGCACGCGTCGACG

>2881047|20
ACTCATCAAGGTGGAGGAGT

>2881150|20
GACGTTGGCCTGGCCACGTC

>2881693|20
ACCTGGCTTGAAGGCCAGGT

>2882118|20
CGCCGGGAGCACCGCCGGCG

>2882224|20
CGCGCCCCCATGGGGATGCG

>2883027|20
CTGCTGCTGTCCTGCAGCAG

>2883086|20
CTACTGCTGTCCTGCAGCAG

>2883456|20
AGAGCTTATCTATTAGCTAT

>2884044|20
GCTGGCGCACCTCGGCCAGC

>2884905|20
GCAGCTGCTGGAGGAGGTGC

>2885204|20
CGCCCCCACAAGTACGGGCG

>2885271|20
CCGCCAACTTAAGGTGGCGG

>2886471|20
CCTGGCGCTGGAACGACAGG

>2887544|20
GTACGAGGCCAGCCACGTGC

>2888241|20
CGTGGCTGAGATCCGCCAAG

>2888780|20
AGAGCTTATCTATTAGCTAT

>2890962|20
TGGAAGATCAAGATCTACAA

>2891346|20
TTCGTTGCTCGAGTAATGAA

>2891925|20
TGTTAGCAGATCAGCTTACA

>2893708|20
GGATACATTATAATAAATCC

>2894879|20
TGAGTATGTGGAGATACTAA

>2895103|20
TTGTTATATGTAGATCACAA

>2895803|20
GAGGATACACCTGTATCAAC

>2895881|20
TTTAGAGTGGGCAGCCTAAA

>2896716|20
CGCCATCGCTTGTGATGGTG

>2897927|20
TTGTCTTGAAATCGAGAAAA

>2898533|20
TGTCTATATATATATATATA

>2898535|20
TCTATATATATATATATATA

>2899313|20
CTCAATCCATGTGGATTGAG

>2900281|20
CCGTGCTCGTCCGGTCACGG

>2901147|20
GCTGCTCCGCACGTGGCAGC

>2901374|20
TAAATGATAGATATGATTTA

>2902727|20
TCTAGATTATATATTCTACA

>2902822|20
TGTGCCCTGGTCTGGGCGCA

>2908026|20
CTAGAGCTCTTGGACTCTAG

>2911214|20
TAAATGACTCTAGTCTTTAA

>2912983|20
GCCCGAGCCCAGCCTCGGGC

>2913156|20
AAAGGTGGCCTGACACCTTT

>2914733|20
CTCCCCCGTCGACGGAGGAG

>2915490|20
TCTCGAGCAAATCCGCGAGA

>2916181|20
CCGGCTGGCCTGCCAACTGG

>2916304|20
CTGGGACGACCTGGTCCAAG

>2917679|20
GAGACGGTTAAATCCGTCCC

>2917831|20
CGGCATACCGAGGGATGTCG

>2918557|20
CCCATCAAGGACTTGAAAGG

>2918707|20
GCCCTCGGGAACCTGAAGGC

>2919658|20
GCCTCGGCCCAGCCCGAGGC

>2922712|20
TTCGTAGGCTGGCCCTCGAA

>2923363|20
GGGTGCGCTCGCGCGCACCC

>2923622|20
GCCCGAGCCCAGCCTCGGGC

>2923795|20
AAAGGTGGCCTGACACCTTT

>2925428|20
TGTCCGGTGTGCACCGGACA

>2925526|20
CTACAGGACCTGTCCGGTGG

>2930356|20
CTTGTCCATACAAAGACAAG

>2930863|20
CATTGACCCAAGGTTGAATG

>2931233|20
ACGGATAAACATGTATCCTT

>2931622|20
TCTTTTGGTGTACCTAAGGA

>2932533|20
GCTATGAATCAATTAGTAGC

>2932850|20
TTCAAAACTCGTGTTTTAAA

>2934047|20
CTACAGGACCTGTCCGGTGG

>2936067|20
CTAGAGTCCAAGAGCTCTAG

>2936581|20
TTTATGTAAAATTATAAAAA

>2938159|20
AACATAATCAGGATCATGAT

>2938589|20
GCCAAGTGCAGGAACTAGGC

>2941710|20
CTTGATTGAGATCAATGATG

>2942704|20
GCTATTCAATTTTGTATAGC

>2946023|20
GAACTGTCCGTGCACTGTTC

>2946622|20
TTTGCAAAATCTTTTAGAAA

>2946628|20
AAATCTTTTAGAAAATCTTT

>2946834|20
TACCAATTTGAAAAATGCTA

>2946900|20
TTAAAAAAACTTCTTTTTAA

>2948160|20
AACTCTTCACATGTAGATTT

>2948416|20
CAACATAGACCTCTTTCTTG

>2948780|20
CCTGTATGGCTCAATAGAGG

>2950140|20
CTCTATTGAAATCAATTAAG

>2952424|20
GCACTTGGTTGACCAAGGTC

>2954599|20
GGAGAAGCCGCGGCTAGTCC

>2956119|20
GCTAGCTCAGATTAGCTAGC

>2956586|20
ATAGTGTAAAATTGCACTAT

>2956995|20
TCGCCCGCCAAGCCGGCCGA

>2958741|20
TCCTCTATATTTATAGAGGA

>2960353|20
TAACTACAGCTCTGTTATTA

>2960514|20
TGGGAGATAGATATCACCTA

>2961638|20
CCCAAACTGCCCCCTTTGGG

>2961677|20
TTCTGAATAGCTTTTCTGAA

>2961965|20
GCAATTCCATCTCGAAATGC

>2962236|20
AGTGTGCAAAGTTGAATACT

>2962470|20
ATGCGGGAACCTGTCCGCAT

>2964668|20
TTTTCGAAGTGCTTGGCAAA

>2966139|20
TGTGCATGACCTTATGCGCA

>2966743|20
GTTTCAACTCCAGGTTAAAC

>2967422|20
ATTGAGATCACGATTTCTAT

>2967529|20
AAAACCTAATGTTAGGCATT

>2968237|20
TTCAAACAGCACAGTTTAAA

>2969908|20
TGGACTAACTAGTTTGTTCA

>2971620|20
CTTAAACTATCTAGCTTATG

>2974719|20
ACATCTCTCTTGAGTGATTT

>2974956|20
AGTGGGTGCATTCACCCATT

>2975872|20
ACTGTCATGAACATCACACT

>2976650|20
AAACACTTTGAAAAGAATTT

>2976945|20
TGGACTAACTAGTTTGTTCA

>2978172|20
TGTCCGGTGCACACCGGACA

>2978253|20
CCGTTGGCCCTGGCCGACCG

>2978437|20
CTTGGCTGTACACAGCCAAG

>2979459|20
AGCATAAATACATGTATGCT

>2983286|20
TAGTTTTGAAATTGAAACTA

>2985883|20
TGTCCGGTGCACACCGGACA

>2985964|20
CCGTTGGCCCTGGCCGACCG

>2986129|20
CTTGGCTGTACACAGCCAAG

>2987699|20
CCTTCTCTCAGGACCGAAGG

>2989055|20
CATTCACAGCACTCAGAATG

>2990444|20
TATTACATTCAAATGTACAA

>2992849|20
TTCGGCCTCCGAAGGCCGAA

>2994305|20
CCTTCTCTCAGGACCGAAGG

>2996432|20
TCGCTAAAAACTTTTAGCGA

>2996656|20
TAATAATATACATTTAATTA

>2996896|20
TTTACAATGAACAATTTAAA

>2999050|20
AATGATTAACCTTAAAAATT

>3001321|20
TCGGGGTCGGGCCACCTCGA

>3002110|20
TCTATAACACATATTATATA

>3002982|20
GGTTCGGTGAGCACTGGACC

>3002998|20
GACCAGTCACCTGACTCGGC

>3003491|20
TATATATATGCATACATATA

>3003779|20
TGAGCGACTCCATTCGATCA

>3003942|20
AACTACATGTTCATGCATTT

>3004237|20
TTACAACTCCAGAGTTGAAA

>3004850|20
AATCATAAACCTATATGTTT

>3004853|20
CATAAACCTATATGTTTTTG

>3005077|20
ACCACACATGAATTTGTGTT

>3005194|20
TCTTTAGTGTGCCCAAAAGA

>3005539|20
AGCACCCATGGATGTTTGCT

>3006974|20
TACATATATAAATATATAAA

>3007759|20
GGCGAGCCAGATGGTACGCC

>3008408|20
GCCGAACCCTGGGGTCGGGC

>3008736|20
GCTTGAGGGGACCCTCGGGC

>3008920|20
GGTACCCTAATTATGGTCCC

>3009084|20
ATACATTTTTAAAATTGTAT

>3009527|20
CGCCTCCGCGCGTGGAGGCG

>3010829|20
ATGGCGACATAGCTCGCCAT

>3010833|20
CGACATAGCTCGCCATATCG

>3012053|20
ATCGAAGCTAAAACTTTGAT

>3013868|20
TTATAGAATACATTCTATTA

>3015285|20
TTTCACATCAAGTTGTGCAA

>3015295|20
AGTTGTGCAAGTGTACAATT

>3017907|20
ACAAAGTGCGAGCAGTTTCT

>3020275|20
GGACGGCGCAGGCGCAGGCC

>3020609|20
CCCAATCAAGCTGGGTTGGG

>3021064|20
AGTTGTTGCAGGTAACTACT

>3021915|20
GTGGCGCCCACGGGCGTCAC

>3022319|20
CGCCTCCAGACCTGGAGGTG

>3022361|20
CTGCCATGCAAGGATGGAAG

>3022696|20
CCAGCTCCGTCCGGCTCTGG

>3023212|20
TTATTTATTAGAATAAGTAA

>3025116|20
CATTACTGAAATCAACAATG

>3025485|20
TATTTTGTGCACAAAAGATA

>3026029|20
TTATTGTCACCTGGTAATAA

>3029676|20
CTCGCTCGCTCGCTCGCGAG

>3029680|20
CTCGCTCGCTCGCGAGCTGG

>3029932|20
CGCCGCTGCCAGCCGCGGGG

>3030102|20
GCGCCGGCGCTCGCCCGGGC

>3031161|20
ATCACAACACCTTTTGTGTT

>3032702|20
AAAGCTTTTGGAAATGCATT

>3036338|20
GTGGATAGTTTACTTTCAAC

>3036707|20
TTCTCAGTACCTTCTGACAA

>3036960|20
CTGATAATCAAGACAATCAG

>3038672|20
GAAATTCTTGTAAGATCTTC

>3039237|20
CAAACCCATCAAATGGTTTG

>3039997|20
GATTATTTTCAAAAAGGATC

>3042262|20
TCTCGTCGAAGTCGACGCCA

>3042904|20
ATTTATATATATATATTTAT

>3042905|20
TTTATATATATATATTTATA

>3042907|20
TATATATATATATTTATATA

>3042908|20
ATATATATATATTTATATAT

>3042909|20
TATATATATATTTATATATA

>3042910|20
ATATATATATTTATATATAT

>3043142|20
TGCATGTATTTATCAATGCA

>3043532|20
GCGTCTGGTGGAGCAGATGC

>3044496|20
CCGAGAAAAGATCTTCTCCG

>3045051|20
ACTACTATGGTCAATGTAGT

>3045527|20
GGTTTGTATTAATACAAATC

>3045867|20
TAGGGCGCTCTAGCGACCAA

>3047110|20
CGCGCGCGCGCTCGCGCACG

>3047112|20
CGCGCGCGCTCGCGCACGGG

>3047161|20
AGGAAGAAATCTCTTTTCCT

>3047622|20
ATCTCTTTTTGAAAAGCTAT

>3048609|20
ACTAGCCTCCTGGGACTAGT

>3049109|20
TTATACCATAAAAAGTATAA

>3051286|20
GATCGTCGTTCACGATCATC

>3051603|20
TTTATTTTAATTGAAATGAA

>3052626|20
GTGGTTGAGGCCCAAACCAC

>3054738|20
ATGAACAAATGTTTTTTGAT

>3055320|20
TGTTGTACTCAAGTACAGGA

>3055632|20
GATATTCATCCATGTAAATC

>3055893|20
TTTTGACATCCATTTGAAAA

>3059468|20
CAGCGGTGAGATCATCGGTG

>3059596|20
AAGCACAACCCGTTCAGCTT

>3059638|20
TCCTCGTCGCTCGAGGAAGA

>3060103|20
GTCCGGCCTCAAGCGCGGAC

>3060116|20
CGCGGACCGTCCGGTCGGCG

>3062362|20
TTCAAAACTTTAGTTTTCAA

>3062604|20
TTTGAAAAAAATTTCCCAAA

>3063165|20
CGCGGACCGTCCGGTCGACG

>3063215|20
CGGTAAAATGAATTATAGCG

>3063448|20
GGGGCTATAAATACAACCCC

>3064612|20
CAACGGGTACATACCCGTCG

>3064719|20
TACCCGTACCCGCGCGGGTA

>3066067|20
AAATGAAAAAATTTAAATTT

>3066398|20
TTTGAAAAAAATTTCCCAAA

>3066959|20
CGCGGACCGTCCGGTCAGCG

>3067009|20
CGGTAAAATGAATTATAGCG

>3067242|20
GGGGCTATAAATACAACCCC

>3068604|20
TGATCCGAGGGCTCGTAGCA

>3068663|20
CCAATACTTTGAAGGAATGG

>3069372|20
GCGATGGTTAAAACCATCTC

>3069912|20
TTTTTTGTTGCAAAAAACAA

>3069956|20
AGTAGTAGCGGGCAACTACT

>3072701|20
GCCGATCGATCTCGGTCAGC

>3074943|20
TTTGTAAGTTGACTTAACAA

>3075320|20
GTTTTTGGAGGTGCAACAAC

>3076220|20
AAAAGAACACTTTTTTTTTT

>3076239|20
TGTGTGTGGCACGGCACACA

>3076451|20
TAGTATTAATTTCAATATTA

>3077383|20
ACATATGTCAGGTTATATGT

>3078097|20
ATGCATGCATATGCATGTGT

>3078103|20
GCATATGCATGTGTATGTGC

>3078355|20
GCTGCCGGCCCGGCGCCAGC

>3078368|20
CGCCAGCGCCGGCGCTGCCG

>3079322|20
CCATCTCCGTGCGCAGCTGG

>3079378|20
GGCGACGGCGCGCCGCCACC

>3079473|20
CGCCGGCGACGGCGACGGCG

>3079627|20
GCTGCCGGTGCAGCGGAAGC

>3080599|20
GTTGCCATCACGATGGCATC

>3081458|20
CGTCGTGGTCCAAGACGACG

>3081587|20
GTGGCGTGCTGGCCCGCCGC

>3081596|20
TGGCCCGCCGCGGCAGGCGA

>3081670|20
AGCTTGCTAGCTAGCAAGGT

>3081722|20
AAGGCGGAATCTTGCGCCTT

>3082406|20
TATGTACGCACGCATGCATA

>3082583|20
ACCCTCGCGGTCGCTAGGAT

>3082847|20
CTAGCTAGCCTGCCAGCTAG

>3082894|20
AAAATAAAATGTTTTTTTTT

>3082959|20
TATATATATTGATATATCTA

>3082993|20
ATGTATATATATTTATATAT

>3082995|20
GTATATATATTTATATATAC

>3082996|20
TATATATATTTATATATACA

>3083009|20
ATATACAATTCACTGTAAAT

>3083983|20
GACAAGTTAGATAACTAGTC

>3084302|20
GGAGGCTGGAGCAAGGCTCC

>3084474|20
AAATGTTATAAAATACATTT

>3084640|20
AATTAAAATTCATTTTAGAT

>3085018|20
ACATAATATAGATATTATAT

>3086189|20
CACCGGGACAAGTCCCGTTG

>3086214|20
CGGACACTGTCCGGTGCCCG

>3086546|20
CTTGGCTGTACACAGCCAAG

>3087653|20
AGCATAACTACATGTATGCT

>3090568|20
TAGTTTTGAAATTGAAACTA

>3093085|20
CGGACACTGTCCGGTGCCCG

>3093416|20
CTTGGCTGTACACAGCCAAG

>3094427|20
CCCTTTCAAGATTGGAGGGG

>3095266|20
CGGACACTGTCCGGTGCCCG

>3095597|20
CTTGGCTGTACACAGCCAAG

>3096048|20
TGATCAATTTAAATGGAGCA

>3096145|20
CCATGCATGAGCAAGCATGG

>3096915|20
CCCTTTCAAGATTGGAGGGG

>3097098|20
TTTACATTCTAGAACGTGAA

>3097269|20
TTTTTTAAACTTTGCAAAAA

>3097561|20
CTCAAATGAATTCATATGCG

>3098900|20
CCTCTATAGGGCTATGGAGG

>3099471|20
TTAGGCTCATATGACACTAA

>3099698|20
ATAATCAATATCTTAATTAT

>3100120|20
AACCGAAGGCACCTCTGGTT

>3100213|20
CCTTCGGAAATTTCCGGAGG

>3100257|20
TGTCCGGTGTGCACCGGACA

>3100733|20
ATTGCCCACCCGGGGGCGAT

>3102362|20
ATGACTCCCGAGGAAGTAAT

>3103620|20
AAAATGAAAAATTTAAATTT

>3104232|20
TTCTCCTCATATGAGAAAAA

>3107757|20
TTTCAATTGGTCAATTTCAA

>3108489|20
TGTCCGGTGTGCACCGGACA

>3108499|20
GCACCGGACATGTCTGGTGC

>3109174|20
AAGTTAAGCGTGCTCAACTT

>3109684|20
GATCGTACGAACGAACGATC

>3109820|20
GATCGAACGAACGAACGATC

>3110051|20
GAACGATCGAACGATCGGAC

>3110090|20
GAACGATCGGACGAACGATC

>3110102|20
GAACGATCGAACGATCGGAC

>3110410|20
GTATGACACTGGAGGCATAC

>3110728|20
AATGAAATTTGAAATTCATT

>3110734|20
ATTTGAAATTCATTTTGAAT

>3112195|20
TAGATCTAATTTGTGATCTA

>3113223|20
TGAGGTCCACATGGAGCTTA

>3113934|20
ACTAGTCCCAGGAGGCTAGT

>3114256|20
ATATGTAGAGCTCAAGATAT

>3114388|20
CCTGGACTAAATCATCCAGG

>3115050|20
TGAAAAGCATTTTCTTTTGA

>3115985|20
AAGTTAAGCGTGCTCAACTT

>3116410|20
GATCGGACGAACGAACGATC

>3116495|20
GATCGTACGAACGAACGATC

>3116631|20
GATCGAACGAACGAACGATC

>3116862|20
GAACGATCGAACGATCGGAC

>3116901|20
GAACGATCGGACGAACGATC

>3116913|20
GAACGATCGAACGATCGGAC

>3117340|20
AATAATATACATATATTTTT

>3117760|20
AATGAAATTTGAAATTCATT

>3117766|20
ATTTGAAATTCATTTTGAAT

>3119056|20
TGTCCGGTGCACACCAGACA

>3121219|20
ATTCCAAACTTGGTTAGAAT

>3121363|20
AACTCTTCACATGTAGACTT

>3122948|20
AGAATCCTTTTAAGGTCTCT

>3123607|20
TTTTTCTCATATGAGGAGAA

>3124487|20
GCAATTAAATTTTTATTTTC

>3125045|20
TCGGTGGAGCTCTCGTCCGA

>3127020|20
TTGGGGTATTTATAGCCCCA

>3127186|20
TGTCCGGTGCACACCGGACA

>3130043|20
ACTAATTTGATCAAATTTGT

>3130241|20
GGCCTGCGGCACCGATGGCC

>3130536|20
AGCACCCGGACCCGGCGGCT

>3130892|20
CTAGATCTGTCCAGATTTAG

>3130970|20
TTACATCAGACCTGATGAAA

>3133603|20
TAGGCTGGAGATCAAGCCAA

>3133685|20
GTTTGGAAAGTTTTGCAAAC

>3134324|20
CAAAAGCATTGATGTTTGTG

>3134618|20
TAAGCAAGAACTCAGGCTTA

>3135783|20
TATTTAAGAGATCTTGAATA

>3136213|20
GCGGCTGCCAAGGCGGCGGC

>3137450|20
CGGCCGGCCGGGGCCGGATG

>3137671|20
CTCCTCGCCACGGCCAGGCG

>3141041|20
TGTATAGAGAGCTGTGTACA

>3142555|20
TATGTTTATCAATGAACAAA

>3144369|20
GGGGGGTATTTATAGCCCCC

>3144902|20
TTCACAAAATCTTTTGTTCA

>3145616|20
AGTGAGCCGAGCAGCTCCCT

>3146147|20
ATATTTTATGCACAAAAAAT

>3147904|20
ACTAGCCTCCTGGGACTAGT

>3148483|20
TCAGGAGGAGATCCTATTGA

>3148863|20
CCTTGATGACCTTCTCAAGG

>3149595|20
TGAATATGTGCACAAGTTCA

>3149599|20
TATGTGCACAAGTTCACAGA

>3150940|20
GATCGATGACCTCTTCGACC

>3153704|20
TTCACAAAATCTTTTGTTCA

>3154844|20
CAGCGCGCGCTCGCGCCCGG

>3154956|20
ATATTTTATGCACAAAAAAT

>3155089|20
GGAACCGCAGATCCGGATCC

>3156339|20
ACTAGCCTCCTGGGACTAGT

>3156464|20
TGTCCGGTGTACACCGAACA

>3156857|20
TAATTTCCATTTCCAAATTA

>3157094|20
ATCATGCATTTATTTATGAT

>3157941|20
CCTTCACAAACTTCTAAAGG

>3157967|20
ATGTGCTAGGTCTAACAAAT

>3160292|20
TGTCTTGGAGTTCTAAGAAA

>3161366|20
AATTTGAATCAAAACAAATT

>3161672|20
GTTGGCTGTGTACAGCCAAC

>3161936|20
TGTTCGGTGTGCACCGGACA

>3164114|20
GATCGTTTGTTCATCCGATC

>3164308|20
CTCATCATCACGATGTTCAG

>3164428|20
AAGTTGAGCACGCTTAGCTT

>3164456|20
TTTCGAACCAGGCTTCCAAA

>3164908|20
GGCTTCAATCGACTGTAGCC

>3165314|20
CCCAAATATTCAAATTTTGG

>3165319|20
ATATTCAAATTTTGGAATAT

>3166522|20
TGGACTAACTAGTTTGCCCA

>3167017|20
TGTCCGGTGTGCACCGGACA

>3167183|20
TGGGGCTATAAATACCCCAA

>3167976|20
AGAAGGAAAAGTCTTCTTCT

>3168592|20
GACCTTGGTGAACCAAGCGC

>3170595|20
TTCTCCTCATATGAGAAAAA

>3171254|20
AGAGACCTTAAAAGGATTCT

>3172990|20
ATTCTAAGCAAGTTTGGAAT

>3175180|20
TGTCCGGTGTGCACCGGACA

>3175346|20
TGGGGCTATAAATACCCCAA

>3176386|20
GACCAAATTCGAGTTAGGTC

>3176753|20
AAATAATATGTATATACTTT

>3176797|20
ATTTAGCTCGTGAGCTGACT

>3177462|20
CAATTTAAGAACTAAAATAG

>3178001|20
GTTTACTGTAAACAGTTTAC

>3178323|20
CGAGCCACTCCAGTCCCTCG

>3178820|20
CACCGGCCGGACGGTCGCTG

>3182575|20
TGGGGCTCCTCGGGGCCCAA

>3182769|20
GTTAGAGTGGACGCACTAAC

>3182994|20
CCAAAAGCTTAAACTGTTGG

>3183380|20
TTCACACTCAAGAGTATGTA

>3183733|20
TGTACCTCTTCAGAGTTGCA

>3184340|20
GTATATTCATATGTATATTC

>3184686|20
CGTGGGTATGGATATCCGCG

>3185444|20
TCGGGTATTATTATACCCGA

>3186797|20
TGTACAGACTTGCCTGTGCA

>3189358|20
TGAAGAATTTCAATTTTTGA

>3189487|20
TTTATACAATATTATATATA

>3189747|20
GGCAAGGCGTTCGCCTCACC

>3190311|20
TTCATTATCTATATAATGCA

>3192004|20
GTCCCTTGTTCATAAGGCAC

>3195819|20
CACATTAGTAGAGTAGTGTG

>3195960|20
GGCGGCCCGTGCGCGTCGCC

>3195988|20
GCACGGCGCCGGCGCCCTCC

>3196174|20
GTCCGGTCCAGGCGCCGGAC

>3196234|20
CGGCGCCTCCGGACGCGACG

>3196729|20
CGACGTCGTAGACGTCGTAG

>3196891|20
CGCGGGCCTTGAGGTCCGGG

>3196968|20
GGCGCGCCCGTGGTCGCGTC

>3197373|20
TGCGCCCACTCGTCGGCGCA

>3197481|20
ATGCCGCCGTGCGGTGGCAT

>3198395|20
ACTGTACATGAATTTACATT

>3199044|20
TAATACTACTAGTAGTAGTA

>3201160|20
ACTAAATATCAATATTAAAT

>3201230|20
ATTTTTTAAGCTTAATCAAT

>3203941|20
CCAAATAAATCTTCATTTTG

>3204524|20
AAGAATCAAGCTTGATTCGT

>3207672|20
CTATAGTGTGTAATCTATAG

>3208776|20
TTAATTTATCTATAATTGAA

>3208788|20
TAATTGAACATGTTCAAGCA

>3208948|20
AGGCTCCTCAGGAGGATGCT

>3211761|20
ATAGTCAGTCGACCAACTAT

>3211819|20
TTTCGTCGGTACCGACGGAA

>3211835|20
GGAAATAGGTGCCTATTTTC

>3212831|20
CCTCGATTGGTCCATTGAGG

>3213179|20
CCTATATGGCTCAATAGAGG

>3214406|20
TGGGGGTATTTATAACCCCA

>3214817|20
TGTCCGGTGTGCACCGGACA

>3215812|20
AATTAAACAAGTGTTGAGTT

>3217649|20
CGGACACTGTCCGGTGCCCG

>3217732|20
TGTCCGGTGCACACCGGACA

>3220460|20
ACTAATCTTGAACGAGTAGT

>3221807|20
TCTATATTTGTAAATAAACA

>3223038|20
CTATCTAGGCCCTTAAATAG

>3225233|20
CGGACACTGTCCGGTGCCCG

>3225316|20
TGTCCGGTGCACACCGGACA

>3226405|20
TGACCTCCGAACAGAGCTCA

>3226582|20
CGTGGGCTGCGCCGCCCTCG

>3227087|20
CTGGCTGACAAGTGCGCCAG

>3227114|20
GAGGGCCATGCATGGCACTC

>3227161|20
GGGCGGCTCGAGTGCCGCCC

>3228369|20
GTACTTAGAATTATAAGTCC

>3230004|20
TTTATAGTCACGACTCAAAA

>3230145|20
CTGACCTGCAGGCGGGTCAG

>3230422|20
AGCTGAAGTCCAGCTCAGCT

>3230476|20
AGCTGAAGTTAAGTTCAGCT

>3230696|20
AACATTTTACATAAAATTTT

>3231104|20
TGAGTATCTCTAAATACACA

>3232371|20
AGGGTGCATGAAGACACCCT

>3233100|20
GAAGGGTGTCTACTCCCTTC

>3233109|20
CTACTCCCTTCAGAGAGAAG

>3234091|20
TCTAGATTATATATTCTACA

>3234411|20
GCACAGTACCTGTCCGGTGC

>3235058|20
GCTAAAGGTTCACACTTAGC

>3235281|20
TGTCCGGTGTGCACCGGACA

>3237141|20
GCTCAAATGCTCATTTGCTC

>3238893|20
TTTTGTATCATGATAGGAAA

>3241086|20
ACTACTCGATCTCGATTAGT

>3244770|20
CAACGGCACTGGTGACGTGG

>3244875|20
TGGGGCTATAAATACCCCAA

>3247159|20
CCTATTGTGTTCAAAAGAGG

>3247692|20
GCTAAAGGTTCACACTTAGC

>3247915|20
TGTCCGGTGTGCACCGGACA

>3248229|20
CAACGGCACTGGTGACGTGG

>3248315|20
TGGGGCTATAAATACCCCAA

>3248938|20
TCTAGATTATATATTCTACA

>3249435|20
TGGGGCTATAAATACCCCCA

>3250275|20
TGTCCGTTGTGCACCGGACA

>3253099|20
TTCTAGAAATGTTTATAGAA

>3255463|20
CCTCAATGGGCCCATCAAGG

>3256269|20
TGTCGTGGAGCTCCAAGAAA

>3257352|20
AATTTGATTCAAAACAAATT

>3257923|20
TGTCCGGTGTGCACTGGACA

>3258780|20
TTAGGTTCTTTAGAACCGAA

>3259096|20
GGAAGGGAGGACTCACCTCC

>3259716|20
GACCTTGGTCAACCAAGTGC

>3261364|20
ATGCTTTTATGTATAAGAAT

>3263977|20
AAATCTACATGTGAAGAGTT

>3265749|20
TCTAGATTATATATTCTACA

>3266666|20
TTAGGTTCTTTAGAACCGAA

>3267867|20
GGAGCGCTCCCGCGCGCCCC

>3267993|20
AAGTATCATTCATGAAGCTT

>3268318|20
TTCAATATATTTATCTTTAA

>3269314|20
CATCCCACCACGGTATGATG

>3269402|20
CAGCCGAATCGTTTCTGCTG

>3270001|20
AGAATGGAGACCTGCAGTCT

>3270567|20
ACGACATTACATAAGATCGT

>3271445|20
TGAGACAAACTTTAGACTCA

>3271754|20
GAAAAAGAAAATTCCTTTTC

>3272590|20
CACCCCGAGGACACGGAGTG

>3273769|20
TTATAGTAGCACTAGTATGA

>3276594|20
GATTGCTAGCCCCATCAATC

>3276762|20
TTGTTTAGCTTGCGAACCAA

>3276915|20
GCTCATTCGAGCTAACGAGC

>3276992|20
TCATTACAAAATTGAAACGA

>3277263|20
GAATCAGAAAATTCAGATAC

>3279169|20
CGGCGCCGCGGGCGGCGTCG

>3279426|20
CCGTACATCGTGGAGTACGG

>3279598|20
GCGAAGAGGTCCCCCCTCGC

>3279935|20
GTATCCGAAAATTCGGATTC

>3280856|20
CGCCGAGCCAGGACTCGGTG

>3281038|20
GTGCCCTTGCCCAACGGCAC

>3281625|20
TGTCGGTGTACACACACACA

>3282752|20
CTGGGTGCACTTGATCCCAG

>3283605|20
TCCACCGTACATGCAGTGGA

>3284188|20
AAACCCTCCCCGCAGAGTTT

>3286417|20
GCGGCCGAGGGCGCGGGCGC

>3286422|20
CGAGGGCGCGGGCGCGCTCG

>3286478|20
GCGGCCGTGAGCACGACGGC

>3288291|20
TGGGGCTATAAATACCCCAA

>3289628|20
GACCTTGGTAAACCAAGTGC

>3290807|20
TATATCCAATCTTAGAGATA

>3291451|20
ACAAGGGTTCCAAGACTTGT

>3291633|20
TTCTCCTCATATGAGAAAAA

>3294301|20
AATTTCAAATCTTGAAAATT

>3295610|20
ATATTCAACCTGTTGAGTTT

>3296108|20
ATATGTACCAGGGTTCAAAT

>3296530|20
ACCACTAATGTATTAGGGGT

>3299787|20
TGGGGCTATAAATACCCCAA

>3300750|20
AAAGCCATGGACAAGGCTAT

>3301300|20
TTAAGTCGTCGCCGACTTAA

>3301389|20
TTAAGTCGTCGCCGACTTAA

>3301567|20
TTAAGTCGTCGCCGACTTAA

>3305678|20
CCGGGTTTGCACCAATCCGG

>3306078|20
TTTTTCTCATATGAGGAGAA

>3306690|20
AAATTTAAACTTTTCATTTT

>3307109|20
CATTTCTAAGGTTATCAATG

>3307516|20
TCGGTGGAGCTCTCGTCCGA

>3309490|20
TGGGGGTATTTATAGCCCCA

>3309657|20
TGTCCGGTGCACACCGGACA

>3310046|20
GACCAGAGGTGCCTTCGGTC

>3311824|20
ATTCCAAACTTGGTTAGAAT

>3314058|20
TGTCGATCGCACGAGGGACA

>3315996|20
TTCTCCTCGGACGAGGAGGA

>3319362|20
CCCCGAGGATGTCGCCGGGG

>3319706|20
ATCAGCTGATTTCTCCTGAT

>3320153|20
CCAGATTGAACTGAATCAGG

>3320628|20
AAAGCCATGGACAAGGCTAT

>3321178|20
TTAAGTCGTCGCCGACTTAA

>3321267|20
TTAAGTCGTCGCCGACTTAA

>3321445|20
TTAAGTCGTCGCCGACTTAA

>3325555|20
CCGGGTTTGCACCAATCCGG

>3325955|20
TTTTTCTCATATGAGGAGAA

>3326567|20
AAATTTAAACTTTTCATTTT

>3326986|20
CATTTCTAAGGTTATCAATG

>3327393|20
TCGGTGGAGCTCTCGTCCGA

>3329651|20
CCATTTATATCTTTAAATCG

>3330386|20
TGTCCGGTGTGCACCGGACA

>3330675|20
TGTCCGGTGCACACCGGACA

>3330918|20
GACCTTGGTAAACCAAGTGC

>3331486|20
TCCGAGGAGAGCTCCTCCGA

>3333586|20
AGAGACCCTAAAGGGATTCT

>3334003|20
GGGATAACTGAAGTGCTCCC

>3334174|20
TGGGGCTATAAATACCCCAA

>3336320|20
ATGATTGTTCTAACTATGAT

>3336809|20
AAGAAAGAAGCTTCTTGCAT

>3338029|20
AACACAAAGGACTTTTTGGT

>3338357|20
TTTAAGTGCAAGTATTTAAA

>3339656|20
ACCTACTTGGACAATAAGGT

>3340982|20
AATATGTTTTCAAGTATATT

>3341263|20
TTAAAATGAGTTCAATTGAA

>3341574|20
ATATTTTATGAAATAAATAT

>3341977|20
GGGTTTCTCAGGCGCAACCC

>3347375|20
GTCCGGTGGGCACACCGGAC

>3347979|20
ATGCACGTATCTATGTGCAT

>3350811|20
CGGTGCACCAGGGTGGATCG

>3351215|20
TGGGGCTATAAATGCCCCCA

>3352078|20
AAAGGGAAGGACTCCCTTTT

>3352379|20
TTGTTCTATCAATAATACAA

>3353445|20
AATATATATGTATATAGTTT

>3354466|20
GCCGCGGCCGCGACCGCGAC

>3355454|20
GTGGAGATGACCTTCGCCAC

>3357308|20
GGGGCGATGACCATGACCCC

>3360196|20
AGCCACAGCCTGCTTTGACT

>3360344|20
AATGATATGCACCTAACATT

>3360720|20
TAGTTGGTGATAACCAAGTA

>3361331|20
TTCCGGATCAAGAACCAGAA

>3363243|20
TGTTAATCGAACAATTTACA

>3364567|20
AGCCCTATCCAGAAAGGCCT

>3365711|20
ACTCCTTGCAGGCAAGGCGT

>3370033|20
TATATAATCTGGATTAAATA

>3370040|20
TCTGGATTAAATAATCCTAA

>3370460|20
TATATAATCCAGATTATATA

>3371365|20
ATAGTGCAATTTTACACTAT

>3372305|20
GGTGAACGCTGGCAGTCACC

>3372455|20
TTTAAAGCTTTAGCTGTAAA

>3372784|20
GCGCGACCATGTGGTGGCAC

>3373523|20
TTTATTGATTCATTCATAAA

>3373527|20
TTGATTCATTCATAAATGAA

>3373936|20
AAAACTTAGACCTGATTTTT

>3374147|20
ATCTCACCCACGGGTGCCAT

>3374879|20
TAGAGATGAGTTCATCTTTA

>3374925|20
CTCATTGCTGAACCAACGAG

>3375464|20
TCACTTACTAAAGTAACTTA

>3375506|20
CACCACTTTCCAAAGTTCTG

>3375749|20
TAGAATGGAATTCAATTCCA

>3376728|20
TCCGCCTCGCCCGACGCTGA

>3377961|20
TTGGGGTATTTATAGCCCCA

>3378129|20
TGTCCGGTGCACACCGGACA

>3378382|20
TGTCTGGTGTACACCGGACA

>3378634|20
TGGGCAAACTAGTTAGTCCA

>3380315|20
ATTCCAAACTTGGTTAGAAT

>3382706|20
TTTTTCTCATATGAGGAGAA

>3383069|20
ACCCTTATACATATAAGCAT

>3383318|20
AAATTTAAATTTTTCATTTT

>3385355|20
AGAAGAAGATTTCTTCTCCT

>3386113|20
TTGGGGTATTTATAGCCCCA

>3386281|20
TGTCCGGTGCACACCGGACA

>3386821|20
TGTACGGTGTGCACCGGACA

>3387746|20
AGGAGAAGAAGTCTTCTTCT

>3388395|20
GACCTTGGTGAACCAAGTGC

>3389859|20
TGGCTACCTAAAGGGAGACA

>3390401|20
TTCTCCTCATATGAGAAAAA

>3394479|20
TGGACTAACTAGTTTGCCCA

>3394974|20
TGTCCGGTGTGCACCGTACA

>3395160|20
TGGGGCTATAAATACCCCAA

>3396620|20
GAGAAATTAGTTTATTTTTC

>3397299|20
ATACAGATTTTAATTTTTAT

>3398469|20
TATTTTATCTTGATAAAAAA

>3398957|20
GCGTCACGTTCACGTCGCGC

>3400095|20
AATCACGATTAATCACGATT

>3400100|20
CGATTAATCACGATTAGTTG

>3400468|20
CCATTTATATCTTTAAATCG

>3403868|20
AAGCACATACTTATCGGCTT

>3403922|20
TTACTTATAATTATAACCAA

>3404837|20
TATTTAAGCTGGATTATATA

>3404925|20
AAAAAATAGAACTGTTTTTT

>3404926|20
AAAAATAGAACTGTTTTTTT

>3405192|20
CGCCAGCCGTGCGCCTGTCG

>3405368|20
CTGCGGCCGCGCGGCAGCAG

>3405855|20
GCTGCGCCAAGTCGCGCCGC

>3407055|20
TGGTCACTATGTTGTCACCA

>3407145|20
TGGTCACTACGTTGTCACCA

>3408278|20
GCCTGCGTCCAGGCGTAGGC

>3409539|20
TCCGGAGTCAGGAGCCCGGA

>3409948|20
AATTTTTGAGTTAAAAATTT

>3409958|20
TTAAAAATTTAAAAGTTTAA

>3409969|20
AAAGTTTAACTTAAAATTTT

>3410088|20
ATTTATTATACATCATAAGT

>3411062|20
ACTATATTATATAATAGAGT

>3411350|20
ACCTTGAGATGTCTCTAAGT

>3413695|20
TTGGGGTATTTATAGCCCCA

>3415913|20
AAATCCTTTTCAAAGTCTTT

>3416015|20
TTTCCTTTAACTAAACAAAA

>3416158|20
TTGAAAAACTCGTTTTAAAA

>3416445|20
GTTTGAAATAGACTTGAAAC

>3417289|20
ATTCCAAACTTGCTTAGAAT

>3420288|20
AAATTTAAATTTTTCATTTT

>3421534|20
TCCCGAATACTTCCTCGGGA

>3423025|20
TGGGGGTATTTATAGCCCCA

>3425177|20
AGGCCTCTTGAAAGTCGCCT

>3425735|20
TTGGGGTATTTATAGCCCCA

>3426560|20
ATGAATATACCTTTGTTCAT

>3427822|20
GGGAGCACTTCAGTTATCCC

>3430461|20
ATTCTTATACATAAAAGCAT

>3430706|20
AAATTTAAATTTTTCATTTT

>3431053|20
TATCATTCTTAAGATTGACA

>3433405|20
TGGGGGTATTTATAGCCCCA

>3433602|20
CAGACACTGTTCACTGTCCG

>3433816|20
CGATCCACCCTGGTGCACCG

>3434906|20
AGCAATTCATGTGAATTGCT

>3435979|20
CCCATCGGGGGCCTTATGGG

>3436748|20
ATACATATACTTAAATATAT

>3437516|20
GTCCTAGGGACCCGTAGGTC

>3439010|20
GCCGCTGCCCGGCCAGCGGC

>3439491|20
AACAGCCACTGGTGGTTGGT

>3440115|20
TTGTGCTGAGCTCATCAGAA

>3440161|20
CCGTGCCCGTGCGGGGACTG

>3441022|20
ATAACTTTGACCAATGTTTT

>3441160|20
TCAAAATTTTATAAGTTTGA

>3441238|20
ATGCATCTTCAAATATTCAT

>3442285|20
AAATAGGCTTACACCTATTT

>3444678|20
TTATATGATAAATGATATCA

>3446096|20
TAGAATTGAATTCAGTTATA

>3448631|20
TATTGTCTGTGCATGCAATA

>3449268|20
TCATATGTTAAAACCAATGA

>3449472|20
TGGAATTGACATCCATTCTA

>3449915|20
GATTATGTACTTCCATAACC

>3450110|20
ACCTGAACTTAAGGTGAGGT

>3450431|20
TCAAATATGCTCAGCTTTGA

>3450635|20
TTCCTTAATTGATTAAAAAA

>3451533|20
TTTTTCTTTAGAAAAATAAA

>3451560|20
TTGGAAAATAGAGTTCCCAA

>3452174|20
AGATATGCCAGGTCATATAT

>3452348|20
AACTAAAATATAATATAGTT

>3453149|20
ATTCAAAACAAGTTTTATAT

>3455457|20
TGGACTAACTAGTTTGCCCA

>3456484|20
ACAAATCACTCGTGTCTTGT

>3459114|20
AAATTGAAGCACTTCAAATT

>3461418|20
AATGTCATGAACATCACACT

>3461679|20
AATATGTTTCCAAGTATATT

>3462488|20
TGGACTAACTAGTTTGCCCA

>3465243|20
TTACTCCATTCATGGTGGAA

>3465579|20
TTGTTATAAAATGATAAAAA

>3466744|20
TTTAGTCATGTATCACTAGA

>3469591|20
GCCACGCTCCTGTCCGTGGC

>3471903|20
TGCATCAGATGTCTAAAGCA

>3472792|20
TTTATTGTTCCAAGAAGAAA

>3473542|20
ATATAAAACTTGTTTTGAAT

>3474098|20
AAAAAATATATATATTCTCT

>3475324|20
TTTCTTATCGTGGTAAAAAA

>3475986|20
ACTAGCCTCCTGGGACTAGT

>3478210|20
AACCAATTTCTAAATTGAGT

>3478984|20
TGGGGCTATAAATACCCCAA

>3480323|20
GACCTTGGTGAACCAAGTGC

>3481720|20
AAAATGAAAAATTTAAATTT

>3482319|20
GAGAAGAAAATGTTCTCCTC

>3482990|20
AGAGACCTTAAAAGGATTCT

>3485329|20
ATTATATATTATTATCTAAT

>3485399|20
AAAGATTATCTAATATCTTT

>3485850|20
TTTAAAGAAGTTTTTTAAAA

>3487093|20
AATTTTAATTGATCAAAATT

>3488274|20
ACCAGGGTCTTGAGCCTGTT

>3489783|20
TGTCCGGTGCACACCGGACA

>3493033|20
ACTCAATTTAGAAATTGGTT

>3494615|20
ACTTACTCTTTATTGTAAGT

>3496984|20
AATACATCCTTGGTTGTGTT

>3497568|20
TTGTGGCCCTTGGTCCGCAA

>3498068|20
GGGGTTAGATTTGTAACACC

>3498583|20
CTAGCGCGCTTGCGCGCTCG

>3498886|20
CTCGCCACGTCCGTGGCCCG

>3498902|20
CCCGGTGCGCTCGCCCCCGG

>3499087|20
GCCACGGCGCTCGCCGTCCC

>3500707|20
TTTAAAAAACTTCTTTTAAA

>3503833|20
TGAAAAGCATTTTCTTTTGA

>3504743|20
ATATTTGGTAAATCAAAAAT

>3504757|20
AAAAATACAAATGTATTTTT

>3505019|20
AAGTTAAGCGTGCTCAACTT

>3505443|20
GAACGATCGGACGAACGATC

>3505455|20
GAACGATCGAACGATCGGAC

>3505765|20
GTATGACACCGGAGGCATAC

>3505833|20
CTTGAAAATTGATTCTGAAG

>3506035|20
AATGAAATTTGAAATTCATT

>3506041|20
ATTTGAAATTCATTTTGAAT

>3506078|20
AAATTCCAAGATTTGAATTT

>3506099|20
TTGGATGCTACAACATCCAA

>3508425|20
ATATTTGGTAAATCAAAAAT

>3508439|20
AAAAATACAAATGTATTTTT

>3508701|20
AAGTTAAGCGTGCTCAACTT

>3509044|20
GATCGAACGAACGAACGATC

>3509157|20
GAACGATCGGACGAACGATC

>3509169|20
GAACGATCGAACGATCGGAC

>3509479|20
GTATGACACCGGAGGCATAC

>3509547|20
CTTGAAAATTGATTCTGAAG

>3509749|20
AATGAAATTTGAAATTCATT

>3509755|20
ATTTGAAATTCATTTTGAAT

>3509792|20
AAATTCCAAGATTCGAATTT

>3512186|20
TGAGATCCACATGGAGCTTA

>3512900|20
ACTAGTCCCAGGAGGCTAGT

>3513222|20
ATATGTGGAGCTCAAGATAT

>3514017|20
TGAAAAGCATTTTCTTTTGA

>3515482|20
CCTTCACAAACTTCTAAAGG

>3515508|20
ATGTGTTAGGACTAACCAAT

>3517093|20
CTAAAGCCAAGTGGCTAGAG

>3518787|20
CTCGCAAATGGACTTGTGAG

>3521598|20
ATTTGTTAGACCTAACACGT

>3521624|20
CCTTTAGAAGTTTGTGAAGG

>3522711|20
TAGTTTAGAAATGCAAACTA

>3523061|20
CTTTGAATAAATATGCATAG

>3523481|20
TGAGGGCCATTTCGTCCTCA

>3523524|20
CGCCACCTTGCTAGGTAGCG

>3524633|20
CTAAAGCCAAGTGGCTAGAG

>3526072|20
AAATTCAAATCTTGAAATTT

>3526109|20
ATTCAAAATGAATTTCAAAT

>3526115|20
AATGAATTTCAAATTTCATT

>3526315|20
CTTCAAAATCAATTTTCAAG

>3526383|20
GTATGCCTCTGGTGTCATAC

>3526700|20
GTCCGATCGTTCGATCGTTC

>3526712|20
GATCGTTCGTCCGATCGTTC

>3526751|20
GTCCGATCGTTCGATCGTTC

>3527084|20
AAGTTGAGCACGCTTAACTT

>3527676|20
CTAGCTATAAATATACCTAG

>3528266|20
TCAAAAGAATATGCTTTTCA

>3528819|20
TTTGAAAAGTAGTTTTAAAA

>3529381|20
ACTAGCCTCCTGGGACTAGT

>3529491|20
GATCCAAAAGTTTTTGGGTC

>3532523|20
AAATTCAAATCTTGAAATTT

>3532560|20
ATTCAAAATGAATTTCAAAT

>3532566|20
AATGAATTTCAAATTTCATT

>3533185|20
GTCCGATCGTTCGATCGTTC

>3533565|20
AAGTTGAGCACGCTTAACTT

>3533827|20
AAAAATACATTTGTATTTTT

>3534654|20
TTTGAAAAGTAGTTTTAAAA

>3535223|20
ACTAGCCTCCTGGGACTAGT

>3535806|20
TGTCTTGGAGTTCTAAGAAA

>3537432|20
TGTCCGGTGTGCACCGGATA

>3538353|20
GTTGGCTGTGTACAGCCAAC

>3539697|20
AATAATCATATAACATTATT

>3540740|20
AACAGGCTCAAGACCCTGGT

>3542111|20
TTCTAGGAATGTTCATAGAA

>3542950|20
ATGTGTTAGGTCTAACAAAT

>3543615|20
AGAAAATTTCTAAGTTTGCT

>3546079|20
GGAAATTGAGTTTGATTTCC

>3546449|20
GTTGGCTGTGTACAGCCAAC

>3546697|20
TGTCCGCTGTGCACCGGACA

>3547877|20
GGTCGAGGGGGCCTTCCACC

>3551937|20
CACCCCGCGTCCCCGTGGTG

>3552119|20
GTCGCTAGGAGCTTCGCGAC

>3555713|20
AGTTGGGCCTAGGCCCCCCT

>3555913|20
GGAGGTGGATCTCCACATGC

>3556675|20
GACGTTGTGAGCACAATGTC

>3557313|20
GGTCGCGATGTATGGCGACC

>3558593|20
GTGGTGGTGGACACCAGGAC

>3559257|20
GACGGCCAGTTCTGGCCACC

>3559676|20
CCACGTCGAGATCCACCTGG

>3559898|20
CAACATCGTCAAGGATGTAG

>3559954|20
TGCCCTCTCCAGCGAGGGTA

>3560191|20
GCGCTCCTGCTCCAGAGCGC

>3560504|20
GCGGCCAGGCGCGTGTCCGC

>3561569|20
ATTTACTTAGGTAATGAAAT

>3562109|20
AACCTTCAGGTCTGAACGGT

>3562989|20
TTGACTATATTTATAGAAAA

>3564407|20
GCCACCGCCGCCGCGGCGGC

>3565357|20
GAAGTGACCGCCGTCACTTC

>3565505|20
GCCCGACCCAGGGCTCGGAC

>3565561|20
GCCCGACCCAGGGCTCGGAC

>3565617|20
GCCCGACCCAGGGCTCGGAC

>3565729|20
GCCCGACCCAGGGCTCGGAC

>3565785|20
GCCCGACCCAGGGCTCGGAC

>3565841|20
GCCCGACCCAGGGCTCGGAC

>3566347|20
TCTCTACGTTGACGTTGTGA

>3569602|20
CTGGGACGACCTAGTCCAAG

>3572928|20
TCCGGGCTCGAGGGCTCGGA

>3572958|20
TTCTCCTTGGACGAGGAGGA

>3573759|20
GCATTTTTTAGAAGTAATGC

>3574226|20
TGCCAGATGACCACGTGGCA

>3576684|20
ATCAGCTGATTTCTACTGAT

>3577134|20
CCAGACTGAACTAAGTCAGG

>3580244|20
CTTGAGGTGCTCGCCTCCAG

>3580291|20
CTCCCTGCAGCTTCAGCGAG

>3583816|20
CTCGGCGTCGAGAGTCCGAG

>3584199|20
CGGGCGACTCCACTCTCCCG

>3585997|20
TGCCGATGACATCATAGTCA

>3586208|20
CCCATCAAGGACTTGAAAGG

>3586389|20
AGGCGCCTATCTTGGTGCCT

>3588766|20
GGCCTCGCCTCGGCAAAGCC

>3589434|20
CGAGGTCCGACCTGGCCTCG

>3590691|20
GCGGGAGGTAGAGCTCCGGC

>3592081|20
TTCGAAGGCTGGCCCCCGAA

>3592732|20
GGGTGCGCTCGCGCGCACCC

>3592816|20
AGCGAGTGCTAACACTCCCT

>3593164|20
AAAGGTGGCCTGACACCTTT

>3593212|20
GAAGTGACCGCCGTCACTTC

>3593360|20
GCCCGACCCAGGGCTCGGAC

>3593416|20
GCCCGACCCAGGGCTCGGAC

>3593472|20
GCCCGACCCAGGGCTCGGAC

>3593584|20
GCCCGACCCAGGGCTCGGAC

>3593640|20
GCCCGACCCAGGGCTCGGAC

>3593696|20
GCCCGACCCAGGGCTCGGAC

>3597723|20
TCCGCAAATTCATTTAAGGA

>3598037|20
CTTGTCAATGTAAAGACAAG

>3598582|20
ATGTTTTTGCTCACGAACAT

>3599255|20
CCGTTTACCGAGGTATCCGG

>3599861|20
GCACCAGACATGTCCGGTGC

>3599945|20
TGTCCGATGCACATAGAACA

>3601458|20
CAATGTTTTTTAAAACCATG

>3601466|20
TTTAAAACCATGATTTTACA

>3601711|20
GCCCAAGCCCAGCCTCGGGC

>3601944|20
GAAGTGACCGCAGTCACTTC

>3602097|20
CCTTAGGCCTCGGCCTCGGG

>3603065|20
CGGCGGCGAACTCGACGGCG

>3606244|20
CGGCATACCGAGGGATGTCG

>3607860|20
AATTTGTTTTGATTCAAATT

>3608089|20
GATTTTGATAAAACAAAAAC

>3608928|20
TTTCTTAGAACTCCAAGACA

>3610251|20
CATAACATGGTCATCTTGTG

>3610600|20
AACTTAGAAATTTCTACCTT

>3611261|20
ATTTGTTAGACCTAACACAT

>3611287|20
CCTTTAGAAGTTTGTGAAGG

>3612306|20
TCTTAAGTTGGACATTAAGA

>3612340|20
ATTTAATTTGGAAATGGAAT

>3613855|20
AAGCAAATGAGCATTTGAAT

>3613943|20
TCGTCTTTTTGAGAAGAGGA

>3615700|20
CCTATCAAAGATTTAAAAGG

>3615764|20
TCTCGCGCCTCGGCGAGAAA

>3616801|20
ACCTCGGCCCAGCCCGAGGT

>3617934|20
AGGCTTCCAGGTGGGAGACT

>3618161|20
CTTTACATACATAAATAAAG

>3618265|20
AAATTTTCCTCGGAAAAGTT

>3619587|20
TGGGGCTATAAATACCCCCA

>3620671|20
TTCGGACGAGGTCGCCCCAA

>3620923|20
GACCTTGGTAAACCAAGTGC

>3621497|20
TCCGACGAGAGCTCCTCCGA

>3622022|20
AAAGAATTGAACATTTCTCT

>3622152|20
AGATTGTTGAACTAAAATCT

>3622328|20
AAAATAAAAAATTTAAATTT

>3623088|20
ATCCCAAACTTGTTTAGAAT

>3623301|20
AAATCATTTTCAAGTGTTTT

>3623503|20
CCTTGATCGGTCCATTAAGG

>3625745|20
AATGAAATTATATGTTCATT

>3625816|20
AGAGCTAGATGTCTCACTCT

>3626081|20
AAATTTAAATTTTTCATTTT

>3627475|20
GCACTTGGTTCACCAAGGTC

>3628125|20
AGAAGAAGATTTCTTCTCCT

>3628881|20
TTGGGGTATTTATAGCCCCA

>3629047|20
TGTCCGGTGCACACCGGACA

>3629515|20
TGGGCAAACTAGTTAGTCCA

>3629868|20
GTCCGAGCCCTGGGTCGGGC

>3629924|20
GTCCGAGCCCTGGGTCGGGC

>3629980|20
GTCCGAGCCCTGGGTCGGGC

>3630036|20
GTCCGAGCCCTGGGTCGGGC

>3630092|20
GTCCGAGCCCTGGGTCGGGC

>3630148|20
GTCCGAGCCCTGGGTCGGGC

>3630296|20
GAAGTGACGGCGGTCACTTC

>3630344|20
AAAGGTGTCAGGCCACCTTT

>3630693|20
AGGGAGTGTTAGCACTCGCT

>3630777|20
GGGTGCGCGCGAGCGCACCC

>3631428|20
TTCGGGGGCCAGCCTTCGAA

>3633942|20
TAACCGAGGCCCCTGGGGTA

>3633961|20
AGCCGGCCGAGCTGCCTGCT

>3634165|20
CGCTGCGTTGTAAAGCTGCG

>3634615|20
GCTAAAAGAGATCTTTTTTC

>3634692|20
GGCTTTGCCGAGGCGAGGCC

>3636632|20
GTCGGCAGCTGGGTGTCGAC

>3637165|20
TCTTTCGCCGAGGCGTGAGA

>3637956|20
CGACATCCCTCGGTATGCCG

>3638549|20
ACGCGCAGGAGCCTGAGGGT

>3639492|20
CTTGGACCAAGTCGTCCCAG

>3640324|20
CTGTGGGTCGTGACCCCCCG

>3640594|20
ATCCCAACAGATGCTGGGAT

>3640931|20
AGGACGGCGCTCGCCTTCGT

>3642221|20
GTCCGAGCCCTGGGTCGGGC

>3642277|20
GTCCGAGCCCTGGGTCGGGC

>3642333|20
GTCCGAGCCCTGGGTCGGGC

>3642389|20
GTCCGAGCCCTGGGTCGGGC

>3642445|20
GTCCGAGCCCTGGGTCGGGC

>3642501|20
GTCCGAGCCCTGGGTCGGGC

>3642649|20
GAAGTGACGGCGGTCACTTC

>3642697|20
AAAGGTGTCAGGCCACCTTT

>3643663|20
TGATTTTCTATAGAAAATAA

>3644124|20
TATCCGACAAGTATCCGATA

>3644171|20
ACTTATCCGCCCGGATAAAT

>3645601|20
GACCGCCCGCCCGGCCGGGC

>3645839|20
CGGCGGGCGCCCGCGCGCAG

>3646252|20
CGCCGCCGCCGCCGCCGGCG

>3646266|20
CCGGCGGCGCACGCCGCGTG

>3646805|20
TTCCAAGCTTGACCCTGGAA

>3650034|20
TATCTGACCAAGGTCTGATA

>3651613|20
CGTGGCCGCCGGCGGCGGCG

>3653384|20
TAAATATGTAAATACATTTA

>3653541|20
TAAATATATGTATTTATATA

>3653613|20
CGGGCCAACGGGCCGGCCCG

>3654004|20
ATATATATATGTATGTATAT

>3654005|20
TATATATATGTATGTATATA

>3654048|20
CTTCCAATAATTAGAGGAAG

>3659189|20
TAACCGTGATCTCATGGTGA

>3660780|20
ATGCTTATGTCCATTAGAAT

>3661149|20
ACCTACTTGGACAATAAGGT

>3663784|20
AACTAACTGAACCGTTGGTT

>3664397|20
ATATAGTTATGTAACACTAT

>3665495|20
TGCCTTTTGTCCAAAAGAAA

>3665518|20
ATTTATTTGCCCATAAAAAT

>3668039|20
CTCTTGAGAGGTCTGTAGAG

>3668812|20
TATTTAATATGTTTTGAATA

>3668985|20
TAGCAACTTCAAAATAGCTA

>3669557|20
TTTTAAAACTTGTTTTTAAA

>3670568|20
GAAGTGACTGCGGTCACTTC

>3670801|20
GCCCGAGGCTGGGCTCGAGC

>3671052|20
GGGTGCGCGCGAGCGCACCC

>3671928|20
GGTTCTTTTTCAAAATATCC

>3672945|20
TGGACTAACTAGTTTGCCCA

>3673383|20
CGCTCTGCGCGCGCAGATGG

>3673444|20
TGTCCGGTGTGCACCGGACA

>3673630|20
TGGGGCTATAAATACCCCAA

>3674391|20
AGGAGAAGAAATCTTCTTCT

>3675040|20
GACCTTGGTGAACCAAGTGC

>3675180|20
ATGACTCCCGAGGAAGTTAT

>3677047|20
TTCTCCTCATATGAGAAAAA

>3677438|20
TAAAAGGAGAACACATTTTA

>3679435|20
ATTCTAAACAAGTTTGGGAT

>3681164|20
TGGACTAACTAGTTTGCCCA

>3681577|20
CGCTCTGCGCGCGCAGATGG

>3681638|20
TGTCCGGTGTGCACCGGACA

>3681805|20
TGGGGCTATAAATACCCCAA

>3681863|20
CAACCTCTTACAAGAGCTAG

>3682442|20
TAATTTCTCTTGAAAAAATA

>3682965|20
TTGCGCTATAAATACCCCAA

>3683549|20
CCTTCCGAGCCCCCGGATGG

>3684505|20
TTCATTCCTGCGGGAATGGA

>3687965|20
CATTTTACGGTCGTAAGGTG

>3688876|20
TGTCCGGTGCACACCGGACA

>3689090|20
GCGAGTTCTGGAGACCGCGC

>3689129|20
TGTCCGGTGCACACCGGACA

>3689233|20
TGTCCGGTGCACACTGGACA

>3691051|20
ATTCCAAACTTGGTTAGAAT

>3693442|20
TTTTTCTCATATGAGGAGAA

>3696786|20
CTAGCTCTTGTAAGAGGTTG

>3696844|20
TTGGGGTATTTATAGCCCCA

>3697010|20
TGTCCGGTGCACACCGGACA

>3697224|20
GCGAGTTCTGGAGACCGCGC

>3697263|20
TGTCCGGTGCACACCGGACA

>3697860|20
CATGACACCTTGGCGTCATG

>3698533|20
ATGCCGTAGTACTACATCAT

>3699412|20
TACTGTCCACTTGTACAGCA

>3700178|20
ACATTTTTTATAAAAAAAAT

>3700180|20
ATTTTTTATAAAAAAAATAT

>3701074|20
TCTTTTGCTGCTGCAGAAGA

>3701396|20
CGACCCGCATGTGCGCGTCG

>3702489|20
CGCGGGGTCCCGACCCGGCG

>3703042|20
CGGCCGCGCCAGCGTCGCCG

>3703746|20
GCCGGATCTCCAGCTCCGCC

>3704149|20
ATAGTAGCAGCTGTTACTAT

>3704973|20
ACTTTTAGAGCTCCAAAATT

>3707009|20
GAACAATCAACTTATCGTTC

>3708224|20
ATTTTTTTAATAAAAAAAAT

>3710831|20
CCCCCGCCTCGTGGCCGGGG

>3711192|20
AAAGCAGCAAATGCTATTTT

>3713014|20
TGTTTTCCCTCGTGTAAACA

>3714159|20
TTTAAATCAAATGTTTTTAA

>3714592|20
CCCGGAGGCGTGCCTCCACG

>3715577|20
AAAAGATCTCAAGATTTTTT

>3717494|20
CGGACACTGTCCGGTGCCCG

>3717567|20
GCACCGGACATGTCCAGTGC

>3717577|20
TGTCCAGTGCACACCGGACA

>3722067|20
ACTAATCGAGATTGAGTAGT

>3723900|20
TAACTTTCCTAGGAATATTA

>3724323|20
CTTGGCTGTGTACAGCCAAG

>3724587|20
TGTCCGGTGTGCACCGGACA

>3724670|20
CGGGCACCGGACAGTGTCCG

>3726590|20
ATGGTAAAGGACCTTAGCAT

>3728098|20
CGGACACTGTCCGGTGCCCG

>3728181|20
TGTCCGGTGCACACCGGACA

>3728877|20
TTTTAAACTCTACTTTATAA

>3729025|20
ATTTTTTTTCAAAGGAAAAT

>3729506|20
TATAACTTAAATAAATTATA

>3730007|20
ATACTACATTTATCTTGTAT

>3731608|20
TTAGTTTTTAAAATATCTAA

>3733038|20
CTTAGCTAAGTTTTGCTAAG

>3734979|20
CCGCCGCACTGGCGCTGCGG

>3735413|20
GTCGCGTCGCGCCACGCCAC

>3736394|20
CACTCACGCGTGCGTGCGTG

>3737368|20
CTGGTTGTGGTCACGACCTG

>3737499|20
TAGCTGCGCGCGCGCATCAA

>3737783|20
GCTGCGGGACTTCCTGGAGC

>3737876|20
GCTGCACCTGCAGCAGCAGC

>3737996|20
CGGCTCCGGCTCCGGCTCCG

>3738207|20
TCCGACTCGGACGAGTCCGA

>3738210|20
GACTCGGACGAGTCCGAGGC

>3739728|20
CGTACGTACGTGTACGCAGG

>3739736|20
CGTGTACGCAGGCGGAGACG

>3741026|20
TTACAAACTGCAGTTTTGAA

>3741288|20
TTAGAAACCATGGTTTTTAA

>3741962|20
GAGCGCGCGCTCTCGCCCTC

>3742569|20
AATATATGTGAACATATGAT

>3742694|20
ATCATAAAAAATTAAATGAT

>3742742|20
TAATTTTTTTAAAAAAATCA

>3743342|20
TACAAAATTTGAATTTTAAA

>3743490|20
TGAAAAATTCAAATTTTAAA

>3743630|20
TTCAAAATTCAAATTTTAAA

>3743641|20
AATTTTAAATTTTTTAAATT

>3743895|20
GTTCAATATATAAATTGTAC

>3743940|20
AGTTGAAAACTTTTTCATTT

>3744941|20
CGTGCAAAAATTTTTTCCCG

>3745850|20
GTTTTATTCATAAACAAAAC

>3747330|20
ATCAAGCGATCTAGCTTGTT

>3748653|20
CCTGGCGCCTTGTCGCGAGG

>3749689|20
TTGGGGTATTTATAGCCCCA

>3750671|20
TACCATTTTTGAAAATACTA

>3751059|20
GCCCAAGCCCAGCCTCGGGC

>3751232|20
AAAGGTGGCCTGACACCTTT

>3751284|20
GAAGTGACCGCAGTCACTTC

>3753687|20
TTCAGCTTCGGGAAGCCGAA

>3754049|20
AAGTAAAAAGTTTTTGACTT

>3754057|20
AGTTTTTGACTTCCCAAACT

>3754326|20
TCAACTGTTTCAAAAGCTGA

>3754453|20
TTTTCAAGAGTTTTTTAAAA

>3756552|20
CTCTGTTGGAGCCAGCAGTG

>3758521|20
GTGTTATGGCTCCATACCAC

>3759092|20
TGGATCCGATGTGGGATCCA

>3759367|20
CACTGAAGGTGCCTTTATTG

>3759412|20
CGGCAGCCCCTGTGCTGCAG

>3759718|20
TTTAACCTTGGACGGTGAAA

>3760006|20
ATTATATGCCTGAAAATAAT

>3760553|20
TTCAGACCAGCTTGTCTGAA

>3760597|20
AGCAATATGGTCTTCTTGCT

>3763136|20
ATTCCAAACTTGTTTAGAAT

>3763989|20
AATATCGCCGAGGAGATGTT

>3767264|20
CCCCCAAAAGATTGTGGTGG

>3770972|20
ATGCTTATGTCCATTAGAAT

>3771341|20
ACCTACTTGGACAATAAGGT

>3773204|20
TTACAAAAAGATTTTTGCAA

>3773294|20
TGAAATCAATATTGGTTTAA

>3773789|20
GAATTTCATTTATCAAATGC

>3773961|20
AAGAATCGCTCGCTATTATT

>3774147|20
CACCGGGACTGGTCCGGGTG

>3774268|20
CACCCGAACTTGTTCCGGTG

>3776174|20
ACTAATCGAGATTGAGTAGT

>3778007|20
TAACTTTCCTAGGAATATTA

>3778430|20
CTTGGCTGTGTACAGCCAAG

>3778713|20
TGTCCGGTGTGCACCGGACA

>3778796|20
CGGGCACCGGACAGTGTCCG

>3781316|20
TAGTTTCAATTTCAAAACTA

>3781827|20
CTTGGCTGTGTACAGCCAAG

>3782110|20
TGTCCGGTGTGCACCGGACA

>3782193|20
CGGGCACCGGACAGTGTCCG

>3784709|20
TAGTTTCAATTTCAAAACTA

>3786749|20
GAACGAGATCAATCTTCTTC

>3786962|20
ACTACTCGATCTCGATTAGT

>3787549|20
AACTCTTTTTACAAAGACTT

>3788574|20
AGCATACATGTACTTATGCT

>3789558|20
CTTGGCTGTGTACAGCCAAG

>3790319|20
AGCAAGAAGACCATATTGCT

>3790363|20
TTCAGACAAGCTGGTCTGAA

>3790910|20
ATTATTTTCAGGCATATAAT

>3791198|20
TTTCACCGTCCAAGGTTAAA

>3791504|20
CTGCAGCACAGGGGCTGCCG

>3791549|20
CAATAAAGGCACCTTCAGTG

>3791823|20
TGGATCCCACATCGGATCCA

>3793115|20
TGGACTAACTAGTTTGCCCA

>3793215|20
GGGGCAACCGAGGTCACCCC

>3793368|20
TGTCCGGTGTGCACCGGACA

>3793621|20
TGTCCGGTGTGCACCGGACA

>3794533|20
TTATAATCTAAAGAGTCTAA

>3794673|20
GAGGAGAACATTTTCTTCTC

>3796525|20
GCACTTGGTTCACCAAGGTC

>3796777|20
TTTGGGCGACCTCGTCCGAA

>3797863|20
TGGGGGTATTTATAGCCCCA

>3803086|20
TGGACTAACTAGTTTGCCCA

>3803186|20
GGGGCAACCGAGGTCACCCC

>3803339|20
TGTCCGGTGTGCACCGGACA

>3803592|20
TGTCCGGTGTGCACCGGACA

>3803741|20
TGGGGCTATAAATACCCCAA

>3804497|20
AGGAGAAGAAATCTTCTTCT

>3806454|20
TCATGATCACATGATCTTAA

>3807146|20
TTCTCCTCATATGAGAAAAA

>3807805|20
AGAAACCTTAAAGGGATTCT

>3809537|20
ATTCTAACCAAGTTTGGAAT

>3809814|20
TGGGTACCCTCGGGGATCCA

>3811281|20
TGGACTAACTAGTTTGCCCA

>3811381|20
GGGGCAACCGAGGTCACCCC

>3811534|20
TGTCCGGTGTGCACCGGACA

>3811787|20
TGTCCGGTGTGCACCGGACA

>3812689|20
GCTACCAAAGCCTTGGTGGC

>3812894|20
CGTGTAGAAGTTCCTACTCG

>3813474|20
CTGCCCTCGGACGAGGGCAG

>3814748|20
TTTGGAAGCCTGGTTCGAAA

>3814818|20
CAGATAGAAAGTTCTTACTG

>3816375|20
AACAAAATTTAAAATTTATT

>3816381|20
ATTTAAAATTTATTTTGAAT

>3817317|20
AGTGCCATGACCATAACACT

>3817599|20
CGAGTACCAGGTGGTACTCG

>3818006|20
AATCAAACTAGAGCTTGATT

>3818008|20
TCAAACTAGAGCTTGATTGA

>3818691|20
TGAGCTGAACTTTCAGCTGA

>3818705|20
AGCTGAGCTGAACTTCAGCT

>3818710|20
AGCTGAACTTCAGCTGAGCT

>3818759|20
AGCTGAGCTGAACTTCAGCT

>3819026|20
AACCGGCCCTAGGGGCGGTT

>3819854|20
AACGATTTGTTCATATCTTT

>3820208|20
AGGGCAATAGATCTTGCCAT

>3820490|20
ATGAGCTTGCTCAAACTCAT

>3820653|20
TTTCAATTGAGCAAATTAAA

>3821783|20
GTCGATCCTTTAAGATTGAC

>3822030|20
AACTTAAAAGATTTTACCTT

>3822612|20
AGGTTGCTAAATAGGAAACT

>3824430|20
ATTCAAAATATATTGTGCAT

>3824762|20
TTAAATTCCTTGCAATATAA

>3825611|20
GCATCTAGGCTCTTAAATGC

>3826097|20
CCAACGTTATCTAAAATTGG

>3827001|20
CATACTTTGACCCAAATATG

>3827536|20
AATCAAACTAGAGCTTGATT

>3827538|20
TCAAACTAGAGCTTGATTGA

>3828218|20
AGCTGAGCTGAACTTCAGCT

>3828482|20
AACCAGCCCTAGGGGCGGTT

>3829322|20
AAAGATTTGTTCATATCTTT

>3829772|20
ATTTAAATGGCTATTTAAAT

>3829779|20
TGGCTATTTAAATATATCCA

>3829910|20
CTCCAAATAATAATTTAGAG

>3829932|20
TAAAATTTAGATAAACTCTA

>3830066|20
GTTATTATTAAAAGAAAAAC

>3833607|20
TTTACCTAGTTCATGGTAAA

>3834186|20
CAATGCAGCTGGCTGCTTGG

>3835345|20
GCCAGCTTCTCGGAGGTGGC

>3835608|20
ATCCTCTATATATAGAGTTT

>3836015|20
CAGCGCTCTTCATATCGCTG

>3836396|20
CAACGGGTACATATCCGTCG

>3837404|20
TTGCAAATTTCAAATTACAA

>3837448|20
TTTACAGTTCGAACTGCACA

>3837661|20
GGCACAAATACAATTGTCCC

>3839634|20
AGGTATTTGCCCACATAACT

>3839769|20
CAAATTTCATTTGCAATTTG

>3839974|20
ATCTTCTTCTGGAAGTATAT

>3840149|20
TTCATAGAAAGTTCCATAAA

>3840266|20
ACGATGACATCTGTCAAAGT

>3843226|20
TAGTGAAAATTTTCTCACAA

>3844131|20
AAAGGTGGCCTGACACCTTT

>3844331|20
GCCCGACCCAGGGCTCGGAC

>3844387|20
GCCCGACCCAGGGCTCGGAC

>3844443|20
GCCCGACCCAGGGCTCGGAC

>3848050|20
ACCAGTCTACCTAGACTGGT

>3848818|20
CGGCATACCGAGGGATGTCG

>3849609|20
TCTCACGCCTCGGCGAAAGA

>3849695|20
GCCCTCGGGAACCTGAAGGC

>3851103|20
CTGTTCGCACCTGCGAAGGG

>3854814|20
AAAGGTCGACATCGGCATTT

>3856414|20
TGGCAGTGGTGCCCCTTCCA

>3856942|20
TGAAATCATATTTGTTTTCA

>3856969|20
AGTCGGATTCGAATTCGAAT

>3858214|20
TTTTTTTCTACAGAAAATTA

>3858311|20
GGGGGTAAGAACATAACCCC

>3858895|20
CCCCGAGGATGTCGCCGGGG

>3860070|20
CTAAGAAATCCATTGCTCAG

>3860162|20
AAAGCCCTGGACAAGGCTAT

>3860531|20
TTAAGCCATCAATGACTTTA

>3860620|20
TTAAGTCGTCGCCGACTTAA

>3860709|20
TTAAGTCGTCGTCGACTTAA

>3860798|20
TTAAGTCGTCGTCGACTTAA

>3860887|20
TTAAGTCGTCGCCGACTTAA

>3862710|20
CTTGAGGTGCTCGCCTCCAG

>3866284|20
CTCGGCGTCGGGAGTCCGAG

>3866667|20
CGGGCGACTCCACTCTCCCG

>3868301|20
TCCGATCCTGCAGGCTCGGA

>3869680|20
GATCGCCTTCCAAGGGGGTC

>3870600|20
TGGCCCCTCGGGAGGGTTCA

>3871270|20
CCGTACACCCCGGGCTACGG

>3871605|20
GTTGGCGGTGAAGCGCCGAC

>3871856|20
AGCGAGTGCTAACACTCCCT

>3872204|20
AAAGGTGGCCTGACACCTTT

>3872256|20
GAAGTGACCGCCGTCACTTC

>3872460|20
GCCCGACCCAGGGCTCGGAC

>3872572|20
GCCCGACCCAGGGCTCGGAC

>3873816|20
TATTTAGAGCGATTTAAATA

>3873950|20
TAAAAGGCAACTTCCTTGTA

>3873993|20
TTATTTACTACAGGAAATAA

>3875013|20
GGCAAATGTATGTATTTGCC

>3876056|20
CTTATTCAATTTTGAATAAG

>3876596|20
TTTGATGCAAATCCATCCAA

>3877025|20
ATAGTGTAAAATTATACTAT

>3878724|20
GCACCCGCAGCCGCGGCTGC

>3879484|20
CCCACTTTGATCAAGGTGAG

>3880162|20
AATACATGTGTATAAGTATT

>3882484|20
GCTTTCCCCAGGTGGCAAGC

>3884088|20
TAGTTATAAGGTAACAACTA

>3888705|20
GTAATTATACTTATAGTTTC

>3888901|20
AAATGATATGTATATAGTTT

>3889082|20
GCAGTGCGGGGCGGCACCGC

>3889113|20
GGCTGCACCACGCTGCCGCC

>3890609|20
GAGACCGTTAGAACAGTCTC

>3890765|20
CGATATACATGTGTATAGAG

>3895227|20
TTTATGTTTATAAAGAAAAA

>3895229|20
TATGTTTATAAAGAAAAATA

>3895495|20
TGTTTACCAGATAGTAGACA

>3895644|20
AATCGCGATTAATCACGAGT

>3895649|20
CGATTAATCACGAGTAGTCG

>3896828|20
TTCAAATAGTTCTATTAGTA

>3896869|20
ACCATTTTATGTAGTATGGT

>3898075|20
CATGCAGTTGAAGCTGCAGG

>3899170|20
CAGGATCTATGTGGATCATG

>3900492|20
TAAAATATACTTACACTTTA

>3902481|20
ATTATACCCGCGGGTTTATT

>3902935|20
CATACCCACCAGTGCATATG

>3903053|20
GTGGCTCTATTTAGAGCATC

>3904803|20
TCTTTTATTGTAAGAAAATA

>3905986|20
TATATCATAGTTATGTTATA

>3906418|20
ATATACGATGCATCCTCTAT

>3908029|20
AGATAAAACGAGTTTGATCT

>3908158|20
TGGTTTATTAGAATTAAACA

>3908460|20
CCATAATGATGTCATTATAG

>3908626|20
CCATGTCTATTTATATATGG

>3908662|20
AAACATCTGCACAGGTGCTT

>3909145|20
GACCTTGACGTGGCAAGATC

>3910520|20
GTCCATCATCTATAATGAAC

>3911723|20
CCTGTCTCAAATGAAACACG

>3911765|20
AAAATCATGACCATTGTTTT

>3912335|20
ATTTGCTTAGTTATGCAGAT

>3917084|20
AAAGGTGGCCTGACACCTTT

>3920298|20
CTGGGACGACTTGGTCCAAG

>3921682|20
GAGACGGTCAAGGCCGTCCC

>3921834|20
CGGCATACCGAGGGATGTCG

>3922626|20
TCTCACGCCTCGGCGAAAGA

>3925078|20
GGCCTAGCCTCGGCAAAGCC

>3925154|20
CGAAAAGGATCTCTTTTTAG

>3926654|20
GCAACCGGCGCGCCAGTTGC

>3926907|20
ACGGTGCACCCGTGACCCGT

>3927220|20
TTGGAAGGCTGGCCCTCCGA

>3927375|20
TTCGAAGGCTGGCCCCCGAA

>3928026|20
GGGTGCGCTCGCGCGCACCC

>3928110|20
AGCGAGTGCTAACACTCCCT

>3928458|20
AAAGGTGGCCTGACACCTTT

>3931335|20
CGAGATCTGTCCATATCTTG

>3932757|20
TTGAGGAGAAATATTCTCAA

>3933260|20
AGAGCTATGGACAAAGCTAT

>3933665|20
TTAAGTCATTACCGACTTAA

>3934909|20
CGGCGCCGGTTCCTCCGCCG

>3935957|20
GATCTGATCTTGATTCGATC

>3936063|20
CGATCTGGTAGACCAGAGCG

>3936811|20
TGGAACCGAGCTCGGCGCCA

>3937634|20
TGGCGCCGAGCTCGGTTCCA

>3939048|20
TGTAATCAAGTTAGATTACA

>3939241|20
CCCTCGGGTCTACCAGAAGG

>3940395|20
CGGCGGAGGAACCGACGCCG

>3941081|20
ACCCCTTAACTTTAAGGTCT

>3941290|20
GTCGGCGCTTCACCGCCAAC

>3941930|20
TGACAGAGAAGTCAATGTCA

>3945537|20
TGTCCGGTGTGCACAGGACA

>3945547|20
GCACAGGACATGTCCGGTGC

>3946004|20
ACGAATCAAGCTTGATTCAT

>3946172|20
CCAACGGCTCTAGCTGCTGG

>3947783|20
CGCTACCTAGCAAGGTGGCG

>3950175|20
ACTACTCGATCTCGATTAGT

>3951770|20
AGCATACTTGTATTTATGCT

>3952316|20
TTTGGATTCTTGAATCAAAA

>3953020|20
TGTCCGGTGTGCACCGGACA

>3953103|20
CGGGCACCGGACAGTGTCCG

>3956573|20
TTAAGTCGGTAATGACTTAA

>3956977|20
ACAGCTTTGTCCATAGCTCT

>3957480|20
TTGAGAATATTTCTCCTCAA

>3959711|20
CAACGTAGACCTCTTCCTTG

>3963517|20
AATTGTACTTGAGTAGGATT

>3963678|20
TCGACCGAGTTCTCCCTCGA

>3963756|20
GTCCCAAAATTTTTTGGCGC

>3964195|20
TTATTTCCTTTAGGATATAA

>3964845|20
GGACTCCCTTGAGAGAGTCC

>3964935|20
TTGGTTAGGCTCCTAATGAA

>3965458|20
GAAGAACACAAGTGATCCTC

>3965618|20
GGGGGGTATTTATAGCCTCC

>3966749|20
CCGGGTTTGCACCAATCCGG

>3968295|20
TCCGGGCTCGAGGGCTCGGA

>3969457|20
CAGTTTTCTGGAAATAACTG

>3971045|20
CCAATGGGTGTACCCAATCG

>3971508|20
CCCCGAGGATGTCGCCGGGG

>3972772|20
AAAGCCATGGACAAGGCTAT

>3973754|20
AGCAGTTTTGAAATACAGCT

>3974540|20
TGTCCGGTGCACACCGGACA

>3974561|20
TGTCCGGTGCACACCGGACA

>3974575|20
CGGACACTGTCCGGTGCCCG

>3974658|20
TGTCCGGTGCACACCGGATA

>3975917|20
AGCATAAATACATGTATGCT

>3976874|20
CGGACACTGTCCGGTGCCCG

>3976957|20
TGTCCGGTGCACACCGGACA

>3979797|20
ACTAATCGAGATCGAGTAGT

>3981144|20
TCTATATTTGTAAATAGACA

>3981671|20
TATGAGCAACATTTCTCCTA

>3984706|20
ACTACTCGATCTCGATTAGT

>3987552|20
TGTCCGGTGTGCACCAGACA

>3987562|20
GCACCAGACATGTCCGGTGC

>3989817|20
ATCTTGAAGCGCTTAATGAT

>3991595|20
CGGACACTGTCCGGTGCCCG

>3991678|20
TGTCCGGTGCACACCGGACA

>3993792|20
CTCCCTGCAGCTTCAGCGAG

>3995511|20
CGGCGCCTTGGAAGTCGACG

>3998634|20
CCGGGTTTGCACCAATCCGG

>3999013|20
TCAATCTGAACTCATTTTGA

>3999070|20
ATTTTTCTTACAAAAAGAAT

>4002487|20
GTCCGATCGTTCGATCGTTC

>4002499|20
GATCGTTCGTCCGATCGTTC

>4002538|20
GTTCGATCGTTCGATCGTTC

>4002612|20
GATCGTTCGTTCGTTCGATC

>4002748|20
GATCGTTCGTTCGTTCGATC

>4002884|20
GATCGTTCGTTCGTACGATC

>4002969|20
GATCGTTCGTTCGTCCGATC

>4003407|20
AAGTTGAGCACGCTTAACTT

>4003946|20
AAGTTGAGCACGCTTAACTT

>4004796|20
TCAAAAGAAAATGCTTTTCA

>4005916|20
ACTAGCCTCCTGGGACTAGT

>4007742|20
ACTAATCGAGATCGAGTAGT

>4009942|20
AAAGGTGGCCTGACACCTTT

>4010142|20
GCCCGACCCAGGGCTCGGAC

>4010198|20
GCCCGACCCAGGGCTCGGAC

>4010254|20
GCCCGACCCAGGGCTCGGAC

>4013778|20
AGCTCTTAATGTTAAGAGCT

>4014408|20
TGTGGTGCGTGCGCTCCAAA

>4016833|20
TGTCTTTCTCAAAATAGACA

>4017064|20
TAGATACATCAATATATGTA

>4019342|20
CTTTACAGAAATCAGTAAAG

>4019442|20
CTAACAGGTCAACATGTCAG

>4020299|20
ATAGACAAGAGCAAGTCTAT

>4020364|20
AAAAAAACGATCTTTTTTTT

>4020365|20
AAAAAACGATCTTTTTTTTT

>4020495|20
TGAAGGAGTGGACTCCTCAA

>4020820|20
ATTGGACCAAATGCTCCTAT

>4021529|20
ACTTGTCAAAATTGACAACT

>4022385|20
TTTCGTGACCAGTCAAGACA

>4023588|20
CGCCGGGGAGCTCCACCGCG

>4025399|20
TGTTGCATTGCAATGTGACA

>4027181|20
AAAGGTGTCAGGCCACCTTT

>4027529|20
AGGGAGTGTTAGCACTCGCT

>4027613|20
GGGTGCGCGCGAGCGCACCC

>4028264|20
TTCGGGGGCCAGCCTTCGAA

>4028419|20
TCGGAGGGCCAGCCTTCCAA

>4028732|20
ACGGGTCACGGGTGCACCGT

>4028985|20
GCAACTGGCGCGCCGGTTGC

>4030485|20
CTAAAAAGAGATCCTTTTCG

>4030561|20
GGCTTTGCCGAGGCTAGGCC

>4033013|20
TCTTTCGCCGAGGCGTGAGA

>4033805|20
CGACATCCCTCGGTATGCCG

>4033957|20
GGGACGGCCTTGACCGTCTC

>4035342|20
CTTGGACCAAGTCGTCCCAG

>4037586|20
ATTATAAAACATTTTTTTAT

>4037648|20
TTCAAGTCTCTAAACTTGTA

>4038367|20
CTTTTGTACTTGGACAACAG

>4039796|20
GCATTTTTTTTAAAAGAAGC

>4040178|20
GATTGATCTGGAGATCCTTC

>4040940|20
TTTGGATGTAGACATCCATA

>4042560|20
AACACAATTTGAATTGTGAT

>4042714|20
GCATATTTGCCCATGTATGC

>4043046|20
CACTAGATGTGCAAGTAGTG

>4043626|20
CTGAATTTTGGAAACTTCAG

>4045066|20
GACTTCCTCCTGAGCAGGTC

>4046591|20
AATTCAAATCAATTTGAATT

>4047565|20
TCAAATTTTTTAAATTTGGA

>4047638|20
GGTAAACCGACCGGTTTACC

>4048478|20
AATAGTGTTAGAGCACTAAT

>4049112|20
TTATAGGCTAGACCCTATTA

>4049264|20
CTCATCAAGTCCTGTATGAG

>4049320|20
CGCCTGGCCGGGGCGGGGCG

>4050341|20
AAAAGAGCTAGAGCACTTCT

>4050999|20
TTGTCTTTTCTAAAATACCA

>4052101|20
CTGCGCGTCCGGCGGCGCAG

>4053209|20
GACACGGCCCTGGGCATGTC

>4053650|20
ATGCCGCTCAGGTGCGGCGT

>4053944|20
GCGTAGCTCACGTGCGACGC

>4054476|20
CGCCGTCCTTGACGGCGGCG

>4054670|20
GCGTCGTCCACGGGCGGCGC

>4054706|20
GCGCTCCCGAACGCGCGCGC

>4055997|20
TGTGACAGAAGTCAGTCACA

>4056674|20
TTTTTGTTTTTACAAAAAAA

>4056675|20
TTTTGTTTTTACAAAAAAAA

>4056676|20
TTTGTTTTTACAAAAAAAAA

>4059511|20
CATGCATGCATGCATGCACG

>4062297|20
GCCCAATCACATGATGGCGC

>4063028|20
CTTGCTATTTGAATAGCAAG

>4064161|20
GCAGAAACACTTCTTTCTCC

>4064542|20
ACGAATGACTTGTTATTTGT

>4066032|20
TCCTGTTTACCTAAGAAGGA

>4066873|20
AGCTAAACATGTTTGTAGCT

>4068324|20
TCACTAACTAAAGTTTGAGA

>4070412|20
AAAGGCGACCTGACACCTTT

>4071929|20
CGAGACGGTGCTCCGTTTCG

>4072580|20
ATCCCAGCATCTGTTGGGAT

>4073682|20
CTGGGACGACTTGGTCCAAG

>4075218|20
CGGCATACCGAGGGATGTCG

>4076009|20
TCTCACGCCTCGGCGAAAGA

>4076095|20
GCCCTCGGGAACCTGAAGGC

>4076542|20
GTCGACACCCAGCTGCCGAC

>4078545|20
GGCCTCGCCTCGGCAAAGCC

>4081346|20
ACGGTGCACCCGTGACCCGT

>4081806|20
TTCGAAGGCTGGCCCCCGAA

>4082456|20
GGGTGCGCTCGCGCGCACCC

>4082541|20
AGCGAGTGCTAACACTCCCT

>4082891|20
AAAGGCGGCCTGACACCTTT

>4083608|20
CCCACGTCGCCCGACCTAGG

>4084951|20
AGGAGCGGGAACCAGCTGCT

>4085433|20
GAGTAAGTACTTACGTACCC

>4086090|20
TACAATCTCAAGTGGTTGTA

>4089481|20
ATTTAAAATGAATTTCAAAT

>4089582|20
AAATATCCCTACAGATATTT

>4089623|20
AGTTCTTCTTTAGAAATACT

>4090934|20
TGTCTATTTAGAAATATAGA

>4091128|20
CCTTCATAAACTTCTAAAGG

>4093479|20
TGTCTTGGAGCTCAAAGAAA

>4097304|20
TAAATTTTTATTAAATTTTA

>4097677|20
AAAGGTGGCCTGACACCTTT

>4097729|20
GAAGTGACCGCCGTCACTTC

>4097989|20
GCCCGACCCAGGGCTCGGAC

>4098046|20
GCCCGACCCAGGGCTCGGAC

>4098102|20
GCCCGACCCAGGGCTCGGAC

>4098215|20
GCCCGACCCAGGGCTCGGAC

>4098550|20
AGCGTCCCATCTGGCTCGCT

>4102024|20
CGGCATACCGAGGGATGCCG

>4103297|20
GCCGGAGCCAAGGACCCGGC

>4104922|20
CCCGGCGTCCCGACTCCGAG

>4104955|20
AGCCCGCTCGGGGGCTGGCT

>4104965|20
GGGGCTGGCTTGACGGCCCC

>4106936|20
TTCGAAGGCTGGCCCCCGAA

>4107585|20
GGGTGCGCTCGCGCGCACCC

>4107669|20
AGCGAGTGCTAACACTCCCT

>4108017|20
AAAGGTGGCCTGACACTTTT

>4108069|20
GAAGTGACCGCCGTCATTTC

>4108273|20
GCCCGACCCAGGGCTCGGAC

>4108329|20
GCCCGACCCAGGGCTCGGAC

>4108386|20
GCCCGACCCAGGGCTCGGAC

>4108498|20
GCCCGACCCAGGGCTCGGAC

>4108555|20
GCCCGACCCAGGGCTCGGAC

>4113747|20
CCAATAATCTTGATTATCTG

>4114062|20
ATTAAAAGGCACCATGTAAT

>4115202|20
ATTTCAATTCAAAATGGAAT

>4115541|20
GGTGCCTTCTGGCAGGGACC

>4116111|20
ATGAGTTTTGTAAAGCTCCT

>4116813|20
TTAACAACACCTGAGGTTAA

>4117800|20
TGACGGTCGGTCGATCGACA

>4117939|20
TCCTGTTGACGCCAACGGGA

>4120191|20
CATAACTCTGGACAATTATG

>4121035|20
TGGTAACATTTATGTTTCTA

>4121563|20
GGGGTCACCCAGGTCACACC

>4122230|20
ATCTATATATCTTTATATAT

>4122233|20
TATATATCTTTATATATCTA

>4123364|20
CCTCTCTATATAAGGAGAGG

>4124299|20
ACAATATTTTGAAACATTGT

>4124963|20
TAAATTATATATATATATTA

>4125522|20
CGCGCTCGCCTGCGCGCCCG

>4125533|20
GCGCGCCCGCCCGCGCGCTC

>4125534|20
CGCGCCCGCCCGCGCGCTCG

>4125546|20
CGCGCTCGCCTGCGCGCCCG

>4125553|20
GCCTGCGCGCCCGCTTAGGC

>4125682|20
CGCCTAGGCGCGCCTAATCG

>4126854|20
CCTCGTCGGCCCAGACGGGG

>4127174|20
CTCGAGCACCCGTGCCCGAG

>4129079|20
CTCTGATGGTCCCAACAGCG

>4129204|20
GCGTGAAGAGGTCCTCACTC

>4130104|20
ACGGGGGCCAGGCCCCACGT

>4130393|20
ATGGGGGCCCAGGCCCACAT

>4132133|20
CCAGCCGGTCCACCGGGCGG

>4132139|20
GGTCCACCGGGCGGAGGGCC

>4132944|20
GAAATTGGTGGACCCATTGC

>4134417|20
CTACCTTCCTGGGATGGGAG

>4139600|20
AGCCCCTTGCCCTAGGGCCT

>4139658|20
GGGACCCAATCTTAGGGCCC

>4139900|20
CCTAGCCCCACGGGGCTTTG

>4140926|20
CTCTATATTTCAAGATAGGG

>4141296|20
AATACCAAAGATTTAGTGTT

>4145117|20
CATATATTGCACAATTCATG

>4146012|20
CAGGTTTGACGTTAAACTTG

>4147137|20
TGGTAAGAGCTCTTTTATCA

>4149175|20
GGTCGAGAAAATCCTCGAAC

>4151944|20
TCATTTTTGAACTAAAATTA

>4152123|20
TCCTCTCGCGTGCAAGAGTA

>4152826|20
TAAACATTTCCAAATCTTTA

>4153012|20
CAGAAATATATATATTTTTG

>4154683|20
GAGTTAAACAAGTTTGACGC

>4159029|20
CCTCCTTCGGCCGCAGGCGG

>4163872|20
ATAAGGCCCCTGGGCCAGAT

>4164520|20
CCGAGTGTCCGGGCACCCGG

>4167652|20
CCAACGTGCCCGGACGGTGG

>4168933|20
CGCGCCGCGTGCTCCGCGCG

>4169817|20
CGCGGCTCCCTGGCGGCGCG

>4171126|20
ATTAATTTAAATAATTTGAT

>4171321|20
GAATGGAAGAACTTCCTTAC

>4171556|20
TTTTGTCCACATGGTGAAAA

>4177584|20
GCTCGTTATGTAGAACGAAC

>4178624|20
TGTCTCTATAAAAAGGGACA

>4180422|20
ACTGATGCATTTGCATCTAT

>4180585|20
TCATTTAAAGTTTTCAAAGA

>4181620|20
GAAGTTGTGGGCACAATGTC

>4181704|20
GATTTGGCTAAAACAAAATC

>4182037|20
AATGTGTTTGAACACGCATT

>4184316|20
AATTGTTTTTGAAATCATTT

>4185369|20
TAACGCGCTTGAATGCGTTA

>4186851|20
TACTAGCACTAGTACTAGAA

>4187370|20
TATCTGATATGTATCCAATA

>4187462|20
AACTCAACCGTGGTTGTGCT

>4188633|20
ATACATATGTGCACATGCAT

>4188952|20
TCTTTATATATATATATACA

>4189219|20
ACTCATTGGTTCCTCTGAGT

>4189315|20
ACGAGTAAAGATCTGCTCGT

>4191788|20
CTTGCCTAACCTTAGGTATG

>4192013|20
TAATTTTAGTTCAAAAATGA

>4192994|20
GGTACATTTCCAATTGTTCC

>4193589|20
GATCCTTGCTGGCAACAATC

>4193750|20
CGTGGGTATAAATATCAACG

>4193968|20
TTCTAGCAACTTTTCTAAAA

>4194296|20
TATCTGTCTAGAGATAGTTA

>4196851|20
GGGCCGGGCCAGCCCGACCC

>4200614|20
GCACCGGACATGTCTGGTGC

>4200624|20
TGTCTGGTGCACACCGGACA

>4203469|20
ACTAATCGAGATCGAGTAGT

>4207182|20
GAGCAAATGAGCATTTGAGC

>4207992|20
TCCCGATTACTTCCTCGGGA

>4207997|20
ATTACTTCCTCGGGAGTCAT

>4211505|20
AGTGAGATCCCGAGCTCGCT

>4212347|20
CTCTTATGAAATCTTCAGAG

>4214136|20
ATAGGTCGCTGGCGAGCCAT

>4215782|20
CGATCCACCCTGGTGCACCG

>4216006|20
AAAAAGGTTTGACCCTATTT

>4216231|20
AATTCTTTTGGAAAAAAACT

>4216244|20
AAAAACTTTTCAAAGTCTTT

>4216506|20
TTTTTAAAAACTTTTTGAAA

>4216507|20
TTTTAAAAACTTTTTGAAAA

>4217398|20
AAATATTCTCAAGATTCTTT

>4218752|20
ACATCCCCAAATGGACATGT

>4225350|20
TAAAACATTACATTGTATTA

>4226328|20
GAAACCTTTCAAAGGGTCTC

>4226688|20
TTGAGCATTATAATGCTCCA

>4230467|20
GCTCTGTTTCCAACCTGAGC

>4231754|20
ATAGTCCTTAGAACGACCAT

>4232210|20
ACTTGATGATTTTATAAAGT

>4233342|20
TTTTGTTTTCCAAAAAAAAA

>4233936|20
ACTAGCCACCTGGGACTAGT

>4234045|20
GATCCAAAAGTTTTTGAGTC

>4234313|20
TCCACACCATGTGGAATGGA

>4235369|20
TCGTGTTTTGAAAAACTCTA

>4235674|20
TAGATCACAAATTAGATCTA

>4236680|20
TCAAAAGAAAATGCTTTTCA

>4237204|20
TTTTGTTTTCCAAAAAAAGA

>4237796|20
ACTAGCCACCTGGGACTAGT

>4237921|20
AGCCGTTGCACGCACCGGTT

>4239276|20
ATCTTATCTTTATCTAAGAT

>4242193|20
ATCAATTGAAGTTATTTGAT

>4242488|20
CAGACAGATTCATCTATGTG

>4242632|20
AACAAGATTTAAATCATATT

>4243188|20
TCAACCATTTAAATAGTTGA

>4243676|20
TTAAACATGTGCAAGTTTCA

>4244187|20
CACAATGGCTTGCAATTCTG

>4245514|20
ATTATATATATATATATATT

>4249946|20
TCATTTCTTCCAAGCAAAGA

>4250132|20
CGAGCTCCACATGGTTCTCG

>4252484|20
CATCAGTCAGTTAACTGGTG

>4253006|20
TTTGATGTTTTAATATGAAA

>4253473|20
TATTCTTATAAATAAGTGTA

>4253559|20
AATATTCCATTTGGCATGTT

>4254568|20
CAATATGTCTTGATATGTTG

>4254751|20
TGTCTGGTGCACACCGGACA

>4255177|20
TTTATATATTTATATATGTA

>4255472|20
AAATGGCCCGGGGACCATTT

>4256163|20
TGAAACCACTTGTGGAATCA

>4256504|20
ACTTAGGAATGTTAATAAGT

>4257227|20
CATCAATGTAAACTATGATG

>4257989|20
TCTAGCATATTTATGCATGA

>4258159|20
CTTCGGCGGATCAGTCGAAG

>4258186|20
TCCTATGTCAAGACATAGCA

>4258911|20
TTCAGGCAAGCTGGCCTGAA

>4258938|20
CCAGAAAAATGTGTTTTTGG

>4260941|20
GTGGTGTGGAGCCACAATAC

>4262253|20
AATATCTTTACAAAGATAAT

>4262778|20
AATGAATTTCAAATTTCATT

>4263456|20
GTCCGATCGTTCGATCGTTC

>4263468|20
GATCGTTCGTCCGATCGTTC

>4264089|20
CTATCTAGGCCCTTAAATAG

>4266287|20
CGGACACTGTCCGGTGCCCG

>4266370|20
TGTCCAGTGCACACCGTACA

>4267755|20
CAGAAAGCTTCAGCATTCGG

>4269250|20
CATCAATGTAAACTGTGATG

>4269466|20
ATGTATCCCATGATATACAT

>4270287|20
CTCTAATTGCTCAATTTTAG

>4272676|20
TATCTGGTGTACACCAGACA

>4273042|20
AAATGGCCTGGAGACCATTT

>4273935|20
TCCGCCTCGCCCGAGCCCGA

>4274154|20
GACAAGACCGTGGTCTTGTC

>4274440|20
TCAGGCGGACCTCCGCCTCA

>4275920|20
CGGACACTGTTCGGTGCCCG

>4276255|20
GTTGGCTGTACACAGCCAAC

>4281269|20
AAGAAAGCATTTCATTTCTT

>4282631|20
CAAATGAAAAGTTTGAATTG

>4283593|20
CGGACACTGCCCGGTGCCCG

>4283928|20
GTTGGCTGTACACAGCCAAC

>4284141|20
TTTCCCTTTCAATAAGGAAA

>4284241|20
ATCCCATAATAATATGGGAT

>4284329|20
CACATTTTTCCAAAAATATG

>4288079|20
AATTAGATTCTAATTTTATT

>4288596|20
AGCGGGAGCCAGCAGCCGCT

>4289168|20
CAGCAGGTCCTGTACTGCTG

>4290018|20
GAGATTAATTCAATAATTTC

>4290297|20
TCCAAACGAGGTGGTTTGTA

>4291015|20
ACTTTATTGCACAATAATGT

>4292205|20
AGTTTTAGCTTGCAAAATCT

>4293177|20
AATTTAAAAAATCCTAAATT

>4293254|20
CGCCCCTTATCTAAGGGGAG

>4293422|20
TTTAATTAATTTTACTTTAA

>4293544|20
ATCTATCTATCTATATATAT

>4293545|20
TCTATCTATCTATATATATA

>4293548|20
ATCTATCTATATATATATAT

>4293549|20
TCTATCTATATATATATATA

>4293551|20
TATCTATATATATATATATA

>4293552|20
ATCTATATATATATATATAT

>4293553|20
TCTATATATATATATATATA

>4294591|20
GTAAATTAAAATTTATTTCC

>4295071|20
CATTTATGCTTGCGTAATTG

>4295491|20
TCTATAGGTGTACATTTAGA

>4295666|20
TCCGCGCCCTAGGGCCCGGA

>4295879|20
CTAAACTAGAACTAGACTAG

>4296118|20
CGCGGACTGTCCGGACCGCG

>4296334|20
CCATGATCATTTGATCAATG

>4296338|20
GATCATTTGATCAATGGATC

>4297061|20
TTGCATTTCCTGAAAAGCCA

>4297459|20
GGCTTTCACAGGCTAAAGCC

>4300400|20
ACTACTCCGTTCAGAATAGT

>4301421|20
CTAAACTAGAACTAGACTAG

>4301660|20
CGCGGACTGTCCGGACCGCG

>4302905|20
TTTGTTTTAAATAATAAAAA

>4303036|20
CCCATCTCGAACGAGAAGTG

>4303166|20
TTAAATATATATATTTTTCA

>4304436|20
ATTTAATATTTATAATTAAT

>4304761|20
TTTTATTTTTAGATATAAAA

>4304959|20
TAATTTTAGTTCAAAAATAA

>4305081|20
TTAGCGGATTCATACGATAA

>4305140|20
TATCTATTTGAATATAGACA

>4305463|20
TAACAGCATACATGCGTTTA

>4305946|20
AGGGTGGAGGACGCCACCAT

>4307002|20
AGGTTGCAACTTTGCAGCAT

>4307491|20
ACTTTTTTTTTAAAAAAAAT

>4307582|20
ACATCTTACAGGTAACACGT

>4307815|20
AATATTACAACTGTAATGTT

>4307973|20
AAAACACCAAATGGTCTATT

>4309419|20
GAGGGATGACCTCATCCACC

>4310016|20
GGTCGGCTGAGCTGTCGACC

>4310392|20
ATCGCGACCGGGGCCGAGAT

>4311396|20
AGTTGTTCTGTATAACCACT

>4311453|20
TTCCATAAAGCTTTCTGAAA

>4312931|20
GGGGCAAATACATTTGGGCC

>4315141|20
ATCGAGCCGCTCAGCTCGTT

>4316879|20
GGCCCGAGCTGGCACGGCCC

>4317663|20
AACCTTGGTGAACCAAGTGT

>4318845|20
CATTTCTAACCTTAGAAGTG

>4319060|20
AAAATGAAAAATTTAAATTT

>4319660|20
GAGGAGAAGATGTTCTCCTC

>4320332|20
AGAAACCTTAAAGGGATTCT

>4321646|20
CCTCAATGGACCAATTAAGG

>4322954|20
AGAGGTGTCAGGCCACCTTT

>4323302|20
AGGGAGTGTTAGCACTCGCT

>4323386|20
GGGTGCGCGCGAGCGCACCC

>4324037|20
TTCGGGGGCCAGCCTTCGAA

>4324256|20
GGATCCCTCTCGGGGTATCC

>4326377|20
TCTTTCGCCGAGGCGTGAGA

>4327320|20
GGGACGGCCTTGACCGTCTC

>4328702|20
CTTGGACCAAGTCGTCCCAG

>4331497|20
TGTTAAAAATATTTATATCA

>4331580|20
TTAAAAAGTATAATTTTGAA

>4331709|20
ACTTGATGATTTTATAAAGT

>4332201|20
ACATTAAAATTTTCTAAGGT

>4332738|20
TCAAAAGAAAATGCTTTTCA

>4333262|20
TTTTGTTTTCCAAAAAAAAA

>4333856|20
ACTAGCCACCTGGGACTAGT

>4334238|20
TCCACACCATGTGGAATGGA

>4335290|20
TCGTGTTTTGAAAAACTCTA

>4335595|20
TAGATCACAAATTAGATCTA

>4336587|20
TCAAAAGAAAATGCTTTTCA

>4337111|20
TTTTGTTTTCCAAAAAAAGA

>4337703|20
ACTAGCCACCTGGGACTAGT

>4337828|20
AGCCGTTGCACGCACCGGTT

>4339545|20
TGTCCGGTGCACACCGGACA

>4340707|20
TTGCACAAGGACTTGTGAGA

>4342391|20
ACTAATCGAGATCGAGTAGT

>4344839|20
AATTTCTAGAGCAAGAGATT

>4348256|20
CAAATGAAAAGTTTGAATTG

>4349222|20
CGGACACTGTCCGGTGCCCG

>4349305|20
TGTCCGGTGCACACCGGACA

>4350171|20
GGGTGCGCTCGCGCGCACCC

>4350256|20
AGCGAGTATTAACACTCCCT

>4350422|20
CTCGCCTCGCCCGAGCCCAG

>4350430|20
GCCCGAGCCCAGCCTCGGGC

>4350517|20
GGCTCGGCCGAGGCCCAGTC

>4350654|20
GAAGTGACCGCAGTCACTTC

>4351198|20
GCCCGACCCGAGGTTCGGAC

>4351274|20
GCCCGACCCACGGCTCGGAC

>4352727|20
AGGCTAATGAACATTAGCCT

>4352860|20
CACAGTTCTGGAGAGGTGTG

>4355476|20
TGTTATTCTCAAGATGAACA

>4356668|20
CACTACATTATAATGTATTG

>4361154|20
CGGACACTGTCCGGTGCCCG

>4361308|20
AACCGTTATGAATTTCGGTT

>4364668|20
ACTAATCGAGATCGAGTAGT

>4366497|20
TAACTTTCCTAGGAACATTA

>4366846|20
AATTTTAATTTATCAAAATT

>4368127|20
TTGGGGTATTTATAGCCCCA

>4368298|20
TGTCCGGTGCACACCGGACA

>4368823|20
TGGGCAAACTAGTTAGTCCA

>4370671|20
AACTCTTCACATGTAGACTT

>4372918|20
TTTTTCTCATATGAGGAGAA

>4373102|20
ACAAGTCTTGGAACCCTTGT

>4373611|20
TTAAGATCATGTGATCATGA

>4374925|20
GCGCTTGGTTCACCAAGGTC

>4376331|20
TTGGGGTATTTATAGCCCCA

>4376499|20
TGTCCGGTGCACACCGGACA

>4377005|20
TGGGCAAACTAGTTAGTCCA

>4380049|20
ACTACTCGATCTCGATTAGT

>4382901|20
TGTCCGGTGTGCACCGGACA

>4382984|20
CGGGCACCGGACAGTGTCCG

>4383923|20
TTCGGGGGCCAGCCTACGAA

>4384262|20
AAGCGTCGCCTGCTTCGCTT

>4384436|20
GACGTGAGCTTGCTGACGAC

>4386484|20
GGCCGAGGGTGCCCTCGGGC

>4387584|20
TCTTTCGCCGAGGCGCGAGA

>4387648|20
CCTTTCAAGTCCTTGATGGG

>4389658|20
GTGGTGATGTCCATCAGCTC

>4390724|20
TCTCGCGGATTTGCTCGAGA

>4391721|20
TGACGAGAAGCTATTCGTCA

>4392344|20
GGCGAGCCAGATGGGACGCC

>4392379|20
AGCCTTAGCTAGCTATGGGT

>4392508|20
GTCCGAACCTCGGGTCGGGC

>4392994|20
GAAGTGACTGCGGTCACTTC

>4393218|20
GCCCGAGGCTGGGCTTGGGC

>4393636|20
TTCCCAGTAAATATTGGTAA

>4393813|20
ATATAAATATGTATTCATAT

>4395191|20
GTTGGCTGTGTACAGCCAAC

>4395435|20
TGTCCGGTGTGCACCAGACA

>4396752|20
TCCTTGTGCAGGGACAAGTA

>4396931|20
AACAGGCTCAAGACCCTGGT

>4397227|20
CGCTACCTAGCAAGGTGGCG

>4398483|20
TTTGTACTTTCATGTAAAAA

>4399103|20
CCTTCATAAACTTCTAAAGG

>4399129|20
ATGTGTTAGGTCTAACCAAT

>4399623|20
TCCGAGCGATTTTGGTCGGA

>4401432|20
TGTCTTGGAGTTCTAAGAAA

>4401821|20
ATAGCATACATGTGTGTTAT

>4402803|20
GTTGGCTGTGTACAGCCAAC

>4403123|20
AACAGTGGATGTCCAGTGGT

>4404772|20
GGCCCGGGCAAGCACGGCCC

>4407100|20
GGGACACTGTCCGGTGCCCC

>4407135|20
GCGGGCCACGTGTCACCCGC

>4409800|20
TTGGGGTATTTATAGCCCCA

>4410088|20
CTTGGCTGTGTACAGCCAAG

>4410353|20
TGTCCGGTGTGCACCGGACA

>4410436|20
CGGGCACCGGACAGTGTCCG

>4411972|20
AAAGGTTTTGGAAATTCTTT

>4412504|20
TTTTGAAATTCACTTGAAAA

>4414663|20
TTCATATATATATATATATA

>4414768|20
GAAAAATGATTTCATAATTC

>4416347|20
GGACATCTCCGTCGATGTCC

>4416389|20
GCCCATGGACCTCCTTGGCC

>4417002|20
CGTAGTGCATGTCCACGACG

>4417105|20
ACGATGTATCCATACATTAT

>4417995|20
TTTGCCGAGTGCCCGACAAA

>4418408|20
TTTTCGACGGTCGTCGAGGA

>4418903|20
TAGTTATGTGTAGATAATTA

>4419523|20
TTGGGCTATAAATACCCCCA

>4420897|20
TTGGTCCTCGCAAGAACCAA

>4421208|20
TGCAATGCTCTAGCAATGTA

>4421439|20
TGTCCGGTGCACACCGGACA

>4422012|20
CTAACCAGGGACCTAGTGAG

>4422732|20
AAAGGTGGCCTGACACCTTT

>4424732|20
CGCTCGCATTGAGGCGAGTG

>4425944|20
CTGGGACGACTTGGTCCAAG

>4427339|20
GAGACGGTCAAGGCCGTCCC

>4427491|20
CGGCATACCGAGGGATGTCG

>4428282|20
TCTCACGCCTCGGCGAAAGA

>4430734|20
GGCCTAGCCTCGGCAAAGCC

>4432986|20
GCAACCGGCGCGCCAGTTGC

>4433103|20
GGCGCGTTGGTCAAAGCGAC

>4433700|20
TTCGAAGGCTGGCCCCCGAA

>4434351|20
GGGTGCGCTCGCGCGCACCC

>4434435|20
AGCGAGTGCTAACACTCCCT

>4436534|20
TGTCCGGTGCACACCGGACA

>4436772|20
GAGCAGAAACTTGGCTGCTC

>4436797|20
AAGGCATTTTCAATTGGCTT

>4437670|20
CGCCAAAGTAAAATTTGCCG

>4437839|20
CGGGGATAAGGTTATCCCCG

>4438602|20
AAGTATACAAGTGTATAAAT

>4438806|20
TGTTGTATTGAAATATAATA

>4439255|20
TACAAATGCAGGAATTTATA

>4440344|20
TGTCCGGTGCACACCGGACA

>4440714|20
TTTGTTCATCCATGGACATA

>4441087|20
GTGCCGAACCGGATCGGCCC

>4441487|20
AACTCGACATTTGACGAGCT

>4441692|20
TCCGCGCACGGGCGTGCGGA

>4441885|20
TGCGCGCTTTTACGCGCACA

>4443231|20
AAAAAAGAGACCTGTTCTTT

>4444638|20
TTATACATACGTATTTATCA

>4444709|20
ATGTATTCAAATGGATAGAT

>4445496|20
TCCCGCGCGGGCGCGCACGA

>4445632|20
CACCATGGGCACGCATGGCG

>4447001|20
AGTCGAGTGCCCTCTCGCCT

>4448609|20
ATTAAGTTATTTAACATATT

>4450542|20
GAGAACACACATGTATACTC

>4451853|20
ACTACTTTCTTGATAGAAGT

>4453807|20
CTCGTTTGTCAACAAATAAG

>4453867|20
AAATGGTAATATTAAAATTT

>4453995|20
TTTAAAAAACATTCTTTAAA

>4454154|20
GCCCGAGCCCAGCCTCGGGC

>4454379|20
GAAGTGACCGCAGTCACTTC

>4454993|20
GGCGTCCCATCTGGCTCGCC

>4455764|20
ACGAAGACGAGCGTCGTCTT

>4457080|20
CCGGCTGGCCTGCCAGCTGG

>4457456|20
GAGCTGATGGACATCACCAC

>4458521|20
AGCCTCTCCAAGGAGGCGCT

>4459457|20
CCCATCAAGGACTTGAAAGG

>4460557|20
GTCTCGGCCCTGCCCGAGGC

>4461735|20
AGACCTCCAGGTGGGGGACT

>4462874|20
CCGGCCAGTGGACAGCCCGG

>4463302|20
ACAAACGGAACTCCGGTTCT

>4463561|20
CACCGACTACCTCGTCGGCG

>4464004|20
CCATCCGGGGGCTCGGAAGG

>4464672|20
GCGAGAGAGACCTCTCCCAC

>4464673|20
CGAGAGAGACCTCTCCCACG

>4464701|20
ACGACACACCCGTGTTCCGT

>4466145|20
GCCCGAGCCCAGCCTCGGGC

>4466197|20
GCCCGAGGGTCCCCTCAAGC

>4466378|20
GAAGTGACCGCAGTCACTTC

>4466844|20
CTCGCCCGACCTCGGGCTCG

>4467741|20
TAAAGCCAAACTTGAATTTA

>4468457|20
TGGACCGAGGTCACGGCCCA

>4468993|20
TGGGCCGAGGGCTAGGCCCA

>4469354|20
CCTTGTTTAGATAAAAAGGG

>4470479|20
TGAATACTTGGAGGTCTTCA

>4470790|20
TCCTTTTATAGATGCAAGGA

>4471518|20
GAAGTGACTGCGGTCACTTC

>4471751|20
GCCCGAGGCTAGGCTCGGGC

>4473042|20
AGCCAAAGCCAGCTCTGTCT

>4473178|20
TGTCCGGTGTGCACCGGACA

>4473294|20
TGTCCGGTGTGCACCGGACA

>4473315|20
TGTCCGGTGTGCACCGGACA

>4473336|20
TGTCCGGTGTGCACCAGACA

>4475931|20
GGGCCGACCCCGGCCGGCCC

>4476258|20
GGCCGCCCGCTCGGCCGCCC

>4476391|20
AACCGCCCCTAGGGCCGGTT

>4477061|20
ATTGCTCAACTTTAATCAAT

>4478279|20
ATGGTCGTTCTAAGGACTAT

>4478845|20
GATGGGTTGCTCGACCCATC

>4483663|20
ATCTGAATTTCAGTTCAGCT

>4484930|20
CGGCCCACCCCGGAGCGCCG

>4485264|20
GTCGGTTTTTTATGACCGAC

>4485513|20
ATATATATAGTTATTTATGT

>4485517|20
ATATAGTTATTTATGTATAT

>4488053|20
GCCGTTGGTCCACCCAAGGC

>4488657|20
AATATAATCGAGATTACATT

>4489201|20
ACTTAACAAGTTCGGTAAGT

>4490922|20
ACTACTCGATCTCGATTAGT

>4492779|20
AGTAACTTTCCAAAGTTCAT

>4493509|20
AGCCAAAGCCAGCTCTGTCT

>4493645|20
TGTCCGGTGTGCACCGGACA

>4493760|20
TGTCCGGTGTGCACCGGACA

>4497011|20
TGGCCGCGGTCCCGAGCCCA

>4498922|20
AACTTTTCCGAGGAAAATTT

>4499255|20
AGTCTCCCACCTGGAAGTCT

>4501534|20
CCTTTCAAATCTTTGATAGG

>4502260|20
CGACATCCCTCGGTATGCCG

>4502301|20
GCAAACACCTTGGCGTTCGC

>4503029|20
ACCAGTCTAGGTAGACTGGT

>4503920|20
CCAGCTGGCAGGCCAGCCGG

>4504494|20
GTCATCCCGGGCCTGATGAC

>4505406|20
TCTTCCGCCACGGGGGAAGA

>4505887|20
TCCTTTTATAGATGCAAGGA

>4506621|20
GAAGTGACTGCGGTCACTTC

>4506762|20
GCCCGAGCCGGGGTTCGGGC

>4506854|20
GCCCGAGGCTGGGCTCGGGC

>4508529|20
CTTAATTTTCTAAAATAATG

>4509728|20
ATTTTTTCTAAAGAAAACAT

>4510175|20
CCCTCTCCCCTGGGCGAGCG

>4510188|20
GCGAGCGCTCCAGCGCGGGC

>4510217|20
GCGATATCGCCCGCTCTCGC

>4510463|20
GGCTTGGACGAGTCCAGACC

>4511258|20
TAATAAATTTTAATATAATA

>4511293|20
TTTTTCATGAACATAAAATA

>4511366|20
CGTAACGAATCTACGTTAAG

>4513359|20
TTTAGTTAATTTTAATTCAA

>4513633|20
ACAAAGTTACATAACTTTTT

>4514342|20
ATATATTTAGATTCATATAT

>4514946|20
TAAAAAGTTCTAACTTATAA

>4515764|20
TTTGGCTGGGCGTAGCCAAA

>4516505|20
ATGATTATTTGAATAAATAT

>4516523|20
ATCTCAATATCTATTTATAT

>4517399|20
CGTGTGTGTATATAAACACG

>4518392|20
GTCCTTGCGAGCCCAAGGGC

>4518448|20
TGAATAATACATATTCTACA

>4518839|20
GCATGCATGCACATGCCTGC

>4519713|20
TTCAAAACTGAAGTATTGCA

>4519762|20
ACTTAGCTCTGGACCTCAGT

>4520025|20
AACCAGAGGTGCTTCCGGTT

>4520395|20
TTCATATATATATATATATA

>4520500|20
GAAAAATGATTTCATAATTC

>4523039|20
GAAAGTAATGCACTGCTTTC

>4523773|20
TTCTGATTGCACAAGCAGAA

>4524001|20
TGCAGATCCAGGCATCAGCA

>4524310|20
TTCTAATTGCACAAGCAGAA

>4526685|20
GCATGGGCATCTGTACATGC

>4527224|20
TTTTAATTTGGAAATTGAAA

>4527409|20
AAGAAAGCATTTCATTTCTT

>4529847|20
TGTCCGGTGCACACCGGACA

>4530120|20
GAGCAGAAACTTGGCTGCTC

>4530145|20
AAGGCATTTTCAATTGGCTT

>4530538|20
TAAGCATCAAATGATGTTTA

>4531178|20
GGTGGGATCAGGATCCCTCC

>4533319|20
GAGGGCCGTGCATGGCACTC

>4533767|20
GGAGCTGGGAGCTCACCTCC

>4533888|20
CGGGGCATCCGACTGCCCCG

>4536078|20
CCTGCCAACAAGTTGGTGGG

>4536216|20
TCCTATCCCTGGGGATCCGA

>4536298|20
CAACGAGCCCAGGCTCGCAG

>4537437|20
AGAAAGACCCCGTTCTTCCT

>4538621|20
AGCCTCGACAAGTCGAGCCT

>4539215|20
GAAGATCTTCAAAGGTCTTC

>4539441|20
CAGGCGAGATCTGTCGCCTG

>4539613|20
CAGCTTTTCCTGAAGCGCTG

>4539951|20
CTGGCTCGGCGCCGGACCAG

>4540841|20
GCGGTGGGGGTCCCAACCAC

>4541649|20
CGGCGGCGAGATCGCCGAGG

>4542826|20
GGTGGGATCAGGATCCCTCC

>4543425|20
GAGCCCGCATGTCGGGGCTC

>4544155|20
AAAAACCATACATGGACTTT

>4544710|20
GGCCAAATGGGCAAATGGCC

>4544714|20
AAATGGGCAAATGGCCATAT

>4545027|20
GGCCTTGCAGTTGCAAGCTC

>4546117|20
ACTATTTAAAATTGAATAGT

>4546350|20
ATATATTATAAAAGATATAT

>4547066|20
CATACATCACATGATACATG

>4547881|20
CGATCGCCGGTCGTCGATCG

>4547933|20
CGCGACCCGGTCGGGCGGCG

>4548231|20
CGCTTCGTCAAGGAGAAGCG

>4549067|20
GAGGGGATCGAGATCCAATC

>4549858|20
AGGATTGGAGGTCAGATCCT

>4550117|20
CTGGTGAAGAGCATCAGCAG

>4550373|20
TCTCAGCATGCATGCTCACA

>4554740|20
TGTAAACAGTGCAGTGTACA

>4555124|20
TAGGAGCTAGCTAGCTACAA

>4556174|20
TTTTTTGAGCTCTCAAAGTA

>4556217|20
ACACTATTAGGTGTTAGTGT

>4556649|20
TAATAAAGTATATTTTAATA

>4557409|20
ACAGAGACATCTGTGTGTGT

>4557792|20
TACTTGAAAATTTTTAAATA

>4557869|20
GAGTGTCGGGGCCGACACTC

>4558816|20
TAGCTCACATATGGGAACTA

>4559446|20
AAACTAACAAATGTTTGTTT

>4559448|20
ACTAACAAATGTTTGTTTCT

>4559809|20
GAGTGTCGGCCCCCACATTC

>4559837|20
GCCCAGGTAGCTTCCTGGCC

>4560008|20
AGTGTCGGTCTACCGACACT

>4561505|20
TGTCCGATGCACACCGGACA

>4561799|20
TGTTTGGTGCACACCAGACA

>4561846|20
TTTGGCCAAACTTAGCCAAA

>4562037|20
TCAAATACATGTGTCTATGA

>4562088|20
TGTTGAGTATTTAATCACCA

>4562562|20
TTTAAAACTCTAGGTTTGAA

>4563378|20
ATTCAAAATGAATTTCAAAT

>4563384|20
AATGAATTTCAAATTTCATT

>4563702|20
GTATGCCTCCGGTGTCATAC

>4564113|20
GATCGTTCGTTCGTTCGATC

>4564249|20
GATCGTTCGTTCGTCCGATC

>4564463|20
GATCGTTCGTTCGTCCGATC

>4564905|20
AAGTTGAGCACGCTTAACGT

>4565195|20
GCCGATTCTAGAGATTCGTC

>4565296|20
TCAAAAGAAAATGCTTTTCA

>4565822|20
TTTTGTTTTCCAAAAAAAAA

>4566044|20
AAATGTTTTTCAAAACAACT

>4568276|20
TCAGCTCCATGTGGATCTCA

>4568999|20
TCGTGTTTTGAAAAACTCTA

>4571751|20
GGTCTTGGTGCCCCAAAACC

>4573458|20
TTTAAAACTCTAGGTTTGAA

>4576754|20
GGTCTTGGTGCCCCAAAACC

>4577211|20
GACCGGGGGGTCCCTCGGGC

>4578065|20
GTCCGAGCCCTGGGTCGGGC

>4578121|20
GTCCGAGCCCTGGGTCGGGC

>4578177|20
GTCCGAGCCCTGGGTCGGGC

>4578325|20
GAAGTGACGGCGGTCACTTC

>4578373|20
AAGGGTGTCAGGCCACCTTT

>4578721|20
AGGGAGTGTTAGCACTCGCT

>4578805|20
GGGTGCGCGCGAGCGCACCC

>4579452|20
TTCGGGGGCCAGCCTTCGAA

>4581965|20
CGCTGCGTTGTAAAGCCGCG

>4584459|20
GTCGGTAGCTGGGTATCGAC

>4584875|20
AGGCACCAAGATAGGCGCCT

>4584992|20
TCTTTCGCCGAGGCGTGAGA

>4585056|20
CCTTTCAAGTCCTTGATGGG

>4585783|20
CGACATCCCTCGGTATGCCG

>4587319|20
CTTGGACTAGGTCGTCCCAG

>4588421|20
ATCCCAACAGATGTTGGGCT

>4588784|20
ACGGGAGGTCAACGTCCGGT

>4588831|20
TCGACTCGCTCGAGAGCCGA

>4589199|20
GACCGGGGGGTCCCTCGGGC

>4590053|20
GTCCGAGCCCTGGGTCGGGC

>4590110|20
GTCCGAGCCCTGGGTCGGGC

>4590167|20
GTCCGAGCCCTGGGTCGGGC

>4590223|20
GTCCGAGCCCTGGGTCGGGC

>4590371|20
GAAGTGACGGCGGTCACTTC

>4590419|20
AAGGGTGTCAGGCCACCTTT

>4590779|20
TCTTACACTACAATTTAAGA

>4592340|20
TGGGTGAAAAGTAACACCCA

>4592520|20
CTCAATCCATGTGTATTAAG

>4593570|20
CACTGGAGCTCGCTCATGTG

>4593853|20
CTATTCGGTGGACCGAATAG

>4594062|20
TTCATATATTTATATATGTA

>4594125|20
TATACTATATTTATGTTATA

>4595336|20
TAGTCTATTTGAATGTACTA

>4596599|20
AATTGGACTAAAGACTAATT

>4597494|20
CCTCGGTGGCGACACCGACG

>4597861|20
TTTGAATTAATTAAATAAAA

>4598024|20
AGAATAGCTTCAGCTATATT

>4598345|20
AGCTAGTAGTACTCCTAGCT

>4598644|20
CATGGCGCGGACGCGCGGTG

>4600110|20
GCATGCAGCAGGCTGCAAGC

>4600443|20
CCGGCCGGCCGGCCGGGCAG

>4600687|20
TGTTCCGCGTTCATGGAACA

>4602220|20
CCCGACGTGCCCACGCCGCG

>4602624|20
AATCTGTTGACCAGCAGGTT

>4602980|20
GGGCCGGCCCGGCCCGGCCC

>4602985|20
GGCCCGGCCCGGCCCGGCCC

>4602990|20
GGCCCGGCCCGGCCCGGGCC

>4602993|20
CCGGCCCGGCCCGGGCCCGG

>4603163|20
CGTTTTAGTGTAAAAAAACG

>4603753|20
CGTCGGCGCAGGAGACGACG

>4603773|20
CCGAAGCAGGCCTGCTCCAG

>4604575|20
CACATCCCATGTGGGAGGGG

>4604954|20
GGATTCATTATCATGAATCC

>4606506|20
TGGGTGCAAAGTTGGATCCA

>4607193|20
CGCGGACGTCGACGTACGTG

>4607481|20
CAATTTGCAACTGCTATTTG

>4612203|20
TAGCTTCTTACAAGCAGCTA

>4612285|20
AAAAAACTAAATAATATTTT

>4612700|20
GATGACTGAGATCAGTTCTC

>4613137|20
GCCTAGGCGGCGCCCTAGGC

>4613261|20
GATATGTACATGGACATATC

>4615687|20
CTCCCACCCACGGGATGGAG

>4615960|20
CGCTGGCGCTGGCGCAGGCG

>4615966|20
CGCTGGCGCAGGCGCAGGCG

>4616165|20
GCGTCGTACCAGTACGCCGC

>4617818|20
TTGTCATACTCGGATTACAA

>4619197|20
ACTGCTACGAACCTACCAGT

>4619837|20
AAAGTATGCAAGTATACCTT

>4620110|20
AAGATTGAGAGCTCTCTCTT

>4620703|20
CTACAACACTTGTTATGTAG

>4620891|20
GAAATTGTAGATACCATTAC

>4620970|20
TGACAATAACATCATTGACA

>4623505|20
TTCAGATGAGATCATCTCAA

>4624308|20
TTAAATTTCTTGATACTTAA

>4625582|20
AATCACTTGGCTAAATGATT

>4626849|20
GTCCGGGCCCAGGCTCGGGC

>4627393|20
TAGAATGGAATTCAATTCCA

>4627584|20
TGTTTTTACAAGTAAAATTA

>4631139|20
ACCCCGACTTCAGTTGGGAT

>4634278|20
TGTCAATGACATCGTTGTCA

>4634509|20
TCTCGCGCCTTGGCGAGAAA

>4635546|20
ACCTCGGTCCAGCTCGAGGT

>4637814|20
CGGGAGAGTGGAGTCACCCG

>4638189|20
CGGGCTTCCTCGGACTCCCG

>4638197|20
CTCGGACTCCCGACGCCGAG

>4640004|20
CGCCGACTTCCAAGGCGCCG

>4641723|20
CTCGCTGAAGTTGCAGGGAG

>4641770|20
CTGGAGGCGAACACCTCAAG

>4642322|20
CATCAGGAGTTCTCATGAAG

>4643432|20
AGCTGTATTTCAAAACAGTT

>4643769|20
TTAAGTCGTCAACGACTTAA

>4644125|20
TAAAGTCATTAATGGCTTAA

>4644494|20
ATAGCCTTGTCCATGGCTTT

>4644586|20
CTGAGCAATGGATTTCTTAG

>4645760|20
CCCCGGCGACATCCTCGGGG

>4646432|20
CAGGCTGACTGGTCCGGCTG

>4646467|20
GTACTGACAGGTTTCAGGAC

>4647875|20
TGCCACGTGGACATCTGGCA

>4649089|20
TCCGAGCCCTCGAGCCCGGA

>4650161|20
TCCTCAACCGAGGTACAGGA

>4651356|20
AAACTTTCCTCGGAAAAGTT

>4652979|20
CGATTGCCCTAGGACAAACG

>4653635|20
AGGCTGACGGTCATCATCCT

>4654169|20
ATGGAGGCCCTGGCCCACAT

>4654476|20
TCCCCTGAAGCGGCAGGGGA

>4654488|20
GCAGGGGAGCCCTCTCCTAC

>4654517|20
ACGACGCACCCGTGTTTCGT

>4655065|20
GGCACCGAGCCCTCGGACCC

>4655545|20
GGGTGCGCTCGCGCGCACCC

>4655826|20
CCGGGTTGGTGCAAACCCGG

>4657140|20
CTCGGACTCCCGACGCCGAG

>4658947|20
CGCCGACTTCCAAGGCGCCG

>4660713|20
CTGGAGGCGAACACCTCAAG

>4661919|20
GTTGTTTGGAGCCTAAGAAC

>4662376|20
AGCTGTATTTCAAAACCGCT

>4664348|20
ATCAGGAGAAATCAGCTGAT

>4664692|20
CCCCGGCGACATCCTCGGGG

>4665247|20
TGGACTAACTAGTTTGCCCA

>4665489|20
TGTCCGGTGTACATCGGACA

>4665822|20
TGGGGCTATAAATACCCCAA

>4668873|20
ATGCTTATATGTATAAGGGT

>4669236|20
TTCTCCTCATATGAGAAAAA

>4671481|20
AATCCTACATGTGAAGAATT

>4671626|20
ATTCTAAGCAAGTTTGGAAT

>4672611|20
CAAAAAGGACTTCATCTTTG

>4673304|20
TGGACTAACTAGTTTGCCCA

>4673799|20
TGTCCGGTGTGCACCAGACA

>4673967|20
TGGGGCTATAAATACCCCAA

>4674784|20
TGGGAGGGGCACCACTGCCA

>4677315|20
TCCGAGCCCTCGAGCCCGGA

>4678834|20
CCGGGTTGGTGCAAACCCGG

>4679675|20
GAAATGACCGCAGTCACTTC

>4681283|20
ATTAAAAATGGATTTCTATT

>4681682|20
ATGGGCGGCCCGCGACCCAT

>4682714|20
TTTAAATTTCCAAATTTGAA

>4682721|20
TTCCAAATTTGAATTTTGAA

>4682798|20
TTAATATATATATATATATA

>4682805|20
ATATATATATATATATACTT

>4682806|20
TATATATATATATATACTTA

>4682813|20
ATATATATACTTATTTTTAT

>4683057|20
AGGGATAAAATTTTCTCCTT

>4687510|20
ATTCTTTTTACAGAAAAAAT

>4688513|20
CCTTTATTGAGCCATACAGG

>4688861|20
CCTCAATGGACCCATCAAGG

>4690430|20
CGAAATAAAGTTTTAATTGG

>4690532|20
TGTGAAAGTAAAATTTCAAA

>4692325|20
CTATTCGGTGGACCGAATAG

>4692988|20
TGTCTGGTGTACACCGGACA

>4693302|20
CAACGGCACTGGTGACGTGG

>4693406|20
TGGGGCTATAAATACCCCAA

>4694187|20
AGAAGGAGAAATCCTCTTCT

>4696793|20
GAGAAGAAGATGTTCTCCTC

>4697464|20
AGAAACCTTAAAGGGATTCT

>4699193|20
ATTCTAAACAAGTTTGGAAT

>4700745|20
AATTATGCACTTCCATATTT

>4701392|20
CAACGGCACTGGTGACGTGG

>4701499|20
TGGGGCTATAAATACCCCAA

>4702568|20
TGATCTTCGGACGAGGGTCA

>4702642|20
TTTAATTGTAAAACATTAAA

>4703471|20
GAAAAGATTTGAATCTTTCC

>4704325|20
AGCCGCTGCACGCATCGGCT

>4707231|20
TTCGGCTTCCTGAAGCCTAA

>4707762|20
TTTGTGATTTTAATTACGAA

>4708485|20
TGTTTGGTCAAGAGCTAACA

>4709192|20
AGCCGATGCGTGCAGCGGCT

>4710046|20
GGAAAGATTCAAATCTTTTC

>4710893|20
GTGTTATGGCTCCACACCAC

>4710952|20
GAAGATTGACTTCATTATTC

>4711479|20
TCCACACAGGCCTGCGTGTA

>4712088|20
TTTAACTTTGGAAGGTGAAA

>4712733|20
TCTAGATATGAATATGTTGA

>4713669|20
CTTCGGTTGGTCAGCCGAAG

>4714502|20
TTCGTAATTAAAATCACAAA

>4715626|20
GGTGCACCGTGCCGCGCACC

>4715651|20
ACTGGCGCGCCCGCGGCGGT

>4716035|20
TATTAATATTAATAATAATA

>4716038|20
TAATATTAATAATAATAATA

>4716901|20
AATATGTGGGTCGCCATATT

>4717337|20
AGTGGGTCTGCTGTCCCACT

>4717741|20
CTGCATATATTTATATGAAG

>4718610|20
TAACATTTCAGGAAATGCTA

>4719588|20
AAATCTTGTCAAGAACATTT

>4720083|20
TGGGAAAATGTAGTTTCCAA

>4721557|20
AAAATACGTCTATGTATTTT

>4721721|20
ATTAAATTGACCAATTAGAT

>4721735|20
TTAGATAGTCTACTGTCTCA

>4724540|20
GCCGTCACGATCGCGACGGC

>4724581|20
GTGCGCGCGTCCGCACGCCC

>4724583|20
GCGCGCGTCCGCACGCCCGC

>4724696|20
GGGTCCATCTCGATGGAGAC

>4725404|20
AAGTGGCCATTTGTCCATTT

>4725953|20
CTAATCCAGAGCGGGATTGG

>4726951|20
TGCACAAGCTTGCTTCTGGA

>4730036|20
CGGCGCCATGGATGTCGCGG

>4733017|20
ACGTATCTTAAAAGAGACAT

>4733261|20
ATTCGTTTGAACAAAAAAAT

>4733862|20
AGTAATTTTAAACACTTACT

>4733949|20
ACTTCAAGTTTATTTGAAAT

>4734070|20
AAGAAGAAATGTTTCGTGTT

>4734119|20
TAGTTTATACATCTAAACCA

>4736047|20
CGGCAACAACCTCTTTGCCG

>4736074|20
TTTGTCGGGCACTCGGCAAA

>4736482|20
AGTGCCAGGGTCATAGCACT

>4737064|20
TGCGGCGCCAAGGCTCTGCA

>4737449|20
GCCCATGGACCTCCTTGGCC

>4739285|20
GCCACTTAATTTTAAGTTTC

>4739590|20
GGGTGAGCGAACGCACACGC

>4741998|20
TGCATGCACTGGACCATGCA

>4742671|20
TACTACTGCAGGCAGTGCTA

>4742832|20
TCGCGTCACTCGTGCCACGA

>4743106|20
TCGGGCAGCACGCTCCCAGA

>4743873|20
GAGATCGCTGTATCGATCGC

>4745080|20
TCATTAACATATGTTTATAA

>4745860|20
ATAAATGTATATACAGTTAT

>4746521|20
TAAATAACTAGAGTTAGATA

>4748458|20
CGTGGAGCGCCCCCTGCACG

>4748583|20
CTACTAGTAACTAGTGGTAG

>4749254|20
CAGTGGCAGCTCTGCCGCCG

>4749761|20
GCCCCGCGCGCGCGCCGCGC

>4750187|20
CGTGGCCGGCACCGGCGCCG

>4751055|20
AAACATGAAGGTTATTGTTT

>4752360|20
CTGAAGGCTGAAGCATGCAG

>4752523|20
GTTGCGCGGTGCCGTGCAAC

>4752656|20
CCGCCGGACCCGTCCGTCTG

>4754106|20
AGACACCAGTTCTGTTTTCT

>4755347|20
GAATAACAAGTTTGTTGTTC

>4756313|20
AATGTATACGCGAATGCATT

>4757908|20
TTTTTATTATCTAAGTAAAA

>4758157|20
ATATAGGAAGGTACCAATAT

>4758891|20
AATCTATATAAATAAAGTTT

>4761234|20
GATGGTGCACATGCACAAGC

>4761893|20
GTGTTGAATCGTTTCATCAC

>4763093|20
ATGGATAGCCCGCCATCAAT

>4763957|20
AGTGAAATGACCATTTTATT

>4764486|20
CATGATATTAAAATAAGATG

>4766709|20
CGGGGCCGCAGGCGGCAGCG

>4767367|20
TGGTCCAGGTTCCTGCTCCA

>4767573|20
CAGCGCCTGTGCAGGTGCAG

>4767761|20
CCTGCTGGTCCATGAGCAGG

>4768579|20
AAACCTTAAACTGAAGGTAT

>4768859|20
ATTTATTACTCGTAATTAGT

>4769731|20
CTTATTCAAAATTGAATAAG

>4770615|20
GACAAACAAGTTGGTTGGTC

>4771943|20
CCACGGGGATCTCCGCGTCG

>4772743|20
AACATTGTTGTAATAAAGTT

>4773814|20
TCTGACTTTGCACATTCAGA

>4774093|20
GACTCCGAACCTTCTGACTC

>4774764|20
TGAAATCCATACCGATTTCA

>4775450|20
GTCCGAGCCTAGCCTCGGAC

>4775623|20
AAAGGTGGCCTGACACCTTT

>4775675|20
GAAGTGACCGCCGTCACTTC

>4775876|20
GCTCGACCCAGGGCTCGGGC

>4775932|20
GCCCGACCCAGGGCTCGGAC

>4775988|20
GCCCGACCCAGGGCTCGGAC

>4778705|20
CTGGGACGACCTAGTCCAAG

>4780241|20
CGACATACCGAGGGATGTCG

>4780967|20
CCCATCAAGGACTTAAAGGG

>4781031|20
TCTCACGCCTCGGCGAAAGA

>4781148|20
AGGCGCCTATCTTGGTGCCT

>4783546|20
GGCCTCGCCTCGGCAAAGCC

>4784074|20
CGCAGCTTTACAACGCAGCG

>4785362|20
CTGACGACGCCCGCCGTCGG

>4785410|20
GCCCGCAGGGCCCGGCGGGC

>4786873|20
TTCGAAGGCTGGCCCCCGAA

>4787523|20
GGGTGCGCTCGCGCGCACCC

>4787607|20
AGCGAGTGCTAACACTCCCT

>4787955|20
AAAGGTGGCCTGACACCTTT

>4788007|20
GAAGTGACCGCCGTCACTTC

>4788155|20
GCCCGACCCAGGGCTCGGAC

>4788211|20
GCCCGACCCAGGGCTCAGGC

>4788267|20
GCCCGACCCAGGGCTCGGAC

>4789611|20
TTGGGTCCACTTGAACTCAA

>4789658|20
GTTTTGCAATCTTCGAAAAC

>4791691|20
GATGGGTCGAGCAACCCATC

>4792262|20
ATAGTCCTTAGAATGACCAT

>4792807|20
AGATTATTATTTACTAATAT

>4794651|20
CGCGGTCGGGCGCGACCGGG

>4795575|20
AACATTGTTGTAATAAAGTT

>4796292|20
TTTTTTTTTTTAAAAAGAGA

>4796293|20
TTTTTTTTTTAAAAAGAGAA

>4796294|20
TTTTTTTTTAAAAAGAGAAA

>4797356|20
CACGGGAAATGTTTCGAGTG

>4797399|20
TGAGAAATAAATATTTATTA

>4798902|20
TCCTTAGAGACCTCTCAAGA

>4799658|20
TTCCGACGGGGCCGTCGGAA

>4799763|20
CGGAAATAAACTTACTTCCG

>4799841|20
TCGGAAGTAACTATTTCCGA

>4799878|20
CCGACGGTTTAGGCCGTCGG

>4800072|20
AAAATAAATATATATTTTTT

>4802916|20
GACAAAAATTCATTTTGTTC

>4803039|20
AGATATCATCAATGCAATCT

>4803435|20
GCTGAAACTTGAGTTGCAGC

>4810511|20
AATTTATAACTTTATTGATT

>4810529|20
TTTATCTTATTTAAGCAAAA

>4810766|20
AAAATCTTTAAAAAGATATT

>4811875|20
AATATTTATAAAAAAATAGT

>4814090|20
AACCAATGTCAACATTATTT

>4817964|20
AATTTATAACTTTATTGATT

>4817982|20
TTTATCTTATTTAAGCAAAA

>4818152|20
ATTTTTTTTAAAAAAAATAT

>4818219|20
AAAATCTTTAAAAAGATATT

>4818551|20
TAGAAAAAATCTTGTTTCTA

>4818569|20
TAAGCATGTTTATAAGCTTA

>4818670|20
AGCCAAAGCTCGAGTTGGCT

>4818963|20
TAATATTGTTCATAATATCA

>4820152|20
ATTATGATTTTAAACATTAT

>4820213|20
TATATATGAAATCTTAAATA

>4820970|20
GCCCGACCCAGGGCTCGGAC

>4821082|20
GCCCGACCCAGGGCTCGGAC

>4821138|20
GCCCGACCCAGGGCTCGGAC

>4821194|20
GCCCGACCCAGGGCTCGGAC

>4821250|20
GCCCGACCCAAGGCTCGGAC

>4821306|20
GCCCGACCCAGGGCTCGGAC

>4823008|20
TTGGGGTATTTATAGCCCCA

>4823176|20
TGTCCGGTGCACACCGGACA

>4823429|20
TGTCCGGTGCACACCGGACA

>4823682|20
TGGGCAAACTAGTTAGTCCA

>4827798|20
TTTTTCTCATATGAGGAGAA

>4828161|20
ACCCTTATACATATAAGCAT

>4828410|20
AAATTTAAATTTTTCATTTT

>4830449|20
AGAAGAAGATTTCTTCTCCT

>4831207|20
TTGGGGTATTTATAGCCCCA

>4831375|20
TGTCCGGTGCACACCGGACA

>4831628|20
TGTCCGGTGCACACCGGACA

>4831881|20
TGGGCAAACTAGTTAGTCCA

>4832387|20
GTAGACATTAAAAAGTCTAC

>4832861|20
CAGCGAGGACCTCCTCAATG

>4833672|20
ATATATGTTTAAATATATGT

>4834121|20
TCTAATTGCTTGCAAATACA

>4834977|20
TATGGAAATATATTATCATA

>4835047|20
ATAAATTATCAATAATATGT

>4837169|20
CATCTTGTGAACATGAGATG

>4837676|20
TTCGGCCTTCGGAGGCCGAA

>4837751|20
TCTTTTATTGGAACAAGAGA

>4839640|20
TTTCTCTGGTGCCAGAGGAA

>4839772|20
CGGTGGAAAATTTTTCACCG

>4840334|20
ACAACAATGTCCAGTGTTCT

>4844398|20
TTTTTTTATATATAAATAAA

>4845061|20
TCAGCAAGGTTCCTTTCAGA

>4846441|20
GAGATGATTGAATCCATCTC

>4847120|20
TGGTTTCATGAATGATTCCA

>4847470|20
CATTTTACACCTTTAACATG

>4851200|20
TTTGTGGCGGGCGCCACCAA

>4851239|20
ACGAAATACTCGTAGCTCGT

>4851534|20
GAAACTATAAGTATATTTAC

>4851840|20
GTATTCAATTGATGGAAAAC

>4852657|20
ATATGATGAGATCATCTTGT

>4853381|20
ACTAGTCCCAGGAGGCTAGT

>4853974|20
TCTTTTTTTGGAAAACAAAA

>4855349|20
AAGTTAAGCGTGCTCAACTT

>4855914|20
GATCGAACGAACGAACGATC

>4856000|20
GATCGGACGAACGAACGATC

>4856129|20
GATCGATCGAACGAACGATC

>4856191|20
GAACGATCGAACGATCGGAC

>4856488|20
GTATGACACTGGAGGCATAC

>4856736|20
AATGAAATTTGAAATTCATT

>4856742|20
ATTTGAAATTCATTTTGAAT

>4858352|20
AAAAATATTTAGATATTTAT

>4858354|20
AAATATTTAGATATTTATTT

>4859474|20
TATGGGTTGGTCAACCCCTA

>4859888|20
CCTTGCAACTGGTTGCGAAG

>4860800|20
CACTTTACTTTAGTAGAGTG

>4861278|20
GCTAGCTCGTTCTAGCTCGC

>4861413|20
TATTGAATAATGATTCTATA

>4861431|20
TATTTCGTAGTTACGTACTA

>4863491|20
AAAAGTTTTACAAAACACTT

>4863517|20
TATTTTTAAGTTTTGAAATA

>4863663|20
GCTTCAGGTTCAGTTGAAGC

>4864742|20
CACCTGTTGTACAACATATG

>4864829|20
GGTGACTGGGGCCCGTCATC

>4865046|20
GATGTCGTGAGCACGATGTC

>4867080|20
TGGACATGATGTTAGGTCCA

>4867252|20
GCGTCCCGGTGCAGTGACGC

>4869261|20
CCATGCCGTCTACCGCATCG

>4870351|20
GACACAGAGTGCCCTTTGTC

>4871066|20
CACCATGAATCTTGATGGAG

>4871641|20
CACGGTCGTCGACGACCTTG

>4872523|20
AAATTTTATGTATATTATTT

>4873017|20
AATATATTTAAAATTATGTT

>4873444|20
ATTCATCTTCAAAGAATAAT

>4874184|20
TAAAGATATGGAAATGTTTA

>4876755|20
GCTTTCAGTCCACAGAAAAC

>4880315|20
TTTTTATAAAATCATAACAA

>4881359|20
TTGGGGTATTTATAGCCCCA

>4881527|20
TGTCCGGTGCACACCGGACA

>4881799|20
TGTCCGGTGCACACCGGACA

>4881891|20
GCACCGGACAGGTACTGTGC

>4883180|20
CATTCCTAAACTCAGGACTG

>4883444|20
TCAAATTGGGGCCAGATTGA

>4885687|20
GCACAGTACCTGTCCGGTGC

>4885779|20
TGTCCGGTGTGCACCGGACA

>4886032|20
TGTCCGGTGTGCACCGGACA

>4886960|20
AGGAGAAGAAATCTTCTTCT

>4887609|20
GACCTTGGTGAACCAAGTAC

>4888719|20
AGGAGAAGAAATCTTCTTCT

>4889368|20
GACCTTGGTGAACCAAGTGC

>4890999|20
ATGCTTATATGTATAAGGGT

>4891362|20
TTCTCCTCATATGAGAAAAA

>4895176|20
AAAAATTTTTAAAAAATTTT

>4895177|20
AAAATTTTTAAAAAATTTTT

>4895181|20
TTTTTAAAAAATTTTTTAAA

>4895183|20
TTTAAAAAATTTTTTAAAAA

>4895189|20
AAATTTTTTAAAAAAAGGTT

>4895205|20
GGTTTGTTTTCAAAAAAACC

>4895265|20
TTTTTTTTTTGACAAAAGAA

>4895279|20
AAAGAAAAAAATATTTTTTT

>4895280|20
AAGAAAAAAATATTTTTTTT

>4895281|20
AGAAAAAAATATTTTTTTTT

>4895283|20
AAAAAAATATTTTTTTTTTT

>4896617|20
AATTATGTATTTATGTAATT

>4896626|20
TTTATGTAATTTTTCATCAA

>4896678|20
TCGACAATACATATTACCGA

>4898636|20
TTTTAATAATTTTAGTTAAA

>4899038|20
TATATTTGCTGGCAAACACA

>4899154|20
TTTTTTACAAATGTATAAGA

>4899345|20
GAGGAATGAGGTCATCCCAC

>4902726|20
CGGGAGAATCCATTCTTCGG

>4902832|20
CTCGGACTCCCGACGCCGAG

>4903411|20
GGGGCGACTTCAGTCGACGC

>4904071|20
TGACGGGGAGGTCAACGTCA

>4905061|20
CGAGCTAGCTCGCTTGGTCG

>4906355|20
CTCGCTGAAATTGCAGGGAG

>4907696|20
CGCCGATCTCAAGTTCGGGG

>4908868|20
ATAGCCTTGTCCATGGCTCT

>4909980|20
TGAACGTCCATGGAAGTACA

>4910131|20
CCCCGGCGACATCATCGGGG

>4913550|20
TCCGAGCCCTCGAGCCCGGA

>4918009|20
AACAAAAAGGACTTTTAGGT

>4918592|20
CATGTTCTTAAAAGAATAAG

>4919469|20
ATTTTTCTATCTAAAGAAAT

>4919887|20
TAGTCTCTTGTACGAGAATA

>4920269|20
AAAATATTTCCATATATTGT

>4920368|20
GTAAAATAACTTCATTTCAC

>4920634|20
CTTAAGGATACATGCTTGAG

>4920685|20
ACTGTCATGAGCATCACACT

>4921210|20
TTTAAACTCATGATTTTCAA

>4921435|20
AAAGACTTTCAAAAGAATTT

>4921452|20
TTTCCAAAAGATTTTGCAAA

>4923709|20
ATAGTGCCAGGTGACACTCT

>4923863|20
GGTTTCTCCACGCAGAAACC

>4924448|20
TTGGTTCTTGCGAGGACCAA

>4925904|20
TCTTCTTCAAGTGAAGAAGA

>4927010|20
TTCCTAGGTCCACCAAGCAA

>4927216|20
TTCACCTCACTTGATGAGAA

>4927721|20
CTTTCATGTCAACATCAAGG

>4927765|20
TTATTTGGACCTACAAATTA

>4929101|20
TGGGTGTTCAGGAACAAACA

>4930360|20
CTAAAGAGACATCCTTTTAG

>4930482|20
GAAATTTTATTTAAGATGTC

>4930934|20
AAATTCAAAAATTTCAAATT

>4931057|20
TGTCCGGTGTGCACCGGACA

>4933881|20
TCAGCATACTGGTGTACTGA

>4934164|20
GTACCAGCTCTAGCTTCTAC

>4934553|20
TCATGTTTATATGAACAAGA

>4935232|20
GGTTTCCCCACGCAGAAACC

>4936157|20
TAGATTATAAATATAATTAA

>4936209|20
AAGTTCTTCGCGAAGAGATT

>4936361|20
TCCATGAGAATACTAATGGA

>4937406|20
GACAGTGAATAGTGACTGTC

>4938270|20
ATCATTCTACCTCGTATGAT

>4939399|20
AATATATTTGTAATTATGTT

>4939529|20
ATTTCATATTAATATTATAT

>4939833|20
ATCGTACATGGATGTACAAT

>4942089|20
AGCAAGAAGACCATATTGCT

>4942133|20
TTCAGACAAGCTGGTCTGAA

>4942968|20
TTTCACCGTCCAAGGTTAAA

>4943724|20
GTGGTATGGAGCCATAATAC

>4946667|20
TCGGCGGCTGCGGCCTCCGA

>4948609|20
TTCGGCTTCCCGAAGCTGAA

>4950746|20
AGCAAGAAGACCATATTGCT

>4950790|20
TTCAGACAAGCTGGTCTGAA

>4951337|20
ATTATTTTCAGGCATATAAT

>4951626|20
TTTCACCGTCCAAGGTTAAA

>4951932|20
CTGCAGCACAGGGGCTGCCG

>4952251|20
TGGATCCCACATCGGATCCA

>4952822|20
GTGGTATGGAGCCATAACAC

>4953457|20
AATGAAATTTGAAATTCATT

>4953463|20
ATTTGAAATTCATTTTGAAT

>4954907|20
AGTGAAACGGTCGTTTCTAT

>4955661|20
AAAATGAAAAATTTAAATTT

>4956636|20
TAGATCTAATTTGTGATCTA

>4956940|20
TAGAGTTTTTCAAAACACGA

>4957996|20
TCCATTCCACATGGTGTGGA

>4958376|20
ACTAGTCCCAGGAGGCTAGT

>4959489|20
TGAAAAGCATTTTCTTTTGA

>4960927|20
AAGTTAAGCATGCTCAACTT

>4961338|20
GATCGGACGAACGAACGATC

>4961411|20
GAACGATCGAACGATCGGAC

>4961450|20
GAACGATCGGACGAACGATC

>4961462|20
GAACGATCGAACGATCGGAC

>4961772|20
GTATGACACTGGAGGCATAC

>4962091|20
AATGAAATTTGAAATTCATT

>4962097|20
ATTTGAAATTCATTTTGAAT

>4962560|20
AGAAACCTTAAAGGGATTCT

>4965427|20
TGGACTAACTAGTTTGCCCA

>4965883|20
CGCTCTGCGCGCGCAGACGG

>4965944|20
TGTCCGGTGTGCACCGGACA

>4966112|20
TGGGGCTATAAATACCCCAA

>4966427|20
ACTCGATCCGTGGATCGTTT

>4966869|20
AGGAGAAGAAATCTTCTTCT

>4967518|20
GACCTTGGTGAACCAAGTGC

>4969512|20
GAGAAGAAGATGTTCTCCTC

>4970182|20
AGAAACCTTAAATGGATTCT

>4971911|20
ATTCTAAACAAGTTTGGGAT

>4973461|20
AATTATACACTTCTATATTT

>4973592|20
TGGACTAACTAGTTTGCCCA

>4974048|20
CGCTCTGCGCGCGCAGACGG

>4974109|20
TGTCCGGTGTGCACCGGACA

>4974277|20
TGGGGCTATAAATACCCCAA

>4976834|20
GAATCAACTCAAGTGGATCC

>4977289|20
GGCTCCTTCTCGAGGAAGCC

>4977971|20
TACCCTAGCTAGTTAGGGTA

>4979609|20
TTATTTTTTTTAAAAAAAAA

>4979611|20
ATTTTTTTTAAAAAAAAAAT

>4980844|20
TATAGCATATGTGTGCTATA

>4983790|20
GATCCAGGACTTGCTAGATC

>4985399|20
ATACCAACATGTGTTGTTCT

>4985727|20
GGGTCCTATTTATAGCTCCC

>4986481|20
ACTTTTTTCTCGAAAAACGT

>4986824|20
CTGAATTATCCATAGTTTAG

>4987644|20
ACCAAATAAGATTTTTAGGT

>4987985|20
ACAATTTCTTGAGAGATTTT

>4988141|20
TTGCAGGATGGATCAAGCAA

>4988790|20
ACGCACAGGCCCATGTACGT

>4989430|20
CAGCGCGCCGCGGCACGCGG

>4989540|20
CCGGGTGGCTGGGCTCCCGG

>4990877|20
TTTTTTTTTGTAACAACAAA

>4991177|20
AACTTCTGGAACCAAAAGAT

>4992063|20
GCCGTCGCGCTCGCGCAGGC

>4992070|20
CGCTCGCGCAGGCCCGTGCG

>4992235|20
GCGAGCTTGCCCCTGCTCGC

>4992324|20
GCCGGAGCTCCAGCGCCGCC

>4992496|20
GCCTTCAGCTCGCCCAAGGC

>4993947|20
TGCAAAGCTAGATCTTTGCA

>4994539|20
AGTACCAGTGAACTTGTAGT

>4995611|20
GCGACGCGCTGGCGCTGCGC

>4997096|20
GTGGCACCACTTGGTGCCGC

>4997679|20
CGCCGCCGCACGCGTCGGCG

>4997696|20
GCGGCGGCGTCCGCCCCGGC

>4997700|20
CGGCGTCCGCCCCGGCGCCG

>4999133|20
TTTTACAAATTTATATAAAA

>4999528|20
TACATTTTATCTTATATGTA

>5000030|20
TGTTTCGATGAATCCAAATA

>5000373|20
CCAGGTTTTCCAAACCCTTG

>5005898|20
GCGATCAGTTAGCTGATCAC

>5007741|20
CATGCATGCATACATGAATG

>5008517|20
TGTTTTTTTAAAAAAAATCA

>5008655|20
TATATATATACATACATATA

>5009084|20
TTTTTTTTTAAAAAAAAAAA

>5010087|20
GGCGGCGAGTGCTCGTCGTC

>5010111|20
GCGGCTGCCGCGGCCGCGGC

>5010114|20
GCTGCCGCGGCCGCGGCCGC

>5011014|20
TATATATATATATATATACA

>5011056|20
TTTGCGCATAAATGCGCAAA

>5011113|20
TATGTTTTACCTAAAAAAAA

>5014516|20
CAATCAACTTAATTTGATGG

>5015407|20
AAATAAGGTTAACCTTTTTT

>5016569|20
CCACGGGCGGGCGTCCGTAG

>5017546|20
AAATGATATTTATGTTATTT

>5018057|20
CGGCAAAGATTTCTTTACCG

>5018579|20
CACACGAGATGTCTCGTGTG

>5018706|20
ACATATGCACATACATATGT

>5019306|20
ACATTGTATTGATTAAATGT

>5019993|20
CCGTGCATCCCGTGGCACGG

>5020945|20
AAATTACATTCATGTCGTTT

>5022316|20
ATGTGTGACGTGTCATATAT

>5022366|20
TTTGTTTATGGAAAAAAAAA

>5023197|20
TTACTAGCAGGTACTAGTCA

>5023745|20
GTCCGAGCCCAGCCTCGGCC

>5025157|20
CGGCGGCGAACTCGACGACG

>5025639|20
GTCCGGTTAAATATGCGGAC

>5025681|20
GTCCGGCTATGTGGCCGGAC

>5026630|20
CCGCACGTGTGCAGGGGCGG

>5027022|20
CGCGGACTGTCCGGACCGCG

>5027522|20
GCAGCTGTCGAGACAGCTGC

>5027772|20
ACTCTATTGTACAATGGAGT

>5027923|20
CGTCTCTTCACGGAGAGACG

>5028518|20
TTACTAGCAGGTACTAGTCA

>5029143|20
TTCCTTCCCAAGGCAAGGGA

>5029649|20
AAATAACGGTTCTGTCATTT

>5030227|20
CGCTCCGCCCTGGCAGCGCG

>5030571|20
GACGCGTGCAGGCACGCTCC

>5030706|20
GCGTGCCGGCCCCGGCAGCC

>5031132|20
TCTAATTTTAAATAATTAGA

>5031413|20
GCCCGAGCCTAGCCTCGGGC

>5031640|20
GCCCGACCCAGGGCTCGGAC

>5031697|20
GCCCGACCCAGGGCTCGGAC

>5031754|20
GCCCGACCCAGGGCTCGGAC

>5031840|20
GCCCGACCCAGGGCTCGGAC

>5031897|20
GCCCGACCCAGGGCTCGGAC

>5032228|20
ACAGCCGTTCCAACAGCTGT

>5032771|20
TGACGAGCAGTTTCCCGTCA

>5032898|20
CCACCGCCGTGCGACGGCGG

>5032943|20
CGGCGGCGGAACCGACGACG

>5032964|20
CTTTCCCGCGTGGGGGAAGG

>5033371|20
CACTCACGTTGAGGCGAGTG

>5033481|20
ACCCCAGCATCTGCTGGGAT

>5034097|20
GGCCTCGCCTCGGCAAGACC

>5034768|20
CGAGGCCCGACCTAGCCTCG

>5035416|20
AGCCCGTGGAGCGACGAGCT

>5037684|20
GGGTGCGCTCGCGCGCACCC

>5037769|20
AGCGAGTGTTAACACTCCCT

>5037944|20
GCCCGAGCCTAGCCTCGGGC

>5038228|20
GCCCGACCCAGGGCTCGGAC

>5038371|20
GCCCGACCCAGGGCTCGGAC

>5038428|20
GCCCGACCCAGGGCTCGGAC

>5038759|20
ACAGCCGTTCCAACAGCTGT

>5039570|20
ACTAAAAGAATTCTTTTAAT

>5040519|20
TTGTATGCCCAGGCATCTAA

>5040645|20
CATGATTTGGACTAATCATG

>5040816|20
TTTGAGTGTAAAAACTCATA

>5040828|20
AACTCATATGAATTTGAGTT

>5041153|20
AGGATGTGTTGATATATCCT

>5041188|20
TTATAGAGATATCCATATAA

>5041549|20
CCATTACATAGATGGTATGG

>5042844|20
TGGATACAAGTTTGTTTTCA

>5042857|20
GTTTTCATGGACTTGGAAAC

>5043036|20
ACAACATATGCATATGTGGT

>5043556|20
TCTTGGATATCTATAGAAGA

>5043787|20
TGTTGTTTAGATGAAAAACA

>5043979|20
TCATTCAAAGTTTTTAATGA

>5044377|20
AATTATCTATAAGGATAATT

>5045191|20
AAATAACGGTTCTGTCATTT

>5047623|20
CGCGCCCAAGTTTTGGCTCG

>5047905|20
CTTTCAAGTGGATTTGGAAG

>5048391|20
CTATGCGGACATACGCAGAG

>5048483|20
TGGCATCTACATCGATGCCA

>5049827|20
CAAACCCACCTGTGGACTTG

>5050178|20
ACATCCCAAACTTGCGAAGT

>5050322|20
GCAGAGCATCAATGGCCTGC

>5050785|20
AGAGCCATCAGGATGTCTTT

>5052141|20
GTAAACCCAAGTGAATTTAC

>5053100|20
CGCGACCACGGGAGGCCGCG

>5054445|20
CGGCAAATAATTCTTTGCCG

>5054599|20
TATCCAGTAGTTGCTCGATA

>5055343|20
GGCCCAGTTGTACCTGGGCC

>5057116|20
CCTGGACCGACCGGGCCACG

>5057204|20
GCCCCCATCTTGTTGGGGAC

>5057910|20
ATAGCTATACCTATATATAT

>5057959|20
ACCACCAGCTGGCTGGCTGT

>5058135|20
CGCATGATGAACTGCATGCG

>5058715|20
TAATATTGTCAAAAATTTTA

>5058859|20
TTTTTTTTTAAAAAAATCAA

>5059137|20
CTTGCCCCAGTTGGTGCCAG

>5059602|20
TGGTGAATATTTACCCACCA

>5059630|20
TATATAATCCAGACTATATA

>5059921|20
ATCTGGATTATAATCTAAAT

>5059934|20
TCTAAATTATATAATCTAGA

>5060186|20
TTTAGATTATATAATCTGAA

>5061804|20
TTCCAAATACATGTTTGTAA

>5062681|20
AAAAGTGGCCTGACACCTTT

>5062733|20
GAAGTGACCGCAGTCACTTC

>5062937|20
GCCCGACCCAGGGCTCGGAC

>5064096|20
CTCCCCCGCCGACGGAGGAG

>5064835|20
CGGGGGGTCCTGACCCACAG

>5065667|20
CTGGGACGACCTGGTCCAAG

>5067682|20
CATCGGCCGAACGGTCGAGG

>5067917|20
CCAATCAAGGACTTGAAAGG

>5068067|20
GCCCTCGGGAACCTGAAGGC

>5072318|20
AAGCTGGTGGTCACCGTCTT

>5073572|20
TTCGTAGGCTGGCCCTCGAA

>5073739|20
GGGATCGAGCCCTCGGACCC

>5074755|20
TAAATTAACAAGGTAATATA

>5074782|20
TAATTGCATCCATGCTGTTA

>5075870|20
GGTTCACTTAGAAGAAAACC

>5076193|20
ATTAATTGTAGAAACTTAAT

>5076542|20
GAATATACTAGAATATAATC

>5076643|20
TAATATAGTTTAATATTTTA

>5077592|20
TCATATGCATTTGCATGGGA

>5078197|20
GCCCGAGCCTAGCCTCGGGC

>5078371|20
AAAGGTGGCCTGACACCTTT

>5078423|20
GAAGTGACCGCAGTCACTTC

>5078627|20
GCCCGACCCAGGGCTCGGAC

>5078683|20
GCCCGACCCAGGGCTCGGAC

>5079420|20
TGTCCGGTGTGCACCGGACA

>5081740|20
AAGAAATGAAATGCTTTCTT

>5085226|20
TGTCCGGTGTGCACCGGACA

>5085236|20
GCACCGGACATGTCCAGTGC

>5086734|20
CGTCGGTCCAGGGACCCCCG

>5088269|20
GCGGCGGCGGGCGCCACGGC

>5088472|20
CGTCAGCGGCTCCGCGGACG

>5089036|20
GTCTAGCTAGATAGCTAATC

>5090102|20
CGGCGGCGTACACGGCGCTG

>5090317|20
GAGAGCCACCCGTGGCGCCC

>5091149|20
TTATTTTTTTAGAAAAATTA

>5092809|20
GCGTAGTTGATCAAACACGC

>5093133|20
ATCAACTAAAGTAAGTTGGT

>5093910|20
CATCAATTACATAAAAGATG

>5094002|20
ACTTAAGCAAATGTTTAATT

>5094370|20
GCTCAAAACCTGAATTGAGC

>5094947|20
GAGTGTCTCTTGAAGCACTC

>5095042|20
AAAAATAAAATTTTCTTTGT

>5095173|20
CACCGGTGCACGCGCCCGTG

>5096523|20
GTCCGAGCCCTGGGTCGGGC

>5096579|20
GTCCGAGCCCTGGGTCGGGC

>5096895|20
GAAGTGACTGCGGTCACCTC

>5096947|20
AAAGGTGTCAGGCCACCTTT

>5097146|20
CACTAAAACTTGGTTAAGTG

>5097864|20
TGTCCGGTGCACACCGGACA

>5098092|20
CCCAGACTGAGCAGACTTGG

>5098177|20
AGTCCATAAAATAATGTACT

>5098410|20
AATTTGTTTTGAATCAGATT

>5100687|20
ACTAATCGAGATCGAGTAGT

>5102034|20
TCTATATTTGTAAATAGACA

>5102864|20
TTGCAAATTTTAATTTGTCA

>5103119|20
AAGAAAGCATTTCATTTCTT

>5104828|20
CACTAAAACTTGGTTAAGTG

>5105544|20
TGTCCGGTGCACACCGGACA

>5105791|20
CCCAGACTGAGCAGACTTGG

>5105875|20
AGTCCATAAAATAATGTACT

>5106064|20
GCCCGAGGCGGGGCTCAGGC

>5106239|20
AGGGAGTGTTAACACTCGCT

>5106323|20
GGGTGCGCGCGAGCGCACCC

>5106979|20
TTCGAGGGCCAGCCTTCGAA

>5108100|20
CCTTCCGAGCCCCCGGATGG

>5109980|20
TGCGAAGTCCTGCCTTCGCA

>5110118|20
GGTCAAATGAGCGTTTGAAC

>5110352|20
GGGAGAGGATGTCTTCGCCC

>5110814|20
CGTTGCCGACTTCGGCACCG

>5110865|20
GTCTATGTAAATATATACAC

>5111371|20
CCGGCGCCAGCTGGCGGGGG

>5112577|20
GGGGCGCTGAACAGCGCGCC

>5112625|20
GCCGCGACTGGAGTCGCCCC

>5112682|20
GCCCCTGCACCTGCTGCGGC

>5113150|20
GCCCGGTCCTAGCACCGGGC

>5116320|20
GGCGGATCTAGAGATTCGTC

>5117452|20
CGGACACTGTCCGGTGCCCG

>5118770|20
ACTAATCGAGATCGAGTAGT

>5120117|20
TCTATATTTGTAAATAGACA

>5120638|20
TAGGAACAACATTTCTCCTA

>5123603|20
TGTCCGGTGCACACCGGACA

>5123820|20
TGTCCGGTGCACACCGGACA

>5124543|20
CCGAAAACGCACTTTTCCGG

>5125228|20
AGCAGAGAAGTTTCTCTTCT

>5125662|20
ATCTTGCCAACTGGAAAGGT

>5126223|20
CGACAATTCTGGGATTGTCG

>5126431|20
ATCAGCAGCAGGCTGTTGGT

>5128291|20
GCCGGAGCTCTACCTCCCGC

>5128975|20
AAGCCAAGCACGCTTAACTT

>5129201|20
TCATATGCCATGCCATGTGA

>5129479|20
AAGCCAAGCACGCTTAACTT

>5130183|20
GCCGAGGCCTCGGGCTGGGC

>5130429|20
TCCGAGCCTGCAGGATCAGA

>5130875|20
AAAGGTGGCCTGACACCTTT

>5130923|20
GAAGTGACCGCCGTCACTCC

>5132761|20
ATCCCAGCATCTGTTGGGAT

>5133864|20
CTGGGACGACTTGGTCCAAG

>5134807|20
ACCCTCAGGCTCCTGCGCGT

>5135248|20
GAGACGGTCAAGGCCGTCCC

>5135400|20
CGGCATACCGAGGGATGTCG

>5136724|20
GTCGACACCCAGCTGCCGAC

>5139276|20
CGGACACTGTCCGGTGCCCG

>5139913|20
TCAAATAAAAATAAATTTGA

>5140609|20
AGCATAACTACATGTATGCT

>5143301|20
GAACAAGGTCTATCTTTTTC

>5146309|20
TTTGTTCATTTATAAACATA

>5146772|20
CCTTTCTTTGAAGAGAACGG

>5147479|20
CGGACACTGTCCGGTGCCCG

>5147562|20
TGTCCGGTGCACACCGGACA

>5147979|20
TCATCCATGGGCATGAATCA

>5152854|20
TCTATATTTGTAAATAGACA

>5156678|20
CGGACACTGTCCGGTGCCCG

>5156761|20
TGTCCGGTGCACACCGGACA

>5156781|20
TGTCCGGTGCACACCGGACA

>5157176|20
TCATCCATGGGCATGAATCA

>5157408|20
GGCCTCGCCTCGGCAAAGCC

>5158774|20
CAGCACTGACCTCAGGGCGG

>5158937|20
CGGCGCCGCGAGCGGCTCCG

>5159172|20
AAGCTGGAGGTCACCATCTT

>5160447|20
TTCGAAGGCTGGCCCCCGAA

>5161098|20
GGGTGCGCTCGCGCGCACCC

>5161182|20
AGCGAGTGCTAACACTCCCT

>5161530|20
AAAGGTGGCCTGACACCTTT

>5161578|20
GAAGTGACCGCCGTCACTCC

>5165603|20
TCTTTCGCCGAGGCGTGAGA

>5165667|20
CCTTTCAAGTCCTTGATGGG

>5166758|20
TCTTTCGCCGAGGCGTGAGA

>5166822|20
CCTTTCAAGTCCTTGATGGG

>5168134|20
TAACTAATAGGTATTAATGA

>5168221|20
CCACTGTTAAATAATAGTTG

>5168276|20
AATTTTATCCAGAGAAAACT

>5170234|20
TGTCATGGAGTTCCAAGAAA

>5172484|20
TTGCTGCTCTCGGGAAGCAA

>5172650|20
TGTCCGGTGTGCATCAGACA

>5175659|20
CCCATCAAGGACTTGAAAGG

>5176760|20
GTCTCGGCCCTGCCCGAGGC

>5177915|20
AGACCTCCAGGTGGGGGACT

>5179011|20
GCCTGGGCAAGTGCCTTGGC

>5179619|20
GGAGGATCCTGGGAACGTCC

>5179692|20
CTCACGAAGCTCGTCCTGAG

>5179842|20
GGTCCGCGGTTCCGCGCCCC

>5180211|20
GCCTGGGCAAGTGCCTTGGC

>5180428|20
CTCGGCGGCCCGACCCCGAG

>5180836|20
CTCACGAAGCTCTTCCCGAG

>5181807|20
CCGGGACCTTGATGTCCCGG

>5182047|20
GACCCTGATAAATCCGGCTC

>5182082|20
CCAGCCCACTCGGGGGCTGG

>5182197|20
AGGCGTCTCTGGCGACGGCT

>5182756|20
GAAGAGGCTGGAGATTCTTC

>5184710|20
GGGTGCGCTCGCGCGCACCC

>5184960|20
CTCGCCTCGCCCGAGCCCAG

>5184968|20
GCCCGAGCCCAGCCTCGGGC

>5185020|20
GCCCGAGGGTCCCCTCAAGC

>5185201|20
GAAGTGACCGCAGTCACTTC

>5185999|20
TCCTTACATCTATAAAAGGA

>5186409|20
CTTGCCTCGCCCGAGCCCAG

>5186417|20
GCCCGAGCCCAGCCTCGGGC

>5186650|20
GAAGTGACCGCAGTCATTTC

>5187013|20
TCCCGGCCCCAGGGCTCGGA

>5187062|20
CTCGCCCGACCTCGGGCTCG

>5189435|20
CCGGCTGGCCTGCCAGCTGG

>5189882|20
TTGCTGCTCTCGGGAAGCAA

>5190883|20
TTCAGCTTCGGGAAGCCGAA

>5191244|20
AAGGAAAAAGTTTTTGACTT

>5191252|20
AGTTTTTGACTTCCCAAACT

>5191525|20
TCAACTGTTTCAAAAGCTGA

>5193957|20
ACTTTTTCCGAGGAAAATTT

>5196534|20
GACTCCGAACCTTCTGACTC

>5201839|20
GATGGGTCGGGCGACCCATC

>5202704|20
GGGGGTTGCCGCCAACCCAC

>5203282|20
GTTTCTCCAGTTTGATAAAC

>5204315|20
AGGGGTTAAAATTATACCCT

>5204834|20
GCGGCGGCGCTCGTCCCCGC

>5205792|20
GTTTATCAAACTGGAGAAAC

>5205981|20
TCAGCCGTGCTCACGGTTAA

>5206370|20
GTGGGTTGGCGGCAACCCCC

>5207681|20
ACAGCCCGCCCGCCGGCGGT

>5208138|20
CCAAACCCTCTAGGGTATCG

>5208499|20
CGGGGGGTCATGACCCACAG

>5209209|20
CCGGCTGGCCTGCCAACTGG

>5209370|20
AGGGCACGTACATGCGCCCT

>5210190|20
CGTTGTCGACCTCGTCATCG

>5211659|20
TCTCACGCCTCGGCGAAAGA

>5213564|20
GGCCTAGCCTCGGCAAAGCC

>5214903|20
TTCTGCTCCAGGGGGCCGAA

>5214929|20
CAACGCTGACCTCAGGGTGG

>5217390|20
ACAGGGCATTCATGCACCGT

>5217406|20
CCGTACAGTTAAGTGTGCGG

>5219022|20
CTGGGACGACCTAGTCCAAG

>5219143|20
CGGTGATTCTCGAAGCAGCG

>5220349|20
GAACCTCTCCAGGGAGGTTC

>5220761|20
ACGCTACTAGATTGTAGAGT

>5222277|20
TTTGAATTTCAAAATTGAAA

>5222339|20
AAGTTGTTAATTAAAAAGTT

>5222556|20
TAAAAAAAAACTATTTTTTA

>5222564|20
AACTATTTTTTAAAATTTTT

>5222866|20
AGTTGAAAACTTTTTCATTT

>5223711|20
ACTATGGCTTGAGCCATACT

>5225352|20
TTGTACATATGTATATATAA

>5225442|20
GCACGACGCTCGTGTCGGGC

>5226623|20
ATGATTTCTTAAAAAATCAT

>5226687|20
TCTTATTTGCTCACATAATA

>5227476|20
CGCGCGCGCCTGCGCGCGCG

>5228366|20
TCTCGGTCGTCCATCCGAGA

>5228927|20
ATTTATTTATTTAATGAAAT

>5228929|20
TTATTTATTTAATGAAATAA

>5228931|20
ATTTATTTAATGAAATAAAT

>5228933|20
TTATTTAATGAAATAAATAA

>5229568|20
ATTGCTTTAACTTAATCAAT

>5229818|20
GGCACAGTACTTGCTCTGCC

>5230989|20
TGTCTTGGAGTTCAAAGAAA

>5234111|20
AACAGGCTCAAGACCCTGGT

>5234406|20
CGCTACCTAGCAAGGTGGCG

>5236298|20
ATGTGTTAGGGCTGACAAAT

>5237805|20
TGTGAAGAGCACTTTTCTCA

>5238626|20
TGTCTTGGAGTTCAAAGAAA

>5240720|20
TTCCTCGCGAACGGGAGAAA

>5241191|20
GAGTACGTTGAAGTGTACTC

>5241832|20
CAGCAACGACTTCTTTGCTG

>5242658|20
CGTCGAGCTTCATCACGACG

>5244162|20
TAATAAATATTTGTTAATTA

>5244430|20
GGGCTGCTGTCCACCATCCC

>5246636|20
TTCGGGTACCTGGACCCGGA

>5247089|20
GCCGACCCGGACGACTCGGC

>5254134|20
GGGGTCTCTATAAATACCCC

>5255740|20
ATGTTATTGGTCAACAAGAT

>5256798|20
TACATTTTATTTAGAAAGTA

>5256995|20
AGCAACAAAAATTTGTCGCT

>5257283|20
TCACGAAGTTCACATCCTGA

>5258285|20
GATAATAAATATTTATTAAC

>5258287|20
TAATAAATATTTATTAACTA

>5258459|20
TGTTTTAAGTTCATATAACA

>5260281|20
GCACTTTAGTCCAAATGTGC

>5260475|20
TAATCCCTATTTAGGGTTAA

>5261397|20
GGAGTACGACATCGTCGTCC

>5261627|20
TTTATGAAGTTCTTCCCAAA

>5262993|20
AAACAACATAGAAATTGTTT

>5264072|20
CCCAAAATCCAGATTTTGGG

>5264448|20
TGAATGAATAAACTCATTTA

>5264464|20
TTTATATGTAGATAAATAAA

>5264465|20
TTATATGTAGATAAATAAAA

>5265025|20
CCACGCCGAAGTCGCCTTGG

>5265465|20
CCGCCGTAGTGCAAGGGCGG

>5268751|20
CCCAAAATCCAGATTTTGGG

>5270567|20
AAGACTTTTAGAAAATCCTT

>5270835|20
TACATTTTATTTAGAAAGTA

>5271032|20
AGCAACAAAAATTTGTCGCT

>5271320|20
TCACGAAGTTCACATCCTGA

>5272274|20
TGATATATATATATATAAGA

>5272327|20
GATAATAAATATTTATTAAC

>5272329|20
TAATAAATATTTATTAACTA

>5272501|20
TGTTTTAAGTTCATATAACA

>5274326|20
GCACTTTAGTCCAAATGTGC

>5274520|20
TAATCCCTATTTAGGGTTAA

>5274937|20
CGCCGGAGTGAACTGCGACG

>5275619|20
AACCATCAAACTTGACCGTT

>5276236|20
GCTAAGTGTGAACCTTTAGC

>5276337|20
AACTAGGTGTACGCCTAATT

>5277946|20
ATCCCAAACTTGTTTAGAAT

>5280336|20
TTTTTCTCATATGAGGAGAA

>5280948|20
AAATTTAAATTTTTCATTTT

>5281163|20
TAGTTCTAAGGTTGGAAATA

>5282804|20
GTAGAGGAATCTTACTATAC

>5282958|20
AGAAGAGGATTTCTCCTTCT

>5283739|20
TTGGGGTATTTATAGCCCCA

>5284159|20
TGTCCGGTGTACACCGAACA

>5284360|20
GCTAAGTGTGAACCTTTAGC

>5284461|20
AACTAGGTGTACGCCTAATT

>5284824|20
GTCCGTGCGTGCGCTCGCAC

>5285038|20
TTTGTATTTTGAATTCCAAA

>5285315|20
TCTCATTAAGATAAATGAAA

>5286078|20
GTTTATCAAACTGGAGAAAC

>5287192|20
TTTCTTTGAACTCCAAGACA

>5287976|20
GCTCGAGCCCGGCCTCGGGC

>5288579|20
GGCGTCCCATCTGGCTCGCC

>5289531|20
TTGGGGTATTTATAGCCCCA

>5289550|20
AACCACCAAACTTGATCGTT

>5291738|20
ATCCCAAACTTGTTTAGAAT

>5294137|20
GAGGAGAACATCTTCTTCTC

>5294736|20
AAATTTAAACTTTTCATTTT

>5295989|20
ATTACTTCCTCGGGAGTCAT

>5296128|20
GCACTTGGTTCACCAAGGTC

>5297795|20
ACTATTGCGCGCGAAGTAGT

>5298184|20
GCCCGAGCCCAGCCTCGGGC

>5298357|20
AAAGGTGGCCTGACACCTTT

>5300194|20
CGGGGGTCCCTGGACCGACG

>5300765|20
AGCGAGCCAGATGGGACGCT

>5301359|20
GAAGTGACTGCGGTCACTTC

>5301411|20
AAAGGTGTCAGGCCACCTTT

>5301584|20
GCCCGAGGCTGGGCTCGGGC

>5301759|20
AGGGAGTGTTAATACTCGCT

>5302493|20
TTCGAGGGCCAGCCTACGAA

>5302978|20
CGTGAGAGAGGTTTCTCTCG

>5303612|20
CCTTCCGAGCCCCCGGATGG

>5304052|20
CACCGACGAGATAGCCGGTG

>5304189|20
TTCGGCCCCCCGGAGCAGAA

>5304979|20
TCCGAGCCTGCAGGATCGGA

>5307074|20
GCCTCAGGCTCGGCTGAGGC

>5307617|20
ACCAAGACCTGGGACTTGAT

>5308025|20
GCCTTCAGGTTCCCGAGGGC

>5308175|20
CCTTTCAAGTCCTTGATGGG

>5310527|20
CCAGTTGGCAGGCCAGCCGG

>5311236|20
CTGTGGGTCATGACCCCCCG

>5311424|20
TACCGTCAGAACTGTCGGAA

>5311975|20
CTCCTCCGTCGGCGGGGGAG

>5313563|20
GAAGTGACTGCGGTCACTTC

>5313772|20
GCCCGAGGCTGGGCTCGGGC

>5314320|20
TGTCCGGTGCACACCGGACA

>5315168|20
GGGTCCCCCGGGTGGGTCCC

>5315178|20
GGTGGGTCCCAGGTCCCCCC

>5317081|20
CTGGCCGATAAATACGCCAG

>5317563|20
GCGGACCCCAGGGGGACCCC

>5318692|20
AAGGATTGTTGACAACCTTT

>5319295|20
TCCATTTCTGTAGGAATGGA

>5319702|20
GCGGCCGCCCCGGCGCGCGC

>5319718|20
GCGCGAAGAGGTCCTCGCTC

>5319881|20
CGTCACCCGTGCGGTGGACG

>5320888|20
ACGGGGGCCCAGGCCCACAT

>5321223|20
CCCTGAGGCGGGCCCCGGGG

>5321482|20
GGGTCCCCCGGGTGGGTCCC

>5321492|20
GGTGGGTCCCAGGTCCCCCC

>5321576|20
GCGTCGACACGTGTCCAGGC

>5321971|20
AGCAACAAACATTTGTGGCT

>5324259|20
ATCGGTTAGTCCTAACACAT

>5324776|20
GTTTAGACCTTGTTCCAAAC

>5325482|20
AGATTAAATTATTTTAAACT

>5325655|20
AAAATAAGACATAATATTTT

>5325685|20
AAGAAAAAAAATTATTTTTT

>5325686|20
AGAAAAAAAATTATTTTTTT

>5326288|20
GCGGCGCCGCCCGGCTCCCC

>5327785|20
AATTGCATTTGAATATAATT

>5328708|20
ACTATTTTCATGAGAATATT

>5331894|20
TTACACTGTTTACAGAGTGA

>5331993|20
GCCAGGCGAGTTAGGCTGGC

>5332270|20
CTCTAATATAGATATTTGTG

>5333034|20
AATTGCCATTGAGTGCAATT

>5335396|20
ATTTAAATAATTATCAAAAT

>5335460|20
CTCTAAAGTATCATTTAGAG

>5336035|20
TATTTTTAAAATAAAAAATA

>5336240|20
ACGGTTTAGTTCATAACCGT

>5336903|20
GTCCGCGCGCGCGCGCGCAC

>5336907|20
GCGCGCGCGCGCGCACGCAC

>5336908|20
CGCGCGCGCGCGCACGCACG

>5337230|20
CCGGCGCTGGTCAGCGCGAG

>5337346|20
CGGCGGGAGGGCCGCCGCCG

>5337809|20
ATGGCATCGCCCTGTGCCAT

>5338269|20
ATGTATATATATATATATAT

>5338270|20
TGTATATATATATATATATA

>5338275|20
ATATATATATATATATATGT

>5338799|20
GGCCCGGCCCGGCCCGGGCC

>5338802|20
CCGGCCCGGCCCGGGCCCGG

>5339916|20
TAATAAATTTTAAATCATTA

>5339971|20
CGTAAAAGAGTTCTTTTTGG

>5340400|20
AGATTGATGGGCTTCAATTT

>5340461|20
TGGTTCAAAGTTTCAAACCA

>5341388|20
GATGAAATAAATATTTAAAC

>5342711|20
GTATAATTTCTATACTATAC

>5343347|20
TGTCGGGTACATGCGCGACA

>5343682|20
ATGTTTGAATGTTGAACCAT

>5346075|20
ATGCCATGGTTCCATTCCAT

>5347406|20
TGAGAAGCACATGTTTCTGA

>5347619|20
ATCGCGCTGGGCAGCGAGAT

>5347844|20
ATGCCCGAGGTCACCGGCAT

>5348030|20
CACGTCTCGCCCAAGCCGTG

>5348063|20
GCGGAGGGCAAGCCGTGCGC

>5348069|20
GGCAAGCCGTGCGCCTTCCC

>5350561|20
AGTAGACTAGTTTGTGTACT

>5353966|20
CGCCGACTTCCAAGGCGCCG

>5355687|20
CTCGCTGAAGCTGCAGGGAG

>5355734|20
CTGGAGGCGAACACCTCAAG

>5356939|20
GTTGTTTGGAGCCTAAGAAC

>5357397|20
AGCTGTATTTCAAAACTGCT

>5358463|20
ATAGCCTTGTCCATGGCTTT

>5359383|20
ATCAGGAGAAATCAGCTGAT

>5359727|20
CCCCGGCGACATCCTCGGGG

>5360446|20
TGGAAGGGGCACCACTGCCA

>5363176|20
TGGGGCTATAAATACCCCAA

>5363931|20
AGGAGAAGAAATCTTCTTCT

>5363964|20
AGAAGGAGAAATCTTCTTCT

>5364580|20
GACCTTGGTGAACCAAGTGC

>5366571|20
GAGAAGAAAATGTTCTCCTC

>5370004|20
AGATTTCATACATTAATTCT

>5370479|20
ACCAATTTTGAAAATTTTGT

>5370717|20
TTGTAAAAGAACTTTGAAAA

>5371694|20
TGGGGCTATAAATACCCCAA

>5374936|20
TCCGAGCCCTCGAGCCCGGA

>5376483|20
CCGGATTGGTGCAAACCCGG

>5377066|20
AGTGAAACATTTGTTTTGCT

>5377798|20
TGGCAACAGCACACTTGCCA

>5378634|20
ATGTTTTTAGATGTAAACAT

>5379147|20
AAGATAGCAATTGAAATCTT

>5381161|20
CCGACGTGTGGACGCGCCGG

>5381290|20
ACTCCAGCCCCGAGTGGAGT

>5382076|20
CGCCGTCGCCGGCGACCACG

>5382111|20
GCCGCGCGCACGGGCACGGC

>5382126|20
ACGGCGCGCCGGGCCGCCGT

>5383737|20
ATTTTTTATCTATTAACAAT

>5384809|20
CACATAATATGTATGTTGTG

>5384810|20
ACATAATATGTATGTTGTGT

>5385342|20
CATGCATCCCTGCTTGCATG

>5385375|20
AAAGCTTAGAACTAAGATGT

>5387089|20
TTGCCAGTTTCAACCGTCAA

>5388821|20
AAAGTTTAGCACTACATTTT

>5389458|20
ATCCCATCATCTGTTTGGAT

>5389920|20
TATGTATATATATATATATA

>5389921|20
ATGTATATATATATATATAT

>5389922|20
TGTATATATATATATATATA

>5389925|20
ATATATATATATATATATGT

>5389926|20
TATATATATATATATATGTA

>5389927|20
ATATATATATATATATGTAT

>5389928|20
TATATATATATATATGTATA

>5389929|20
ATATATATATATATGTATAT

>5389930|20
TATATATATATATGTATATA

>5389931|20
ATATATATATATGTATATAT

>5389932|20
TATATATATATGTATATATA

>5389933|20
ATATATATATGTATATATAT

>5389934|20
TATATATATGTATATATATA

>5389935|20
ATATATATGTATATATATAT

>5389936|20
TATATATGTATATATATATA

>5389937|20
ATATATGTATATATATATAT

>5389938|20
TATATGTATATATATATATA

>5389939|20
ATATGTATATATATATATAT

>5389940|20
TATGTATATATATATATATA

>5389941|20
ATGTATATATATATATATAT

>5389942|20
TGTATATATATATATATATA

>5392663|20
GCGTTGATGCCCAGCAGCGC

>5393233|20
CGCACCATCACGACGCTGCG

>5393972|20
TATGTCTATGGATTCACATA

>5394742|20
TTCATAAACTAGTTTCTTAA

>5395332|20
GAAAAAATCTCGAATTATTC

>5396674|20
GATATTATTAGAATAAAAAC

>5396913|20
AGTTTTTGTATATAAATACT

>5397624|20
GTGGAAGCAGTTGCTGCCGC

>5397937|20
TAGGTTCCACTTGGTAACTA

>5399474|20
AATGTTGCAACTACACCATT

>5401735|20
TGGGCTGGAACTCCAAGCCA

>5402988|20
ATGTACAATTTATAGCACAT

>5403138|20
TAGAATAGAATTCAATTCCA

>5403782|20
CTGCAGCACGGGTGCTTTAG

>5404123|20
CTCCACAATAAATTGACGAG

>5404887|20
ACATATCTTGAAGAATATGT

>5404927|20
ACTTTGACAGATGTCATTGT

>5405691|20
TAGTCACCAATGGATGACTA

>5405881|20
CACTAAAATTTAGTTTAGTG

>5406237|20
CATATCCATACATGCATAGG

>5407006|20
TAAGAGCTGAACGGCTCTAA

>5408558|20
ATGGGGGCCGGGGCACCAAT

>5410923|20
TTCCGAGATGTATGTCAGAA

>5413849|20
ATTGTCCGGGACCAGAGAAT

>5413902|20
CTGACAACTAGAGTGTTCAG

>5414945|20
AAGACAGCAACTGCTGAGTT

>5415097|20
TTCATAGGTTAATTTATGAA

>5415450|20
TTTTGCAATGTAATGTAAAA

>5416385|20
AAAAAGAGAGTTTTTTTTTT

>5416700|20
CGTCCCCGGGTCCGGCGATG

>5417440|20
TATTCTATATATAAAGTATA

>5417537|20
GTCCGGCCCCGAGGCCGGAC

>5417561|20
CGCGGTCCGGACAGTCCGCG

>5419169|20
CTACACGAGTCCACGTGCAG

>5419396|20
GGATATGCGTACGCAGAGCC

>5420043|20
CTTCTTCTCAGGAGAACATG

>5420256|20
GCTAGTGCACTTACACCAGC

>5420395|20
CAGGCTAAACCTTCAGCGTG

>5421367|20
CGGGCACCGGACAGTGTCCG

>5426133|20
ACTACTCGATCTCGATTAGT

>5428423|20
AAATAAACTTGAGTTTTTAT

>5429045|20
CGGGCACCGGACAGTGTCCG

>5430259|20
GACTGGGGGCACCTCCATTC

>5430486|20
CGCGGTCCGGACAGTCCGCG

>5430728|20
CTAGTCTAGTTCTAGTTTAG

>5431053|20
GCCGCCTCGCGCGAGGTCGC

>5431653|20
GAGAGAAATAGATTGCTATC

>5432652|20
AAAAGAGTTCGAACCCTTTT

>5433626|20
TTTTTATTTCCAAAAAAAAA

>5433793|20
CAGGCAAGCCTGCCTGCCTG

>5434665|20
TGGCCGCCCCCGGCCCGCCA

>5434874|20
CTTGCAGCTGCAGGTGCCAG

>5435191|20
GTGCTCGCCAAGGCCGGCAC

>5435662|20
CGCGCTACGGGCTTAGCGTG

>5440081|20
ACCTATATAAATATTTAGTT

>5440636|20
ATAGTGCAAAATTGAACTAT

>5445382|20
TTTTTTTTTTCAAAAAAGAA

>5445993|20
TTTTACAAATGTTGGTTAAA

>5446315|20
CAGAAAAGTACATTTTTTTG

>5446431|20
AAACTTGTGGGCCCAAGTGT

>5448592|20
TCCTAAATGACCATTTACAA

>5450138|20
TAATTGTAGTACTAAAATTA

>5450553|20
CGAGGCAGCGGGCGGCCGCG

>5450838|20
GCAGCTGCCAGGGCCGCAGC

>5450982|20
CCTCCTGCTCCAGCGAGAGG

>5452649|20
ATACTTTATAAATAAATGAT

>5452907|20
ACGCTCGAGGACGTGAGCGT

>5453772|20
TTTTTGCAAGTTTACAAAAA

>5454388|20
ATAAGTGATTCATCCATTAT

>5455319|20
AAACATGGTAAACCATCCTT

>5455902|20
GCGGGCGCACGTGCCCCCAC

>5456755|20
TCATAAAATAAATTTTATAA

>5459406|20
AAAGAATCCTTGTATTTTTT

>5459917|20
AGCTCTTGTGGAGTAGAGCT

>5460035|20
CCTGGCCTGGCCTGGCCTGG

>5461206|20
AGCTGAAGTTGAGTTCAGCT

>5461276|20
AGCTGAAGTTCAGCTCAGCT

>5461330|20
AGCTGAAGTCCAGCTCAGCT

>5461384|20
AGCTGAAGTCCAGCTCAGCT

>5461418|20
CAGCTGAACAAGTTCAGCTG

>5462065|20
AATCAAGCTTTAGTTTGATT

>5463670|20
AGCTCTTGTGGAGTAGAGCT

>5463788|20
CCTGGCCTGGCCTGGCCTGG

>5464615|20
TGACTCCTGAACAGGAGAAA

>5465575|20
CCCTTCTATGTAGAGATGGG

>5466197|20
GCCGATTCTAGAGATTCGTC

>5468027|20
CTTGGCTGTGTACAGCCAAG

>5468396|20
CGGGCACCGGACAGTGTCCG

>5469838|20
AATCAAGCTTTAGTTTGATT

>5471426|20
AAAGAATCCTTGTATTTTTT

>5471561|20
AAATAATATAAAAATTACTT

>5473766|20
CTTGGCTGTGTACAGCCAAG

>5474134|20
CGGGCACCGGACAGTGTCCG

>5477306|20
AATCAAGCTTTAGTTTGATT

>5478463|20
TGACTCCTGAACAGGAGAAA

>5479423|20
CCCTTCTATGTAGAGATGGG

>5480688|20
GCAGAAGCATTTGCATCTCC

>5480694|20
GCATTTGCATCTCCAGATGC

>5480697|20
TTTGCATCTCCAGATGCAGA

>5482889|20
AGCTCTTGTGGAGTAGAGCT

>5483007|20
CCTGGCCTGGCCTGGCCTGG

>5484263|20
AAAGAATCCTTGTATTTTTT

>5484774|20
AGCTCTTGTGGAGTAGAGCT

>5484892|20
CCTGGCCTGGCCTGGCCTGG

>5486063|20
AGCTGAAGTTGAGTTCAGCT

>5486133|20
AGCTGAAGTTCAGCTCAGCT

>5486187|20
AGCTGAAGTCCAGCTCAGCT

>5486241|20
AGCTGAAGTCCAGCTCAGCT

>5486275|20
CAGCTGAACAAGTTCAGCTG

>5486922|20
AATCAAGCTTTAGTTTGATT

>5488643|20
ATTTGAACCTTGGTACAAAT

>5489481|20
TTATTTGGTTGACAAAAAAA

>5489979|20
TTCATCTTACTTTAGTTGAA

>5490204|20
ATGCACAATATATTTTGAAT

>5490788|20
GAGAATAGGAGCCTTTTCTC

>5492086|20
GTCTGAAAAAATGGTCAGAC

>5492193|20
AGCCGAACTGAAGTTCAACT

>5492667|20
AAGGTAAAATCTTTTAAGTT

>5493112|20
ATGTGGTGAACTCATCACCT

>5494175|20
ATAAGTTTGAGCAAGCTCAT

>5494460|20
ATGGCAAGATCTATTGCCCT

>5497164|20
AAGTTGAACGAGATCAACCT

>5497382|20
ACTACTCGATCTCGACTAGT

>5499964|20
CTTGGCTGTGTACAGCCAAG

>5500332|20
CGGGCACCGGACAGTGTCCG

>5501785|20
AATAAACTAGTTGGTTTGTT

>5502418|20
ATTCAGATGTTCATGTGCAT

>5502527|20
GCACCAGCTGAAGTTGGTGC

>5503328|20
TCGCTAAAAGTTTTTAGCGA

>5503847|20
TATGCCCATGAATGGACAAA

>5504236|20
TGTCCGGTGTGCACCGGACA

>5504319|20
CGGGCACCGGACAGTGTCCG

>5507751|20
TGTCTATTTACAAATATAGA

>5509098|20
ACTACTCGATCTCGATTAGT

>5511382|20
AATCAAAATAAATTTGAATT

>5511387|20
AAATAAATTTGAATTTTTAT

>5511388|20
AATAAATTTGAATTTTTATT

>5511555|20
TATGCCCATGAATGGACAAA

>5511945|20
TGTCCGGTGTGCACCGGACA

>5512028|20
CGGGCACCGGACAGTGTCCG

>5512861|20
GCATCGTAGTGCTACTCTGC

>5513512|20
TGTAAGACTTGATCCTTACA

>5513671|20
TACATTTGAAATCAGATGAA

>5514615|20
ATTTTCTGTAGATAGAAAAT

>5515203|20
AAAGGTGGCCTGACACCTTT

>5516413|20
CGTCGGTCCAGGGACCCCCG

>5518158|20
GCCGCCGTCGTGACAGCGGC

>5519202|20
ACTGAGGTCCAGACCTAAGT

>5519251|20
TGCAATACTTCAGTTTTGAA

>5520041|20
CAATTTTGGAACTAAAATGG

>5520833|20
TTTTATGAATTTTAATCAAA

>5521267|20
TTGGGATTTAAAAATTTCAA

>5521383|20
AGTTCATTTTTAAAAAAACT

>5521936|20
AAGGTAGCCAGGTCTACCGT

>5522006|20
ACAGTTGAAAATTGAACTAT

>5522349|20
TTTGATGCTCCACCACCAAA

>5523043|20
AATCGAATTTGAATTGGAAT

>5523411|20
TATTGCATTCTAATTCATTA

>5523794|20
TTAATTATTTGAATTATTTA

>5524572|20
AATATTTTTTTAAAAAAAGT

>5524806|20
CGTCGCCAATCTCGGCGGCG

>5525575|20
TAGCACGCAACTGCATGCAA

>5526951|20
GTTAGAGTGGACACACTAAC

>5527146|20
GTATTAAGCAAGTTTAATAC

>5527571|20
CTGGTATCATCTGAAACCGG

>5527590|20
GTAGATTTTGTAAAACCAAC

>5527624|20
ATATAATGCTTGCAGTGTAT

>5527782|20
AAACTAATTTTAATATGTTT

>5530136|20
CGGAGCCGGAGCGGGCTCAG

>5532183|20
ACTAGCTACTCGTAGCTTTT

>5533804|20
CGTCTCTTCACGGAGAGACG

>5534657|20
CGCAGCTACCTGCTGCTGCG

>5536100|20
CTTTAAAAGCTCTTATAGAG

>5536316|20
ACATTTTTAAATAAATATTT

>5536320|20
TTTTAAATAAATATTTTGAA

>5537483|20
TTTGTCTCTAAAGAAGCAAA

>5538983|20
TCAAATAAAGGTTCATGTGA

>5538989|20
AAAGGTTCATGTGAATCGTT

>5539379|20
TAATAGATTCAAAGCTATGA

>5541827|20
ATGAAGAGATTTTTGTTCAT

>5542487|20
CGGCGCCCGTGCGGGAGTCG

>5543732|20
CCTTGGGCCTCGGCCTCAGG

>5544349|20
TCCTTGCATCTATAAAAGGA

>5545386|20
TGTCCGGTGCACACCGGACA

>5545747|20
TTTATCCATCCATGGGTATA

>5548204|20
ACTAATCGAGATCGAGTAGT

>5551546|20
GAGCAAATGAGCATTTGAGC

>5552586|20
CGGACACTGTCCGGTGCCCG

>5553023|20
TTTATCCATCCATGGGTATA

>5553304|20
CGACGGCGAACTCGACGACG

>5554114|20
CCATATCCACATGGGTATGG

>5554149|20
CATACCCACCAGTGTATATG

>5554878|20
GTCATCCAGCCCGGGACGAC

>5554903|20
TCGTATCGTTGACGATGCCA

>5555452|20
CCGGCTGGCCTGCCAGCTGG

>5557111|20
CGACATACCGAGGGATGTCG

>5557603|20
CATCGGCCGAACGGTCGAGG

>5557838|20
CCTATCAAAGATTTGAAAGG

>5560094|20
AGACTTCCAGGTGGGAGACT

>5560428|20
AAATTTTCCTCGGAAAAAGT

>5562637|20
CCATCCGGGGGCTCGGAAGG

>5563962|20
ATCGGGCCCTCGGACCCTAT

>5563973|20
GGACCCTATCGAACGGGTCC

>5564442|20
GGGTGCGCTCGCGCGCACCC

>5564698|20
ACCCGAGCCCAGCCTCGGGT

>5565132|20
GCCCGACCCCTGGGTTCGGC

>5565658|20
TCCTTGCATCTATAAAAGGA

>5566296|20
GCGGCGTTTGGAGGCGCCGC

>5566312|20
CCGCTCGCCCTGGAGAGTGG

>5566666|20
CGCGGATACCCGTGCCCGCG

>5567088|20
AAAAAATATTTATTTTTTCT

>5567149|20
GATTTTTTTTTAAAAAAAAC

>5567151|20
TTTTTTTTTAAAAAAAACAA

>5567334|20
GTGGATGCAAATGCACCCTC

>5567758|20
GTCTTTTCTATATTAAAGAC

>5567976|20
TATGTATATAAAAAGACATA

>5570200|20
GCTCTTAGCCAGCTGAGTGC

>5572698|20
GATCTTGGTCAACCAAGTGC

>5573615|20
CATCTCTAACCTTAGAATTG

>5574037|20
AAAATGAAAAATTTAAATTT

>5574378|20
AATGTTTCATTTAAAACTTT

>5578459|20
AAAGACTTTGAAAAGAATTT

>5579247|20
TTTTAATAAGTTTGTCAAAA

>5580323|20
TGTTGCATTTAAATGAAGCA

>5580455|20
AATTAAAAAATTAATTAATT

>5580646|20
TTTTTTAAAGATGTAAAATA

>5581350|20
TCAAATTTAAATAAATCTTA

>5581570|20
TAAAATTCAAGTGTAATTTA

>5581802|20
TTTCACATATTTATTTAAAA

>5581868|20
TAATTCTTTTTAGAGAATAA

>5581919|20
TTAAAAACACATTTATTTAA

>5583419|20
GAGTCCATCCGCATGGACAC

>5584220|20
AACTCATGCTGGGATGGGTT

>5584706|20
CTACATCTAGTTAGAGGTGG

>5584882|20
TGTACAACAAATATTGTATA

>5585058|20
GATGATGTGCACGCATGATC

>5585367|20
ATTTCCGTGCTCAGAGAAAT

>5586800|20
ATTTCCGTGCTCATAGAAAT

>5587813|20
AGGAGGGGCGAGCACCTACT

>5589154|20
ATATTTTATAAATAAATTAT

>5590861|20
GCCGAATGGGGCCACGCGGC

>5591305|20
CATCTATGTCCATTTAGATG

>5592077|20
GAAGCGAAGCTCGTCGCTGC

>5593147|20
CTTCAGTACAAGTATTGTAG

>5593921|20
TGGCAACCTCTAGGTTTGCA

>5593977|20
TGGGCCATACTTAAGGACCA

>5595114|20
ATCATGTTGTGCAATATTAT

>5595129|20
ATTATGCAAGTTTTCATGAT

>5595538|20
GTTTACCGTGCCCTGTAAAC

>5596175|20
TTGGGGTATTTATAGCCCCA

>5596404|20
TTGAATGCAGTTGCAGTCGA

>5596753|20
CACCAAAATCAATTTTAGGG

>5597229|20
TTAAAAAAATCTTTTCTTAA

>5598330|20
TTTTCAAAGGTCTTTGCAGA

>5598545|20
TTAAAAAAATCTTTTCTTAA

>5599697|20
ATCCCAAACTTGTTTAGAAT

>5599740|20
TAATGAAGGTGCCTTCTTGA

>5601043|20
AATTGCACAAGTCTGCAATT

>5601231|20
CTCCTTCGAGATTGAAGGAG

>5601346|20
TTTTACAGAACTCTCTAAAA

>5603395|20
AGAGGAGAACATTTTCTTCT

>5603652|20
AAAGTTTTAAATAAAATGTT

>5603997|20
AAATTTAAATTTTTCATTTT

>5605381|20
GCACTTGGTTCACCAAGGTC

>5606723|20
TTGGGGTATTTATAGCCCTA

>5610063|20
CCAGCTCGACCTCGCGCTGG

>5610131|20
GCGCTCGTCTGGACCCGCGC

>5611115|20
GTTGCATTTCCAAATGTAGC

>5612972|20
ACCAACAGCCTGCTGCTGAT

>5613180|20
CGACAATCCCAGAATTGTCG

>5613741|20
ACCTTTCCAGTTGGCAAGAT

>5614175|20
AGAAGAGAAACTTCTCTGCT

>5614860|20
CCGGAAAAGTGCGTTTTCGG

>5616088|20
GCCAGGGGCGAGCCCCTGCC

>5616299|20
ATCGAAGCCGGGACTTCGCT

>5618229|20
GCCCGGTGCTAGGACCGGGC

>5618699|20
GCCGCAGCAGGTGCAGGGGC

>5618756|20
GGGGCGACTCCAGTCGCGGC

>5619709|20
CCCCCGCCAGCTGGCGCCGG

>5619835|20
GTCTCTCGACCTCGGCAGAC

>5620254|20
CGGTGCCGAAGTCGGCAACG

>5620717|20
GGGCGAAGACATCCTCTCCC

>5620951|20
GTTCAAACGTTCATTTGACC

>5621089|20
TGCGAAGGCAGGACTTCGCA

>5621904|20
GCCGGCGGCGTGGCGTCGGC

>5622799|20
GCAATGGGCTTGTCCACTGC

>5622822|20
AAACTGAAGTCCTTCACTGT

>5624108|20
GTTTCCTTTCCAAAGAAAGC

>5624234|20
GCCTACTTTAGAGAGTAGTC

>5624300|20
TTGCAAGGAGATCCTTTTAA

>5625201|20
GAGCTGATAGGTCTCATCTC

>5625729|20
TTTTAAAACCCGCCTTAAAA

>5627424|20
AAATCGCTTCTAACCGCTTT

>5629085|20
GGCGCGCCGGGCGGAACGCC

>5630963|20
GGAGAAGAAGATTCCCCTCC

>5632249|20
TAGCTAATATTTATTGCCTA

>5633238|20
ACGTTGAAAAGTATCACCGT

>5633668|20
AAATACGTCATGACGCATTT

>5634023|20
CTCACCGGAGATCCGCTCAG

>5635236|20
GCAGTATTTTCAAATACTGC

>5635304|20
TTCAAAACTGAAGTATTGCA

>5635353|20
ACTTAGGTCTGGACCTCAGT

>5635687|20
GGTTGCTTCACGAAACAACC

>5635990|20
TGTACGCATGCATGCATGCA

>5636360|20
CCGCCGGCCGCTGTCGGCGG

>5636580|20
GCGTTAGGGTCCACGAACGC

>5637396|20
TATGATAAAGCTTCATCATA

>5638440|20
CTGGCCGGAGCTGCGGCTAG

>5638919|20
TCCAACTCCAAGGAGAGGGA

>5639814|20
GCAGCTCGCTCGCGCCCTGC

>5640957|20
CATTTTTCACATGATAAATG

>5641649|20
TTATTTTAGTTCAAAAATGA

>5642314|20
CTGATCCATCCATTGATCGG

>5642940|20
CCGTCGCGCGTGGGCGAGGG

>5643058|20
CCTTTCTAGCTCTAGACTGG

>5643101|20
GCATGTACTGCAGTACAGCC

>5643966|20
TTTTTATTATCTCATATAAA

>5644404|20
CTTGCTTGCTAGCTAGCTAG

>5644408|20
CTTGCTAGCTAGCTAGCTAG

>5645245|20
GGAAAAGAGAGCTCGTTACC

>5645729|20
TCCTCTCGCGGGCGAGTGCA

>5646063|20
GCTGATCCCGAGGGATGAAC

>5646564|20
GCTCCATGCATGCATGGACC

>5646750|20
CCCGTCGGCGTGCCGCCCGG

>5647082|20
TGGCTGTAGAGCTATAGCTA

>5647337|20
GGCGCCGGCCGGCCGGCCGC

>5647692|20
TGGCTGCAAGCTTGCAGGCA

>5648357|20
GCGCGGCGGCGGCGCCGTGC

>5648448|20
ATACATACTCCAGTGTGCAT

>5649027|20
GGCGGGCCGGCCCGCCCGCC

>5649029|20
CGGGCCGGCCCGCCCGCCCG

>5651342|20
GGGAATTAGCGTTAACTCCC

>5651382|20
GGGGATTAATGTTAACTCCC

>5651814|20
CGAGAATTACTTAATTTCCG

>5652605|20
CGAGAACCAAGTGGCACTCG

>5652732|20
GTTTTTGAAACTTCAGACAC

>5653470|20
CATGCATGCATGCATGACTG

>5653568|20
AATATGCATGGATGCAAGTT

>5654188|20
CATTCATGCACGCACGCATG

>5655634|20
AGCTCTAGTAAACTCAAGCT

>5656050|20
ATGGGAGATAGATATCCAAT

>5656420|20
TTGTATAGGTACCCCTACAA

>5656646|20
CCCAAAAAGCACTGTGTGGG

>5657793|20
GTATGGGTCGCGTCCCATCC

>5659123|20
CGATCAAAATTTTTTGATGG

>5660343|20
TGGGGCTATAAATACCCCCA

>5662372|20
GTAAAATCTAGAGCTTTCAC

>5665256|20
ATAAAACACATGTATGTTAT

>5665645|20
TTTCTTAGAACTCCAAGACA

>5667973|20
ATTGGTTAGTCCTAACACAT

>5667999|20
CCTTTAGAAGTTTGTGAAGG

>5668618|20
TTTTTACATGAAAGTACAAA

>5669247|20
AACCTCTAAAGTAAGAGATT

>5670099|20
AAGTTAAGCGTGCTTGGCTT

>5670378|20
TCACATGGCATGGCATATGA

>5670605|20
AAGTTAAGCGTGCTTGGCTT

>5670964|20
ACCAGGGTCTTGAGCCTGTT

>5671402|20
CTCCTCTTTCAAAAAATGAG

>5671575|20
TGCGCCGCTCTAGCGGATCA

>5671664|20
CCCGTCGGAGTTCCTACAGG

>5671780|20
TGAACCTCGTCCCAGGGTCA

>5671821|20
TGCGCAAGGTTCGTTGCGAA

>5674261|20
CCTCAGCGCGCGCGAAGAGG

>5674270|20
GCGCGAAGAGGTCCTCGCTC

>5674291|20
CGTCCTCCTATAGGAGTAAG

>5675186|20
ATGGGGGCCAGGCCCCACAT

>5675487|20
ATGGGGGCCCGGGCCCACAT

>5675724|20
ACCATAGGCGGGCCGATAGT

>5677397|20
ACAAGGATTCAAAGACTTGT

>5679178|20
TGGGGGTATTTATAGCCCCA

>5682393|20
AATTGGTATCTAAAACAATT

>5684396|20
GGAATTCAATTTTAAATTCC

>5684584|20
TTGATTTTTGGAAGAAGCAA

>5684663|20
AACAATATTTGAAAATTTTT

>5685819|20
TGTTGGGTTTTAAGCCGACA

>5686189|20
GTTACGTCTATAGACATAGC

>5686784|20
CTTCTAAATTTATGTAGTAG

>5687581|20
TTTGTCGAAGGTTTGACATA

>5687852|20
TATAATATTGTAATATATTA

>5687892|20
TATAGCACATATGTGATATA

>5687927|20
ATTTATTTGAGCATATAATT

>5689163|20
CTGACCTGCGGGCTGGTCAG

>5689502|20
AGCTGAAGTCAAGTTCAGCT

>5689723|20
AAGATTTTACATAAAATTTT

>5691306|20
AGGGTGCATGAAGACACCCT

>5692035|20
GAAGGGTGTCCACTCCCTTC

>5692916|20
GTCAGACTGACCAGTCAGAC

>5692918|20
CAGACTGACCAGTCAGACTG

>5693019|20
AGCTGAGCTGAAGTTCAGCT

>5693028|20
GAAGTTCAGCTCCGAAGTTC

>5693133|20
TAAAACTCATTTGAATTTTA

>5694113|20
ATCTCAAACCTGTTTGTCAT

>5694202|20
ACAAACAAATAATTGATTGT

>5694393|20
GTTGCTCCACATAGACCAAC

>5695370|20
AACTTCAAGCTCTTGACTTT

>5695615|20
CACAACACCATTTTGTTGTG

>5696782|20
TCAAGTTTACCTTTACTTGA

>5697191|20
CTTGATTTTGGACAATCAAG

>5697388|20
CTCTTCTTTTCAAGGATGAG

>5697726|20
AATATGGGCTTGACCATATT

>5697922|20
ACAAACTTCTTGAAGGTTTT

>5699914|20
TTTATAGTCACGACTCAAAA

>5700034|20
CTGACCTGCAGGCTGGTCAG

>5700309|20
AGCTGAAGTCCAGCTCAGCT

>5700350|20
AGCTGAAGTCAAGTTAAGCT

>5701202|20
TGTCCGGTGCACACCGGACA

>5701702|20
AAATGGCCCAAGGTACATTT

>5703822|20
TAAACATGAGTTCATGATTA

>5704851|20
ATTTGTTAGTCCTAACACAT

>5706889|20
TCCCAAGAATCTCCTTGGGA

>5707044|20
ACCAGGGTCTTGAGCCTGTT

>5707227|20
TCATCCCTGCACAACGATGA

>5708541|20
TGTCCGGTGCACACCGGACA

>5708563|20
CCGGTGCCTCCAGGCAACCG

>5709633|20
CGGACACTGTCCGGTGCCCG

>5710286|20
TAAAACAAATTTGAGTTTTA

>5712554|20
ACTAATCGAGATCGAGTAGT

>5713901|20
TCTATATTTGTAAATAGACA

>5714386|20
TAACTTTCCTAGGAATATTA

>5716426|20
GAGCAAATGAGCATTTGAGC

>5717529|20
CGGACACTGTCCGGTGCCCG

>5717704|20
ACCGTTGGCTCGCCGACCGT

>5717827|20
ACTGAATCTAGAGATTCGTT

>5718350|20
AATATTTTACATAAAATTTT

>5718530|20
TTTCGGTTTTGAAACAAAAA

>5718903|20
AAATTAATATATAATAATGT

>5719263|20
TAACTCATGAGCATGAATTA

>5719333|20
TAAATATTAATTGATATTAA

>5720189|20
CATGACCTAGGTATGGCATG

>5721218|20
TCACAGTTGTCCAACCCTGA

>5723843|20
GCAGGTCGATCTCCACATGC

>5725105|20
GTGCCGGGTGGACGCGGCAC

>5725522|20
GGGCCCGATTCATCAGGGCC

>5725708|20
CGTCTTCGTCGAAGACGACG

>5727164|20
TGGGGCCTGACCCGGCCACA

>5727216|20
GACGGCCAGCCCTGGCCGCC

>5727565|20
GCGACGGCAGATGCCAGCGC

>5729951|20
TAAAATACAAATTTAGTTTA

>5731213|20
CTGCAGACGCTCATATGCAG

>5733127|20
TGGTTAAAACATTTAAAACA

>5733413|20
TCAGTTTTAGTTAAAATTAA

>5733452|20
CACAATAATATTTTAGTGTG

>5734739|20
TTGTTTTTTTTAGAAAAGAA

>5735989|20
AGCATTGCATGTGCAAATCT

>5736128|20
TATCTTGGTGAACAAAGAAA

>5736724|20
GGTCGAATCACGATTCACCC

>5736813|20
GGGAGAAAACCTTGTCTCGC

>5737318|20
AGCTTGGCCTCGGCCTAGAT

>5739965|20
TAAATTCAACATAGACTTTA

>5740025|20
CATGCTGTTAAAACACCATG

>5740256|20
GTTTAAGTTGAAACTGACAC

>5740917|20
GGGAAATTAGTTTATTTCCC

>5741245|20
CGCATCCCATGTGGGCTTCG

>5741529|20
GACGCCGGTGGATCGGCGAC

>5742117|20
TGTGCACTGCCCAGTGCCCA

>5744033|20
CTTATTCAAAATTGAATAAG

>5744085|20
TTATTTGGACTTCCAAACTA

>5745007|20
GCGCACGCGGCCGCGGCCGC

>5745318|20
CGCCGGCGGCGGCGGCGGCG

>5745475|20
TCGGAGGAGTGCGCCGCCGA

>5745589|20
AGCCTGTCCATGGATAGCCT

>5746887|20
TAATCCATGCTCATGTTTTA

>5748149|20
TCTCCCAAGCTCCTTGGAGA

>5748153|20
CCAAGCTCCTTGGAGATTCG

>5749403|20
AATAATTAGATGTAATTACT

>5749529|20
AAGATTATCTCGAGCATCTT

>5750458|20
ATATTCACTTGATTGAACAT

>5750601|20
TATTTATGCTAGGAGAAATA

>5751177|20
TTAATAAATTATTTTATTCA

>5751211|20
TGGAAATATAAATATTTATA

>5752886|20
GGCGCGGCCGAGTTCGCGCC

>5753013|20
CGGGACCGGGACCGGGACCG

>5753019|20
CGGGACCGGGACCGGGACCG

>5753743|20
CTCGCCTCGTCCGAGCCCAG

>5753751|20
GTCCGAGCCCAGCCTCGGGC

>5753803|20
GCCCGAGGGCCCCCTCAAGC

>5754290|20
GCCCGACCCGGGGCTCGGAC

>5754366|20
GCCCGACCCAGGGCTCGGAC

>5754455|20
GGCGTCCCATCTGGCTCGCC

>5755320|20
CTCCCCCGCCGACGGAGGAG

>5755767|20
TCAGGTTCCGAGGAAGATGA

>5756770|20
CCGGCTGGCCTGCCACCTGG

>5756778|20
CCTGCCACCTGGGTGGAACG

>5756893|20
CTGGGACGACCTGGTCCAAG

>5759046|20
CCCAAGAAGTGCGTCTTCGG

>5759157|20
CCCATCAAGGACTTGAAAGG

>5761731|20
AAATTTTCCTCGGAAAAGAT

>5762978|20
CTTGGCTGTGTACAGCCAAG

>5763329|20
CGGGCACCGGACAGTGTCCG

>5767081|20
GGGTGCGCGCGAGCGCACCC

>5768887|20
CCTTCCGAGCCCCCGGATGG

>5770457|20
CGGACACTGTCCGGTGCCCG

>5770540|20
TGTCCGGTGCACACCGGACA

>5770805|20
CTTGGCTGTACACAGCCAAG

>5772180|20
TTTCTTAGAATTCCAAGACA

>5774741|20
TGTCCGGTGCACACCGGACA

>5774994|20
TGTCCGGTGCACACCGGACA

>5775247|20
TGGGCAAACTAGTTAGTCCA

>5775539|20
TTTGTAAATCCATTTCAAAA

>5779732|20
ACCCTTATACATATAAGCAT

>5779981|20
AAATTTAAATTTTTCATTTT

>5781369|20
GTACTTGGTTCACCAAGGTC

>5782018|20
AGAAGAAGATTTCTTCTCCT

>5782942|20
TGTCCGGTGCACACCGGACA

>5783195|20
TGTCCGGTGCACACCGGACA

>5783448|20
TGGGCAAACTAGTTAGTCCA

>5783740|20
TTTGTAAATCCATTTCAAAA

>5787810|20
GGTTTAGAAAATGCTAAGCC

>5788039|20
ATTTGAAGTATACTCCCAAT

>5788224|20
TCTACCGCCGAGGCGGAATA

>5789917|20
CGGACACTGTCCGGTGCCCG

>5790000|20
TGTCCGGTGCACACCGGACA

>5792846|20
ACTAATCGAGATCGAGTAGT

>5794678|20
TAACTTTCCTAGGAACATTA

>5797620|20
CGGACACTGTCCGGTGCCCG

>5797703|20
TGTCCGGTGCACACCGGACA

>5798175|20
AATGGGCCCATGGGCACATT

>5798415|20
CGGACACTGTCCGGTGCCCG

>5798498|20
TGTCCGGTGCACACCGGACA

>5800572|20
AACTCTGAATTTTCTGAGTT

>5802852|20
AGTCCACCTCAACGTGGATT

>5803242|20
CTCGCCTCGCCCGAGCCCAG

>5803250|20
GCCCGAGCCCAGCCTCGGGC

>5803302|20
GCCCGAGGGCCCCCTCAAGC

>5803474|20
GGAGTGACCGCAGTCACTTC

>5803789|20
GCCCGACCCGGGGCTCGGAC

>5803865|20
GCCCGACCCAGGGCTCGGAC

>5804505|20
CGTCGGTCTAGAGACCCCCG

>5806596|20
TTCTTCTGAAATCAAGAGAA

>5808680|20
ATTTTAGCTTCACCAAAAAT

>5809083|20
TGACATTACTTGTAAAGTAA

>5809092|20
TTGTAAAGTAAAGTTTAAAA

>5810174|20
CGGGCGCCGTGCAGCGCCTG

>5810215|20
GCGGGCACGCTCGCGCCCTC

>5811369|20
TCTTCTAGACCTCTCGGAGA

>5811637|20
ATACTTATTGGAATATGCAT

>5812993|20
GCAAATGCTAGAGCAGTTGC

>5813646|20
CCGGCCGTCGTGACGGCTGG

>5813691|20
ACAGCCACTCCAGTGGCGAT

>5813791|20
TCCATGGAGCCCTCCGAGGA

>5814315|20
ATGAAGAAGCTCTTCATCGT

>5815510|20
AAATTCAAATCTTGAAATTT

>5815547|20
ATTCAAAATGAATTTCAAAT

>5815818|20
GTATGCCTCCGGTGTCATAC

>5816147|20
CAGTTCTAAGATTAGTACAG

>5816167|20
TAGATCGTCCAGACGTTCGA

>5816291|20
GATCGATCGTTCGTCCGATC

>5816316|20
GATCGGTCGTCCGATCGTTC

>5816356|20
GTCCGATCGTTCGATCGTCC

>5816428|20
GATCGTTCGTTCGTTCGATC

>5816893|20
AAGTTGAGCACGCTTAACTT

>5819089|20
ACTAGCCTCCTGGGACTAGT

>5819761|20
GAAAATAATAAATTTTCTTC

>5820889|20
TTTAAAGATTTATATATAAA

>5822630|20
AAAAAATAAACTAATTATTT

>5823226|20
TTATATTTTCTAAAACAAAA

>5825123|20
GGAATTTCTTGAGAAGTGCC

>5827182|20
GGACATCATTCATGAGGGCC

>5829115|20
GGGTGGAACCGTTTCCACCC

>5829784|20
TCAAACTAATCTAAGTTTGA

>5829857|20
AATTTTACTACATTAAAACT

>5829922|20
CATATTTATCTATAAACTTG

>5832504|20
GCGAGCGCGAGCGCGAGCGC

>5832714|20
CTCGCCGCGGGCGCGGGGTG

>5833587|20
ATTCCAGAGTCCTCTGGACT

>5833604|20
ACTGGACCCACGTGTCAAGT

>5836043|20
TTTTGTAAATCTTCACAACA

>5836768|20
GGGGCAGTGTAGACTGCCCC

>5839135|20
AGCTATATCAGGCAATAGCT

>5839412|20
GCAGTCATTTGAATTTCTGC

>5839868|20
ACTCCATTTCAAAATGCAGT

>5839945|20
TAATAAAATCAATATTATAA

>5840030|20
GGGGCAGTGTAGACTGCCCC

>5840356|20
GGTCGAGGATGTCGTCGAGC

>5844561|20
CTTAAACTATCTAGCTTATG

>5847097|20
CATGTTCTTAAAAGAATAAG

>5848012|20
TATTTATTTTCAAAAAAAAA

>5848167|20
ACCTACTTGGACAATAAGGT

>5848570|20
TTTTTAAGCTTGATTGAAAA

>5848678|20
ATTTGAATTTGATTTCAATT

>5849261|20
ACTGTTATGAGCATCACACT

>5849520|20
AATATGTTTCCAAGTATATT

>5850982|20
TGACGTGGCTGGGCACGACA

>5851848|20
ATCTTTTAAAATTCAAAAAT

>5852138|20
TCTTTTAAAAATTCAAAATA

>5852486|20
AACCATGACCAGCCATGGTT

>5852932|20
AATAAAATGCACGTTTTCTT

>5854070|20
GGGTGCGCTCGCGCGCACCC

>5854154|20
AGCGAGTGCTAACACTCCCT

>5854927|20
CCCGACCCCAGGGGCTCGGG

>5857670|20
CTGGGACGACTTGGTCCAAG

>5857723|20
GCCCCGGGAACTCCTGGGAC

>5859054|20
GAGACGGTCAAGGCCGTCCC

>5859206|20
CGGCATACCGAGGGATGTCG

>5859997|20
TCTCACGCCTCGGCGAAAGA

>5864016|20
GCAACCGGCGCGCCAGTTGC

>5864269|20
ACGGTGCACCCGTGACCCGT

>5864729|20
TTCGAAGGCTGGCCCCCGAA

>5865037|20
GCAACCGGCGCGCCAGTTGC

>5865290|20
ACGGTGCACCCGTGACCCGT

>5865750|20
TTCGAAGGCTGGCCCCCGAA

>5866271|20
GGGGCCCCGAACCGTGCCCC

>5866660|20
GGGTGCGCTCGCGCGCACCC

>5866744|20
AGCGAGTGCTAACACTCCCT

>5867287|20
GCCCGACCCAGGGCTCGGAC

>5868467|20
TAATAATGTTTATATAATTA

>5868493|20
TATCTTAATCAATGAAGATA

>5869762|20
ATTCATATCTAGATATGTGT

>5870213|20
GCGGCCGCCTCGCCGGACGC

>5870726|20
ACGAGCTCGAGCCAGCTCGT

>5870733|20
CGAGCCAGCTCGTTAGCTCG

>5870740|20
GCTCGTTAGCTCGAATGAGC

>5871066|20
GAGCCAGCTCGAGCTCGGTC

>5871471|20
GAGCACGAGCACGCGCGCTC

>5872156|20
GGAGGGCGCGGGCGCGCTGC

>5873074|20
AACTTAATATATATTAATGT

>5873951|20
CTGTTGCGAGCTCACTACAG

>5874725|20
GTAGTGCATATATGTGCTAC

>5877589|20
TAAACAACAATTGTTAATTA

>5878242|20
AATCTAAATCAATTTGAATT

>5878340|20
TGTTTTTTTAGAAAAAATGA

>5878688|20
TATGAGATACATATTTGATA

>5878993|20
CCGATAGTTAGAACAATTGG

>5879576|20
GGTAAACCGACCGGTTTACC

>5880385|20
TTGCAAACATTTGTCTTCAA

>5880603|20
TTGAAGACAAATGTTTGCAA

>5880684|20
GCAGAGCGGAGCGGCTCTGC

>5880884|20
GAATATGTATGTCCAAATTC

>5881903|20
TTAAAATTTCTAAATTATGA

>5882262|20
AAAGGTAGCCTGACACCTTT

>5882458|20
GCCCGACCCAGGGCTCGGAC

>5882514|20
GCCCGACCCAGGGCTCGGAC

>5882570|20
GCCCGACCCAGGGCTCGGAC

>5882626|20
GCCCGACCCAGGGCTCGGAC

>5882682|20
GCCCGACCCAGGGCTCGGAC

>5883660|20
TGACGAACAGCTTCTCGTCA

>5884162|20
TCGTCGCCGCTCGTCGACCA

>5884367|20
ACCCCAGCATCTGTTGGGAT

>5884637|20
CGGGGGGTCACGACCCACAG

>5885469|20
CTGGGACGACCTGGTCCAAG

>5888224|20
TACTCCTCGGACGAGGAGGA

>5890036|20
CTGCCGTCCTGGGATGGCCG

>5890782|20
TGGCAGTGGTGCCCCTTCCA

>5891270|20
GCAACAGAAACTTGTGCTGC

>5891470|20
CCCCGAGGATGTCGCCGGGG

>5892633|20
CTAAGAAATCCATTGCTCAG

>5895311|20
CTCCCTGCAGCTTCAGCGAG

>5896029|20
AATCTTATCTGGATTAGCTT

>5897030|20
CGGCGCCTTGGAAGTCGGCG

>5900009|20
TCCGGGCTCGAGGGCTCGGA

>5902613|20
TGGCAGTGGTGCCCCTTCCA

>5904652|20
AATCTTATCTGGATTAGCTT

>5905653|20
CGGCGCCTTGGAAGTCGGCG

>5907188|20
CGGAGAGTCTCGTCTCCCCG

>5907587|20
CGGTGGTGGTTCCTCGACCG

>5907856|20
CTCGGCGTCGGGAGTCCGAG

>5908455|20
CCTTCGGTCCTGAGAGAAGG

>5909916|20
TTCGGCCTTCGGAGGCCGAA

>5910363|20
GAAGAAGCTGCAGCTGCTCC

>5912102|20
CAAACTTTGCTCAAGGTTTG

>5912202|20
ACTATCTTGGACAAGGTTGT

>5912271|20
ATGCTATTTGGAAAAATCAT

>5912315|20
TTGTACATTTGAATGTAATA

>5915151|20
CCTTCGGTCCTGAGAGAAGG

>5917338|20
GAGACGGTCAAGGCCGTCCC

>5917490|20
CGGCATACCGAGGGATGTCG

>5918280|20
TCTCACGCCTCGGCGAAAGA

>5918397|20
AGGCGCCTATCTTGGTGCCT

>5920774|20
GGCCTCGCCTCGGCAAAGCC

>5922173|20
TTCTGCTCCGGGGGGCCGAA

>5922370|20
GAGCGGCTCCGAAGCCACTC

>5922515|20
CCTCCCCAGCCCTGGTGATG

>5922596|20
AAGCTGGAGGTCACCATCTT

>5922749|20
CCATCCAGGGGCTTGGAAGG

>5923875|20
TTCGAAGGCTGGCCCCCGAA

>5924042|20
GGCATCGAGCCCTCGAACCC

>5924479|20
GGGTGCGCTCGCGCGCACCC

>5924563|20
AGCGAGTGCTAACACTCCCT

>5924911|20
AAAGGTAGCCTGACACCTTT

>5925218|20
GCCCGACCCAGGGCTCGGAC

>5925274|20
GCCCGACCCAGGGCTCGGAC

>5925329|20
GCCCGACCCAGGGCTCGGAC

>5926508|20
GTCTTTTTTCAAAAAAACAC

>5927831|20
AATGATGCATGTGAACCATT

>5928244|20
TTTTAACATGGATGCCAAAA

>5929447|20
AAGTTTAGCAAGCTAAAGTT

>5929605|20
TTTATATGTTAACAAATAGA

>5931063|20
GACACATTGTTCAATCTATC

>5931083|20
ATGCAAAAAGCTTTTTTAAT

>5932229|20
TGTCCGGTGCACATCGGACA

>5934483|20
GCTTTCCCGACCTTGAAAGC

>5936570|20
GTCCGGTGGTGCAACGGGAC

>5937626|20
ACTACTCGATCTCGATTAGT

>5940503|20
TGTCCGGTGTGCATCGGACA

>5940513|20
GCATCGGACATGTCCGGTGC

>5942242|20
TCTTGCTCTCAAAAGCAACA

>5942906|20
AAGAAATGAAATGCTTTCTT

>5944610|20
TTCTATAAACATTTCTAGAA

>5947022|20
TCTGTTCATTGATAAACAAA

>5949870|20
AATTATAAGGACATAAAATT

>5951603|20
AAAAGGGCTAGACTCCTTTT

>5951760|20
ATATATGCACGTGTGTATAT

>5951761|20
TATATGCACGTGTGTATATA

>5951789|20
ATATATATATATATATATTT

>5951790|20
TATATATATATATATATTTA

>5952235|20
ATTTTGTATGAAGAAAAAAT

>5952256|20
ATGAGTAGATTTATATTCAT

>5952487|20
GAAAGACACCAGTGTCTGTC

>5953167|20
CGCAGCGGTTCACGGCGGCG

>5953669|20
GCCCATCGAGTTCGACGGCC

>5954117|20
CCGCCGGAGCTCTACGTCGG

>5954142|20
CGGAGGCGGCACCGGCGCCG

>5954952|20
AGCTCTAGTGGAGTAGAGCT

>5955054|20
CGCCGGGCCGGGGCGGGGCG

>5955596|20
TGACTCCTGAACAGGAGAAA

>5956556|20
CCCTTCTATGTAGAGATGGG

>5957820|20
GCAGAAGCATTTGCATCTCC

>5957826|20
GCATTTGCATCTCCAGATGC

>5957829|20
TTTGCATCTCCAGATGCAGA

>5960222|20
ACTAATCGAGATCGAGTAGT

>5962099|20
TATGAGCAACATTTCTCCTA

>5962615|20
CAACAGCTCCAGAGGTCTTG

>5963130|20
TCCTTATTCTTGACGAAGGA

>5963145|20
AAGGAGGTGAACATCTTCTT

>5965341|20
GAGCAAATGAGCATTTGAAC

>5966366|20
CGGACACTGTCCGGTGCCCG

>5966459|20
TGTCCGGTGCACACCGGACA

>5966692|20
TGTCCGGTGCACACCGGACA

>5966791|20
ACTTAGACAAATGTATTAGT

>5967531|20
CGCAACTCCAAGGAGTTATG

>5968307|20
TTTAAGGTTCTACCCTTGAA

>5968998|20
CCCGGCCAGGCCAGGCCAGG

>5969116|20
AGCTCTACTCCACTAGAGCT

>5971699|20
TGTCCGGTGTGCACCGGACA

>5971821|20
GTCCCGGTGTGCACCGGGAC

>5975201|20
CAAGACCTCTGGAGCTGTTG

>5975677|20
GGCCAATCTAGAGATTCGTC

>5976637|20
ATGATTCAAGCTTGATTCGT

>5978324|20
ACTAATACATTTGTCTAAGT

>5978423|20
TGTCCGGTGTGCACCGGACA

>5978640|20
TGTCTGGTGTGCACCGGACA

>5978733|20
CGGGCACCGGACAGTGTCCG

>5980320|20
GGACGATGAAGTGATCGTGC

>5980525|20
TGGACTAACCTGTTTGCCCA

>5982670|20
CTTAAACTACCTAGCTTATG

>5982730|20
CTTCATAATGAATTATAATG

>5982744|20
ATAATGAATCTATTCATGAT

>5983783|20
ACCATGCCTCCATGCAAGGT

>5987460|20
AATATTTACAAGTGCATATT

>5988286|20
AGTTTTTTTTTAAAAAAAAT

>5988288|20
TTTTTTTTTAAAAAAAATAA

>5992080|20
CACACAATGTCCATCGTGAG

>5992113|20
GCTCAACACAAGTGACGAGC

>5993054|20
GGCCTTGGAGATACTAGGCC

>5994258|20
AACAGTGCTCCAGTACTGTT

>5994903|20
TCAATCTCTTGAGAGAAAGA

>5995909|20
ATCCAAGAGTTCTCAAGGAT

>5997647|20
AATTGGTCTACAACCCAATT

>5998658|20
AAATTTGTGCCCCCAGATTT

>5999566|20
AACAACTGCTCGCAATAGTT

>5999624|20
GGATGAGAACATCATCATCC

>6003090|20
GTGTCGCGTCCACCAGACAC

>6003639|20
TCAGCGCGAGTTCGCGATGA

>6005011|20
TTCTTTTATAGAGAAAAGAA

>6005298|20
TAACTGCTCGAGAAGAGTTA

>6005565|20
GCTGCGCCTAGAGCAGCAGC

>6007656|20
CATGCCTATACATAAACATG

>6008606|20
TATGCCCATGAATGGACAAA

>6008996|20
TGTCCGGTGTGCACCGGACA

>6009079|20
CGGGCACCGGACAGTGTCCG

>6009093|20
TGTCCGGTGTGCACCGGACA

>6009114|20
TGTCCGGTGTGCACCGGACA

>6014168|20
CGAGCGTGCTGGCATGCTAG

>6014178|20
GGCATGCTAGATTGCAAGCC

>6014753|20
GCATGTCGAGGTCGACCTTC

>6015831|20
GATTTTTTACTTAAATAACC

>6015972|20
ACATCATGAACTAATGCTGT

>6016145|20
TATTATCTTCTAATTTAATA

>6016423|20
TTTTTTGAAGATTCACATAA

>6016533|20
AATGGGTTACTTCAGCCATT

>6018220|20
TTCAAACACATGTTTTTGAA

>6018227|20
ACATGTTTTTGAAACTATGT

>6018865|20
AACAGTTGTCCACTACTGGT

>6018903|20
TTATTAGAATCTTGGAATAA

>6019323|20
TATAGTTGGGACCTACGATA

>6023526|20
AGAATTGTTAGAATAAGTCT

>6024261|20
TAAATGGAGGGCACCACTTA

>6025390|20
CTACTAGCAGTTGCCAGTTG

>6025751|20
GCGTTCAGGCTCATGAACAC

>6026140|20
TTCGTACCCTCGGTTACCAA

>6030230|20
CCGGCTGTGACCACTGCTGG

>6031233|20
CGCAGGCGGTGCAGCGTGCG

>6031375|20
CCGTGCGGGTCCCCGCCCGG

>6031413|20
ACCAGCGCCGGGTCGGTGGT

>6032133|20
CGTGGCCGAGGTAGGCGACG

>6032306|20
AACGGCCTCAGGACGTCGTT

>6032743|20
CATCGGGCTTCAGCAGGATG

>6032994|20
CGAGGACGATGTCGTACCCG

>6034804|20
ATTTTATGTGTACTTCAAAT

>6036224|20
AAAAGGTAGCACGACCTGTT

>6037207|20
ACTAAATCATCTTGTTTAGT

>6039556|20
CGGACACTGTCCGGTGCCCG

>6039639|20
TGTCCGGTGCACACCGGACA

>6040029|20
TTTGTCCATTCATGGGCATA

>6042487|20
ACTAATCGAGATCGAGTAGT

>6044197|20
TAATGGGCTGCAGCTGATTA

>6044614|20
TGGTGTTCCCCGGAACTCCA

>6045610|20
GGGAGGACACATGGCCTACC

>6054006|20
ACTAATCTAGATCGAGTAGT

>6055022|20
CAACAGCTCCAGAGGTCTTG

>6057747|20
GAGCAAATGAGCATTTGAAC

>6058772|20
CGGACACTGTCCGGTGCCCG

>6058865|20
TGTCCGGTGCACACCGGACA

>6060805|20
GTGTGCATGTTCAAGCACAC

>6061288|20
ACCAGGCCCGTGCGCCTGCT

>6061447|20
GCCCAGTCCCGGGAGAGGGC

>6061871|20
GGTCGCGGTGGATGGCGACC

>6063430|20
TGTCTGTCAGCTGACAAACA

>6065196|20
CGCCCGCCCTTGCGGGGGCG

>6066309|20
CCACAGTGAGCTCGCTGCGG

>6066497|20
GTCACGGCCACGGCGGTGGC

>6066715|20
CGGCTGCTGGGCAGCGGCCG

>6066839|20
TAATTGGATCAAGCCCATTA

>6066984|20
CAAAGCATACATATACTATG

>6067417|20
GGTAAATATAAATAAATACC

>6068343|20
GCTAAAATTTTAATATTAGC

>6068372|20
AATGTCGTATTTACCAAATT

>6069007|20
GGACGAAAGAACCTTCCTCC

>6070913|20
GAGGGGTCTGCACACCCTTC

>6071478|20
GCCCTAGTAAATAGCAGGGC

>6071862|20
CTAGCCAGCCTGTTGGCAAG

>6073117|20
ATCATCCCCTTGGGGACCAT

>6073678|20
CTGGTAGTTCTACCTCCCAG

>6075381|20
CTCCAGACCGAGGTCTTGCG

>6076587|20
CACACGAGATGTCTCGTGTG

>6076712|20
ACACATATGCACATACATGT

>6077946|20
AACTTTATGCTCATAAGTTT

>6078172|20
AAGGGAGATAGATCTTCGTT

>6078282|20
TCCATATTAGTTATTATTGA

>6079476|20
GGTCATTTAATTATTTGACC

>6082190|20
ATATATATATATATATATTT

>6082192|20
ATATATATATATATATTTGT

>6082198|20
ATATATATATTTGTACATAT

>6083146|20
ATATGTCAATGTTGACACAT

>6083449|20
TATACACATCAATCAGTATA

>6085354|20
TTTTCAAAATGTTTTTAGAA

>6085531|20
GCATATAGAGATATATATAC

>6085553|20
TTGTTAAGATGTCATCACAA

>6085616|20
ATATTAAAAACTTTTTATAT

>6085658|20
GGTTTTAAATGTTAGAAACC

>6086719|20
CAACGAGTATGTACCCGTCG

>6086958|20
TTACGTAACTTGATAGGTAA

>6087401|20
AATGTGCCCTTGGGCAATTT

>6087863|20
AGCAACAAAAATTTGCTGCT

>6088116|20
TAGTTCAAGCACTTGACTTA

>6088739|20
AAAACAAAACATTTTTGTTT

>6088779|20
TAAGAAAAACCTTTTTGTAA

>6089496|20
TTTCTAAAATTTTCTAGGAA

>6090730|20
TGTAGAACATATATTCTAGA

>6091038|20
CCCCGAGGTCCACGACGGGG

>6093360|20
CTTCAACTTGAAAGTATAAG

>6093754|20
TTTATGAAGTTCTTCCTAGA

>6094843|20
ACTAGTCCCAGGAGGCTAGT

>6095277|20
TTTTTTCAATATAGAACAAA

>6095549|20
ACGAATTCTCTAGAAATCGT

>6096005|20
AAGTTATGCGTGCTCAACTT

>6096409|20
GATCGGACGAACGAACGATC

>6096522|20
GAACGATCGGACGAACGATC

>6096833|20
GTATGACACCAGAGGCATAC

>6096936|20
AAAATATTTGGAGATATATT

>6097146|20
TTTTGAAATGAAATTTAAAA

>6097152|20
AATGAAATTTAAAATTCATT

>6097158|20
ATTTAAAATTCATTTTGAAT

>6099143|20
CCTTCATAAACTTCTAAAGG

>6099169|20
ATGTGTTAGGACTAACCAAT

>6103243|20
AATGTGCCCTTGGGCAATTT

>6103828|20
TGTCCGGTGTGCACCGGGCA

>6103926|20
CTACAGGACCTGTCCGGTGG

>6105869|20
GGTAAAAATTCATTTTTAGC

>6105902|20
GTCCGGGTGCACGACCGGAC

>6106660|20
AAGAGATGACTTCTTCACTT

>6107126|20
TCCGGATGCGTGCTTGCGGA

>6108958|20
TTTGCAAAATGTTTTGGAAA

>6109573|20
AGTGTGATGCTCATGACAGT

>6109730|20
ATTAGATCACTTCATCTAGT

>6109953|20
CGTTCTTAAGGTTAAGAACG

>6109983|20
CGAACTTAACATTAAGAACG

>6110013|20
CGAACTTAAGATTAAGAACG

>6110092|20
CGTTCTTAACCTTAAGTTCG

>6110786|20
GATAGAATGACCTTTTTATC

>6112749|20
TTCAGACAAGCTGGTTTGAA

>6113586|20
TTTCACCATCCAAGGTCAAA

>6114211|20
TGGATCCCACATCGGATCCA

>6114782|20
GTGGTGTGGAGCCACAATAC

>6115343|20
TTTAGTCTTATAAGAGCAAA

>6115881|20
AAAAGGAGAAGTATTCTTTT

>6115937|20
GAAAGAAGAAGTAGTCTTTC

>6115988|20
GAAAGAAGAAGTAGTCTTTC

>6116039|20
GAAAGAAGAAGTAGTCTTTC

>6117386|20
TATCCGCAAGATTTCGCATA

>6117539|20
GCAGCAGCTGCAGCTTCTTC

>6119126|20
CGGAGCGCTGCATCGCTTCG

>6119779|20
GATAGAATGACCTTTTTATC

>6120264|20
TGAAAACAAACTTCATTTCA

>6120982|20
CCATGGGGGCGTCCCCAAGG

>6121318|20
TGAGTTTTATTTTAAACTAA

>6122880|20
TCCAAAGTTCCAACCATGGA

>6124004|20
GCAGCAAGATTTGTTACTGC

>6125795|20
GAATGTCGGTACCCACGTTC

>6126043|20
ACAATATATGGAAATATTTT

>6126177|20
ATCAAGAGAGATCGATTGAT

>6127332|20
AGCATAAACTAGATTATCCT

>6127678|20
TCTTTTAAGAACTTGAAATA

>6131369|20
TTGGGGTATTTATAGCCCCA

>6132205|20
TTTGCAAAATGTTTTGGAAA

>6132642|20
TTCTCCCCCTTGGGATAGAA

>6133643|20
ATCCCAAACTTGTTTAGAAT

>6134043|20
CAACGTAGACTTCTTCCTTG

>6136039|20
CATTCACAGCACTCAGAATG

>6137517|20
TATTACATTCAAATGTACAA

>6139366|20
ACAACAAAATGTTTGATTGT

>6139575|20
GGAGCAGCTGCAGCTTCTTC

>6140022|20
TTCGGCCTCCGAAGGCCGAA

>6143504|20
GAGGAGAACATCTTCTTCTC

>6143991|20
ACAAAGTTAGATAATTTTTT

>6144104|20
AAATTTAAATTTTTCATTTT

>6144320|20
CACTTCTAAGATTGGAAATG

>6145354|20
ATAACTCCCTCGGGAGACAT

>6145493|20
GCACTTGGTTCACCAAGGTC

>6146834|20
TTGGGGTATTTATAGCCCCA

>6149042|20
TTGGGCATTTCAATCACCAA

>6149207|20
TGTCCGGTGCACACCGGATA

>6149705|20
AAGTGGCCCAAGGGCCCATT

>6150034|20
CAGAAAGCAGCAGCTTTCTG

>6150180|20
TGTCCGGTGCACACCGGATA

>6150252|20
GTCCAGTTGTCCCACCGGAC

>6150633|20
CAACAACTATGTGGTGGTTG

>6151756|20
ATAACTTATTTATAATTTGT

>6153637|20
GCATCGGTCAGGATGGATGC

>6153697|20
GTCACGTCAGGTGACGTGTC

>6154897|20
GAGATTGGAACTACAATATC

>6155237|20
TTGCAAACTTCAATTTACAA

>6155508|20
AGGGTCTGCGCTCAGACCAT

>6155868|20
GCCGCCGACGCGTCGGAGTC

>6155994|20
AGCTCGTCCGAGGACGCCCT

>6156295|20
CGTGCCGCGCCCGCGCGACG

>6157878|20
GTTATTATGATCATAATGGC

>6158115|20
CTATGTTTTACAAACCATAG

>6159553|20
CGGTGCTCCAAGGAGAAGCG

>6159877|20
TGTCCGGTGTGCACCGGACA

>6159950|20
TGGGGCTATAAATACCCCAA

>6161778|20
GTCTTGCCCTCGAGCAACAC

>6164524|20
TCAAAAGAAAATGCTTTTCA

>6165211|20
TTTGTTCTATATTGAAAAAA

>6165753|20
GATCCAAAAGTTTTTGAGTC

>6166357|20
TAAGCTCCATGTGGATCTCA

>6168787|20
ATTCAAAATGAATTTTAAAT

>6168793|20
AATGAATTTTAAATTTCATT

>6168799|20
TTTTAAATTTCATTTCAAAA

>6169009|20
AATATATCTCCAAATATTTT

>6169113|20
GTATGCCTCTGGTGTCATAC

>6169405|20
GATCGTTCGTCCGATCGTTC

>6169510|20
GATCGTTCGTTCGTCCGATC

>6169927|20
AAGTTGAGCACGCTTAACTT

>6172648|20
ATGACTTTATTTAAAGATAT

>6175046|20
ATCAGCCGAAATCGTCTGGT

>6175620|20
AACACATGTGGACGTATGTT

>6175792|20
TCTTAAAGATGTCTTTTTGA

>6176969|20
GCACCGGATATGTCCGGTGC

>6177045|20
GTCAGTTGGAGCCAGCCGAC

>6178400|20
GAGGAAGCGGTCGCATACTC

>6178901|20
TGTATGTGCGCGTACAAACA

>6180067|20
ATCTTCTTCTAGAAGTATAT

>6180242|20
TTGATAGAAAGTTCCATAAA

>6180359|20
ACGATGACATCTGTCAAAGT

>6181273|20
AAATTCAAGCTCGTGACTTT

>6182950|20
TCTGGCTCCGAGGACCAAGA

>6183320|20
TTGTGAAAAAATTCTCAGAA

>6184392|20
TTATTTACTACAGGAAATAA

>6186826|20
GATCGAATATGTATTCGGGC

>6187617|20
TCCTTTTATAGATGCAAGGA

>6189757|20
TGTCCGGTGTGCACCGGACA

>6189777|20
TGTCCGGTGTGCACCGGACA

>6189860|20
CGGGCACCGGACAGTGTCCG

>6189874|20
TGTCCGGTGTGCACCGGACA

>6190898|20
GCTCAAATGCTCATTTGCTC

>6192202|20
ATCTAGATTATAATCTAAAT

>6192210|20
TATAATCTAAATATATTATA

>6192218|20
AAATATATTATAATTTATAT

>6192588|20
CGAGTTTAGCTCTAAATTCG

>6193516|20
TGAAGAGTTTGAAATCCTCA

>6193590|20
CTCAATCCATGTGGATTGAG

>6194506|20
GCTAGCAGCTAGTAGCTAGC

>6195294|20
CTGCACCGAGATCAGTACAG

>6195755|20
GCTATTTTATTTAAAGCAGC

>6197803|20
ATCAATTATGAAGAATTTAT

>6199682|20
TCATTCAGAAATCAGAATCA

>6200068|20
GCGGGGCCCCTGGGCCACGC

>6200758|20
GCGCCGGCGGTCGTCGTCGC

>6201671|20
AATAATAATAAATTAATAAT

>6202198|20
TCCGCAACGGCCGCTGCCGA

>6202694|20
TCGCCGGCGTGCTCCGCCGA

>6202707|20
CCGCCGAGCGTGCGGGGCGG

>6203005|20
GTATCTTTTGCAAAAGAGCC

>6203290|20
CTGTTTTGACATGAAAACAG

>6203408|20
TTCCAATGATCTCATTTTAA

>6208317|20
TTGGGGTATTTATAGCCCCA

>6208486|20
TGTCCGGTGCACACCGGACA

>6209002|20
TGGGCAAACTAGTTAGTCCA

>6209994|20
AATAATAATAAATTAATAAT

>6210520|20
TCCGCAACGGCCGCTGCCGA

>6211327|20
GTATCTTTTGCAAAAGAGCC

>6211612|20
CTGTTTTGACATGAAAACAG

>6211730|20
TTCCAATGATCTCATTTTAA

>6213774|20
GTTTCCGTCGTGACGAACAC

>6214578|20
TTTAAGAAATGTTTCTGGAA

>6214631|20
AATAGTGTACTTCCACAATT

>6214958|20
GGCTCAATTGTATTTGAGCC

>6217316|20
TATATGAGTTCACTAATACA

>6217941|20
GCCCCGTCCCCGGCCCGGGC

>6218558|20
GACTGCGCGCACGCGACGTC

>6218611|20
GCGGGCGCGGGCGCGGCAGC

>6218782|20
TCAATCAATCAATCGATCGA

>6219442|20
TGGATAGGAATTCATATGCA

>6221180|20
GTCTTCCTATTTAGAATGAC

>6221388|20
ATCATATAAGATAATATAAT

>6222734|20
CACTCCACAAATGTGATGTG

>6222910|20
CTTATATCTCCAGTTAGAAG

>6223394|20
TTTTCCAAAGGTTTGGGCAA

>6223797|20
AAGAATAGATGTCTATACAT

>6223839|20
TCTATAAACTGGTTTAGAAA

>6226020|20
TACGGGTTCGGGGACCCGAA

>6226801|20
GATGTAGCTGCTGCTGCATC

>6227567|20
TCCTTATTAGGTAATAACCA

>6228975|20
GATATATTAGGTAATTGATC

>6231044|20
TAAGGTTTATGTAAATTTTA

>6231270|20
TAGAATCTATTTAGTTTATA

>6231775|20
CTTCACTCAGGTCTGTGAAG

>6234256|20
CGATGTCAATGTTGACGGCG

>6234278|20
GGACGAGGCGGGCCTCATCC

>6236596|20
GCAACAATTGGAATGGTGGC

>6236995|20
TATATAAAGGTCTTTGTTTA

>6237293|20
GACGGCAGGTCCCGGCCGCC

>6237444|20
CTCGGTGGCGGGCGAGCGAG

>6238661|20
ACGGAGGCATTTGCATCCTT

>6239386|20
ATTCACAATCCAAAGTGAAT

>6241643|20
CCAGGTCCCGGGCGACGTGG

>6242598|20
GAGCCTGGCCCGTCAGGCAC

>6242751|20
CGTTTTAGTGTAAAAAAACG

>6244291|20
CACAGCGCTACAACACTGTG

>6247777|20
TCTTTTATTCAATTAAAACA

>6248238|20
TCAAGGTTCACGCACATTGA

>6248585|20
AACTCACATTTATGTGCATT

>6249605|20
ATTCTTTTGTTCACAAGATT

>6251072|20
TATTTTTGCAGGCCAACATA

>6251107|20
CCTAGTTCTGTAGAATTAGG

>6251590|20
AACATAGTTTGAACAAAGTT

>6252234|20
CTGCGGCGCAGGCGGTGCAG

>6252660|20
CCCGGCCCGGCCCGGCCCGG

>6252921|20
GTGTCGGGCTGGCCCGAGCC

>6254374|20
CGGACACTGTCCGGTGCCCG

>6254447|20
GCACCGGACGTGTCCGGTGC

>6254457|20
TGTCCGGTGCACACCGGACA

>6255615|20
ACCAAACTCAAGAATATGGT

>6260746|20
ATTTCTTTTAGATAGGAAAT

>6261646|20
CATATTCCTTTAAGAACATG

>6261805|20
GAGATTCTTCAAAGAATGGC

>6263889|20
CATAAGCTAGATAGTTTAAG

>6266220|20
TCATAATTTTAAAATTAGGA

>6267882|20
ATTTCTTTTAGATAGGAAAT

>6268756|20
ATATAAATTGAAATGTTTAT

>6269236|20
TCCCTTAGAACTATAAAGGA

>6271600|20
GATGGGTTGCTCGACCCATC

>6274212|20
GGACAATCAAGTTAGTGTCC

>6274838|20
TTCTTCATGAACTTGATGAA

>6276432|20
ATCTGAATTTCAGTTCAGCT

>6276846|20
GAGTCAGAAGATTCGGAGTC

>6277921|20
GGGCCGACCCCGGCCGGCCC

>6278117|20
TCGGCCGCACCTGCCGCCGA

>6278451|20
AGGGCCGGTTCAACCGCCCT

>6281311|20
AAAGGTGGCCTGACACCTTT

>6282385|20
ACGAGCTCGAGCCAGCTCGT

>6282392|20
CGAGCCAGCTCGTTAGCTCG

>6282399|20
GCTCGTTAGCTCGAATGAGC

>6282725|20
GAGCCAGCTCGAGCTCGGTC

>6285060|20
CTTGGACGACTTGGTCCAAG

>6286444|20
GAGACGGTCAAGGCCGTCCC

>6286596|20
CGGCATACCGAGGGATGTCG

>6287387|20
TCTCACGCCTCGGCGAAAGA

>6288413|20
AGCCCGAGGTACCCCCGGCT

>6289859|20
GGCCTAGCCTCGGCAAAGCC

>6293377|20
GCAACCGGCGCGCCAGTTGC

>6293630|20
ACGGTGCACCCGTGACCCGT

>6294092|20
TTCGAAGGCTGGCCCCCGAA

>6294739|20
CGGCGGGCGCGCACCCGCCG

>6294819|20
AGCGAGTGCTAACACTCCCT

>6295169|20
AAAGGTGGCCTGACACCTTT

>6296414|20
GCAACCGGCGCGCCAGTTGC

>6296667|20
ACGGTGCACCCGTGACCCGT

>6297128|20
TTCGAAGGCTGGCCCCCGAA

>6297775|20
CGGCGGGCGCGCACCCGCCG

>6297855|20
AGCGAGTGCTAACACTCCCT

>6298203|20
AAAGGTGGCCTGACACCTTT

>6300496|20
ACCAAACTCAAGAATATGGT

>6305461|20
ATTTCTTTTAGATAGGAAAT

>6306361|20
CATATTCCTTTAAGAACATG

>6306520|20
GAGATTCTTCAAAGAATGGC

>6308499|20
CATAAGCTAGATAGTTTAAG

>6311584|20
CATAAGCTAGATAGTTTAAG

>6312939|20
AGTCCGATGCCCCTCTGACT

>6313693|20
ACTAATCTCGAGCGAGTAGT

>6316114|20
AAGAAAGCATTTCGTTTCTT

>6318554|20
GCACCGGACGTGTCCGGTGC

>6318564|20
TGTCCGGTGCACACCGGACA

>6319477|20
ATATAAATAATTATTTAGAT

>6320043|20
GCTGGGCACTTGTGCGCTGC

>6322886|20
TTGTGAATTACAAAACACAA

>6323061|20
TGATTTTTGCTCACAAACCA

>6323653|20
CTAGATGAATGTTGATCTTG

>6324075|20
CGGTTATCTTAACACAACCG

>6325414|20
CATCATCTTCAAAGAACATG

>6325923|20
CATAATTTGGACAAAGCATG

>6326042|20
AACATGTAGTGCCAAATGTT

>6329020|20
TAGTTTTTCGTGGAAAACAA

>6329717|20
ATATATAAATATATATATAT

>6329731|20
ATATATTATGTATACTAAAT

>6329733|20
ATATTATGTATACTAAATAT

>6329746|20
TAAATATATATATATATATA

>6329749|20
ATATATATATATATATATTT

>6329750|20
TATATATATATATATATTTA

>6329751|20
ATATATATATATATATTTAT

>6329752|20
TATATATATATATATTTATA

>6329753|20
ATATATATATATATTTATAT

>6329757|20
ATATATATATTTATATAATT

>6329758|20
TATATATATTTATATAATTA

>6330252|20
GCGCGCCGGCGCCGCCGTGC

>6330311|20
CCGCCGTGCACGCGCCGCGG

>6333517|20
TGTCCGGTGTGCACCGGACA

>6333684|20
TGGGGCTATAAATACCCCAA

>6336744|20
AGAGTGAGACATCTAGCTCT

>6336909|20
ACAAGGGTTCCAAGACTTGT

>6337092|20
TTCTCCTCATATGAGAAAAA

>6338867|20
CAAGGAAGAGGTCTACGTTG

>6339123|20
AAGTCTACATGTGAAGAGTT

>6339267|20
ATTCTAAACAAGTTTGGGAT

>6340809|20
AATTATGCACTTCCATATTT

>6341457|20
TGTCCGGTGTGCACCGGACA

>6341624|20
TGGGGCTATAAATACCCCAA

>6343211|20
ACAAGTCCTCGGGGACTAGT

>6346699|20
TTGTAAAAGAACTTTGAAAA

>6347838|20
GAAAGTTTCAAGAATCCTTC

>6348167|20
CCGGATTGGTGCAAACCCGG

>6348750|20
AGTGAAACATTTGTTTTGCT

>6349357|20
CTAAAGGCCAGGGCGCTTAG

>6349575|20
TCCGAGCCCTCGAGCCCGGA

>6350849|20
TGGCAACAGCACACTTGCCA

>6351685|20
ATGTTTTTAGATGTAAACAT

>6352198|20
AAGATAGCAATTGAAATCTT

>6354212|20
CCGACGTGTGGACGCGCCGG

>6354341|20
ACTCCAGCCCCGAGTGGAGT

>6354924|20
AGTTTTTGTATATAAATACT

>6355635|20
GTGGAAGCAGTTGCTGCCGC

>6355948|20
TAGGTTCCACTTGGTAACTA

>6357485|20
AATGTTGCAACTACACCATT

>6359746|20
TGGGCTGGAACTCCAAGCCA

>6360999|20
ATGTACAATTTATAGCACAT

>6361149|20
TAGAATAGAATTCAATTCCA

>6361793|20
CTGCAGCACGGGTGCTTTAG

>6362134|20
CTCCACAATAAATTGACGAG

>6363104|20
CATATCCATACATGCATAGG

>6363873|20
TAAGAGCTGAACGGCTCTAA

>6365425|20
ATGGGGGCCGGGGCACCAAT

>6367790|20
TTCCGAGATGTATGTCAGAA

>6370714|20
ATTGTCCGGGACCAGAGAAT

>6370767|20
CTGACAACTAGAGTGTTCAG

>6371809|20
AAGACAGCAACTGCTGAGTT

>6371961|20
TTCATAGGTTAATTTATGAA

>6372314|20
TTTTGCAATGTAATGTAAAA

>6373250|20
AAAAAGAGAGTTTTTTTTTT

>6373565|20
CGTCCCCGGGTCCGGCGATG

>6374305|20
TATTCTATATATAAAGTATA

>6374402|20
GTCCGGCCCCGAGGCCGGAC

>6374426|20
CGCGGTCCGGACAGTCCGCG

>6374668|20
CTAGTCTAGTTCTAGTTTAG

>6374993|20
GCCGCCTCGCGCGAGGTCGC

>6375593|20
GAGAGAAATAGATTGCTATC

>6376547|20
CTACACGAGTCCACGTGCAG

>6376774|20
GGATATGCGTACGCAGAGCC

>6377421|20
CTTCTTCTCAGGAGAACATG

>6377634|20
GCTAGTGCACTTACACCAGC

>6377773|20
CAGGCTAAACCTTCAGCGTG

>6379272|20
TTTTATTTTTCAAAAAAAAA

>6379273|20
TTTATTTTTCAAAAAAAAAA

>6380636|20
CGCACCATCACGACGCTGCG

>6381371|20
TATGTCTATGGATTCACATA

>6382012|20
CTTCTTTGATTTTAAAAAAG

>6382706|20
ACTGAACAAGGTTGGACAGT

>6384210|20
GACTGGGGGCACCTCCATTC

>6384437|20
CGCGGTCCGGACAGTCCGCG

>6384854|20
CAGGCAAGCCTGCCTGCCTG

>6385801|20
CGCGCTACGGGCTTAGCGTG

>6388495|20
ACCTATATAAATATTTAGTT

>6389050|20
ATAGTGCAAAATTGAACTAT

>6390395|20
CAGTCGGTCGCCTCCGACTG

>6393694|20
TTTTTTTTTTCAAAAAAGAA

>6394305|20
TTTTACAAATGTTGGTTAAA

>6394627|20
CAGAAAAGTACATTTTTTTG

>6394743|20
AAACTTGTGGGCCCAAGTGT

>6396904|20
TCCTAAATGACCATTTACAA

>6398450|20
TAATTGTAGTACTAAAATTA

>6398865|20
CGAGGCAGCGGGCGGCCGCG

>6399150|20
GCAGCTGCCAGGGCCGCAGC

>6401230|20
ATACTTTATAAATAAATGAT

>6401488|20
ACGCTCGAGGACGTGAGCGT

>6402353|20
TTTTTGCAAGTTTACAAAAA

>6403098|20
CGCCGACTTCCAAGGCGCCG

>6404818|20
CTCGCTGAAGCTGCAGGGAG

>6404865|20
CTGGAGGCGAACACCTCAAG

>6405443|20
TTCTCCCGTCCACTGGGGAA

>6406076|20
GTTGTTTGGAGCCTAAGAAC

>6406535|20
AGCTGTATTTCAAAACTGCT

>6407600|20
ATAGCCTTGTCCATGGCTTT

>6408870|20
CCCCGGCGACATCCTCGGGG

>6409735|20
CGGTTTTCTTTATAAAACCG

>6410758|20
GCCCGGCTGCACAGCAGGGC

>6411264|20
CCCTGTGACAGGCCACCGGG

>6411403|20
CGTCGTCGTGAACGACAGCG

>6411828|20
CGTCGACGGCCCCGGCGCCG

>6412205|20
CCGGCGGGCCCGCGCGGCGG

>6412326|20
ACCCCGAACGTGTCCGTGGT

>6412882|20
GAATAATATACAGATTATTC

>6413163|20
TCCAAGATAGATACCTTGGA

>6413485|20
TAGTATTTGAACAAATCTTA

>6413975|20
TATTGCTTTAAAAACCAAGA

>6415136|20
CAAGGGCACGGGGGTCCTTG

>6416630|20
TAGCTGTTCTCGGACTGCTA

>6417109|20
TCACTAGTGGACAATGGTGA

>6417452|20
AGTACCATGCTCTTGGTGCT

>6418768|20
ACTTGACTAGGTAGTCTATT

>6420257|20
ATTCGACGAGTTCGTCGTCT

>6420780|20
CCATGTGAAAGTTCAGAGGG

>6422057|20
CAACTTATTTGAAGAGGTTG

>6422220|20
GCATTCTCTATATTGAATGC

>6422786|20
ATGTTTTGTTTACATTACAT

>6423159|20
CAGACCCTGCTCAGGTTCCG

>6423949|20
CCACGCCGAGTTCAGCGTCG

>6424226|20
ACTACTTAATTTTAAATAGT

>6424458|20
CATTACTGACATAACTAATG

>6424952|20
AGTTTTGATAAATTAAAAGT

>6425571|20
GTGCGCGCGTGCGCGGGCGC

>6425576|20
CGCGTGCGCGGGCGCGCGAG

>6427449|20
ATTGAGTTAAATAATTTAAT

>6427692|20
TTAGATTGATATCAATATAA

>6428433|20
ATAAAGAAAACTTTATTAAT

>6430590|20
TCGCCTGGCCTGCTCGGCGA

>6432398|20
CTGCAATGCAAGCAAAGCAG

>6432748|20
GTGTGAACCAAGTTGCACAC

>6433682|20
GTGGCGATCACGACCGCCTC

>6434081|20
ATGGCCATCACGGCGGCCAT

>6436318|20
TCCTGTCAGATCGGTCAGGA

>6436805|20
GGGTGCGCGCGAGCGCACCC

>6436807|20
GTGCGCGCGAGCGCACCCAC

>6438541|20
CCTTCCGGGCCCCCAGATGG

>6439175|20
CGTTTGCCTTGAGGCCATCG

>6439744|20
AACTTTTCCGAGGAAAGATT

>6441306|20
AGTCTCCCACTTGGAAGCCT

>6441320|20
AAGCCTCGGGGCCGAACCTT

>6442441|20
ACCTCGGGCTGGGCCGAGGT

>6443476|20
TTTCTCGCCAAGGCGCGAGA

>6444768|20
TGGGCAAATCAAGTTGCCCA

>6445450|20
AATCCACGTTGAGGTGGACT

>6445667|20
TAGGAGGTGGCAACCTCCAA

>6446241|20
TGTCCAAAACATGTTTGACA

>6446410|20
GTGGTCAGACTTCGGACCCC

>6452625|20
AAAATTTTTAGAAAATTTTT

>6452948|20
GCGGTGAATCCATCCCCCGC

>6452984|20
CCCAGTGCTGTAGCCCCGGG

>6453892|20
ACTAATATATTTTTATTAAT

>6453908|20
TAATAATAATAATATTATTA

>6456069|20
AGGTGACATCAATCTCTCCT

>6456620|20
TAATCCTCATCTGAGGATAA

>6460603|20
AATCGGGCTCCACCCGGATT

>6461563|20
ACTAATATATTTTTATTAAT

>6461579|20
TAATAATAATAATATTATTA

>6461783|20
ATTGGGAGTATACTTCAAAT

>6463041|20
TCCTCATTTTGAGTTGAGGA

>6463451|20
TTTGTGACACTTGTGACACA

>6463528|20
TCTTGGGAACATATCCAAGA

>6465510|20
AATCCACGTTGAGGTGGACT

>6466202|20
GTCCGCCTTTATAGCCGGAC

>6466302|20
TGTCCAAAACATGTTTGACA

>6466473|20
GTGGTCAGACTTCGGACCCC

>6468584|20
AGATCAAGTCAAGTTGATTT

>6469024|20
TGTCCGGTGTGCACCGGACA

>6471399|20
CTTGTCCATACAAAGACAAG

>6471763|20
TCGTTATGGACCCATCTCGA

>6471906|20
CATTGACCCAAGGTTGAATG

>6472281|20
ATGGATAAACCTGTATCCTT

>6472476|20
GTGACAACAGGTGCTCTCAC

>6472676|20
TCCTTTGGTGTACCTAAGAA

>6473123|20
ACTTGGGTACCTCCGCAAGT

>6473666|20
TTGTGTGCTAAAGGACTCAA

>6473701|20
TTCCTTTGATCTTAAAGAAA

>6473803|20
GATATGAATCAATTGGTATC

>6474822|20
AGATCAAGTCAAGTTGATTT

>6475262|20
TGTCCGGTGTGCACCGGACA

>6475446|20
TGTCCGGTGCACACCGGACA

>6475933|20
AGATCAAGTCAAGTTGATGT

>6476373|20
TGTCCGGTGTGCACCGGACA

>6476557|20
GCTCCTAGGCCCCTTGGATC

>6476567|20
CCCTTGGATCTATAAAAGGG

>6478515|20
AATATCATGCTCATGACCTT

>6478528|20
TGACCTTCGTCCGAAGTTCA

>6478726|20
CTGCTTCGGCTCCGAAGCTG

>6479417|20
CTTCGGCTGATCAGCTGAAG

>6479880|20
ATCAGACTTATGAGTCTGCT

>6480175|20
GCCCGAGGGCCCCCTCGGAC

>6480296|20
AAAGGTGGCCTGACACCTTT

>6480492|20
GCCCGACCCAGGGCTCGGAC

>6480548|20
GCCCGACCCAGGGCTCGGAC

>6480659|20
GCCCGACCCAGGGCTCGGAC

>6480715|20
GCCCGACCCAGGGCTCGGAC

>6480771|20
GCCCGACCCAGGGCTCGGAC

>6480827|20
GCCCGACCCAGGGCTCGGAC

>6482734|20
CAGGGGGTCACGACCCACAG

>6483566|20
CTGGGACGACCTAGTCCAAG

>6483819|20
GAGCTGATGGACATCACCAC

>6485059|20
CGCAAACGCCGACGTTTTCG

>6485101|20
CGGCATACCGAGGGATGTCG

>6485828|20
CCCATCAAGGACTTAAAGGG

>6485892|20
TCTCACGCCTCGGCGAAAGA

>6485955|20
CTTGGACCCCTGAGGCCAAG

>6486425|20
GTCGACACCCAGCTATCGAC

>6486921|20
CTGAGGCGACCTCGTCCCAG

>6486929|20
ACCTCGTCCCAGTTCGAGGT

>6488095|20
TGGACTAACTAGTTTGCCCA

>6488590|20
TGTCCGGTGTGCACCGGACA

>6492170|20
TTCTCCTCATATGAGAAAAA

>6495787|20
ATAGTATTTCAAAATGATAT

>6496253|20
TGGACTAACTAGTTTGCCCA

>6496750|20
TGTCCGGTGTGCACCGGACA

>6496903|20
TGGGGCTATAAATACCCCAA

>6498244|20
TTTTATTGGTTCAAATCAAA

>6498246|20
TTATTGGTTCAAATCAAAAA

>6498747|20
TTTAATACACATGTATCACA

>6500469|20
GGCCTCGCCTCGGCAAAGCC

>6500995|20
CGCAGCTTTACAACGCGGCG

>6501860|20
TTCTGCTCCGGGGGGCCGAA

>6501886|20
CAGCACTGACCTCAGGGCGG

>6502049|20
CGGCGCCGCGAGCGGCTCCG

>6502058|20
GAGCGGCTCCGAAGCCACTC

>6502835|20
GCAACCGGCGCGCCGGATGC

>6503561|20
TTCGAAGGCTGGCCCCCGAA

>6504295|20
AGCGAGTGCTAACACTCCCT

>6504643|20
AAAGGTGGCCTGACACCTTT

>6504691|20
GAAGTGACCGCCGTCACTTC

>6504895|20
GCCCGACCCAGGGCTCGGAC

>6505007|20
GCCCGACCCAGGGCTCGGAC

>6505063|20
GCCCGACCCAGGGCTCGGAC

>6505119|20
GCCCGACCCAGGGCTCGGAC

>6507176|20
CGAAAAACTCTAGTTTTGAG

>6508586|20
GTATAAATTAAAATTTGTGC

>6508614|20
CTTAGAAGTTTACATCAAAG

>6508723|20
TTCTGCAGTAGACTGAAGAA

>6510485|20
CACCAAGGCAAGCCCCGGTG

>6514618|20
GGAGTTATTGTAAAATCTCC

>6516362|20
AATTAGAGTCAACTTTAATT

>6518700|20
TAAATCTGAATTCAGACTTA

>6519232|20
CTTAGAAGTTTACATCAAAG

>6519341|20
TTCTGCAGTAGACTGAAGAA

>6521104|20
CACCAAGGCAAGCCCCGGTG

>6521289|20
AGAACAAAATGTTTTGATCT

>6522686|20
TTTCACCTTCCAAAGTTAAA

>6522947|20
ATATTCCCCGTGGAGAAAAT

>6523311|20
TGGATCCCACATTGGATCTA

>6523884|20
GTGGTGTGGAGCCATAACAC

>6525077|20
ACAAATTTACATAAGTTTTT

>6525120|20
CCTTCAGAATTTTTTGTAGG

>6525982|20
GCGGCCGCCTCGCCGGACGC

>6526682|20
TTTTCGGCTGAAGGTGAAAA

>6526742|20
AGCCGCTGCACGCATCGGCT

>6527726|20
GTTGCCGTGTTCACCGCAGC

>6527947|20
CACCGTCGCCGGTGGCGGTG

>6528795|20
CATCGTCAACTTTGACGTAG

>6529499|20
TTGAATTTCTTGAAAATTAA

>6529860|20
TTCGGCTTCCTGAAGCCTAA

>6530429|20
AATATCATGTTCATGACCTT

>6530442|20
TGACCTTCGTCCGAAGTTCA

>6533022|20
CATGCAATCGAGACTGCATG

>6533219|20
GCTGCTGTGCGCAGAGGAGC

>6533356|20
GGTCGACCGGTCGGTCCATC

>6533832|20
GATGGTGACCCGTCGCCCTC

>6534419|20
ATCCGGGTCGGGACGCGAAT

>6534811|20
TGGAGTGCAGCAGCACTCCA

>6535108|20
TTTAACTTTTCAAAGAGAAA

>6535300|20
ACTAGTAAGTACTCACTAGT

>6535471|20
ATGCACACACATGCATGCAT

>6538601|20
GATGACTTTTAAAAATAATC

>6539144|20
ATAGTTTAATTTTGCACTAT

>6539355|20
TTATTACTTTTATATAATAA

>6539374|20
AAGTTTCGAACTTGAAATTT

>6539879|20
CTCTTGCTAACTAGCAAAGG

>6540174|20
CAAAAAAAATTTTGTTTTCG

>6540895|20
TAATTTTTTTTAAAATAATA

>6541312|20
TATACGCATGCATGTGTGTA

>6541460|20
AATTTACACTAGTGTGAAGT

>6542443|20
CGCCGGCGCCGGCGCCGGTG

>6542902|20
CGTTTTAGTGTAAAAAAACG

>6544813|20
AAAGTGTATCAATAGACTAT

>6544956|20
CTCTAAAATCTATTTTAAAG

>6545082|20
CATGTACGTTCACGTAAAAG

>6545303|20
TTTTTATAAACTTGTAGAAA

>6545961|20
TGGTCCGCGCCCGACGACCA

>6546312|20
GCACGCATGGGCATGCCAGC

>6548898|20
TTAAGATCAAATGATATAAA

>6549144|20
ATGACACCTCAATGTGTTAT

>6550794|20
GAGTCAATTTTAACTGAGTC

>6553769|20
CAGTCACTGTTCACTGTCTG

>6554882|20
TGTGGAACATTTGTGCAACA

>6556453|20
TATTTATTACCTAAAATATA

>6557177|20
AACATGGTCTTGGGCATGTT

>6557761|20
GAAGCTAATGAAGGAGCTTC

>6559246|20
TGATCTCTTAAAAGAGAAAA

>6561176|20
CTTCTGTCGAGCGACTGATG

>6561634|20
ATTTTGTCCATGGACAAGAT

>6562199|20
GTGGACATCAAGATGTACTC

>6562854|20
ATTTGAAGGTGCTTTCAGAT

>6562913|20
AAGTGATATGAATATTACCT

>6563109|20
TGTTGAGTAGATACATAACA

>6563754|20
TTCTATCAAATTTGACAAAA

>6564063|20
AAGTCAAAATTTTCTAACTT

>6564457|20
TAGGTAGTTGTAACAAGCTA

>6566740|20
TACTATTTGTACAAATAGAA

>6567481|20
AATCATATATTTGTATGTTT

>6568661|20
ATAATATAATATTTTATTTT

>6568947|20
TTATTGAATCCATTCAAGGA

>6570629|20
GTTGGCGCCTTGGCGGTAAC

>6573264|20
TTTATATATTTATATATGTA

>6575846|20
TAAGTCTGGTTCGAGACTGA

>6577437|20
AATGTACAAAGTAGTACAAT

>6583070|20
TTTCTTGGAACTCCAGGACA

>6585243|20
CGATGCTTAGATAGGCAACG

>6585524|20
GCGTCCTGAGTTAAGGAAGC

>6587130|20
ATCTATTAAGATTAATTGTT

>6590344|20
TCAGGAGGAGATCCTATTGA

>6590745|20
CCTTGATGACCTTCTCAAGG

>6591055|20
TAGACCTAGCCCAAGTTCTA

>6591474|20
TATGTGCACAAGTTCACAGA

>6592814|20
GATCGATGACCTCTTCGACC

>6593110|20
GAATCGTCCTCGGAAGACTC

>6593762|20
GGATTATGACCTCGAAATCC

>6593851|20
CCAACTTTCTGGAAGATTGG

>6593915|20
TAGCCTAGAAGTCAAGCCTA

>6595007|20
GAAAACTGGCACCATGTTTC

>6595578|20
ATCTATTAAGATTAATTGTT

>6598210|20
ACTAGCCTCCTGGGACTAGT

>6599550|20
GTCTGCCGAGGTCGAGAGAC

>6599716|20
GCCATCGCCAAGGCGCAGGC

>6599821|20
TCTGCAGGCCCGCATGGAGA

>6603445|20
GCCCTTAGCTTGCGAAGGCC

>6605197|20
CCTCGCGCTGGACCGTGAGG

>6606613|20
TCCATCTGCTTGCAGAGTGA

>6606691|20
TCCTGGAGACTTCTCCAGGA

>6607208|20
TTGCGGTTCTTGATGCGCAA

>6608044|20
TGTCTTTCTCAAAACAGACA

>6608063|20
ATCGGTTAGTCCTAACACAT

>6608703|20
TTTTTGCATAAAAGCATAAA

>6609367|20
TCTTAATTTCTAAAGCAAGA

>6610276|20
ACCAGGGTCTTGAGCCTGTT

>6610513|20
ATTTTCTCATTTATGAAAAT

>6611701|20
CCACCGGACAGGTCCTGTAG

>6611844|20
GCGGGCCACACGTCGCCCGC

>6612455|20
AACTTACATCAATCCAAGTT

>6613013|20
ATATGAAATGTAGTCCATAT

>6615448|20
ATTTTTTGTTCACAAATGAT

>6617572|20
CGTGCCTGTCCACGGCCACG

>6618449|20
CTCTGAATTGGAATTCATTG

>6618555|20
AAGCTTAACAAGTTCGGCTT

>6619449|20
ATGTAACAAGGTTCTTAGAT

>6619662|20
AGATAGAAAGATTATTATCT

>6621036|20
CGGACACTGTCCGGTGCCCG

>6621182|20
CCGTTGGCCCGGGCCGACCG

>6622370|20
AGCATAAATACAAGTATGCT

>6623967|20
ACTAATCGAGATCGAGTAGT

>6624861|20
TGGACTAACTAGTTTGCCCA

>6625113|20
TGTCCGGTGTGCACCGGACA

>6625365|20
TGTCCGGTGTACATCGGACA

>6628041|20
CTCACAAGTCCATTTGCGAG

>6628642|20
AATTTGAATCAAAACAAATT

>6629076|20
TACGGTTATAAATCACCGGA

>6631518|20
GTTTCTCCAGTTTGATAAAC

>6631605|20
GGCAGAGTAAGTACTATGCC

>6631855|20
ATTGATTAAGTTAAAGCAAT

>6632492|20
TTATTTTGTTAAATAAATAA

>6632876|20
GATCGCGCGGGCGCGCGGAC

>6632922|20
CAGCGGGCCAGGGCGGGCTG

>6633740|20
GCGGTCGTGGGCACGTCCAC

>6633743|20
GTCGTGGGCACGTCCACGAC

>6633856|20
CTCTGGCCCACGGGGCAGCG

>6633948|20
CGAGGGCGCGGGCGCGCGCG

>6634400|20
AGTGAAAATTGATTTCCACT

>6634658|20
GTAAAAATGATGATTTTTAC

>6639048|20
ATAAATACAATTATATATAT

>6639091|20
TGTCTTGTCGTGAAATGACA

>6639929|20
CGGGCACCGGACAGTGTCCG

>6641642|20
CGCTACCTAGCAAGGTGGCG

>6644698|20
ACTACTCGATCTCGATTAGT

>6646986|20
AAATTGAATAAAACCAATTT

>6649336|20
CGGGCACCGGACAGTGTCCG

>6650219|20
CAAAATGCATTTGCACTTTG

>6650424|20
ATCTTCTTCTGGAAGTATAT

>6650599|20
TTGATAGAAAGTTCCATAAA

>6650716|20
ACGATGACATCTGTCAAAGT

>6651888|20
ATCAAGATGAACCTCTTCAT

>6652468|20
CGCAACAACAAGTTGCTTCG

>6653396|20
AGCCAGCTCGCGAGCCGGCT

>6655159|20
TTATCTATTACAAGAAATAA

>6655380|20
CGGGCCAGCCCGTTAGCCCG

>6655710|20
CGGGCCAGCCCGTTAGCCCG

>6655855|20
ATCTTAAGATGTTTTAATAT

>6656288|20
ATGAAATTATGTCATTTTAT

>6656456|20
AAAAAAATCTTGATTTTTTT

>6656457|20
AAAAAATCTTGATTTTTTTT

>6657081|20
CTGCTTTTGAGCACCAGCAG

>6658037|20
TTTATATATTTATATATGTA

>6659445|20
CGGGCACCGGACAGTGTCCG

>6660465|20
GCTCAAATGCTCATTTGCTC

>6662474|20
TGGGCAAACTAGTTAGTCCA

>6666603|20
TTTTTCTCATATGAGGAGAA

>6666786|20
ACAAGTCTTGGAATCCTTGT

>6667227|20
AAATTTAAATTTTTCATTTT

>6668621|20
GCACTTGGTTCACCAAGGTC

>6669236|20
GGAAGAAGATTTTTCCTTCC

>6669269|20
AGAAGAAGATTTCTTCTCCT

>6670310|20
AAAAAATTTAAAAATTTGCT

>6675022|20
ATTTGTTAGTCCTAACACAT

>6675048|20
CCTTTAGAAGTTTGTGAAGG

>6675667|20
TATTTTTACATGAAAGAATA

>6676537|20
CTATCTAAACCTTTGAATAG

>6678807|20
TGTCCGGTGCACACCGGACA

>6679042|20
TCCGGTGATTTATAACCGTA

>6679877|20
TCTAGAAGATATGTTCTACA

>6680431|20
TGGGGCTATAAATACCCCCA

>6687175|20
AAATTAAAGGGCTTATATTT

>6687494|20
TTTGCAAAATGTTTTGAAAA

>6687500|20
AAATGTTTTGAAAAGAATTT

>6689410|20
TTCGGTGCAGTTGCACCACA

>6691093|20
GCACATTTGGACTAAAGTGC

>6691411|20
TCAGGCTGGTTCCACTCTGA

>6692139|20
TTGAATTCGCCCCAAATCAA

>6692714|20
TTTCTGTAGAACTTTAGAAA

>6693475|20
AAAACAAAAGGTTTTGTTTT

>6694351|20
AGCAGCAAATTTTTGTTGCT

>6694441|20
AAACTTTTATGTAAAAACTT

>6694455|20
AAACTTATCGGGAGGAGTTT

>6697158|20
TCGCACGTCTCGCCGCGCGA

>6700087|20
GCCCGAGGGTCCCCTCAAGC

>6700723|20
GGCGTCCCATCTGGTTCGCC

>6701332|20
GCTGCGTGTTGACAAACAGC

>6701481|20
ACAGCGACAATGGTGGCTGT

>6705194|20
TGTCGACGACATCGTAGTCA

>6705405|20
CCCATCAAGGACTTGAAAGG

>6705469|20
TCTCGCGCCTCGGCGAAAGA

>6705555|20
GCCCTCGGGAACCTGAAGGC

>6706507|20
GTCTCGGCCCTGCCCGAGGC

>6708313|20
ACAAACGGAACTCCGGTTCT

>6708613|20
TCGGTGGGAGGTGGCACCGA

>6708778|20
CATCCCCAGCACTGATGATG

>6709650|20
GTCGTCAGCAGGCTCACGTC

>6710169|20
TTCGTAGGCTGGCCCCCGAA

>6710826|20
GGGTGCGCTCGCGCGCACCC

>6710910|20
AGCGAGTGCTAACACTCCCT

>6711133|20
GCCCGAGGGTCCCCTCAAGC

>6711312|20
GAAGTGACCGCAGTCACTTC

>6713956|20
CTGACAATACATTATGTCAG

>6716294|20
TCAGGCTGGTTCCACTCTGA

>6717506|20
CGTCGGCGCGGGCGCGGAAG

>6717602|20
TTTCTATAGAACTTTAGAAA

>6718364|20
AAAACAAAAGGTTTTGTTTT

>6719254|20
GAGCAGGTTCAAACTTGTTC

>6720208|20
ATGGTGTTGGTCAACAAAAT

>6720702|20
GAGCAGGTTCAAACTTGTTC

>6721664|20
ATGGTGTTGGTCAACAAAAT

>6721985|20
AAAACCTTCAAGAAGTTTGT

>6723113|20
TGAAATGACAAGTCAACTCA

>6723130|20
TCAAGTAAAGGTAAACTTGA

>6723829|20
GCCGACTAGCTCATGTCGGC

>6724852|20
GTGGGTGATAAATCCTCCAC

>6724891|20
TCAAGTCATCCAAGTCTTGA

>6725536|20
TTAGGCCGTACACCGCCGAA

>6728156|20
ATGGTCGTTCTAAGGACTAT

>6728537|20
TCCTTCTCGCTCCAGCAGGA

>6728727|20
GATGGGTTGCTCGACCCATC

>6728988|20
CCATGCAAGATGCTGCATGG

>6730776|20
GCTCAGGTTGGAAGCAGAGC

>6731626|20
TGGGGGTATTTATAGCCCCA

>6731717|20
TGTCCGGTGCACACCGGACA

>6731813|20
TGTCCGGTGCACACCGGACA

>6732576|20
TTTGCAAAATCTGTTGTAAA

>6733954|20
ATTCCAAACTTGGTTAGAAT

>6736342|20
TTTTTCTCATATGAGGAGAA

>6736525|20
ACAAGTCTTTGAACCCTTGT

>6736595|20
ACATATGATGCATCAAAAGT

>6739741|20
TGGGGGTATTTATAGCCCCA

>6739908|20
TGTGCGGTGCACACCGGACA

>6742955|20
ATCTGAATTTCAGTTCAGCT

>6743368|20
GAGTCAGAAGATTCGGAGTC

>6744639|20
GCTCGCTTGCCCTAGCGTGC

>6744650|20
CTAGCGTGCTTGCCCGCTCG

>6746880|20
GAGGAGTTGAACAACTTCAC

>6747318|20
ATTAAAAATGGATTTACAAT

>6747970|20
TGTCATGGAGTTCCAAGAAA

>6748535|20
GATTCTCTCTGGTGAGAACC

>6748560|20
AACCAGTTTAAAAACCGGTT

>6748581|20
AACCAGTTTAAAAACCGGTT

>6749070|20
AGTATCTTTTCAAGGATATT

>6749180|20
AACCGCTCACATGAACGGTT

>6750263|20
GGGTAATCAGATGAATATCC

>6750362|20
AGAAATCATCCATGCTGTCT

>6752987|20
GAGCAGGTTCAAACTTGTTC

>6753242|20
AAGCCTTCCGGGCATGGCTT

>6753384|20
CATTCGCCATATGGGGAGTG

>6754065|20
TAGTCCTAAGGTGAGTACTA

>6754911|20
AGCCTCCACACGTCGAGCCT

>6754991|20
ATAACATATAGATAAGTTCT

>6755378|20
CACTGGCGGCTCCGACACTG

>6756721|20
CTGGGGGTGGTCACCCCTGG

>6758224|20
TTACATTTATTTAAAAGTAA

>6758241|20
TAATACAAAGTTATATATTA

>6758322|20
AAACCCCTCCCGAGAAGTTT

>6758424|20
AACAACAAAAGTTTGTTGCT

>6758627|20
TTACTTGTCAGGTTAAGTAA

>6758638|20
GTTAAGTAAGTTTACTTGTC

>6761593|20
AGACCCAAATCTTAGGGTTT

>6761671|20
TTTTGCACTTTAGTCCAAAA

>6761675|20
GCACTTTAGTCCAAAAGTGC

>6762790|20
GGAGTACGACATCGTCGTCC

>6764193|20
AGACCAATTGAATTTAGTCT

>6766715|20
CATTACTTTAAAAGGTAATG

>6766941|20
GCTTCTGTCTTGACAGGATC

>6766964|20
AGGTACACTGGAGTGTAGTT

>6767556|20
AAGTCTTTTAGAAAATTCTT

>6767598|20
GCAGAGAAGGGCTTCGCTCC

>6767824|20
TTATATTTATTTAAAAGTAA

>6767923|20
AAACCCCTCCCGAGAAGTTT

>6768201|20
CTTGGCTGTGTACAGCCAAG

>6769283|20
AACAACAAAAGTTTGTTGCT

>6769486|20
TTACTTGTCAGGTTAAGTAA

>6769497|20
GTTAAGTAAGTTTACCTATC

>6772550|20
TTTTGCACTTTAGTCCAAAA

>6772554|20
GCACTTTAGTCCAAAAGTGC

>6773658|20
ACCCCACCACATGGGCGGGT

>6775245|20
TGCAAAATTTGAATTTTGTA

>6775249|20
AAATTTGAATTTTGTAATTT

>6775257|20
ATTTTGTAATTTGACAAATT

>6775342|20
ACTTTTAGAGATCTACAACT

>6775488|20
AAACCGACACTTGGCGCTTT

>6776349|20
TTGATTTATTTATAATTCAA

>6776575|20
AACATGCATCCATACGTGTT

>6777366|20
GTAGGGAAGACCTCACCTAC

>6778235|20
TACGTGACTAGATTGACGTA

>6779158|20
GCCAGGCCTGCAGGCCAGAC

>6781258|20
GATTTCGAGTTCACCAAATC

>6781377|20
TATTAATGACATTGTTAATA

>6783206|20
GCGCCTCGCCAGCGACGCGC

>6784728|20
GACAGTGTAGGTACACTCGC

>6786202|20
TACAATGCACGTGCATTACA

>6787138|20
TGGGGGTATTTATAACCCCA

>6789621|20
AAATCATTTTCAAGTGTTTT

>6791137|20
AGAATCCCTTTAAGGTTTCT

>6791808|20
GAGGAGAACATCTTCTTCTC

>6792200|20
TACTAGAATGAATTCTCCTA

>6792408|20
AAATTTAAATTTTTCATTTT

>6793234|20
TCGGAGGAGCTCTCATCCGA

>6793658|20
TCCCGATTACTTCCTCGGGA

>6793663|20
ATTACTTCCTCGGGAGTCAT

>6795140|20
TGGGGGTATTTATAACCCCA

>6795862|20
CCCCACGAACGCTTGTGGGG

>6795877|20
TGGGGAGCATTTCTTCCCCA

>6795944|20
GTTTAAATTACAATTAATAC

>6796201|20
CGGAGAATAAATTTTCCCCG

>6797155|20
TGCGCTGCGCACTCGGCGCA

>6797978|20
TATTTTTTCAAGGAAAAATA

>6797990|20
GAAAAATAAACTAATTTTGC

>6798109|20
AACATATGAAGTGATACGTT

>6798281|20
CCAAAATTACCTAAATTTTG

>6798600|20
TTAATTTTTTCAAAAACTTA

>6800137|20
GAAATTACATCTGTTCTTTC

>6800581|20
ACATAGACTCCAGTTTCTGT

>6800662|20
TATAGGTCATGTAACCAATA

>6800986|20
AGAGGATGAGATCGTCCTCT

>6801061|20
ATCCTCTATATATAGAGTTT

>6802808|20
CTCCTCAAACTTTGGAGAAG

>6805952|20
TCTGGAGCTTTAGAACCAGA

>6806882|20
TTCGGCCTCCGAAGGCCGAA

>6809393|20
TGCTGCTGCGTGCTGCTGCA

>6809789|20
GCGTCGATCGAGATCTACTC

>6810285|20
CGCGGCGCGGACGATCCGCG

>6810546|20
CTAAACTAGAACTAGACTAG

>6810645|20
TCCTTTGTATTTATAGAGGA

>6810783|20
CGCGGACCGTCCGGACCACG

>6810807|20
GTCCGGCTCCAGGGCTGGAC

>6811369|20
AAAGATAAAATTGTTTCTTT

>6812055|20
CTCCAACCTTACAGTTGGAG

>6812312|20
CCAAGCCACTAGAGGCTTAG

>6813017|20
CCAATTAATCCAATAATTAG

>6815526|20
TGATTTTGAACTTAAACTCA

>6815728|20
TGCAACTGAGTTGGGTTGCA

>6816236|20
CAACATAGATGTCTTTTTTG

>6816482|20
ACGAGAAAGCTCTCTCTCCT

>6817011|20
GTGGGTTTTTTAAACCCGAC

>6817067|20
GACCAACAAAATTGTTATTC

>6817691|20
TTGATATCATCTGAAATAAA

>6818541|20
AATCAAACTAGAGCTTGATT

>6818543|20
TCAAACTAGAGCTTGATTGA

>6819197|20
AACCGGTTTTAAAACAGGTT

>6819303|20
AACCGGTTTTAAAACAGGTT

>6819376|20
AAAAGTTGTGCGCAACTTTT

>6819399|20
AAAACCGGTTCACCGGTTTT

>6820119|20
AAAGTCAACTGGGTGAATTT

>6820372|20
AGGGCAATAGATCTTGCCAT

>6820654|20
ATGAGCTTGCTCAAACTCAT

>6820817|20
TTTCAATTGAGCAAATTAAA

>6821945|20
GTCTATCCTTTAAGATTGAC

>6822776|20
AGGTTGCTAAATAGGAAACT

>6823169|20
GACATTCATATATAAATATC

>6824196|20
ATATTATTTTCAAATCTTAT

>6824466|20
ATTCAAAATATATTGTGCAT

>6824691|20
TTCAACTAAAGTAAGATGAA

>6825656|20
TATGCCTTGACCAAGATATA

>6826262|20
ATTTGTACCAAGGTTCAAAT

>6827199|20
AATCTTGATTAATCATAATT

>6828018|20
AATCAAACTAGAGCTTGATT

>6828020|20
TCAAACTAGAGCTTGATTGA

>6828779|20
AACCGGTTTTAAAACAGGTT

>6828789|20
AAAACAGGTTCAACTGGTTT

>6828851|20
AAAAGCTGTGCGCAGCTTTT

>6829877|20
CGAAGAATAAATACTCTTAG

>6829889|20
ACTCTTAGCTGGCTATGTGT

>6830093|20
CCTCTGTTGCTCTACAGAGG

>6830097|20
TGTTGCTCTACAGAGGAACA

>6830533|20
AACTAAAATATACTTTATTT

>6831242|20
TGCTTCTTATAGTAGAAGCA

>6832547|20
CCTTAGGGTCCACCATACGG

>6833880|20
AATGATTCACATGCAGCATT

>6834179|20
ATGCATTGTAAACAATGAAT

>6834714|20
CAAGCATATGTATATCCTAG

>6835435|20
TTATTAACCGAGTTTAATGA

>6835732|20
AAAAAAGATTCAGATTTTTT

>6835879|20
GGCCTAAAAACTTTTGGGCC

>6836185|20
AAGCTCCTTAGAGGGTGCTT

>6837164|20
GGAACGGCCAGGGCCGAACC

>6838271|20
CTCAATACATGTGTATTGAG

>6838281|20
GTGTATTGAGGTCAATAGGC

>6838400|20
AATCTTTTGTCCAAAAGGCT

>6839734|20
AAGATGGAACATTCCAGCGT

>6841154|20
CCATATCAACGTTAATATAG

>6842474|20
GGGGGGGGCTGGCACCCCCC

>6845752|20
CTGAACATCACGATATGCAG

>6846583|20
GATAAGAAGTACTTCTCAAC

>6847005|20
AACGGACACATGTGTGCATT

>6849039|20
CCTGATCAAAATGGAACAGG

>6849429|20
AAGCAAAGTATACCTTGATT

>6851909|20
TTTTTTTTTAAAAAAAAATA

>6852631|20
CTAGTCTAGTTCTAGTTTAG

>6853762|20
GTCCGCGTATTTAACCGGAC

>6854733|20
TAGGGCTATAAATACCCCCA

>6855772|20
CGGACAGTGTCCGGTGTCCG

>6857453|20
ATGACTCCCGAGGAAGTAAT

>6857458|20
TCCCGAGGAAGTAATCGGGA

>6858699|20
AAAATGAAAAGTTTAAATTT

>6859971|20
AGAAACCTTAAAGGGATTCT

>6861482|20
AAAACACTTGAAAATGATTT

>6863982|20
TGGGGCTATAAATACCCCCA

>6864201|20
GGGACACTGTACAGTGCTCC

>6864656|20
TGTAGAATATATAATCTAGA

>6866365|20
CCAAGATTATTTAATTCTGG

>6867427|20
TTGCCATGATGTCATTGCCA

>6867439|20
CATTGCCAACCTTAGAAATG

>6868459|20
GAGAAGAAGATGTTCTCCTC

>6870332|20
AAAACACTTGCAAATGATTT

>6870747|20
CTAAGGAAGTTCACCCTTAG

>6871537|20
CATATGTTATTTACCATAAG

>6872773|20
TGGGGCTATAAATACCCCCA

>6873997|20
TTTGGCCCGAGCAAGCCAAA

>6874008|20
CAAGCCAAATCTTTGGCTTG

>6874729|20
AGTCCAGTGTGCACCGAACT

>6874748|20
TGTCCGATGTGCACCGGACA

>6875430|20
AACTCGCTTCAAAGCTATTT

>6875459|20
AACACTTTAAATTAAGTTTT

>6876252|20
AACAGGCTCAAGACCCTGGT

>6877161|20
AATCTCTTGCTCTAGAAATT

>6877423|20
TTGCAAAATTTATTTTGATA

>6877546|20
TCTCGTTCTCAACAAGGAGA

>6878446|20
CCTTCATAAACTTCTAAAGG

>6878472|20
ATGTGTTAGGACTAACCAAT

>6881982|20
AATGTGCCCTTGGGCAATTT

>6882730|20
AATGTGCCCTTGGGCAATTT

>6883525|20
AACTCGCTTCAAAGCTATTT

>6883554|20
AACACTTTAAATTAAGTTTT

>6885328|20
TCAAGTTAATATTGTCTTGA

>6885857|20
AATATCGTGACCATGATGTT

>6886479|20
TGCATCAAGGTCTTCAAGCA

>6887197|20
TGGGGGTATTTATAGCCCCA

>6888399|20
GAAGTGACCGCAGTCACTTC

>6889130|20
TCCTTGCATCTATAAAAGGA

>6890097|20
TACGAACCCCCGGGTTCCGA

>6891108|20
CCGGCTGGCCTGCCAGCTGG

>6892758|20
CGACATACCGAGGGATGTTG

>6893485|20
CCTATCAAAGATTTGAAAGG

>6894605|20
GCCTCGGCCCAGCCCGAGGC

>6895739|20
AGGCTTCCAGGTGGGAGACT

>6896073|20
AAATTTTCCTCGGAAAAGTT

>6897737|20
CAAGGCGTCGGGACCCCCTG

>6898004|20
TGGGCTCGGGGCCGCGGCCA

>6898079|20
GGCTTGCCCCAGGGCAACTC

>6899309|20
GAAGAGGCTAGAGCTTCTCC

>6901490|20
GGGACGCGATCTCGCCTCGC

>6901500|20
CTCGCCTCGCCCGAGCCCAG

>6901741|20
GAAGTGACCGCAGTCACATC

>6902468|20
TCCTTGCATCTATAAAAGGA

>6903694|20
CACCTGCCATGTTGAAGGTG

>6904454|20
TTAGGACCCTCGGGTTCAAA

>6906482|20
TGTCCGGTGCACACCGGACA

>6908845|20
ATCCCAAACTTGTTTAGAAT

>6911171|20
TTACTCAAACCTTTGACCAA

>6911237|20
TTTTTCTCATATGAGGAGAA

>6911850|20
AAATTTAAACTTTTCATTTT

>6913863|20
AGAGGAAGATCTCTCCTTCT

>6913896|20
AGAAGAAGATTTCTTCTCCT

>6914652|20
TTGGGGTATTTATAGCCCCA

>6914819|20
TGTCCGGTGCACACCGGACA

>6915572|20
ACAAATGTAAATACAAGTGT

>6916565|20
TCTTTGTTTGAAAACAACCA

>6917140|20
AATAGTCAATTTTGAGTTTT

>6917738|20
CTGGGTCTCGCAAGGCCCAG

>6918838|20
AAGATCATACTTATGTTCAT

>6919002|20
TTTTCTGAATATTAAGCAAA

>6919662|20
TGAGGAAATCAATTTTCCCA

>6920156|20
GGCACGCACAGGTGCCAGCC

>6920687|20
GGATGGAATTCATTCCCTGC

>6922498|20
AGGAGCTTCACGAAGGTCGT

>6922735|20
TCCTCGTCGAACGACGTCGA

>6924569|20
AGCTTCAAGTCCTGGAAGAT

>6925564|20
TTATGGTGGCACGACGATAA

>6926881|20
AAACATGTACTTACTTGTCT

>6927207|20
CGTGCGTGCGTGCACGGCCG

>6928766|20
CAGTGGCTACATAGACACAG

>6930976|20
ATGATAATTGGAATTTGCAT

>6934459|20
TGGACTAACTAGTTTGCCCA

>6934712|20
TGTCCGGTGTGCACCGGACA

>6935480|20
AGGAGAAGAAATCTTCTTCT

>6937322|20
AGAATGAAATGTTGCATGCT

>6937766|20
ATGCTTATATGTATAAGGGT

>6938129|20
TTCTCCTCATATGAGAAAAA

>6938761|20
ATTCTTTTTACAAGAAAAAT

>6940330|20
TAGTTCGTGCGAACGAACGA

>6940395|20
GATCGGACGAACGAACGATC

>6940524|20
GATCGAACGAACGAACGATC

>6940738|20
GATCGAACGAACGAACGATC

>6941149|20
GTATGACACTGGAGGCATAC

>6941436|20
CTCGCCTCGCCCGAGCCCAG

>6941444|20
GCCCGAGCCCAGCCTCGGGC

>6941683|20
GAAGTGACCGCAGTCACTTC

>6943091|20
CTTCCCCATCGATGGAGGAG

>6943604|20
GCCATGCAGGACTTCATGAC

>6946157|20
GCAAATGCCGAGGTTTTTGC

>6946925|20
CCTATCAAGGACTTGAAAGG

>6947075|20
GCCCTCGAGAACTTGAAGGC

>6948026|20
GCCTTGGCTCTACCCGAGGC

>6949512|20
AAATTTTCCTCGGAAAAAGT

>6951282|20
TGCACCCTGTCCAGGAAGCA

>6951645|20
CCATCCGGGGGCTCGGAAGG

>6952721|20
TTCGAAGGCTGGCCCTCGGA

>6953012|20
AAATCACCTACAGGTACTTT

>6954361|20
AAGAAATTTTGAAATTCATT

>6954404|20
AAATTTCAATATTTGAATTT

>6956957|20
TTCAGCTTCGGGAAGCCGAA

>6957327|20
AGTTTTTGACTTCTCAAACT

>6957596|20
TCAACTGTTTCAAAAGCTGA

>6961832|20
GTGTTATGGCTCCATACCAC

>6961998|20
GATCACAAAAATTTCTGAAC

>6962403|20
TGGATCCGATGTGGGATCCA

>6962722|20
CGGCAGCCCCTGTGCTGCAG

>6963028|20
TTTAACCTTGGATGGTGAAA

>6963863|20
TTCAGACCAGCTTGTCTGAA

>6963907|20
AGCAATATGGTCTTCTTGCT

>6966498|20
TGAGATCCACATGGAGCTTA

>6967102|20
GACTCAAAAACTTTTGGATC

>6967669|20
CCTGGACTGAACCATCCAGG

>6968332|20
TGAAAAGCATTTTCTTTTGA

>6969182|20
AAGTTAAGCGTGCTCAACTT

>6969567|20
GATCGGACGAACGAACGATC

>6970677|20
AAATTTCAAGATTTGAATTT

>6970972|20
GTGCTCATGTCCGTGAGCTC

>6971604|20
TGATTCATGCCCATGGATGA

>6971999|20
TGTCCGGTGTGCACCGGACA

>6973091|20
GCTCAAATGCTCATTTGCTC

>6975689|20
ATTCTAAGCAAGTTTGGAAT

>6977426|20
TGGACTAACTAGTTTGCCCA

>6977679|20
TGTCCGGTGTGCACCGGACA

>6977932|20
TGTCCGGTGTGCACCGGACA

>6978100|20
TGGGGCTATAAATACCCCAA

>6979075|20
AGCAAGCATTCATGTGTGCT

>6979077|20
CAAGCATTCATGTGTGCTTG

>6979783|20
AAGATATTAGTTAATAGCAT

>6979823|20
ATAAAATTAGTTAATATCAT

>6980265|20
TTGCAAGAACATTCCCGCAA

>6980941|20
CTACTGGATACATCCAATTG

>6982148|20
GAGTATTATCCATAGTACAC

>6982295|20
CCAGAGCCGTGCGGCGGTGG

>6983577|20
AAAATCCCAAATGCTATTTT

>6983818|20
TCTAGACCACATGATATAGA

>6984325|20
TTCTTTTGTAGAGAAAAGTA

>6984450|20
TGACTCAATGTATAGAGACA

>6984480|20
TCTTTGTTACATAACAAGAA

>6986337|20
GCCTGAGGGGACCCTCGGGC

>6986642|20
GGGTGCGCGCGAGCGCACCC

>6987118|20
GGACCCATTTGATAGGGTCC

>6987691|20
TTTTGATTTCAAATTTAAAA

>6989116|20
TCGCCGGACACGCCCGACGA

>6989230|20
AGCCAGCCTCTAGGTGGGCT

>6989270|20
CCGGGACGCCAGGGTCTCGG

>6989663|20
AGCGGAGGCAGGGCTCGGCT

>6990617|20
CGGACACTGTCCGGTGCCCG

>6990700|20
TGTCCGGTGCACACCGGACA

>6991117|20
TCATCCATGGGCATGAATCA

>6991275|20
TCAAATAAAAATAAATTTGA

>6991967|20
AGCATAAATACATGTACGCT

>6993564|20
ACTAATCGAGATCGAGTAGT

>6996780|20
ATGGTCGTTCTAAGGACTAT

>6997351|20
GATGGGTTGCTCGACCCATC

>6999424|20
GCTCAGGTTGGAAACAGAGC

>7000576|20
TTCTTCATGAACTTGATGAA

>7002170|20
ATCTGAATTTCAGTTCAGCT

>7003330|20
GGGCCGACCCCGGCAGGCCC

>7004905|20
TCAAAAGAAAATGCTTTTCA

>7006024|20
ACTAGCCTCCTGGGACTAGT

>7007479|20
GTCTTTGCCGAGGCAAGGCC

>7009340|20
TCGGAACCCGCGGGTTCGGA

>7011045|20
TTTCCACGACCTCGTAGCAA

>7012850|20
ACTAGTTTGCACATTCTAGT

>7013101|20
ATATTATAGTGCTAGAATGT

>7013167|20
TGACGGGATGAAACCCCTCA

>7013807|20
TCATCCTCCAAGGACGAAGA

>7014032|20
GCGCTAACAAGTGTTAGGAC

>7014329|20
AAAGTTTGCTAGAAAAATTT

>7014340|20
GAAAAATTTGAAACTTTTGC

>7015211|20
ATGTATATCATGGGATACAT

>7016464|20
AAATGGACCCCGGGCCATTT

>7018448|20
GAAAAATGTGAAAATTTATC

>7018917|20
AAAATGAAAAATTTAAATTT

>7019494|20
TGCTTTGAAAGTGCAATGCA

>7020760|20
GTGAATCCCTGGCCATTCAC

>7022466|20
AGAAACCTTAAAGGGATTCT

>7026546|20
CTACTCTGGGTCCACAGCAG

>7026572|20
ACCCCACCACATGGGCGGGT

>7027217|20
GGCAGTGACCTGTCAGTCCC

>7027268|20
GACTGCATGCCCATACTGTC

>7028113|20
AGCCAGGCCCAGGCCTCGGT

>7028949|20
CTGGCCGACAAGTGTGCCAG

>7028976|20
GAGGGCCATGCATGGCACTC

>7029075|20
CGCGGCCACGAGAGGCCGCG

>7029574|20
CGGGGCATCCGACTGCCCCG

>7031994|20
AGGAGCTGCTTGCAGCCCCT

>7032050|20
CTCTGGAGCCTGCACCAGCG

>7032451|20
GCCAGGGTCTTGATCCTGTC

>7033799|20
CTACTCTGGGTCCACAGCAG

>7033825|20
ACCCCACCACATGGGCGGGT

>7034114|20
GCTTTGGGCAGGACCCAAGC

>7035797|20
AGGGCCCACATGTTGGCGCT

>7037146|20
TGAGGTAGTGGACTTTCTCA

>7037249|20
CTAAAAGGCTAGCTTTTTGG

>7038945|20
ATCCCTCAATTTTTTGGGAT

>7039509|20
AGAAAATTAGTTCATTTTCT

>7040029|20
ATTTTCAATGCACTGTAAAT

>7040709|20
CCGCATGTCATGACATACTG

>7040988|20
GAAGGGCCGCCCGTCCCTCC

>7042569|20
ATAATGAACTAGTGCATAAT

>7043344|20
AATAATTTGTCCAAATTATT

>7043427|20
TCCTTTTTTAAAAAAAACTA

>7043634|20
ATTCTATCTTGATATAAAAT

>7043649|20
AAAATATATAAATATAATAT

>7043903|20
GATGTGTTTCTACTCACATC

>7044770|20
TTCTTTTAGTGCAAAAAGAA

>7046880|20
AGACAGATACCTATTTATCT

>7048973|20
TTATCATAAAATAGTGATAA

>7049470|20
TCGACGGCGCGCCCCGGCGA

>7049656|20
GCGCGGGCAGGTCCCGGCGC

>7049724|20
GCAGGCGGATCTCGGCCTCC

>7049756|20
GCGGGCGGATCTCGGCCTGC

>7050231|20
GAAAAAAATGAATTTATATC

>7053094|20
AGTCCAGTGCCCTCTGCACT

>7053854|20
GGAGGCCGAGATCCGCCTGC

>7056126|20
CGAGCACGACATCGAGGTCG

>7056445|20
ATTTGTTTCATGAAAAAAAT

>7057649|20
TTTTTGGCTAGAGGTAAAAA

>7059683|20
CAAAGAGCACATGTACTTTG

>7060600|20
TGAGCTCCTCCAGCAGCTTA

>7061171|20
TATTATGTAAATTCATAATA

>7061673|20
TCTAAGCATAAATTCCTAGA

>7062217|20
CCCAATCCACATGGATTGAG

>7064830|20
CAAAGAGCACATGTACTTTG

>7065747|20
TGAGCTCCTCCAGCAGCTTA

>7066318|20
TATTATGTAAATTCATAATA

>7067094|20
TCTAAGCATAAATTCCTAGA

>7067638|20
CCCAATCCACATGGATTGAG

>7069458|20
ATGTCTTAAGTTTAAGAAAT

>7069472|20
AGAAATTGTATACTATTTCT

>7070048|20
AAGAGCATGTCCATTCTCCT

>7070855|20
CTCCTGCAGTCCTGCTGCAG

>7071100|20
GCCTAGCTAGCCACCTAGGC

>7072133|20
GTCTCGCGGTCCCTCGAGGC

>7072381|20
TTGATTTTTGAAAAAATACA

>7073764|20
AACAATAATTCAATATTATT

>7074561|20
CATTATGATTTACCATACTG

>7076177|20
CCTCCCGATTCAGCGTGAGG

>7079199|20
ACTCACGTGTCCACGAGAGT

>7079216|20
AGTCATGGGCACCTATGGCT

>7080309|20
TTTGCGTCTTGAGACCCAAA

>7080412|20
ATGGTCATGGTCATGGCGAT

>7081191|20
GACGCCTGTCAACCGGCTTC

>7081704|20
GTGGAAGTCTGGTTTTCCAC

>7082367|20
TGAAGATATCCATTTTTTCA

>7082446|20
CTGTTAATCAAGACTAACCG

>7083092|20
TTTCAAAATCGACTTTGAAA

>7085112|20
AAGCTCAACCCGGAGAGCTT

>7086431|20
GCAGCGGGACCTGCCGCCGC

>7086446|20
GCCGCGGCCCGGGGCGCGCC

>7088891|20
GCAGGCTGTCCACAGGCTAC

>7089154|20
TCATGCTGCTTGAAGCCTGA

>7089331|20
GACACCTCCTCGGAAGTTTC

>7089397|20
TCTATGTTTTCATGCATAGA

>7089824|20
GGACGTAACACGCTTCGTCC

>7090522|20
GGTGTACGCGAGGGTACTCC

>7091095|20
CGACGTCCTCCATGACGCCG

>7093925|20
GCTGTTGATGGATCATCTGC

>7094578|20
CTATTATCTGTACATATTAG

>7094669|20
AGATGGACTCCAGTTCATCT

>7094787|20
TAAATTTATGAACAAATCTA

>7095688|20
CATTTGGCGTTCTCAAAATG

>7097753|20
TGGGGCTATAAATACCCCAA

>7098810|20
AAATGAAAAAGTTTTCAACT

>7098855|20
GTACAATTTATATATTGAAC

>7099046|20
AGTTATAAAAGTTTATAGTT

>7099113|20
AATTTAAAAAATTTAAAATT

>7099124|20
TTTAAAATTTGAATTTTGAA

>7099257|20
TTTGAATTTTGAAATTTGAA

>7099265|20
TTGAAATTTGAATTTTTCAA

>7099411|20
TTTAAAATTCAAATTTTATA

>7099464|20
ACTTTTAGATCTCAAAAAGT

>7102362|20
ATTCCAAACTTGGTTAGAAT

>7103126|20
CCTATGTGGCTCAATATAGG

>7104750|20
TTTTTCTCATATGAGGAGAA

>7105362|20
AAATTTAAACTTTTCATTTT

>7105536|20
AGATTTTAGTTCTACAACCT

>7108085|20
TTGAAAAATTCAAATTTCAA

>7108093|20
TTCAAATTTCAAAATTCAAA

>7108226|20
TTCAAAATTCAAATTTTAAA

>7108237|20
AATTTTAAATTTTTTAAATT

>7108304|20
AACTATAAACTTTTATAACT

>7108492|20
GTTCAATATATAAATTGTAC

>7108537|20
AGTTGAAAACTTTTTCATTT

>7111686|20
GGGGGGTATTTATAGCCCTC

>7112864|20
CGTAGTGCACGTGCGCTAGG

>7112944|20
GCTGCCACGACCGGGGCTGC

>7114487|20
CTGAATCGGCACCCCTTCAG

>7117927|20
AGATTTTTTGGAAAATGTCT

>7119124|20
CACCCTGAAAATTCCGGTTG

>7119570|20
TAACAGCAAACTTACTGTCA

>7120337|20
TTTAAAATTTTAATAATAAA

>7120341|20
AAATTTTAATAATAAAATTT

>7120362|20
AGTAGGGGCTCGCCCCTCCT

>7121735|20
AGCTCTAGTGGAGTAGAGCT

>7121848|20
GCCGGGCGCGGGCGCACGAC

>7124072|20
TAATTTTTTAAAAAAACTGA

>7126419|20
CATTGGATTCTAATCCAACG

>7126847|20
ATTTAAATTCTAGTTTCAAT

>7127387|20
TAGGTATATATATATATATA

>7127392|20
ATATATATATATATATGTAT

>7128590|20
TTGGGGTATTTATAGCCCCA

>7128758|20
TGTCCGGTGCACACCGGACA

>7129021|20
TGTCCGGTGCACACCGGACA

>7129274|20
TGGGCAAACTAGTTAGTCCA

>7129503|20
TGTTTCTTTCTATAGTAACA

>7129655|20
CTTGTAAATTCATTTCAAAG

>7129742|20
CTTGTAAATTCATTTCAAAG

>7132987|20
GCTGGCTGTGTACAGCCAAC

>7135727|20
GAAATTAAAGATTTAACTAC

>7136246|20
GTAGTAAATGAATTTTCTAC

>7137819|20
ACTACTCGATCTCGATTAGT

>7140410|20
GCTGGCTGTGTACAGCCAAC

>7142234|20
TTTTTCTCATATGAGGAGAA

>7142417|20
ACAAGTCTTGGAACCCTTGT

>7143041|20
AGCATGCAACATTTCATTCT

>7144238|20
GCGCTTGGTTCACCAAGGTC

>7144854|20
AGAAGAAGATTTTTCCTTCT

>7145646|20
TTGGGGTATTTATAGCCCCA

>7145814|20
TGTCCGGTGCACACCGGACA

>7146067|20
TGTCCGGTGCACACCGGACA

>7146320|20
TGGGCAAACTAGTTAGTCCA

>7147237|20
CTTGGCTGTGTACAGCCAAG

>7147502|20
TGTCCGGTGTGCACCGGACA

>7149879|20
AATCTCTTGCTCTAGAAATT

>7152320|20
ACTACTCGCTCGAGATTAGT

>7154920|20
CTTGGCTGTGTACAGCCAAG

>7157613|20
CGTCGGATCAAGATCGCACG

>7157680|20
CATTGGATTCTAATCCAACG

>7158108|20
ATTTAAATTCTAGTTTCAAT

>7158846|20
CTCGCGCAAATATGCGGGAG

>7160728|20
GGCCCAGAGACCTGTCGGCC

>7160788|20
GCTCGTTCAGTTCAGCGAGC

>7161909|20
GAGAACATGTGCAGGCTCTC

>7163249|20
GAGGGCGGCCTGCCTCCATC

>7163445|20
CTGTTCGATCCACCGAAAAG

>7163561|20
AGAATATACATATATATGCT

>7163585|20
TTAGGATGACATCATCATGA

>7164042|20
CACCAGCCACGGTGCTGGTG

>7165046|20
ATAGTGCAAAATTAAACTAT

>7165295|20
ATCAGCATCCAGCTGCTTAT

>7166051|20
AATAAATTTAAATATTTGTT

>7166056|20
ATTTAAATATTTGTTTTAAT

>7166234|20
GCAGACATAAATATACCTGC

>7167816|20
CTCAATCCACATGTGTTGAG

>7167869|20
CTCAACACATGTGGATTGAG

>7169133|20
TATTGTTTATATCAACAAGA

>7169700|20
GCCTCCGCGACCGCCTAGGC

>7170837|20
TTGGGGTATTTATAGCCCCA

>7171004|20
TGTCCGGTGCACACCGGACA

>7171499|20
TGGGCAAACTAGTTAGTCCA

>7173231|20
ATCCCAAACTTGTTTAGAAT

>7175630|20
GAGGAGAACATCTTCTTCTC

>7177814|20
AGAAGAAGATTTCTTCTCCT

>7178571|20
TTGGGGTATTTATAGCCCCA

>7178738|20
TGTCCAGTGCACACCGGACA

>7179224|20
TGGGCAAACTAGTTAGTCCA

>7179489|20
TGGGGCTATAAATACCCCCA

>7189426|20
TGTCCGGTGTGCACCGGACA

>7190653|20
CCATTGGGCGCACCCATTGG

>7192794|20
GGGAAATTAGTTCATTTCTC

>7193082|20
ATGCCAACTACAGATCGCAT

>7194177|20
CACCTGCAATGTTTCAGGAG

>7196133|20
AAAGCAACATGTGTTTCTCT

>7196710|20
AATTTTTCAGATGCAAAGTT

>7198184|20
GCCGCGGGCTCGCCGCCGGC

>7198220|20
CCCATGCCCCTGGCCCTGGG

>7198773|20
AAAAAATAAAATTATTTTCT

>7198782|20
AATTATTTTCTAAAATCGTT

>7198858|20
TTATACTTTTTATAGTCTAA

>7199102|20
ATATAAATATGTATTGAGAT

>7199142|20
TGTTTATTTCTAAATACTCA

>7199582|20
TTCCATCAATTTTGGTGAAA

>7200178|20
AATACGGCAGATGCTGTTTT

>7203334|20
CCGGGTTGGTGCAAACCCGG

>7204260|20
CGGGAGAGTGGAGTCGCCCG

>7204643|20
CTCGGACTCCCGACGCCGAG

>7206449|20
CGTCGACTTCCAAGGCGCCG

>7208167|20
CTCGCTGAAGCTGCAGGGAG

>7208214|20
CTGGAGGCGAACACCTCAAG

>7208809|20
GCAACTCCTAGAGGAGGTCC

>7209876|20
AGCTGTATTTCAAAACCGCT

>7211856|20
ATCAGGAGAAATCAGCTGAT

>7212918|20
TGGAAGGGGCACCACTGCCA

>7215185|20
TACTATACTACACTATACTA

>7215501|20
TCCTCCTCGTCCGAGGAGAA

>7217051|20
CCGGGTTGGTGCAAACCCGG

>7218068|20
CTCCATGGACGTCCATGTTG

>7219166|20
CGTTCTGAGGGCTCAGCGCG

>7219188|20
AAGGCTATGGACAAAGCCAT

>7219815|20
TTAAGTCGTCGTCGACTTAA

>7219904|20
TTAAGTCGTCGCCAACTTAA

>7219993|20
TTAAGTCGTCGCCGACTTAA

>7220639|20
CCCCGAACTTGAGGTCGGCG

>7220908|20
CGGTGCCTTGGAAGTCAGCG

>7221475|20
CGACGTTGACCTCCCCGTCG

>7223547|20
GCGGGCCACACGTCGCCCGC

>7223849|20
ATTAGTATTAAAAAACAAAT

>7225158|20
TTTCTTTGAACTCCAAGACA

>7226371|20
AAGCGAGTAGTTACTCCCTT

>7227465|20
ATCTTTCTTGAAACAAACAT

>7227483|20
ATTGGTTAGTCCTAACACAT

>7228608|20
TAGCAAATTTTAATTTGTCA

>7228623|20
TGTCAAAATCAATTTTGCAA

>7229771|20
GACGAATTTAAAAATTCGAC

>7232103|20
TTGGTCACTTTAATCACCAA

>7233313|20
TTTCTTTGAACTCAAAGACA

>7235335|20
ATTTGTTAGACCTAACACAT

>7235663|20
ATGAAATATCAATCTTTCCT

>7236207|20
ATCATAAATAAATGCATGAT

>7236444|20
TAATTTAGAAATAGAAATTA

>7237558|20
ACCAGGGTCTTGAGCCTGTT

>7238003|20
CAAAAGAAAAGTTTCAGTTG

>7238981|20
CAGGCACTGTTCAGTGTCCG

>7239070|20
TGTCCGGTGTGCACCGGACA

>7239562|20
TTGGTCACTTTAATCACCAA

>7242593|20
TTGAGTCCACATTGACGCAA

>7243047|20
AAAAATCTTGAAATATTTTT

>7243138|20
TATCTATATCTATATATGTA

>7243140|20
TCTATATCTATATATGTAGA

>7243143|20
ATATCTATATATGTAGATAT

>7243145|20
ATCTATATATGTAGATATAT

>7243146|20
TCTATATATGTAGATATATA

>7243230|20
AGTATTAGTTGATTCATACT

>7243303|20
TTTGAATATAGATATAAAAA

>7243380|20
TTTATATATAGATAGTTAAA

>7243612|20
TCCGGCCCGCCCGCGCCGCA

>7244268|20
AATCTGAAAGGTTTCAAATT

>7244290|20
GCAGGATTCGTGGATCCTTC

>7244554|20
TAAATTTTGACCAACATCTA

>7245480|20
TGGAACAAGAACCTGTTCAA

>7246343|20
CCTGACCACAAGTGTTCTGG

>7247405|20
AATGGCATCTTGAAGCCCTT

>7247910|20
TTGGGGCAGTTCTACACCAA

>7248037|20
GAGACCATATGTATGGGGTC

>7248320|20
GCAATCTGCAAGCAGTTGGC

>7249034|20
TGCTATAATTCATCATATCA

>7250305|20
GGGAGCGCGAGCGCGCTGCC

>7251500|20
CCCACCGGCTGGCGGTTGGG

>7254043|20
TCAGCGGGAGTTCGCGATGA

>7255106|20
CTGCTGCAGGACAGCAGCAG

>7255216|20
CTGCTGCAGGACAGCAGCAG

>7255441|20
CCAACCCTTCTAAGGGTATG

>7255575|20
GGACCAAAATTTTATGGTCC

>7256840|20
GGAAAAATAAATCTTGTTCC

>7257109|20
GGCACCTGCGCCCAGGGGCC

>7258281|20
CGACTAATCACGATTAGTCG

>7258902|20
TATAGTTGTATACATGTATA

>7258913|20
ACATGTATACTTATATATAT

>7258920|20
TACTTATATATATATACCTA

>7258924|20
TATATATATATACCTATATA

>7258927|20
ATATATATACCTATATAAGT

>7261055|20
TGCTTGTTGCTCAAAAAGTA

>7261279|20
TTTAAAAATGAATTATAAAA

>7264177|20
TTTTCTTTTTCAAAATACAA

>7264967|20
ACAATACAAGATTATATGGT

>7265551|20
GGTCCGATGCACAACAGACC

>7266699|20
AATTCACTTTTAAGAGAAGT

>7267223|20
TAAGCAAATGGATTTGAATA

>7267799|20
AGGGAGATTGAAAGCTCCAT

>7269297|20
CAATTACATTTATATTATTG

>7269318|20
CTTATGTGTAGATACTTAAG

>7269433|20
TCTAGTGACATAGCACTAGA

>7269612|20
GAACGGGTCCAGACCCCCTC

>7270495|20
AGCTTCGTCTTGACCATGCT

>7271024|20
AAGATTACTAAAGAAATTTT

>7271385|20
ATAAGGATGGGCATCTTTGT

>7271679|20
TTCGGCCTTCGGAGGCCGAA

>7274185|20
TGCATGAAATTTTGCATACA

>7275870|20
GCGCCTGTGCCCTCAGACGC

>7276357|20
GTCATCTTGAACAAGATGAC

>7278057|20
ACTATTTTATTTAACATTGT

>7278352|20
CGGGGGTCCCTGGACCGACG

>7278587|20
CTTACTTTTATAGATGTAAG

>7278872|20
GGCGAGCCAGATGGGACGCC

>7279428|20
GAAGTGACTGCGGTCACTTC

>7279513|20
TGCGATCCGGTCGGCTGGCA

>7279609|20
GCTTGAGGGGACCCTCGGGC

>7279918|20
GGGTGCGCGCGAGCGCACCC

>7281051|20
GTGGGAGAGGGCTCTCCTGC

>7281321|20
GTAACCGGCGTGCCGGTTAC

>7281640|20
GTCGCCTTTAAAAAGGGGGC

>7281718|20
CCTTCCGAGCCCCCGGATGG

>7281975|20
GGCCAAGGCGAGCCGGGGCC

>7281980|20
AGGCGAGCCGGGGCCTGCCT

>7282477|20
CGTCCGTCCTGGGACCGTCG

>7283676|20
TGGGGCTATAAATACCCCCA

>7285137|20
ACTTTTTCCGAGGAAAATTT

>7286622|20
GCCTCGGGCAGGGCCGAGAC

>7287047|20
GAGCAGGCCCGCGCCTGCTC

>7288190|20
ACTTGTGCTCAAGCTCAAAT

>7290300|20
GCCCCAGGCAGGGCTGCGGC

>7290953|20
CCTTTCAAGTCCTTGATGGG

>7291040|20
CCCAGAAGCATGCCTCGGGG

>7291779|20
CGAGCTCGGAGCCGATCTGG

>7293349|20
CCAGCTGGCAGGCCAGCCGG

>7293377|20
CCAGCTGGCAGGCCAGCCGG

>7294783|20
CTCCCCCGTCGGCGGGGAAG

>7295021|20
TGACGAGAAGTTGTTCGTCA

>7295333|20
TCCTTTTATAGATGTAAGGA

>7295625|20
GGCGAGCCAGATGGGACGCC

>7296164|20
GAAGTGACTGCGGTCACTTC

>7296412|20
ATATGAACTACACTTTATAT

>7298036|20
GGTCTGATATGTCTCATACC

>7298250|20
CAATTTGCAGGTGCAAAATG

>7301101|20
CACCTATTGGTCAATCCGTG

>7302499|20
GAGCAGGAGATCTCCGGCGC

>7303596|20
CCAGAGAGAGATTCCTCTGG

>7303920|20
AAAAAATTACATAAATTGTT

>7304068|20
AAAAACAAAAATATGATTTT

>7306429|20
GAAGGATACAAGGGTCCTTC

>7306768|20
TATAAAAATCTATTTTTCGA

>7306819|20
TAACTCAAAAGTAGGAGTTA

>7307105|20
TTGTTTAATAAATAAAACAA

>7308794|20
CAACCACTCATGAACGGTTG

>7311971|20
GATTGTATGTTCGTATAATC

>7313228|20
CTCCTTTGAAATTAAAGGTG

>7313990|20
CGCCCAGCTCCAGCAGCGCG

>7315152|20
TAGATTATAGTTGTAGTCTA

>7315479|20
TAGATTATAGTTGTAGTCTA

>7317826|20
GGGGGAAATGAATATGCCCC

>7318256|20
AATCCATGAAATCGTGGATT

>7318535|20
TGCCTGCCACATGGTAGGAA

>7320196|20
TTTGGTTAAGATTAGCCAAA

>7320242|20
TATCCCGAGTGCACCGGATA

>7320556|20
TGTCTGGTGTACACCGGACA

>7321611|20
ATCAAAATTATTCTTTTGAT

>7322523|20
CTCAATGTCCCGATAATGAG

>7324578|20
CTCGGACTCCCGACGCCGAG

>7324847|20
CGGTCGAGGAACCACCACCG

>7325816|20
TGACAGAGAGGTCAATGTCA

>7326384|20
CGCCGACTTCCAAGGCGCCG

>7327385|20
AAGCTAATCCAGATAAGATT

>7328103|20
CTCGCTGAAACTGCAGGGAG

>7329979|20
GCAACGACTTGAGGCGGTGC

>7330068|20
GCAACGACTTGAGGCGGTGC

>7330157|20
GCAACGACTTGAGGCGGTGC

>7330780|20
ATGGCCTTGTCCAGGGCCTT

>7330872|20
CTGAGCAATGGATTTCTTAG

>7332027|20
CCCCGGCGACATCCTCGGGG

>7332715|20
TGGAAGGGGCACCACTGCCA

>7333461|20
CGGCCATCCCAGGACGGCAG

>7335490|20
TCCGAGCCCTCGAGCCCGGA

>7337901|20
TTTATGAGGAACATGATAAA

>7337941|20
TCTTGCTTTAGAAATAAAGA

>7338174|20
TCATTTAAATGTTTAACTTA

>7338691|20
GTTCCAAAATCTTATGTAAC

>7339257|20
ATGTGTTAGGACTAACCGAT

>7341543|20
GCTTGTTTGAACTAACAAGC

>7341600|20
TAAGTTAAAATAATAACTTA

>7341914|20
TTTTCCCCACATGACGAAAA

>7342311|20
CGTCGTCGCGCTCGTCGACG

>7346587|20
TTTACAATCTCGATGCTAAA

>7348032|20
GCCTGTCGTCCACGAGCGGC

>7348731|20
TCTCTGTTTGAAAACAGCCA

>7349602|20
TCTGCGTTTCTAATCGAAGA

>7351829|20
TGAGAAAATCAATTTTCCCA

>7353032|20
AGAGAACTGGACAGCTCTAT

>7354117|20
GGAACAAGACCTCGTGCTCC

>7356133|20
CAATCTGCTAGAACAGATCG

>7356265|20
TTTTTTATATAAATATAAAA

>7356266|20
TTTTTATATAAATATAAAAA

>7356726|20
AAAAAAATAGTTTATTTTTT

>7357537|20
TTTTTATTATTTGATAAAAA

>7359338|20
GACGACACGTACGTGTCTCC

>7360111|20
GGCGCCGGCCCGGCGGCGGC

>7360455|20
GAATTTCTGTTCAGACAGTC

>7360532|20
GATTAAAGCCAGCTTTGTTC

>7361311|20
AATCATACGGACGTATCTTT

>7364896|20
AAAACTGCATTTACAATTTT

>7365031|20
AGACCAACAGTTGTTGGCTT

>7365904|20
CCGGTTTTTTCAAAAAGCTG

>7365916|20
AAAAGCTGCGCACAGCTTTT

>7366064|20
ACCAGTATTCAAAAACCGGT

>7366086|20
AACCTGTTTTAAAACCGGTT

>7366740|20
TCAATCAAGCTCTAGTTTGA

>7366742|20
AATCAAGCTCTAGTTTGATT

>7367559|20
AATTATGATTAATCAAGATT

>7368495|20
ATTTGAACCTTGGTACAAAT

>7369711|20
ATGCACAATATATTTTGAAT

>7369982|20
ATAAGATTTGAAAATAATAT

>7370687|20
ACAAGGATTACAATCCATAT

>7371141|20
GATATTTATATATGAATGTC

>7371534|20
AGTTTCCTATTTAGCAACCT

>7372118|20
AAGGTAAAATCTTTTAAGTT

>7372365|20
GTCAATCTTAAAGGATAGAC

>7373495|20
TTTAATTTGCTCAATTGAAA

>7373658|20
ATGAGTTTGAGCAAGCTCAT

>7373940|20
ATGGCAAGATCTATTGCCCT

>7374926|20
CCGGTTTTTTCAAAAAGCTG

>7374938|20
AAAAGCTGCGCACAGCTTTT

>7375086|20
ACCAGTATTCAAAAACCGGT

>7375108|20
AACCTGTTTTAAAACCGGTT

>7375762|20
TCAATCAAGCTCTAGTTTGA

>7375764|20
AATCAAGCTCTAGTTTGATT

>7376685|20
TAGTAGTACTACTACTACCA

>7376905|20
CCAGCATGCGGGCGTGCAGG

>7377156|20
TGCGGTAAACTTGAACCGCA

>7377667|20
GGTATATATACATATACCCC

>7378329|20
GCCTAAGGGTTCGCTAAGGC

>7378789|20
ATTCAAAATGAATTTCAAAT

>7378795|20
AATGAATTTCAAATTTCATT

>7379112|20
GTATGCCTCCAGTGTCATAC

>7379453|20
GTCCGATCGTTCGATCGTTC

>7379527|20
GATCGTTCGTTCGTTCGATC

>7380059|20
AATGAAATTTGAAATTCATT

>7380065|20
ATTTGAAATTCATTTTGAAT

>7380433|20
TTTGGTGCTTCATCAACAAA

>7380543|20
TAGCAGTAACCTTACTGGAA

>7380668|20
TGCTGCTTGAGCAGGCTGCA

>7381835|20
TAGAGTTTTTCAAAACACGA

>7382891|20
TCCATTCCACATGGTGTGGA

>7383270|20
ACTAGTCCCAGGAGGCTAGT

>7383862|20
TCTTTTTTTGGAAAACAAAA

>7384690|20
TCTTTTTTTGGAAAACAAAA

>7385216|20
TGAAAAGCATTTTCTTTTGA

>7386070|20
AAGTTAAGCGTGCTCAACTT

>7386476|20
GATCGGACGAACGAACGATC

>7386561|20
GATCGGACGAACGAACGATC

>7386771|20
GAACGATCGAACGATCGGAC

>7386810|20
GAACGATCGGACGAACGATC

>7386822|20
GAACGATCGAACGATCGGAC

>7387846|20
AAATGTTTTTCAAAACAACT

>7388216|20
ACTAGCCTCCTGTGACTAGT

>7389606|20
GCCAGTCAGCCCTGGATGGC

>7389646|20
AACCCGCCCGTGCGCGGGCT

>7390059|20
GGCGGCGCACCTGGCCCGCC

>7390333|20
GCCGCCCGCCTGGCGGCGGC

>7390495|20
GCCGCCACGTGCGCCGCGGC

>7391409|20
CTGTATTTGGACAATGACAG

>7392075|20
TGGGAAAAAAATTGTCCCCA

>7392713|20
TTTTCATTCTGGAATTAAAA

>7392738|20
AAAATAGATCGAACCATTTT

>7392806|20
TTTGTTTTAAATGAAACTAA

>7393487|20
GGCTGTAGCAGGCTATAGCC

>7395565|20
AGAGCAACTCTAGTAGTTCT

>7397857|20
CTGTGAGATATATCTCGCCG

>7398270|20
TACGTATTCTAGAATGAGTA

>7399225|20
ATATCTATTAAAATAGAAAT

>7399352|20
AAAATGATTGGAATCCTTAT

>7408813|20
AAGACAAATCCATTTCTCTT

>7409623|20
TTTAACGTACCTATGTAAAA

>7409742|20
AATTAACTAAGTTATTAATT

>7410889|20
AAGTGGTATTTATAACTCTT

>7410969|20
AATTTGTGTTTACCCACATT

>7410987|20
TTCTTCAAATTTTGGATGAA

>7411100|20
GAAATGAACGGGTGCATCTC

>7413163|20
GAACGCATGAACATGTGCTC

>7413234|20
AATATGCATCAATGCATCAT

>7414166|20
TCATTAACACTTTTTAAAGA

>7414170|20
TAACACTTTTTAAAGAGGTA

>7414240|20
AATTTCTAGAGCAAGAGATT

>7415040|20
TGTTCATCAAATGAGGATCA

>7416560|20
CGGACACTGTCCGGTGCCCG

>7416633|20
GCACCGGACATGTCTGGTGC

>7416643|20
TGTCTGGTGCACACCGGACA

>7417653|20
AAACAGCACCTGCGCTGTTT

>7420544|20
AGGCTTCCAAGTGGGAGACT

>7420878|20
AAATTTTCCTCGGAAAAGTT

>7423061|20
AGCCGAGCCCTGTCTCCGCT

>7423619|20
TCGTCGGGCGTGTCCGGCGA

>7423792|20
GTCCTCCGGGACCGGTGGCC

>7425602|20
GGCACCGAGCCCTCGGACCC

>7425616|20
GGACCCTATCAAATGGGTCC

>7426087|20
GGGTGCGCTCGCGCGCACCC

>7426394|20
GCCCGAGGGTCCCCTCAGAC

>7426574|20
GAAATGACCGCAGTCACTTC

>7427557|20
TCCTTGTATCTATAAAAGGA

>7430748|20
GAAGAACTCTTGGATTCTTC

>7431163|20
GAGAGCGAAGATGCGCTATC

>7431903|20
GACAAGCTATTTAGATAGTC

>7432282|20
TTTACACAACTTTGTGTTAA

>7432641|20
AGATTTTTGGTCAAAGACCT

>7432872|20
ACATTTGAAATTCAAAATGT

>7434798|20
ACTACTCGATCTCGATTAGT

>7436934|20
TTTGGAATCTTGAATCAAAA

>7437705|20
CGGGCACCGGACAGTGTCCG

>7438432|20
TGGGCAAATCAAGTTGCCCA

>7438698|20
ACCAGTCTAGGTAGACTGGT

>7438705|20
TAGGTAGACTGGTGTTCCTA

>7439004|20
CCTCCGGGAGGTCTCTGAGG

>7439190|20
TGCCTCCTGAACCAGAGGCA

>7439270|20
CTTACCAGGTCCCGGGCAAG

>7439403|20
TGGCAGCTCCGGAGATCCCA

>7439593|20
CCAACTGGCACGCCAGCCGG

>7440125|20
CGGGGGCAGCCCTGCCCTGG

>7440580|20
ATCCCAACTGAAGTTGGGGT

>7440611|20
TCGGAACCCGCGGGTCCGGA

>7441620|20
TCCTTTTATAGATACAAGGA

>7441919|20
TTTCTAACCCAGGTTTGAAA

>7442098|20
ATATAAAAAGATTTGGATAT

>7442564|20
CGCCGCCGAGCTCACCGGCG

>7444156|20
ACTAGCCTCCTGGGACTAGT

>7444735|20
TCAGGAGGAGATCCTATTGA

>7447185|20
GATCGATGACCTCTTCGACC

>7447481|20
GAATCGTCCTCGGAAGACTC

>7448633|20
GAAGCCTGCAGGCCTGCTTC

>7449793|20
TTTCTAACCCAGGTTTGAAA

>7449972|20
ATATAAAAAGATTTGGATAT

>7450401|20
AGCGTCCCCTCGGCGGCGCT

>7451367|20
CGCCGCCGAGCTCACCGGCG

>7451469|20
CCCTCTCGCTGGCAAGTGGG

>7451571|20
CGCGCGCGCTCGCGCCCGGG

>7453068|20
ACTAGCCTCCTGGGACTAGT

>7453865|20
CCGACAAATGTATTTGTCAG

>7456080|20
CACACTGTGAACACCCTGTG

>7458441|20
ACCAGAACTGTAGTACTGGT

>7458893|20
AAAAACATGGGCCTGTCTTT

>7459127|20
ATTTAATATCCATAAAAAAT

>7459551|20
TATACTTAGTACTGAATATA

>7459680|20
AGAGCAAATCCATTAGTTCT

>7460053|20
AATAAATTTAGAAAGTTTTT

>7461452|20
TGTCCGGTGTGCACCGAACA

>7463154|20
AACAGGCTCAAGACCCTGGT

>7463797|20
TTTGGTGATAAATGACAAAA

>7464346|20
AGTCGGTTTTGAAACCGGTT

>7464406|20
GGTAGAAACCCGGTTCAACC

>7464411|20
AAACCCGGTTCAACCGGTTT

>7465095|20
GAGCAGGTTCAAACTTGTTC

>7465827|20
CGCAATGCTCAAGCAGTGAG

>7466049|20
ATGGTGTTGGTCAACAAAAT

>7466584|20
AATATGGTCAAGCCCATATT

>7467530|20
TCAAGTAAAGGTAAACTTGA

>7468697|20
CACAACAAAATGGTGTTGTG

>7469478|20
TGTCATGGAGTTCCAAGAAA

>7470043|20
GTTTTCCCCTGGTGGAAACC

>7470068|20
AACCGGTATAAAAACCGGTT

>7470184|20
CTGCCAGAATTTTCGCGCAG

>7470693|20
AACCGCTCATATGAACGGTT

>7473502|20
TGATAGAAAAATTTCTAGAA

>7473908|20
ATAAGATGTTCACTTCCTAT

>7474325|20
ATGTGTTAGGTCTAACCAAT

>7474343|20
ATGTATTTTTCAAAAAAGAT

>7474344|20
TGTATTTTTCAAAAAAGATA

>7475282|20
AAGATCATGAACAGGTTCTT

>7475641|20
ATTTATTATTAATTGTAAAT

>7475871|20
AAACCGATTCAACCCGGTTT

>7476003|20
AGCCGGTTTTGAAACCGGTT

>7476078|20
AACCGGTCTGAAAACCGGTT

>7476771|20
GAGCAGGTTCAAACTTGTTC

>7478083|20
TTCCCTGGGTTCCAAGTGAA

>7479920|20
GTTGGTTGTGTACAGCCAAC

>7481512|20
CCGAGCCGAGCTCGGCTTGG

>7481710|20
AATATTTTAAATAACATATT

>7481715|20
TTTAAATAACATATTTTAAA

>7481737|20
AGTAAAATAGATATATCACT

>7482612|20
CTCGCCTCGCCCGAGCCCAG

>7482620|20
GCCCGAGCCCAGCCTCGGGC

>7482653|20
CCAGGCGGATTTACGCCTCG

>7482853|20
GAAGTGACCGCAGTCACTTC

>7483308|20
GGCGTCCCATCTGGCTCGCC

>7483600|20
TCCTTACATCTATAAAAGGA

>7483988|20
GTCTCAAGGAACCTTGAAGC

>7485531|20
TTGTTACAAGATTAAAACAA

>7488258|20
AGAGGACCTCCAGCCCCTCT

>7488653|20
GGGGCAGTCTACACTGCCCC

>7490805|20
GGACAAGCACTTGCTTGCTC

>7492944|20
ATATATTTGTTCAAATCGAT

>7493209|20
AAGATAAATTTATTAAACTT

>7493292|20
ATTAAAAAATGTTTTATTAT

>7493515|20
TAAACTTATTATAAAGTTTA

>7494287|20
TTTTTTTATATAAAAAAAAA

>7494542|20
GCACGACGATCTCGACGTCC

>7495167|20
GCACAGTACACGTACTGTCC

>7495365|20
AGACACAGTACAGTGTGTAT

>7495896|20
TTTGGGTTCTTGATGCCAAA

>7496633|20
ATCTTCTTCTAGAAGTATAT

>7496808|20
TTGATAGAAAGTTCCATAAA

>7496925|20
ACGATGACATCTGTCAAAGT

>7497773|20
GGCTAAGACGAGTCCTAGCC

>7497839|20
GTCCGAGCCCTGGGTCGGGC

>7499789|20
ACGATGACATCTGTCAAAGT

>7503776|20
ATGACTCCCGAGGAAGTAAT

>7503781|20
TCCCGAGGAAGTAATCGGGA

>7504205|20
TCGGACGAGAGCTCCACCGA

>7504856|20
AGGTTGTAGAACTAAAATCT

>7505030|20
AAAATGAAAAGTTTAAATTT

>7505642|20
TTCTCCTCATATGAGAAAAA

>7506301|20
AGAGACCTTAAAAGGATTCT

>7510717|20
AAGACCTTTGAAAAGGATTT

>7510864|20
TATATAATCTGGATTAAATA

>7510871|20
TCTGGATTAAATAATCCTAA

>7511292|20
TATATAATCCAGATTATATA

>7511299|20
TCCAGATTATATAATCCAGA

>7511306|20
TATATAATCCAGATTATATA

>7511796|20
CCGACTGAGACCTCGCTCGG

>7515010|20
TTATTTACTGCGGGAAATAA

>7515164|20
TTACGAACGACCGGTCGTAA

>7516214|20
AAAGGTGGCCTGACACCTTT

>7516405|20
GCCCGACCCAGGGCTCGGAC

>7516461|20
GCCCGACCCAGGGCTCGGAC

>7516517|20
GCCCGACCCAGGGCTCGGAC

>7516573|20
GCCCGACCCAGGGCTCGGAC

>7516685|20
GCCCGACCCAGGGCTCGGAC

>7516741|20
GCCCGACCCAGGGCTCGGAC

>7517660|20
TGACGAAAAGCTTCCCGTCA

>7517673|20
CCCGTCAAGCTCTAGATGGG

>7517819|20
GCAGCCCGCCCGCCGGCGGC

>7518358|20
ACCCCAACATCTGTTGGGAT

>7519581|20
CGGTGATTCTCGAAGCAGCG

>7520996|20
CGGCATACCGAGGGATGTCG

>7521787|20
TCTCACGCCTCGGCGAAAGA

>7523083|20
AGCGATGCATCTCCATCGCT

>7523759|20
CCCTAAATGGGCATTAAAGG

>7523953|20
TTTTGGACTAAAGTGCAAAA

>7524031|20
AAACCCTAAGTTTTGGGCTT

>7524069|20
TTAAGCACTATAGAGCCTAA

>7524126|20
CTGTATCTTTTAAAATATAG

>7524279|20
TGGTCTGAATTTTCAGACTA

>7525257|20
TCGGGAATGTCCATTCCGTA

>7529372|20
CCTGTGAATGTACACACAGG

>7530436|20
CACACATGGAACCTTATGTG

>7530816|20
TTTGGGAAGCACTTCTCAAA

>7531046|20
GGACGACGATGTCGTACTCC

>7531958|20
CCCTAAATGGGCATTAAAGG

>7532152|20
TTTTGGACTAAAGTGCAAAA

>7532230|20
AAACCCTAAGTTTTGGGCTT

>7532268|20
TTAAGCACTATAGAGCCTAA

>7532325|20
CTGTATCTTTTAAAATATAG

>7532478|20
TGGTCTGAATTTTCAGACTA

>7533456|20
TCGGGAATGTCCATTCCGTA

>7533678|20
GCGGGCGCGTGCGCGAGCGC

>7535409|20
AGCGACAAAGTTTTGTTGCT

>7536000|20
GCAACCGGCACGCCGGATGC

>7536575|20
TTCGAAGGCTGGCCCCCGAA

>7537602|20
GGGTGCGCTCGCGCGCACCC

>7537686|20
AGCGAGTGCTAACACTCCCT

>7538034|20
AAAGGTGGCCTGACACCTTT

>7538082|20
GAAGTGACCGCCGTCACTTC

>7538225|20
GCCCGACCCAGGGCTCGGAC

>7538393|20
GCCCGACCCAGGGCTCGGAC

>7540281|20
TGTAGAACATATGATCTAGA

>7541188|20
AATATACTTGGAAACATATT

>7542108|20
CTTTCAATCAAGCTTAAAAG

>7542512|20
ACCTTATTGTCCAAGTAGGT

>7542682|20
ATGAACAATTTATTATCCAT

>7543573|20
CTTATTCTTTTAAGAACATG

>7543957|20
TTGAAACAACCTTGGGTCAA

>7547535|20
TGTAGAACATATGATCTAGA

>7548801|20
ATAAAAGTAAATACGTTTGT

>7549849|20
AGCTTGACAGGTGATAAGCT

>7550965|20
TTCTTAATCAGGATAAAGGA

>7551582|20
TGCCATCATCTAAGATGTCA

>7552476|20
TATGAGCAACTTAGCACATA

>7552528|20
AATAGACAATGTTCTCAATT

>7553030|20
TTTCCTGCCAAGGAAGGCAA

>7555894|20
CTGCCAAAGTTCTTTAACAG

>7556824|20
GCCCGGAGCCTGATCCGGTC

>7557372|20
TATTCTTATTTATAATAGTA

>7557423|20
AATTACATACATATGTATTT

>7558323|20
GAGCAAGTCGTGACTGACTC

>7560908|20
CCGCCGCGGCACCGGGACGG

>7561212|20
CCCGCGGTGCACTCCGAGGG

>7565984|20
GGGTCGCCGGTCGACGCCCC

>7566450|20
GTGGCGCGGTTCAACGCCAC

>7566561|20
CCGTTCCGGTGCCGGTGCGG

>7567280|20
TTTTTTTTTTAAAAAAGAAA

>7568040|20
GCCCGGCGGTGCCGCCGTGC

>7568995|20
CGAGCACCGCGGGGTGCCCG

>7570447|20
CGACGGCCGCGCGGTCGCCG

>7572319|20
GCTCAACTGTTCAATTGAGC

>7573181|20
ATTACAGGAACTAATGTAAT

>7574969|20
AATGTTACATCTGTAACTAT

>7575006|20
TGATGAAGACTTGTTCTTCA

>7575114|20
TTTTATGGTTCACAATAATA

>7575957|20
TAGATATAAGCCTATATCAA

>7576000|20
TTGATTTTATGTATCATCAA

>7576516|20
ATTTCCACGAACATGGAAGT

>7577055|20
TCTAATTCACCTGCATTTGA

>7577978|20
CCCAACTGAGATCAGCTCGG

>7578479|20
CGGCGATGGAACCACCGCGG

>7579201|20
TGTCTGGTGTGCACCGGACA

>7580709|20
AACAGGCTCAAGACCCTGGT

>7581048|20
CTTGGCTGTGTACAGCCAAG

>7581335|20
TGTCCGGTGTGCACCGGACA

>7581418|20
CGGGCACCGGACAGTGTCCG

>7586326|20
ACTACTCGATCTCGATTAGT

>7589223|20
TGTCTATTTACAAATATAGA

>7589417|20
CCTTCATAAACTTCTAAAGG

>7589443|20
ATGTGTTAGGACTAACCAAT

>7590592|20
TGGGGCTATAAATACCCCCA

>7593322|20
AAAATGAAAAATTTAAATTT

>7595486|20
GACGATTCTAGAGATTCGTC

>7596541|20
TATGTTTCTGAAGTAAAATA

>7597043|20
TAGAATTAATATTATATCTA

>7597314|20
GCTAATACTATTATATTAGC

>7598461|20
CATGACGCGCACGGGCCATG

>7598492|20
CGCTCCGCGGTCGCGGTACG

>7599216|20
TTTTGTTTAAATAAAAGAAA

>7599684|20
GGGTGAAAAAGTTTTGGCCC

>7600452|20
TAATTTAAACCTTTAACATA

>7600957|20
TTATATAATTTATTGTATTA

>7600968|20
ATTGTATTATTTTATACAAT

>7601008|20
TATCATTTTTAAAGAAGATA

>7601580|20
CCGCGGGGCGGGCCCCGTAG

>7602442|20
AATTATAGAAATGTATGATT

>7602647|20
TCTGTGGTTCCAATAACAGA

>7602878|20
AAATTCAGATATCTCAAATT

>7603020|20
AAGCATTTATTTAAATGAGT

>7603279|20
TGCTATTTACCTAAAAAGAA

>7603347|20
AAATTCATTAAAATAAATAT

>7604064|20
GCGGAACGCGGGCGTGCCTC

>7607025|20
AACTAGTTATTTAAATATTT

>7607098|20
TATGAACTAGTTAGGTAATA

>7607939|20
ATTATAGGTACAACTATATT

>7608803|20
GGGCCCACATGTCGGGGCCC

>7608841|20
CCCCTTTATCTATAAAAGGG

>7609660|20
GCAACCTCGACCGAGATTTC

>7609954|20
TGAACCTCGCCCCAGGGTCA

>7610247|20
CTGGCAGACAAGTGTGCCAG

>7611509|20
GTACTTAGAGCTATAAGTCC

>7611797|20
TCTTTAGCTAAAGCTATATA

>7612710|20
TCAGCGGCAGATGGCTCTGA

>7612778|20
GCGGCGGTGACCACCTCTGC

>7613210|20
GGTAGGGCCCCGGCTCAACC

>7614388|20
ACGCCGCACCGATGCGACGT

>7615040|20
GGGCCCACATGTCGGGGCCC

>7615482|20
AATCAAACTAGAGCTTGATT

>7615484|20
TCAAACTAGAGCTTGATTGA

>7616253|20
AAAAGCTGTGCGCAGCTTTT

>7617315|20
AGGGCAATAGATCTTGCCAT

>7617594|20
AGGATGAGCTTGCTCAAACT

>7617597|20
ATGAGCTTGCTCAAACTCAT

>7617760|20
TTTCAATTGAGCAAATTAAA

>7619120|20
AACTTAAAAGATTTTACCTT

>7619704|20
AGGTTGCTAAATAGGAAACT

>7620944|20
AAAGGAGAAAATGCTCCTAT

>7621530|20
ATTCAAAATATATTGTGCAT

>7622719|20
TATGCCTTGACCAAGATATA

>7623212|20
ATTTGTACCAAGGTTCAAAT

>7624151|20
AATCTTGATTAATCATAATT

>7625559|20
TTGCGCATCAAGAACCGCAA

>7626075|20
TCCTGGAGAAGTCTCCGGGA

>7627855|20
ATCTTTGCCAAGGCAGAGGT

>7628045|20
ATTATCCTCAAGGGAATAAT

>7628086|20
AACATTTAACATTTTATGTT

>7628221|20
CTGCTTCGGACCCGAAGCTG

>7628914|20
CTTCAGCAGATCAGCCGAAG

>7629687|20
CCGAAAAAATGTGTTTTCGG

>7631691|20
GTGGTGTGGAGCCACAACAC

>7632098|20
CATTCCTAGATCTTGGAATG

>7632243|20
CTTTTTTAGTTCTATAAGAG

>7635214|20
GTGCAGTTCGTGAACTCGAC

>7636530|20
ATCTTTGCCAAGGCAGAGGT

>7636591|20
ATAATTCATTTATGATTCAT

>7636720|20
ATTATCCTCAAGGGAATAAT

>7636761|20
AACATTTAACATTTTATGTT

>7637728|20
AATCAAACTAGAGCTTGATT

>7637730|20
TCAAACTAGAGCTTGATTGA

>7639309|20
AACCGGTTTTGACACCGGTT

>7640508|20
TTATGATTGTTCACTCATCA

>7640602|20
TTTATTACATTTATATTAAA

>7642044|20
ATATATTCTTCATAATATTT

>7643529|20
GGACCAACGTGCGTTTGTTC

>7644413|20
ATTACTATACATATATAAAT

>7644797|20
GAATATATATTTATATTTAC

>7645303|20
AATAATGATGAATAATCATT

>7646173|20
ATTGTATTCGGGAATACATT

>7647338|20
ATGATTATGCTCATAACAAT

>7649018|20
AGAAAACAAAGTTGTAATCT

>7650760|20
TGAAAATTTATGAATTTTGA

>7652125|20
CCACATCAGAGCTGATGAAG

>7653862|20
ATGACGAAGGACTTGGCCAT

>7654053|20
ATCATGATTAAAATCATCAT

>7656134|20
TGTCACACATTTGTTTCACA

>7656306|20
ATTAGTCAAAGTTGTCTAAT

>7656433|20
ATAATTAAGATATTGATTAT

>7656683|20
AATCTTTAAATTTAAAGTTT

>7657317|20
GGATATGCCTTGGTATATCC

>7657962|20
CTTGTCTAACCTTAGACGTG

>7658116|20
ATAATTAAGATATTGATTAT

>7658364|20
AATCTTTAAATTTAAAGTTT

>7658875|20
TTTAAAATTTAAATTTTGAA

>7659165|20
TAAAAGAGACATCTAGTTTA

>7659354|20
TTGATCCCCGTGGGGACTAA

>7659588|20
GAAGCCACTTGAGTGGATTC

>7659664|20
CAAAATTTAAATAAATGTGG

>7659699|20
TAAATTCTTATATGAATTAA

>7659719|20
ATTATCCTATGTAGAATTAT

>7659774|20
ATTATATATTCATAAAGAAT

>7661659|20
CTCCTTTGACATAAAAGAAG

>7664058|20
ATGGTTTTACATAAAAGCGT

>7664335|20
TAAATTGTGCACTCAATCTA

>7666326|20
ATGAAGATTACACTATTCAT

>7668035|20
TTAAATCAATATTGATTTCA

>7668128|20
TTTGCAAGATCTTTTGTAAA

>7668947|20
TCCTTTAAAGATTTCAAAGA

>7669988|20
ACCTTATTGTCCAAGCAGGT

>7670369|20
ATTCTAATGGACATGAGCAT

>7671041|20
CTTATTCTTTTAAGAACATG

>7675758|20
AATGCTCAGCTCTAACCATT

>7675942|20
CTGTGACGAGTTCGTGAGAG

>7678727|20
TGTCCGATGCACACCGGACA

>7678831|20
TGTCCGGTGCACACCTGACA

>7678899|20
TTTGTTGAGTCCTCAACTTA

>7679528|20
TCTCCCCGCAGGAGGGGTGA

>7681507|20
AAATGGCCCGGGGTCCATTT

>7682886|20
AGTAATGAATTTGCATAACT

>7683877|20
TGAAAGAAAATTTTCTTACA

>7685200|20
AATTTTCTTGGAACCAAATT

>7686411|20
TTCATATCATCTCAAATGAA

>7688266|20
CCAGATTACAAGTCATTTGG

>7689537|20
TTATATATGCACATATCAAA

>7691367|20
CGAACGCCTTCAAGCGCTCG

>7693088|20
CAAAGGCTACCTATGCTTTG

>7693639|20
TTCGGTGGTCAACCACCACA

>7695460|20
GAAAACATGGACATATTTGC

>7698429|20
TTTTACATCAAGTTGTAAAA

>7698471|20
AACGTTGTTTAAACTGCGTT

>7699589|20
CAAAATAGGTTCCTTTTCTG

>7699815|20
AACTGAAGTAGACTGTAGTT

>7700551|20
GGTGCTCTCCCGCGAGCTCC

>7700719|20
CCCGCAGGACGTCATGGGGG

>7700809|20
GCCGAGCGCGTGCGCTTGGC

>7701216|20
CGTCCGCGGGTCGGTGGACG

>7701642|20
ATTCAGCCTAGAGGCTAGAT

>7701966|20
AAAAATATATCTATGTGTTT

>7701979|20
TGTGTTTCGAGCGTAACACA

>7702058|20
AAGAAGTATAAAAACTTTTT

>7702062|20
AGTATAAAAACTTTTTTAAT

>7702106|20
AAAAAAAAACTTATGTTTTT

>7702108|20
AAAAAAACTTATGTTTTTAT

>7702669|20
ATTTATAGTCAACAATAACT

>7703217|20
GTGGGTTTTTTAAACCCGAC

>7703273|20
GAACAACAAACTTGTTATTC

>7703932|20
ACTGAAATCACGGTTTGAGT

>7704219|20
ATCCAGCCATTTGGTTGGCT

>7704717|20
TTGTACATAAGTTTGTATAA

>7709267|20
AGGGACACATTTTTCTCCCT

>7710288|20
CACGCACCGCACGGCGCGCG

>7711352|20
TCTAGAATACATGTTCTATA

>7712633|20
ACTCTTTACAAGCAAAGACT

>7713046|20
ATGCATGCTACATCATGAAT

>7713652|20
ATATTAAATTTATTTATTAT

>7715416|20
GCTACACGTGTATGTGTATC

>7716187|20
CGCGCGGACGGGGCCGAGCG

>7716369|20
CCCACGCAGGGCCGCCTGGG

>7716824|20
ATAGTGCAAAATTGAAGTAT

>7717216|20
CTGAAAAACTTGTTATTCTG

>7717900|20
AAGAAGTTAGCTAACTTCCT

>7717915|20
TTCCTAGAGGACTCTAGGTA

>7718679|20
GACGACCTGGCAAGGTCGAC

>7719667|20
AAATGCATCAAGAAGTATTT

>7719883|20
CACCTCCAACATTTGAGATG

>7720076|20
CAAGAATCAGTTGAATATTG

>7721133|20
GCTGAGGCGCGCGCCGCCGC

>7722309|20
AATTAATTAACTAATTATTT

>7722559|20
CGCGTGCTGTTCCGCACGTG

>7722784|20
TAAATGGTAGATATTATTTA

>7723265|20
ATTGCTTTACTTGAATCAAT

>7723465|20
GGAACTAGAGGTGTAGTTGC

>7723600|20
GTTTATCAAACTGGAGAAAC

>7726106|20
AATACATCCTTGGTTGTGTT

>7728933|20
AATTAATTAACTAATTATTT

>7729408|20
TAAATGGTAGATATTATTTA

>7729893|20
ATTGCTTTACTTGAATCAAT

>7730093|20
GGAACTAGAGGTGTAGTTGC

>7730228|20
GTTTATCAAACTGGAGAAAC

>7731835|20
GGCGAGCCAGATGGGACGCC

>7732485|20
AAAGGTGTCAGGCCACCTTT

>7732658|20
GCCCGAGGCTGGGCTCGGGC

>7734132|20
CTCGGACTCCTGACGCCGAG

>7736360|20
CGAGCTAGCTCGCTTGGTCG

>7737660|20
CTCGCTGAAGCTGCAGGGAG

>7738999|20
CGCCGATCTCAAGTTCGGGG

>7741522|20
CCCCGACAACATCCTCGGGG

>7744575|20
TCCTCCTCGTCCGAGGAGTA

>7744605|20
TCCGAGCCCTCGAGCCCGGA

>7746767|20
AGGGAGTGTTAATACTCGCT

>7747505|20
TTCGAGGGCCAGCCTACGAA

>7747691|20
AAGGGGGCTCGAGGCCCGTT

>7751131|20
GTCTCGGGCTGGGCCGAGGC

>7752082|20
GCCTTCAGGTTCCCGAGGGC

>7752168|20
TCTTTCGCCGAGGCGCGAGA

>7752232|20
CCTTTCAAGTCCTTGATGGG

>7752959|20
CGACATCCCTCGGTATGCCG

>7753111|20
GGGACGGATTTAACCGTCTC

>7754488|20
CTTGGACCAGGTCGTCCCAG

>7755320|20
CTGTGGGTCATGACCCCCCG

>7756059|20
CTCCTCCGTCGACGGGGGAG

>7756929|20
GGCGAGCCAGATGGGACGCC

>7757869|20
GAAGTGACAATGGTCACTTC

>7757921|20
AAAGGTGTCAGGCCACCTTT

>7759437|20
TTAACATATAGAAATGTTGA

>7759702|20
TAATCTAATGGACTAGATGA

>7759724|20
TGTTTGCACGCTTGCAAAAA

>7759894|20
CTCAAAAATACATTTTCAAG

>7760808|20
ATTCATTTGATCATTTGAAT

>7761182|20
AGAGCATGGTTCGTTGCTCT

>7761472|20
AATTAGATCTTGATTAAATT

>7761588|20
TAGTTTAATCTATTAGATTA

>7761903|20
TGTGTCTTAGTTATGAGACA

>7762603|20
AGTTTAAAATTTATTAAATT

>7762727|20
ATACTAATGAACAATATTAT

>7762892|20
TATATTAATCTATGAATCTA

>7763448|20
TACTAGAGCTTGTACTAGTA

>7763954|20
CGGCTGCACCTGCACAGCCG

>7765431|20
GTCGCCTTGGACAAGGGCAC

>7767130|20
ATTTTACAATATTATAATAT

>7768335|20
AAAATATATTTATTAATTTT

>7768674|20
AGAAGTATTAAAATGCCTCT

>7769910|20
ATGGTTAAGGGCGTAAGCAT

>7769985|20
ATTGAGTCAGGTGAGACAAT

>7770979|20
ACTGACTGATTTCATACAGT

>7771801|20
TAAAAAACAATTAATTTTTA

>7772823|20
TGCATATATATATATATATA

>7776208|20
ACAAATGCGAGCTCATATGT

>7777340|20
TCGGATATGAGCATGTGCGA

>7777861|20
ACTAGTCCTAAAAGGCTAGT

>7778732|20
CGCACGAGACATCTCGTGTG

>7779189|20
ATTATTTAGAACAAACTAAT

>7779454|20
TCCGATCTAAATATTTCGGA

>7780031|20
ATGGGATAGCCCGATGCCAT

>7780446|20
CTAGGTGTTTGAATACGTAG

>7780920|20
GAGAAGTCGTCCAACTTCTC

>7781816|20
CTCGCGCGCTCGCGCCCGGG

>7783114|20
ATAAAAGGTAAACCTTGAAT

>7783354|20
ATTAATAAGGTCACATTAAT

>7783443|20
ATTATTCAATATAAAATAAT

>7783448|20
TCAATATAAAATAATATTAA

>7783527|20
ATTTGCACTCAAGTGGAATT

>7783550|20
AATTCAAATTCAAATGAATT

>7784614|20
GAGGCGCATCCATGCGTCTC

>7785104|20
ATGGAAAATAGATTTTTAAT

>7790581|20
ATTAATAAGGTCACATTAAT

>7790670|20
ATTATTCAATATAAAATAAT

>7790675|20
TCAATATAAAATAATATTAA

>7790754|20
ATTTGCACTCAAGTGGAATT

>7790777|20
AATTCAAATTCAAATGAATT

>7791840|20
GAGGCGCATCCATGCGTCTC

>7792343|20
ATGGAAAATAGATTTTTAAT

>7792718|20
ATCCTGGTGAGCAGCAGGTT

>7795495|20
CCTTGATGACCTTCTCAAGG

>7795806|20
TAGACCTAGCCCAAGTTCTA

>7797858|20
GAATCGTCCTCGGAAGACTC

>7798510|20
GGATTATGACCTCAAAATCC

>7798599|20
CCAACTTTCTGGAAGATTGG

>7799754|20
GAAAATTGGCACCACGTTTC

>7800583|20
CTCGCGCGCTCGCGCCCGGG

>7802080|20
ACTAGCCTCCTGGGACTAGT

>7803039|20
CCTTGATGACCTTCTCAAGG

>7803828|20
AATTGAAAACATTTTAAAAT

>7804755|20
CATTTTACGGCCGTAAGGTG

>7805410|20
TTTTCACATCCATTTGATAA

>7807368|20
GAGGAGAACATCTTCTTCTC

>7807609|20
ACATATGATGCATCAAAAGT

>7809223|20
ATGACTTCCTCGGGAGACAT

>7809362|20
GCACTTGGTTCACCAAGGTC

>7809824|20
GTAGAGGAATCTTACTATAC

>7810733|20
TGGGGGTATTTATAGCCCCA

>7811216|20
TGTCCGGTGTACACCAGACA

>7811905|20
GTTCGACGGCCCCGTCGAAC

>7811980|20
CGAACTTAACATTAAGAACG

>7812121|20
TGGGGCTATAAATACCCCCA

>7812854|20
AATTTTCTTTGAATTAAATT

>7813228|20
CTTAATTTAGTTAAATTATG

>7814527|20
TGTCCGGTGCACACCGGACA

>7814916|20
TGGGGTTATAAATACCCCCA

>7816398|20
ATGACTTCCGAGGAAGTAAT

>7818256|20
GAGAAGAAAATGTTCTCCTC

>7818639|20
GAAGAATATTCATAAGCTTC

>7821500|20
TTTTCAAGTATATTTCAAAA

>7822906|20
TGGGGTTATAAATACCCCCA

>7823489|20
GAACTGTCCGTGCACTGTTC

>7824214|20
ATCGTTAAAAGTTTTTCGAT

>7825501|20
CGTTCAACGGCCGGTGAATG

>7826074|20
GGTGTTCATCAAAGAACAGC

>7826682|20
AATACATAAATTTTTTTATT

>7826991|20
CGTCTCTCCGTGAAGAGACG

>7827125|20
AGACTATATTTATAGAGACT

>7827142|20
ACTTTATTGTATAATAGAGT

>7827952|20
AAAATTATTTTAAAAAATTT

>7828121|20
TATCTTCACTTGTGAGGACA

>7831781|20
TTCTAGGAATGTTCATAGAA

>7831844|20
TTCTATTATGCATGATAGAA

>7832553|20
AATCAAACTAGAGCTTGATT

>7833234|20
AGCTGAGCTGAACTTCAGCT

>7833275|20
AGCTGAGCTGAACTTCAGCT

>7833560|20
AACCGGCCCTAGGGGCAGTT

>7833651|20
AACCGGTCCTAGGGGCGGTT

>7834898|20
ATGAGCTTGCTCAAACTCAT

>7835061|20
TTTCAATTGAGCAAATTAAA

>7835960|20
AGGTGATGAGTTCACCACAT

>7836158|20
GTCTATCCTTTAAGATTGAC

>7836405|20
AACTTAAAAGATTTTACCTT

>7836990|20
AGGTTGCTAAATAGGAAACT

>7837279|20
CTTAAATTTGTAAATTAATG

>7838537|20
ATATTATTTTCAAATCTTAT

>7839039|20
TTCAACTAAAGTAAGATGAA

>7841584|20
CATACTTTGACCCAAATATG

>7842120|20
AATCAAACTAGAGCTTGATT

>7842879|20
TGTCCGGTGCACACCGGACA

>7844069|20
AGCTGAGCTGAACTTCAGCT

>7844110|20
AGCTGAGCTGAACTTCAGCT

>7844395|20
AACCGGCCCTAGGGGCAGTT

>7845739|20
CCTTCACAAACTTCTAAAGG

>7849212|20
TGAGCTTCGGACGAAGGTTA

>7849324|20
AATAAATAACATTATTCACT

>7849626|20
CGCATAGCTTCAGCTCTGCG

>7851289|20
GAAGCTGCTTCAGCCGCTCC

>7852861|20
TGGTGGAAAATTTTTCACCA

>7853341|20
TGCATGAAACTTTACATACA

>7853975|20
AACCATAAGTTCTTATGCTT

>7855801|20
AACATAGAATGTTAAATGTT

>7855976|20
AATAAATAACATTATTCACT

>7856537|20
CGTCTCTCCGTGAAGAGATG

>7857504|20
AAAATTATTTTAAAAAATTT

>7857673|20
TATCTTCACTTGTGAGGACA

>7858566|20
TTGGACTTTTCAATGTCCAA

>7860100|20
CCACACACCACGGTGTGAAG

>7862103|20
TTTTTCGAGCACTCGGTAAA

>7862405|20
TTTCAAATTTGAAATTCAAA

>7862412|20
TTTGAAATTCAAATTTTATA

>7865634|20
AGAGCATGCCAGCGTGTTCT

>7866214|20
ATTTCTAATGTATTTTAAAT

>7866774|20
TAATCAATAGATATAGAATA

>7867243|20
CATTGGGCAAGTGCACAAGG

>7867362|20
ACCACAGCCAGGTCAGTGGT

>7867999|20
CCCTTGGACATGTCCACCGG

>7868493|20
TTTTGGTTTCTAAACGAATA

>7869344|20
AAAAAAAAAACTTTTTTTGT

>7870591|20
ATTCTTTATAAATATTGAAT

>7870723|20
ATTTGCTTATGTAAGAAAAT

>7872368|20
CATTCTTTGACCTAATAATG

>7872970|20
AAAACTGATATATCAGTCAT

>7873274|20
GTATGGGAGCTCACCCATGC

>7875848|20
CAGACACTGTTCACTGTCCG

>7877866|20
AACTCTTCACATGTAGATTT

>7878122|20
CAACATAGACCTCTTTCTTG

>7880483|20
ATTCTTATACATAAAAGCAT

>7881076|20
TATCATTTTTAAGATTGATA

>7881198|20
GACAAATTTTCACATTTTTC

>7883744|20
AACAGGCTCAAGACCCTGGT

>7885212|20
TAGGAAAAATGTTGTTCATA

>7885513|20
GAGAAGAAGATGTTCTCCTC

>7886585|20
TGGGGCTATAAATACCCCCA

>7888122|20
ATGACTCCCGAGGAAGTTAT

>7888127|20
TCCCGAGGAAGTTATCGGGA

>7889736|20
ACTTTTGATGCATCATATGT

>7889813|20
CTCAAAAACTTGTGTTTGGG

>7889977|20
GAGAAGAAGATGTTCTCCTC

>7891962|20
CCTCAATGGACCAATTAAGG

>7892377|20
ATTCTAACCAAGTTTGGAAT

>7895687|20
TTGGGGTATTTATAGCCCCA

>7895854|20
TGTCCGGTGCCCACCGGACA

>7896329|20
TGGGCAAACTAGTTAGTCCA

>7897967|20
ATTCCAAACTTGGTTAGAAT

>7900355|20
TTTTTCTCATATGAGGAGAA

>7900964|20
AAATTTAAATTTTTCATTTT

>7901159|20
AGCATGCAACATTTCATTCT

>7902355|20
GCGCTTGGTTCACCAAGGTC

>7902971|20
AGAAGAAGATTTTTCCTTCT

>7904615|20
TGTCCGGTGCCCACCGGACA

>7905109|20
TGGGCAAACTAGTTAGTCCA

>7905238|20
ATATTTTGCCAGAAAAATTT

>7905746|20
ACCCTTGTAGGTACAGGGTT

>7909514|20
AAGGGGCGGTCCTTCCCCTT

>7911939|20
GCCTGCGCCTTGGCGAGGGC

>7912104|20
GTCTCTCGACTTCGGCAGAC

>7912392|20
GCCGCCGTGGTCGCCGCGGC

>7912907|20
GGATAGGAACATTCCTAGGC

>7914142|20
GTCTCCTCGGACGAGGCGTC

>7915447|20
TCAACATCATCTGATATTTA

>7919999|20
GTCTGGATGTACATCCGGGC

>7920029|20
TCCGGGCTCGAGGGCTCGGA

>7921029|20
CGGTGTTTTGGAAATAACCG

>7923888|20
TTGAGGAAAAGTATTCTCAA

>7924600|20
TCATTTCAGTACTTAAATGA

>7926436|20
TTAACCCTAAATAGGGATTA

>7926635|20
TTTTGGGCTAAAGTGCAAAA

>7926723|20
TTTTGGACTCAAATGCAAAA

>7926806|20
CTGTATCTTTTAAAATATAG

>7927208|20
TGAATTCAGGCTTGAATTTA

>7927987|20
ATGGTTCACCTGTGAACCTT

>7928160|20
CCGCTGCTCGGGAGCGCCGG

>7928457|20
TTTTATCTCCAGAGCCAAAA

>7928844|20
TAGTTAATAAATATTTATTA

>7928846|20
GTTAATAAATATTTATTATC

>7929830|20
TCAGGATGTGAACTTCGTGA

>7929974|20
AAGTATCTAAGTTGATTCTT

>7930118|20
AGCGACAAATTTTTGTTGCT

>7931826|20
CTCCCTGCAGCTTCAGCGAG

>7934772|20
GCGTCGACTGAAGTCGCCCC

>7935351|20
CTCGGCGTCGGGAGTCCGAG

>7935457|20
CCGAAGAATGGATTCTCCCG

>7936983|20
AGTCTCATGATCCTCAGACT

>7937274|20
GGGTCCTATTTATAGGCACC

>7937624|20
GATGAAGAACCTTCTTAAGC

>7937659|20
ATGTGTTAGGTCTAACAAAT

>7939988|20
TGTCTTGGAGTTCTAAGAAA

>7941688|20
CGGACACTGAACAGTGCCTG

>7944467|20
ACTATAAGTCTAATTATAAT

>7945841|20
GGAGTCTATAAATCTACTCC

>7947903|20
ATGATGATATTTTTCATGAT

>7948120|20
TAATGGCATGGAAGCCATGA

>7948562|20
AATAAGTATTAATACTTTTT

>7948889|20
AATAAGTATTAATACTTTTT

>7949241|20
TTTATTTTTGGAATAAAAAA

>7949694|20
CGCCTCGCCGGGCCCAGGCG

>7949700|20
GCCGGGCCCAGGCGCCCAGC

>7949967|20
CGGCTCCGGCTCCGGCTCCG

>7952961|20
TTTATATTGTTCCATGTAAA

>7953442|20
ACAGAACAGTTCTCTTCTAT

>7953458|20
CTATATCGTCAATGAAATAG

>7954709|20
GGAGGGGAGCCCTCGCTTCC

>7957327|20
GTGCAGCTTCCAAGCTCTAC

>7957460|20
AGCACGAGGTCCAGCGTGCT

>7958602|20
GAGTGTTTTGTATGACACTC

>7958997|20
TTGTAGTCTGAACACTAAAA

>7959127|20
GCATGTGTTATACCAGATGC

>7960789|20
CAATGATATGAATACCCTTG

>7961884|20
ACTTTTAGAGATCTACAACT

>7962155|20
TAACTTGGCTCGTCAAATTA

>7962762|20
CATACATCAAATATTGTATG

>7963151|20
AAGCAAACAGATTTTGGCTT

>7963325|20
TATAGTGAAAATACAATATA

>7964250|20
TTTATAAACCAGTTTCTTAA

>7965060|20
AACAAAGATCTATCTTTTCT

>7966352|20
ATGAATCATGAATGGTACAT

>7967023|20
CATCATCTGGACGGTTGATG

>7967879|20
TCAGAAGAATCTTCTCCTCA

>7967890|20
TTCTCCTCATTTGAGAACAA

>7968174|20
ATAAATGTGCACCCAGTTAT

>7968971|20
CGCAGCCCGTGCGCGATGCG

>7969078|20
CCTCCGGCCGTGGCGTGAGG

>7969179|20
CGACTACGACATCCTCGTCG

>7969566|20
ATTTTAAAATATTTGAAAAT

>7969570|20
TAAAATATTTGAAAATTTAA

>7970490|20
ACCATTTCATGTGATATAGT

>7971636|20
ATAGATTTATGTGAATGTAT

>7971735|20
AATCTATTTTTAAATACTTT

>7972202|20
GATGGTAATGGATCACAATC

>7972313|20
AATTTTGAAAGTGTAAAATT

>7972643|20
CATGTTAAGACCTGATCATG

>7974047|20
TTCTCTCTATCTATAGAAAA

>7974395|20
GATCAGCCACATTGTTGATC

>7974566|20
TTGTCCAAAACTTTGCAGAA

>7975374|20
TAGTCTTGAAGTCGAGGCTA

>7975929|20
ATGTACCGGGCCCGGCACAT

>7976799|20
CTTGGCTGTGTACAGCCAAG

>7977047|20
TGTCCGGTGTGCACCGGACA

>7977130|20
CGGGCACCGGACAGTGTCCG

>7979444|20
AATCTCTTGCTCTAGAAATT

>7981970|20
CGGACACTGTCCGGTGCCCG

>7985301|20
ACCAAACCAGATGATTTGTT

>7987489|20
AAGAAAGCATTTCATTTCTT

>7989822|20
CGGACACTGTCCGGTGCCCG

>7991013|20
ACTACTCGATCTCGATTAGT

>7992720|20
CTTGGCTGTGTACAGCCAAG

>7993047|20
CGGGCACCGGACAGTGTCCG

>7994069|20
ATTAAATAAATTAATTCAAT

>7995059|20
TAATCTATATGTATGGATTA

>7996191|20
GATATATATACATACATACC

>7997723|20
GCGCCTGCACCTGCAGCGGC

>7998370|20
GGGCTACCTGGAAGTAGCTC

>7998537|20
GGTCCGACCGGGGTCGTCCC

>7999292|20
CGAGCCTGCTGGCCGGCCCG

>7999719|20
ATTTACTTTCTAAAATACAT

>7999795|20
ATAATATAAAATTTTATTTT

>7999868|20
TAAAATAATATAGAATTTTA

>7999876|20
TATAGAATTTTAATTTTATA

>8000895|20
CCCTAAATTAAACTCTAGGG

>8001025|20
TGAATTCAAACTTGAATTCA

>8001647|20
GGCGAAGAACATTCCGCGCC

>8004345|20
AAAAAATTTAAAATTATTTT

>8007866|20
GGCGCGGAATGTTCTTCGCC

>8008488|20
TGAATTCAAGTTTGAATTCA

>8008618|20
CCCTAGAGTTTAATTTAGGG

>8008658|20
ATATTTATATATATCAACAT

>8010377|20
CTCTCAAAATCTTTTGCTAG

>8010424|20
GGAGTGAACATGTTCCTTCC

>8010733|20
TTGCATGAGCACACATCCAA

>8010820|20
AGGTGACATCAATCTCTCCT

>8010974|20
GACGAATCTCTAGATTCGTC

>8011162|20
AGGAGAGATTGATGTCACCT

>8011249|20
TTGGATGTGTGCTCATGCAA

>8011558|20
GGAAGGAACATGTTCACTCC

>8011605|20
CTAGCAAAAGATTTTGAGAG

>8013386|20
CCCTAAATTAAACTCTAGGG

>8013516|20
TGAATTCAAACTTGAATTCA

>8014138|20
GGCGAAGAACATTCCGCGCC

>8018763|20
ATATAGAATATAATCTTTAT

>8019980|20
CGTACAACACTTGATGTATG

>8021650|20
TCTAGTCAAAATTGAATAGA

>8023289|20
ACCTATAAAAGTTTTTAGCT

>8024885|20
CTCAATCCATGTGGATTGAG

>8026051|20
CTCCTAAAACTTTTTAGTCG

>8026974|20
AAGAACGTCGTGTCGTGCTT

>8027275|20
TGGGCCAGAGTTGTGGCCCA

>8027472|20
TGGGCCAGAGTTGTGGCCCA

>8028057|20
ATATAGAGTTTAATCTTTAT

>8029286|20
TTGTAAATACTTGTTTACAA

>8031412|20
GCATCCACCGAGGAGGAGGC

>8032032|20
GATGGTTCCGTGGGACCATC

>8032911|20
TTGAACAATTCAGTTTTCAA

>8033400|20
CTGTTTAACAGGTTCAACAG

>8035911|20
TGTCTGGACTGGTCCATTCA

>8037794|20
CGAGATGCCGTGGCACGTCG

>8038554|20
GTGGACGCCGCGGGGTCGAC

>8039592|20
GAGAGAGAAACTTCTCTTCC

>8039794|20
GTGCGCGGCGTGCGGCGCGC

>8039915|20
CGGTTCGCGCCCGAGGACCG

>8039978|20
CGGAAGCGCACGCGCATCAG

>8041060|20
TATTATTTAGATAAAATATA

>8041844|20
CTCAATCCATGTGAATTGGG

>8044108|20
TGTTTCACATGTGTGCAGCA

>8044507|20
AACATAATATATATTTGGTT

>8044991|20
GCAAGGTATAGATTCCTTAC

>8045833|20
GTGTCAGTGGACACTTGCAC

>8047646|20
ATTAAACATTCATGTGTATT

>8048677|20
GCACAACATAGATGGTGTTC

>8049698|20
AGTTTCAATGAAGTGAAGCT

>8049734|20
TATGCTTTCAGGAATACATA

>8050730|20
ATATTTTAGCACTAAAAGGT

>8051517|20
CATATAGTGGACAAAATATG

>8053718|20
ACTTTCTCTACAGAAAGAGT

>8054774|20
GATACCAATTGATTCATATC

>8054875|20
TTTCTTTAAGATCAAAGGAA

>8054910|20
TTGAGTCCTTTAGCACACAA

>8055628|20
ACTTGTGGAGGTACCCAAGT

>8056064|20
TTCTTAGGTACACCAAAGGA

>8056263|20
GTGAGAGCACCTGTTGTCAC

>8060119|20
ACTTTCTCTACAGAAAGAGT

>8061876|20
TTCTTAGGTACACCAAAGGA

>8062075|20
GTGAGAGCACCTGTTGTCAC

>8062553|20
ACTTTCTCTACAGAAAGAGT

>8063780|20
CGGACACTGTCCGGTGCCCG

>8063873|20
TGTCCGGTGCACACCGGACA

>8068606|20
TAACTTTCCTAGGAATATTA

>8068944|20
AATTTTAGTTTATCAAAATT

>8069089|20
ATTCAACACAAGAGTTGGAT

>8071534|20
CGGACACTGTCCGGTGCCCG

>8071627|20
TGTCCGGTGCACACCGGACA

>8071892|20
TTGGGCTGTACACAGCCCAA

>8072627|20
ACTTTTCAACGTTTAAACGT

>8072645|20
GTTTAAGCGAACGTTGAAAC

>8073398|20
AAACGTGCGTTCCGACGTTT

>8073463|20
TAAAACGTACGGACGTTTTA

>8073508|20
AACGACGCTTAATCGTCGTT

>8073519|20
ATCGTCGTTTAAACGACGCT

>8073661|20
TTTTTATTTGAAAATAGGAA

>8074393|20
ATTATAAAATATTTAATAAT

>8074892|20
GTAAAAATCATCATTTTTAC

>8074934|20
AGTGAAAATTGATTTTCACT

>8075347|20
TCGTCATCACTTGGTGAAGA

>8079459|20
TATTGCCTTAGAGGGAAATA

>8080776|20
ATCCGGAAGACCTTAGGGAT

>8080959|20
TTTCCTGGAGGTGCAGCAAA

>8081430|20
GAAACAGAAGTTTCTTCTTC

>8081920|20
ACTATGTTTAGATACATACT

>8082479|20
GTATCTAGAACTATAGATAC

>8082983|20
TAGCAGAAGCGCTTCAGCTA

>8083119|20
GATTCTAAACATTTTAAATC

>8083324|20
AGTATTTATGAAAAAATAAT

>8083881|20
TTTTCTGTAACTATAGCAAA

>8084600|20
TGTTATATAGATAAATACCA

>8085536|20
CAAAGCATATGTATGTTTAG

>8087227|20
ACTTATATAGGTATATATAT

>8087233|20
ATAGGTATATATATAAATAT

>8087239|20
ATATATATAAATATACATGT

>8087693|20
TCGGACGACTAGTCGCCCTA

>8087796|20
CGACTAATCGCGATTAATCG

>8088472|20
GCATCTAGATTTCTTGATAC

>8088513|20
TGTACTTGTAGACAAAAACA

>8090692|20
AATTTTGTTAAAAGATAATT

>8091214|20
TTCTGCTTTTGAAACCTGAA

>8091333|20
TATATTAATAAACAAATATA

>8091410|20
AATATTTTGAACACAAAATT

>8091451|20
TTTATTTATTTATAAAAATA

>8092776|20
TCATCTTCCGAGTCAGATGA

>8093798|20
GGGCAGTGGGCACACTGCAC

>8094941|20
GACACTCAGACCTTGGTGTC

>8095218|20
ACTTTTCAACGTTTAAACGT

>8095236|20
GTTTAAGCGAACGTTGAAAC

>8096154|20
CGCGGCGGTGGACGGCCGAG

>8096186|20
CCTGGCGGTGGACGGCCTGG

>8097265|20
TAAAACGTACGGACGTTTTA

>8097310|20
AACGACGCTTAATCGTCGTT

>8097321|20
ATCGTCGTTTAAACGACGCT

>8098367|20
AAGCTCTAGTGCTAGATCGT

>8098434|20
TCCCGAATCCCGAATCGCGA

>8103102|20
TTTGTCTAAAATTAGGTAAA

>8103482|20
TCCTTAAGCTCGAGTAAGGA

>8103889|20
AACTAAACAAATGTGTAGTT

>8105857|20
GCGGCGCGCTCGCGCTCCTC

>8106417|20
TAAAATTAAATTTCATTTTA

>8106467|20
TTTATATATTTATAAATATA

>8106483|20
TATAATATATCTATATATTA

>8106484|20
ATAATATATCTATATATTAT

>8106530|20
TATAATATATTTATGTTATA

>8106844|20
TAAGAATTTAGATATTTTTA

>8107660|20
CAAATTTTAGTTAAAAATTG

>8109325|20
TAAGAATCTAAATATTTTTA

>8109338|20
ATTTTTATTTTAATTTAAAT

>8109373|20
ATATAATACTAGTAATATAT

>8110662|20
GCCACTCTGCTCACTGTGGC

>8111966|20
CCCTAGCTAACTAGCAAAGG

>8112309|20
CAGACTACAGCTGTAATCCG

>8114011|20
ATATATATAATTATACATAT

>8114195|20
ATCCAACAACTTTTTTTGAT

>8115422|20
ATCTAGATTATAATCTAAAT

>8115435|20
TCTAAATTATATAATCCAGA

>8115456|20
TATAATCTAGATATATTATA

>8116574|20
GTCCGAGCCCTGGGTCGGGC

>8116630|20
GTCCGAGCCCTGGGTCGGGC

>8116686|20
GTCCGAGCCCTGGGTCGGGC

>8116742|20
GTCCGAGCCCTGGGTCGGGC

>8116798|20
GTCCGAGCCCTGGGTCGGGC

>8116854|20
GTCCGAGCCCTGGGTCGGGC

>8117002|20
GAAGTGACGGCGGTCACTTC

>8117398|20
AGGGAGTGTTAGCACTCGCT

>8117482|20
GGGTGCGCGCGAGCGCACCC

>8118132|20
TTCGGGGGCCAGCCTTCGAA

>8119261|20
GGCTTTGCCGAGGCGAGGCC

>8120202|20
CAGGTGATAGGTATCGTCTG

>8121243|20
GTCGGTAGCTGGGTATCGAC

>8121659|20
AGGCACCAAGATAGGCGCCT

>8121776|20
TCTTTCGCCGAGGCGTGAGA

>8121840|20
CCTTTCAAGTCCTTGATGGG

>8123903|20
AATCTCGAGTCCTGGGGATT

>8124257|20
ACAATAATATTTATTATCAT

>8126001|20
TAATAGGAGACCTACTCTTA

>8128533|20
ATTTTAGAAACTTGTGAAAT

>8128766|20
ACAATAATATTTATTATCAT

>8130472|20
CGACATCCCTCGGTATGCCG

>8132008|20
CTTGGACTAGGTCGTCCCAG

>8132839|20
CTGTGGGTCGTGACCCCCCG

>8133109|20
ATCCCAACAGATGCTGGGCT

>8134733|20
GTCCGAGCCCTGGGTCGGGC

>8134789|20
GTCCGAGCCCTGGGTCGGGC

>8134845|20
GTCCGAGCCCTGGGTCGGGC

>8134901|20
GTCCGAGCCCTGGGTCGGGC

>8135049|20
GAAGTGACGGCGGTCACTTC

>8135930|20
GCTCTAGCTTCAGCACGAGC

>8136430|20
CGGTACAATCTATTGTTCCG

>8137879|20
ATTTTTTTGATGAAAAAACT

>8137941|20
AGCCCTCATAAAGGAGGGTT

>8138162|20
GGGTCGCTACTTAGTGACAC

>8140623|20
GATATATCTAAAGATTTAGC

>8141392|20
AAGAAATGAATTCAATTCAT

>8141983|20
ATCCATTACAAGTTATAGAT

>8142021|20
TCAAGCATATCTAACCTTGA

>8142104|20
CCATAAAAATGTATTGATGG

>8144063|20
TCTGAAACTCAAGTTTGCGA

>8146351|20
ACGCACACACATGTGTGTGT

>8146674|20
CGGTGACCTGGAAGTCATCG

>8147117|20
CACCAATCCGCGGATCGGAG

>8147941|20
TTCAAACCAAGTGGGTTAAA

>8147990|20
TCTAAAACATGTTTTGTAGA

>8148374|20
TATATTATAGTTAGACTATA

>8149968|20
TTTTATAGTCTACTCTAAAA

>8150071|20
AACTACATATTTATTTATTT

>8150272|20
GATTTTACTCTACCAAAATC

>8150498|20
ACCCTAACATGTGTTTGGTT

>8150566|20
TATTTACATACATCTACATA

>8150614|20
CCAAGCTCACGCGAGCGTGG

>8151662|20
GCCCGAGGGTCCCCTCAAGC

>8151842|20
GAAGTGACCGCAGTCACTTC

>8155051|20
CGGACACTGTCCGGTGCCCG

>8155134|20
TGTCCGGTGCACACCGGACA

>8155452|20
AGTCCATTAAATAATGTACT

>8155684|20
AATTTGTTTTGAATCAGATT

>8157963|20
ACTAATCGAGATCGAGTAGT

>8162734|20
CGGACACTGTCCGGTGCCCG

>8162817|20
TGTCCGGTGCACACCAGACA

>8163131|20
AGTCCATTAAATAATGTACT

>8163586|20
CCGACTGGCCTGCCAGCTGG

>8165186|20
GCAAACGCCGAGGTTTTTGC

>8165953|20
CCCATCAAGGACTTGAAAGG

>8166017|20
TCTCGCGCCTCGGCGAAAGA

>8168011|20
AAATTTTCCTCGGAAAAAGT

>8170105|20
GCTAAAGGTTCACACTTAGC

>8170717|20
TGGGGCTATAAATACCCCCA

>8171499|20
AGAAGGAGAAATCCTCTTCT

>8174106|20
GAGAAGAAGATGTTCTCCTC

>8177026|20
TAACCAAGGTCCCTTTGCTA

>8177870|20
TTGCAAAAGAACTTTTTGAA

>8178210|20
GCTAAAGGTTCACACTTAGC

>8178433|20
TGTCCGGTGTACACCGGATA

>8178853|20
TGGGGTTATAAATACCCCCA

>8179737|20
GTAATCGGCACGCCGATTAC

>8180570|20
TTCGTAGGCTGGCCCCCGAA

>8181521|20
GCCCGAGGGTCCCCTCAAGC

>8181702|20
GAAGTGACCGCAGTCACTTC

>8182114|20
CTCGCCCGACCTCGGGCTCG

>8183174|20
ATCAGACTAACTAGTTTGCT

>8183193|20
TCTAGATTATATATTCTACA

>8183743|20
TGGGGCTATAAATACCCCCA

>8184098|20
GCTCGAGCCCAGCCTCGGGC

>8184271|20
AAAGGTGGCCTGACACCTTT

>8186606|20
AAGATAAAGTACTTTATTTT

>8186966|20
TAATAATAATATTATATTTA

>8186973|20
AATATTATATTTATTATATT

>8187018|20
TATTATAGTTAATTATATTA

>8187040|20
ATATTCTAATTTTATTATAT

>8187237|20
AAAAGCAGAAATCTATTTTT

>8188657|20
TATTCCAGTATAATAGAATA

>8188702|20
ACTTCTATTCTACTAGAAAT

>8189112|20
TCGATTCTATGTAGATTCAA

>8189167|20
AAAAACTATATGTAGTTCTT

>8189502|20
ATACTGAATCAATTCAATAT

>8189603|20
ACCAAAATAGGTTTTTTGAT

>8189731|20
ATAGTTATACATACAATTAT

>8190204|20
TAGTATCCTAAATTATACTA

>8190812|20
TTTTTTCTTCCATAAAAAAA

>8191670|20
AGTTAAAAGGGCTTTTTATT

>8191769|20
TATATGTATATATAGAGATA

>8191808|20
ATATATCGAGATCGAGATAT

>8191926|20
TTTATTATTATATAAATAAA

>8191934|20
TATATAAATAAATACATATA

>8191959|20
CATGTATAATAAAATACATG

>8193284|20
CGGGGGGTCATGACCCACAG

>8193992|20
CCGGCTGGCTTGCCAACTGG

>8194115|20
CTGGGACGACCTGGTCCAAG

>8194191|20
GGAAGCTGTCGACAGCAGCC

>8195499|20
GAGACGGTTAAATCCGTCCC

>8195651|20
CGGCATACCGAGGGATGTCG

>8196378|20
CCCATCAAGGACTTGAAAGG

>8196442|20
TCTTGCGCCTCGGCGAAAGA

>8196528|20
GCCCTCGGGAACCTGAAGGC

>8199475|20
CAAGTAACTCCAGATACTCG

>8200256|20
GACGGAACCCCGGTTCCACC

>8200380|20
TTCTGCTCCGGGGGGCCGAA

>8200570|20
CGGCGCCGAGATCGGCTCCG

>8201355|20
GCAACCGGCGTGCCGGTTAC

>8202730|20
GGGTGCGCTCGCGCGCACCC

>8202814|20
AGCGAGTATTAACACTCCCT

>8202989|20
GCCCGAGCCCAGCCTCGGGC

>8203162|20
AAAGGTGGCCTGACACCTTT

>8204433|20
CGTCGGTCCAGGGACCCCCG

>8206824|20
GGGGCCATGACCATGCCACC

>8207236|20
CGCGCTGAAGCTCCAGCTCG

>8207768|20
TATAATGTACTTAGATTATA

>8207871|20
AATATAGTTAAAAATAAATT

>8207897|20
TATAATCTGAACCTATTATA

>8208937|20
AGAAAAAACATGTTGTTGCT

>8212406|20
CTGCTCGCGCACTCGCGCAG

>8213226|20
AAGGGGCTGCTCTGCCTCTT

>8218185|20
ATTCATAAAGTTTTTTTAAT

>8218433|20
ATTTCTCAAGGTTTAGAGAT

>8218864|20
CTTCCCGGTGGACCGGGCGG

>8219613|20
GCAGTGCAGTGCAGCACCGC

>8220305|20
GGTTACTTTCAAAAGAGACC

>8220862|20
TCATCCTACGTGTGGGATTA

>8220995|20
CAAATTTATACAAAAATATG

>8221460|20
GCGACGATGGGCCTGGTCGC

>8222687|20
AAACTCTATATATAGAGAAT

>8223456|20
ATTCTCACCACGGTCAGATT

>8224044|20
GGTGGACGATGTCATCCATC

>8224398|20
TATAAACTATGTAATTTTTA

>8225620|20
AATTTCGGGTACCCGAATTT

>8226128|20
ATGTTCTAACTTTAAAAAAT

>8226251|20
TACAAAATTAAATTTTTTTA

>8226677|20
AAAATTAATTGATTTCTTTT

>8228288|20
ATCTGGATTATAATCTAAAT

>8228301|20
TCTAAATTATATAATGCAGA

>8228322|20
TATAATTTAGATAGATTATA

>8228330|20
AGATAGATTATAATCTATAT

>8228510|20
AAGCTACTCTTGAGGAGATT

>8230053|20
CATGGACCCGCCGGTCCTTG

>8232006|20
CGGGACCGGGACCGGGACCG

>8232566|20
AAAAGAACGCTCGCTATTTT

>8233091|20
ATACCTAGTACACTATATAT

>8234670|20
AAACACACTGTATTTTGTTT

>8234726|20
GTCCGGCCCCGAGGCCGGAC

>8234750|20
CGCGGTCCGGACTGTCCGCG

>8237366|20
AGTCCGGTGCACACCGGACT

>8237463|20
TGTCCGGTGCACACCGGACA

>8237851|20
AACCAGAGGTGCCTTCGGTT

>8237956|20
TGGGCAAACTAGTTAGTCCA

>8239648|20
ATCCCAAACTTGCTTAGGAT

>8240048|20
CAACGTAGACCTCTTCCTTG

>8242399|20
ACCCTTATACATATAAGCAT

>8244022|20
TACGCTCCCGAGGTTGCGTA

>8244655|20
AGAAGAAGATTTTTCCTTCT

>8245638|20
ATGAATCAAGCTTGATTCGT

>8245718|20
AGTCCGGTGCACACCGGAGT

>8245815|20
TGTCCGGTGCACACCGGACA

>8245876|20
CCATCTGCGCGCGCAGAGCG

>8246225|20
AACCAGAGGTGCCTTCGGTT

>8246330|20
TGGGCAAACTAGTTAGTCCA

>8247051|20
CTTCTTCTCAAGAGAACATG

>8247286|20
GGCTATGACCTGTGAAAGCC

>8247405|20
TTTGGCCAGGACAGGCTAAA

>8247416|20
CAGGCTAAACCTTCAGCGTG

>8248595|20
GTCCGGCCCCGAGGCCGGAC

>8248619|20
CGCGGTCCGGACTGTCCGCG

>8248830|20
TGGACTAACTAGTTTGCCCA

>8249348|20
TGTCCGGTGTGCACCGGACA

>8250479|20
AGGAGAAGAAATCTTCTTCT

>8251128|20
GACCTTGGTGAACCAAGTGC

>8252519|20
AAAATGAAAAATTTAAGTTT

>8253760|20
ATTCTTCTTACAGGAAAAAT

>8256039|20
TAACCAAGGTCCCTTTGCTA

>8257252|20
TGGACTAACTAGTTTGCCCA

>8257747|20
TGTCCGGTGTGCACCGGACA

>8257914|20
TGGGGCTATAAATACCCCAA

>8261221|20
TAACCATCATCTCATGGCTA

>8263553|20
CAATAATGTTTACATAATAG

>8263657|20
TTTTTTGAATTTTTAAAAAA

>8266816|20
TGTGTACACACGTCTAGACA

>8266983|20
ATATAAAAAAATTAGTATAT

>8267565|20
CATATATGTCAAAATTTATG

>8267676|20
CCTTTCACTTTAATGAAAAG

>8268880|20
GCACCAACTGAAGCTGCTGC

>8269300|20
AGTAATTTTAGAGAATTAGT

>8269366|20
TATTATCATCCATTCTAATA

>8269526|20
TTGTAATGTCTACATTCAAA

>8269556|20
TGAATATATATATATATATA

>8269645|20
CATACATCAAGTGTTGTATG

>8269928|20
AGATTTAAAATTTACAATCT

>8270024|20
ATTATATATTTAGACATAAT

>8270079|20
AACTAAAATATATTATAATT

>8272949|20
CCTTTCATTAAAATGAAAGG

>8274882|20
GAAAAAGGGCTCACCTTTTC

>8275598|20
TAAAATAAAGATTTATCTAA

>8275719|20
AAATAACAAAATGGTTATTT

>8276366|20
AGTATAAGTCCACCTATGCT

>8279326|20
AATTTATACTTGGATTAATT

>8279834|20
GTACAAATAATTATTTCTAC

>8281653|20
GCCTCGTAGTGCTACCATGC

>8281836|20
AAAATTGATCTATCATTTGT

>8281961|20
GATGCTCAACCTTAACCATC

>8283694|20
AAAAAGGTGAGCCCCTTTTT

>8284591|20
CTATGTTTTCAAAACCATGG

>8284740|20
ATTTTTAGCTGGCCAAAACT

>8284796|20
TATAGTATTGTAAAACCATA

>8285490|20
CCACCGCCTAAAGAAGGTGG

>8285683|20
GGTACAATCTCGACTGCACC

>8285858|20
GCCACTTTTTTAAAGGTGTC

>8287647|20
CCTTTCACTTTAATGAAAGG

>8289297|20
TTTGACCAGTTCCGATCAAA

>8289686|20
GATAAAATTTTAAATTTATC

>8289838|20
ATATATTTATTTTAAAATAT

>8290866|20
TTAAGATTAGCTAATTTTTA

>8291261|20
TTGTCTTTGTGCCAACACAA

>8291931|20
ATCAAATTACCTAAGTTCAT

>8292886|20
ATAAACAAAAATTTGCTTCT

>8293346|20
CCCGAGGCCAAGGCCGCGTG

>8294298|20
TTTTTTTAAAATTAATTAAA

>8294418|20
AAATAATGTTGATATGATTT

>8294642|20
CAACAGTTACATAACTTATG

>8294679|20
TGGTCCAATCGTGTGGACCA

>8297500|20
GTCTACTTAATTAATTACAC

>8297955|20
TTCTATTGTTGACAATCTAA

>8298105|20
TTTTGAGTATATTCTAAAAA

>8299040|20
TTGTTGTCACTTGTCAACAA

>8299206|20
TTGTGTGTTCCAAAACATAA

>8299364|20
ATGATATTATTTAAAAACAT

>8299752|20
TGCAAATGACTTCATTCGAA

>8299895|20
GTGAGAACAAATGTACTGAC

>8300015|20
TAATGTGTTCAAACACATCA

>8300418|20
CATAAAGCTTAAACTTTACG

>8301040|20
ATTTAGAGTGGACTATAATT

>8301989|20
ACTGAGCAAAATTGCACATT

>8303620|20
TGAAAAGCATTTTCTTTTGA

>8306898|20
TGAAAAGCATTTTCTTTTGA

>8309038|20
CGTCCTCGGATCCTTGGACG

>8309451|20
CGGCGCGGTCGACGGCGGCG

>8310250|20
AATGAAATTTGAAATTCATT

>8310256|20
ATTTGAAATTCATTTTGAAT

>8310476|20
TGATGGCGCGGGAGGCATCA

>8310704|20
TGGGCAGCCGGGGCTCTCCA

>8311417|20
AATAAAAACAAGATTTTTTT

>8312144|20
TTCAGACTCTAGAGTCTAGA

>8312329|20
GACACCAAGGTCTGAGTGTC

>8313472|20
GTGCAGTGTGCCCACTGCCC

>8314493|20
TCATCTGACTCGGAAGATGA

>8315823|20
TATTTTTATAAATAAATAAA

>8315864|20
AATTTTGTGTTCAAAATATT

>8315941|20
TATATTTGTTTATTAATATA

>8316059|20
TTCAGGTTTCAAAAGCAGAA

>8316583|20
AATTATCTTTTAACAAAATT

>8319260|20
CTGCGGAGGTCCCTGGGCAG

>8320155|20
TGTTTTTGTCTACAAGTACA

>8320196|20
GTATCAAGAAATCTAGATGC

>8320868|20
AATCGCGATTAATCACGATT

>8320873|20
CGATTAATCACGATTAGTCG

>8320976|20
TAGGGCGACTAGTCGTCCGA

>8321430|20
ACATGTATATTTATATATAT

>8321436|20
ATATTTATATATATACCTAT

>8321442|20
ATATATATACCTATATAAGT

>8323134|20
CTAAACATACATATGCTTTG

>8324070|20
TGGTATTTATCTATATAACA

>8324789|20
TTTGCTATAGTTACAGAAAA

>8325550|20
GATTTAAAATGTTTAGAATC

>8325760|20
ATTATTCCCTTGAGGATAAT

>8325939|20
ACCTCTGCCTTGGCAAAGGT

>8326097|20
ACCTTTATGGACTAAAAGGT

>8326424|20
CTCTGCGGTCCACCACACAG

>8328082|20
TCCATTGAGGCCTCAACTGA

>8328540|20
AACCAGGAGCACTCCTCTTT

>8330342|20
CTCTTATAGAACTAAAAAAG

>8330894|20
GTGTTGTGGCTCCACACCAC

>8331889|20
AACCATATCCAGATATTTTT

>8333436|20
CAGCTTCGGGTCCGAAGCAG

>8333571|20
AACATAAAATGTTAAATGTT

>8333612|20
ATTATTCCCTTGAGGATAAT

>8333741|20
ATAAATCATAGACGAATTAT

>8333801|20
ACCTCTGCCTTGGCAAAGGT

>8333959|20
ACCTTTATGGACTAAAAGGT

>8334126|20
TAGCTGAAGCGCTTCTGCTA

>8334630|20
GTATCTATAGTTCTAGATAC

>8335187|20
AGTATGTATCTAAACATAGT

>8335677|20
GAAGAAGAAACTTCTGTTTC

>8336148|20
TTTGCTGCACCTCCAGGAAA

>8336734|20
TATTTCCCTCTAAGGCAATA

>8340632|20
TCTTCACCAAGTGATGACGA

>8341043|20
AGTGAAAATCAATTTTCACT

>8341085|20
GTAAAAATGATGATTTTTAC

>8342318|20
TTCCTATTTTCAAATAAAAA

>8342910|20
GTGAGAGTTCTATCTATCAC

>8342959|20
ATATTTATTGGAATAATTGT

>8343748|20
TAGCTGCACTTGTGCATCCA

>8344329|20
ATACAACTCAGGGGTTGGAT

>8345681|20
ATTTAGAGTGGACTATAATT

>8346632|20
ACTGAGCAAAATTGCACATT

>8348205|20
AATAAAAACAAGATTTTTTT

>8349414|20
GTGAGAGTTCTATCTATCAC

>8349463|20
ATATTTATTGGAATAATTGT

>8350256|20
TAGCTGCACTTGTGCATCCA

>8350842|20
ATACAACTCAGGGGTTGGAT

>8352060|20
CCTAGCAAGCTCTTCCTCGG

>8352222|20
GTGGCCGTGTCCACGGCGAC

>8354204|20
TCAGTACAAGATGGAACTGA

>8354219|20
ACTGAATGAGTTCATTGCGT

>8354436|20
TTCCATCCAGCTGCATGAAA

>8355390|20
ACTTCGAACACGTTCAAGGT

>8355669|20
AACCTCCTGAGCAAGAGGTT

>8356033|20
CCGGCGGGGTGCGGCGCCGG

>8357382|20
TACTTCAAAATTTTGTAATA

>8357478|20
TTATTCTGGAGCCATACTAA

>8357735|20
TTAAAAATATTTGTTTTCAA

>8359394|20
CTGAAATTTACAAATATAAG

>8359918|20
TTGGGGTATTTATAGCCCCA

>8360085|20
TGTCCGGTGCACACCGGACA

>8360556|20
TGGGCAAACTAGTTAGTCCA

>8360834|20
TTTGCAAAATCTTTTGTAAA

>8362177|20
GCCCATTTGTTCCCATGGGC

>8364609|20
TTTTTCTCATATGAGGAGAA

>8366616|20
GCACTTGGTTCACCAAGGTC

>8367266|20
AGAAGAAGATTTCTTCTCCT

>8367500|20
CTGAAATTTACAAATATAAG

>8368027|20
GGGGGTTATTTATTACCCCC

>8368215|20
GACATGCAATGTTCCTTGTC

>8368252|20
GCGCGCAGACATATGCGCGC

>8368650|20
TGGGCAAACTAGTTAGTCCA

>8369240|20
ACCGCCCATGGATGGGCCCT

>8369295|20
TGACGTTTCGGGAAATGCCA

>8370822|20
TACCCGCGGGCATGCGGGTA

>8371101|20
GGAACCACTCGAGTGGATCC

>8371875|20
CTAATGATTTGAATCGTTGG

>8372003|20
ATTATATAATGTTATAGATT

>8373492|20
CTCAATCCACATGGATTGAG

>8374457|20
TTTTTCCGACTTGGTAAAAA

>8374669|20
CGACCCGGACATTCTGGTCG

>8374853|20
CGGTTTTATAAAGCAAACCG

>8375255|20
GGATGCAAAAGTTTGCCTTC

>8377584|20
GTCCGAGCCCTGGGTCGGGC

>8377641|20
GTCCGAGCCCTGGGTCGGGC

>8377755|20
GTCCGAGCCCTGGGTCGGGC

>8377867|20
GTCCGAGCCCTGGGTCGGGC

>8377923|20
GTCCGAGCCCTGGGTCGGGC

>8377979|20
GTCCGAGCCCTGGGTCGGGC

>8378091|20
GTCCGAGCCCTGGGTCGGGC

>8378234|20
GAAGTGACGGCGGTCACTTC

>8378282|20
AAAGGTGTCAGGCTACCTTT

>8378630|20
AGGGAGTGTTAGCACTCGCT

>8378715|20
GGGTGCGCGCGAGCGCACCC

>8379367|20
TTCGGGGGCCAGCCTTCGAA

>8380864|20
GAGTGGCTTCGGAGCCGCTC

>8380873|20
CGGAGCCGCTCGCGGCGCCG

>8381062|20
TTCGGCCCCCCGGGACAGAA

>8381681|20
AGCCGCCTGCTCGGGCGGAT

>8381787|20
CGAGGCTAGGTCGGGCCTCG

>8382380|20
GGTAAAAGAGATCTTTTTTC

>8382457|20
GGCTTTGCCGAGGCGAGGCC

>8383958|20
CTTATCGCGTTCGCGAGGAG

>8384338|20
CGGACACTGTCCGGTGCCCG

>8384411|20
GCACCGGACATGTCCGATGC

>8384421|20
TGTCCGATGCACACCGGACA

>8387272|20
ACTAATCGAGATCGAGTAGT

>8389104|20
TAACTTTCCTAGGAACATTA

>8389701|20
AAGAAAGTATTTCATTTCTT

>8390469|20
TCCCAAGAACTTCTTTGGGA

>8391664|20
CTTATCGCGTTCGCGAGGAG

>8392044|20
CGGACACTGTCCGGTGCCCG

>8392127|20
TGTCCGGTGCACACCGGACA

>8393358|20
GTCGGCAGCTGGGTGTCGAC

>8393891|20
TCTTTCGCCGAGGCGTGAGA

>8394670|20
CGACATCCCTCGGTATGCCG

>8395263|20
ACGCGCAGGAGCCTGAGGGT

>8396698|20
CCTGCATTCAGGAAGGCAGG

>8397042|20
CTGTGGGTCGTGACCCCCCG

>8397313|20
ATCCCAGCAGATGCTGGGAT

>8398007|20
CCCATCTGGAGCTTGATGGG

>8398993|20
GTCCGAGCCCTGGGTCGGGC

>8399050|20
GTCCGAGCCCTGGGTCGGGC

>8399107|20
GTCCGAGCCCTGGGTCGGGC

>8399163|20
GTCCGAGCCCTGGGTCGGGC

>8399220|20
GTCCGAGCCCTGGGTCGGGC

>8399277|20
GTCCGAGCCCTGGGTCGGGC

>8399333|20
GTCCGAGCCCTGGGTCGGGC

>8399389|20
GTCCGAGCCCTGGGTCGGGC

>8399445|20
GTCCGAGCCCTGGGTCGGGC

>8399501|20
GTCCGAGCCCTGGGTCGGGC

>8399557|20
GTCCGAGCCCTGGGTCGGGC

>8399613|20
GTCCGAGCCCTGGGTCGGGC

>8399669|20
GTCCGAGCCCTGGGTCGGGC

>8399812|20
GAAGTGACGGCGGTCACTTC

>8399860|20
AAAGGTGTCAGGCTACCTTT

>8400221|20
TTCATGAAAAATTGTATGAA

>8400329|20
TATAATTCATTTAAATTGTA

>8400373|20
AATATTAATTCATTTAAATT

>8402511|20
TCGCATCTCCTGAGCTCCGA

>8402842|20
GGATGGCCTACACGCCCTCC

>8403094|20
TTACTGACGTCCGTGATTAA

>8405433|20
ATGTGCAGTGCAGTGCAGAT

>8406499|20
AGATGTGATCCATGCCATCT

>8408667|20
AACATAAAATGTTAAATGTT

>8408710|20
TTATTTCCCTAAGGATATAA

>8409445|20
AATAGGGGCTCGCCACAATT

>8409914|20
AGATGATGAAGTCGTTATCT

>8410335|20
TTCGGACTCCGGAAACCGAA

>8412718|20
AAAATGGCTGAAGACATTAT

>8414524|20
GCGCTTGTGCCCTCAGGCGC

>8414736|20
ATGACAAAAGATTTTGCCAT

>8415400|20
AACATAAAATGTTAAATGTT

>8415443|20
TTATTTCCCTAAGGATATAA

>8416192|20
ACGAATCAAGCTTGTTTCTT

>8417770|20
ACCGCCAGTGAACTGTCTGT

>8418932|20
AGGAAGTTACTTAACTTCCT

>8418972|20
ATGAAGTTATGTAACTTCCT

>8419011|20
TCATATTTTAAAAAAGAAGA

>8419030|20
AGAAGAAAACTTTTTCTTTT

>8419516|20
TGGTCGAGCTCGCCCAACCA

>8420035|20
ACTTAAGTTTGAATTCAAGT

>8420681|20
CAGAATCTGTCCAAATTCTG

>8421048|20
TCTGTCCAAATCTGGACAAA

>8422586|20
ACTATATATTTAAATATTGT

>8422819|20
GAAGTTAGCCAGCTAACTTC

>8422965|20
TTCCTAGAGCCCTCTAGGAA

>8424493|20
ATTAGTAATAGATGACTAGT

>8425119|20
AAGCAGGTCTAGAGGTGCTT

>8425371|20
ATAGTATCGTACGTTACGAT

>8425713|20
ATTTTTTTTCAATAAAACAT

>8426360|20
ATGACTTAGAACTAATTTAT

>8429275|20
AGATATATATATATATATAT

>8429836|20
CGCGACAAATAATTGGCGCG

>8429968|20
CGTCCTCGCGGGCGCGGCCG

>8430713|20
AGCCGTGGACATCCACTACT

>8432679|20
AGGGAGTGTTAGCACTCGCT

>8432763|20
GGGTGCGCGCGAGCGCACCC

>8433414|20
TTCGGGGGCCAGCCTTCGAA

>8433875|20
ACGGGTCACGGGTGCACCGT

>8434129|20
GCAACTGGCGCGCCGGTTGC

>8436624|20
GGCTTTGCCGAGGCTAGGCC

>8439098|20
TCTTTCGCCGAGGCGTGAGA

>8439889|20
CGACATCCCTCGGTATGCCG

>8440041|20
GGGACGGCCTTGACCGTCTC

>8441425|20
CTTGGACCAAGTCGTCCCAG

>8442155|20
CAGGGGTTGGCCCACCCATG

>8445375|20
TATATATATCTACATGTATA

>8445509|20
TGGGCCTCGCCCTCGGCCCA

>8446085|20
TGGGCCGTGACCTCGGCCCA

>8446109|20
CGGCCCGATATAACGGGCCG

>8446301|20
AGTACAATTCAAATTGCATT

>8446334|20
AAAATAAAATTTATTATTTT

>8446335|20
AAATAAAATTTATTATTTTT

>8446345|20
TATTATTTTTTAAAATACAA

>8446655|20
GAGTAACCGCTCCGTTAATC

>8446994|20
GGTATGGCGAGCGCCATATC

>8448067|20
CTCGAGCTCAGGAGCCGGAG

>8448712|20
AACTAAGTATGTATTTAGCT

>8450420|20
ATACCGAGCTCGCTCGAGAT

>8451836|20
TTGGATCCTGAAAGATGCAA

>8452495|20
TGCAATCAAAGTTGCTTGTA

>8453816|20
AGCCTGGCTCCAACGAGGCT

>8454663|20
TCAATATGTCAACATATATA

>8454769|20
TTTGATTTAATTAAATAAAA

>8455000|20
TGTTTTATTTAAATAAAAGA

>8456544|20
TATTTATTTGTAAATATAAA

>8456648|20
CGTCACAAATGTGGGTGACG

>8456731|20
AATTAAATTTCAATTTAGGT

>8456813|20
ATATTTTTAAATATAAACAT

>8457223|20
GAGGAATAAAGTCATTCCAC

>8458107|20
ATGGAATAAAATTAGTCCTT

>8458246|20
TGCATGAGCCTGCTGATGGA

>8459786|20
CCGGTGAGCCTGCTCACGGG

>8460127|20
GGGCGACCTGGAGCTCACCC

>8460137|20
GAGCTCACCCTGGGGAACTC

>8460397|20
TTGATTTTCAAGAAACTAAA

>8460691|20
TTCATCAACGTGTAGATGGA

>8461250|20
CTTAGCAAACATTTGATGAG

>8463269|20
TAGCGAGATTTAGCTCGATA

>8464402|20
TGGGGGTATTTATAACCCCA

>8464722|20
TCCGCTGGAAATCCATCAGA

>8467551|20
AAATCATTTTCAAGTGTTTT

>8469067|20
AGAATCCTTTTAAAGTTTCT

>8469738|20
GAGGAGAACATCTTCTTCTC

>8469979|20
ACATATGATGCATCAAAAGT

>8471586|20
ATTACTTCCTCGGGAGTCAT

>8473412|20
TGTCCGGTGTACACCGAACA

>8473775|20
GGTGCGGCCCGGGCCTCCCC

>8475122|20
GATGGGTTGCTCGACCCATC

>8476821|20
AGAGGCTTGGTCGACCCTCT

>8479908|20
AAATGTTTTGGAAATTATTT

>8480141|20
AATTGAAAAACTTTTTAAAT

>8480276|20
AAATATAAGCCCTTTTACTT

>8482057|20
CTTGTATGGCTCAATAGAAG

>8484553|20
TGGAAATAACATTATTGCAA

>8485724|20
GCACTTGGTTCACCAAGGTC

>8487065|20
TGGGGGTATTTATAGCCCCA

>8488275|20
TGTTCATTGTTCACTGTACA

>8488858|20
CAATTCATGACCTAGAATTG

>8489590|20
TGAAATCGGTATGGATTTCA

>8489811|20
ATCTGAATTTCAGTTCAGCT

>8490766|20
TAGCGAGATTTAGCTCGATA

>8491474|20
CGGTCGGCCAGGGCCAACGG

>8491567|20
GCACCGGACATGTTCGGTGC

>8495836|20
ACTACTCGATCTCGATTAGT

>8497430|20
AGCATACATGTACTTATGCT

>8498429|20
GTTGGCTATGTACAGCCAAC

>8498613|20
CGGTCGGCCAGGGCCAACGG

>8498694|20
TGTCCGGTGTGCACCGGACA

>8500005|20
GGCGCGCGCCCGCCCGCCCC

>8500308|20
CTCGCCGTGCCCTCGGCGCG

>8503018|20
CGGACACTGTCCGGTGCCCG

>8503386|20
CTTGGCTGTACACAGCCAAG

>8503690|20
AAATTGGTTTTATTCAATTT

>8503744|20
TTTGTTTTTGCAAAATCAAA

>8507872|20
TAGGAACAACATTTCTCCTA

>8511952|20
CGGACACTGTCCGGTGCCCG

>8512320|20
CTTGGCTGTACACAGCCAAG

>8513030|20
TGAAAAGACTTGTTTTTTGA

>8513066|20
TGAGAAACTTGAGTTTTGCA

>8514739|20
GAACTCACGCGCGCGGGTTC

>8516626|20
TCTTTATCAAGTAATAAATA

>8516872|20
CATGTCAAGCACTTTTCATG

>8517645|20
CTATAAAACTTGTCTTTTAG

>8517691|20
GACGTCAAATGTTTGACGCC

>8519045|20
CAAACTATTTTAATATCTTG

>8519250|20
ATCATGCATGCATGCATAGT

>8520417|20
ACTTAGGTCTGGACCTCAGT

>8520783|20
AAAGGTGGCCTGACACCTCT

>8521644|20
AAAGGTGGCCTGACACCTCT

>8522555|20
CGGAAGACGGGCGAATTCCG

>8525428|20
GCCCCGGGAACTCCTGGGAC

>8526143|20
GCCAGTCTACCTAGACTGGC

>8526759|20
GAGACGGTCAAGGCCGTCCC

>8526911|20
CGGCATACCGAGGGATGTCG

>8527702|20
TCTCACGCCTCGGCGAAAGA

>8530175|20
GGCCTAGCCTCGGCAAAGCC

>8531519|20
TTCTGCTCCGGGGGGCCGAA

>8531545|20
CAACGCTGACCTCAGGGTGG

>8532493|20
GCAACCGGCGCGCCAGTTGC

>8532746|20
ACGGTGCACCCGTGACCCGT

>8533206|20
TTCGAAGGCTGGCCCCCGAA

>8533868|20
AGCGAGTGCTAACACTCCCT

>8534216|20
AAAGGTGGCCTGACACCTCT

>8538666|20
AGGCGCTGCGTGCCGCGGCT

>8539260|20
GGACAGAGACCTCAGTGTCC

>8539515|20
CGTACTGCTTCAGCAAGACG

>8539601|20
GGGCTGAAGTTCTCCAGCTC

>8539802|20
CGTCGCTAACCTTAGCGAAG

>8540594|20
CCAGGAGCTTGAGCTGCCGG

>8540747|20
TTTGCGTGCGTGCATGCAGA

>8541707|20
TAATTTTCTTTAGAAAATAA

>8541821|20
CTCAATTTCTGGAAATCTAG

>8543520|20
ACATTTTTTAAAAAAAAACT

>8543640|20
TTTTGAATAAATATTTTAAA

>8543704|20
TATATCTGTGAACAGAGATA

>8544006|20
GTCTGCTGCTGGCAGATGAC

>8544392|20
GCAGCTGCAACTGCAACCGC

>8544943|20
ATTTGTCATAGATGAACAAT

>8547522|20
GTCGTGCAGCCCTGCTCGGC

>8549145|20
GTTATGACAACTGTCATCTC

>8549698|20
CCGTGCAGCCCGCTGCAGTG

>8550146|20
ATCAGTCTCCTGAGTATGAT

>8550193|20
ATATCATTTGAAGATGAGAT

>8550434|20
AGATAACTCAGGAGTTAGAT

>8550548|20
GGATATTGTCAACAATCACC

>8551702|20
GACGACGACGTGGCGTCGGC

>8552054|20
GACGCGCCCGTGCGCGTGTC

>8552336|20
GACGCGCCCGTGCGCGTGTC

>8552815|20
GACGCGCCCGTGCGCGTGTC

>8553294|20
GACGCGCCCGTGCGCGTGTC

>8554383|20
TCCTGCTATTAATAGACGGA

>8554613|20
TATATATATATATATATACA

>8554614|20
ATATATATATATATATACAT

>8554615|20
TATATATATATATATACATA

>8554616|20
ATATATATATATATACATAT

>8554617|20
TATATATATATATACATATA

>8554619|20
TATATATATATACATATAAA

>8554620|20
ATATATATATACATATAAAT

>8554621|20
TATATATATACATATAAATA

>8554622|20
ATATATATACATATAAATAT

>8554623|20
TATATATACATATAAATATA

>8554624|20
ATATATACATATAAATATAT

>8554768|20
CACCAAACAGATGTTGTGTG

>8555544|20
CCCCCAGGGTGCCCTGGATG

>8557071|20
GTGGAATGACTTCATTCCTC

>8557121|20
TGTGTTGATGGATCAATTCA

>8558078|20
GCCTTGTACCTGTACCTGGC

>8558534|20
CTCAGGATCGTGATCCCGCG

>8559383|20
CCGGCGCCGCACGGCGGCGG

>8559970|20
TCACTGTGGAACCACAGACA

>8560795|20
GTCCCGGCCGGGGCGGGGAC

>8560840|20
CTGGGCCACAGGGGTCCCAG

>8561562|20
AGAAGGACTGGAGTCATTAT

>8562053|20
CGTTACGTATGTACCTAACG

>8562954|20
CGTTTTTTTCGTAATAAACG

>8563073|20
CCGGGCCCGGGCCGGGCCGG

>8563823|20
CGGACACTGTCCGGTGCCCG

>8564298|20
TTTGTCCATTCATGGGCATA

>8566753|20
ACTAATCGAGATCGAGTAGT

>8568755|20
TTTCCTATCATGATACAAAA

>8570507|20
GAGCAAATGAGCATTTGAGC

>8571524|20
CGGACACTGTCCGGTGCCCG

>8571607|20
TGTCCGGTGCACACCGGACA

>8571689|20
CCGTTGGCCCGGGCCGACCG

>8571993|20
TTTGTCCATTCATGGGCATA

>8572080|20
TTTCCCTTTCAAAAAGGAGA

>8572711|20
TGTGAAGACACGTCTTCCAA

>8573782|20
GAATCAAATTGATAAGATTC

>8574055|20
GTTTAATCGTCCGGTTAATC

>8576615|20
AGGATCCGCTTGTGGATGCT

>8577202|20
TTTTCTGGGTTCAAAGAAAA

>8578943|20
TCGCCTACTTCAGTGGGGGA

>8581474|20
CTTTTTACTCTAGTCACAAG

>8581533|20
AATGTGCCCTTGGGCAATTT

>8583726|20
CCTCAAGATATCTCATGAGG

>8584799|20
TGGGGGTATTTATACCCCAA

>8585998|20
AAATATAAGCCCTTTTACTT

>8586175|20
AAATGTATTTGAAAACATAT

>8586176|20
AATGTATTTGAAAACATATT

>8587013|20
ATCCCAAACCTGTTTAGAAT

>8587226|20
AAATCATTTTCAAGTGTTTT

>8589416|20
GAGGAGAACATTTTCTTCTC

>8590190|20
AGATTTTAGTTCAACAATCT

>8590999|20
TTTACCACACTTGTAGCAAA

>8591409|20
GCACTTGGTTCACCAAGGTC

>8592708|20
TGGGGGTATTTATACCCCCA

>8593710|20
CTATTTAAAGGTTTAGACAG

>8593850|20
TCTTGCTTTAGAAACTAAGA

>8594720|20
AGAGGATGTTCACCTCCTAT

>8595111|20
CCTTCATAAACTTCTAAAGG

>8595137|20
ATGTGTTAGGACTAACCAAT

>8596416|20
TGGACTAACTAGTTTGCCCA

>8596921|20
TGTCCGGTGTGCACCGGACA

>8597074|20
TGGGGCTATAAATACCCCAA

>8598779|20
TGTCTTGGAGTTCCAAGAAA

>8599630|20
ACTTTTGATTTATCCAAAAT

>8599957|20
AATGTGCCCTTGGGCAATTT

>8600416|20
TGTCTGGTGTGCACCGAACA

>8601686|20
TTCGTCGAGCTCTCCAAGAA

>8603803|20
TGTCCGGTGTGCACCGGACA

>8603971|20
TGGGGCTATAAATACCCCAA

>8604730|20
AGGAGAAGAAATCTTCTTCT

>8607197|20
ACAAGGGTTCCAAGACTTGT

>8607380|20
TTCTCCTCATATGAGAAAAA

>8608039|20
AGAGACCTTAAAAGGATTCT

>8609771|20
ATTCTAAACAAGTTTGGGAT

>8611444|20
TGGACTAACTAGTTTGCCCA

>8613931|20
AGTCCACCTCAACGTGGATT

>8615947|20
TTTGTGTCGCACAACATAAA

>8616214|20
AAATTTTTTAAAAAAATTGT

>8616299|20
TGGATATATTTAGATATCTA

>8616755|20
TTAAATTAATATAAATTTAA

>8617161|20
GTAATCGAGTTCTCGCTTGC

>8617439|20
CGCCAGCGCAAGCCGTGGCG

>8620280|20
TTTTTAGTTAAAATTCAAAA

>8620630|20
TTTTCAGTTAAAATTCAAAA

>8621594|20
TATTTATTATGTAATCTATA

>8621747|20
AAAATTATATCTATAACTTT

>8621878|20
ACATGATTTGTAATTCATGT

>8625045|20
GATGAAGAGGACTCTTGAAC

>8628133|20
TTTTTTTTTTCAAAAGAAAA

>8628134|20
TTTTTTTTTCAAAAGAAAAA

>8628196|20
AGACCAGGACTTCTTTGTCT

>8628912|20
AAAAAGAAAGTTTTCTTCTT

>8629059|20
AATTATTACACGTACGAATT

>8629563|20
TATTAGTGCAGGTGCTAATA

>8629765|20
CGAAAGCGGCTCGGCTTTTG

>8630959|20
CCCCCAACGCGCGATGGCGG

>8631245|20
GCGGCCGCCACGTCCGCCGC

>8631491|20
GCGTCGCCCGCGGGCGTCGC

>8634763|20
TTTTGTTGTAAAGAACACAA

>8635068|20
ATAGTTAGTTGACTAAAAAT

>8635454|20
TGGATTTATTCATAACACCA

>8635708|20
AAATGGCTCTCGATCCACTT

>8636468|20
GCTAGGATGGGCAGCCTAAC

>8636891|20
CTGGTCGGGTGCTCGATCAG

>8639060|20
TCCCCACACTGGTGTAGTGA

>8640257|20
CGCATGCATTCATGCATGGG

>8640720|20
CAATGGGTAAATAGCCATCG

>8640805|20
GTGGGTATAAGTTTACCCCC

>8640806|20
TGGGTATAAGTTTACCCCCA

>8642376|20
TTCAGAAATCTACTGCTGAA

>8642471|20
ACTAGAAGGCTCCTTTTTGT

>8643369|20
GGAACCACCCGGGTGAGTCC

>8643863|20
GGGCCCGTATGTCAGGGCCC

>8644706|20
GCAATCTCGACCGAGATTTC

>8645320|20
GAGGGCCGTGCATGGCACTC

>8647629|20
CGATCGCCCCAGGGCGAGCG

>8647725|20
TCAGCGGCAGATGGCTCTGA

>8648023|20
GCTGACAGCCTGCAGTCGGC

>8649978|20
GGGCCCGCATGTCGGGGCCC

>8652047|20
ATACAAATCGTGATATATAT

>8654195|20
TGTATTAATACAGTCATACA

>8654291|20
TCTTCTTAACCTTTAAAAGA

>8654598|20
TTCAGAAATCTACTGCTGAA

>8654693|20
ACTAGAAGGCTCCTTTTTGT

>8655077|20
AAAATATTATTTTATATTAT

>8655636|20
TATTTATTTTCAAATTAATA

>8655672|20
AAAAATTATAAAAAATATTT

>8655850|20
CACCCGATTTGAATTGGATG

>8655961|20
AACTTTAACATGATAGAGTT

>8656070|20
TCCACATAATTTTATGTATA

>8656082|20
TATGTATAACATTTTACAGA

>8656194|20
AGTGCAGACTGGCCTGCCCT

>8656787|20
AGCGCCCCGTTCCGGGCCCT

>8657036|20
CACGTCGTCCCGATGACGTG

>8657863|20
CATACTTCACATGAAGAATG

>8658015|20
GTACCAGCAGGTGCAAGTAC

>8658542|20
CGTGTTCTGCTCCGCACACG

>8658567|20
GACGGCGGTCCACCGACGAC

>8658603|20
GCTCCGCACGCGGGCCGAGC

>8660000|20
ACTTTTTGAGATCTAAAAGT

>8660053|20
TATAAAATTTGAATTTTAAA

>8660205|20
AAATTCAAATTTCAGAATTT

>8660341|20
TTCAAAATTCAAATTTTAAA

>8660352|20
AATTTTAAATTTTTTAAATT

>8660417|20
AACTATAAACTTTTATAACT

>8660605|20
GTTCAATATATAAATTGTAC

>8660642|20
AAATTTGTAGTTGAAAATTT

>8660650|20
AGTTGAAAATTTTTTCATTT

>8660658|20
ATTTTTTCATTTGAATTAAT

>8660757|20
AGTGTTGTATTTATGACACT

>8660777|20
CGGCAAAGAGCCCTTTGCCG

>8660837|20
AGTGTTAAAAATAAAACACT

>8662994|20
AAGCCCTAGAGCTATGGATT

>8667320|20
GGGGCGACTTCAGTCGACGC

>8668548|20
CGCCGACTTCCAAGGCGCCG

>8668971|20
CGAGCTAGCTCGCTTGGTCG

>8670558|20
GGGGCGACTTCAGTCGACGC

>8671786|20
CGCCGACTTCCAAGGCGCCG

>8672209|20
CGAGCTAGCTCGCTTGGTCG

>8673552|20
CTGGAGGCGAACACCTCAAG

>8675903|20
CAACCGACTTAAGTCGGTAG

>8676070|20
TCATTTAAGTACTGAAATGA

>8680165|20
GTTAAGTCGCTCGACGTTAC

>8680753|20
TCCTCCTCGTCCGAGGAGTA

>8681564|20
CGAGATATGGGCAGATCACG

>8684301|20
AACCGCCCCTAGGGCCAGTT

>8684368|20
AACCTCCCCTAGGGTCGGTT

>8684802|20
TAGAGTTATTGATAAATGTA

>8686027|20
GCGCCTGAGGGCACAAGCGC

>8687369|20
CATATTGCATGTGGAATAAG

>8687571|20
TACAGAAAAGATTTTCTTCA

>8687646|20
TGTATGCAAAATTTCATGCA

>8688422|20
CATTTATTTCTAAATGATTG

>8688772|20
TGCAAATTATAAAATTTCCA

>8690107|20
TTCGGCCTCCGCAGGCCGAA

>8690761|20
AAAATTTCTTTAGTAATCTT

>8691449|20
TAGAGTTATTGATAAATGTA

>8691910|20
ACCTCAAATGAAGTTGAAGT

>8692715|20
AATCAAGCTCAAGTTTGATT

>8693751|20
TGTCCGGTGCACACCGGACA

>8695992|20
GCTTTCCCGACCTTGAAAGC

>8696552|20
ACTAATCGAGATCGAGTAGT

>8696831|20
GCAGCCGTTGGAACGTCTTC

>8696973|20
TATTTGTAACCTAACAAAAA

>8698413|20
TAGGCATAACATTTTTCCTA

>8699596|20
CGCCACCTTGCTAGGTAGCG

>8700124|20
TATGTTCATTGATAAACATA

>8701403|20
TGCCCGGTGCACACCGGACA

>8703701|20
ATGTGGGCCTGGGCCCCCAT

>8706258|20
TAAATAGTTACAAATATATA

>8706816|20
AAAGAAGCAAATGAGTCTTT

>8708018|20
AGCATTTTTCAAGACATGCT

>8710689|20
TAGTGATTAGCTCTTCACTA

>8711027|20
GATTCACATTCATGTAAATC

>8711254|20
TAGTTTTTCAAGAGAAAATA

>8711332|20
ACGGGATTAATAATTCCCGT

>8711362|20
CGGGAATAACCTTATCCCCG

>8712294|20
CGGTTGTGTTAAGATAACCG

>8717256|20
GATAAATTTTCACATTTTTC

>8718183|20
GTGCTTGGTTCACCAAGGTC

>8718799|20
AGAAGAAGATTTTTCCTTCT

>8719672|20
TCATTAATGACCATCAATAA

>8720314|20
ACGAATCAAGCTTGATTCAT

>8721169|20
AACTCCGAACCTTCTGACTT

>8722786|20
TTGAGTCCACTTAAACTCAA

>8724794|20
TGCAGAAACTTGTCTCTGTA

>8726412|20
GATGGGTCGGGCGACCCATC

>8727669|20
TTAACCGTGAGCACGGCTGA

>8728037|20
GGGTATGCCGTGGCCCACCC

>8728766|20
TACCGTCCCGGGGGACGGCA

>8729145|20
TGATCCTGGGGCGAGGTTCA

>8729869|20
GAAGAAACATCTTTTTCCTC

>8731079|20
GTACCCTTGATTCAGGGTAC

>8733610|20
CGCTGCGCGCACGCAGAGCG

>8735528|20
AAGTCAGAAGGTTCGGAGTT

>8736569|20
GGGGGAGACCTGTCTTCCTC

>8736921|20
CGCTGCGCGCACGCAGAGCG

>8737430|20
GCGGGGACGAGCGCCGCCGC

>8737675|20
GCCCGCGCGCCCGCGCTGTC

>8737896|20
TTTTATTTAATTAAAAATAA

>8737922|20
AGGGTATAATTTTAACCCCT

>8738955|20
GTTTATCAAACTGGAGAAAC

>8739144|20
TCAGCCGTGCTCACGGTTAA

>8739531|20
GTGGGTTGGCGGCAACCCCC

>8739891|20
TGGCACCGATTTGGGCGCCA

>8739999|20
TCCTCTGCGTACGTGGAGGA

>8741241|20
CATTCTTCATGTGAAGTATG

>8742123|20
GCGCGTCGTCCATGGCGCGC

>8742558|20
GGGCTTCGAAGTTGTAGCCC

>8743067|20
TCTCAAGTTTCAACTTAAGA

>8743940|20
AACATATTTTTAAACTTGTT

>8745792|20
GGTTTCGAAGCATCGAAACC

>8748273|20
AATGTTTGTGCACAATGATT

>8749022|20
CCTAAAACTCTATTTTTGGG

>8749402|20
ACTCAATTTTGAAATTGGAT

>8749951|20
ACTCAATTTTGAAATTGGAT

>8750372|20
TCGACCTCCCCGAAGGCCGA

>8750409|20
CCCTGGCAAGGTTGCTTGGG

>8750936|20
GTCAGTTTTCTAAAAGAGAC

>8752571|20
ATGTAATTATTTAATTATTT

>8754231|20
CCTAAAACTCTATTTTTGGG

>8754611|20
ACTCAATTTTGAAATTGGAT

>8755071|20
CCCTGGCAAGGTTGCTTGGG

>8755598|20
GTCAGTTTTCTAAAAGAGAC

>8758420|20
ATGTAATTATTTAATTATTT

>8758607|20
AGCTATTTTTTAACATAGCT

>8758931|20
GCTACCCCGCTCGCGATAGC

>8760137|20
TGCCATCCTCAATGATGGTA

>8761265|20
ATTTAGTAGCCCTACTCCAT

>8761889|20
CTCTTTCTATAGACAAAGAG

>8762959|20
CTACTAGCTAGAGCAAGTCG

>8763163|20
AGATATTGGCTCCCATATTT

>8763211|20
TTGAAGCAAATTTGCCCCAA

>8763244|20
ATGTCCATGTTCATGCATAT

>8763540|20
AGCTATGCTAAAAAATAGCT

>8765956|20
TCCTTTTATAGATGTAAGGA

>8766339|20
CGAGCCCGAGGTCGGGCGAG

>8766805|20
GAAATGACTGCGGTCACTTC

>8767038|20
GCCCGAGGCTGGGCTCGGGC

>8767665|20
TCCCACAACTTGTTGAGCGA

>8768309|20
ATAGTGCAATTTTACACTAT

>8768398|20
ATAAAATGAAATTATTTTAT

>8769322|20
ATGATCCTCAAGTTGATCAT

>8772269|20
AAGTGTGCACCTTCACACCT

>8772687|20
AATATATAGTTCTACAAATT

>8772919|20
AATTAAAATTTATTTAAAAT

>8772923|20
AAAATTTATTTAAAATTTTT

>8772928|20
TTATTTAAAATTTTTAATTA

>8775409|20
AGTTATTCATGTGAATAATT

>8775507|20
TCAATTTGGAGCTAAAATGA

>8776881|20
CAAACTTTGTGCAGAATTTG

>8776979|20
TCCAAATTTCCAAGTTTCGA

>8777675|20
TTCACGAACGAGTTGGTGTA

>8777752|20
TTAACTAAATCTTTAAGTAA

>8779974|20
AGTTATTCATGTGAATAATT

>8780072|20
TCAATTTGGAGCTAAAATGA

>8781436|20
CAAACTTTGTGCAGAATTTG

>8781534|20
TCCAAATTTCCAAGTTTCGA

>8782812|20
TTAGATGAGATCTTAGCTAA

>8783181|20
GCTATGTGTAGAAACCTAGC

>8783259|20
TGCGTGACAACTTTCACGAA

>8783460|20
AAATAACATGAATATCATTT

>8783863|20
CGGCAAAGGCTCTTTTACCG

>8785314|20
CATTCTTCATGTGAAGCGTG

>8786866|20
TGGTGACATTCATGTCAAAA

>8787002|20
TTAAAAAATTCATTTTCTAA

>8787620|20
GCACCAATTTGAAGTGGTGC

>8788419|20
AATTCAATTTGAATTCAAAT

>8788422|20
TCAATTTGAATTCAAATTTA

>8788425|20
ATTTGAATTCAAATTTAATT

>8788507|20
ATATATTTATTTATATATAT

>8789320|20
GCGGCCTGGCGCTAGGCGGC

>8789634|20
CTAAACTAGAACTAGACTAG

>8789734|20
CCTCTCTATTTATAGAGGAG

>8789841|20
GCTCTGCGCAAGCGCGGACC

>8789875|20
CGCGGACTGTCCGGACCGCG

>8790026|20
ATCCTACCACATACTAGGAT

>8790459|20
ACAAAAGGAGATACTTTAGT

>8790644|20
CTTAATTTTGTATAATTCAG

>8790677|20
CTCCTTTGACATAAAAGAAG

>8793219|20
AAGCAATCTGAATATTCCTT

>8793766|20
CAGGCCGATACATCAGCATG

>8794478|20
CGGGGGCCGGACGGTCCGCG

>8795008|20
CCGGATTGGTGCAAACCCGG

>8796220|20
CGGGAGAATCCATTCTACGG

>8798133|20
CGCCGACTTCCAAGGCGCCG

>8799853|20
CTCGCTGAAGCTGCAGGGAG

>8799900|20
CTGGAGGCGAACACCTCAAG

>8802367|20
ATAGCCTTGTCCATGGCTTT

>8802602|20
GACTCCTCTCCAGAATAGTC

>8803621|20
CCCCGGCGACATCCTCGGGG

>8804339|20
TGGGAGGGGCACCACTGCCA

>8806007|20
CGGACACTGTCCAGTGCCCG

>8806479|20
TTTGTCCATTCATGGGCATA

>8808937|20
ACTAATCGAGATCGAGTAGT

>8813045|20
TTTGTCCATTCATGGGCATA

>8816592|20
CCGGATTGGTGCAAACCCGG

>8817130|20
GTCCAGCAATCTTGTTGGGC

>8817230|20
GTGCCCCCCAGGCGGGGTAC

>8819923|20
GAGAACCGGCGGCGGTGCTC

>8820301|20
CTAAACTAGAACTAGACTAG

>8820508|20
GCTCTGCGCAAGCGCGGACC

>8820737|20
CAGTGGCGGGGCCGTCACGG

>8821329|20
CGAGAACGTCGAAGATCTCG

>8822232|20
TATATATCTGTATGTATATA

>8822351|20
TAGTTTAGGTAGTTAAACTA

>8822728|20
TGTCTATATTTAAATAGCCA

>8822735|20
ATTTAAATAGCCATTTAGAT

>8822765|20
AGATTTTTTTTACAAAATCT

>8823624|20
GCCACCGAAGATTCGGTGGC

>8824109|20
ATAATTTAAAATAAAATAAT

>8824148|20
TATCTTATTTAAGTAAGTTA

>8824667|20
TAGATGGATTGATACACCTA

>8824733|20
CGGGGGTCCCTGGACCGACG

>8825370|20
GTCCGAGCCCTGGGTCGGGC

>8825446|20
GTCCGAGCCCCGGGTCGGGC

>8825825|20
CAGCGACGCAGGCGGCGCTG

>8825875|20
GAAGTGACTGCGGTCACTTC

>8826273|20
AGGGAGTGTTAATACTCGCT

>8826359|20
GGGTGCGCGCGAGCGCACCC

>8826945|20
CCTTCGTTATGTATCGAACG

>8827012|20
TTCGGGGGCCAGCCTACGAA

>8828648|20
CAGCCGAGACTTTTCGTCTG

>8828788|20
CGGGCCCGCGAGCGGACGCG

>8828983|20
AGCCAGCCCCCGAGCGGGCT

>8828985|20
CCAGCCCCCGAGCGGGCTGG

>8829119|20
CCGAGGCACCTGTTCCCCGG

>8829134|20
CCCGGGAAACATTGCCCGTG

>8829777|20
GGGGCGCGGAACCACGACCC

>8829791|20
CGACCCGTCCTGAGGGGTGG

>8829857|20
CTCTGGTTCTGGACCCAGGG

>8830332|20
CTCGGGGCCGGGCCGCCGAG

>8830999|20
GAAGCCGAGGGCGCGGCTCC

>8832812|20
GCCTCGGGCTGGGCCGAGGC

>8833763|20
GCCTTCAGGTTCCCGAGGGC

>8833849|20
TCTTTCGCCAAGGCGCGAGA

>8833913|20
CCTTTCAAGTCCTTGATGGG

>8836176|20
CTTGGACCAGGTCGTCCCAG

>8837746|20
CTCCTCCGTCGGCGGGGGAG

>8838604|20
GGCGAGCCAGATGGGACGCC

>8838693|20
GTCCGAGCCCTGGGTCGGGC

>8838729|20
CGAGGTCGAGGTCGAGGTCG

>8838750|20
GTCCGAGCCTCGGGTCGGGC

>8839015|20
CAGCGACACAGGTGGCACTG

>8839065|20
GAAGTGACTGCGGTCACTTC

>8839237|20
GCTTGAGGGGGCCCTCGGGC

>8839289|20
GCTCGAGGCTGGGCTCGGGC

>8839297|20
CTGGGCTCGGGCGAGGCGAG

>8839592|20
GGAAAATGAACTAATTTCCC

>8839603|20
TAATTTCCCTTGGAAAAATA

>8839955|20
AAGATGTTTCTAAACAGGTT

>8840770|20
TTTGATTTAATTAAATACAA

>8842056|20
TGTCCGGTGCACACCGGACA

>8842461|20
AACATAAGTCCACTTGTGTT

>8844893|20
ACTAATCGAGATCGAGTAGT

>8846519|20
AACCGATTTGAAAATCAGCT

>8846564|20
GTCCCTGGGGGCACCGGGAC

>8847378|20
ACTAATCGAGATCGAGTAGT

>8849786|20
TTGGTTCTTGCGAGGACCAA

>8849894|20
ATCTAAACCTTGCTTTACAT

>8851354|20
TCTTCTTCAAGTGAAGAAGA

>8852667|20
TTGGTTCTTGCGAGGACCAA

>8852775|20
ATCTAAACCTTGCTTTACAT

>8856799|20
TGTCCGGTGCACACCGGACA

>8857207|20
AACATAATTCCACTTGTGTT

>8859634|20
ACTAATCGAGATCGAGTAGT

>8860454|20
AAAAAAAATTTATTTTTATT

>8860763|20
TGCAAAATTTGAATTTTAAA

>8860859|20
ACTTTTAGAGATCTACAACT

>8862856|20
TAACACCTTTTAATGTTTTA

>8863416|20
TCAAAAGAAAATGCTTTTCA

>8864533|20
ACTAGCCTCCTGGGACTAGT

>8865473|20
TACGTAGGTTCAGATACGTA

>8865581|20
AGATGTCTGCTCAGATAGCT

>8866978|20
GTACCAGCTCCAGCTTCTAC

>8867931|20
AACCGATTTGAAAATCAGCT

>8868633|20
TTGGTTCTTGCGAGGACCAA

>8868741|20
ATCTAAACCTTGCTTTACAT

>8869657|20
ATTTGGCTTTCAAAGCAAAT

>8869818|20
CTTGTTCATCAATGCACAAG

>8870008|20
TCTTTTTCAAGTGAAGAAGA

>8871828|20
CTTTCATGTCAACATCAAGG

>8871872|20
TTATTTGGACCTACAAATTA

>8873517|20
TGTCCGATGTGCACCGGACA

>8873737|20
GGTGAGCAGCTCTCCTCTCC

>8875855|20
AACACAAGTGGATTTATGTT

>8876260|20
TGTCCGGTGTGCACCGGACA

>8877602|20
GTAATGAAGAACTTCAACAC

>8877666|20
CCATATGACGTGACATACGG

>8878629|20
AAAAATTAGAGCCAATTTTT

>8878890|20
AAAAACCTTTAAATGTGTTT

>8879315|20
CCGGCACCGCTCGGTGCTCG

>8880398|20
GTCGCCTTGGACAAGGGCAC

>8882097|20
ATTTTACAATATTATAATAT

>8882131|20
TTCAATTTATTTAAGTCGAA

>8883483|20
TTGACCAGGCTCCTGGCGAA

>8884644|20
CCATGGCGTAGACGGCCTGG

>8885776|20
TTCTTGTCACTTGTCACGAA

>8886472|20
TTCTAGACTCCAGTACAGAA

>8886546|20
TTTCGTATTTTAAAATGAAA

>8887828|20
TCCCAAGACTTGTGTTTGGA

>8887836|20
CTTGTGTTTGGATACCCAAG

>8888494|20
GTCCGAGCCTAGCCTCGGAC

>8888667|20
AAAGGTGGCCTGACACCATT

>8888923|20
GCCCGACCCAGGGCTCGGAC

>8889035|20
GCCCGACCCAGGGCTCGGAC

>8889091|20
GCCCGACCCAGGGCTCGGAC

>8889147|20
GCCCGACCCAGGGCTCGGAC

>8890078|20
CCCGTCAAGCTCTAGATGGG

>8890409|20
CGACGGTGCCAGCACGCTCG

>8890781|20
TTCCGACTGTTCCGACGGAA

>8891678|20
CCGGCTGGCCTGCCAACTGG

>8891801|20
CTGGGACGACCTGGTCCAAG

>8891922|20
CGGTGATTCTCGAAGCAGCG

>8893337|20
CGGCATACCGAGGGATGTCG

>8896010|20
TGTCCGGTGTGCACCGGACA

>8896179|20
TGGGGCTATAAATACCCCAA

>8897590|20
GACCTTGGTGAACCAAGTGC

>8901989|20
ATTCTAACCAAGTTTGGAAT

>8902522|20
AAAGGACATGAATGTAATTT

>8903866|20
CTCCTCAAACTTTGGAGAAG

>8904169|20
CAAGAAGAATTTTTTGCTTG

>8905107|20
CGGATGTGCGTGCACCTTCG

>8907563|20
GGAGCAGCTGCAGCTTCTTC

>8907935|20
TCTCTTGTTCCAATAAAAGA

>8908010|20
TTCGGCCTCCGCAGGCCGAA

>8909343|20
AAAGGACATGAATGTAATTT

>8910625|20
ATTTTTTTTAAAAAAAACTT

>8911687|20
TGTCCGGTGTGCACCGGACA

>8911856|20
TAGGGCTATAAATACCCCAA

>8913550|20
GGCAGCAACAGGTCGCTCCC

>8913626|20
GGTGGGGCCAGGGCCACATC

>8914246|20
CTCGGCGTCCCGACTCCGGG

>8914308|20
CTGGCCTAACCTTAAGCCAG

>8914323|20
GCCAGGGCTGAAGCCGAGGC

>8916260|20
TTCGAAGGCTGGCCCTCGAA

>8916994|20
AGCGAGTGTTAACACTCCCT

>8917342|20
AAAGGTGGCCTGACACCATT

>8917394|20
GAAGTGACCGCAGTCACTTC

>8917598|20
GCCCGACCCAGGGCTCGGAC

>8917654|20
GCCCGACCCAGGGCTCGGAC

>8917766|20
GCCCGACCCAGGGCTCGGAC

>8918714|20
ACCGACTTGCTCATGTTGGT

>8919911|20
TGTCCGGTGTGCACCGGACA

>8920026|20
TGTCCGGTGTGCACCGGACA

>8922439|20
AAGAAATGAAATGCTTTCTT

>8924629|20
GAACAAGATCAACCTTCTTC

>8924830|20
ACTACTCGATCTCGATTAGT

>8927107|20
AATTTGAGTCAAAACAAATT

>8927554|20
TGTCCGGTGTGCACCGGACA

>8927669|20
TGTCCGGTGTGCACCGGACA

>8930162|20
TGGACACTGTCCGGTGCCCA

>8931048|20
TCGAGGGAGAACTCGGTCGA

>8931106|20
CAACCGGCTCAAGACTGTTG

>8931338|20
GAGGAATGAGTTGATTCCAC

>8931521|20
TAGATGTGACGTGACATTTA

>8932665|20
TTAATTTATTTATAAAGTTA

>8933335|20
TGGCCATCGCTCGCTCGCCA

>8933511|20
CTTGCCTTTAGACAGGCAGG

>8933803|20
TTTTTTTATTGATACAAAGA

>8934800|20
GGCCTAGGGGGCCTTAGGTC

>8934918|20
GAATCCACTTGAGTAGCTTC

>8936156|20
AAGTACTTGACCTAGTACTT

>8936338|20
ACTTCCCCCGGGGGGAACGT

>8937110|20
ATTTTTTTTTTAAAAAAAAT

>8937330|20
TGGAATTAAATTTTATTCTA

>8937338|20
AATTTTATTCTAATAAAAAT

>8937358|20
AATTTAGACACGTATCAATT

>8937518|20
GATACATTAAATCATTTATC

>8937617|20
AGTTACTTTATTAAGTAAAT

>8937918|20
GCGGCAGCCTTGGCAGGCGC

>8938476|20
ACTTTATTATATAATAGAGT

>8938524|20
ACAGAAGTAAATACGTTTGT

>8938749|20
ACCCTAAAAAATTTTAATGT

>8939939|20
AAATTCGGACGCCCGAATTT

>8940368|20
CTGTAGCCTGTAGGCTGCTG

>8940456|20
ACCTCGGGGCCCCGCGAGAT

>8940839|20
TTAATGGGTCTACCCACCAA

>8940887|20
TTAATGGGTCTACCCACCAA

>8941186|20
TTAGATTCTCTAGAAAATAA

>8941351|20
TTTGGATCTTTAGCTCCTAA

>8941602|20
TGGTTTGGATCTGAAAACCA

>8942091|20
TGTCGGAGCAAGGTCCGAAA

>8942278|20
AATTATTTTAGACAACAATT

>8942324|20
AAAATAATTTGAATTCTTGT

>8944985|20
TCGGCCACCGCGGAGGCCGA

>8945654|20
CCTCGTCCACATGTACGCGG

>8947492|20
TTATTGCCAAGTGGCTAGAA

>8948081|20
CGGACACTGTCCGGTGCCCG

>8948382|20
TGTCCGGTGCACACCGGACA

>8948998|20
ATTCTACAATTTTTTAAAAT

>8951023|20
ACTAATCGAGATCGAGTAGT

>8951858|20
TCACTTTGAGTTCAAACTCA

>8953211|20
AGAGGTGTCAGGCCACCTTT

>8953559|20
AGGGAGTGTTAGCACTCGCT

>8953643|20
GGGTGCGCGCGAGCGCACCC

>8954295|20
TTCGGGGGCCAGCCTTCGAA

>8954755|20
ACGGGTCACGGGTGCACCGT

>8955008|20
GCAACTGGCGTGCCGGTTGC

>8957507|20
GGCTTTGCCGAGGCTAGGCC

>8959980|20
TCTTTCGCCGAGGCGTGAGA

>8960771|20
CGACATCCCTCGGTATGCCG

>8960923|20
GGGACGGCCTTGACCGTCTC

>8962306|20
CTTGGACCAAGTCGTCCCAG

>8963922|20
TCTTCCACCACGCGGGAAGA

>8965403|20
AGAGGTGTCAGGCCACCTTT

>8969035|20
TTATTGCCAAGTGGCTAGAA

>8969624|20
CGGACACTGTCCGGTGCCCG

>8969728|20
TGTCCGGTGCACACCGGACA

>8969945|20
TGTCCGGTGCACACCGGACA

>8970980|20
TTAGACTTTCAAACTTCTAA

>8972970|20
CTCCTAAGTCTAATTTGGAG

>8973223|20
ATAACATGTAAATATGTCAT

>8974618|20
AATATCTTTCAAAAGATTCT

>8976705|20
CGACGGCCGCCCAGTCGTCG

>8977905|20
TTAGATTATAGATAATAGAA

>8977956|20
AACAGTAATGAATTAGTTTT

>8978080|20
AAAATATTATATTATATTTT

>8979397|20
AGGAACTGTGCGTAGTTCCT

>8979944|20
CGGACCCGGACCCGGGCCCG

>8980322|20
ACCATAGCATGTGCTCGGGT

>8980918|20
CGCATGTCGAGCGACGTGGG

>8981650|20
GACAATCTCTTGATCTTGTC

>8982800|20
CTGCCCGGAGGTTCGGGCCG

>8983628|20
ACGTGGGCCCGGGCCCCCAT

>8984654|20
AGGCTCGACGTGTCGAGGCT

>8985905|20
GACCGGGGGGTCCCTGGGTC

>8986704|20
GTCCGAGCCCTGGGTCGGGC

>8986816|20
GTCCGAGCCCTGGGTCGGGC

>8986872|20
GTCCGAGCCCTGGGTCGGGC

>8986928|20
GTCCGAGCCCTGGGTCGGGC

>8986984|20
GTCCGAGCCCTGGGTCGGGC

>8987040|20
GTCCGAGCCCTGGGTCGGGC

>8987096|20
GTCCGAGCCCTGGGTCGGGC

>8987296|20
AGAGGTGTCAGGCCACCTTT

>8987469|20
GTCCGAGGCTAGGCTCGGAC

>8987854|20
CTCGGGCACGAGTGCCCAAG

>8987985|20
CTGCGAGCCTGGGCTCGTTG

>8988217|20
TTGGCGGGCGGGCCCGTCGA

>8990157|20
CGTTGAGGCCTGCCCCACCG

>8990380|20
GGAGGTGAGCTCCCAGCTCC

>8990860|20
GAGTGCCATGCACGGCCCTC

>8991725|20
ACCGAGGCCTTGGCCTGGTT

>8991799|20
ATGGCCCCCGAGGAGGCCGT

>8991973|20
GAAGAGGCAGCCGCTTCTTC

>8994340|20
GCCTGGGTCCTGATCAAGGC

>8994589|20
ACCCGCCCATGTGGTGGGGT

>8995063|20
ACAGGCGCGTGCGCGACGGT

>8995362|20
CAAGGACTCAGGTTTCCTTG

>8995993|20
GTCCTAACGAGCGTTGGGCC

>8996534|20
AGGGACTGCAAGCAGCGCCT

>8997146|20
GAGGCCCCAGTTGGGGTGTC

>8997170|20
CCCCCTCCGGACGCTGGGGG

>8997219|20
CTCCGCCTGCTCTGGAGGAG

>9000690|20
CCCGGGCACGGGTGCCCAAG

>9000821|20
CTGCGAGCCTGGGCTCGTTG

>9001131|20
GTCCAAATCAGGATCCGGAC

>9001741|20
TTCTGTAAGAGCTTGAAGAA

>9002060|20
CAACATATATCTCTATCTTG

>9002944|20
GCCATGAACCGGTACAGGGC

>9003179|20
CGTTGAGGCCAGCCCCACCG

>9003886|20
GAGTGCCATGCACGGCCCTC

>9004568|20
CGTGCGTCCTCGCCCGCACG

>9005779|20
GACCGGGGGGTCCCTCGGCC

>9005789|20
TCCCTCGGCCCGACGAGTGA

>9006636|20
GTCCGAGCCCTGGGTCGGGC

>9006748|20
GTCCGAGCCCTGGGTCGGGC

>9006804|20
GTCCGAGCCCTGGGTCGGGC

>9006860|20
GTCCGAGCCCTGGGTCGGGC

>9006916|20
GTCCGAGCCCTGGGTCGGGC

>9007176|20
GAAGTGACGGCGGTCACTTC

>9007226|20
AAAGGTGTCAGGCCACCTTT

>9007399|20
GTCCGAGGCTAGGCTCGGGC

>9007574|20
AGGGAGTGTTAGCACTCGCT

>9007658|20
GGGTGCGCGCGAGCGCACCC

>9008308|20
TTCGGGGGCCAGCCTTCGAA

>9008741|20
CGTCGCGCGTGCGCGAGCCG

>9009034|20
GCATCCGGCGCGCCGGTTGC

>9010958|20
CGAGGCTAGGTCGAACCTCG

>9011629|20
GGCTTTGCCGAGGCGAGGCC

>9012269|20
CTCATTCGACATGGGATGAG

>9014006|20
AGGCACCAAGATAGGCGCCT

>9014123|20
TCTTTCGCCGAGGCGTGAGA

>9014913|20
CGACATCCCTTGGTATGCCG

>9016563|20
TGGACTAACTAGTTTGCCCA

>9016702|20
TGTCCGGTGTACACCAGACA

>9017077|20
TGTCCGGTGTGCACCGGACA

>9017226|20
TGGGGCTATAAATACCCCAA

>9018015|20
AGAAGGAGAAATCCTCTTCT

>9018128|20
GACGCGACGTCCGTCACTTC

>9018631|20
GACCTTGGTGAACCAAGTGC

>9019382|20
GAGAAGAAGATGTTCTCCTC

>9021782|20
ATTCTAAACAAGTTTGGGAT

>9022302|20
TAACCAAGGTCCCTTTGCTA

>9022628|20
TTTTCAAGTCTATTTCAAAA

>9023468|20
TGGACTAACTAGTTTGCCCA

>9023731|20
TGTCCGGTGTACACCGAACA

>9023985|20
TGTCCGGTGTGCACCGGACA

>9024134|20
TGGGGCTATAAATACCCCAA

>9028325|20
TTCTCCTCATATGAGAAAAA

>9028984|20
AGAAACCTTAAAGGGATTCT

>9030270|20
ATTCTAAACAAGTTTGGGAT

>9031421|20
TTTCAATTGGTCAATTTCAA

>9031854|20
GCGCACTGTCTACAGCACGC

>9031919|20
CGGGGTCGCCTGCGACATCG

>9034000|20
TTCCAGTACGGGTACTGCTA

>9034943|20
ATGAAGAAAAATATTTTCAT

>9035156|20
GTTTCTAAGACCTTGAAAAC

>9035391|20
TTTTATAAATTTTGATCAAA

>9035521|20
TAAAATATACTTATTTTTAA

>9035617|20
ATCTAAATTTAAATCTGGAT

>9036125|20
ACCCCACCACATGGGCGGGT

>9036682|20
GCCCGACCCAGGGCTCGGAC

>9036738|20
GCCCGACCCAGGGCTCGGAC

>9036794|20
GCCCGACCCAGGGCTCGGAC

>9036850|20
GCCCGACCCAGGGCTCGGAC

>9036906|20
GCCCGACCCAGGGCTCGGAC

>9037018|20
GCCCGACCCAGGGCTCGGAC

>9037074|20
GCCCGACCCAGGGCTCGGAC

>9037240|20
CTTCGGAGGAGCCTCCCACG

>9037931|20
GCCCGAGGGACCCCCCGGTC

>9038010|20
CCCATCAAGCTCCAGATGGG

>9038689|20
ACCCCAACATCTGTTGGGAT

>9038959|20
CGGGGGGTCACGACCCACAG

>9040564|20
GCTAAGTGTGAACATTTTGC

>9045307|20
GGCCGCGTAGGTGCGGGGCC

>9045969|20
CGCACTTTCCTGAGAGTTCG

>9046981|20
CATTATGGATGTCCTTAAAG

>9048268|20
CTGGTTCAGTTCAGATCCAG

>9048659|20
TAAAACAGGTGCTCGTTTTA

>9048978|20
ATTACTTCTAAAGTAGGAAT

>9050105|20
TTCTTATTTTGACATAATAA

>9050277|20
GTCACACATACAAGTGTCAC

>9051402|20
AGAACTACTGGAGTTGCTCT

>9051446|20
CCATTTTAGTTCAAAAATTG

>9051874|20
TTCTGTTACCAGTAGCAGCA

>9053119|20
ATATTTGTATGTATATATAT

>9053405|20
ATTTTTTTCAAGAAAAAATT

>9056144|20
TAATAGTTATATAAATTTTA

>9056851|20
GTTCACGCGTCCGCGGGAGC

>9056970|20
CCGCGCGCCACGTCGCGCGG

>9057289|20
GGCGCGGCCGTGGCGGCGGC

>9057328|20
GCCGTCGTCGCGGCGGCGGC

>9057373|20
GCCGCGGCGGCCACCGTGGC

>9057392|20
CGCCGCCGCCCGCGTCGGCG

>9057403|20
GCGTCGGCGCCCGCCCCCGC

>9059256|20
AACTTCACGTGCGTGGAGAT

>9060133|20
ATGTAAAAAGTTTATTATAT

>9060940|20
CGGGCCGGTTTAAAGGCCCG

>9064178|20
GTGTTTTATGTATAAATCTC

>9065346|20
ATTAGAATATTTAATCTATT

>9067983|20
GTCGCTGCGCACGCTGGGAC

>9068397|20
GTTGCATGCTTGTATGCAGC

>9069098|20
TCTATGAAAAATTTCTCAGA

>9069946|20
GATTTGTAAGTTGCCAAATC

>9070395|20
TCAACAGGATTTGCTGCTGA

>9071419|20
ACAGTAATAAATATAAATGT

>9071563|20
AAAAAGGTGACCGCCTTTAT

>9071995|20
GCAAAGTAAACTTACAGTGC

>9072845|20
TAGGGCAAACCTTGGCTCTA

>9073096|20
ATAGTGCAAAATTGAACTAT

>9073312|20
ATTTATTTGGTCTCATAAAT

>9073384|20
AAATGTCAATGTGGTCATTT

>9075301|20
TTTATATATATATACACAAA

>9076548|20
CCGTGCAAGGTCTCGAACGG

>9076779|20
GTTTAACCTGGAGTTGAAAC

>9077012|20
TGGTATTGTCCACAATTACA

>9078488|20
AGGCCCTTGTGCTAGGGACT

>9078793|20
ATGGATACCCCGGTGTGCAT

>9079570|20
GCTGAGGTGGTCGCCTCCGC

>9080934|20
CCATCTGCATTTGATGATGG

>9081844|20
TGACCCTAGGGCGAGGTTCA

>9083097|20
GCAGGGGAAGCTTCCCTGGC

>9086861|20
TTTTGAAGTAAACTTCAGAA

>9088166|20
CGTGGATACCTGAATCCGCG

>9089088|20
AACTAAAATATCTTATAGTT

>9090906|20
TTGTATCAGAACTCAAACAA

>9090960|20
CCCTGACACAAGTGTCATGG

>9092395|20
AAATTGAATCAAAACAATTT

>9092960|20
TGTCCGGTGTGCACCGGACA

>9094433|20
TGACTTAGCGTGCTTTGTCA

>9094514|20
CATTTTTTTAAAAAAATCTG

>9095179|20
TAGGTCATGTTCATCACCAA

>9095254|20
GTTAATCTACATAGATGTAC

>9095473|20
CTGGAAGCGGTCGCTTTTAG

>9096472|20
GGTGGTGCTGAAGCAGCAGC

>9096828|20
TGAATTGGTTCACCACTACA

>9097150|20
AAAACAATATCTATGCTTTT

>9098627|20
TAGGTCATGTTCATCACCAA

>9098918|20
CTGGAAGCGGTCGCTTTTAG

>9099229|20
TGCACCCAATGTTGTGTGGA

>9100324|20
TGTCCGGTGCACACCGGACA

>9101001|20
GTTTGTTTTTGAAATCAAAC

>9101004|20
TGTTTTTGAAATCAAACTCA

>9104344|20
ATTTGTTAGACCTGACACAT

>9104370|20
CCTTTAGAAGTTTGTGAAGG

>9105538|20
TAGCAATTAACTCATTGTTA

>9106179|20
ATCTTGAAGCGCTTGATGAT

>9108271|20
CCTCTGTGGCTCAATAGAGG

>9110484|20
AAATTTAAACTTTTCATTTT

>9112497|20
AGAAGAAGATTTTTCCTTCT

>9113286|20
TTGGGGTATTTATAGCCCCA

>9113454|20
TGTCCGGTGCACACCGGACA

>9113861|20
AACCAGAGGTGCCTTCGGTT

>9113966|20
TGGGCAAACTGGTTAGTCCA

>9116029|20
GACTAATGATATTATTGGTC

>9116492|20
TCTATAAACCAGTTTCTAGA

>9116943|20
TTTGAATATAGATATAAAAA

>9117060|20
AATCCAAAACATTTTGAGTT

>9117167|20
TATATCTAATTTTTGGTATA

>9117213|20
TTAATTAAACTTTAAAGTAA

>9117454|20
ATGTATATATATATATATAT

>9117547|20
TGTAAAGTTAAAAATATACA

>9119015|20
CATGGTCTCGAGAGGCCGTG

>9119139|20
ATGGCGCCGCACGGCAGCAT

>9119425|20
TCAAACTTATAAAATTTTGA

>9119449|20
AAATAACTATTTCGTTATTT

>9119562|20
AAAACATTGGTCAAAGTTAT

>9120138|20
TACTTTATTTTAATCCAGTA

>9120229|20
CTTAAACTTCAAAGTATTAG

>9121913|20
GTAGAATGAACTCATTCCTC

>9122559|20
TTTTTTTTTTCAAAAATGAA

>9124453|20
CTCTACGCGGACGAGGAGAG

>9125066|20
CACCCGCGCAGGCGCAGGTG

>9125164|20
GCAGCGACGTCCAACGCTGC

>9126192|20
GAAAAATTAGTTTATTTTTC

>9126204|20
TATTTTTCCATAGGAAAATA

>9126372|20
TAGCTAAATTTAAATAGCTA

>9126653|20
GACAAGCTATTTAGCTAGTC

>9127821|20
TCATTCAAATTTTTTAACGA

>9128222|20
AGTTCTAGTGGAGTAGAGCT

>9128325|20
CGCCTCGCCTGGGCGGGGCG

>9129114|20
TGACTCCTGAACAGGAGAAA

>9129336|20
TTGTTGAGCAAGCTCATGAA

>9130073|20
CCCTTCTGTGTAGAGATGGG

>9131315|20
AAATAATTAAATAATTACAT

>9133253|20
GCGCCACCGCACGGCGGAGC

>9134040|20
ATTCGAATTTAAATTCGTAT

>9134114|20
ATATAATTTAGACATGATAT

>9134582|20
GCAGAAGCATTTGCATCTCC

>9134588|20
GCATTTGCATCTCCAGATGC

>9134591|20
TTTGCATCTCCAGATGCAGA

>9134904|20
ATGTAAAGACATCTTTTCTT

>9136968|20
AAAATAAATTTATTTTTTTT

>9137262|20
TAAATATACTTGTATATATA

>9138031|20
TTGTGGCAGAACAGCCCCAA

>9138403|20
AAAGCACATTTATGTGGGTT

>9138515|20
CAATGTAGACTTCCACAATG

>9139125|20
GGGTCTTGTTTACAAAAGCC

>9139614|20
CAGGCCGATACATCAGCATG

>9141129|20
AAAGGTGTCAGGCCACCTTT

>9142583|20
TGTTTGGGGTGCCCCAAGCA

>9143755|20
AGGCCAAAGCTCTTTGGTGT

>9143866|20
CTGCCAAATGAATTTGGAAG

>9145093|20
CGGACACTGTCCGGTGCCCG

>9145176|20
TGTCCGGTGCACACCGGACA

>9148029|20
ACTAATCTCGAGCGAGTAGT

>9150354|20
AAGAAAGCATTTCATTTCTT

>9152629|20
CTACACTTTTTAATGTGAAG

>9152916|20
CTTTTGATATGTATCATCAG

>9155905|20
AAATTCTTTTCAAAGTCTTT

>9156619|20
AGTGTGATGCTCATGACAGT

>9157314|20
TTTTCAATCAAGCTTAAAAA

>9157718|20
ACCTTATTGTCCAAGTAGGT

>9158099|20
ATTCTAATGGACATGAGCAT

>9158770|20
CTTATTCTTTTAAGAACATG

>9161720|20
TGTCCGGTGCACGCCGGACA

>9162664|20
GCATCCCATAAAGGGGTTGC

>9162933|20
GTCGCCCGATGTCGGATGAC

>9163115|20
ACCGGCCATTGAGGGCCGAT

>9163395|20
CTTGGGCCGGACGGTCCGAG

>9163532|20
CTCGTCCCCTGGGGGAAAAG

>9163892|20
GAGGAGGTCTAGACCTTTTC

>9163979|20
CCGAGTTAATCTAATCTCGG

>9166152|20
AGGTCTAATTTAATAGATCT

>9166449|20
GTCCATGCGTGCGCAGGGGC

>9166822|20
GCTCTGCGCACGCGCGGACC

>9167332|20
CGGCAAAGGATTCTTTGTCG

>9167568|20
CGGCAAAGAGGTTTTTGCCG

>9167834|20
TTATATTTATTTTGATATAA

>9167837|20
TATTTATTTTGATATAAACA

>9168149|20
TAATTTTAATTTAAAAATAA

>9168152|20
TTTTAATTTAAAAATAAATA

>9168593|20
GGCCACGGCGCGCCGTGATC

>9168604|20
GCCGTGATCGTGACCCCGGC

>9171308|20
AAAGGTGTCAGGCCACCTTT

>9171657|20
AGGGAGTGTTAGCACTCGCT

>9171739|20
GTGGGTGCGCGCGAACGCAC

>9172392|20
TTCGGGGGCCAGCCTTCGAA

>9172846|20
ACGGGTCACGGGTGCACCGT

>9172982|20
GTCGCTTTGACCAACGCGCC

>9173099|20
GCAACTGGCGCGCCGGTTGC

>9173380|20
AGACTCAGCCCGCGGCGTCT

>9174521|20
GGCTTTGCCGAGGCTAGGCC

>9176973|20
TCTTTCGCCGAGGCGTGAGA

>9177764|20
CGACATCCCTCGGTATGCCG

>9179299|20
CTTGGACCAAGTCGTCCCAG

>9180401|20
ATCCCAACAGATGCTGGGAT

>9180774|20
ACGTCCGGCGTGCCGTCCGT

>9182401|20
AAAGGTGTCAGGCCACCTTT

>9183969|20
CCTACTCGATCTCGGTTAGG

>9184256|20
ACTTGGTCAAATGAACAAGT

>9185991|20
TTAAAAGGATCTCCTTGCAA

>9186057|20
GACTGCTCTCTAAAGCAGGC

>9186183|20
GCTTTCTTTGGAAAGGAAAC

>9187858|20
TAAATTATGGTCAGAATTTA

>9189075|20
TTTTAGTCTAGAGACTAAAA

>9189795|20
AGCATTAGCCAGCTATTGTT

>9190054|20
ACCATTAGCCAGCTATTGTT

>9190228|20
CGGAATTTTCTAAAAATCTG

>9190343|20
TATGAAGGAAATACTTCACA

>9190496|20
CAGGGCAGGGTCATGCCTTG

>9193858|20
ATTTCCAATTGATTGCCAAT

>9194591|20
TCTTAAAATTGATTTTGAAA

>9195452|20
TACAAAATAAATGTTTTCTA

>9195475|20
AAATGGTTATTTAAGCTTTT

>9196131|20
TGAACTTCGAACGAAGGTCA

>9197082|20
AAAAATTCCAAGAAATTTAT

>9199513|20
TCTTGAAACAAGTCTGAAGA

>9199604|20
AACCGATGCGTGCAGCGGCT

>9200152|20
AGAAACTTATGTAAATTTGT

>9201353|20
GTGTTATGGCTCCACATCAC

>9203383|20
TTTAGACCAGCCTGTCTAAA

>9204080|20
TTGGGGTATTTATAGCCCCA

>9204247|20
TGTCCGGTGCACACCGGACA

>9204948|20
TCTCCCCCTAAAGATGGAGA

>9205905|20
ATTCCAAACTTGCTTAGAAT

>9210299|20
GCACTTGGTTCACCAAGGTC

>9210948|20
AGAAGAAGATTTCTTCTCCT

>9211703|20
TTGGGGTATTTATAGCCCCA

>9211870|20
TGTCCGGTGCACACCGGACA

>9212238|20
TCTGGTGCGCCCAGACCAGA

>9212356|20
TGGGCAAACTAGTTAGCCCA

>9213373|20
GCATGGTGATCTTACCAAGC

>9213774|20
GCTTGGTTCTTGAACGAAGC

>9213947|20
TGAACTTCGGACGAAGGTCA

>9216256|20
GCTGTTGTTTCACCACCAGC

>9216895|20
AGCCGGCAGCTCTTCCCGCT

>9218291|20
TGATGGAATGGAACCCATCA

>9219201|20
AAAGGAGAAGCTTCTCGTTT

>9219506|20
CAATTTTTGAACTAAAATGG

>9220566|20
TATATCACGACCTTGATATA

>9222835|20
GAGAAATTAACTTATTCCTC

>9223587|20
CTTGCTCAAGATTGGGCCAG

>9224540|20
GAAAGGGCTAGAGCTATTTC

>9226207|20
TCAGTGAGCAAGATCACTGA

>9226230|20
TAAGCAACAAATGTTGCACA

>9226632|20
AATCAACACTTGGCTTGATT

>9227097|20
AAGAGATCCATGCATCTCTT

>9228591|20
ACTGAACTATTTATTTCAGT

>9229359|20
CAAATTGCATTTGCACTTTG

>9229740|20
TTGATAGAAAGTTCCATAAA

>9229857|20
ACGATGACATCTGTCAAAGT

>9232543|20
ACTTCTGGTAGATCAGAGGT

>9232695|20
AGAGTCAATTCAGTGACTAT

>9233210|20
CGATATATAAATATATAATG

>9233425|20
CAATTATGGCTCGGTAATTG

>9234527|20
TACCTGTCGGGCGACATGAA

>9237383|20
ACTAGTCCCAGGAGGCTAGT

>9238745|20
AATAATTTATTTAAACTATT

>9238761|20
TATTTTTGGTGCATAAAATA

>9238834|20
GAAAAAGGATTTCCTTTCCC

>9238886|20
GCGCGGGCGCTCGCGCGAGC

>9238887|20
CGCGGGCGCTCGCGCGAGCG

>9241434|20
CTTGAGTAGGACTTCTCAGG

>9242708|20
GATCGAAGAGGTCGTCAATC

>9243730|20
TGACTCTGCTGGCTGAATCA

>9245760|20
ACTAGTCCCAGGAGGCTAGT

>9246625|20
AGAGGAACGATCCTTCCGCT

>9247122|20
AATAATTTATTTAAACTATT

>9247138|20
TATTTTTGGTGCATAAAATA

>9247211|20
GAAAAAGGATTTCCTTTCCC

>9247263|20
GCGCGGGCGCTCGCGCGAGC

>9247264|20
CGCGGGCGCTCGCGCGAGCG

>9248744|20
CAATTACCGAGCCATAATTG

>9250111|20
ACAAATATTTGACTATTGGT

>9250735|20
CCACAACTAGATGATTGTGG

>9250795|20
TAGGGGGATGAATGCCCATA

>9252308|20
ACTTTGACAGATGTCATCGT

>9252425|20
TTTATGGAACTTTCTATCAA

>9252600|20
ATATACTTCCAGAAGAAGAT

>9252805|20
CAAAGTGCAAATGCAATTTG

>9252924|20
GTAACCCTAGTTAGGGTTAC

>9253201|20
GCTGCGCCTGGAGCCGCACC

>9253217|20
CACCCGTGCTCGCACGGGAG

>9253994|20
AAATTTATTAAAATACATGT

>9255239|20
TGGACTAACTAGTTTGCCCA

>9255377|20
TGTCCGGTGTGCACCGGACA

>9255481|20
TGTCCGGTGTGCACCGGACA

>9255734|20
TGTCCGGTGTGCACCGGACA

>9255882|20
TGGGGCTATAAATACCCCAA

>9256642|20
AGGAGAAGAAATCTTCTTCT

>9259288|20
TTCTCCTCATATGAGAAAAA

>9259947|20
AGAGACCTTAAAAGGATTCT

>9263361|20
TGGACTAACTAGTTTGCCCA

>9263499|20
TGTCCGGTGTGCACCGGACA

>9263603|20
TGTCCGGTGTGCACCGGACA

>9263856|20
TGTCCGGTGTGCACCGGACA

>9264023|20
TGGGGCTATAAATACCCCAA

>9265195|20
TTCATAACAATTGTTATAAA

>9267055|20
GTAGGGGCTTTAGCTCCTCC

>9267074|20
CTGTTTCTTTCAAAAAATAG

>9267093|20
GTGGGGGTTTTAGCCCCCTC

>9267441|20
TTTAGTTTTGTAAAACCAAA

>9267827|20
AAATTCAAATCTTGGAATTT

>9267864|20
ATTCAAAATGAATTTCAAAT

>9267870|20
AATGAATTTCAAATTTCATT

>9268722|20
GATCGTTCGTTCGTGCGATC

>9269184|20
AAGTTGAGCACGTTTAACTT

>9271645|20
TGGGGGTATTTATAGCCCCA

>9272853|20
CATTAATTTAAAAATTTAGG

>9273974|20
ATTCCAAACTTGGTTAGAAT

>9276362|20
TTTTTCTCATATGAGGAGAA

>9278224|20
TCCCGATTACTTCCTCGGGA

>9278229|20
ATTACTTCCTCGGGAGTCAT

>9278984|20
AGAAGAAGATTTCTCCTTCT

>9279770|20
TGGGGGTATTTATAGCCCCA

>9280611|20
CGCGGGTATCCATACCCACG

>9280908|20
TTAATTCAATATTGCAATAA

>9281230|20
TCAAAAGAAAATGCTTTTCA

>9281477|20
TCCAAACCCCAGGGTTATGA

>9282150|20
GTAAGAGTTACAACTGTTCC

>9282346|20
ACTAGCCTCCTGGGACTAGT

>9284223|20
AAACTCTATATATAGAGAAT

>9284525|20
CTGCGAGGAGATCCTCGGGG

>9285418|20
AGGTGTAATTCATCACATCT

>9286485|20
GTCCGAGCCCCGGGTCGGGC

>9286860|20
GAAGTGACTGCGGTCACTTC

>9287084|20
GCCCGAGGCTGGGCTTGGGC

>9287258|20
AGGGAGTGTTAATACTCGCT

>9287994|20
TTCGGGGGCCAGCCTACGAA

>9289549|20
AGGATGCAACATTTCGTCCT

>9291121|20
ATCTTTTCCGAGGAAAATTT

>9292343|20
AGCGGTGGATATGCATCGCT

>9292745|20
CGTGGTTGAGCTCGAGCACG

>9293537|20
GCCTTCAGGTTCCCGAGGGC

>9293687|20
CCTTTCAAGTCCTTGATGGG

>9295950|20
CTTGGACCAGATCGTCCCAG

>9296065|20
CGTTCCACCCAGGTGGCAGG

>9297010|20
GTCATGAAGTCCTGCATGGC

>9297145|20
CCGTACCCTGGAGGGTTTGG

>9297394|20
TAGAAGACTCCAGCATTCTA

>9297494|20
ACATCTGCAAGTGCATCTGT

>9298212|20
AGCTCCGAAAATTTGGGGCT

>9298237|20
CCAAACCACATGTAGTTTAG

>9298293|20
ATCTTAATACCTATTTATAT

>9300730|20
ATTTCCATTCAATTGCAAAT

>9301221|20
ACTGACATTGCAATGTGGGT

>9304279|20
TTGGTAGAGTGCTCTAGCAA

>9304474|20
AGACTGTATCCATGCAGTCT

>9306001|20
CTGCGCTGCCTGCCGAGCAG

>9307261|20
TGTGTTGTGTCCACTCCACA

>9307262|20
GTGTTGTGTCCACTCCACAC

>9308584|20
GGCTGCCCAGGTGGGGAGGC

>9308699|20
GTGCCGAGCACGCCCGGCCC

>9308716|20
CCCGCCCGTCCACGGGGAGG

>9308840|20
GTACGGATCTATATCCGTAC

>9308980|20
ATTTTTTAGCACCAAACAAT

>9310910|20
GGTGCGCGCACGCGCGTGCC

>9312288|20
CGTTATCAGCACTGCTCACG

>9312697|20
CATCGCCATTCACGGCCATG

>9313260|20
CCGGCAGCGGGCGCTGCCCG

>9313720|20
GTTCTAACTTGAGTTAGGGC

>9313741|20
TCTAAATTTGCATATTTAGA

>9314011|20
TAAATTCTTTATAGAGTTTA

>9315277|20
GTGTAAATCATGATTTAGAC

>9315456|20
TTTGAGTGTAAAAACTCATA

>9315468|20
AACTCATATGAATTTGAGTT

>9315793|20
AGGATGTGTTGATATATCCT

>9316190|20
CCATTACATAGATGGTATGG

>9317500|20
TGGATACAAGTTTGTTTTCA

>9317513|20
GTTTTCATGGACTTGGAAAC

>9317692|20
ACAACATGTGCATATGTGGT

>9318213|20
TCTTGGATATCTATAGAAGA

>9318444|20
TGTTGTTTAGATGAAAAACA

>9318639|20
TCATTCAAAGTTTTTAACGA

>9319698|20
TGTATACACTTGTATATAAA

>9320001|20
CAGAGCGGCGTGCCACTATG

>9320779|20
CACATTCCATTTGAGATGTG

>9320900|20
TTATTTTCCTTGGGATATAA

>9321655|20
TAATAATATAGAAATTACTA

>9322756|20
CCAATTTAGGGCTAGTTTGG

>9322813|20
GAAAAATGAACTAATTTTCC

>9322824|20
TAATTTTCCTTGGGAAAATA

>9323316|20
AAGTTTGGTGGATTAAACTT

>9323697|20
TATAATGATTTATGATTATA

>9324269|20
GCCCGACCCAGGGCTCGGAC

>9324325|20
GCCCGACCCAGGGCTCGGAC

>9324381|20
GTCCGACCCAGGGCTCGGAC

>9324437|20
GCCCGACCCAGGGCTCGGAC

>9324493|20
GCCCGACCCAGGGCTCGGAC

>9326400|20
TGAGCTTCGGACGAAGGTCA

>9328008|20
TTCGGCCTTCGGAGGCCGAA

>9328678|20
TTTTGTTACCAGAAACGAAA

>9330062|20
TCCTTTGAAGATACAAAAGA

>9331475|20
GTCAATAGATGTGTTTTGAC

>9332260|20
CTTCGGACATATGCCTGAAG

>9333177|20
TGAGCTTCGGACGAAGGTCA

>9334832|20
CTGGGACGACCTAGTCCAAG

>9334953|20
CGGTGATTCTCGAAGCAGCG

>9336368|20
CGGCATACCGAGGGATGTCG

>9337159|20
TCTCACGCCTCGGCGAAAGA

>9337213|20
AGTGCTTCACTTGAACCCCT

>9337276|20
AGGCGCCTATCTTGGTGCCT

>9337692|20
GTCGACACCCAGCTGCCGAC

>9339678|20
GGCCTCGCCTCGGCAAAGCC

>9340346|20
CGAGGTCCGACCGAGCCTCG

>9341073|20
TTCTGCTCCGGGGGGCCGAA

>9341099|20
CAGCACTGACCTCAGGGCGG

>9341262|20
CGGCGCCGCGAGCGGCTCCG

>9341271|20
GAGCGGCTCCGAAGCCACTC

>9341497|20
AAGCTGGAGCTCACCATCTT

>9342558|20
GATCCTTCCCCGGAAGGAAC

>9343410|20
GGGTGCGCTCGCGCGCACCC

>9343494|20
AGCGAGTGCTAACACTCCCT

>9344263|20
TGTCCGGTGTGCACCGGACA

>9344430|20
TGGGGCTATAAATACCCCAA

>9344746|20
ACTCGATCCGTGGATCGTTT

>9347016|20
TATTTCCAATCTTAGAGATA

>9347151|20
TCATGATCACATGATCTTAA

>9347843|20
TTCTCCTCATATGAGAAAAA

>9351286|20
AAAGCACTTCAAAGGGCTCT

>9352416|20
TGTCCGGTGTGCACCGGACA

>9352583|20
TGGGGCTATAAATACCCCAA

>9352900|20
ACTCGATCCGTGGATCGTTT

>9353310|20
AAAGGTGGCCTGACACCTTT

>9353506|20
GCCCGACCCAGGGCTCGGAC

>9353562|20
GCCCGACCCAGGGCTCGGAC

>9353618|20
GTCCGACCCAGGGCTCGGAC

>9353674|20
GTCCGACCCAGGGCTCGGAC

>9354807|20
AACAATCAGGCTTGATTGGT

>9354852|20
AGACTGGAGGTCTCAAGTTT

>9354859|20
AGGTCTCAAGTTTGATTCCT

>9355119|20
GCAGCATGCATGCATGCGAC

>9355206|20
GGGGCACACACGTGTGCGGC

>9356518|20
CAAGATGCCCAGGCAACATG

>9357051|20
ATGTTTGAGACCTCAAGTAT

>9357248|20
CACTTTTAGCTCTTAAAGAG

>9358121|20
TCTTTTATATTTATAAGTGA

>9358139|20
GAGGAGGTCTGGACCTATTC

>9358540|20
ATCTACTTTAAAGAGTAGCT

>9359054|20
GGTACCGAGTCCTCGTTAGC

>9359550|20
TGATTTGTACCTACAAACCA

>9360382|20
GGCTTCCTCGGGAAGGAGCC

>9361515|20
GTGACATCAAATTATTTCAC

>9361914|20
TATTCATTTGAAAAGTAATA

>9363773|20
TTCATCAGATATCAGATTAA

>9364026|20
GAAACATGGTTCAAAGTTTC

>9364239|20
GTGCTGGTGCACACCACCAC

>9366137|20
ACGATGACATTTGTCAAAGT

>9366177|20
ACACATCCTTCAAGATATGT

>9367195|20
TCTAGAATACATGTTCTACA

>9367540|20
CGGACAGTGAACAGTGTCTG

>9367652|20
GGCGCACCGGACAGTGCGCC

>9369148|20
AATCCTACTAAAGTACAATT

>9370366|20
AAATTAATGAGCATGAAATT

>9370387|20
AAAATGAAAAGTTTAAATTT

>9370605|20
AAGATAAGAAATCTCATTTT

>9370635|20
ATGCTTTTATGTATAAGAAT

>9372011|20
CTCAATCCATGTTGATTGGG

>9372329|20
CCTCTATTGAGCCATACAGG

>9374473|20
AAAGTCTTTGAAAAGATTTT

>9374784|20
TCTAGAATACATGTTCTACA

>9375293|20
GAGGGCTATAAATACCCCCC

>9375568|20
TTTTTTTTCGGGGAAAATAA

>9376641|20
AATATTTTAAATAGAAAATT

>9377477|20
AATGGTTAAGGTAAAACATT

>9378180|20
AAATCATTTTGAATTAATTT

>9379528|20
TTTGAATCTTCAAATTCCAA

>9379742|20
ATACATATATTTATAGATAT

>9379743|20
TACATATATTTATAGATATA

>9379796|20
TAACCTCAACCTCGAGATTA

>9381060|20
TTTACCTTTTGAAAGGGAAA

>9381941|20
GAACAGTGCGTGGACAGTTC

>9383321|20
TAGACTTGAATTTAATTCTA

>9384408|20
TCAACTTAAACTTCAGCTGA

>9384550|20
CAGAAAAATACATATTTCAG

>9385057|20
AAATAATTAAATAATTACAT

>9386429|20
TGACTTTTATGTAAAAACCA

>9386887|20
CGACCGATCAGGATCGGACG

>9387945|20
AATATTTATTCAAATATATT

>9388627|20
AAATAATTAAATAATTACAT

>9390207|20
TCATAGATTTTAAGTTATGA

>9390883|20
ATCATCTAGTGCTAAATAAT

>9391917|20
TTTTCATTGAACATTCAAAA

>9392064|20
TAATCTTCATCTGATGATAA

>9392339|20
TTCTATAGGGTCTTTTAGAA

>9393112|20
GGGTGCCAGCTCAGGCAGCC

>9394146|20
TATTTCATTATAAAGAAATA

>9395629|20
CCTGCCGCGCACGCCGCATG

>9396397|20
ACGATGCAGACCTACATCGT

>9397024|20
ACCGCGGCGGGCGCGGCCGT

>9397435|20
GAGTCCATGTCCATGTACCC

>9398188|20
GCGGGGCACGTGAGCCCCGC

>9398266|20
CTGTGCACGCTCGGGTACAG

>9398836|20
GGGAATTTATTTTTATTCCC

>9398985|20
CTGCACTGTTCAGAGTGGAG

>9399892|20
ACATCGGTTACAAACTATGT

>9400413|20
TCACATGGCATGGCATATGA

>9400640|20
AAGTTAAGCGTGCTTGGCTT

>9401140|20
CTCGCCTCGCCCGAGCCAAG

>9401148|20
GCCCGAGCCAAGCCTCGGGC

>9401200|20
GCCCGAGGGCCCCCTCAAGC

>9401519|20
GCCCGACCCAGGGCTCGGAC

>9401874|20
GGCGTCCCATCTGGCTCGCC

>9404033|20
CCCGAACCATCTGGTCCGCG

>9404164|20
CTGGCTGGCCTGCCAGCTGG

>9404172|20
CCTGCCAGCTGGGTGGCACG

>9404325|20
AGGACACATACATGCGCCCT

>9405670|20
GAGACGGTCAAGTCCGTCCC

>9406550|20
CCCATCAAGGACTTGAAAGG

>9406614|20
TCTCGCGCCTCGGCGAAAGA

>9407649|20
GTCTCGGCCTTGCCCGAGGC

>9409106|20
AGAAGGGGTGAACCCCCTCT

>9409132|20
AAATTTTCCTCGGAAAAAGT

>9409968|20
GCAGGAGGTAGAGCTCCGGC

>9410905|20
GCGAGAGAGCCCTCTCCCAC

>9411471|20
TTCGTAGGCTGGCCCCCGAA

>9412210|20
AGCGAGTATCAACACTCCCT

>9412377|20
CTCGCCTCGCCCGAGCCCAG

>9412385|20
GCCCGAGCCCAGCCTCGGGC

>9412437|20
GCCCGAGGGCCCCCTCAAGC

>9412609|20
GAAGTGACCGCAGTCACTTC

>9413106|20
GGCGTCCCATCTGGCTCGCC

>9413637|20
CGACGACAATTTACTCGTCG

>9413714|20
TCCACCAAAGTTTTGGAGTA

>9416080|20
CTGGCCGATAAATGCGCCAG

>9416107|20
GAGGGCCGTGCATGGCACTC

>9416206|20
CACGACTACCAGAAGTCGCG

>9417654|20
TGAAGCTGTGTACAGATCCA

>9417856|20
ATAGTACTCTTGAGTACCTT

>9418241|20
CGTCGCCCGTGCGGTGGACG

>9418994|20
ATGGGGGCCAGGCCCCACAT

>9421010|20
ACCTTTATGTTCATAAATCT

>9421046|20
GAAACACCAACTAGTGATTC

>9421791|20
TCATCGAGAAATCTCTATAA

>9422800|20
CCCTTTATATAGATGAAGGG

>9423112|20
TACCCGCGTGCCCGCGGGTA

>9423937|20
CCCGTTGGGTACCCATCAGG

>9424100|20
ATATTGATTAAAATGAAAAT

>9424386|20
TCTCAGCAGCTCTACTGCGA

>9425577|20
GCTCAGGCAAGTGCGTGGGC

>9426641|20
CGCGCGCACAGGCGCGCACG

>9427227|20
TGTCTGTAAAATTACGCACA

>9427374|20
ACACACTAAAATTTGTATGT

>9427384|20
ATTTGTATGTGCATTGAAAT

>9428381|20
AGCCCGTATAAAAGCGGGCT

>9428631|20
CGGCCGCGCGGGCGTGGCCG

>9429591|20
TAATAATGTCTAAATTATAA

>9429644|20
CGATATGTTTAGAGATATCG

>9430291|20
ACGAGCTCGAGCTGGCTCGT

>9430976|20
TACGCTTAGATCAAAGTGTA

>9431076|20
GTCCGGCCCGTGGCCCGTAC

>9432793|20
GACGGTGTCCTGCCTCCGTC

>9433183|20
CCGGTGGGGGGCCCCCGCGG

>9433691|20
ATAAAGTGCGAGTCCTTTAT

>9433852|20
CGTTGGAGCCAGCGCCAAGG

>9435952|20
TTGCTTATCTGGGTATGCAA

>9437320|20
ATGAGGTTGCACAACGTAAT

>9438760|20
GCCGTTGAAGATTCCACGTC

>9439431|20
AAATAATGCTAACATTATTT

>9439533|20
GGGTTGTGCTGGCCCAAGCC

>9439838|20
GAGAAAATGAACAATTTCCC

>9440194|20
TGGCACCGAGCTCGGCGCCA

>9440475|20
CACCCTGTTCAAACAGAGTG

>9440514|20
TTTTTTATTAAACTACAAAA

>9441801|20
TAAATAAGTTACTTTATTTA

>9444265|20
AAGGACTATTCATTGTCTTT

>9445824|20
CATCCAACTTTAGTTGGTTG

>9446593|20
GCAAGAAGAAATCTTCTTTC

>9446687|20
AAAGTCAAATGTTTTACTGT

>9447667|20
GGGGGGTGGTTCCCTCCCCC

>9448068|20
AAAATTGACGAGACAATCTT

>9448110|20
GGACATGGATGTACATGTAC

>9448119|20
TGTACATGTACACATGTACA

>9448432|20
TCTTTCTTTCTAAACAAGGA

>9449395|20
AATGATACTCTACTCTCATT

>9450537|20
CGACGACGAGGTCCACGTCG

>9453072|20
TCATATATACATATATATAA

>9453483|20
AAAGGTGGCCTGACACCATT

>9453535|20
GAAGTGACCGCCGTCACTTC

>9453683|20
GCCCGACCCAGGGCTCGGAC

>9453795|20
GCCCGACCCAGGGCTCGGAC

>9456511|20
CCGGCTGGCCTGCCAACTGG

>9458888|20
CCCATCAAGGACTTGAAAGG

>9458952|20
TCTCACGCCTCGGCGAAAGA

>9459038|20
GCCCTCGGGAACCTGAAGGC

>9462040|20
TCCGATCCTGCAGGCTCGGA

>9462112|20
CGAGGTCCGACCTGGCCTCG

>9462751|20
GCGAGTTCCGGGTGACTCGC

>9464084|20
TGTCCGGTGTGCACCGGACA

>9464104|20
TGTCCGGTGTGCACCGGACA

>9464187|20
CGGGCACCGGACAGTGTCCG

>9467150|20
GCAAGGGTGATAACACTTGC

>9468868|20
ACAACTCGATCTCGATTAGT

>9471690|20
TGTCCGGTGTGCACCGGACA

>9471773|20
CGGGCACCGGACAGTGTCCG

>9473191|20
AATCAAACTAGAGCTTGATT

>9473193|20
TCAAACTAGAGCTTGATTGA

>9473872|20
AGCTGAACTTGACTTCAGCT

>9473926|20
AGCTGAGCTGAACTTCAGCT

>9473967|20
AGCTGAACTCAACTTCAGCT

>9474942|20
GGGCCGGCCGGGGTCGGCCC

>9479660|20
ATTGATTAAAGTTGAGCAAT

>9481952|20
AGGGCAATAGATCTTGCCAT

>9482400|20
TTTCAATTGAGCAAATTAAA

>9483300|20
AGGTGATGAGTTCACCACAT

>9483745|20
AACTTAAAAGATTTTACCTT

>9484209|20
GAACTTCGGAGCTGAACTTC

>9484218|20
AGCTGAACTTCAGCTCAGCT

>9485358|20
AAGGAATTATTTTATGCCTT

>9486016|20
CCATACTCTCTAAAGTTTGG

>9486554|20
ATATTATTTTCAAATCTTAT

>9488181|20
GGGTGCGCTCGCGCGCACCC

>9488265|20
AGCGAGTGTTAACACTCCCT

>9488614|20
AAAGGTGGCCTGACACCATT

>9488666|20
GAAGTGACCGCCGTCACTTC

>9488814|20
GCCCGACCCAGGGCTCGGAC

>9488870|20
GCCCGACCCAGGGCTCGGAC

>9488926|20
GCCCGACCCAGGGCTCGGAC

>9488982|20
GCCCGACCCAGGGCTCGGAC

>9489038|20
GCCCGACCCAGGGCTCGGAC

>9489956|20
TGGTCGGCCAGGTACGACCA

>9490026|20
TGCATGCACTTGTGCAATCA

>9493271|20
ATCCTCTAAAATTAAAGGGT

>9494275|20
AATCGCGATTAGGCGCGATT

>9495722|20
TCCGGGATGACCTTCCTGGA

>9499181|20
[truncated: 34,254,688 more chars]
